# Supplementary material for: Isolation, identification, and whole-genome sequencing of high-yield protease bacteria from Daqu of ZhangGong Laojiu
Source: PLoS One. 2022 Apr 26;17(4):e0264677. doi: 10.1371/journal.pone.0264677 (PMC9041807; doi:10.1371/journal.pone.0264677)
Supplement: S1 Raw data — (ZIP) [file pone.0264677.s002.zip]

Archive with 482 entries (444 files):
- Raw data/
- Raw data/GDD20120317-1_Bacillus_velezensis_Genome_result/
- Raw data/GDD20120317-1_Bacillus_velezensis_Genome_result/1_QC/
- Raw data/GDD20120317-1_Bacillus_velezensis_Genome_result/1_QC/Illumina/
- Raw data/GDD20120317-1_Bacillus_velezensis_Genome_result/1_QC/Illumina/Bac.count.pdf
- Raw data/GDD20120317-1_Bacillus_velezensis_Genome_result/1_QC/Illumina/Bac.count.png
- Raw data/GDD20120317-1_Bacillus_velezensis_Genome_result/1_QC/Illumina/Bac.fill.pdf
- Raw data/GDD20120317-1_Bacillus_velezensis_Genome_result/1_QC/Illumina/Bac.fill.png
- Raw data/GDD20120317-1_Bacillus_velezensis_Genome_result/1_QC/Illumina/Bac.new.pdf
- Raw data/GDD20120317-1_Bacillus_velezensis_Genome_result/1_QC/Illumina/Bac.new.png
- Raw data/GDD20120317-1_Bacillus_velezensis_Genome_result/1_QC/Illumina/Bac.old.pdf
- Raw data/GDD20120317-1_Bacillus_velezensis_Genome_result/1_QC/Illumina/Bac.old.png
- Raw data/GDD20120317-1_Bacillus_velezensis_Genome_result/1_QC/Illumina/Bac_filter_stat.xls
- Raw data/GDD20120317-1_Bacillus_velezensis_Genome_result/1_QC/PacBio/
- Raw data/GDD20120317-1_Bacillus_velezensis_Genome_result/1_QC/PacBio/Bac.reads.length.pdf
- Raw data/GDD20120317-1_Bacillus_velezensis_Genome_result/1_QC/PacBio/Bac.reads.length.png
- Raw data/GDD20120317-1_Bacillus_velezensis_Genome_result/1_QC/PacBio/Bac.reads.stat.xls
- Raw data/GDD20120317-1_Bacillus_velezensis_Genome_result/2_Assembly/
- Raw data/GDD20120317-1_Bacillus_velezensis_Genome_result/2_Assembly/Bac.changes_stat.xls
- Raw data/GDD20120317-1_Bacillus_velezensis_Genome_result/2_Assembly/Bac.genome.fasta
- Raw data/GDD20120317-1_Bacillus_velezensis_Genome_result/2_Assembly/Bac.genome.stat.xls
- Raw data/GDD20120317-1_Bacillus_velezensis_Genome_result/2_Assembly/Bac_GC_Depth.pdf
- Raw data/GDD20120317-1_Bacillus_velezensis_Genome_result/2_Assembly/Bac_GC_Depth.png
- Raw data/GDD20120317-1_Bacillus_velezensis_Genome_result/2_Assembly/CP077106_polar_alignment.png
- Raw data/GDD20120317-1_Bacillus_velezensis_Genome_result/2_Assembly/CP077106_polar_alignment.svg
- Raw data/GDD20120317-1_Bacillus_velezensis_Genome_result/3_Component/
- Raw data/GDD20120317-1_Bacillus_velezensis_Genome_result/3_Component/CRISPR/
- Raw data/GDD20120317-1_Bacillus_velezensis_Genome_result/3_Component/CRISPR/CRISPRs.xls
- Raw data/GDD20120317-1_Bacillus_velezensis_Genome_result/3_Component/CRISPR/CRISPRs_stat.xls
- Raw data/GDD20120317-1_Bacillus_velezensis_Genome_result/3_Component/GI/
- Raw data/GDD20120317-1_Bacillus_velezensis_Genome_result/3_Component/GI/GIs.stat.xls
- Raw data/GDD20120317-1_Bacillus_velezensis_Genome_result/3_Component/GI/GIs.xls
- Raw data/GDD20120317-1_Bacillus_velezensis_Genome_result/3_Component/Gene_Prediction/
- Raw data/GDD20120317-1_Bacillus_velezensis_Genome_result/3_Component/Gene_Prediction/Bac.gene.fasta
- Raw data/GDD20120317-1_Bacillus_velezensis_Genome_result/3_Component/Gene_Prediction/Bac.gene.length_distribution.pdf
- Raw data/GDD20120317-1_Bacillus_velezensis_Genome_result/3_Component/Gene_Prediction/Bac.gene.length_distribution.png
- Raw data/GDD20120317-1_Bacillus_velezensis_Genome_result/3_Component/Gene_Prediction/Bac.gene.stat.xls
- Raw data/GDD20120317-1_Bacillus_velezensis_Genome_result/3_Component/Gene_Prediction/Bac.gff
- Raw data/GDD20120317-1_Bacillus_velezensis_Genome_result/3_Component/Gene_Prediction/Bac.protein.fasta
- Raw data/GDD20120317-1_Bacillus_velezensis_Genome_result/3_Component/Prophage/
- Raw data/GDD20120317-1_Bacillus_velezensis_Genome_result/3_Component/Prophage/Bac.Prophage.stat.xls
- Raw data/GDD20120317-1_Bacillus_velezensis_Genome_result/3_Component/Prophage/Bac.Prophage.xls
- Raw data/GDD20120317-1_Bacillus_velezensis_Genome_result/3_Component/Repeat/
- Raw data/GDD20120317-1_Bacillus_velezensis_Genome_result/3_Component/Repeat/Bac.Interspersed_Repeats.pdf
- Raw data/GDD20120317-1_Bacillus_velezensis_Genome_result/3_Component/Repeat/Bac.Interspersed_Repeats.png
- Raw data/GDD20120317-1_Bacillus_velezensis_Genome_result/3_Component/Repeat/Bac.Interspersed_Repeats.stat.xls
- Raw data/GDD20120317-1_Bacillus_velezensis_Genome_result/3_Component/Repeat/Bac.Tandem_Repeat.stat.xls
- Raw data/GDD20120317-1_Bacillus_velezensis_Genome_result/3_Component/Repeat/Bac.Tandem_Repeat.xls
- Raw data/GDD20120317-1_Bacillus_velezensis_Genome_result/3_Component/Repeat/Bac.repeat.fasta
- Raw data/GDD20120317-1_Bacillus_velezensis_Genome_result/3_Component/Repeat/Bac.repeat.tbl
- Raw data/GDD20120317-1_Bacillus_velezensis_Genome_result/3_Component/Repeat/Bac.repeat.txt
- Raw data/GDD20120317-1_Bacillus_velezensis_Genome_result/3_Component/Transposon/
- Raw data/GDD20120317-1_Bacillus_velezensis_Genome_result/3_Component/Transposon/Bac.TransposonPSI.xls
- Raw data/GDD20120317-1_Bacillus_velezensis_Genome_result/3_Component/ncRNA/
- Raw data/GDD20120317-1_Bacillus_velezensis_Genome_result/3_Component/ncRNA/Bac.ncRNA_stat.xls
- Raw data/GDD20120317-1_Bacillus_velezensis_Genome_result/3_Component/ncRNA/Bac.rRNA.fasta
- Raw data/GDD20120317-1_Bacillus_velezensis_Genome_result/3_Component/ncRNA/Bac.rRNA.xls
- Raw data/GDD20120317-1_Bacillus_velezensis_Genome_result/3_Component/ncRNA/Bac.sRNA.fasta
- Raw data/GDD20120317-1_Bacillus_velezensis_Genome_result/3_Component/ncRNA/Bac.sRNA.xls
- Raw data/GDD20120317-1_Bacillus_velezensis_Genome_result/3_Component/ncRNA/Bac.tRNA.fasta
- Raw data/GDD20120317-1_Bacillus_velezensis_Genome_result/3_Component/ncRNA/Bac.tRNA.structure.txt
- Raw data/GDD20120317-1_Bacillus_velezensis_Genome_result/3_Component/ncRNA/Bac.tRNA.xls
- Raw data/GDD20120317-1_Bacillus_velezensis_Genome_result/4_Basic_Annot/
- Raw data/GDD20120317-1_Bacillus_velezensis_Genome_result/4_Basic_Annot/Basic_Annot_Summary/
- Raw data/GDD20120317-1_Bacillus_velezensis_Genome_result/4_Basic_Annot/Basic_Annot_Summary/Bac.4_database_annot.stat.xls
- Raw data/GDD20120317-1_Bacillus_velezensis_Genome_result/4_Basic_Annot/Basic_Annot_Summary/Bac.4_database_venn.png
- Raw data/GDD20120317-1_Bacillus_velezensis_Genome_result/4_Basic_Annot/Basic_Annot_Summary/Bac.4_database_venn.svg
- Raw data/GDD20120317-1_Bacillus_velezensis_Genome_result/4_Basic_Annot/Basic_Annot_Summary/Bac.All_Genes.basic.annotation.xls
- Raw data/GDD20120317-1_Bacillus_velezensis_Genome_result/4_Basic_Annot/COG/
- Raw data/GDD20120317-1_Bacillus_velezensis_Genome_result/4_Basic_Annot/COG/Bac.blast.cog.xls
- Raw data/GDD20120317-1_Bacillus_velezensis_Genome_result/4_Basic_Annot/COG/Bac.cog.class.annot.xls
- Raw data/GDD20120317-1_Bacillus_velezensis_Genome_result/4_Basic_Annot/COG/Bac.cog.gene.annot.xls
- Raw data/GDD20120317-1_Bacillus_velezensis_Genome_result/4_Basic_Annot/COG/Bac.cog.pdf
- Raw data/GDD20120317-1_Bacillus_velezensis_Genome_result/4_Basic_Annot/COG/Bac.cog.png
- Raw data/GDD20120317-1_Bacillus_velezensis_Genome_result/4_Basic_Annot/GO/
- Raw data/GDD20120317-1_Bacillus_velezensis_Genome_result/4_Basic_Annot/GO/Bac.GO.level2.bar.png
- Raw data/GDD20120317-1_Bacillus_velezensis_Genome_result/4_Basic_Annot/GO/Bac.GO.level2.bar.svg
- Raw data/GDD20120317-1_Bacillus_velezensis_Genome_result/4_Basic_Annot/GO/Bac.GO2gene.xls
- Raw data/GDD20120317-1_Bacillus_velezensis_Genome_result/4_Basic_Annot/GO/Bac.gene2GO.xls
- Raw data/GDD20120317-1_Bacillus_velezensis_Genome_result/4_Basic_Annot/KEGG/
- Raw data/GDD20120317-1_Bacillus_velezensis_Genome_result/4_Basic_Annot/KEGG/Bac.blast.kegg.xls
- Raw data/GDD20120317-1_Bacillus_velezensis_Genome_result/4_Basic_Annot/KEGG/Bac.htm
- Raw data/GDD20120317-1_Bacillus_velezensis_Genome_result/4_Basic_Annot/KEGG/Bac.ko
- Raw data/GDD20120317-1_Bacillus_velezensis_Genome_result/4_Basic_Annot/KEGG/Bac.kopath
- Raw data/GDD20120317-1_Bacillus_velezensis_Genome_result/4_Basic_Annot/KEGG/Bac.path.png
- Raw data/GDD20120317-1_Bacillus_velezensis_Genome_result/4_Basic_Annot/KEGG/Bac.path.svg
- Raw data/GDD20120317-1_Bacillus_velezensis_Genome_result/4_Basic_Annot/KEGG/Bac.path.xls
- Raw data/GDD20120317-1_Bacillus_velezensis_Genome_result/4_Basic_Annot/KEGG/Bac_map/
- Raw data/GDD20120317-1_Bacillus_velezensis_Genome_result/4_Basic_Annot/KEGG/Bac_map/map00010.html
- Raw data/GDD20120317-1_Bacillus_velezensis_Genome_result/4_Basic_Annot/KEGG/Bac_map/map00010.png
- Raw data/GDD20120317-1_Bacillus_velezensis_Genome_result/4_Basic_Annot/KEGG/Bac_map/map00020.html
- Raw data/GDD20120317-1_Bacillus_velezensis_Genome_result/4_Basic_Annot/KEGG/Bac_map/map00020.png
- Raw data/GDD20120317-1_Bacillus_velezensis_Genome_result/4_Basic_Annot/KEGG/Bac_map/map00030.html
- Raw data/GDD20120317-1_Bacillus_velezensis_Genome_result/4_Basic_Annot/KEGG/Bac_map/map00030.png
- Raw data/GDD20120317-1_Bacillus_velezensis_Genome_result/4_Basic_Annot/KEGG/Bac_map/map00040.html
- Raw data/GDD20120317-1_Bacillus_velezensis_Genome_result/4_Basic_Annot/KEGG/Bac_map/map00040.png
- Raw data/GDD20120317-1_Bacillus_velezensis_Genome_result/4_Basic_Annot/KEGG/Bac_map/map00051.html
- Raw data/GDD20120317-1_Bacillus_velezensis_Genome_result/4_Basic_Annot/KEGG/Bac_map/map00051.png
- Raw data/GDD20120317-1_Bacillus_velezensis_Genome_result/4_Basic_Annot/KEGG/Bac_map/map00052.html
- Raw data/GDD20120317-1_Bacillus_velezensis_Genome_result/4_Basic_Annot/KEGG/Bac_map/map00052.png
- Raw data/GDD20120317-1_Bacillus_velezensis_Genome_result/4_Basic_Annot/KEGG/Bac_map/map00053.html
- Raw data/GDD20120317-1_Bacillus_velezensis_Genome_result/4_Basic_Annot/KEGG/Bac_map/map00053.png
- Raw data/GDD20120317-1_Bacillus_velezensis_Genome_result/4_Basic_Annot/KEGG/Bac_map/map00061.html
- Raw data/GDD20120317-1_Bacillus_velezensis_Genome_result/4_Basic_Annot/KEGG/Bac_map/map00061.png
- Raw data/GDD20120317-1_Bacillus_velezensis_Genome_result/4_Basic_Annot/KEGG/Bac_map/map00071.html
- Raw data/GDD20120317-1_Bacillus_velezensis_Genome_result/4_Basic_Annot/KEGG/Bac_map/map00071.png
- Raw data/GDD20120317-1_Bacillus_velezensis_Genome_result/4_Basic_Annot/KEGG/Bac_map/map00072.html
- Raw data/GDD20120317-1_Bacillus_velezensis_Genome_result/4_Basic_Annot/KEGG/Bac_map/map00072.png
- Raw data/GDD20120317-1_Bacillus_velezensis_Genome_result/4_Basic_Annot/KEGG/Bac_map/map00130.html
- Raw data/GDD20120317-1_Bacillus_velezensis_Genome_result/4_Basic_Annot/KEGG/Bac_map/map00130.png
- Raw data/GDD20120317-1_Bacillus_velezensis_Genome_result/4_Basic_Annot/KEGG/Bac_map/map00190.html
- Raw data/GDD20120317-1_Bacillus_velezensis_Genome_result/4_Basic_Annot/KEGG/Bac_map/map00190.png
- Raw data/GDD20120317-1_Bacillus_velezensis_Genome_result/4_Basic_Annot/KEGG/Bac_map/map00195.html
- Raw data/GDD20120317-1_Bacillus_velezensis_Genome_result/4_Basic_Annot/KEGG/Bac_map/map00195.png
- Raw data/GDD20120317-1_Bacillus_velezensis_Genome_result/4_Basic_Annot/KEGG/Bac_map/map00220.html
- Raw data/GDD20120317-1_Bacillus_velezensis_Genome_result/4_Basic_Annot/KEGG/Bac_map/map00220.png
- Raw data/GDD20120317-1_Bacillus_velezensis_Genome_result/4_Basic_Annot/KEGG/Bac_map/map00230.html
- Raw data/GDD20120317-1_Bacillus_velezensis_Genome_result/4_Basic_Annot/KEGG/Bac_map/map00230.png
- Raw data/GDD20120317-1_Bacillus_velezensis_Genome_result/4_Basic_Annot/KEGG/Bac_map/map00240.html
- Raw data/GDD20120317-1_Bacillus_velezensis_Genome_result/4_Basic_Annot/KEGG/Bac_map/map00240.png
- Raw data/GDD20120317-1_Bacillus_velezensis_Genome_result/4_Basic_Annot/KEGG/Bac_map/map00250.html
- Raw data/GDD20120317-1_Bacillus_velezensis_Genome_result/4_Basic_Annot/KEGG/Bac_map/map00250.png
- Raw data/GDD20120317-1_Bacillus_velezensis_Genome_result/4_Basic_Annot/KEGG/Bac_map/map00260.html
- Raw data/GDD20120317-1_Bacillus_velezensis_Genome_result/4_Basic_Annot/KEGG/Bac_map/map00260.png
- Raw data/GDD20120317-1_Bacillus_velezensis_Genome_result/4_Basic_Annot/KEGG/Bac_map/map00261.html
- Raw data/GDD20120317-1_Bacillus_velezensis_Genome_result/4_Basic_Annot/KEGG/Bac_map/map00261.png
- Raw data/GDD20120317-1_Bacillus_velezensis_Genome_result/4_Basic_Annot/KEGG/Bac_map/map00270.html
- Raw data/GDD20120317-1_Bacillus_velezensis_Genome_result/4_Basic_Annot/KEGG/Bac_map/map00270.png
- Raw data/GDD20120317-1_Bacillus_velezensis_Genome_result/4_Basic_Annot/KEGG/Bac_map/map00280.html
- Raw data/GDD20120317-1_Bacillus_velezensis_Genome_result/4_Basic_Annot/KEGG/Bac_map/map00280.png
- Raw data/GDD20120317-1_Bacillus_velezensis_Genome_result/4_Basic_Annot/KEGG/Bac_map/map00281.html
- Raw data/GDD20120317-1_Bacillus_velezensis_Genome_result/4_Basic_Annot/KEGG/Bac_map/map00281.png
- Raw data/GDD20120317-1_Bacillus_velezensis_Genome_result/4_Basic_Annot/KEGG/Bac_map/map00290.html
- Raw data/GDD20120317-1_Bacillus_velezensis_Genome_result/4_Basic_Annot/KEGG/Bac_map/map00290.png
- Raw data/GDD20120317-1_Bacillus_velezensis_Genome_result/4_Basic_Annot/KEGG/Bac_map/map00300.html
- Raw data/GDD20120317-1_Bacillus_velezensis_Genome_result/4_Basic_Annot/KEGG/Bac_map/map00300.png
- Raw data/GDD20120317-1_Bacillus_velezensis_Genome_result/4_Basic_Annot/KEGG/Bac_map/map00310.html
- Raw data/GDD20120317-1_Bacillus_velezensis_Genome_result/4_Basic_Annot/KEGG/Bac_map/map00310.png
- Raw data/GDD20120317-1_Bacillus_velezensis_Genome_result/4_Basic_Annot/KEGG/Bac_map/map00311.html
- Raw data/GDD20120317-1_Bacillus_velezensis_Genome_result/4_Basic_Annot/KEGG/Bac_map/map00311.png
- Raw data/GDD20120317-1_Bacillus_velezensis_Genome_result/4_Basic_Annot/KEGG/Bac_map/map00330.html
- Raw data/GDD20120317-1_Bacillus_velezensis_Genome_result/4_Basic_Annot/KEGG/Bac_map/map00330.png
- Raw data/GDD20120317-1_Bacillus_velezensis_Genome_result/4_Basic_Annot/KEGG/Bac_map/map00332.html
- Raw data/GDD20120317-1_Bacillus_velezensis_Genome_result/4_Basic_Annot/KEGG/Bac_map/map00332.png
- Raw data/GDD20120317-1_Bacillus_velezensis_Genome_result/4_Basic_Annot/KEGG/Bac_map/map00333.html
- Raw data/GDD20120317-1_Bacillus_velezensis_Genome_result/4_Basic_Annot/KEGG/Bac_map/map00333.png
- Raw data/GDD20120317-1_Bacillus_velezensis_Genome_result/4_Basic_Annot/KEGG/Bac_map/map00340.html
- Raw data/GDD20120317-1_Bacillus_velezensis_Genome_result/4_Basic_Annot/KEGG/Bac_map/map00340.png
- Raw data/GDD20120317-1_Bacillus_velezensis_Genome_result/4_Basic_Annot/KEGG/Bac_map/map00350.html
- Raw data/GDD20120317-1_Bacillus_velezensis_Genome_result/4_Basic_Annot/KEGG/Bac_map/map00350.png
- Raw data/GDD20120317-1_Bacillus_velezensis_Genome_result/4_Basic_Annot/KEGG/Bac_map/map00360.html
- Raw data/GDD20120317-1_Bacillus_velezensis_Genome_result/4_Basic_Annot/KEGG/Bac_map/map00360.png
- Raw data/GDD20120317-1_Bacillus_velezensis_Genome_result/4_Basic_Annot/KEGG/Bac_map/map00361.html
- Raw data/GDD20120317-1_Bacillus_velezensis_Genome_result/4_Basic_Annot/KEGG/Bac_map/map00361.png
- Raw data/GDD20120317-1_Bacillus_velezensis_Genome_result/4_Basic_Annot/KEGG/Bac_map/map00362.html
- Raw data/GDD20120317-1_Bacillus_velezensis_Genome_result/4_Basic_Annot/KEGG/Bac_map/map00362.png
- Raw data/GDD20120317-1_Bacillus_velezensis_Genome_result/4_Basic_Annot/KEGG/Bac_map/map00380.html
- Raw data/GDD20120317-1_Bacillus_velezensis_Genome_result/4_Basic_Annot/KEGG/Bac_map/map00380.png
- Raw data/GDD20120317-1_Bacillus_velezensis_Genome_result/4_Basic_Annot/KEGG/Bac_map/map00400.html
- Raw data/GDD20120317-1_Bacillus_velezensis_Genome_result/4_Basic_Annot/KEGG/Bac_map/map00400.png
- Raw data/GDD20120317-1_Bacillus_velezensis_Genome_result/4_Basic_Annot/KEGG/Bac_map/map00401.html
- Raw data/GDD20120317-1_Bacillus_velezensis_Genome_result/4_Basic_Annot/KEGG/Bac_map/map00401.png
- Raw data/GDD20120317-1_Bacillus_velezensis_Genome_result/4_Basic_Annot/KEGG/Bac_map/map00405.html
- Raw data/GDD20120317-1_Bacillus_velezensis_Genome_result/4_Basic_Annot/KEGG/Bac_map/map00405.png
- Raw data/GDD20120317-1_Bacillus_velezensis_Genome_result/4_Basic_Annot/KEGG/Bac_map/map00410.html
- Raw data/GDD20120317-1_Bacillus_velezensis_Genome_result/4_Basic_Annot/KEGG/Bac_map/map00410.png
- Raw data/GDD20120317-1_Bacillus_velezensis_Genome_result/4_Basic_Annot/KEGG/Bac_map/map00430.html
- Raw data/GDD20120317-1_Bacillus_velezensis_Genome_result/4_Basic_Annot/KEGG/Bac_map/map00430.png
- Raw data/GDD20120317-1_Bacillus_velezensis_Genome_result/4_Basic_Annot/KEGG/Bac_map/map00440.html
- Raw data/GDD20120317-1_Bacillus_velezensis_Genome_result/4_Basic_Annot/KEGG/Bac_map/map00440.png
- Raw data/GDD20120317-1_Bacillus_velezensis_Genome_result/4_Basic_Annot/KEGG/Bac_map/map00450.html
- Raw data/GDD20120317-1_Bacillus_velezensis_Genome_result/4_Basic_Annot/KEGG/Bac_map/map00450.png
- Raw data/GDD20120317-1_Bacillus_velezensis_Genome_result/4_Basic_Annot/KEGG/Bac_map/map00460.html
- Raw data/GDD20120317-1_Bacillus_velezensis_Genome_result/4_Basic_Annot/KEGG/Bac_map/map00460.png
- Raw data/GDD20120317-1_Bacillus_velezensis_Genome_result/4_Basic_Annot/KEGG/Bac_map/map00471.html
- Raw data/GDD20120317-1_Bacillus_velezensis_Genome_result/4_Basic_Annot/KEGG/Bac_map/map00471.png
- Raw data/GDD20120317-1_Bacillus_velezensis_Genome_result/4_Basic_Annot/KEGG/Bac_map/map00472.html
- Raw data/GDD20120317-1_Bacillus_velezensis_Genome_result/4_Basic_Annot/KEGG/Bac_map/map00472.png
- Raw data/GDD20120317-1_Bacillus_velezensis_Genome_result/4_Basic_Annot/KEGG/Bac_map/map00473.html
- Raw data/GDD20120317-1_Bacillus_velezensis_Genome_result/4_Basic_Annot/KEGG/Bac_map/map00473.png
- Raw data/GDD20120317-1_Bacillus_velezensis_Genome_result/4_Basic_Annot/KEGG/Bac_map/map00480.html
- Raw data/GDD20120317-1_Bacillus_velezensis_Genome_result/4_Basic_Annot/KEGG/Bac_map/map00480.png
- Raw data/GDD20120317-1_Bacillus_velezensis_Genome_result/4_Basic_Annot/KEGG/Bac_map/map00500.html
- Raw data/GDD20120317-1_Bacillus_velezensis_Genome_result/4_Basic_Annot/KEGG/Bac_map/map00500.png
- Raw data/GDD20120317-1_Bacillus_velezensis_Genome_result/4_Basic_Annot/KEGG/Bac_map/map00511.html
- Raw data/GDD20120317-1_Bacillus_velezensis_Genome_result/4_Basic_Annot/KEGG/Bac_map/map00511.png
- Raw data/GDD20120317-1_Bacillus_velezensis_Genome_result/4_Basic_Annot/KEGG/Bac_map/map00520.html
- Raw data/GDD20120317-1_Bacillus_velezensis_Genome_result/4_Basic_Annot/KEGG/Bac_map/map00520.png
- Raw data/GDD20120317-1_Bacillus_velezensis_Genome_result/4_Basic_Annot/KEGG/Bac_map/map00521.html
- Raw data/GDD20120317-1_Bacillus_velezensis_Genome_result/4_Basic_Annot/KEGG/Bac_map/map00521.png
- Raw data/GDD20120317-1_Bacillus_velezensis_Genome_result/4_Basic_Annot/KEGG/Bac_map/map00523.html
- Raw data/GDD20120317-1_Bacillus_velezensis_Genome_result/4_Basic_Annot/KEGG/Bac_map/map00523.png
- Raw data/GDD20120317-1_Bacillus_velezensis_Genome_result/4_Basic_Annot/KEGG/Bac_map/map00524.html
- Raw data/GDD20120317-1_Bacillus_velezensis_Genome_result/4_Basic_Annot/KEGG/Bac_map/map00524.png
- Raw data/GDD20120317-1_Bacillus_velezensis_Genome_result/4_Basic_Annot/KEGG/Bac_map/map00525.html
- Raw data/GDD20120317-1_Bacillus_velezensis_Genome_result/4_Basic_Annot/KEGG/Bac_map/map00525.png
- Raw data/GDD20120317-1_Bacillus_velezensis_Genome_result/4_Basic_Annot/KEGG/Bac_map/map00550.html
- Raw data/GDD20120317-1_Bacillus_velezensis_Genome_result/4_Basic_Annot/KEGG/Bac_map/map00550.png
- Raw data/GDD20120317-1_Bacillus_velezensis_Genome_result/4_Basic_Annot/KEGG/Bac_map/map00561.html
- Raw data/GDD20120317-1_Bacillus_velezensis_Genome_result/4_Basic_Annot/KEGG/Bac_map/map00561.png
- Raw data/GDD20120317-1_Bacillus_velezensis_Genome_result/4_Basic_Annot/KEGG/Bac_map/map00562.html
- Raw data/GDD20120317-1_Bacillus_velezensis_Genome_result/4_Basic_Annot/KEGG/Bac_map/map00562.png
- Raw data/GDD20120317-1_Bacillus_velezensis_Genome_result/4_Basic_Annot/KEGG/Bac_map/map00564.html
- Raw data/GDD20120317-1_Bacillus_velezensis_Genome_result/4_Basic_Annot/KEGG/Bac_map/map00564.png
- Raw data/GDD20120317-1_Bacillus_velezensis_Genome_result/4_Basic_Annot/KEGG/Bac_map/map00572.html
- Raw data/GDD20120317-1_Bacillus_velezensis_Genome_result/4_Basic_Annot/KEGG/Bac_map/map00572.png
- Raw data/GDD20120317-1_Bacillus_velezensis_Genome_result/4_Basic_Annot/KEGG/Bac_map/map00590.html
- Raw data/GDD20120317-1_Bacillus_velezensis_Genome_result/4_Basic_Annot/KEGG/Bac_map/map00590.png
- Raw data/GDD20120317-1_Bacillus_velezensis_Genome_result/4_Basic_Annot/KEGG/Bac_map/map00592.html
- Raw data/GDD20120317-1_Bacillus_velezensis_Genome_result/4_Basic_Annot/KEGG/Bac_map/map00592.png
- Raw data/GDD20120317-1_Bacillus_velezensis_Genome_result/4_Basic_Annot/KEGG/Bac_map/map00600.html
- Raw data/GDD20120317-1_Bacillus_velezensis_Genome_result/4_Basic_Annot/KEGG/Bac_map/map00600.png
- Raw data/GDD20120317-1_Bacillus_velezensis_Genome_result/4_Basic_Annot/KEGG/Bac_map/map00620.html
- Raw data/GDD20120317-1_Bacillus_velezensis_Genome_result/4_Basic_Annot/KEGG/Bac_map/map00620.png
- Raw data/GDD20120317-1_Bacillus_velezensis_Genome_result/4_Basic_Annot/KEGG/Bac_map/map00621.html
- Raw data/GDD20120317-1_Bacillus_velezensis_Genome_result/4_Basic_Annot/KEGG/Bac_map/map00621.png
- Raw data/GDD20120317-1_Bacillus_velezensis_Genome_result/4_Basic_Annot/KEGG/Bac_map/map00622.html
- Raw data/GDD20120317-1_Bacillus_velezensis_Genome_result/4_Basic_Annot/KEGG/Bac_map/map00622.png
- Raw data/GDD20120317-1_Bacillus_velezensis_Genome_result/4_Basic_Annot/KEGG/Bac_map/map00625.html
- Raw data/GDD20120317-1_Bacillus_velezensis_Genome_result/4_Basic_Annot/KEGG/Bac_map/map00625.png
- Raw data/GDD20120317-1_Bacillus_velezensis_Genome_result/4_Basic_Annot/KEGG/Bac_map/map00626.html
- Raw data/GDD20120317-1_Bacillus_velezensis_Genome_result/4_Basic_Annot/KEGG/Bac_map/map00626.png
- Raw data/GDD20120317-1_Bacillus_velezensis_Genome_result/4_Basic_Annot/KEGG/Bac_map/map00627.html
- Raw data/GDD20120317-1_Bacillus_velezensis_Genome_result/4_Basic_Annot/KEGG/Bac_map/map00627.png
- Raw data/GDD20120317-1_Bacillus_velezensis_Genome_result/4_Basic_Annot/KEGG/Bac_map/map00630.html
- Raw data/GDD20120317-1_Bacillus_velezensis_Genome_result/4_Basic_Annot/KEGG/Bac_map/map00630.png
- Raw data/GDD20120317-1_Bacillus_velezensis_Genome_result/4_Basic_Annot/KEGG/Bac_map/map00640.html
- Raw data/GDD20120317-1_Bacillus_velezensis_Genome_result/4_Basic_Annot/KEGG/Bac_map/map00640.png
- Raw data/GDD20120317-1_Bacillus_velezensis_Genome_result/4_Basic_Annot/KEGG/Bac_map/map00642.html
- Raw data/GDD20120317-1_Bacillus_velezensis_Genome_result/4_Basic_Annot/KEGG/Bac_map/map00642.png
- Raw data/GDD20120317-1_Bacillus_velezensis_Genome_result/4_Basic_Annot/KEGG/Bac_map/map00643.html
- Raw data/GDD20120317-1_Bacillus_velezensis_Genome_result/4_Basic_Annot/KEGG/Bac_map/map00643.png
- Raw data/GDD20120317-1_Bacillus_velezensis_Genome_result/4_Basic_Annot/KEGG/Bac_map/map00650.html
- Raw data/GDD20120317-1_Bacillus_velezensis_Genome_result/4_Basic_Annot/KEGG/Bac_map/map00650.png
- Raw data/GDD20120317-1_Bacillus_velezensis_Genome_result/4_Basic_Annot/KEGG/Bac_map/map00660.html
- Raw data/GDD20120317-1_Bacillus_velezensis_Genome_result/4_Basic_Annot/KEGG/Bac_map/map00660.png
- Raw data/GDD20120317-1_Bacillus_velezensis_Genome_result/4_Basic_Annot/KEGG/Bac_map/map00670.html
- Raw data/GDD20120317-1_Bacillus_velezensis_Genome_result/4_Basic_Annot/KEGG/Bac_map/map00670.png
- Raw data/GDD20120317-1_Bacillus_velezensis_Genome_result/4_Basic_Annot/KEGG/Bac_map/map00680.html
- Raw data/GDD20120317-1_Bacillus_velezensis_Genome_result/4_Basic_Annot/KEGG/Bac_map/map00680.png
- Raw data/GDD20120317-1_Bacillus_velezensis_Genome_result/4_Basic_Annot/KEGG/Bac_map/map00710.html
- Raw data/GDD20120317-1_Bacillus_velezensis_Genome_result/4_Basic_Annot/KEGG/Bac_map/map00710.png
- Raw data/GDD20120317-1_Bacillus_velezensis_Genome_result/4_Basic_Annot/KEGG/Bac_map/map00720.html
- Raw data/GDD20120317-1_Bacillus_velezensis_Genome_result/4_Basic_Annot/KEGG/Bac_map/map00720.png
- Raw data/GDD20120317-1_Bacillus_velezensis_Genome_result/4_Basic_Annot/KEGG/Bac_map/map00730.html
- Raw data/GDD20120317-1_Bacillus_velezensis_Genome_result/4_Basic_Annot/KEGG/Bac_map/map00730.png
- Raw data/GDD20120317-1_Bacillus_velezensis_Genome_result/4_Basic_Annot/KEGG/Bac_map/map00740.html
- Raw data/GDD20120317-1_Bacillus_velezensis_Genome_result/4_Basic_Annot/KEGG/Bac_map/map00740.png
- Raw data/GDD20120317-1_Bacillus_velezensis_Genome_result/4_Basic_Annot/KEGG/Bac_map/map00750.html
- Raw data/GDD20120317-1_Bacillus_velezensis_Genome_result/4_Basic_Annot/KEGG/Bac_map/map00750.png
- Raw data/GDD20120317-1_Bacillus_velezensis_Genome_result/4_Basic_Annot/KEGG/Bac_map/map00760.html
- Raw data/GDD20120317-1_Bacillus_velezensis_Genome_result/4_Basic_Annot/KEGG/Bac_map/map00760.png
- Raw data/GDD20120317-1_Bacillus_velezensis_Genome_result/4_Basic_Annot/KEGG/Bac_map/map00770.html
- Raw data/GDD20120317-1_Bacillus_velezensis_Genome_result/4_Basic_Annot/KEGG/Bac_map/map00770.png
- Raw data/GDD20120317-1_Bacillus_velezensis_Genome_result/4_Basic_Annot/KEGG/Bac_map/map00780.html
- Raw data/GDD20120317-1_Bacillus_velezensis_Genome_result/4_Basic_Annot/KEGG/Bac_map/map00780.png
- Raw data/GDD20120317-1_Bacillus_velezensis_Genome_result/4_Basic_Annot/KEGG/Bac_map/map00785.html
- Raw data/GDD20120317-1_Bacillus_velezensis_Genome_result/4_Basic_Annot/KEGG/Bac_map/map00785.png
- Raw data/GDD20120317-1_Bacillus_velezensis_Genome_result/4_Basic_Annot/KEGG/Bac_map/map00790.html
- Raw data/GDD20120317-1_Bacillus_velezensis_Genome_result/4_Basic_Annot/KEGG/Bac_map/map00790.png
- Raw data/GDD20120317-1_Bacillus_velezensis_Genome_result/4_Basic_Annot/KEGG/Bac_map/map00791.html
- Raw data/GDD20120317-1_Bacillus_velezensis_Genome_result/4_Basic_Annot/KEGG/Bac_map/map00791.png
- Raw data/GDD20120317-1_Bacillus_velezensis_Genome_result/4_Basic_Annot/KEGG/Bac_map/map00860.html
- Raw data/GDD20120317-1_Bacillus_velezensis_Genome_result/4_Basic_Annot/KEGG/Bac_map/map00860.png
- Raw data/GDD20120317-1_Bacillus_velezensis_Genome_result/4_Basic_Annot/KEGG/Bac_map/map00900.html
- Raw data/GDD20120317-1_Bacillus_velezensis_Genome_result/4_Basic_Annot/KEGG/Bac_map/map00900.png
- Raw data/GDD20120317-1_Bacillus_velezensis_Genome_result/4_Basic_Annot/KEGG/Bac_map/map00903.html
- Raw data/GDD20120317-1_Bacillus_velezensis_Genome_result/4_Basic_Annot/KEGG/Bac_map/map00903.png
- Raw data/GDD20120317-1_Bacillus_velezensis_Genome_result/4_Basic_Annot/KEGG/Bac_map/map00906.html
- Raw data/GDD20120317-1_Bacillus_velezensis_Genome_result/4_Basic_Annot/KEGG/Bac_map/map00906.png
- Raw data/GDD20120317-1_Bacillus_velezensis_Genome_result/4_Basic_Annot/KEGG/Bac_map/map00910.html
- Raw data/GDD20120317-1_Bacillus_velezensis_Genome_result/4_Basic_Annot/KEGG/Bac_map/map00910.png
- Raw data/GDD20120317-1_Bacillus_velezensis_Genome_result/4_Basic_Annot/KEGG/Bac_map/map00920.html
- Raw data/GDD20120317-1_Bacillus_velezensis_Genome_result/4_Basic_Annot/KEGG/Bac_map/map00920.png
- Raw data/GDD20120317-1_Bacillus_velezensis_Genome_result/4_Basic_Annot/KEGG/Bac_map/map00970.html
- Raw data/GDD20120317-1_Bacillus_velezensis_Genome_result/4_Basic_Annot/KEGG/Bac_map/map00970.png
- Raw data/GDD20120317-1_Bacillus_velezensis_Genome_result/4_Basic_Annot/KEGG/Bac_map/map00983.html
- Raw data/GDD20120317-1_Bacillus_velezensis_Genome_result/4_Basic_Annot/KEGG/Bac_map/map00983.png
- Raw data/GDD20120317-1_Bacillus_velezensis_Genome_result/4_Basic_Annot/KEGG/Bac_map/map00998.html
- Raw data/GDD20120317-1_Bacillus_velezensis_Genome_result/4_Basic_Annot/KEGG/Bac_map/map00998.png
- Raw data/GDD20120317-1_Bacillus_velezensis_Genome_result/4_Basic_Annot/KEGG/Bac_map/map01051.html
- Raw data/GDD20120317-1_Bacillus_velezensis_Genome_result/4_Basic_Annot/KEGG/Bac_map/map01051.png
- Raw data/GDD20120317-1_Bacillus_velezensis_Genome_result/4_Basic_Annot/KEGG/Bac_map/map01053.html
- Raw data/GDD20120317-1_Bacillus_velezensis_Genome_result/4_Basic_Annot/KEGG/Bac_map/map01053.png
- Raw data/GDD20120317-1_Bacillus_velezensis_Genome_result/4_Basic_Annot/KEGG/Bac_map/map01054.html
- Raw data/GDD20120317-1_Bacillus_velezensis_Genome_result/4_Basic_Annot/KEGG/Bac_map/map01054.png
- Raw data/GDD20120317-1_Bacillus_velezensis_Genome_result/4_Basic_Annot/KEGG/Bac_map/map01055.html
- Raw data/GDD20120317-1_Bacillus_velezensis_Genome_result/4_Basic_Annot/KEGG/Bac_map/map01055.png
- Raw data/GDD20120317-1_Bacillus_velezensis_Genome_result/4_Basic_Annot/KEGG/Bac_map/map01100.html
- Raw data/GDD20120317-1_Bacillus_velezensis_Genome_result/4_Basic_Annot/KEGG/Bac_map/map01100.png
- Raw data/GDD20120317-1_Bacillus_velezensis_Genome_result/4_Basic_Annot/KEGG/Bac_map/map01110.html
- Raw data/GDD20120317-1_Bacillus_velezensis_Genome_result/4_Basic_Annot/KEGG/Bac_map/map01110.png
- Raw data/GDD20120317-1_Bacillus_velezensis_Genome_result/4_Basic_Annot/KEGG/Bac_map/map01120.html
- Raw data/GDD20120317-1_Bacillus_velezensis_Genome_result/4_Basic_Annot/KEGG/Bac_map/map01120.png
- Raw data/GDD20120317-1_Bacillus_velezensis_Genome_result/4_Basic_Annot/KEGG/Bac_map/map01200.html
- Raw data/GDD20120317-1_Bacillus_velezensis_Genome_result/4_Basic_Annot/KEGG/Bac_map/map01200.png
- Raw data/GDD20120317-1_Bacillus_velezensis_Genome_result/4_Basic_Annot/KEGG/Bac_map/map01210.html
- Raw data/GDD20120317-1_Bacillus_velezensis_Genome_result/4_Basic_Annot/KEGG/Bac_map/map01210.png
- Raw data/GDD20120317-1_Bacillus_velezensis_Genome_result/4_Basic_Annot/KEGG/Bac_map/map01212.html
- Raw data/GDD20120317-1_Bacillus_velezensis_Genome_result/4_Basic_Annot/KEGG/Bac_map/map01212.png
[truncated: 182 more entries]
