# Supplementary material for: Isolation, identification, and whole-genome sequencing of high-yield protease bacteria from Daqu of ZhangGong Laojiu
Source: PLoS One. 2022 Apr 26;17(4):e0264677. doi: 10.1371/journal.pone.0264677 (PMC9041807; doi:10.1371/journal.pone.0264677)
Supplement: S1 Raw data — (ZIP) [file pone.0264677.s002.zip › Raw data/GDD20120317-1_Bacillus_velezensis_Genome_result/1_QC/Illumina/Bac_filter_stat.xls]

Stat	Bases(bp)	Reads	Q20(%)	Q30(%)	N(%)	GC(%)
Before filter	1122772200	7485148	1094994710 (97.53%)	1041392568 (92.75%)	6269 (0.0%)	520073049 (46.32%)
After filter	1121596828	7478898	1094074676 (97.55%)	1040580103 (92.78%)	6261 (0.0%)	519505496 (46.32%)
