# Supplementary material for: Isolation, identification, and whole-genome sequencing of high-yield protease bacteria from Daqu of ZhangGong Laojiu
Source: PLoS One. 2022 Apr 26;17(4):e0264677. doi: 10.1371/journal.pone.0264677 (PMC9041807; doi:10.1371/journal.pone.0264677)
Supplement: S1 Raw data — (ZIP) [file pone.0264677.s002.zip › Raw data/GDD20120317-1_Bacillus_velezensis_Genome_result/2_Assembly/Bac.changes_stat.xls]

Sample	Genome size(bp)	Correction(bp)	Insertion	Deletion	Substitution	Percent	Before GC(%)	After GC(%)
Bac	3942829	1543	794	645	104	0.04%	46.46	46.46
