# Supplementary material for: Isolation, identification, and whole-genome sequencing of high-yield protease bacteria from Daqu of ZhangGong Laojiu
Source: PLoS One. 2022 Apr 26;17(4):e0264677. doi: 10.1371/journal.pone.0264677 (PMC9041807; doi:10.1371/journal.pone.0264677)
Supplement: S1 Raw data — (ZIP) [file pone.0264677.s002.zip › Raw data/GDD20120317-1_Bacillus_velezensis_Genome_result/2_Assembly/Bac.genome.fasta]

>CP077106
ATGGAGAATATATTAGATCTTTGGAATCAAGCTCTAGCTCAAATTGAGAAAAAGCTAAGC
AAACCGAGTTTCGAAACTTGGATGAAGTCGACGAAAGCCCATTCGCTGCAAGGGGATACC
TTAACCATCACCGCTCCCAATGAATTTGCCAGAGACTGGCTGGAGTCCAGGTACTTACAT
CTCATTGCAGATACCATATACGAATTAACCGGGGAAGAATTGAGCGTCAAATTTGTCATT
CCTCAAAATCAGGACGAAGAAAACTTTTTACCGAAACCGCAAGTGAAAAAAGCGGCAAAA
GAGGAACCGTCTGATTTTCCCCAAAGCATGCTCAACCCGAAATATACATTCGACACATTC
GTCATCGGATCGGGAAACCGATTCGCCCATGCAGCATCACTGGCTGTGGCGGAAGCACCC
GCTAAAGCGTACAACCCTTTATTTATATACGGGGGAGTCGGCTTAGGAAAAACCCACTTA
ATGCACGCGATCGGCCATTATGTCATTGATCATAATCCTTCAGCCAAAGTGGTGTACCTG
TCTTCTGAAAAATTCACAAATGAATTCATCAACTCAATCCGCGATAATAAAGCCGTTGAT
TTCCGCAACCGCTACCGGAACGTTGATGTACTTTTGATAGATGATATTCAATTTTTAGCC
GGAAAAGAACAAACACAGGAAGAGTTTTTCCATACATTCAACACGCTTCATGAAGAAAGC
AAACAAATCGTGATTTCCAGCGACAGACCGCCGAAAGAGATCCCGACCCTTGAAGACCGC
CTGCGTTCGCGGTTCGAATGGGGATTGATTACCGATATCACACCGCCGGATCTGGAAACG
CGGATTGCCATCCTGAGAAAAAAAGCGAAGGCGGAAGGCCTTGATATTCCGAACGAGGTC
ATGCTTTACATCGCGAATCAGATTGACAGCAACATCCGCGAACTGGAAGGGGCATTAATA
CGGGTTGTCGCCTATTCATCCTTAATCAATAAAGACATTAACGCAGACCTGGCTGCAGAA
GCATTGAAAGATATTATTCCGTCTTCTAAGCCGAAGGTCATTACGATAAAAGAGATTCAG
CGGATTGTCGGACAGCAGTTCAACATTAAGCTAGAAGATTTCAAAGCGAAAAAGCGCACG
AAATCCGTGGCGTTCCCAAGACAGATTGCGATGTATCTTTCAAGAGAAATGACGGATTCT
TCTTTGCCTAAAATCGGGGAAGAATTTGGCGGCAGAGACCATACAACCGTCATTCACGCC
CATGAAAAGATTTCAAAACTGCTGATTGATGACGAGCAGCTTCAGCAGCAGGTGAAAGAA
ATAAAAGAACTGCTTAAATAATAGTGTCCTCGGATGAATCGGGGAAAGTGTGAATAACTT
TTTCATAGCCATACACAGTCTGTCCACATGTGGATAGGCTGTGTTTCCTGTCTTTTTCAC
AACTTATCCACAAATCCACAGGCCCTACTATTACTACTGCTATTTTTAAAATATATTAAT
TATATTATCCGTTAGGAGGATAAACATGAAATTTACGATTCAAAAAGATCGTTTAGTCGA
AAGTGTACAAGACGTTCTAAAAGCCGTTTCATCCAGAACCACAATTCCCATTCTCACTGG
TATTAAGATCGTCGCCTCAGATGAAGGTGTATCTTTCACAGGAAGTGACTCTGATATTTC
AATCGAGTCATTCATTCCGAAAGAAGATGATGATAAAGAAATCGTGACGATCGATCAGCC
GGGAAGTATCGTGCTGCAAGCGCGTTTCTTCAGTGAAATCGTTAAAAAACTGCCGATGGC
GACTGTTGAAATCGAAGTTCAAAATCAATATTTAACGATTATCCGTTCCGGAAAAGCCGA
ATTTAATTTAAACGGCCTTGATGCAGATGAATATCCGCATCTACCGCAAATCGAAGAGCA
TCACGCCATTCAGATTCCGACGGATCTTTTGAAAAACCTGATCCGCCAAACCGTGTTCGC
TGTGTCCGCCTCAGAAACACGCCCTATCTTGACAGGTGTAAACTGGAAAGTCGAAAACGG
TGAATTATTATGCACTGCCACGGATAGCCACCGACTCGCTTTAAGAAAGGCGAAGCTTGA
TATTCCGGAAGACAGCTCTTATAACGTGGTCATTCCCGGGAAAAGCTTAACCGAGCTGAG
CAAAATTCTTGATGACAACCAAGAACTGGTTGATATCGTCATTACAGAAACCCAAGTTCT
GTTCAAAGCGAAAAACGTATTGTTCTTCTCAAGATTGCTTGACGGAAACTATCCGGACAC
GACCAGCTTAATTCCGCAGGAAAGCAAAACGGAAATCGTCGTGAACACGAAGGAATTTTT
ACAGGCGATAGACCGTGCTTCTTTATTGGCGAGAGAAGGCCGCAACAACGTTGTAAAGCT
TTCTGCCAAACCGGCGGATTCGCTGGAGATTTCATCAAATTCTCCGGAAATCGGGAAAGT
GGTCGAAGCTGTGCTGGCTGACCAGATTGACGGCGAGGAATTAAATATTTCATTCAGTCC
AAAATATATGATGGACGCACTGAAAGTACTTGAAGGAGCGGACATCCGTATCAGCTTTAC
GGGAGCGATGAGACCGTTTCTTATCCGTACGCCGAATGATGAAACCATCGTTCAGCTCAT
CCTTCCGGTCAGAACGTATTAATCAAACAGAATGTGCTGCCGGCTTTGTTCGGCAGCTTT
TCTATTCATCAGCCGCTCCCTCGAGTTTTCCCTTTCCTTATTTCAGGATTTTTTAGTACA
ATTAGATATTAGTGATATTTGAAAGAGGTCGATAATATGGCAAATCCGATTTCGATTGAT
ACAGAAATGATTACGCTTGGCCAGTTTTTAAAATTAGCCGATGTGATTCAGTCCGGCGGC
ATGGCGAAGTGGTTTCTGAGCGAGCATGAGGTGACTGTCAACAATGAACCTGACAATCGC
CGCGGCAGAAAGCTTTACGTTGGAGACGTGGTCGCGATTGAAGGATTTGGTTCATTTCAA
GTCGTCAATTAAAGCGGGTGACAGCGGTTGTATATCCAAAATTTAGAATTAACATCCTAC
CGTAATTATGAGCGCGCTGAGCTTCAATTCGAAAACAAGGTGAATGTGATCATCGGAGAA
AATGCCCAAGGCAAAACCAATTTGATGGAAGCCATCTATGTCCTTTCGATGGCAAAGTCA
CACCGCACCTCAAATGACAAAGAACTTATACGGTGGGACGAAGACTATGCTAAAATAGAA
GGAAGAGTGATGAAGCGTAACGGGGACATCCCGATGCAGCTTGTCATCTCCAAAAAAGGT
AAAAAGGGCAAGGTCAATCATATAGAGCAGCAAAAACTCAGTCAGTATGTCGGAGCGCTG
AACACCATTATGTTTGCCCCTGAGGATTTAAATCTCGTCAAAGGAAGCCCTCAGGTGAGG
AGGAGATTTCTCGATATGGAGATCGGGCAGGTTTCTGCCGTTTATCTGTATGATTTATCT
CTTTATCAAAAAATCCTTTCACAGCGGAATCATTTTCTGAAACAGCTGCAAAGCCGGAAA
CAGACTGACCGGACTATGCTTGACGTTCTCACTGATCAGCTGATTGAAGCAGCCGCAAAA
GTTGTCGCCAAACGTCTGCAGTTTACGGCACAGCTTGAAAAATGGGCGCAGCCGATCCAT
TCCGGCATTTCCCGGGGACTTGAAGAACTGACGCTTAAGTATCACACGGCGCTTGATGTA
TCAGATCCCAAAGATTTGTCGAAAATAGGTAACAGCTACCAGGAGTCTTTTTCGAAATTA
AAAGAAAAAGAAATAGAACGAGGCGTCACATTATTCGGACCGCATCGGGATGATGTCCTT
TTTTATGTGAACGGACGCGATGTGCAGACGTACGGTTCACAGGGACAGCAGCGTACGACG
GCTTTGTCTTTGAAGCTGGCCGAAATAGATTTGATTCATGAAGAAATCGGAGAATACCCC
ATTTTACTTTTGGATGATGTACTAAGCGAGCTGGATGATTACCGACAGTCCCATTTGCTT
CATACGATCCAAGGCCGTGTGCAGACATTTGTCACCACGACAAGCGTGGATGGCATTGAC
CACGATACCTTACATCAAGCAGGAATGTTCCGTGTGGAAAACGGTACGTTAGTGAAGTGA
AGAAATGAGGTGAGCGATTGTATATTCATTTAGGTGACGACTTTGTCGTTTCAACACGCG
ATATCGTCGGCATTTTTGACTGCAAGGTCAATGTATCGCCGATCGTTGAAGAATTTCTGG
ACAGACAGAAAGAAAAAGTAGTGCCGTCCGTAAACGGCACGCCAAAGTCTATCGTAGTCA
CGACTGAGAATATATATTACTCTCCCTTATCTTCCGGCACACTGAAGAAACGTGCGCAAT
TTATGTTAGAAATAGATTCTTAGCGGATCTTTACAATGAATATATCGTTTAAGAAAAGTG
TAGGTGAATGTGCATGGCTATGGAACAGCAGCAAAATAGTTATGATGAGAATCAGATACA
GGTATTAGAAGGTTTGGAAGCTGTTCGAAAGAGACCGGGGATGTACATCGGATCAACTAA
CAGCAAAGGCCTTCACCACTTGGTGTGGGAAATCGTCGACAACAGTATTGACGAAGCCCT
GGCCGGTTATTGTACAGATATTAACATCGAGATTGAAAAAGATAACAGCATTACCGTTAA
GGACAACGGGCGCGGAATTCCGGTCGGTATCCAGGAGAAGATGGGCCGCCCTGCGGTTGA
AGTCATCATGACCGTTCTCCACGCCGGCGGTAAATTTGACGGAAGCGGATATAAAGTATC
CGGCGGTCTTCACGGTGTAGGGGCGTCTGTCGTAAACGCCTTGTCGACCACTCTTGACGT
TACGGTTCATCGTGACGGAAAAATCCACTATCAGGCGTACGAGCGCGGTGTACCTGTGGC
CGATCTTGAAGTGATCGGTGATACTGATAAGACCGGAACGATTACGCACTTCGTTCCGGA
TCCGGAAATTTTCAAAGAAACAACCGAATACGACTATGACCTGCTTTCAAACCGTGTCCG
GGAATTGGCCTTCCTGACAAAAGGTGTAAACATCACGATTGAAGACAAACGTGAAGGACA
AGAACGGAAAAACGAGTACCACTACGAAGGCGGAATCAAAAGCTATGTTGAGTACTTAAA
CCGTTCCAAAGAAGTCGTTCATGAAGAGCCGATTTATATCGAAGGCGAGAAAGACGGCAT
AACGGTTGAAGTTGCATTGCAATACAACGACAGCTATACAAGCAATATTTATTCTTTCAC
AAATAATATCAACACATACGAAGGCGGCACGCACGAAGCCGGATTTAAAACCGGTCTGAC
CCGTGTTATAAACGACTATGCAAGAAGAAAAGGGATTTTCAAAGAAAATGATCCGAATTT
AAGCGGGGATGATGTGAGGGAAGGGCTGACTGCCATTATTTCAATTAAGCACCCTGATCC
GCAATTCGAAGGGCAGACGAAAACGAAGCTCGGCAACTCCGAAGCGAGAACGATCACTGA
TACGCTGTTTTCTTCTGCGCTGGAAACATTCCTTCTTGAAAATCCGGACTCAGCCCGCAA
AATCGTTGAAAAAGGTTTAATGGCCGCAAGAGCGCGGATGGCAGCGAAAAAAGCGCGGGA
ATTGACCCGCCGCAAAAGTGCGCTTGAGATTTCCAATCTGCCGGGCAAACTGGCGGACTG
TTCTTCTAAAGATCCGAGCATTTCCGAGCTGTATATCGTAGAGGGTGACTCTGCGGGCGG
ATCAGCGAAACAGGGACGGGACCGTCATTTCCAAGCCATTCTGCCGCTGCGCGGTAAGAT
TCTGAACGTTGAGAAAGCCAGACTTGATAAGATTCTCTCAAACAATGAGGTCAGATCAAT
GATCACGGCCCTCGGAACAGGAATCGGAGAAGATTTTAATCTTGAAAAAGCGCGTTATCA
TAAAGTGGTCATCATGACGGATGCCGATGTTGACGGCGCCCACATCAGAACGCTTTTATT
AACGTTCTTCTACAGATACATGCGGGAAATCATCGAAAACGGCTATGTCTACATTGCCCA
GCCGCCGCTTTATAAAGTGCAGCAGGGAAAACGGGTGGAATACGCTTATAATGATAAGCA
GCTTGATGAGCTGTTAAAAGAACTTCCGCAATCACCTAAGCCCGGCCTCCAGCGTTATAA
AGGTCTTGGAGAAATGAACGCGACTCAGCTTTGGGAAACGACAATGGACCCTGCGACCAG
AACGCTTCTGCAAGTCAATCTTGAAGATGCAATGGACGCTGACGAGACTTTTGAAATGCT
GATGGGTGACAAAGTAGAACCGCGGAGAAACTTCATAGAAGCAAACGCCAGATACGTGAA
AAATCTTGATATTTAACCAAGAAAGCCTTATTTTCGTTAAGAAATAAGGCTTTTTTCTCA
AAGCGGCTTCTAAAGCCTCTGAAAACCCGCAAAACCCGTATATTCTACTAAATTAATGTG
TATAAACACAAGTTTATTGATATAATGGAGAATAGTGAAATCGTATTGAAGATCATAATG
GACAATCTACTCCCACATTATTTCATGTGATACTTCAGGGAGGTTTTTTTAATGAGTGAA
CAAAACACACCACAAGTACGTGAAGTCAATATCAGTCAGGAAATGCGGACATCCTTCCTG
GACTATGCAATGAGCGTTATCGTATCCCGGGCGCTTCCGGATGTGCGTGACGGTCTGAAG
CCGGTTCACAGGCGGATTTTGTACGCAATGAATGATTTAGGCATGACCAGTGACAAACCA
TATAAAAAATCTGCCCGTATCGTCGGTGAAGTTATCGGTAAGTACCACCCGCACGGTGAC
TCAGCGGTTTACGAATCAATGGTCAGAATGGCGCAGGATTTTAACTACCGCTACATGCTT
GTTGACGGACACGGCAACTTCGGTTCGGTTGACGGCGACTCAGCGGCCGCGATGCGTTAC
ACAGAAGCGAGAATGTCAAAAATCGCAATGGAAATCCTCCGGGACATTACGAAAGATACG
ATTGATTATCAAGATAACTATGACGGCGCAGAAAGAGAACCTGTCGTCATGCCTTCGAGA
TTTCCGAATCTGCTCGTAAACGGAGCTGCCGGTATTGCGGTCGGAATGGCGACAAATATT
CCTCCGCATCAGCTTGGGGAAGTCATTGAAGGCGTGCTTGCCGTAAGTGAGAATCCTGAG
ATTACAAACCAGGAGCTGATGGAATACATCCCGGGCCCGGATTTTCCGACTGCAGGTCAG
ATTTTGGGCCGGAGCGGCATCCGCAAGGCATATGAATCCGGACGGGGATCCATTACGATC
CGGGCTAAGGCTGAAATCGAAGAGACATCATCGGGAAAAGAAAGAATTATTGTCACAGAA
CTTCCTTATCAGGTGAACAAAGCGAGATTAATTGAAAAAATCGCAGATCTTGTCCGGGAC
AAAAAAATCGAAGGAATTACCGATCTGCGTGACGAATCCGACCGTAACGGAATGAGAATC
GTCATTGAGATCCGCCGTGACGCCAATGCTCACGTCATTTTGAATAACCTGTACAAACAA
ACGGCCCTGCAGACGTCTTTCGGAATCAACCTGCTGGCGCTCGTTGACGGACAGCCGAAG
GTACTAAGCCTGAAACAATGTCTGGAGCATTATCTTGATCACCAAAAGATTGTGATCCGG
CGCAGAACGGCTTACGAACTTCGCAAAGCGGAAGCGAGAGCTCACATTCTGGAAGGTTTA
AGAATTGCTCTCGATCATTTAGATGCTGTTATTTCTCTTATCCGCAGTTCCCAGACGGCT
GAAATTGCGAGAACAGGTTTGATCGAACAATTCTCACTGACTGAAAAACAAGCGCAAGCC
ATTCTGGATATGCGCCTTCAGCGATTAACCGGTCTGGAGCGCGAAAAGATTGAAGAGGAA
TATCAATCACTTGTTGCGCTTATCGCCGAGCTGAAAGATATTTTAGCCAATGAAGAAAGA
GTTCTTGAGATCATCCGTGAAGAACTTAATGAAATCAAAGAGCGTTTCAATGATGAGAGA
CGCACTGAAATCGTGACGTCCGGTCTTGAAACAATTGAAGATGAAGATCTTATCGAGAGA
GAAAACATCGTCATCACACTGACCCATAACGGCTATGTTAAACGTCTCCCGGCGTCCACA
TACCGCAGCCAAAAACGGGGCGGAAAAGGCGTACAGGGAATGGGAACGAATGAAGATGAC
TTTGTGGAACACTTAATTTCCACATCAACGCACGATACGATCCTGTTCTTCTCTAATAAA
GGGAAGGTCTACCGTTCTAAAGGTTATGAAATCCCTGAATACGGCCGTACGGCAAAAGGC
ATTCCGATTATTAACCTTCTGGAAGTTGAAAAAGGCGAATGGATTAATGCCATTATTCCG
GTCAGCACGTTTGATGAAGAGCAATACCTCTTCTTTACGACCAAACAAGGGGTGTCGAAA
CGTACGGCACTGTCCCAGTTTGCGAATATACGGAATAACGGGCTGATCGCCCTAGGTCTC
CGGGAAGACGATGAACTGATGGCCGTCCGCCTGACTGACGGCAAGAAACAAATCATCATC
GGAACGAAGAACGGTTTGCTGATCCGTTTCCCTGAAGAAGATGTAAGACAAATGGGACGC
ACAGCTGCGGGTGTTAAAGGCATCACGCTGACAGATGATGATGTCGTTGTAGGCATGGAG
ATTCTTGAAGAAGACTCCCACGTCCTCATAGTGACAGAAAACGGCTACGGCAAACGCACA
CCGGCTTCAGAATACAGAGTTCAAAGCCGGGGCGGAAAAGGCCTTAAAACATGTAAAATC
ACTGACAGCAATGGTCCGTTAGTAACCGTGAAAGCAACAAAAGGCGAAGAGGACTTAATG
ATTATTACGGCAAGCGGCGTGTTAATCAGAATGGATATTAATGATATTTCCACTACGGGA
CGCGTAACACAAGGCGTCCGTCTGATCCGCATGTCTGATCAAGAGCATGTAGCCACTGTG
GCGCTTGTGGAAAAGAATGAAGAAGAGCCGGAAGAAACGGAAGAAGTATAAACGAAAAAG
CGCAGCTGTAATAGGCTGCGCTTTTACTATATAAAGAATTGAAAAAAAGCTTTGACACAT
AGTGATGATGCTGATATAATCATTTTTGTTGTCTTTTTAATAGAAGGCAAGCCTAGCGAA
AATATTTTTTAAAAAAGTATTGACCTAGCAAACTGAAAATGTTATGATTAAGAGGTCGCT
TCGAGAGAAGTGAAAAAAGTTCTTTGAAAACTAAACAAGACAAAACGTACCTGTTAATTC
AAAGTTTTAAATAAATCGCACAGCGATGTGCGTAGTCAGTCAAACTACTTTATCGGAGAG
TTTGATCCTGGCTCAGGACGAACGCTGGCGGCGTGCCTAATACATGCAAGTCGAGCGGAC
AGATGGGAGCTTGCTCCCTGATGTTAGCGGCGGACGGGTGAGTAACACGTGGGTAACCTG
CCTGTAAGACTGGGATAACTCCGGGAAACCGGGGCTAATACCGGATGGTTGTTTGAACCG
CATGGTTCAGACATAAAAGGTGGCTTTGGCTACCACTTACAGATGGACCCGCGGCGCATT
AGCTAGTTGGTGAGGTAACGGCTCACCAAGGCAACGATGCGTAGCCGACCTGAGAGGGTG
ATCGGCCACACTGGGACTGAGACACGGCCCAGACTCCTACGGGAGGCAGCAGTAGGGAAT
CTTCCGCAATGGACGAAAGTCTGACGGAGCAACGCCGCGTGAGTGATGAAGGTTTTTCGG
ATCGTAAAGCTCTGTTGTTAGGGAAGAACAAGTGCCGTTCAAATAGGGCGGCACCTTGAC
GGTACCTAACCAGAAAGCCACGGCTAACTACGTGCCAGCAGCCGCGGTAATACGTAGGTG
GCAAGCGTTGTCCGGAATTATTGGGCGTAAAGGGCTCGCAGGCGGTTTCTTAAGTCTGAT
GTGAAAGCCCCCGGCTCAACCGGGGAGGGTCATTGGAAACTGGGGAACTTGAGTGCAGAA
GAGGAGAGTGGAATTCCACGTGTAGCGGTGAAATGCGTAGAGATGTGGAGGAACACCAGT
GGCGAAGGCGACTCTCTGGTCTGTAACTGACGCTGAGGAGCGAAAGCGTGGGGAGCGAAC
AGGATTAGATACCCTGGTAGTCCACGCCGTAAACGATGAGTGCTAAGTGTTAGGGGGTTT
CCGCCCCTTAGTGCTGCAGCTAACGCATTAAGCACTCCGCCTGGGGAGTACGGTCGCAAG
ACTGAAACTCAAAGGAATTGACGGGGGCCCGCACAAGCGGTGGAGCATGTGGTTTAATTC
GAAGCAACGCGAAGAACCTTACCAGGTCTTGACATCCTCTGACAATCCTAGAGATAGGAC
GTCCCCTTCGGGGGCAGAGTGACAGGTGGTGCATGGTTGTCGTCAGCTCGTGTCGTGAGA
TGTTGGGTTAAGTCCCGCAACGAGCGCAACCCTTGATCTTAGTTGCCAGCATTCAGTTGG
GCACTCTAAGGTGACTGCCGGTGACAAACCGGAGGAAGGTGGGGATGACGTCAAATCATC
ATGCCCCTTATGACCTGGGCTACACACGTGCTACAATGGACAGAACAAAGGGCAGCGAAA
CCGCGAGGTTAAGCCAATCCCACAAATCTGTTCTCAGTTCGGATCGCAGTCTGCAACTCG
ACTGCGTGAAGCTGGAATCGCTAGTAATCGCGGATCAGCATGCCGCGGTGAATACGTTCC
CGGGCCTTGTACACACCGCCCGTCACACCACGAGAGTTTGTAACACCCGAAGTCGGTGAG
GTAACCTTTTAGGAGCCAGCCGCCGAAGGTGGGACAGATGATTGGGGTGAAGTCGTAACA
AGGTAGCCGTATCGGAAGGTGCGGCTGGATCACCTCCTTTCTAAGGATTTTAACGGAATA
TAAGACCTTGGGTCTTATAAACAGAACGTTCCCTGTCTTGTTTAGTTTTGAAGGAACTTT
GATTCTTTCATATGGTAGATGGGCCTGTAGCTCAGCTGGTTAGAGCGCACGCCTGATAAG
CGTGAGGTCGGTGGTTCGAGTCCACTCAGGCCCACCATCTTTACCCAATACGGGGCCTTA
GCTCAGCTGGGAGAGCGCCTGCTTTGCACGCAGGAGGTCAGCGGTTCGATCCCGCTAGGC
TCCACCAACGTGTTCTTTGAAAACTAGATAACAGAAGTAATTCACATTCAATTAGTAATG
CAAGATATCACGTAGTGATTCTTTTTAACGGTTAAGTTAGAAAGGGCGCACGGTGGATGC
CTTGGCACTAGGAGCCGATGAAGGACGGGACGAACACCGATATGCTTCGGGGAGCTGTAA
GCAAGCTTTGATCCGGAGATTTCCGAATGGGGAAACCCACCACTCGTAATGGAGTGGTAT
CCATATCTGAATACATAGGATATGAGAAGGCAGACCCGGGGAACTGAAACATCTAAGTAC
CCGGAGGAAGAGAAAGCAAATGCGATTCCCTGAGTAGCGGCGAGCGAAACGGGACCAGCC
CAAACCAAGAGGCTTGCCTCTTGGGGTTGTAGGACACTCTGTACGGAGTTACAAAGGAAC
GAGGTAGATGAAGAGGTCTGGAAAGGCCCGCCATAGAAGGTAACAGCCCTGTAGTCAAAA
CTTCGTTCTCTCCTGAGTGGATCCTGAGTACGGCGGAACACGTGAAATTCCGTCGGAATC
CGGGAGGACCATCTCCCAAGGCTAAATACTCCCTAGTGACCGATAGTGAACCAGTACCGT
GAGGGAAAGGTGAAAAGCACCCCGGAAGGGGAGTGAAAGAGATCCTGAAACCGTGTGCCT
ACAAGTAGTCAGAGCCCGTTAACGGGTGATGGCGTGCCTTTTGTAGAATGAACCGGCGAG
TTACGATCCCGTGCAAGGTTAAGCAGAAGATGCGGAGCCGCAGCGAAAGCGAGTCTGAAT
AGGGCGAATTGAGTACGTGGTCGTAGACCCGAAACCAGGTGATCTACCCATGTCCAGGGT
GAAGTTCAGGTAACACTGAATGGAGGCCCGAACCCACGCACGTTGAAAAGTGCGGGGATG
AGGTGTGGGTAGGGGTGAAATGCCAATCGAACCTGGAGATAGCTGGTTCTCTCCGAAATA
GCTTTAGGGCTAGCCTCAAGGTAAGAGTCTCGGAGGTAGAGCACTGATTGGACTAGGGGC
CCCTACCGGGTTACCGAATTCAGTCAAACTCCGAATGCCGATGACTTATCCTTGGGAGTC
AGACTGCGAGTGATAAGATCCGTAGTCGAAAGGGAAACAGCCCAGACCGCCAGCTAAGGT
CCCAAAGTATACGTTAAGTGGAAAAGGATGTGGAGTTGCTTAGACAACCAGGATGTTGGC
TTAGAAGCAGCCACCATTTAAAGAGTGCGTAATAGCTCACTGGTCGAGTGACTCTGCGCC
GAAAATGTACCGGGGCTAAACGTATCACCGAAGCTGCGGACTGTTCTTCGAACAGTGGTA
GGAGAGCGTTCTAAGGGCTGTGAAGCAAGACCGGAAGGACTTGTGGAGCGCTTAGAAGTG
AGAATGCCGGTATGAGTAGCGAAAGAGGGGTGAGAATCCCCTCCACCGAATGCCTAAGGT
TTCCTGAGGAAGGCTCGTCCGCTCAGGGTTAGTCGGGACCTAAGCCGAGGCCGAAAGGCG
TAGGCGATGGATAACAGGTTGATATTCCTGTACCACCTCCTCACCATTTGAGCAATGGGG
GGACGCAGGAGGATAGGGTAAGCGCGGTATTGGATATCCGCGTCCAAGCAGTTAGGCTGG
GAAATAGGCAAATCCGTTTCCCGTGAAGGCTGAGCTGTGATGGCGAGCGAATTATAGTAG
CGAAGTTCCTGATTCCACACTGCCAAGAAAAGCCTCTAGCGAGGTGAGAGGTGCCCGTAC
CGCAAACCGACACAGGTAGGCGAGGAGAGAATCCTAAGGTGATCGAGAGAACTCTCGTTA
AGGAACTCGGCAAAATGACCCCGTAACTTCGGGAGAAGGGGTGCTCTGTTAGGGTGCAAG
CCCGAGAGAGCCGCAGTGAATAGGCCCAGGCGACTGTTTAGCAAAAACACAGGTCTCTGC
GAAGCCGTAAGGCGAAGTATAGGGGCTGACGCCTGCCCGGTGCTGGAAGGTTAAGAGGAG
CGCTTAGCGTAAGCGAAGGTGCGAATTGAAGCCCCAGTAAACGGCGGCCGTAACTATAAC
GGTCCTAAGGTAGCGAAATTCCTTGTCGGGTAAGTTCCGACCCGCACGAAAGGCGCAACG
ATCTGGGCACTGTCTCAACGAGAGACTCGGTGAAATTATAGTACCTGTGAAGATGCAGGT
TACCCGCGACAGGACGGAAAGACCCCGTGGAGCTTTACTGCAGCCTGATATTGAATGTTG
GTACAGCTTGTACAGGATAGGTAGGAGCCTTGGAAACCGGAGCGCCAGCTTCGGTGGAGG
CATCGGTGGGATACTACCCTGGCTGTATTGACCTTCTAACCCGCCGCCCTTATCGGGCGG
GGAGACAGTGTCAGGTGGGCAGTTTGACTGGGGCGGTCGCCTCCTAAAAGGTAACGGAGG
CGCCCAAAGGTTCCCTCAGAATGGTTGGAAATCATTCGCAGAGTGTAAAGGCACAAGGGA
GCTTGACTGCGAGACCTACAAGTCGAGCAGGGACGAAAGTCGGGCTTAGTGATCCGGTGG
TTCCGCATGGAAGGGCCATCGCTCAACGGATAAAAGCTACCCCGGGGATAACAGGCTTAT
CTCCCCCAAGAGTCCACATCGACGGGGAGGTTTGGCACCTCGATGTCGGCTCATCGCATC
CTGGGGCTGTAGTCGGTCCCAAGGGTTGGGCTGTTCGCCCATTAAAGCGGTACGCGAGCT
GGGTTCAGAACGTCGTGAGACAGTTCGGTCCCTATCCGTCGCGGGCGCAGGAAATTTGAG
AGGAGCTGTCCTTAGTACGAGAGGACCGGGATGGACGCACCGCTGGTGTACCAGTTGTTC
TGCCAAGGGCATCGCTGGGTAGCTATGTGCGGACGGGATAAGTGCTGAAAGCATCTAAGC
ATGAAGCCCCCCTCAAGATGAGATTTCCCATTCCGCAAGGAAGTAAGATCCCTGAAAGAT
GATCAGGTTGATAGGTCTGAGGTGGAAGTGTGGCGACACATGGAGCTGACAGATACTAAT
CGATCGAGGACTTAACCAATTTGAATGTATGCTTACTGTTATCTAGTTTTGAGAGAACAC
TCTCAATGGTTTGGTGGCGATAGCGAAGAGGTCACACCCGTTCCCATGCCGAACACGGAA
GTTAAGCTCTTCAGCGCCGATGGTAGTCGGGGGTTTCCCCCTGTGAGAGTAGGACGCCGC
CAAGCTATCATTACGGTAAAGGCAGCTCATAATGAGCTGCCTTTTTTGTTTATAAGTATT
GCTTCAGGAAATTAGAAACGTAATACGGAAATTTGCGTTCCGTGACATCTAAGAACCGGC
GGATCATCACATAATCATCACTGACATGCTGTGTCAGCAGTTCATACCACCACTCCGTTT
CATATCTCGCAATCATCCCGATATTGTAGAGAACCAAATAATGAGTAATCATTTCCGGAA
GATGCAGGAAGTGATCACGCTGAGAGGGAATATAATATTGATTTTTCTCCAAGTGAAACA
ATAAATTTGGCGAAGACCAAGGTTCTCTGTCTATCGGGTCAGCCTCAAAAACCAAGTGGT
TATGGTCTTTCCTCAGAAAAGACCACTTCAAATGTTGGCTGATATACTCAGCAAAGCGGG
AATCAGACATATTGTAATGAATCACCGCATGCTCAGGCACTGAAATAAGGTCATCTTTCA
GCTCTACTCGGGTCAGCCAATTCTTTTTCTCTTGGAAGTAAAAGACAGTATGCAATTCAG
GTATGGCTGTCAGCAATTTCTTCATTGTGTACCGTTCTTCCTCAAGACCAGCTATCCCGA
ATAAGTGCTTCATTACATGAATACATAAGCCATTGCGCTGCACCTTCACTTCATCATCCC
TAAAGGAGTAATTTTGCTTTTTGCGTTTCCGGGCAGTCACGCCATGCGCGAGTACTGAGG
CGTGGCTTGGATAGCTTGGATCTGTGGTCAGAAGGCAGGCTTTCAGCAATTGTGACATCC
CGTAAAACAACAGAATAGGCTTAATTTCTAAAGGGGAAAGAGATGCCTGCTTATAGAAGG
ACTCGGCGTGTTTGATAAAGAATATGAAGCGCTCACTGTTCTTAAACGCATATCGTTTTG
GTTCTTCCATGCCGCTTTCTGTATAGACTTTATTTAGAAATTTCTGGGAAGATTCTACGG
AATAAAATAATGATAACTCTTTCCACTCATGATCTCTCATATGTATTTTTAAACCCTTTC
CTTTATCTAAATATTTCAACTCTTTTTCGCTTCCTTGACATGCTGTTTTCTAGTTGATAA
TCTACATATAATATTTTGCCGAAAAGAGGGGGATTTACTAATGTGGGAAAGTAAATTTTC
AAAAGAAGGCTTAACGTTCGATGATGTACTGCTCGTACCGGCTCAATCAGACGTACTTCC
GCGTGATGTGGATTTATCTGTTGAACTGACAAAGACGTTAAAGCTTAACATTCCTGTCAT
CAGTGCGGGAATGGATACAGTAACAGAATCAGCTATGGCGATTGCGATGGCCAGACAGGG
CGGCTTGGGCATTATCCATAAAAACATGTCCATCGAACAGCAGGCTGAACATGTTGACAA
AGTCAAACGTTCTGAACGGGGCGTTATTACAAATCCCTTCTTTTTAACACCTGATCATCA
AGTATTCGATGCGGAGCATTTGATGGGGAAATACAGAATTTCCGGTGTTCCGATCGTAGA
TAATAAAGACGATCAAAAGCTTGTCGGTATCATTACAAACCGTGATCTTCGCTTTATCTC
TGATTATTCAATGAAAATCAGTGATGTCATGACAAAAGAAGAGCTGGTTACGGCTTCTGT
GGGAACCACATTAGACGAAGCAGAAAAAATCTTACAGAAACATAAAATTGAAAAACTTCC
GTTAGTGGATGACCAAAACAAATTAAAAGGTCTTATCACGATCAAAGACATTGAAAAGGT
TATCGAATTCCCGAATTCATCTAAAGATGAACACGGACGCCTTATTGTCGGCGCTGCGGT
AGGCGTGACAGGCGATACAATGACACGCGTCAGCAAGCTTGTTGAAGCGAATGTCGACGT
TATCGTGGTTGATACGGCTCACGGACATTCCAGAGGCGTACTGAACACAGTTGCGAAAAT
CCGTGAAACATATCCTGAACTGAACATTATCGCAGGAAATGTTGCAACGGCTGAAGCGAC
AAAAGCTCTGATTGAAGCCGGAGCAAATATTGTCAAAGTGGGAATCGGACCTGGTTCTAT
CTGTACGACACGCGTCGTTGCAGGTGTAGGCGTACCGCAGATCACTGCCATTTATGATTG
TGCCACTGAAGCGAGAAAACACGGCGCGACAATTATCGCAGACGGCGGTATTAAATTCTC
CGGAGATATTACGAAAGCGTTGGCTTCAGGCGGACATGCCGTAATGCTCGGAAGCCTGCT
TGCCGGTACTTCAGAAAGCCCGGGAGAGACTGAAATCTATCAAGGCAGAAGATTTAAAGT
GTATCGCGGTATGGGTTCTGTCGCTGCCATGGAAAAAGGCAGTAAAGACCGATATTTCCA
AGAAGAAAATAAGAAATTCGTCCCTGAAGGTATCGAAGGACGGACTCCGTACAAAGGTCC
TGTAGAAGAAACAGTGTATCAGCTTGTCGGCGGTCTTCGTTCAGGTATGGGATATTGCGG
TTCAAAAGACTTGCGCGCTTTAAGAGAAGAGGCACAATTTATCCGTATGACAGGTGCCGG
ACTTCGCGAAAGTCATCCGCATGATGTCCAAATTACGAAAGAATCACCAAACTACACAAT
CTCATAATTGTTACAAATAAAAAACATTTGACAGGGTCGCTGACTCTGTCTATTTTTTTT
ATATCGAGTGTGATAAAATTTATACTGTTGTATTTTGAATTTGAATATGTCCTTAACGGC
TTAATTATAGATTTAAAATGAATGACGGAGGTCGTAAGATTGAACATCACGAAATGGAAA
CAGCTGTTGGTGTCATTAGTGGTACTGGCACTGGCCGCAACTTGCTTTGTTCCAATGTCT
AAAGCGGAGGCAGCCGGCAATGACCCGATTGATGTCAACGCATCAGCTGCGATAATGATT
GAGGCTTCATCGGGAAAAATTTTATACAGTAAAAATGCAGACAAAAGACTGCCGATTGCC
AGTATGACAAAAATGATGACTGAATATCTGCTTCTGGAAGCCATTAAAGAAGGAAAAGTG
AAATGGGATCAAACGTATACTCCTGATGATTATGTCTATGAAATTTCTCAAGACAACAGT
TTATCAAACGTCCCCCTTCGAAAAGACGGCAAATACACGGTTAAAGAACTGTATCAGGCT
ATGGCGATTTACTCTGCCAACGGAGCCGCGATTGCAGTTGCCGAAATTCTTGCCGGAACT
GAAACGAAATTTGTCGCTGAAATGAATGCGAAAGCCAAAGAATTAGGCATGACAAACTAT
GATTTTAAAAATGCCACAGGGCTTGTGAATGAAGACCTTCACGGCAAGCAGCCGCAAGGA
GAAGGCGTTAAAGAAGAAAGTGAAGTTTCTGCTAAAGACATGGCGCTTCTTGCAGACCGC
CTGATCACTGATTATCCGGAAGTTCTCAAAACAACAAGCATCGCTAAGACGAAATTCAGA
GCCGGCACTGATGATGAAATGGACATGCCGAACTGGAACTTCATGTTAAAAGGTCTTGTT
TCTGAATACCCTGGCGTTGACGGCTTAAAAACGGGTTCTACCGATTCTGCGGGATCTTGT
TTTACAAGCACAGCACAGCGGAACGGAATGCGGGTCATCACCGTTGTACTAAACGCAAAA
GGCAACCTGCATACCGGACGTTTTGATGAAACGAAAAAAATGCTCGATTACGCATTTAAA
AGCAATTTCTCAATGAAAGATCTTTACCCTGAAGGCTCTCAAGTAAAAGGGCACGAAACG
ATTGACGTTGAAAAAGGGAAAGACAAGCAAGTCGATATTGTTACTGACAAGGCGCTTTCT
ATTCCTGTGAAAAGCGGGGATGAAAAGAACTATAAAGCCGAAGTGACTTTAGATAAAAAA
GAAATCACGGCTCCTGTGAAAAAGGGAACGAAAGTCGGAACGCTGACAGTTACATACAAA
GGCAGTGACAAAGACTATGGCTTCCTCAAATCCAAAGAGTTCAGCGTGAATCTTGTAACG
AAAAATGATGTAGATAAAGCGAACTGGTTTGTTCAGATGATGCGCGGCATCGGCGGATTC
TTCTCCGGAATCTGGAACAGCGCCGTTGACACGGTAACAGGCTGGTTTTAAGAAATAAGA
AAGAGCTCTGATGAAAGTTAGGGCTCTTTTGCTTAATATACTGAAAAAACCAAATTATTA
GTAAAAAATGATATCTATCTTATTCATCTCGCTGTAAAATAAGAATACCCATATGAAATA
TTGTATTTCTGGGATACAATAAGAGATAGAAATTATCTAACTATACATTGACTAGGGGGA
CCAAATAATGGCTCAAACAGGTACTGATCGTGTAAAACGCGGCATGGCGGAAATGCAAAA
AGGCGGCGTCATCATGGACGTTGTAAATGCTGAACAAGCGAAGATTGCGGAAGAGGCGGG
AGCTGTTGCCGTAATGGCGTTAGAACGCGTTCCGGCTGATATTCGCGCTGCCGGCGGTGT
TGCCCGCATGGCTGATCCGACAATCGTTGAAGAAGTAATGAATGCTGTATCCATTCCCGT
AATGGCAAAAGCGCGTATCGGACATATCGTTGAAGCGCGTGTCCTTGAAGCAATGGGAGT
AGATTACATCGATGAAAGTGAAGTTCTGACTCCTGCTGACGAAGAATTTCATTTAAATAA
AAACGAATATACAGTCCCGTTCGTATGCGGCTGCCGTGATCTCGGCGAAGCAACGCGCCG
TATCGCCGAAGGAGCTTCCATGCTTCGTACAAAAGGCGAACCAGGAACAGGAAACATTGT
GGAAGCTGTCCGCCATATGAGAAAAGTAAACGCGCAAGTGCGCAAAGTTGTTGCGATGAG
CGATGATGAGCTGATGACTGAAGCTAAAAACCTCGGCGCTCCTTATGAACTGCTTCTTCA
AATCAAGCGTGACGGCAAACTGCCTGTAGTGAACTTTGCTGCCGGCGGAGTAGCGACGCC
TGCTGACGCGGCATTGATGATGCAGCTTGGCGCTGACGGCGTATTTGTCGGTTCAGGTAT
TTTCAAATCAGACAACCCTGCTAAATTCGCCAAAGCAATTGTTGAAGCAACGACTCATTA
CACAGACTACAAACTGATCGCTGAGCTTTCTAAAGAATTAGGCACAGCAATGAAAGGCAT
CGAAATCTCAAATCTATTGCCGGAACAGCGTATGCAAGAACGCGGCTGGTAAAACCATAG
GAGAGCTGGAAGCATGTTAACAATTGGTGTACTTGGACTTCAAGGAGCAGTAAGAGAACA
TATTCGTTCAATTGAAGCATGTGGTTCAAAAGGTGTCGTCATTAAGCGTCCTGAACAGCT
GAATGACATCGACGGCTTAATCCTGCCGGGCGGGGAAAGCACGACGATGCGGCGTTTAAT
GGATACGTATCATTTTATGGAGCCGCTTCGCGAGTTTGCCGCCCAAGGCAAGCCGATGTT
CGGCACATGCGCCGGTCTGATTATTTTAGCCAAAGAGATAGCAGGAACGGATAACGCTCA
TTTAGGGCTGTTGAACGTTGTCGTCGAGCGTAATTCCTTTGGCCGTCAGGTCGACAGCTT
TGAAGCTGATCTGACGATTAAAGGCCTTGACGAGCCGTTTACGGGTGTATTTATTCGCGC
GCCGCATATTTTAGAAGCTGGAGAAGATGTTGAAGTGCTTTGTGAGCATAACGGACGCAT
CGTGGCTGCAAAGCAGGGGAATTTCCTCGGCTGCTCGTTCCATCCTGAACTGACGGATGA
TCACCGGGTGACAGAGCTGTTTGTGAAGATGGCGGAAAAGCATAAGCAGGAAACAGCTGT
ATAAAACAGTTGAAAACCGCTGATACTTATAGTACATTATAAACACAAATAAAGATCGAA
AAGCGTTGACAGGAAGCAGTAGGGAGCCCCTCTTTCAAAGAGAGCCGATGGGTGGTGCGA
ATCGGTGAAAGATGCTGTCCGAATCCGTCCTTGAGCGAAATGCTGAAAACAAGTAGGCAT
TTACGGGAAAACCGTTATGTGTTAAAGCGGGAAGCAAGTGTGAGCTTGTTTTCAATCAGG
GTGGCAACGCGAGAGCTCTCGTCCCTTTTAGGGGATGAGGGCTCTTTTTTATTTTCGATA
AAAACAGATAGGAGTTGTTAGGCATGATTGATACGAAGGTGCTGAGAGCCAATTTTCAAG
AGGTAAAAGCGAAGCTCATTCCAAAAGGCGAAGACTTATCTGACTTTGACAAGTTTGAAG
AGCTGGACGAAAAGAGAAGAGAGCTTATCGGTAAAGTAGAAGAACTGAAGGGAAAACGCA
ATGAAGTGTCTCAGCAGGTCGCCGTTTTGAAACGGGAGAAAAAAGACGCTGATCATATTA
TTAAAGAGATGCGTGAAGTGGGCGAAGAAATTAAGAAGCTTGATGAAGAGCTTCGTACTG
TCGAAACGACGCTCGAAACCATCCTTCTGTCCATTCCGAACATCCCGCACGATTCAGTGC
CCGTCGGGGAAACGGAAGATGATAACATTGAAATTCGCAAGTGGGGAGAGGCGCCGGCAT
TTTCATATGAGCCGAAACCGCATTGGGATATCGCAGACCATTTAAACATTCTTGATTTCG
AACGCGCTTCAAAAGTAACAGGCAGCCGGTTTGTGTTTTATAAAGGATTAGGCGCCCGCC
TCGAACGCGCGCTCTACAACTTTATGCTGGATCTTCACGTTGATGAATATGATTACACAG
AAGTCATCCCTCCTTATATGGTAAACCGTACGAGCATGACAGGTACGGGACAGCTTCCTA
AATTTGAAGAGGATGCTTTTAAAATCAGAGAAGAGGATTATTTCTTAATTCCGACGGCGG
AAGTGCCGATTACAAATATGCACCGCGATGAAATCTTATCCGGTGAGAAGCTGCCGATCA
ATTATGCCGCATTCAGCGCCTGCTTCCGTTCAGAAGCGGGATCTGCCGGCCGTGATACAC
GCGGTTTGATCCGCCAGCATCAGTTCAACAAGGTTGAGCTTGTGAAATTCGTGAAGCCGG
AAGATTCTTATGAGGAGCTTGAAAAACTGACAAATCAAGCCGAGCGGGTGCTTCAGCTGC
TCGAACTGCCGTATCGTGTCATGAGCATGTGTACCGGTGATCTCGGCTTTACAGCCGCGA
AAAAGTACGATATTGAGGTATGGATTCCAAGCCAAGACACATACCGTGAAATTTCTTCTT
GCAGTAACTTTGAGGCCTTCCAGGCGAGACGCGCAAACATTCGATTCAGACGCGAAGCGA
AAGGCAAGCCGGAGCATGTGCATACATTAAACGGTTCAGGCCTTGCAGTCGGCAGAACAG
TAGCTGCCATCTTAGAAAACTACCAGCAGGAAGACGGAAGTGTCATCATTCCGAAAGTGC
TTCGTCCTTATATGGGAAATAAAGAAGTCATCAAACCGTAAAAGGTGCGCCCTAGAGGCG
CGCCTTTTTTGCTGCCCGGTATAGAGCGGCGGCATTCCGGGCTGTGCTTTCAAGGTTAAA
ACGGCCGGATGCTAAGGCGTCTTCAAGACTTACAGCGCCGGGTACGATAGAAAATACAGC
TGTTATTCCTGCGCTGTAAACATGCTCGAAATTTTTGCCTAAGGAGCCCGCCAATGCGAT
AACGGGAATTTCTTGAGCAGATGCGCGTGCGGCGATCCCGGCGGGGGTTTTGCCGAATAT
CGTTTGTTCGTCTATCTGCCCCTCTCCGGTAATGACAAGGTCAGCGCCTCTTATCTGATC
TGAGAAGGACAGTGTATCTAATACAACATCAATCCCGCTTTGAAGTTCTGCCTGTAAGAA
AGCGATCAGTCCGGCGCCCAGTCCCCCTGCGGCGCCCGCGCCTTTTACGGTATCCGCTTC
GATATCGTGCTGACGTCTCAATATGTCAGCGAAATGGCGTAAGTTGCGATCCAATACAAC
TTTAGTCTTCTCGGACGCCCCTTTTTGCGGGCCGAAGACATATGATGCGCCGTTTTCGCC
GGTCAGGGGATTTTCGACATCACATGCGGCACGGATACGGATATGTTTCAGTTCAGGGGA
GAGACCGCCTATATCAATAGAAGCTAGGGTGTGCAGAGCGCCTCCGCCGTCAGGTATCTC
CTGACCTTCCTTATTTAAGAAACGCACACCGAGCGCGCTCGCCATTCCTGTTCCGCCGTC
ATTGGTTGCGCTCCCGCCAAGCCCGATGATGATCTCACCCGCCCCGCGGGAAGCTGCATC
TGCTATCAGTTCACCCGTTCCTCTTGTCGTTGTGTTCAACGGATCTCTGAGATGGCGGGG
AATGAGATGAAGCCCTGATGATTCCGCCATTTCAATGACTGCCGTGCGTCCGTCTCCCAG
AAGTCCATATGCGGCGTTTACCGGCGTTCCCAGCGGACCGGTCACAGTTTTTTTGATGAT
GCTTCCGCCAGTGGCATCCGTCAAAGCCTGAACGGTTCCTTCTCCGCCGTCGGCCGCGGG
TATCTTGATATATTCCGCGTCAGGGAAGACCGCTTTGAATCCTATTTCTATACTGTCAGC
GGCTTCTTTTGATGTCATGCTTTCTTTGAAAGAATCGGGTGCAATGATGATTTTCATTAT
GTTCTCCACCTTTATGAGCAGGTTATCTGTTTGAATATATTCTTGATTTTTACTGTGTTT
TCCTGCCCGTATGGCATACTGAGGTTGAATTGAACGCAAGACTTTTGTATGATAGTAAAG
CTGACGGACAAGCCGTTTAAGAAATGAAATAAAAAATATGAAAAAGCGCTTGACTGAAAT
TTAGGTCATGTGGTATATTATTAAATGTCGATACGGAGGAATACCCAAGTCTGGCTGAAG
GGATCGGTCTTGAAAACCGACAGGGGTGTCAAAGCCCGCGGGGGTTCGAATCCCTCTTCC
TCCGCCATATTGATTTTAAACCTAATGAAACTCGAGCATATATTGGAGATTGTTTTGTCC
GCTGCATGTGATGCAGCGGATTTTTTATATGCAAAAAAAGCGATTTTCTCTGTTCGGGGA
AAATCGCTTTGCTATTTTTATTTATTTCTGTTTTCGTTGATCACGTGACTGATTTTTTCG
ATCAAAGGTTCCAGTGACTGTTCATCAGCTTCAAGGTCATAATCTTCAATGCGTACTTTC
AGCACAGGGCAGGCGTTAAAACCGCTGATCCAGTCTTCGTACCGTGTATACATCTCTTCC
CAATAGGAGCGGTTTGTCTGCAGCTCCATCTCGCGGCCCCGCTTTTCAATCCGGTTTATA
ATGTTTTCAAGGTCGCCTTCTAAATAGATCAAAACATCAGGATGCGGGAAGTACGGCGTC
ATGACCATCGCCTCAAATAGGCTTGTGTATGTTGTGTAATCTGTCAGCGACATGGTTCCT
TTATCGGCATGCATTTTTGCGAATATGCCTGTATCTTCATAAATCGAACGGTCCTGCACG
AATCCGCCGCCTGATTCAAACATGTTTTTCTGCTCTTTGAACCGCTCAGCCAGAAAATAA
ATTTGCAAATGGAAGCTCCAGCGTTCAAAATCGTGATAAAACTTCTCTAAATAAGGGTTT
TCATCCACTTCCTCAAGTGAGGTATGAAACCCGAGCCGTTTTGCCAAAGCTTTGGTCAAA
GTCGATTTTCCGACTCCTACCGTTCCCGCTACTGTTATAATGGCGTTGTTTGGAATATGA
ATGTCTTTCATTTAATAAGCTCCTTTACCTGACGGGCAATTCTTTCATAGTCTGTCTTAT
TCAAAACAAAGTCTTCAGTATCACCGTCAATGGTCAGTACAGATATATCCGGATCTTCTT
CCTGAAGCTGTCTGATGGCTGTGTCGTAATCTGCAATGAGACGTTCCAGATATTGATGTT
CGATATTTTTTTCAAACGGGCGCCCGCGTTTTTCAATGCGTTGAAGCAATGTCGGCAGGC
TTGCCTTTATGTATACAATAACATTCGGTTTCGGCAAGTCGTGAGTGAGCAGATGATAAA
TCTGCTTATATTTCTCAAGCTTTTGGCCGTGCAATGTACGCTCTGCGAAAATAACATTTT
TATAAATATGATAATCGGACAAAACGGGCTGTCCTTGTTTTAAATAATCTCGGTCGGTGT
CTTCAAGCTGTTTATACCTGTGACATAGAAAAAACATTTCAAGCTGGAAACTCCACTCCT
CGATATTGTCATAAAACTTATCGAGATAAGGGTTGTCTTCCACAATCTCATTAATCATAG
GAAAACCGAGCTCTTCAGAAAGCATCGTAGCGAGTGTCGTTTTTCCTGCCCCGATAGGAC
CTTCTACCGCGATAAAAGGGGCTCTGTTCATTGAAAATCCTCCTTAATTCTGCAAACATC
CGTCAGCTGCCGGCCTTTATATTGTATCACAATCTCAGAAAAGCCCATGAAAAAAGACGC
TTCCAATTAACGAAACGTCTCTTTTACAATATGAAATTGATCGTTGAGCAAAAGCCAGTT
TTGCGGGAAAGAGAGGCCGAGTTTCCAATAGCTGATTCCTCTTAAATGAAGTTCTTTAAT
TAAATTGAATTTCGCTTGAATGGATCGTGCGTCTTCAAACCATACTTCATGCCGTCTCTG
ATTTTCATCCGTGTAACGAAAGAATGGAGCCTGGGCGGTTTCGTCATATTGAATGTCGAC
TTTATGGCGTGCTGCCAGAGCGATTGCCTGCTGAGGACTGACGGCTTTCGCTGTCGTTCC
CTGTTTGAAAGGCAGTGTCCAATCATAGCCGTACATATTCTGGCCCATGACGATTTTTGA
AGAGGGCATTTCTGTCAGCGCATACTCAATGACATTCCTTACAGGGCCGATTGGTGATAC
GGCCTGAGCCGGGCCCCCGCTGTATCCCCACTCATATGTCATGATGACGACAAAATCGAC
GATTTCTCCATGTGCCCTATAGTCATGTGCTTCATACCATTTGCCGGCCTGGGTCGCGCT
CGTTTTCGGAGCAAGCGCCGTTGAAATCTTCCAGCCTTGACGGTGAAAAATGGTCCTCGC
TTCACGTAAAAAACGATTGTAGGCTTCTCTGTCCTGAGGACGTAAATATTCGAAATCAAA
ATGAATATCGCGAAAGCCGTGCTGCTTAGCCGTGGAGACGATTTCCTGAAAGAGTTTTGT
TTTCACAGTATTATCATTCAAAATGAGCCGCCCGAGATCATCGCTGAATGCGTCATTTTC
AAGGTTGGTGATGATCATCATCAGTGCGGTGTTGTGCCTGTCACTGATGCTTCTTAAATT
GGTGAGAGGCGGTTCCTTTAAAGTCCCGTTCCGCTGCACTTGAAAACTGAATGCGCCGAG
GTATGTTAAATAAGGAGAGGCCTCCCTTGCCGCCTGCTGGAGATTAGCGCTTACGCTCGT
TCCCCGCGGTTCTATATATGCGTTTGATTCGATGTCGGGCTTATTCGCCTGCTGCGGAAT
GTAAAGGCGGGTTCCGACTCTCAATGTGGTGCTGGGCTGAATTCCGTTCACCCTCGCAAG
CTCCGCGGCCGATATATGAAAACGGCCGGCGATTGCCGCGAGAGTATCACCTTGTTTCAC
TTCGTAATATTGACCCTCAATCGGGATGACAAGGGTTTGTCCGACAACCAATGTATTCGG
ATTAGGCAGTTTATTTGCTTCTGCAATGACATTTGCGGCTGTCCGGTAGCGCGCCGCAAT
AGCGGAAAGTGTGTCGCCCCGTTTCACTATATAGATCTGAATGAAAAACGCCTCCTTTCA
TATCCGCTATCAAATATATGAAAAAAGGAGGCTGATCATGTTTATTTTTCGGCGGTAATT
TGTTTTTCCGTGGTTATTTCTGCGAAGAGAACATTCTCCATCATCGTCAAAGCGAAATCA
TTGTCTTCGTCGTTATTGGAAGCGGTGCAGTCTTTCGGAATGGTAATGCTGTATTCTCTC
ATATAAGCGTCGTTGGCCGTGAACAACACACAAATGTTCCCGGCAATCCCCGTGATGATT
AATCGGTTCACCTGTAATTCGGTCAGAAGGGTGTGAAGCGCCGTTTCGTAAAAAGCGGAA
TGCTTCGGTTTAATGAGAAAATAATCATCCGGCTGAGGCGAAATATCTTTTATAATGGGC
GCGCTTCTGTCATTGCTGCATTCCTCCCTGATGGCATCAATATCAGCCTTCCAGAGCCCG
TAATGATCATTAATATAAATAATCGGCCAGTTGCTTTGTTTTGCATGCTTCTTTAATGAT
AAAATACGGGGGACAATTTGTTTGGTTTTTTCAGCAAGACGTTCGCCCATATCAAATTGA
AAATTGTTGATCATATCGACAATCAGAAGGGCTGTGTTGTTAGGTTCAGACAATACCGGC
AACTCCTTTCTGCTGGGGTATTCCTATTTTAACCTTTATGAGACATGAAAAAACTTAAGA
AGAGAGCTTGAACCGATGAATGATGAATATTATATGAGAGAAGCCATAAAAGAAGCGAAG
AAAGCCGAAGCGAAAGGTGAAGTGCCGATCGGAGCAGTTCTTGTTCTGCATGATGAGATT
GTGGCGCGGGCGCATAATCTGCGGGAGACTGAACAGAGGTCGCTTGCCCATGCCGAAATG
CTGGCGATTGACGAAGCGTGCCGTAAGCTGGGGACATGGAGACTTGAGGATGCCGTTCTT
TATGTCACTTTGGAGCCGTGTCCGATGTGCGCGGGAGCCGTCGTGCTTTCGAGAGTCGAT
AAGGTCGTATTCGGCGCATTTGATCCCAAGGGGGGCTGTACAGGAACGCTGATGAATCTC
TTGCAGGAAGAGCGGTTCAACCACCAAGCGGAAGTGGTGAGCGGCGTGCTCGGAGAAGAG
TGCGGAGAAATGCTCAGCGCTTTTTTCAGAAAGCTGCGCCGGCAAAAGAAAGACATGAGG
AAAAAGTTGTCTGAGTAGTAAGGTTGCATTTTCTGCCTGAAGCAGATATACTTATGTGTG
CATCATGAATGGTGCGCATATAAAAATTTGATATTTATTTTGCCGTGCTAAGCGGGGAGG
TAGCGGTGCCCTGTACCCGCAATCCGCTCTAGCGGGGCCGAATCCCTTCTCGAGGTTCGT
TTACTGTAAGGTCTGCCTTAAGTAAGTGGCGTTGACGTCTGGGTCCTGCGCAATGGGAAT
TCATGAACCATGTCAGGTCCGGAAGGAAGCAGCATTAAGTGAAACCTCTCATGTGCCGCA
GGGTTGCCTGGGCTGAGCTAACTGCTTAAGTAACGCTTAGGGTAGCGAATCGACAGAAGG
TGCACGGTAAATCAATCATCAAATTTCAGACTCACCTGTTTATGGCAGGTGAGTTTTTTC
GTATATGAAAAACGGGTTTTGGCGTTAAAAGCACGTTCATGTATAATAAACATGATGAAT
AACAGAGGAGGGCGCATCCTGTGGGTTACCAAGCTTTATATCGAGTATTTAGGCCTCAGC
AGTTTGAAGATGTGGTCGGACAGGAACACATTACGAAAACGCTGCAAAATGCCCTTTTGC
AAAAGAAATTTTCTCATGCATATCTGTTTTCTGGACCGCGGGGAACGGGAAAAACCAGTG
CAGCTAAAATATTTGCGAAAGCAGTCAACTGTGAGCACGCCCCCGTAGAAGAACCGTGCA
ATGAATGTGCGGCGTGCAAGGGGATCACAAACGGCTCTATATCAGATGTGATTGAAATAG
ATGCGGCGTCGAATAACGGCGTAGACGAAATCCGCGATATCCGTGACAAAGTAAAATTTG
CCCCGTCGGCCGTCACCTACAAAGTATATATTATAGATGAGGTGCATATGCTCTCTATCG
GCGCATTCAATGCGCTTCTGAAAACGCTGGAAGAACCGCCGGCACATTGCATTTTCATAT
TAGCTACGACTGAGCCTCATAAGATTCCTTTAACCATTATCTCCAGATGTCAGCGTTTTG
ACTTCAAACGGATTACATCCAAAGCAATTGTCGGACGAATGAAGACAATCGTCGATGCAG
AGCAGCTGAAGGTGGAAGAAGGAGCCCTTGATATCATAGCGAGTGCTGCGGACGGAGGAA
TGAGGGACGCGCTGAGCCTGCTCGATCAAGCCGTATCATTCAGCGGTGAGGAGCTGTCGG
TGGATGACGCATTGCTCATTACCGGAGCCGTTTCTCAGCACTATATTGGGAAACTTGCAT
CTGCTCTTCACAGCAAACAGGTTTCCGAGGCATTGGAAACACTGAATGAATTGCTCCAGC
AGGGGAAAGATGCGGCCAAACTGATTGAAGATATGATTTTCTATTTCAGGGATATGCTCT
TGTACCAGGCCGCTCCCGGTTTAGAAGGAGTCCTGGAGAAGGTGAAGGTCGATGAAACGT
TCCGGAATCTGAGCGGTGATATACCGGCCCCCGCTTTATATGAAATGATTGATATCCTGA
ATAAAAGCCATCAGGAAATGAAGTGGACGAACCACCCAAGAATCTTTTTTGAAGTGGCTG
TCGTGAAAATATGCCAGACGGCACAGCAATCCGCGGGAGATATCCCTGAGGTCGGCATGC
TGATGAATAAGATCCAGCAGCTTGAGCAGGAAGTGGAAAGGCTGAAAACCTCCGGTGTGA
AGGTTCAGATGGAAAGCGCTCCGAAAGAAGCTCCGCGTCCTCAAAAAGGCGGAAAAAGCC
ATTACAAAGCTCCAGTCGGAAGAATTCATGAGATATTGAAGGAAGCCACAAGACCTGATC
TTGAACAGCTTAAAAGCAGCTGGGGCAAGCTGCTGGCACACCTGAAACAGCAGAATAAGG
TGTCTCATGCGGCTCTTTTGAATGACAGTGAACCGGTGGCTGCTGCTCAAAAGGCATTTG
TGCTTAAATTTAAATACGAAATCCATTGTAAAATGGTTGCAGAAGACAATAACGGAGTCC
GTACGAATCTTGAACAGATTCTCGAATCAATGCTCGGGAAAAGAATGGATTTGATTGGCG
TTCCGGAAGCACAATGGGGTAAAATAAGAGAAGAATTTTTAAATGATCACCAGCAGGAAA
GTGAAGGATCAAACGAACCGGCTGAAGAAGATCCGCTGATTGCAGAGGCGAAGAAACTTG
TCGGAGCGGATTTAATCGAAATAAAAGACTAATAAGATGAAAGAGAGTGATTGAATATGC
GTGGCGGAATGGGAAACATGCAAAAAATGATGAAACAAATGCAAAAAATGCAAAAGGATA
TGGCGAAGGCTCAGGAGGAGCTTGCTGAAAAAGTGCTTGAAGGCACAGCGGGCGGCGGAA
TGGTGACTGTAAAAGTCAACGGCCAAAAAGAAGTTGTAGACGTTGCCATTAAAGAAGAAG
TCGTTGATCCGGAAGATATCGAAATGCTTCAGGACCTGATTCTTGCCGCAACAAACGACG
CCCTCAAAAAAGTGGATGACATGACGAATGAGACAATGGGACAATTTACAAAAGGAATGA
ACATACCGGGTTTATTCTAGGGGGATAAATAAACATGCAGTATCCTGAACCAATATCAAA
GCTGATTGACAGCTTTATGAAATTGCCAGGGATCGGACCGAAAACAGCGGTTCGTCTGGC
TTTTTTTGTTCTAGGTATGAAAGAAGACGTGGTATTAGATTTCGCGAAAGCATTAGTAAA
TGCGAAGCGCAACCTGACATATTGTTCGATTTGCGGACATATTACAGATCAGGACCCTTG
TTATATATGTGAGGACACAAGAAGGGATAAGTCTGTTATTTGTGTCGTGCAGGACCCTAA
GGATGTTATCGCAATGGAGAAAATGAAGGAATATAACGGCCAGTATCATGTTCTTCACGG
CGCGATTTCACCAATGGACGGCATCGGCCCGGAGGATATTAAGATTCCGGAGCTGCTGAA
ACGTCTTCAGGATGATCAAGTGACAGAAGTCATTCTCGCAACCAACCCTAATATTGAAGG
GGAAGCAACAGCGATGTATATATCAAGGCTGTTAAAGCCCTCAGGCATCAAGCTCTCCCG
TATTGCCCACGGTCTGCCCGTCGGCGGTGATTTGGAATATGCTGATGAGGTCACTCTTTC
AAAAGCTCTTGAAGGAAGACGTGAATTGTAAGGGAGGAAAAGGCAAGGCATGGGTTTTCT
TCGCAGAAATACATTAAGAAAAGAGTTTGACGAGAAGCTGATAGAACAGCTCTTTAAACA
AAAAGAAGAATGGAACAGGCAGAAGAGTCTGGTCGAGAAAAGTCTCGAGCCCTCCGCTGA
GGTGTTGTTTGAGCTGAAAGTCGCTGAATCTAAATACTTTTTCTATTTAAAAGAAGCGAA
GCAGCGGAATTTGAAAATGAGCAGATGGAAGTAAAAGGTCTATTCTCCGGGGTCTTCTCA
TAAGCTTGTACTAAACAAGCGAGGGGGAAGATTCATGGAGCCTTTTTTCATTATCGGTTT
GATTGTCGGTCTGGTTGCTTTGCTTTTTTTATGGGGAGTATCTTCAAAACCGCTAAGATG
GATTGGTGTGACTGCGATTAAGTTTATTGCCGGCGCGATTTTGCTGGTGGGTGTGAACTT
GTTCGGAGGCAGTCTCGGTATTCATATCCCTGTTAACCTGATTACAACGGGCATCAGCGG
GATTCTGGGGATTCCCGGCATCGCTGCTTTGATAGTCATTAAACGCTTCATCATTTAATT
TGTCGATTATTGTTGACATGTCGGATTAAGGGTGGTATTCTAATATACGTCGCTGATGAC
GAAACGAATTTTTGAAAAAGAAATTTTAAAAAGTTGTTGACGGCACTAACACTGATGTGT
TAAGATAATTAAGTCGCTTCAAGAGCGGTGGACAAAGTTCTTTGAAAACTAAACAAGACA
AAACGTACCTGTTAATTCAAAGTTTTAAATAAATCGCACAGCGATGTGCGTAGTCAGTCA
AACTACTTTATCGGAGAGTTTGATCCTGGCTCAGGACGAACGCTGGCGGCGTGCCTAATA
CATGCAAGTCGAGCGGACAGATGGGAGCTTGCTCCCTGATGTTAGCGGCGGACGGGTGAG
TAACACGTGGGTAACCTGCCTGTAAGACTGGGATAACTCCGGGAAACCGGGGCTAATACC
GGATGGTTGTTTGAACCGCATGATTCAGACATAAAAGGTGGCTTCGGCTACCACTTACAG
ATGGACCCGCGGCGCATTAGCTAGTTGGTGAGGTAACGGCTCACCAAGGCGACGATGCGT
AGCCGACCTGAGAGGGTGATCGGCCACACTGGGACTGAGACACGGCCCAGACTCCTACGG
GAGGCAGCAGTAGGGAATCTTCCGCAATGGACGAAAGTCTGACGGAGCAACGCCGCGTGA
GTGATGAAGGTTTTCGGATCGTAAAGCTCTGTTGTTAGGGAAGAACAAGTGCCGTTCAAA
TAGGGCGGCACCTTGACGGTACCTAACCAGAAAGCCACGGCTAACTACGTGCCAGCAGCC
GCGGTAATACGTAGGTGGCAAGCGTTGTCCGGAATTATTGGGCGTAAAGGGCTCGCAGGC
GGTTTCTTAAGTCTGATGTGAAAGCCCCCGGCTCAACCGGGAGGGTCATTGGAAACTGGG
GAACTTGAGTGCAGAAGAGGAGAGTGGAATTCCACGTGTAGCGGTGAAATGCGTAGAGAT
GTGGAGGAACACCAGTGGCGAAGGCGACTCTCTGGTCTGTAACTGACGCTGAGGAGCGAA
AGCGTGGGGAGCGAACAGGATTAGATACCCTGGTAGTCCACGCCGTAAACGATGAGTGCT
AAGTGTTAGGGGGTTTCCGCCCCTTAGTGCTGCAGCTAACGCATTAAGCACTCCGCCTGG
GAGTACGGTCGCAAGACTGAAACTCAAAGGAATGACGGGGGCCCGCACAAGCGGTGGAGC
ATGTGGTTTAATTCGAAGCAACGCGAAGAACCTTACCAGGTCTTGACATCCTCTGACAAT
CCTAGAGATAGGACGTCCCCTTCGGGGGCAGAGTGACAGGTGGTGCATGGTTGTCGTCAG
CTCGTGTCGTGAGATGTTGGGTTAAGTCCCGCAACGAGCGCAACCCTTGATCTTAGTTGC
CAGCATTCAGTTGGGCACTCTAAGGTGACTGCCGGTGACAAACCGGAGGAAGGTGGGGAT
GACGTCAAATCATCATGCCCCTTATGACCTGGGCTACACACGTGCTACAATGGACAGAAC
AAAGGGCAGCGAAACCGCGAGGTTAAGCCAATCCCACAAATCTGTTCTCAGTTCGGATCG
CAGTCTGCAACTCGACTGCGTGAAGCTGGAATCGCTAGTAATCGCGGATCAGCATGCCGC
GGTGAATACGTTCCCGGGCCTTGTACACACCGCCCGTCACACCACGAGAGTTTGTAACAC
CCGAAGTCGGTGAGGTAACCTTTTAGGAGCCAGCCGCCGAAGGTGGGACAGATGATTGGG
GTGAAGTCGTAACAAGGTAGCCGTATCGGAAGGTGCGGCTGGATCACCTCCTTTCTAAGG
ATTTTAACGGAATATAAGACCTTGGGTCTTATAAACAGAACGTTCCCTGTCTTGTTTAGT
TTTGAAGGAACTTTGATTCTTTCATATGGTAGATGGGCCTGTAGCTCAGCTGGTTAGAGC
GCACGCCTGATAAGCGTGAGGTCGGTGGTTCGAGTCCACTCAGGCCCACCATCTTTACCC
AATACGGGGCCTTAGCTCAGCTGGGAGAGCGCCTGCTTTGCACGCAGGAGGTCAGCGGTT
CGATCCCGCTAGGCTCCACCAACGTGTTCTTTGAAAACTAGATAACAGAAGTAATTCACA
TTCAATTAGTAATGCAAGATATCACGTAGTGATTCTTTTTAACGGTTAAGTTAGAAAGGG
CGCACGGTGGATGCCTTGGCACTAGGAGCCGATGAAGGACGGGACGAACACCGATATGCT
TCGGGGAGCTGTAAGCAAGCTTTGATCCGGAGATTTCCGAATGGGGAAACCCACCACTCG
TAATGGAGTGGTATCCATATCTGAATACATAGGATATGAGAAGGCAGACCCGGGGAACTG
AAACATCTAAGTACCCGGAGGAAGAGAAAGCAAATGCGATTCCCTGAGTAGCGGCGAGCG
AAACGGGACCAGCCCAAACCAAGAGGCTTGCCTCTTGGGGTTGTAGGACACTCTGTACGG
AGTTACAAAGGAACGAGGTAGATGAAGAGGTCTGGAAAGGCCCGCCATAGAAGGTAACAG
CCCTGTAGTCAAAACTTCGTTCTCTCCTGAGTGGATCCTGAGTACGGCGGAACACGTGAA
ATTCCGTCGGAATCCGGGAGGACCATCTCCCAAGGCTAAATACTCCCTAGTGACCGATAG
TGAACCAGTACCGTGAGGGAAAGGTGAAAAGCACCCCGGAAGGGGAGTGAAAGAGATCCT
GAAACCGTGTGCCTACAAGTAGTCAGAGCCCGTTAACGGGTGATGGCGTGCCTTTTGTAG
AATGAACCGGCGAGTTACGATCCCGTGCAAGGTTAAGCAGAAGATGCGGAGCCGCAGCGA
AAGCGAGTCTGAATAGGGCGAATTGAGTACGTGGTCGTAGACCCGAAACCAGGTGATCTA
CCCATGTCCAGGGTGAAGTTCAGGTAACACTGAATGGAGGCCCGAACCCACGCACGTTGA
AAAGTGCGGGGATGAGGTGTGGGTAGGGGTGAAATGCCAATCGAACCTGGAGATAGCTGG
TTCTCTCCGAAATAGCTTTAGGGCTAGCCTCAAGGTAAGAGTCTCGGAGGTAGAGCACTG
ATTGGACTAGGGGCCCCTACCGGGTTACCGAATTCAGTCAAACTCCGAATGCCGATGACT
TATCCTTGGGAGTCAGACTGCGAGTGATAAGATCCGTAGTCGAAAGGGAAACAGCCCAGA
CCGCCAGCTAAGGTCCCAAAGTATACGTTAAGTGGAAAAGGATGTGGAGTTGCTTAGACA
ACCAGGATGTTGGCTTAGAAGCAGCCACCATTTAAAGAGTGCGTAATAGCTCACTGGTCG
AGTGACTCTGCGCCGAAAATGTACCGGGGCTAAACGTATCACCGAAGCTGCGGACTGTTC
TTCGAACAGTGGTAGGAGAGCGTTCTAAGGGCTGTGAAGCAAGACCGGAAGGACTTGTGG
AGCGCTTAGAAGTGAGAATGCCGGTATGAGTAGCGAAAGAGGGGTGAGAATCCCCTCCAC
CGAATGCCTAAGGTTTCCTGAGGAAGGCTCGTCCGCTCAGGGTTAGTCGGGACCTAAGCC
GAGGCCGAAAGGCGTAGGCGATGGATAACAGGTTGATATTCCTGTACCACCTCCTCACCA
TTTGAGCAATGGGGGGACGCAGGAGGATAGGGTAAGCGCGGTATTGGATATCCGCGTCCA
AGCAGTTAGGCTGGGAAATAGGCAAATCCGTTTCCCGTGAAGGCTGAGCTGTGATGGCGA
GCGAATTATAGTAGCGAAGTTCCTGATTCCACACTGCCAAGAAAAGCCTCTAGCGAGGTG
AGAGGTGCCCGTACCGCAAACCGACACAGGTAGGCGAGGAGAGAATCCTAAGGTGATCGA
GAGAACTCTCGTTAAGGAACTCGGCAAAATGACCCCGTAACTTCGGGAGAAGGGGTGCTC
TGTTAGGGTGCAAGCCCGAGAGAGCCGCAGTGAATAGGCCCAGGCGACTGTTTAGCAAAA
ACACAGGTCTCTGCGAAGCCGTAAGGCGAAGTATAGGGGCTGACGCCTGCCCGGTGCTGG
AAGGTTAAGAGGAGCGCTTAGCGTAAGCGAAGGTGCGAATTGAAGCCCCAGTAAACGGCG
GCCGTAACTATAACGGTCCTAAGGTAGCGAAATTCCTTGTCGGGTAAGTTCCGACCCGCA
CGAAAGGCGCAACGATCTGGGCACTGTCTCAACGAGAGACTCGGTGAAATTATAGTACCT
GTGAAGATGCAGGTTACCCGCGACAGGACGGAAAGACCCCGTGGAGCTTTACTGCAGCCT
GATATTGAATGTTGGTACAGCTTGTACAGGATAGGTAGGAGCCTTGGAAACCGGAGCGCC
AGCTTCGGTGGAGGCATCGGTGGGATACTACCCTGGCTGTATTGACCTTCTAACCCGCCG
CCCTTATCGGGCGGGGAGACAGTGTCAGGTGGGCAGTTTGACTGGGGCGGTCGCCTCCTA
AAAGGTAACGGAGGCGCCCAAAGGTTCCCTCAGAATGGTTGGAAATCATTCGCAGAGTGT
AAAGGCACAAGGGAGCTTGACTGCGAGACCTACAAGTCGAGCAGGGACGAAAGTCGGGCT
TAGTGATCCGGTGGTTCCGCATGGAAGGGCCATCGCTCAACGGATAAAAGCTACCCCGGG
GATAACAGGCTTATCTCCCCCAAGAGTCCACATCGACGGGGAGGTTTGGCACCTCGATGT
CGGCTCATCGCATCCTGGGGCTGTAGTCGGTCCCAAGGGTTGGGCTGTTCGCCCATTAAA
GCGGTACGCGAGCTGGGTTCAGAACGTCGTGAGACAGTTCGGTCCCTATCCGTCGCGGGC
GCAGGAAATTTGAGAGGAGCTGTCCTTAGTACGAGAGGACCGGGATGGACGCACCGCTGG
TGTACCAGTTGTTCTGCCAAGGGCATCGCTGGGTAGCTATGTGCGGACGGGATAAGTGCT
GAAAGCATCTAAGCATGAAGCCCCCCTCAAGATGAGATTTCCCATTCCGCAAGGAAGTAA
GATCCCTGAAAGATGATCAGGTTGATAGGTCTGAGGTGGAAGTGTGGCGACACATGGAGC
TGACAGATACTAATCGATCGAGGACTTAACCAATTTGAATGTATGCTTACTGTTATCTAG
TTTTGAGAGAACACTCTCAATGGTTTGGTGGCGATAGCGAAGAGGTCACACCCGTTCCCA
TGCCGAACACGGAAGTTAAGCTCTTCAGCGCCGATGGTAGTCGGGGGTTTCCCCCTGTGA
GAGTAGGACGCCGCCAAGCTATGTTACGGTAAAGGCAGCTCATTATGAGCTGCCTTTTTT
GTTTTTGAATAAAAACAAAACAAACACCGAAATACGGAAACACCCATATACTAATTGCAA
ACTTCAAAAAGGTCCAAATTGTGTATACAATCAACAGCTTAAGGGAAGGCTATTCATACG
GAGGTGGGCAAAATGAATGAAACGTCCAGCCATGAAGAAACATGTATTGTGTGTGAAACC
AAAAAAAGCAGGGGAATCCATATTTATACGAAATTTATATGTTTAGAGTGTGAGAAGAAA
GTAGTTTCCACTCCGACCTCTGATCCAAATTATGAATTTTTCGTTCGTAAACTGAAAAGC
CTTCATACACCGACGTTATATTCTTAACCCTGAAAAGGGTCTTTTTTTTGCCTGAAATCA
GAGGAGTTTTTACACTTTTTATAAAAGAACTGATACGATAAGAAGAGGAACTTGTTTAGA
CATGGAATGTAATAGATAATACTGATAAAAGTGAATAAATAGGAGTCGATCAAGTATGAA
ACCGTTTATTCAATATATGAAATGGACGCTTTGCGGCAGCACAGTTTTTGTATTAGCGGG
GATAACCTTCTTTACGATAGGGCATCAGCCTTTTCTGTATTCGCTTTTATACGGGGCGGC
CGGCGGAGCCGCTGTCAGTGCGGCCGGCCTGTGGAATGCGAAGCGTCTCTTTTTGAAAAA
ACACCGGCTGACAAGAAAAGAATATGCTTATATCAAGGAAAATCTTGAGGAAGCAAAGGG
TAAAATCATCCGATTACGCAGGGCGCTTTTTCGCTCTAAAAGTATACAAATGCTGAAGCA
GAATGCAGAGATACTGCGGATAACCCGACGAATATATCTGCTCACAAAGCAAGAGCCGAA
GCGTTTTTATCAGGCAGAGCGTTTCTATTATCAAACGCTTGATTCTGTTGTGGAACTGAC
GGAAAAGTATGCTCTGCTCTCCTCACAGCCGCGAAAAAATAAAGATTTATCAATGTCCTT
GAGTGAGACGAGGATGACTCTAGCAGAGCTTTCCAGAAGGCTGGAAGAGGATCTTCATGA
ACTGATGAAGGAGGACATCGACGACCTGCACTTTGAATTAGATATGGCAAAGCATTCACT
GAGAAAATAAGAAAGGAAGAAGGAAATGGCCAAAGACCGTTCCGACGACAGCATGGACGC
CCAAAATGACCAGACCCCTCTAAAGCTTGCAGATACGCTGCCGGAAGAAAAAAGGGAAGC
GGCACTTCGGCTCGCTGAAAAACTGGACCCTGAGAACATGCAAAGCATTGTTCTGTTTGG
TTCACAGGCGCAGGCGAATCTTCTGGAATTTTCCCACACGATGATAGAGCACGTGCAAAG
AAAAGATGCAGGAGAGATGGGACAGATACTGGCTGATTTGATGCTGAAGCTTGACCAGGT
CAACTCTGATGATCTGCAGATGAAGAACAAAGGGTTTTTCGCCCGGCTGTTTAAAAGGGT
GTCCGGTTCTGTACAGGAAGTGCTTTCGAAATATCAAAAGACAAGTGTGCAGATTGACCG
TATCAGCAGAAGGCTGGAACATTCTAAAAATGTGCTGTTGGGTGACAATAAATTGTTAGA
TCAGCTGTACGCCCAAAATAAACAATACTTTTCTGATTTAACTATGTATATAGCAGCGGG
GGAATTAAAATTAGATGAGCTGAAAACAAAGCTGATACCCGAAGCGGCAAGAAAAGCCGA
ATTACAAGAACACAATCAAATGGCCGCGCAGGGAGTGAATGATCTTCGCCAGTTTGCCGA
CCGTCTGGATAAGAGGGTGCATGATCTGCTGCTGAGCAGGCAGATTACGCTTCAGAGTGC
GCCGCAAATCCGCCTGATTCAAAACACGAATCAGGCACTGGCAGAGAAAATTCAGTCCTC
CATTGTTACGGCTATTCCTTTATGGAAGAATCAAGTCGCCATCGCGCTGACGCTTATGAG
GCAGCGGAGTGCGGCAGATGTGCAGCAGAAGGCGGCGGATACGACAAATCAATTGCTGCT
GAAAAACGCCGAACTTCTGAAAACAAGTACAGTCGAGACCGCCAAAGCCAATGAGCGCGG
ACTTGTTGAGGCAGAAACCCTCAAAAAAGTGCAGGAAAGCTTAGTCAGCACACTTGAAGA
AATCATGTCTATTCAAGAAGAAGGCAGGATGAAACGCAGGCGTGCCGAGGAGGAGCTTAT
TATCATGGAAGGCGATTTAAAAAAGAAGCTGCTTGATATGGGGTCAGGCCGGGATAACGG
CTAGATGGCAAAAAGTCTTAGCTTTAAGTTGGCTCGCAGTCACGATATAATAAGAAAGAC
AGGCAAAGGATTTGTTTAAAAATGGACACACCTTTATATACAGCGCTGATGAAGCATGCG
CACCGAAATACGTATTCTTTTCATGTTCCGGGACATCACAATGGAGATGTCTTTTTTGAT
GAAGCCAAATCTGTATATCAATCTCTTTTATCTATTGATATGACTGAGATCACGGGTCTT
GATGACTTGCATCACCCGACGGGGGTCATTAAGGAAGCGCAGGATTTGGTGAGCAGATTT
TACGGCTCTCAGGAAAGTTTCTTTCTCGTCAATGGAACGACCGTCGGCAATCTGGCGATG
ATTTTAGCTGTTTGTGAACCGGGAGAACCCATTCTGATCCAGCGTAATTGTCACAAGTCT
GTTTTCCATGCGGCGGCATTGACGGGAGCCAAGCCGGTTTATTTGGCACCGGAAATCGAT
GAAAACATGCATGTGCCGGCACATGTATCCCTTTCAGTCATCGAAAAAGCGCTGGCGTCA
TATCCGAACGCGAAAGGACTTGTTCTGACCAATCCGACTTACTACGGGCATGCCGCCGAT
TTGACTGCGGCAGTTAAAAAAGCCCATTCATACGGCGTTCCTGTACTGGTGGATGAGGCT
CATGGGGCTCACTTTGTGTTAGGGCAGCCTTTCCCGCCTTCATCATTGGCTATGGGGGCG
GACGCCGTTGTTCAATCGGCTCATAAAACGCTTCCGGCTATGACAATGGGGTCTTACTTT
CATTTGAACAGCACCAGAATTGACAGAGATCGATTAACTTATTATATAAGCAGTTTGCAA
AGCAGCAGCCCGTCATACCCGATTATGGCATCTTTAGATACGGCGCGCGCTTATGTGCAG
GATATTGCTGAAAAAGGGACACTTCCCGTTCATATGGAGCACATTGAGAAAATCAAACGA
AGGTTCGCATCAATTTCTTCTATTGAAATAATCGAGCCTTCCGGATATGGACTGCGGGCG
GACCCGTTAAAATTAATTCTTCGGTCAAAGCTCGGACATTCCGGCTATTCATTACAACGG
ATTTTGGAGAGTGAAGGCATTGTTGCCGAGCTGGCTGACGAGTACCAAGTATTGCTCGTA
CTGCCGATAGGCGGCCGGCGGATGATAGAACAGGCAGCCGTAAGAAACATACAGCAGAAA
CTGGAGAATACACCGCCCGATAAATTGCCGGATGCCGTGAGATGGACATTTCCGTCCATA
TCGACACTTGAATACCCGCAAAATGAGATGCGGAAGTTTAAAAAAGAGCTTACAGATATA
AATAAGGCTGCCGGGCGCTTGCATGCGGGGAACATTATTCCTTATCCGCCGGGAATTCCG
CTGATCATGGACGGAGAACGGATAACAGAAGAGATCGTACAAAAGCTTTCCCGTTTAATC
GGCATGGACACGCATATTCAAGGCTTGTTAAACGGGGAACAATTACTTGTCTATATAGAA
GAGGAGAAATCATGAGCGGTTTATTTATAACATTTGAAGGTCCTGAAGGTGCAGGGAAAA
CGACTGTGCTTCAGGAAATGAAAGAGATTCTGTCGGCAGAGGGGCTCCCGGTGACAGCGA
CAAGAGAACCGGGCGGCATCGACATTGCGGAACAGATCAGAGAAGTGATCTTAAATAAAA
ACAATACACTGATGGATGCAAAAACGGAGGCGCTGCTTTACGCCGCGGCGAGAAGACAGC
ATTTAGCCGAAAAGGTGCAGCCTGCATTGAAAGAAGGCCGCATTGTGCTGTGCGATCGTT
TCATCGACAGTTCGCTGGCTTATCAAGGCTATGCGAGAGGGCTCGGCATTGATGAAGTCC
TTTCTATTAATCAGTTTGCAATCGGCGATACGATGCCTGATGTCACCATCTATTTTTCTA
TTGAGCCGGAAGAAGGGTTGAAACGGATTACGTCGAATGATTCAAGAGAGAAGAATCGTC
TCGATCTCGAGGCCCTGCACTTTCACACGAAAGTACGGGAAGGATACCAAAAGGTCATGC
AGCGTTTTCCGGAAAGATTTCATACAATCGACGCTTCGAAAAAGAAGGAACTCGTCATTC
AGGACGCACTTCAAGTGATAAATGAAGCATTGAAAAAAATTCAGTTGTGACCTGTTTCTC
ATAAGTTGCTATAATGAATGTAACGACAATGTTCTTTCCAACCTAAAGGGGGCCTAGAGA
ATGAAACTAATAGTGGCAGTGGTGCAGGATCAGGACAGCAACAGGCTTTTGAAAGTATTA
ACCGACCACAACTTCAGGGTGACGAAGCTTGCGACAACAGGCGGATTCCTTAAATCAGGC
AATACGACGTTTATGATCGGGGTGGAAGATATCCGTGTCGATAAAGCGCTCAGCCTTATT
AAAGAGAATGGCTGTAAACGTGATCAGATGATTGCCCCGGTATCCCCGATGGGCGGGAAT
GCGGATTCCTACGTTCCATATCCCGTCGAAGTGGAAGTCGGCGGAGCGACGGTCTTTGTC
CTCCCGGTCGATGAATTTCATCAATTTTAAGGATTTGACGACGTGAAAATAAATTCTGAC
TTACGTACATTTATTGAGAAAAAGCAGCAGCCTGCTTATAAAGCGGCAGAGCTTTCCGGA
ACATTTAAAAGTTCAATGGACAGCCAAAGCAGCAAGCTGAAATTTGATCAGCTGAGCAGG
TTCTTAACGGATATAGAAACGTTCGGGAAAAGGCTGACGAAGTCGAGAAACTTCAAAGAC
TTAGCGAAATTCAAAGGATTGGTAAAACGTTTTGTAAAAGAGGCCGTAGACAGCGGATTA
TCGCATGAGACGGAGAAAAGCTTTGACCTGTACGGCAGCAGCCGGACTCTGGGGCTTGTG
AAAGAAATAGATGAAAAACTGCTCCAGCTGACAGAAGAAATGTTAGATCAGGAAAAACCG
GCAATTGATTTGCTGGATCGAATCGGAGAAATAAAAGGTTTATTGATTAACCTTTACACA
TAGAGAGTGATACAATGGCAATATCATGGAAGGAAATGACCGGGCAGCAGCCCAGAGTAA
TGCGGCTTTTGCATAACAGTATTGAAAAGAAAAGGCTTTCTCACGCCTATCTGTTTGAAG
GCAAAAAAGGTACGGGCAAATTGGATGCCGCACTGCTTCTCGCAAAAAGCTTTTTTTGCC
TTGAAGGCGGGACTGAGCCTTGCGGGAAATGCCGGAACTGTAAGCGTATTGAATCCGGAA
ACCATCCCGACCTGCATGTGGTTCAGCCCGACGGATTATCCATTAAAAAGGCTCAGATCC
AATCGCTTCAGGAAGAGTTTTCTAAAACAGGACTGGAATCGCATAAAAAGCTATACATTA
TATCCCATGCGGATCAAATGACGACAAATGCGGCAAACAGTCTGCTGAAATTTTTAGAGG
AGCCGAGTCAAGACACCATCGCAATTCTTATTACTGAGCAGCTCCACCGAATACTGGATA
CCATCGTTTCGAGATGTCAGGTTCTTCCGTTCCAGCCGCTTCAGCCGAAAGCCATAGAAG
AAAGACTGATTGAACAGGAAGTGAGCCCTCACATGGCCCGGCTCTTAGCAAATATGACAA
ATAATATTGCGGAAGCAGTCGAATTAAGTCGAAATGATGAGTTTGCAGAGTCCAGAGCGA
AAGTGATAAAATTGTATGAAGTCTTACATCAGCGGAAAGGACATGCCTTTTTCTTCATTC
AGGATCAGTGGGTGCCCTTTTTCAAAGAAAAAACCCATCAAGAAATGGGTCTTGATATGC
TCTTATTGATATACCGTGATGTATTATCCATCCAAATTGGAAATGAAGATAAACTGATTT
ATCAAGACTTATTCCAATCAATAAAACAGCATGCGCTGCAATTTACACAACAAAGCGTTA
CGAACCAAATTCTCGCTGTTTTAGAAGCAAAAAAACGGCTTCATTCCAATGTGAATGTGC
AGGGATTAATGGAGCACTTGGTGTTAACGTTGCAGGAGGGATAAGCTTGTACAACGTAAT
AGGCGTCCGCTTTAAAAAAGCGGGGAAAATTTATTATTTTGATCCGAACGGATTTGATAT
AGAACAAGACAGCTGCGTCATTGTTGAAACCGTAAGAGGTGTCGAATACGGGCAGGTTGT
CATCGCAAATAAACAAGTGGACGAGCATGATGTTGTGCTTCCGCTTCGAAAGGTCATTCG
CGTTGCTGATGAACGCGATCTTCTCATTGTAGAAGAAAACAAACAGGAGGCCCTGTCCGC
TTTTGAAGTCTGTCAGAAAAAAGTGGCTGACCACGGCTTAGATATGAAGCTGGTTGATGT
TGAATTTACGTTTGACCGCAATAAAGTCATTTTTTACTTTACGGCAGACGGACGGGTTGA
TTTCAGGGAATTGGTCAAAGACTTGGCTTCTATCTTTAAAACGAGAATCGAATTGCGCCA
AATCGGGGTGAGGGACGAGGCGAAAATGCTCGGCGGTATCGGACCATGCGGGAGAATGCT
TTGCTGCTCCACGTTCCTCGGTGATTTTGAACCGGTGTCCATCAAAATGGCGAAGGATCA
AAATTTATCGTTGAACCCAACGAAGATCTCCGGTCTGTGCGGCCGTTTGATGTGCTGTTT
GAAGTACGAAAATGATGAGTATGAGACGGCAAAAGAACAGCTGCCGGATTTAGGCGAAAT
GATTACGACGGCAAACGGCCCCGCAAAGGTTGTCGGTCTTAATATTCTGGAACGGGTGCT
TCAGGTGGAACTGAAGAATCGTGAAAAAGTGATAGAATATACTTGGGAAGAGCTCTTGGA
AGAGGGCGTCGTATCCGCACAAACCACAGATTAACGAGGTGTGGAACCTTGGATAAAAAA
GAGTTATTTGATACTGTCATAAACCTGGAGGAACAAATCGGTTCGCTGTACCGTCAGCTG
GGTGACTTAAAGCAGCATATCGGCGAAATGATTGAAGAGAATCACCATCTTCAGCTTGAA
AATAAGCATTTGCGTAAGCGGCTTGATGACACGACGGAGCAAATTGAGAAATTCAAAGCC
GATCAGAAAGAAACAAAAACACAGAAGGCAGAGCAGAGTGATATAGGAGAAGGGTACGAC
AATCTGGCCCGGCTGTATCAAGAAGGCTTTCATATTTGCAACGTCCATTATGGGAGCGTC
CGCAAGGGAGATTGCCTTTTTTGTCTGTCCTTCTTAAATAAAAAATAAGGAAAAGGCTTC
CGCTGATGTCGGAAGCCTTTTTCAAAGAGTGCCGAAAGGAATAAGATTATGGTTTCATTA
CGTGATGATGAAAGATTGGATTATTTATTAGCAGAGGATATGAAAATAGTACAGAGTCCG
ACGGTTTTCGCTTTTTCATTAGATGCCGTGCTGCTGTCTAAGTTTGCATACGTTCCGATT
CAAAAGGGGAACATCGTTGATTTATGCACGGGGAACGGCATTGTGCCGCTTTTGCTCAGC
ACAAGGTCAAAAGCCGATATCACCGGGGTTGAAATTCAGGAACGCTTGTATGATATGGCG
CTCCGAAGCGTGGAATACAACGGGCTGGGCGGTCAGATCAGTCTCATTCATGATGATCTG
AAAAATATGCCGGAAAGACTCGGACATAATAAATACGATGTTGTCACCTGCAATCCGCCT
TATTTTAAAACACCGAAAGAGGCGGAGCAGAACCTGAACGAGCATCTCAGAATCGCAAGG
CACGAAATCCTTTGCACGCTTGAAGATGTGATTTCCGTCAGCAGCAAACTGCTGAAGCAA
GGCGGAAAAGCGGCTCTCGTTCATCGGCCGGGGAGGCTTTTGGAAATCTTTGAACTAATG
AAAGCGTACCGAATAGAACCGAAACGGGTTCAGTTTATTTATCCGAAACAAGGTAAAGAA
GCGAATACCATTTTGGTTGAAGGAATTAAAGGCGGCCGCCCTGATCTCAAAATTCTTCCC
CCGCTCTTTGTATACAATGAACAAAATGAATATACGAAAGAGATCCGCACGATTTTATAT
GGAGACAAATAGCCATTTCTTTTATGTGCTGCTGTGCAATGACAACAGTCTGTATGCCGG
TTATACAAATGATCTGCAAAAACGGCTGAAAACCCACAATGAGGGAAAGGGCGCGAAATA
TACAAGGGCGAGAAGGCCGGTTTCGTTATGCCATGCGGAATCATTTGAAACAAAACGGGA
AGCGATGCAGGCGGAATACCGTTTTAAGCAGCTGACCCGAAAGAAAAAAGAGCAATATAT
AGAAGAAAAACGACGCAGCAAGGAGGCTGTATATGTTAAGACGCCAGATGAGTTTTAACG
GAAAATCTGAAATGGGAACTCTGTACCTTGTTCCTACACCGATCGGCAATTTGGAGGACA
TGACCTTTCGTGCAGTAGAGACGCTGAAATCGGCTGATGTCATAGCTGCCGAAGATACGA
GACAGACGAAAAAGCTGTGCCATGTTTATGATATAGAAACATCTCTCATCAGCTATCATG
AACATAATAAAGAAAGCAGCGGCCATAAAATCATTGAATGGCTGAAAAGCGGAAAGAATG
TGGCATTGGTCAGTGATGCCGGCATGCCGACAATTTCCGACCCGGGGGCTGAGATTGTGA
GAGATTTCACCCAAATCGGCGGATATGTCGTTCCGCTTCCGGGTGCAAATGCGGCATTAA
CCGCGCTGACCGCATCAGGCATCACCCCGCAGCCGTTTTTCTTCTACGGATTTTTAAACA
GACAGAAAAAAGAAAAGAAGAAAGAACTCGAAATCCTGAAAAAACGGCAGGAAACGATGA
TATTTTACGAAGCGCCGCACAGATTGAAAGAAACATTAACAGCAATGCATGACGTTTTGG
GTAATCGAACCATCGCCGTCACGAGAGAATTAACGAAAAAGTATGAGGAATTCATCAGAG
GAACCATCGCCGAGGTGATTGAATGGGCAAATGAAGATCAAATCCGCGGTGAGTTCTGTC
TCGTTGTCGAAGGAAATCAAACCGCAGAACCGGATGAAGATGAAAAGCCTTGGTGGACGG
AGCTTTCTGAGACAGAGCATGTGGAGCATTACATAAACGAAGGAGCATCTTCCAAACAGG
CCATAAAACAAACAGCGGTAGATCGGGGCGTTCCGAAACGCGAGATTTATGACGCTTATC
ACATTCAATCATAAAAAAAACCGTTCTTGTATCGTAACAAGAACGGTTTTTGTATGAAAT
AGCTTATTTTTGGTTTTGAAGCTGGTTTTGAATTTCAGAGATGATTTGCTCAGCGCCTTC
TTTGCTGAGTACCAATTTGCCGCCGGCAAGTTTAAGGTTATCATCAGAAACTTCACCAGT
TACTTGGCAAGTCATGTTTGGTTTATATTTTTTAAGGATGATTTTTTCATCATCAACATA
AATTTCAAGAGCGTCTTTTTCTGCGATGCCCAGTGTACGGCGAAGTTCGATAGGGATAAC
TACGCGTCCAAGTTCATCAACTTTACGTACGATACCAGTAGATTTCATTAACAGTCTCCT
CCCGAGAGATAATTATTTTGTAGTTTATATTTTTCTTCGTCATTATTCGACAAAATTCCT
TACATTCCTAGCATAACAAGGTTTCCAATAATCGTCAATCTTTTTGTTTACTATTGATTG
TAAGAATTAGTTCTTATAGTAAGTAAAGCCTTGGAAATCCTGAAATAACAGGCTTTTTGA
CTGCTTTTTCGAACCTATTATCCTACTGAAAATCCTTTTAAATCAAGACTTTCGAACCAA
GATGTTTTATATTAGTAGATTATATACGACAAATTTCGACATGTTAAGACTTTTTTTAAT
TTCAATAAAAATTTTTAATTTTATTTACTCTTTTACGCGCAGTACGTATATATCCTTGAT
CTTAAAGGCTAAGATGGTATCATAGATAGAGGACAAATATCAATATTGTATATCAAATAA
AACCGCTCTCGTCCTTTGGGCGTGAGCTTTTCGACATTCTGAATGGGAGGTTGCAACATG
CCGCAAGACAATAATACTTTTTATATTACAACCCCGATATATTATCCGAGCGGAAAATTA
CATATCGGCCATGCTTATACTACCGTGGCCGGCGATGCGATGGCGCGTTACAAAAGATTA
AAAGGATTTGACGTACGCTACTTAACCGGAACGGATGAGCACGGACAGAAAATCCAGCAG
AAAGCGGAGGAAGAGAATATCACGCCTCAAGCTTATGTGGATCGTGCAGTTGCTGAAATC
CAAAAACTATGGAAGCAGCTCGACATTTCTCACGATGATTTCATCCGGACGACGGAAAGC
CGGCACAAAGAAATTATCGAGAAAGTGTTTCAAAAACTTCTTGATAATGGTGACATTTAC
CTGGATGAGTATGAGGGCTGGTACAGCATCCCTGATGAAACATTCTATACGGAAACACAG
CTGGTGGATGTGGAAAGAAATGAGAAGGGTGAGGTTGTCGGCGGAAAAAGCCCGGACAGC
GGCCACCCGGTCGAATTAATCAAAGAGGAGTCATACTTCTTCCGCATGAGCAAATACGCA
GACCGCCTGCTGAAGTTTTATGAGGAAAATCCTTCTTTCATCCAGCCTGAATCACGCAAA
AATGAAATGATTAACAACTTCATTAAACCGGGGCTTGAAGATTTGGCCGTTTCCAGAACG
ACGTTCGACTGGGGCGTAAAGGTGCCGGGAAATCCGAAGCATGTCGTGTATGTATGGATT
GACGCACTGTTCAACTATATTACAGCGCTCGGTTACGATACGGAAAATGATGAGCTTTAC
AAAAAGTACTGGCCGGCTGACGTCCATCTTGTCGGTAAAGAAATTGTCCGTTTTCATACC
ATTTACTGGCCGATTATGCTGATGGCGCTTGATCTCCCGCTGCCTAAGCAAGTATTCGCG
CATGGCTGGTTATTGATGAAAGACGGAAAAATGTCGAAATCAAAAGGAAATGTCGTTGAT
CCGGTAACGTTAATTGAACGCTACGGCTTGGATGAACTTCGCTATTATCTGCTTCGCGAA
GTACCGTTCGGTTCAGACGGTGTCTTTACGCCGGAAGGTTTCGTAGAACGAATTAATTAT
GACTTGGCGAACGACTTAGGAAACCTTCTGAATCGTACAGTCGCAATGATCCAAAAATAT
TTTGACGGCGAGATTGGTTCATATGAAGGAAATGTGACCGATTTTGATTCAGAGCTTTCT
TCTGTAGCCGGTGAAACGGTTAAAGCTTATGAAAAGGCAATGGAAAACATGGAGTTTTCA
GTCGCTTTATCAACGCTATGGCAATTAATCAGCCGTACGAACAAATATATTGATGAAACT
GCTCCGTGGGTGCTTGCTAAAGACCAGGAAAAAGAAAAAGAATTACGTTCTGTCATGTAT
CATTTAGCTGAATCTTTACGTATCTCAGCCGTATTGCTCCAGCCTTTCTTGACGCAAACG
CCTGAAAAAATGTTTGCCCAGCTCGGAGTTGAGGATCAGTCTCTAAAAGCTTGGGACAGT
ATTCAGACATTCGGCCAATTGAAGAACACGAAAGTGAAAAAAGGGGAACCGCTTTTCCCT
CGTCTTGAAGCTGAAGAAGAAGTAGCTTACATCAAGCAAAAAATGCAAGGAACTGCTCCT
GCTAAAGAAGAAAAGGCGGAAGAGCCGCAAGAAGCAGAGCGTCTTCCTGAAATTACGTTT
GATCAATTTATGGATACAGAACTTCGCGTCGCAGAAGTCTTGTCCGCAGAGCCGGTGAAA
AAAGCAGATCGGCTGCTGAAATTGCAAATTGATCTGGGCTTTGAACAGCGCCAAGTTGTA
TCAGGTATCGCAAAGCATTACACACCGGATCAGCTTGTGGGAATGAAGATCATTTGTGTA
ACGAATCTAAAACCGGTAAAACTGAGAGGCGAGCTTTCTCAAGGAATGATACTGGCAGGA
GAATCGGACGGCGTTCTCAAAGTTGTAGCTGTCGACCAGTCATTACCGAAAGGCACTCGA
ATTAAATAAATAGATGCAAAAGGTGTTTCACGTGTAACATTCCGTCGAACACCTTTTGTT
TTTCAACAAGAAAGGAGTTTTTATGATGCTTTTTGATACACATGCGCACTTAAATGCCGA
GCAATTTGACACAGACTTAGAGGAAGTCATTGCGCGTGCAAAGGCTGAAAAAGTTGAACG
GATCGTCGTTGTCGGTTTCGACAAACCCACTATCACGCGTGCGATGGAGCTGATTGAGGA
ATATGACTTTATATACGCTGCGATCGGCTGGCATCCGGTAGACGCAATTGACATGACAGA
GGAAGATTTATCATGGATTAAGGAACTGTCCTCTCATGAAAAAGTCGTGGCAATCGGAGA
GATGGGCCTTGATTATCACTGGGATAAATCACCAAAAGACGTTCAGAAAGAAGTATTCCG
GAAACAAATCGCTCTCGCCAAAGAAGTGAACCTTCCAATTATCATTCATAATCGTGATGC
AACGGAAGATGTTGTCACAATTTTGAAAGAAGAGGGAGCGGAAGAAGTCGGCGGTATTAT
GCACTGCTTTACGGGGAGCGCGGAGGTTGCGCGGCAGTGTATGGCTATGAATTTCTATAT
TTCATTCGGCGGACCGGTTACCTTCAAAAATGCGAAGAAACCAAAAGAAGTAGCAAAGGA
AATTCCGAATGACCGTTTGCTGATTGAAACGGACTGTCCTTTCCTGACACCGCATCCTTT
CCGCGGTAAACGGAATGAGCCAAGCTACGTAAAATATGTTGCTGAACAGCTCGCCGAATT
AAAAGGACTGACGTATGAGGAAATTGCCTCAATTACAACCGAAAACGCAAAAAGACTTTT
CCGCATGAACTGACAGAATGCGCTGTCATAACGTGTAAAAGCTTGTCCGATTCAGTGGAT
ATGTGAAACGGTTCTACAAGCTTCCTTCTCCTCATAAGATAGGTTGTCGATATGTCTCTC
TTCCTTTTTTTGCTTTGTTTTTGCATAATGAGGGATACGCTGAAGGTTTTTCATCTTCGA
GATGGGAGGGTTGACAGCATTTTAGATACTCTATATAATCTCTCCGAGGAGAAGGAGGCG
TTTTTCATCACACAAAAAATGAAAAAACTGTTTTCCGTAAAGCTTGGTAAAAGCAAGGTT
ATTCTTATTGCAGCTATTATTCTGCTGGGCGGAACCGGGACTGCATACGGGGCACATGAG
CTCTCAAAACAATCAGTTTCTGTTTCCATCAATGGCAAGAAAAAGCAAATACGCACTCAT
GCAAAAACGGTTGGGGAACTTCTGGAAGATTTACATATAGAGACGAGAAATGAAGACCGG
ATTACCCCGTCTAAGCAGACAGCATTGGCAGACAACATGAATGTCGTGTATGAAGCTGCA
AAGCAGATCCGTGTGACAAGAGGCGGAGAAGAAAAGACTTTATGGTCAACGGCAAAAACA
GTCGGCGCATTTCTGAACGAACAGCATACACCTGTGAATCAGCACGATAAAATAGATCCA
GCAGCAGATACGAAAGTGACAAACGGCATGAAAGTCACGGTCGACCCGGCTTTTCAGGTC
ACTGTAAATGATGCGGGAAAGAAAAAGAAAATATGGACGACTTCGACTACGGTCGCTGAC
TTTTTAACGCAGCATAAGATGGACATGAAAGACGAAGATAAAGTAAAACCGGCATTACAC
GAAAAGCTCACAAAAAATCAGGCCGGTATACAAATCACTCGTATCGAAAAAGTCACCGAT
GTAGTTGAGGAAAAAATAGCGTATCAAGTGAAAGAAAAAGAAGATGCGTCTCTCGACAGC
GGGAAAGAAAAGATCGTTCAAAAAGGAAAAGAAGGCAAACTTAAAAAGCATTTTCATGTT
GTCAAAGAAAATGGAAAAGAAGTTTCAAGAAAGCTTGTTAAAGAAGAAACATCTGAAAAA
AGCAAAGATCAGATCATTGCGGTCGGCACAAAGCGGCACAGTCCCAAGATTGAGCAGCTC
AGTGCACCTGTGAAGGCATCTTCGAGCGAAACCGGATCTTCCGGTAAAGTGATTACCGTG
TCTTCCACGGCTTATACCGCAAGCTGCAGCGGCTGTTCCGGCCATACGGCTACAGGCGTT
AACCTGACAAGCAATCCGAATGCCAAAGTCATTGCGGTAGACCCAAGCGTCATCCCGCTC
GGCACAAGAGTCCACGTAGACGGATACGGGGAAGCCGTGGCCGCTGATACGGGCTCAGCC
ATTAAAGGAAGACGGATTGATGTCTTTTTCCCTGAAAAATCTTCAGCTTACCGCTGGGGA
AAGAAACAGGTCAAAATAAAAATCTTAAATTAATTCCGATTCACTCAGAGGGTTTTGCGC
CCTCTGTTTTTTTCGTTATAATAGGTAAAGTGTATTTTCAGTATATTAGACGTGACATGC
AAGCAAAGGTTTCGTTTTGGATATAAAAAGTTTTTTTGGAGGAAGTAATGAAAATTAAAG
AAATTATTGTAGTCGAGGGACGCGATGACACTGCGCGCATAAAACTTGCCGTTGATGCGG
ATACGATCGAGACAAACGGTTCCGCAATCGGAGACGAAGTCATCAGGCAGATTCGGCTGG
CGCAGGAAACGAGAGGGGTCATCGTGCTGACGGACCCGGATTTTCCGGGGGAAAAGATCC
GGAAAACCATTTCTGAAGCAGTACCCGGCTGTAAACACGCATTTCTGCCCAAACATCTTG
CCAAACCGAAAAACAAGCGCGGCATTGGCGTTGAGCACGCATCCATTGAAAGCATCAGAG
CATGTCTGGAAAATGTGCATGAAGAGATGGAGGCAAAGCCGAGTGAGATTTCAGCTGAAG
ATGTCATACAGGCCGGTCTGATCGGCGGACCGGCTGCCAAAAGACGCCGCGAACGATTGG
GCGACCTGCTGAAGATCGGCTATACAAACGGCAAGCAGCTTCAAAAACGGCTGCAAATGT
TTCAAATCAAAAGAAGTGATTTTATTGATGCGCTCGATGCTATGAGGCAGGAGGAACAGG
ATGAACAATAAAGATATCGCGACACCTATCAGAACGAAGGAAATTCTGAAAAAGTACGGT
TTCTCTTTTAAAAAGAGTCTGGGACAGAATTTCTTAATTGATACAAATATATTGGACAGA
ATTGTGGACCATGCGGAAATTACGGATCGGACCGGAGTCATTGAAATCGGGCCCGGAATC
GGCGCGCTGACAGAGCAGCTTGCCAAACGGGCGAAAAAGGTCGTCGCGTTTGAAATTGAT
CAGCGCCTGCTGCCCATTCTCAATGATACGCTGTCTCCATATGACAATGTAACGATCATT
CATCAAGATGTGCTGAAAGCAGACGTAAAATCTGTCATTGAAGAGCAGTTTCAGGATTGT
GATGAAATTATGGTGACGGCGAATCTCCCATATTATGTGACGACGCCTATCATCATGAAG
CTATTGGAAGAACATCTTCCGTTAAAAGGAATTGTCGTGATGCTGCAAAAAGAGGTCGCT
GAGCGGATGGCCGCTGATCCTTCCTCTAAGGAGTACGGATCGCTTTCCATTGCGGTTCAG
TTCTATACGGAGGCCAAAACCGTCATGACCGTCCCGAAAACGGTGTTTGTGCCTCAGCCT
AATGTCGATTCAGCCGTCATCCGTCTCTTGCTTCGTGACGGCCCGGCGGTTGACGTCGAT
AATGAACCGTTTTTCTTCCAGCTGATTAAAGCAAGCTTCGCACAGCGCCGGAAAACCTTG
CTGAACAACCTTGTGAACAATCTTCCGGGCGGAAAAGAGAAAAAAGCTCAAATTGAAGAA
GTTCTTCAAGAAACGAATATTGACGGAAAGCGGCGCGGTGAATCCCTGTCCATAGAAGAA
TTCGCGCTCCTGTCCAACGGATTGCATAAAGCCCTTTTCTAAGAGGGCTTTTTGTTTTGC
GTCACCACTTGGACTGCCGCTACATAGGCTAGAGGAGAACCTTATTCATTCAACTGCAAG
AAAAGCTTGAAACGTCAAGCGCCGCAGCGGAAAGAGGTGTATTTGCCAAGACTTCTTTCA
TGATGAGGCTTAGTCTATTTGTGGAGTGGGTAACGTGCAATTTCAAATAGGAGATATGGT
AGCCAGGAAATCCTATCAAATGGATGTTTTATTTCGCATTATCGGTATAGAGCAAACAAG
CAACGGAAATTCAATTGCCATCCTGCATGGTGACGAAGTCAGATTGATTGCGGATGCTGA
TTTTTCTGATTTGGAGCCTGTCAGAAAAGACGAACAGGCCATGAGAAAGAAAAGAGATGA
AAGCAGGATGAATGAATCTCTCGAGCTGCTCCGCCAGGATTATAAGCTGCTTCGGGAAAA
ACAGGAATATTATGCGACAAATCAATATCAGCATCAGGAGCACTACTTTCATATGCCCGG
AAAGGTATTGCATCTGGACGGCGATGAGGCCTATTTGAAAAAGTGCCTGAACTTTTATGA
AAAAATCGGTGTGCCGGTATACGGAATTCACTGCCATGAGAAAAAAATGCCGGCATCAAT
TGACGAGCTGCTTGATAAATACAGGCCGGATATTTTAGTCATCACCGGCCATGATGCATA
TTCCAAGCATAAGGGTGACGTGAACGATTTAAGCGCCTACAGGCATTCTAAACACTTTGT
CGAAACCGTTCAAAAAGCGAGGCGTAAAGTCCCTCATTTGGATCAGCTGGTCATATTCGC
GGGGGCCTGTCAATCTCATTTCGAGTCTTTAATCAGAGCAGGCGCGAATTTTGCAAGTTC
GCCCTCACGCGTCAATATCCATGCGCTTGACCCGGTATATATTGTCGCGAAAATCAGCTT
CACTCCGTTTATGGAGCGGATCAATGTATGGGATGTCCTGAGAAATACGCTGACGAGAGA
GAAAGGGCTGGGAGGAATTGAAACGAAGGGTGTGCTGCGTGTCGGTATGCCGTATAAATC
AAATGGATGAGTGATAAAACCCGCATATATTTCGCTATGCGGGTTAATTATTTTACATAT
TGATACATAAATTTCCGGAACTTGTGAAAAATAACGCAGAAATCAATAGAATTTTGTCAA
AATAATTTTGTTGACAATGACTTATTAACGTTGATATAATTTAAATTTTATTTGACAAAA
TTGGGCTCTTGTTGTACAATAAATGTAGTGAGGTGGATGCAATGGCGAAGACGTTGTCCG
ATATAAAAAGATCGCTTGATGGGAATTTAGGTAAACGGCTTACGTTAAAAGCAAACGGCG
GCCGCCGAAAAACGATTGAGCGTTCGGGCATTTTAGCTGAGACGTACCCTTCTGTTTTTG
TGATACAACTAGATCAAGACGAGAATTCGTTTGAAAGAGTTTCATACAGTTATGCTGATA
TTCTGACTGAGACTGTTGAATTGACATTCAATGACGATACGGCAAGCTCAGTAGCATTTT
AATGGGCAGTGAACCTTTTGTTTACTGCTTTTTGTTTTGCCTTCTAAAGCTCTTCTAATT
ATTCCCTCGAAAGTTTCTGCCGATTAAACGAAAGCTATAGGTGTCACATGTTTTATCGTG
GCGTGCACGAATGGTGATCAATTCTATAAAAGGGGTTGTTTCGTTTGGGCAGACGTCGTG
GAGTTATGTCAGATGAGTTCAAATATGAGCTGGCGAAGGACCTTGGTTTTTACGATACGG
TGAAAAACGAGGGCTGGGGAGGCATTCGGGCGCGTGACGCCGGGAATATGGTAAAGCGCG
CGATTGAGATTGCCGAACAGCAGATGGCGGCTCAGAACCAAAATAACCGATAATGCAGTG
GCCCGGGGGACAATCCGTTCCCCGGTTTTTTCTATCGGCTGTCAAAACCGGCGTCAATTT
CGGATAAGTACCTCCGGGTCTCCAAATGTGATACAATGTTCATACTTATGTTTAGATGGA
GAAGTAGGTGAAAGCTATGCGTATTTTAGAAAAAGCGCCGGCCAAAATCAATCTGTCCCT
CGATGTGACGAGTAAACGCCCGGATGGTTATCACGAAGTGGAGATGATCATGACGACAAT
TGATTTGGCAGATCGGATTGAACTGACAGAACTGCCCGAAAACGTTATCAGAGTGGCGTC
GCATAACCGCTTTGTTCCGGATGATCAAAGGAATCTGGCTTATCAGGCAGCCAAACTGCT
TAAAGAACGGTTTCAAGTCAAAAAAGGCGTTTCCATTATGATTACAAAAGTGATCCCTGT
AGCGGCAGGGCTTGCCGGCGGAAGCAGCGATGCGGCAGCCACGCTCAGAGGGCTGAACAG
GCTTTGGGATTTAAAGCTTTCTGTCGAAGAGCTCGCGGAGCTTGGAGCTGAAATCGGTTC
AGACGTGTCCTTCTGTGTATACGGAGGCACTGCCCTGGCCACCGGACGCGGTGAGAAGAT
CAGGCACATCAGTGCTCCGCCTCATTGCTGGGTCGTGCTCGCCAAACCGACGATCGGGGT
ATCGACTGCCGAAGTATACCGCCGGCTGAACTTACAGCAGGTTCGGCATCCTGATGTGCA
GGCGATGATTGACGCGATTGAAGAAAAAAGCTTCCAAAAGGTATGCGGACAATTAGGAAA
CGTATTGGAGTCGGTTACGCTCAGCCTCCATCCCGAGGTGGCGATGATTAAAAATCAAAT
GAAACGCTTCGGCGCTGATGCGGTGTTAATGAGCGGAAGCGGACCGACTGTATTCGGTTT
GGTTCAATACGAATCGAAAGTGCAGCGGATTTATAACGGGTTAAGAGGTTTCTGTGATCA
AGTGTACGCAGTGCGGATGATCGGCGAACAGAATGCTCTTGATTAAATCCGTATGTTAAG
TTATATTATTTTTAAATTATTCGGATTTTGGGGGTAAGTTCATGAAGTTTCGTCGCAGCG
GCAGATTGGTGGACTTAACAAATTATTTGTTAACCCATCCGCATGAATTAATACCGTTAA
CGTTTTTCTCAGAACGGTATCAATCAGCAAAGTCATCAATCAGTGAAGATTTAACGATTA
TTAAACAGACCTTTGAACAGCAAGGCATTGGGACGCTGCTTACAGTGCCGGGAGCTGCCG
GAGGCGTCAAATACATTCCGAAAGTGAAACAGGCTGAAGCAGAAGCGTTTATACAGGAGC
TGGGACAGTCTTTAGTAAATCCTGAGCGTATCCTTCCGGGCGGTTATGTATATTTAACGG
ATATCTTAGGAAAACCATCTGTCCTCTCTCATGTAGGCAGGCTTTTTGCTTCCGTTTTTG
CGGAGCGGGAGATTGATGTGGTGATGACCGTTGCGACAAAAGGAATCCCTCTTGCTTACG
CAGCGGCCAGTTATCTGAACGTTCCGGTTGTCATCGTGCGAAAGGACAATAAAGTGACGG
AAGGCTCCACGGTGAGCATCAATTATGTATCAGGGTCATCTAACCGCATTCAAACGATGT
CACTTGCGAAAAGAAGTTTGGCTACGGGTTCGAACGTTTTGATTATTGACGACTTTATGA
AAGCCGGCGGCACCATTAACGGCATGATCAGTTTGCTTGATGAGTTTAATGCAAACGTCG
CGGGAATAGGTGTCTTGGTTGAAGCCGAGGGAGTGAATGAACGGCTTGTCGATGAATACA
TGTCACTGCTCACGCTTTCAACCATCAATATGAAAGACAAAACGATTGAGATTCAAAACG
GCAATTTTCTGCGATTTTTTAAAGAACAGCATTTAAAGAATGGGGAGACAGAAAAATGAC
AAAAGCAATCCATACAAAACACGCGCCGGCAGCGATCGGGCCATATTCACAGGGAATCAT
CGTAAACAACATGTTTTACAGCTCAGGCCAGATTCCTCTTACTGCTGAAGGAGAAATGGT
AAACGGTGATATCACAGAACAAACGCATCAGGTGTTCAGCAATTTAAAAGCTGTGCTGAA
AGAAGCGGGCGCTTCTCTCGAGACGGTTGTAAAAGCAACGGTATTTATTGCTGATATGGA
GCAGTTTGCGGAAGTGAATGAAGTGTACGGACAATACTTTGATGTACATAAGCCGGCAAG
GTCTTGTGTGGAAGTGGCGAGACTGCCGAAAGATGCTCTCGTGGAAATTGAAGTCATTGC
GCTGGTGAAATCTTAAATCTCAGAAAAGTGGTTCCGGTCTCCGGGATCACTTTTTTTATG
CAGTATATGATCCCCAAATATGGTTTATCACCTAATTGTGTATGTATATCCTATATTTTC
AAAAAAACTTTTTGAAACGTGCAGGAATTTAAAAAGAATCGTGGAATTGTTAGACTAATG
CTTTTATATAGGGAAAAGGTGGTGAACTACTGTGGAAGTTACTGACGTAAGATTACGCCG
CGTGAATACCGATGGTCGCATGAGAGCGATTGCATCCATCACGCTGGATCACGAATTTGT
CGTACATGATATTCGTGTGATTGATGGAAACAATGGTCTTTTCGTTGCGATGCCGAGTAA
ACGCACCCCTGATGGAGAATTCCGCGATATTGCTCATCCTATTAATTCCAGCACGCGGGG
CAAGATCCAGGATGCTGTTTTAAATGAGTATCATCGTTTGGGTGATTCTGAAGCATTAGA
ATATGAAGAAGCCGGGGCTTCTTAAACATAACAAAATGTAAGGACTGCTGATAAAGGCTG
ACACAAGGCCTTTTCCGGCAGTCCTTTTTTAAATCTGATTTTTCAGTAATAAAGCGATTA
CATAGAAAATTCTTGCACTTTTTGATGTCTTCTTGAAATCAACAGCTATTTAGGATATAT
TTTTCTATGGATAAAAGGGATATTGGAGGCCATTAAATGGATAAGCGGTTTGCAGTGATT
TTAGCTGCCGGAAAAGGAACGAGAATGAAATCGAAGCTTTACAAGGTCCTTCATCCGGTA
TGCGGAAAGCCTATGGTAGAGCACGTCGCAGACGAAGCTCTGAAATTATCTTTAGCGAAG
CTTGTCACCATCGTAGGACACGGCGCCGAAGATGTGAAGAAGCAGCTCGGACAGAAAAGC
GATTACGCTATCCAAGCAGAACAGCTCGGTACGGCTCATGCGGTCAAACAGGCAAAACCA
TTTCTTCACGGAGAAAAGGGTGTCACGATCGTTATTTGCGGCGATACACCGCTTCTGACG
GCGGAGACGATGGAAGCCATGCTGAATGAACATACAGACAAAGGTGCAAAAGCCACGGTG
TTAACGGCCGTTGCCGACGATCCCGCCGGATACGGAAGAATCATCCGCAGTGAAGACGGC
GCCGTTCAAAAAATAGTGGAGCACAAGGATGCTTCGGAACAAGAACGTCTTGTGAAAGAA
ATTAACACGGGAACGTACTGTTTTGATAACGAGGCTCTTTTTCGTGTCATCGAACAGGTT
TCGAATGAAAATGCCCAAGGCGAGTATTATCTGCCGGATGTGATCGAAATCCTCAAAGAC
GAAGGCGAAACTGTTGCCGCTTACCAGACTGGTAACTTCCAAGAGACGCTCGGAGTGAAT
GATAGAGTCGCTCTTTCTCAGGCTGAAATGTATATGAAAGAGCGTATTAACAAACGGCAT
ATGCAGAACGGAGTCACTTTAATCGATCCGATGAATACGTACATCTCACCTGACGCACGT
ATCGGACAAGATACAGTTATTTATCCCGGAACTGTGTTAAAGGGACAAGCTGAAATCGGC
GATGAATGTGTCATCGGCCCTCACACTGAGATAGAGGACAGCTCAATCGGCAGCCGCACT
GTGATTAAACAATCCGTTGTCAATCGCAGCAAAGTTGGGAATGATGTAAATATCGGTCCT
TTTGCTCACATCAGACCCGATTCCGCAATCGGCAATGAAGTGAAGATCGGAAACTTTGTT
GAAATCAAGAAAACACAATTCGGCGACCGGAGCAAAGCATCTCATTTAAGCTATATCGGT
GATGCCGAAGTGGGCACGGATGTGAATCTGGGCTGCGGCTCCATCACGGTCAATTATGAT
GGGAAGAAAAAGTATTTAACCAAAATTGAAGACGGCGCCTTTATTGGCTGCAACTCCAAT
CTGGTCGCTCCTGTTACAGTAGGAGAAGGCGCGTACGTCGCTGCGGGTTCAACCGTAACT
GAAGATGTGCCGGGCGAAGCGCTTGCCATTGCCAGAGCAAGACAAGTAAATAAAGAAGAT
TATGTGAAAAATATTCATAAAAAATAATCCTAAAATCGGAGGTTTACCATGTCTAACGAA
TACGGAGATAAGAATTTAAAGATTTTTTCTTTGAATTCAAATCCAGAACTTGCAAAAGAA
ATCGCGGATAATGTAGGGGTTCAATTAGGAAAGTGCTCTGTTACAAGATTCAGTGACGGA
GAGGTCCAGATCAACATAGAAGAAAGTATTCGCGGCTGTGATTGCTATATCATTCAGTCT
ACAAGTGCGCCGGTCAACGAGCACATCATGGAATTGCTGATTATGGTTGACGCTTTAAAG
CGCGCTTCCGCGAAAACAATCAACATTGTCATTCCGTACTACGGTTATGCGCGCCAGGAC
AGAAAAGCAAGATCACGTGAACCGATTACGGCAAAACTTTTTGCAAACCTGCTTGAAACA
GCGGGTGCGACACGCGTGATCGCGCTTGATTTACACGCGCCGCAAATTCAAGGTTTCTTT
GATATTCCGATTGACCACTTAATGGGTGTTCCGATTTTAGGCCATTACTTTGAAGGTAAA
GACTTGAAAGATATCGTCATTGTTTCTCCTGACCACGGCGGTGTGACGCGCGCCCGCAAA
CTTGCGGACCGTCTGAAAGCGCCGATCGCGATTATCGACAAACGCCGTCCTAGACCGAAT
GAGGTAGAAGTGATGAACATCGTCGGTAACGTGGAAGGAAAAACAGCGATTCTGATCGAT
GATATTATTGATACGGCCGGCACAATCACACTTGCCGCTAACGCGCTGGTTGAAAACGGA
GCTGCAGAAGTGTATGCATGCTGTACGCACCCTGTACTGTCAGGTCCTGCCGTTGAGCGG
ATCAATAACTCTAAAATCAAGGAGCTTGTCGTAACGAACAGCATTAAGCTTCCTGATGAG
AAAAAAATCGACCGCTTTAAGCAGCTTTCTGTCGGACCGCTTCTGGCTGAAGCGATTATC
CGCGTTCACGAGAAACAATCTGTCAGCTATTTATTCAGCTAAGCCGAAACTTTAAGGTTT
AAATCCCAGTTATTGTGGGTATTGTTCTAATAGGACGATAAAACGATAATTAGGATGGTG
CTGAATATGGCAACTTTAAAAGCAAATGAAAGAACAGATTTTAAACGTTCGACGCTTCGG
AAAATCCGTCATTCAGGACATGTTCCAGGGATTATATACGGTAAAGAAACAACGAATACG
CCTGTCTCTTTAGACAGTGTCGAATTGCTTAAAACATTGCGGGACGAAGGAAAAAACACG
ATTATCACAATTGATGTCAACGGAAATCAGCAATCGGTTATGGTGACTGATCTTCAGACA
GACCCGCTCAAAAACGAATTGACGCACGCCGATTTTCAAGTCGTGAATATGAGTGAGGAG
CTGGAGGCCGAGGTGCCGATTCAGCTGACGGGAGAGGCGAAGGGAGTCAAAGACGGAGGC
GTCATCCAGCAGCCGCTGCATGAGCTTTCGATTAAGGCCAGACCGAAGGACATCCCTCAG
ACAATCAATGTTGATATTTCAGGACTTGAGATGAATGATGTGCTGACCATCGCAGATCTG
ACTGCTGACGGCAATTATACATTTGCAAACGATCCGGAAGAAGTCGTGGCTTCCATCCTT
CCTCCTAAGCAGGAAGCATTCGAAGAAGATGCAGAACCGTCTCCTGGGGAAGAGCCCGAA
GGAGAAAATCAATAAGCGCTTTAAGACGTAACCCGCCCGAGGTTACGTCTTTTGTGCTAG
AATGAGAAGAATTACAGCGATGTTGAGGGAGGATTTACGATGCTTGTGATTGCCGGTCTC
GGTAACCCCGGGAAAACCTACGAGAACACGAGACATAATGTCGGCTTTATGGCCATTGAC
GAGCTTTCTAAAGAATGGAATATTGAATTGAATAAAACGAAATTCAACGGACTTTACGGA
ATGGGGTTTGTTTCCGGAAAAAAAGTTCTACTTGTTAAACCGCTTACATATATGAATTTA
TCAGGGGAATGTTTGCGGCCGCTACTGGATTATTATGATGCCGATCATGAAGATCTGAAA
GTCATATACGATGACCTTGATCTTCCGACGGGAAAAATCAGACTTCGGACGAAGGGGAGC
GCAGGCGGACATAACGGAATTAAATCGCTTATACAGCACCTCGGAACCCCTGAATTTGAC
CGGGTCAGAATCGGAATCGGCCGCCCCGTCAACGGAATGAAAGTCGTTGACTATGTACTG
GGAGCTTTTACGAAGGAAGAAGCGCCGCATATCAATGATGCCGTCTCAAAAACCGTAAAA
GCCTGCGAAGCTTCCTTAACGAAACCATTTTTAGAAGTCATGAACGAATTTAATGCAAAT
GTATAAGATAAATAATGGGAGACCATACTAGGGAAAAATGATTTTTTCACATCAGGAGGT
CCAACGTATGGCTTTGCATTATTTCTGCCGCCACTGCGGCTTTAAGGTAGGGAGCCTGGA
ATATTCGACGGTGCCGACACAGTCACTTGGATTTCAGCACTTAACAAATGAGGAAAGAAA
CGATATGATTTCATATAAAGACAATGGAGATGTCCATGTTCTTACAATTTGTGAAGACTG
CCAAGAGGCGCTGGAGCGCAATCCGCACTACCATGAACACAACACATTTATTCAATAAGA
AGCTTTGGTGTAGATTCTAGACCAAAGCGTTTTTCTGTTCTTGCAGAAAATAGAGAGGAG
GGCCCATATGGACAACATTCAAACCTTTATTAAAGAAAGCGATGATTTTAAATCCATTGT
CAACGGTTTACATGAGGGGCTGAAGGAACAGCTGCTTGCGGGTCTGTCAGGTTCCGCGCG
TTCTGTTTTTACCTCCGCCCTTGCACAGGAAACGAAAAGGCCGATTTTCTTTATCACCCA
TAATTTATATCAGGCCCAAAAAGTGACGGAAGATCTGACGGCGCTTCTCGGGGATCAATC
TGTTTTTTTATACCCCGTGAATGAATTGATTTCTTCAGAAATTGCGGTAGCGAGCCCTGA
ACTGCGCGCTCAGCGGCTTGATGTCATTAATAGATTAACAAACGGAGAAGCGCCGGTCGT
TGTGGCGCCCGTTGCGGCAGTGAGAAGAATGCTTCCGCCGAAGGAGCTGTGGAAAAGCAG
CCAGCTCGTCATTTCACTCGGAGACGAAATAGAACCGGATCAGCTGTCCGCGCGCCTTGT
AGAGGTGGGGTATGAGCGTTCCGATATGGTTTCTGCACCCGGTGAATTCAGTATTCGCGG
CGGAATTATCGACATTTATCCGCTGACGTCGGAGCATCCGGTGCGAATTGAACTGTTTGA
TACGGAGGTCGATTCCATCAGAAGCTTCAATTCTGATGACCAGAGATCAATTGAGACGCT
CAAACATGTGGCGATCGGACCGGCGAAGGAATTGATCATCAGGGCGGAAGAAAAAGCCCG
GGCAATGGAAAGGCTCGATAAAGGGCTTGCCGACAGTCTGAAAAAGCTGAAGCAGGACAA
ACAAAAGGAAATGCTTCATATCAATATCTCACATGATAAAGAACGGTTATCAACGGGACA
GACTGATCAGGAACTTGTGAAGTATCTCTCGTACTTTTACGAAAAACCTGCTAGTTTGCT
AGATTATACACCGGCAGACACGTTGTTACTGTTAGACGAGGTCAGCCGCATTCATGAAAT
GGAGGATCAGCTGCAAAAAGAAGAGGCCGAATTTACGACAAGTCTGCTCGAGGAAGGGAA
AATTCTGCATGACATTCATTTATCCTTCAGCTTTCAGGAGCTTATGAGCGAAAAGCGGCG
CCCGGCTATTTATTATTCATTATTTTTGCGTCATGTCCAGCATACAAGCCCTCAGAATAT
CGTGAATGTGACAAGCCGGCAGATGCAGAGTTTTCACGGGCAGATGAATGTGCTCGCAGG
TGAAATGGAGCGCTTTAAGAAATCAAACTTCACCGTCGTCTTTTTAGGCGCAAATAAGGA
CAGAACCGACAGATTGGCATCCGTGCTGGCTGATTACGAAATTGAAGCCGCAAAAACGGA
CAGCTCCAAAGCGCTTGTGCAAGGACAGGTCTATGTCATGGAAGGCGAGCTGCAATCCGG
TTTTGAACTGCCACTGATGAAGCTGGCCGTTATTACGGAGGAAGAGCTGTTCAAGAACCG
AATTAAGAAAAAGCCGAGAAAGCAGAAGCTGACAAATGCCGAACGGATCAAAAGCTATTC
CGAGCTTCAGGTCGGTGACTATGTCGTCCACGTCAACCACGGGATCGGTAAGTATTTGGG
GATCGAAACACTAGAAATCAAAGGCATTCATAAAGATTACCTCAACATTCATTATCAGGG
CAGCGATAAGCTGTACGTCCCTGTAGAACAAATCGACCAGGTGCAGAAGTACGTCGGCTC
TGAAGGAAAAGAACCGAAGCTTTATAAACTGGGCGGCAGTGAATGGAAACGGGTGAAGAA
AAAAGTTGAAAACTCCGTTCAGGATATTGCCGATGATCTGATTAAGCTTTATGCGGAACG
GGAAGCAAGCAAGGGCTATGCGTTCTCGCCGGATCATGAAATGCAGCGGCAGTTCGAATC
TGCTTTCCCTTATCAGGAAACAGAGGACCAGCTCCGTTCCATTCAGGAGATTAAAAAGGA
TATGGAAAGAGAGCGCCCGATGGATCGTTTGCTTTGCGGTGATGTCGGTTACGGGAAGAC
GGAGGTAGCCATCCGAGCGGCCTTTAAAGCGATCGCCGACGGAAAGCAGGTCGCGCTTCT
TGTGCCGACGACAATACTCGCGCAGCAGCATTATGAAACCATTATGGAGCGTTTCCAAGA
CTATCCGATTAACATCGGTCTTCTCAGCCGATTCAGAACGAGAAAAGAATCCAATGAAAC
GATAAAAGGCTTGAAAAACGGAACGGTAGACATCGTAATAGGAACCCACAGGCTCTTATC
TAAAGACGTCGTCTATAAAGATCTCGGCTTGCTCATTATTGATGAAGAGCAGCGCTTTGG
CGTAACGCATAAGGAAAAAATCAAACAGATCAAAGCCAATGTCGATGTGCTGACTCTTAC
AGCGACGCCGATACCGCGTACGCTTCATATGTCCATGCTCGGTGTGCGGGACTTATCTGT
TATTGAAACGCCGCCGGAAAACCGTTTCCCTGTTCAGACATATGTCGTGGAATACAACGG
CGCGCTTGTGCGGGAAGCCATCGAAAGAGAACTGGCGCGCGGAGGACAGGTATATTTCTT
GTACAACCGCGTGGATGACATCGAGCGGAAGGCTGATGAAATTTCCATGCTTGTTCCCGA
TGCGAAAGTGGCATATGCCCACGGAAAAATGACCGAAAATGAATTGGAAAGCGTCATGCT
CAATTTTCTGGAAGGGGAATCAGACGTCCTTGTCAGCACGACTATTATTGAGACAGGCGT
AGATATACCAAATGTCAATACCTTGATTGTGTTCGACGGAGACAAAATGGGGCTGTCTCA
GCTGTATCAGCTGAGAGGACGGGTCGGCCGTTCCAACCGCGTCGCTTACGCGTATTTTAC
GTACCGCAGAGACAAAGTGCTCACTGAGGTGGCGGAGAAACGGCTGCAGGCGATTAAAGA
ATTTACCGAGCTGGGGTCAGGCTTTAAAATCGCCATGCGTGACTTGACGATCAGGGGAGC
GGGGAACCTTCTCGGCGCCCAGCAGCACGGCTTTATCGACTCAGTCGGTTTTGACCTGTA
CTCGCAAATGCTCAAGGAAGCGATTGAAGAGCGGAAAGGCGATATTCCGAAAAGCGAACA
GTTTGAGACAGAAATCGATATCGAGCTGGACGCGTATATTCCTGAAAACTATATACAAGA
CGGCAAGCAAAAAATCGACATGTACAAACGCTTCAGGTCAATCGCCACAATTGAGGAGAA
AAATGAGCTTCAAGATGAAATCATCGACAGGTTCGGCAGCTATCCTAAAGAGGTTGAATG
GCTGTTTACGGTTGCTGAGATGAAGGTATACGGAAAATATGAACGCGTCGAACTCATCAA
GCAGGATAAAGACGCGATCAGATTTACCATTTCTGAAGAGGCCAGCGCACAGATTGACGG
CCAGAAATTGTTCGAACTCGGCAATAAATACGGCCGGCAGATCGGACTGGGAATGGAAGG
GAAAAAGCTGAAAATCTCAGTACAGACGAAAGGCCGCAAAACGGAAGAGTGGCTGGAGAC
CGTGCTCGGCATGCTGAAAGGCCTTCAGGATGTGAAGAAAGAAACAATCGCGTCTTCATA
AAAATTGTTACTCTCTGGTGTATATTACATTTGATGTGACGGATACTAATTTCAAGCGAG
TGGCGGAAGCTACATAAAGTAAAGAGCTTTAGTACTTTCCCTTAAATATCATCACATGAA
AGAGAGGCACCAGAGAGATGAAAGCTACAGGTATCGTACGTCGTATTGATGATCTAGGAC
GGGTCGTCATCCCTAAAGAAATTCGGAGAACACTGCGGATCAGGGAAGGAGACCCGCTTG
AAATATTCGTTGACCGCGACGGAGAAGTTATATTGAAAAAATATTCTCCTATCAGTGAGC
TTGGCGATTTTGCGAAAGAATATGCAGATGCATTGTATGACAGTCTCGGCCATTCCGTCT
TGATTTGCGACCGTGACGCGTATATTGCCGTTTCAGGCAGTTCGAAAAAAGAATTTCTGA
ACAAAGCCATCAGCGATTTGCTCGAAAAAACGATGGATCAGCGCAGCTCAGTGGTAGAAA
ACGACGTGAAGTCCGCGCAGCTTGTTAATGACATTGATGAAGATATGAGCTCCTATACAA
TAGCTCCGATCGTGGCAAATGGCGATCCTATCGGCGCCGTGGTCATCTTTTCCAAGGAGC
AGGCACTTGGAGAAGTAGAACATAAAGCAGTAGAAACGGCAGCCAGTTTTTTGGCGAGAC
AAATGGAGCAGTAGGTCTTATTACCATTATTGAAATAAGAAAACGGAGAAAGAGCAGCTC
TTTTACAAGTGCTGTTCTTTTTCATATTCATATGTGCTCTCTATCGGTTCGGCCGTTAGG
ATTGTGATATAATAAGCTCGTTTTATAGACGTAATTTTCTAGCGGCTGGAAGGAGCTTTT
GGATGAACGATTCAGTTGGCGCCAAGCGGCAATCGGCATGGAAAGGTGCTTTTGTGCTCG
TCGTTGCGGGTATCGTGACGAAGATATTAAGCGCCGTGTACAGGGTTCCTTTTCAGAATA
TTGTCGGTGACGTCGGATTTTACATTTATCAGCAGGTGTATCCGTTTTTAGGGATCGCGG
TCATGCTGTCAACATCCGGTTTTCCGGTAATCATCTCAAAATTAATGAACGATTATAGCA
ATCATAAACAAAAAATAATGAAAATTTCCGCCCTTTATGTCACGGCGGCCGGACTTGTTC
TGTTTGCGCTCATGTATGCCGGCGCGGCGCCGTTGGCCGGTTTTATGGGTGACGCCCGCC
TTGTGATGCTGATAAGGGTCGCGGCGTTCGGTTTCATACTGTTTCCGTTCACGGCGGTTT
TCAGGGGGTATTTCCAAGGTGTGCATGATATGATGCCGTCAGCCTTATCCCAGATTACGG
AACAGCTTCTTCGCGTGGCGGTGCTTCTCGGTTTATCCTTCTGGCTTTTGAAAAGCGGCC
GTTCATTATACGCGGCGGGTGCGGGGGCGGCCTCGGGATCAATTGCCGGAAGCTTGGCGG
CGCTTTGTGTATTGGCTGTTTTTTGGTATAAGCGGGAAGAAAGCAAGAAAGACGGCGGAC
ATATCGAAACGGCCGTCATTGTAAAAAAGCTGCTGCTTTATTCAGTCACCATCTGTATCA
GCAGTGTACTCATGCTTTTGATTCAACTTGTAGACGCCTTAAACTTATATTCACTGCTTT
CAGACGGGACGGAGAGCCATGCCGCGAAACGGCTGAAAGGCATATATGACCGCGGACAGC
CGCTCCTTCAGCTGGGAACTGTGTTTGCCGTCAGTATTGCCGCGTCATTGGTTCCTTCAA
TTTCAAAAGCGGTGCATGAGAATAAGCCGTTTATCATAAAAGAGAAAGCAACATCAGCCG
TCAAGCTCTGCCTTGCGGTAGGGATCGGTGCATCAGCCGGGCTTTTTTGCATTTTAGAGC
CGGTGAATATCATGCTTTTCCAAAACAGTGAGGGGACGCAGACCTTACAAATATTCAGCT
TATCTATCTTTTTTGCCTCAATTGCGCTTACGGCAGCCGCGATTCTGCAAGGAGCGGGAC
ATACCGTTTTCCCCGCCGTATCCGTTTTGGCGGGAGGGGCGCTGAAATGGGTGCTGAATG
TTTGGCTGGTCCCCGGCTGGGGTATTACAGGAGCGGCACTGGCGACCGTCTTGGCATTTG
CCGCAGTTGCGTGCCTGAATCTCCGGAGAATTTGGTCGAAGGGCTGGCTGACGAATATCG
GAGGCGTGATTGCCCGTCTGTGCTGGTGCAGTCTGCTGATGGTCTTCTTTCTGCTCGTAT
ATATGAAGCTATGGCAGTTATTTGTTCCCGTCAGCAGGGCCGGAGCTGTATGCGAGAGTC
TGTCTGCGTCAGTCATCGGAGGGCTATTGTTTATTTATTGTATGATAAGAATGAAGATTT
TCACGGACGAAGAGCTGAGCGGCCTTCCTTTCGGCAGTGCTTTAAGCAAATTGAAAAAGA
GGAGAGAAAAACATGGCAGGTAACATTACGGTCGTCGGCCTCGGCGCCGGAGACATGGAT
CAGTTGACAGTGGGCGTACATAAGCTGCTGACTCAGGCGAAGCATTTATATATAAGAACG
AAAGACCACCCTTTGATTCCGGAATTAGAGCAAGAGACGGAAGCGGACATCCGGTATTTT
GATGATATTTATGAAAAACATGATCAGTTTGAAGCGGTCTATGAAGAGATCGCGGACATT
CTGTTTGAAAAAGCGAAGCAAGAGGATGTCGTCTACGCTGTGCCCGGGCATCCGTTTGTC
GCTGAGAAAACCGTTCAGCTGTTATTTGAACGCCGGGAAGAACAACAGGTAGCTGTTCAT
ACTGCCGGAGGGCAAAGCTTTTTGGATGCCACTTTTAATGCATTGCGAATTGATCCGATT
GAAGGGTTTCAATTTACGGATGCGCAAACAATGACGCCGGATGAGCTCGAACTCCGCCAT
CACCTGATCATTTGCCAGGTTTATGACCAAATGACGGCCTCTGAGGTGAAGCTGACGCTT
ATGGAGAAATTGCCTGACGACTATGAAGTGGTCATCGTCACGGCAGCCGGAAGCAAGGGA
GAAAAGATGACCAAGGTGCCTTTGTTTGAACTTGACCGCAATGTAGAAATAAATAACTTA
ACAAGCGTGTATGTTCCGCCGATTAAAAAAGAAGAACTCCTTTACCAGGAATTTTCTGCA
TTCCGAAGTATTATTCGCGAGCTTCGCGGGCCGAACGGCTGTCCGTGGGATCAAAAGCAG
ACACACCAGTCATTAAAGAAATATATGATTGAGGAATGCTACGAACTGCTTGAGGCCATT
GACGAAGAGGACACGGATCACATGATAGAAGAACTCGGGGACGTCATGCTTCAGGTTATG
CTGCACGCCCAGATAGGAGAAGACGAGGGGTATTTCTCAATTGATGATGTCATCAGAGAC
ATCAGTGCGAAGATGGTCAGACGGCACCCGCATGTGTTTAAGGATGTTAAGGTTCAGGAT
GAACATGATGTCGTCGCCAACTGGGAAGAAATCAAAAAGGCGGAAAAGCAAACAACATCC
TCTTCATTGCTGGATGCCGTGCCGAAAACACTGCCTTCTCTTGCGAAAGCGGCCAAGCTT
CAGAAAAAAGCCGCGAAAACCGGCTTTGACTGGGATGACGTTCAGGATATATGGGATAAA
GTAAATGAAGAGCTGAAGGAATTTTCTGCAGAGGCTTCCGCCGAATCAGCAGATGAAATC
AGCTTAAAAGCTGATTTCGGCGATGTTTTATTTGCATTGGTCAATATCGGCCGATACTAT
AAAATTGAGCCTGAGGAAGCGCTCGCCATGACAAATGACAAATTCCGCAGACGCTTTGCT
TATATTGAGAAAGAAGCGGCAGCAAAGGGACTTGAATTGACCGCAATGTCACTTGAGGAA
ATGGACAAATTGTGGGATGAAGCAAAAGAAATGGAGAGGAGATTCTGATATGAGACTTGA
TAAGTTTTTAAAAGTATCCAGATTGATTAAACGCCGCACATTGGCGAAAGAGGTCGCCGA
TCAAGGGAGAATCACCGTTAACGGGAATCAGGCGAAAGCCAGCTCAGACGTAAAAGCCGG
TGATGAACTGACGGTCCGCTTCGGCCAGAAGCTTGTCACCGTGAAGGTAAACGAATTGAA
AGAAACAACGAAAAAAGAAGAAGCCGCGGGCATGTATACAATCGTCAAGGAAGAAAAACT
CGGCGAATAGGCTTGTTCTAAACAAAGCTCCCGCCTCATACAATGCAGTAATAATGCTAA
AAGTATCGAGGATATGGGGGCTGAATAGATGAATTCATATTATGAGCAAAAAGGTTCTTC
TTCTGTTCCGGAACAGCATGATGTAACGATGAAAGGGAGAAAGCATTTAGACATTTCGGG
CGTCAAGCATGTAGAAAGTTTTGACAACGAAGAGTTTTTGCTGGAAACGGTTATGGGAAT
GCTTTCCGTCAGAGGCGAGAACCTGCAGATGAAAAATCTTGATGTGGAAAAAGGGATTGT
ATCTATAAAAGGCAGGGTGTTTGACCTTGTATATTTAGACGAGCAGCAAGGGGATAAAGC
TAAAGGGTTTTTTAGCAAGTTGTTTAAATGACGCTGACGACCCAATTTTATACGATGCTG
GCAATGACCGGTATGGGCGCCTGGCTCGGAGCGTCGCTTGATACATACAGGCTGTTTGTC
AGCCGCGCCAAAACGGCCAGATGGCTGTTATTCATTCATGACATTCTCTTTTGGATTGTA
CAAGGTCTGCTGTTTTTCTATGTGCTGCTCAACGTGAATGAAGGAGAACTCAGGGTATAC
ATTTTCTTGGCTGTCTTACTGGGTATTGCGACGTACCAAAGCCTGTTTAAACGAATGTAT
ATAAAAATACTGAAATTTGCCATTCATCTTGCGGTGTCTCTTTACCAATTCGCAAAAAAG
CTCATTCAGCACGTGCTGTTCCGTCCGGTGCTTCTGCTCTTTAAGCTGCTCATCGGGCTG
ATCACGGCTATTTCTTTATACTCCTATCGGGTGAGTGCCTTTTTTGCGAAGTGTCTTTTT
AAGATCGTAGCGTTTTTGCTGTATCCGCTGTTTTTCCTGTTGAAACAATTATTGAAACTT
CTTCCTGAAAAGTGGCGTCTTACTTTCAAACGATATTTTCAAAAAAGTGCAGGATTTTTA
CAAAAGAGCAAGAAACTAATCATAACAATCAGATCGACCATGATACGTATTTTGAAAAGG
TGAAAGGAGGACCGTCTGATTTGAATCTATCTAGAGAACGTACAATAACTGAAATTCAAA
ACGACTATAAAGAGCAGGTTGAACGGCAATCCCAGCTTATGAAAAGAAGGCGGAAAGGGC
TTTTCAGACGGTTGATCGTATTCGGCGCCCTTGTGTTGTTGACGGCTATTGTCTTAGCGG
GTTCTCTTTGGTCACAGACCTCTTCCCTTAGCGCAAACGAAGAAAAGAAAGCTCAGCTGG
AAAACCAAGTGAAAAAATTGAACGCAAAACAGGCTGATTTAAAAGATGAAATTTCCAAAT
TAAAGGATGAGGATTACGTCACAGAGCTTGCCAGAAGAGACTTGTTTATGTCAGGAAATG
GTGAGATTCTCTTCAATGTAGAGAAGAAGAGCAAGTAGCCTTGTTGACACTTAAATTTTT
ATTTAGGTATAATTAAACAAACGATCTTTTTATAAGCCTAAGGAGGAGCACTTTTTTTAT
GTCGATTGAAGTTGGCAGCAAGTTGCAAGGGAAAATAACAGGTATTACAAATTTCGGAGC
ATTTGTTGAATTGCCTGGAGGCTCAACCGGTCTCGTTCATATCAGTGAGGTAGCCGATAA
TTATGTAAAAGACATTAACGAGCATTTAAAAGTCGGCGATCAAGTTGAAGTGAAAGTCAT
CAACGTTGAAAAAGACGGGAAAATTGGTTTATCAATTAAAAAAGCTAAAGACCGTCCGCA
AGCCAGACCTAGAAATGATTTCCGTCCGAAAGAATCTTTTGAACAGAAAATGAACAAGTT
TCTTAAAGATAGCGAAGACCGCTTATCATCTTTAAAACGAAACACGGAATCAAAACGTGG
AGGGCGCGGAGCAAGAAGAGGATAACTTGCTGCTTTCTATAAATACATGGAGCATCCGTC
TATCCCAGCGGGTGCTTTTTTTTGTATGTGTCCGTATAGTCAGAAAATTAAAACTTTAAA
GTTCCTGTTGACGGAATGAAGAAACCTTTGTATTATATAACTTGTGCTTATAAGCACCTA
TATGGCGGTGTAGCTCAGCTGGCTAGAGCGTACGGTTCATACCCGTGAGGTCGGGGGTTC
GATCCCCTCCGCCGCTACCATATATATATGGCCCGTTGGTCAAGCGGTTAAGACACCGCC
CTTTCACGGCGGTAACACGGGTTCGAATCCCGTACGGGTCATCAAGCGAATCGGCTTCTG
TTGCAGAAGCCGGTTTTTTCATATTTAGACAACTTTTTGAGAAATGTCGGAGGAAATACG
AAAGGAAAGGGGAACAAGGGAGAAAGCGTCGAAGAGTTCTTTGGAAATGTTACCTTCTTT
TGACAAAATCCTATCTGGGCTTTCATTTATAATGACAAGCAACGAATAAAACAGGTGGGG
GATGAGAGCAATGGAAAAAGCGGAAAGAAGAGTGAACGGGCCGATGGCGGGACAAGCTCT
GGAAAAACTGCAATCGTTTTTTGAAAAGGCGGCAAAGCTTACAGTCCATCAAGCGCATTC
ACTTTTTTTCTATAAGGGTTTCATTTATGTCGTGATCGGTTTTTTACTTGGACGGGCTTT
CATATTATCTGAGGTTCTTCCGTTTGCGCTGCCGTTTTTCGGAGCGATGCTTTTGATCAG
AAGAGATAAAGCCTTCTATGCTTGTCTGTCTTTACTTGCGGGCGCTTTAACCATTTCGCC
GAAACACTCTTTATTGATTCTCACAGCTTTGGCCGTCTTCACTCTATTTTCAAAAATCGG
TACATATATCGTGCAGGACCGGGTGAAGATGCTGCCGATCGTGGTGTTTTTCTCTATGGC
TGCCGCGAGAATCGGATTTGTTTATTTTGAGAGCGGCGCTTTTACCACCTATGATTATGT
GATGGCTGTTGTCGAGGCGGGTCTGGCCTTTATTCTGACGCTGATCTTTTTGCAAAGCCT
GCCGATCTTCACGATCAAAAAAGTGAAGCAATCGTTAAAAATAGAAGAAATCATCTGTTT
TATGATTTTGATCGCATCCGTTTTAACCGGGCTTGCCGGTGTTTCATTTCAGGGAATGCA
GGCTGAGCATATCCTGGCCCGCTATGTCGTGCTGAGTTTTTCCTTTGTCGGCGGGGCGAG
CATCGGCTGTACGGTCGGTGTGGTGACCGGACTGATCCTCGGGCTTGCGAATATCGGGAA
TCTCTATCAAATGAGTCTGCTTGCGTTTTCCGGGCTTCTTGGCGGGCTGCTGAAAGAAGG
AAAGAAAGCCGGAGCCGCAGTCGGGTTAGTGATCGGCTCATTGCTGATTTCATTATATGG
AGAAGGGTCTGCCGGATTAATGACCACTCTTTATGAATCTTTGATTGCCGTTGTTTTGTT
TTTGATTACGCCCCAATCGATTACGAAAAAGGTGGCGCGATACATACCGGGCACTGCTGA
GCACAGTCAGGAACAGCAGCAGTACGCGAGGAAAATCAGAGATGTCACCGCCCAGAAAGT
AGACCAGTTCTCCAATGTGTTTCATGCCTTGTCGGAGAGCTTCGCCACCTTTCATCAGAC
GTCTTCTGATGAGCAGGCAGAGGAAGGGGAAGTGGATCTCTTTTTAAGCAAAATCACCGA
GCATTCCTGCCAATCCTGCTATAAGAAAAGCAAATGCTGGGTTCAAAACTTTGATAAAAC
ATATGACTTAATGAAACAAGTTATGCATGAAACAGAAGAAAAACAGTATGCCTCAAACCG
CAGATTAAAAAAGGAGTTTCAACAGCACTGTTCCAAATCCAGACAGGTGGAAGAGCTGAT
TGAGGACGAACTTGCCCACCATCACGCCCATCTGACACTGAAGAGAAAAGTTCAGGACAG
CAGAAGGCTTGTTGCCGAGCAGCTGTTGGGGGTTTCTGAGGTCATGGCGGACTTTTCTCG
GGAAATAAAACGGGAGAGGGAGCAGCATTTTATTCAGGAAGAACAAATGATAGAGGCGCT
TCAGCATTTCGGAATCGAGATTCAGCATGTCGAGATATACAGCTTGGAGCAGGGCAATAT
TGATATCGAAATGACAATCCCGTTCAGCGGAGGACACGGTGAGAGTGAGAAAATTATCGC
CCCGATGCTGTCTGACATTCTTGAGGAGCAGATACTTGTCAAAAGCGAACAGCACTCGAC
TCATCCGAATGGCTACAGCCATGTCGCGTTCGGTTCGACCAAGTCGTACCGGGTATCGAC
AGGCGCGGCTCATGCGGCAAAAGGCGGCGGCCTTGTCTCCGGAGACAGCTACAGCATGAT
GGAACTGGGGGCGAGAAAGTATGCGGCCGCGATCAGTGACGGCATGGGCAATGGGGCGAG
GGCCCATTATGAGAGCAATGAAACGATTAAGCTGCTCGAAAAAATTCTCGAATCAGGTAT
TGATGAAAAAATAGCGATCAAAACGATCAACAGTATTCTGTCTTTACGGACGACAGACGA
AATCTACTCAACTCTCGATCTTTCTATCATTGATCTTCAGGATGCAAGCTGCAAATTCTT
GAAGGTCGGTTCAACGCCGAGTTTTATCAAGCGGGGAGATCAAGTCATGAAAGTTCAGGC
CAGTAATCTGCCGATCGGCATCATCAATGAATTTGATGTGGAGGTTGTAAGTGAACAGTT
AAAAGCGGGAGATCTGCTCGTCATGATGAGTGACGGTATTTTTGAAGGGCCGAAGCACGT
TGAAAACCACGACCTGTGGATGAAGCGGAAAATGAAAGGGCTGAAAACCGAAGATCCGCA
GGAAATCGCTGATATATTAATGGAAGAGGTCATCAGAACGCGTTCCGGCCAAATCGAAGA
CGATATGACAGTGGTTGTTGTCCGGATTGATCACAACACGCCGAAATGGGCTTCCATACC
GGTGCCGGCAGTTTTCCAAAATAAAAAGGAGATTTCTTAATCCATTCGTATAAATCACTT
TCCTTCTGGCGAAGATGGGACTAATCGTATCACCGGGAGGAATGTATGTGAATAAGGGAC
ATTTAAATCAAGTTCTGCTGGTTACAGATGGCTGCTCCAATCATGGTGAAGACCCGATCG
CAATGGCGGCTTTCGCCAAGGAGCAGGGGATTACGGTGAATGTTATAGGAATTATGGAAG
AAAACGCGATTGACCAAGAGGCAATGAAGGAAGTTGAAGGCATCGCCATGGCCGGAGGCG
GCGTCCATCAAGTTGTGTACGCGTCACAATTGTCTCAGACGGTTCAAATGGTGACGAAAA
AAGCAATGACCCAGACGCTGCAAGGCGTCGTCAATCAAGAGCTTAAACAAATTTTAGGGA
AAAACGTTGAAATGGAAGAGCTTTCTCCTGAAAAACGCGGCGAAGTGATGGAAGTGGTTG
ATGAACTCGGCGAAACGGTTCATCTGCAAGTGCTTGTGCTGGTTGATACGAGTGCGAGTA
TGGCGCCGAAACTGCCGACGGTGAAAGAAGCGCTGATCGATCTTTCCATCAGTTTAAATT
CCCGGGCCGGGCAAAATGAATTTGCCATGTGTATATTTCCCGGGAAAAGCCAGGAAGTTG
AGCTTGTGCTGAATTGGACGCCGAAGCTTGAATCTCTTTCTGCACTCTTTGCGAAGCTGT
CGACCGGCGGTATCACCCCTACGGGCCCCGCTATCCGGGAAGCGACGCAGCAGTTTGAGA
GAATCCGCTCAAGAAGGAGCATGTTGGCAGATGATGAACGACGCTTTAACGAGTTTGGCA
TGTAGTCTGGCACCGGGGACGGCAATTCAGGGCAAATGGAACGGCAAATCCTACAGATTG
CTCAAACAGCTTGGAAAAGGGGCTAACGGTATTGTATATCTGGCAGAAGCATCAGGCGGA
CAGGTCGCTTTGAAAATAAGCAGCGACAGCATGTCTGTTACCTCTGAAGTGAATGTCTTA
AAATCCTTTTCAAAGGCCCGGTCGCAAACGATGGGGCCTTCTTTTTTTGATGCGGACGAC
GCGTTTATTCCGCAGCTGAATAAAAATGTCTCTTTTTACGTGATGGAGTACATAGAAGGG
CCGCTTCTTCCGCAATATATCAGCAGTAAGGGAGCGGAGTGGATTCCGGTGCTGATGGTG
CAGCTTCTTTCCAGCCTGTCAGTCCTTCATCAGCAGGGATGGGTTTTTGGTGACCTCAAA
CCGGACAATCTCATTGTAACCGGACCACCGGCTGCCATTCGCTGCATTGATGTAGGGGGA
ACGACAAAACAGGGCCGCGCGATTAAAGAGTATACGGAGTTTTACGACAGGGGCTATTGG
GGGTATGGAACAAGAAAAGCAGAACCATCCTATGACCTGTTTGCTGTCGCAATGATCATG
ATCCACTGTGTCCAGAAGAAAGAGTGCAAAAAGTCAGGACAGCCGAAAGAACAGCTTCGT
TCTATCATTGAAGGCCACCCGTTTCTGAATAAGTATAAGAAGGTTCTGTTTTCTGCTTTA
AACGGCCAATATCCGTCTGCGGAAGCCATGAAGCATGACATCCTGACGGCGGGGCAGAGC
GCCGGGAGCAAAAGGAAAGCCGCCGCCAAGCCTAAGCCGCCGCAATCAAAACCGCGGCAG
GGCACTGTATCTCAAACGCGGTATAAACCTAAACAAAAACCCGCAAAGCACAATGGTTTG
TTTGAAACAACACTTATTTTAATCAGCGTTCTCGCCCTTTATTTCGCTTACATCGTCTTT
TTTCTCATCTAATGCCGGCCGGACGCCTGCGCTCATGCTTCTTCTTTGCTTGGAGGGAAT
GAAAGTGATAGGATATGTATATCTTTAAAAAACCTGCTCATTGTGAGGGGGACATTGTGA
AAAGCGTGGAAGATTTTTTCAAAACATATCATCTTCAGGCGGAGGGAGAAACGATTATTG
CCGGGGTCTCCGGAGGCCCTGATTCAATGGCGCTTCTCAGTATGCTGAATAAACACTTCG
GGCATTCCTCCGTTATCATAGCGGCGCATGTCGACCATCAGTTCAGGGGTCCTGAATCTG
AAGAAGATATGAAGTTTGTGCAGTCATATTGCGAAGCGGAACACATCCTCTGTGAAACGG
TACAGATTGATGTTTCTGCATACGCAAAGAAGAATAGGCTGAACAAGCAGGCTGCCGCGC
GTGATTGCAGATATCAGTTTTTCGAAGATCTGATGGCGAAACACCAAGCGAAGTTTTTGG
CGCTGGCTCATCACGGCGATGACCAGGTTGAGACAATGCTCATGAGGCTTGCGAAAGGTA
CGCTCGGGGCAGGGCTTGCGGGAATGCAGCCCGTCCGCGAATTTGCATCCGGCTGGCTGA
TCAGGCCTCTCCTTTATGCGGCAAAGGATGAAATCCTTGAATACTGCCGTCAAAAAGGGC
TCAGCTACAGAACGGATGAGAGCAATGCAAAAGACGATTATACAAGAAACAGATTCAGAA
AGACCGTGCTTCCTTTTTTAAAACAAGAATCACCTGACGTTCATAAAATGTTTCAAAAGG
TGAGTGAAGCACTGACAGAAGACGAACAATACCTGCAGTCATTAACGAAAGAACGAATGA
ATAAGGTTATTACAAGCAAGTCTGACACATCGGTTGAAGTCAATTCCTCTCAATTGCTTG
CCCTTCCGATACCTTTACAAAGAAGAGGAGTTCAACTAATATTAAACTATCTTTATGAAA
ACGTTCCATCGTCGTTTTCCGCCCGCCACATACAGCAGTTTCTCGAATGGGCGGAAAATG
GAAGCGCCTCGGGAGTGCTTGATTTTCCGAAAGGGCTGAAGGTGGTCAAATCATATCAGA
CATGTTTGTTTACATTTGAACAATGGCAATGTGAAAAAGTTCCCTTTGAGCTGCAGCTGC
AAGGAGCGGAAGGCGAGACTGCTGTTCTCCCCAACGGCTTTATGATAGAGGTGGCCGTTC
AAGCTGACCCTCATATCAAAAATGGGAATGCTGTTTTTATGACAAGCAGAAACAAGGTGC
AATTTCCTTTAACAATCCGGACGAGAAAAATCGGCGACCGGATCAAACTTAAAGGGATGA
ATGGCTCGAAAAAGGTGAAAGATATATTTATTGATCATAAACTGCCTCTGCGGGATCGGG
ACGAATGGCCGATTGTAACGGATGCGAGCGGTGAAATTATCTGGCTGCCTGGCTTGAAAA
AATCCATCTTTGACGATCTTGTGATTTCAAACAGTGACCGCATTGTATTACAATATAGAC
AGCATGAAAAGTGTAGGGGGCAAGCATTAACATGAAACAGGATATCGAAAAAGTGCTGAT
CTCAGAAGATGAGATCCAGCAGAAAGTAAAACAGCTTGGAGAACAATTAACAAGCGAGTA
CAGCGACACGTTTCCGTTGGCAATCGGTGTGTTAAAGGGAGCGCTTCCTTTTATGGCTGA
TCTTATAAAGCATATTGATACATATTTGGAAATGGACTTCATGGATGTATCAAGCTACGG
AAATTCCACGGTTTCTTCCGGAGAAGTCAAAATCATCAAAGATTTGGATACATCTGTAGA
AGGCCGGGACATCTTAATCATTGAAGATATTATCGACAGTGGGTTAACCTTGAGCTATCT
CGTAGAACTCTTCCGATATCGTAAAGCGAAATCAATTAAGATTGTTACCCTGTTGGATAA
ACCAAGCGGAAGAAAAGCGGACATTAAAGCAGACTTCGTAGGCTTTGAAGTTCCTGACGC
GTTTGTTGTGGGTTACGGACTTGATTATGCCGAACGCTATCGCAATCTGCCTTACATCGG
AGTATTAAAACCGGCGATTTATGAAAGCTGATCGGCTGCCTGCTTCCGAGATGGTTATCG
GTTGTATTGGAATGATTTTCTATGGTACTATTGAACATAGTTGTGCTTACTGTGGGAGGA
GGTAAGGAATGAATCGGGTCTTCCGTAATACCATTTTTTATTTACTTATTTTATTAGTAG
TAATCGGGGTTGTGAGTTACTTCCAGACCTCAAACCCGAAAACAGAAAATATGTCGTACA
GTACGTTTATCAAGAACCTCGATGAAGGGAAAGTTGATAGCGTATCGGTTCAGCCTGTCA
GAGGTGTTTATGAGGTAAAAGGACAGCTGAAAAAATACGACAAAGACCAGTACTTTTTAA
CACATGTTCCTGAAGGAAAAGGAGCAGACCAGATATTTGACGCAATTAAAAAGACGGACG
TAAAAGTTGATCCCGCACAGGAAACAAGCGGGTGGGTGACGTTCTTAACGACGATCATTC
CGTTTGTCATCATCTTTATTCTGTTTTTCTTCCTGCTCAATCAGGCTCAGGGCGGCGGAA
GCCGTGTCATGAACTTCGGAAAGAGCAAAGCGAAGCTGTATACGGAAGAAAAGAAACGCG
TGAAGTTTAAAGATGTAGCCGGCGCGGATGAGGAGAAGCAGGAGCTCGTTGAGGTTGTTG
AGTTTCTGAAAGATCCCCGCAAATTCGCCGAGCTTGGCGCCAGAATCCCTAAAGGCGTGC
TGCTGGTCGGACCTCCGGGAACCGGTAAGACATTGCTTGCGAGAGCCTCAGCCGGTGAAG
CGGGCGTTCCTTTCTTCAGCATCAGCGGATCTGACTTCGTTGAAATGTTTGTCGGTGTCG
GTGCTTCCCGTGTGCGTGATTTATTCGAAAATGCGAAAAAGAATGCGCCTTGCCTGATCT
TCATTGATGAGATCGACGCGGTAGGACGTCAGCGCGGCGCCGGTCTTGGCGGCGGGCATG
ATGAACGCGAACAGACGCTGAACCAGCTGCTTGTAGAGATGGACGGTTTCAGTGCGAATG
AAGGAATCATTATTATCGCTGCGACAAACCGTGCGGACATTCTTGACCCTGCATTGCTCC
GTCCGGGACGTTTTGACCGTCAGATTACGGTAGACCGTCCGGATGTCATCGGCCGTGAAG
CCGTATTGCAGGTGCATGCGAGAAACAAACCGCTTGATGAGACGGTGAACTTAAAAGCAA
TCGCTTCAAGAACACCTGGCTTCTCAGGCGCAGATTTAGAAAACCTTCTTAACGAAGCGG
CACTCGTTGCTGCCCGTCAAAACAAGAAGAAAATTGATATGCGCGACATTGATGAAGCAA
CGGACCGTGTCATTGCGGGTCCTGCGAAGAAGAGCCGCGTCATCTCGAAAAAAGAACGCA
ATATCGTGGCGTACCACGAGGGCGGTCACACCGTTATCGGACTTGTGCTGGATGAAGCCG
ATATGGTTCATAAAGTAACGATCGTTCCAAGGGGGCAGGCGGGCGGATACGCGGTCATGC
TTCCGAGAGAAGACCGTTACTTCCAGACAAAACCTGAACTTCTCGATAAAATTGTCGGTC
TTCTGGGCGGACGTGTTGCGGAGGAAATTATCTTCGGCGAAGTCAGCACGGGGGCTCACA
ATGACTTCCAGCGGGCAACGAACATTGCCAGAAGAATGGTGACAGAGTTCGGTATGTCAG
AAAAACTCGGACCGCTTCAGTTCGGTCAATCTCAAGGCGGTCAAGTATTCCTGGGCCGGG
ATTTCAACAACGAGCAAAACTACAGTGATCAGATCGCTTACGAAATCGATCAGGAAATTC
AGCGCATCATTAAAGAATGTTATGAGCGTGCGAAAACCATCCTGACTGAAAATCGCGATA
AGCTTGAATTGATTGCTCAGACATTGCTTGATGTGGAAACATTAGATGCGGAACAAATCA
AGCATCTCGTGGATCACGGAAAACTCCCTGAGCGCAATTTCTCAGATGACCATCTTCAAA
AAGACGATGTGAAAGTAAACATCCTGTCTAAAACAGAAGACGAAAAGAAAGACGAGCCGA
AAGAATAGTTCGCTTTCTGATATAAAAACCGCCGGCGTATACCGGCGGTTTTTTTACTGG
TTTCGTTTTGTTTACAAAAGAGCCGCAGATCGTGTATGGTATTGTAGAATGTTGAAAATG
TTATGATTAGAAACTATTCAAAAGTGGTGATAGAGGTTGTTACTGGTTATAGATGTGGGG
AACACCAACACCGTGATTGGTGTATATCATGATGGGGAACTAGAATATCATTGGCGCATA
GAAACGAGCAGGCACAAAACAGAAGACGAATTCGGCATGCTGCTCCGCTCCTTATTTGAA
CATTCCGGACTGATGTTTGAACAGATTGAAGGGATTATCATCTCATCCGTAGTGCCGCCG
ATTATGTTCTCTTTAGAAAGAATGTGCACAAAATACTTTCACATCGAGCCGCAGGTTGTC
GGCCCGGGAATGAAAACAGGTTTAAATATAAAATATGACAATCCGAAAGAAGTGGGAGCT
GACAGAATCGTCAATGCCGTTGCGGCGATTCAGCAGTATGGCGGCCCCTTAATTGTTGTT
GATTTCGGAACGGCGACGACGTATTGCTACATCGATGAAAACAAACAATACATGGGCGGC
GCGATTGCTCCCGGCATTACAATTTCAACGGAAGCGCTGTACTCACGCGCGGCCAAGCTT
CCGAGAATTGAAATCGCCCGACCGGACAATATCATCGGCAAAAACACGGTAAGCGCCATG
CAGTCCGGCATCCTTTTCGGCTATGTCGGACAAGTTGAAGGCATTGTAAAGCGGATGAAA
TGGCAGGCCACACAAGAACCGAAAGTCATTGCGACAGGGGGGCTTGCGTCATTAATCGCA
AACGAATCAGACTGTATTGATATTGTTGACCCGTTTCTTACTTTAAAAGGGCTGGAAATC
ATTTATGAGCGAAATCGCGTGGGTCACGTATAGGAGGTAAACGATGGATTATTTAATTAA
AGCAATTGCATATGACGGTAAAGTGCGGGCTTATGCAGCCAGAACGACAGATATGGTAAA
TGAAGCGCAAAGAAGGCATGACACGTGGCCGACGGCATCAGCCGCAATCGGCCGGACGAT
GACAGCGTCTCTGATACTCGGAGCGATGCTTAAGGGTGAAGATAAGCTGACAGTCAAAAT
AGAAGGCGGCGGCCCGATCGGAGCCATTGTCGCAGATGCGAACGCAAAGGGTGAGGTAAG
AGCATACGTATCAAACCCGCACGTTCATTTTGACCTCAATGAACAAGGGAAACTGGATGT
CAGACGGGCGGTCGGAACTGACGGAACACTCAGTGTCGTAAAAGATTTGGGCTTGCGTGA
TTATTTTACGGGGCAAGTAGAGATTGTCTCGGGTGAACTCGGTGATGACTTCACGTATTA
CCTTGTTTCTTCTGAACAAGTCCCTTCATCTGTCGGCGTAGGTGTTCTAGTAAATCCTGA
TAACACGATTCTCGCTGCGGGCGGGTTCATCATTCAGCTTCTTCCGGGGACTGATGAAGA
AACCATTTCAACAATTGAAAAGCAATTATCTCAAATCGAACCGATTTCAAAATTGATTCA
AAAAGGCCTGACACCGGAAGAAATCTTAGAAGAAGTTCTGGGTCAAAAACCGGACGTTCT
CGAAACAATGCCGGTCAAATTTCACTGTTCTTGTTCAAAAGATCGATTCGAAACGGCCAT
TTTAGGACTAGGCAAAAAAGAAATACAAGATATGATAGAAGAAGACGGAAAAGCCGAAGC
GGTTTGCCATTTTTGTAATGAGAAATATTTATTTACAAAAGAAGAACTGGAAGAGCTTCG
TGACGAAACAACCCGCTAGCTCTTTAGCGGGTTGTTCTATTTTGTAAAAGGGATGGGGTA
GATTTTGAAATCGAGAACACTTTTGACGATTATTGTAGCGGCGCTGTTGGTATGCAGTGT
AGCAGTGGCGTATAAGTTAACAAAATCCCAAGCTGCAGGGTCATCTGAAGAATCCATCGC
GACAATCGGTGATAAACATATCACACGGCAGGACTGGATGAAAAAGATGGAAGACGAGTA
CGGAAAATCAACTCTGGAAGACATGATTAATGCACAAGTAGTGGAAGAACTTGCGAAAAA
GAATAAACTCACAGTTTCAAACACCGAATTGGAACGTGAATTTCTTTTAATCAAAGCGGT
GAATAATTCATTTTATGAAGACAGCCATATTACCGAAAAAGAATGGAGAGACCAGATCCG
CTACAACATTCTTCTTGAAGAACTGCTGACGAAGGACATCGATATATCGGATAAGGAAAT
GCAATCATTTTATAATAAAAATAAAGAACTGTACCATTTCGATGATTCCTACAGAATCAG
GCACATTGTCGTCAAAAACAAGGAAGAGGCGGACAGGGTGCTTGCTGATTTGAAAGGCGG
TTCCAGCTTTGAAGCCGTCGCCGCTGAGCGTTCCACGGACAGATACACGTCTCAGTATGG
CGGAGACCTCGGCTTTGTGACAGAAAACCAGGAAAATATCCCGCAGGCATATATCACAGA
AGCTAAAAATCTCAAAGAAGATGAATGGTCCGCTGAACCGATTAAAGTTTCTTCAGGATA
TGCCGTCATTCAGCTGAAAGAAAAGCTTAAAGCAAGAACTTTCTCATACAATGAAGTGAG
AAGTCAAATCAGACGCCAGATCGCGATGGATCAATTAGGTGACAAGGCGACAGTCAAAAC
GCTGTGGAAAGAGGCGGGGGTCTCTTGGTTCTACGGGGAAAAAAGAACTAAATGATTGAC
AAAAAATTTTGAAATTGATAACTTATATTTATAATACCAATAAATTTAGTCGGAAATTGA
GGTGTCCAACATGGTGCGTATTGCAAATTCTATTACTGAACTAATCGGAAATACTCCTAT
TGTGAAATTGAATCGCCTGACGGATGAAAACAGTGCAGATGTATATCTGAAGCTTGAATA
CATGAATCCGGGCAGCAGCGTAAAAGACCGTATCGGAGCGGCGATGATTGAAGCGGCTGA
AAAAGAAGGAAAATTAAAAGCCGGCGACACAATCATTGAACCGACAAGCGGAAATACAGG
GATCGGTCTTGCGATGGTGGCAGCGGCTAAAGGTCTCAGAGCCATTCTCGTTATGCCTGA
TACAATGAGTATGGAACGACGCAATCTGCTGCGCGCATACGGAGCGGAGCTTGTGCTGAC
TCCCGGCGCAGAAGGAATGAAGGGCGCCATTAAAAAGGCGGAAGAACTTGCGGAGGAAAA
CGGATACTTTGTGCCTCAGCAATTCAACAATGCGGCAAACCCGGAAATTCACCGTCAAAC
GACGGGGAAAGAAATCGTAGAACAGTTTGGTGACGACCAGCTTGATGCGTTCGTGGCCGG
AATCGGTACCGGCGGAACCATCACGGGAGCGGGCGAAGTGCTGAAAGAAGCATATCCATC
CATCAAAATCTATGCGGTAGAGCCGGCTGATTCTCCGGTTCTTTCCGGCGGAAAACCGGG
CCCGCATAAAATTCAGGGTATCGGAGCGGGATTTGTCCCTGAAACATTGAATACGGACAT
CTATGATCAAATCATTCCCGTCAAAAATGAGGATGCATTTGAATATGCCCGTAAAACGGC
AAAAGAAGAAGGGATTCTCGGCGGCATTTCTTCCGGAGCGGCCATTTACGCGGCGCTGGA
AATCGCGAAAAAACTCGGGAAAGGCAAGAAAGTGCTTGCGATCATCCCTAGTAACGGAGA
ACGTTACTTAAGCACACCGCTTTATCAGTTTGAATAGAGACATACACACGGCTCCCGGCT
GTATCCGGGAGTTTTTTTGTGCCTGAAGCATCGAAAATCCAAAAAACGTTTCGAATTTTA
TGGTTGGAAGTGAAATTCACTTTTTTCACCAGTGTGATTGCTTTAAAATAAAACTACAGT
AAAACGAAGCAGAGGATTGATATGATGGCACAACGCAGACCGGCAGGAAGAAAAATACCT
TTTACGAAACAAGCATTTTTACAGCGATATGAAAACCTTTCGAAATCGAGAAAACGGCAT
GTTCTGCTCGAAAGCGCGAGAGGGGGAAGATTCAGTATAGCCGGTCTAGATCCGATTGCG
TCCGTCAGAGGGAAAGACGGAATTACTACGATCAAGCATGAGGGAGAAACACTGTTTAAA
GAAGGTGACCCGCTGCGGGCCTTTCATGAATGGTTTGGAACGCTCGGAACGGAAACAAAC
GTTGAGTTTCCGGACTTTCAGGGCGGTGCGATTGGTTTTATCAGTTACGACTATGCCCGA
TATATTGAGAATTTTAAGATGCTGTCGTTAGATGATCTGGAAACACCCGATATTTACTTT
CTTGTTTTTGATGATGTGGCCGTTTATGACCATGAGGAAGAGGCGTTATGGCTCATTACC
CATACTGAAGCGGAAGAAGCGGATCTTGCAAAAGAAAAGCTGTCCGGCTTAGAGGACATG
TGGTGTTCCCTCCAAACGGCGGACGAGCCTTTTTCACCGCTGAATCGGAATGGGGACGGA
TCGTACGCCGCTCCGTTCACTGAGGAAGGATTTTCACAGGCTGTAGAACAAATTAAACAA
TATATCGCGAGCGGCGATGTGTTCCAGGTTAATTTGTCCATCAGGCAGTCTCAGTCTTTA
TCCGTTCATCCGTATGAGGTGTATAAACACTTGAGAAACGTCAATCCGTCTCCTTACATG
GCCTATCTCGAGACACCGGGGTTTCAAGTGATATGCGGGTCGCCGGAGCTATTGGTGACA
AAGAAGGGGAAGAAGCTTGAAACGAGACCGATCGCGGGTACGCGTTCAAGAGGAAAAGAC
GATGCTGAAGACAAGGCTTTGGCTGATGAATTAATTCACAACGAAAAAGAACGTGCGGAA
CACGTCATGCTTGTTGATCTTGAGCGCAATGACCTCGGGCGCGTATCGCGCTACGGCTCC
GTGCGGGTTAACGAGTTTATGGCGATCGAAAAGTATTCCCACGTCATGCATATCGTGTCA
AACGTACAGGGAGAGCTGCAGGACGGATATGACGCGACAGACATTATTCATGCGGTGTTC
CCGGGGGGCACCATCACGGGAGCGCCCAAAGTGAGAACGATGGAAATTATAGAAGAGCTT
GAGCCGACAAGACGGGGGCTTTATACTGGATCTATAGGCTGGTTCGGATTCAACGGAGAT
TTGCAGTTTAACATTGTGATCCGGACGATCTATGCAGCCGGCGGACATGCTTTTATGCAG
TCCGGAGCAGGAGTGGTTATTGATTCGGTTCCGAAGCATGAATACAAGGAATCGTTCAAA
AAAGCTTTTGCGATGAAAAAGGCGTTAGAGCTGAGTGAAGAAGAGACAAAAAATCAGACG
AGGTGAGCAGAGATGATTTTAATGATTGACAATTATGATTCATTTACGTACAACTTGGTT
CAATATTTGGGTGAGCTCGGGGAGGAACTGATCGTCAGACGGAATGACGAGATTACGATT
GAGCAGATTGAAGAGCTGGGTCCGGACTTCTTAATGATTTCTCCCGGGCCGTGCAGTCCT
GCTGAAGCGGGGATCAGCCTCGAAGCCATCAAACATTTTGCCGGCAGTATTCCTATTTTC
GGCGTATGTCTCGGGCATCAGTCGATTGCGCAAGTATTCGGCGGCGATGTCGTCAGAGCA
GAGCGGCTCATGCATGGCAAAACGTCAGAAGTTATGCATGACGGCCAGACGATTTTTAAA
GGCCTGCAAAATCCGCTGGTCGCCACCCGGTACCATTCACTTATTGTCAAAGCGGACACG
CTGCCGGATTGTTTTACGGTATCCGCTCAAACCAAAGAAGGAGAAATTATGGCAATCCGC
CATCATGAGCTGCCTGTTGAAGGTGTTCAGTTCCATCCGGAATCCATCATGACCTCCTTC
GGCAAAGAGATGCTCAGAAACTTTATAGAGACACACCGCAAAAAGGAAGTGTCGGTGTGA
TTATATATTTGAATGGTCAATATATAGAGGAGAAAGAAGCGGCGCTTTCTCCTTTTGACC
ATGGTTATCTGTACGGGATCGGCGCGTTCGAGACGTTCAGGCTTTACAGCGGCCGGCCGT
TTCTGCCGGATGCGCATGTCGCCAGGCTCAACAGGGCGCTTCGGGATCTGCAGATTGCAT
ATGAGGTGAACGAACAGGAGCTGCTTGATATGCTTCGGAGACTGTTGCACCTCAATGACA
TAAAGGACGGCAGCGCGCGTGTCCGGCTTAACATCTCGGCAGGCGTCAGCGATAAGGGGT
TTGCCGCGCAGACTTATGAAAAGCCGACCGTCCTTTGTTTCGTCAACCGGCTCAATCCGG
AAACTCTGCCTGTTCAAAAAGAAGGCAGGCTTCTCTCTGTCCGGAGAAATACGCCTGAAG
GAACTTTTCGGTTAAAATCCCATCACTATTTAAACAACATGTACGCTAAACGGGAGATCG
GGAATGATCCTAATCTTGAAGGGATTTTCCTGACCGGAGAAGGAGATGTCGCGGAAGGCA
TTGTCTCCAACGTGTTTTGGCGAAAAGGAGACAAGGTCTTTACGCCATCTTTGGATACGG
GAATTCTCGATGGGGTAACAAGACAGTTTGTCATTGATGAATTGAAACGGCAGGGGACAG
AAGTCACCGAAGGCCGATTCCGTTTTCAATCAATGCTTGAAGCAGATGAAGCATGGTTGA
CAAACTCCGTGCTTGAAATCATCCCGTTTTCTAAAATAGAGGAAGTTCCGCTGCCCGGAA
TGAGCGGAAAAACGGTGCAATTGCTCTGTAAGCAGTATCAGCAGGAAATAAACAAAATGA
ATGTACAGGAGGAGGAACAAAATGGCGCAGCAAACAATTGAACAGCCTAAACTGATTCAT
ACAAAAAAAGGCGCTCTGTCCTATAAAGAGAAGACGCTCGTTATGGGGATATTAAATGTA
ACGCCAGACTCCTTCTCAGACGGCGGCAAATACGACAGTACGGAAAGGGCGCTTCTGCAT
GCGGCGAAGATGGCTGAAGAAGGGGCGCATATCATAGATATCGGCGGCGAATCGACAAGG
CCCGGCGCATCACTCGTGTCGGCTGATGAGGAAATGTCACGAGTCATCCCCGTCATAGAA
CGGATTACAAGCGAGCTGGACATTCCGCTTTCAATCGATACGTATAAAGCGTCCGTGGCA
GACGAAGCGGTCAAAGCGGGAGCCTCTATCCTTAATGACATCTGGGGGGCGAAAGGTGAT
CCTGACATGGCGTCAGTAGCCGCCGCACACGGGGTTCCGATTATCTTAATGCATAATCGC
ATGGAAAGAAACTACAACGATCTTATTCCTGATATGCTTGCAGACTTGATGGAAAGCGTA
AAAATTGCCGCAGAAGCCGGCGTCACAGATGAAAACATGATTCTGGATCCGGGGATCGGC
TTTGCGAAAAACTATGAGGACAATCTGGCTGTCATGAACAAGCTGGAGGTGTTCAGCGGG
TTAGGTTATCCGCTGCTCCTGGCGACATCGAGAAAAAGGTTCATCGGCCGTGTGCTTGAC
CTTCCCCCTGAAGAACGTGCCGAGGGAACGGGAGCGACAGTATGCCTTGGCGTCCAGAAA
GGCTGCGACATTGTGAGGGTGCACGATGTCAAAGAGATCGCAAGAATGACTAAGATGATG
GATGCTATGTTGAACAAAGGAGGCGTACATTATGGATAAAGTATATGTAGAAGGTATGGA
GTTTTACGGATATCACGGCGTATTCGAAGAAGAAAACAAACTCGGCCAGCGCTTCAAAGT
AGACCTGACTGCCGAACTGGATTTGAGCAAAGCGGGAAAAACGGATGACCTTTCTTATAC
CATTAACTATGCGGAATTGTACAGTGTCTGCCGCGGCATCGTTGAGGGCGAGCCCGTTAA
TTTGGTCGAGACCCTTGCGGAACGGATCGCAGACACCGTCCTTGAGAAATTTGAGCCGGT
GCAGCAATGTACGGTAAAGGTTGTTAAGCCTGACCCGCCGATTCCTGGCCATTATAAATC
AGTAGCCATAGAAATGACGAGAAAGAAATCATGAACAATACGGCATATATCGGCCTCGGT
TCCAATATGGGCGACCGTGAACATTATTTGCGCCAGGCAGTGGCCATGCTCAGCCGTCAT
CATGGCGTGACGGTGTCAAAGGTGTCCTCCATATATGAAACAGATCCCGTCGGCTATGAG
GATCAAGATCAGTTTCTCAATATGGCGGTTGAAGTGAAAACGGCGTTATCTCCTTTTGAA
CTTCTTGACGTAACGCAGAGCATTGAAGCTGAATTAGGCAGAACGAGAGAGATTCGCTGG
GGACCGCGGACGGCAGACCTTGACATTTTGCTGTATAATCGTGAAAATATTGAAACAGAG
CGGCTGATTGTTCCGCATCCGAGAATGTATGAGCGCTTATTTGTCCTTGCGCCGTTAAAA
GAAATATGTCCGCAGGCGGATCATATCACGGTAAGCGCTGAAACAAACCAAGAAGGTGTA
AGAGTATGGAAGCAGAAATCTGGGGTAGGCGAATTCGTGCATTCAGAAAGCTGAAAGGTT
ATACTCAAGAAGGATTTGCAAAAGCATTAGGTGTATCAGTTTCTATTGTCGGTGAAATTG
AACGCGGAAACCGATTGCCGTCAGATGCCATCATTCAAGATGCGGCAGATGTTTTAAATA
TAAGTGCGGACGAATTGGCCCCGCCTGAAAAATAGACAAATAATGAAAGGAGGGGAAAAA
TGTTTAAAATCGGTGATATTCAATTGAAAAACCGGGTCGTGCTTGCCCCTATGGCCGGTG
TCTGCAACTCAGCGTTCAGATTGACTGTAAAGGAATTCGGAGCCGGATTGGTATGCGCTG
AAATGGTCAGTGACAAAGCGATTCTTTACAACAACGCAAGAACAATGGGGATGCTTTACA
TTGATGAACGTGAAAAACCGCTCAGCCTTCAGATTTTTGGAGGAAAAAAGGAAACCCTTG
TGGAAGCGGCGAAGTTTGTAGATCAAAACACGACTGCTGATATTATTGATATTAACATGG
GTTGTCCCGTACCCAAGATTACAAAATGCGATGCGGGCGCCAAATGGCTACTCGATCCTG
ATAAGATTTATGAAATGGTATCCGCAGTAGTAGATGCTGTTGATAAGCCGGTTACAGTGA
AGATGAGAATGGGTTGGGATGAAGAGCACATTTATGCAGTGAAAAATGCCCAAGCCGTTG
AACGTGCCGGCGGAAAAGCCGTTGCCCTGCACGGCCGCACAAGAGTGCAAATGTATGAAG
GCACTGCGAACTGGGATATCATTAAAGAAGTGAAGCAATCCGTCTCCATTCCCGTCATCG
GAAACGGGGATGTCAAAACGCCTCAGGACGCGAAACGCATGCTTGAGGAAACAGGAGTTG
ACGGCGTCATGATCGGCCGGGCCGCACTCGGCAACCCGTGGATGATTTACCGTACGGTGC
ACTACCTTGAAACCGGTGAGTTAAAAGACGAACCGAAAGTCCGTGAAAAAATGTCGGTAT
GCAAACTGCACTTAGATCGCCTGATTAAGTTAAAAGGCGAAAATGTGGCAGTCAGAGAAA
TGAGAAAACACGCTGCCTGGTATCTGAAAGGTGTCAGAGGCAATGCGAATGTACGCAACG
AAATTAACCAATGTGAGACGCGTGAAGAAGTTGTGCAGCTTTTAGATGCATTTACCGCCG
AAGCAGAGGCAAAAGAGCTTCAAGATGCAAAAGTAGGTTAATATACACCCTCTATTGCTG
CTCACTGCCAGCTTGCCGCTGGCAGTTTTTCTGCTTTTTCGTGAAAACAAAATGTAACGG
AGTGATACCAATGAGTCAAGAAGAGCAAAATCATGAGGAATTGAACGACCAGCTGCAAGT
CAGACGAGATAAAATGAACCAGCTGAGAGAAAACGGCATTGACCCTTTCGGCGAACGTTT
CGAGAGAACGCATCAATCTCAACAGATCATTGACGCCTACCAGGATCTTTCTAAAGAAGA
ACTGGAAGAAAAAGCGATCGAAGTGACCATTGCAGGCCGTATGATGACAAAGCGCGGAAA
AGGGAAAGCCGGCTTTGCGCATCTGCAGGACTTAGAAGGTCAAATTCAAATTTACGTAAG
AAAAGACAGTGTCGGCGAAGAACAATATGAAATCTTTAAATCTTCAGACCTGGGAGACGT
TATCGGCATCACGGGGAAAGTTTTCAAAACAAACGTAGGCGAGCTTTCTGTCAAAGCGAC
ATCTTTTGAACTGCTGACAAAAGCACTGCGTCCTCTTCCTGATAAATATCATGGGTTAAA
AGACGTTGAACAGCGTTACCGCCAGCGCTATCTCGATCTCATCGTAAACCCTGACAGCAA
ACAAACGTTTATCACACGCAGCAAAATCATCCAAGCGATGAGAAGATACTTAGATGACCA
TGGATACTTAGAAGTTGAAACACCTACGATGCACAGCATACCGGGAGGAGCGTCTGCACG
CCCGTTCATCACGCACCATAACGCGCTCGACATGCCTCTTTATATGCGTATTGCGATTGA
ACTGCACCTAAAACGCCTGATTGTCGGCGGATTGGAAAAAGTCTACGAAATCGGCCGTGT
GTTCCGTAATGAAGGTGTTTCTACACGCCATAACCCTGAATTCACGATGATCGAGCTGTA
TGAAGCGTACGCCGATTATAAAGATATTATGAGTCTTACGGAAAACCTCGTAGCACATAT
TGCGCAGGAAGTGCTTGGAAGCACCACAATCCAGTACGGAGAAGAGCAGATTGATCTGAA
ACCTGAATGGAAACGACTCCACATGGTAGATGCGGTCAAAGAAGCGACAGGTGTAGATTT
CTGGAATGAGATGACTGTTGAAGAAGCGCGCGGTCATGCAAAAGAGCATGGTATCGAGAT
CACAAATTCAATGACGGTAGGTCATATCATCAATGAATTCTTCGAACAAAAAATTGAAGA
AACACTCATTCAGCCTACATTTATTTACGGCCACCCTGTAGAGATTTCTCCTCTTGCTAA
GAAAAATCCGGAGGACCCTCGCTTTACAGACCGTTTTGAGCTGTTTATCGTCGGCCGTGA
GCACGCTAATGCGTTTACGGAGCTGAATGACCCTATTGACCAGAGGGAACGCTTTGAAGC
GCAATTAAAAGAAAGAGAAGAAGGAAACGATGAAGCGCATATGATGGATGAAGACTTCGT
TGAAGCTCTTGAATACGGCATGCCGCCGACCGGGGGATTGGGTATCGGTATCGACCGCCT
TGTCATGCTGTTAACAAATGCTCCGTCTATCAGAGACGTTTTATTATTCCCTCAAATGAG
ACAACGCTAATAAAAGGGAAGGCGCCGTTTCTGCTTATCGCAGTACGGCGCTTTTTTAGA
AACAAGCCGCTCATAAAACTTTTTTGATTTTCTTTTGAAAAACTATTGCACTATTATTTG
CGAGGTGGTATATTATTATTCGTTGCCGCTAAACAAGGCGCTGACGAAAAAAAAGAAATT
TAAAAAGTTATTGACTTCAAGAGATTGATAAGATAAAATAATAAAGTCGCTTGAACGAAA
GACAAAATGATCTTTGAAAACTAAACAAGACAAAACGTACCTGTTAATTCAAAGTTTTAA
ATAAATCGCACAGCGATGTGCGTAGTCAGTCAAACTACTTTATCGGAGAGTTTGATCCTG
GCTCAGGACGAACGCTGGCGGCGTGCCTAATACATGCAAGTCGAGCGGACAGATGGGAGC
TTGCTCCCTGATGTTAGCGGCGGACGGGTGAGTAACACGTGGGTAACCTGCCTGTAAGAC
TGGGATAACTCCGGGAAACCGGGGCTAATACCGGATGGTTGTTTGAACCGCATGATTCAG
ACATAAAAGGTGGCTTCCGCTACCACTTACAGATGGACCCGCGGCGCATTAGCTAGTTGG
TGAGGTAACGGCTCACCAAGGCGACGATGCGTAGCCGACCTGAGAGGGTGATCGGCCACA
CTGGGACTGAGACACGGCCCAGACTCCTACGGGAGGCAGCAGTAGGGAATCTTCCGCAAT
GGACGAAAGTCTGACGGAGCAACGCCGCGTGAGTGATGAAGGTTTTCGGATCGTAAAGCT
CTGTTGTTAGGGAAGAACAAGTGCCGTTCAAATAGGGCGGCACCTTGACGGTACCTAACC
AGAAAGCCACGGCTAACTACGTGCCAGCAGCCGCGGTAATACGTAGGTGGCAAGCGTTGT
CCGGAATTATTGGGCGTAAAGGGCTCGCAGGCGGTTTCTTAAGTCTGATGTGAAAGCCCC
CGGCTCAACCGGGGAGGGTCATTGGAAACTGGGGAACTTGAGTGCAGAAGAGGAGAGTGG
AATTCCACGTGTAGCGGTGAAATGCGTAGAGATGTGGAGGAACACCAGTGGCGAAGGCGA
CTCTCTGGTCTGTAACTGACGCTGAGGAGCGAAAGCGTGGGGAGCGAACAGGATTAGATA
CCCTGGTAGTCCACGCCGTAAACGATGAGTGCTAAGTGTTAGGGGGTTTCCGCCCCTTAG
TGCTGCAGCTAACGCATTAAGCACTCCGCCTGGGGAGTACGGTCGCAAGACTGAAACTCA
AAGGAATTGACGGGGGCCCGCACAAGCGGTGGAGCATGTGGTTTAATTCGAAGCAACGCG
AAGAACCTTACCAGGTCTTGACATCCTCTGACAATCCTAGAGATAGGACGTCCCCTTCGG
GGGCAGAGTGACAGGTGGTGCATGGTTGTCGTCAGCTCGTGTCGTGAGATGTTGGGTTAA
GTCCCGCAACGAGCGCAACCCTTGATCTTAGTTGCCAGCATTCAGTTGGGCACTCTAAGG
TGACTGCCGGTGACAAACCGGAGGAAGGTGGGGATGACGTCAAATCATCATGCCCCTTAT
GACCTGGGCTACACACGTGCTACAATGGACAGAACAAAGGGCAGCGAAACCGCGAGGTTA
AGCCAATCCCACAAATCTGTTCTCAGTTCGGATCGCAGTCTGCAACTCGACTGCGTGAAG
CTGGAATCGCTAGTAATCGCGGATCAGCATGCCGCGGTGAATACGTTCCCGGGCCTTGTA
CACACCGCCCGTCACACCACGAGAGTTTGTAACACCCGAAGTCGGTGAGGTAACCTTTTA
GGAGCCAGCCGCCGAAGGTGGGACAGATGATTGGGGTGAAGTCGTAACAAGGTAGCCGTA
TCGGAAGGTGCGGCTGGATCACCTCCTTTCTAAGGATTTTAACGGAATATAAGACCTTTG
GTCTTATAAACAGAACGTTCCCTGTCTTGTTTAGTTTTGAAGGATCATTCGATTCTTCGA
GATGTTGTTCTTTGAAAACTAGATAACAGAAGTAATTCACATTCAATTAGTAATGCAAGA
TATCACGTAGTGATTCTTTTTAACGGTTAAGTTAGAAAGGGCGCACGGTGGATGCCTTGG
CACTAGGAGCCGATGAAGGACGGGACGAACACCGATATGCTTCGGGGAGCTGTAAGCAAG
CTTTGATCCGGAGATTTCCGAATGGGGAAACCCACCACTCGTAATGGAGTGGTATCCATA
TCTGAATACATAGGATATGAGAAGGCAGACCCGGGGAACTGAAACATCTAAGTACCCGGA
GGAAGAGAAAGCAAATGCGATTCCCTGAGTAGCGGCGAGCGAAACGGGACCAGCCCAAAC
CAAGAGGCTTGCCTCTTGGGGTTGTAGGACACTCTGTACGGAGTTACAAAGGAACGAGGT
AGATGAAGAGGTCTGGAAAGGCCCGCCATAGAAGGTAACAGCCCTGTAGTCAAAACTTCG
TTCTCTCCTGAGTGGATCCTGAGTACGGCGGAACACGTGAAATTCCGTCGGAATCCGGGA
GGACCATCTCCCAAGGCTAAATACTCCCTAGTGACCGATAGTGAACCAGTACCGTGAGGG
AAAGGTGAAAAGCACCCCGGAAGGGGAGTGAAAGAGATCCTGAAACCGTGTGCCTACAAG
TAGTCAGAGCCCGTTAACGGGTGATGGCGTGCCTTTTGTAGAATGAACCGGCGAGTTACG
ATCCCGTGCAAGGTTAAGCAGAAGATGCGGAGCCGCAGCGAAAGCGAGTCTGAATAGGGC
GAATTGAGTACGTGGTCGTAGACCCGAAACCAGGTGATCTACCCATGTCCAGGGTGAAGT
TCAGGTAACACTGAATGGAGGCCCGAACCCACGCACGTTGAAAAGTGCGGGGATGAGGTG
TGGGTAGGGGTGAAATGCCAATCGAACCTGGAGATAGCTGGTTCTCTCCGAAATAGCTTT
AGGGCTAGCCTCAAGGTAAGAGTCTCGGAGGTAGAGCACTGATTGGACTAGGGGCCCCTA
CCGGGTTACCGAATTCAGTCAAACTCCGAATGCCGATGACTTATCCTTGGGAGTCAGACT
GCGAGTGATAAGATCCGTAGTCGAAAGGGAAACAGCCCAGACCGCCAGCTAAGGTCCCAA
AGTATACGTTAAGTGGAAAAGGATGTGGAGTTGCTTAGACAACCAGGATGTTGGCTTAGA
AGCAGCCACCATTTAAAGAGTGCGTAATAGCTCACTGGTCGAGTGACTCTGCGCCGAAAA
TGTACCGGGGCTAAACGTATCACCGAAGCTGCGGACTGTTCTTCGAACAGTGGTAGGAGA
GCGTTCTAAGGGCTGTGAAGCAAGACCGGAAGGACTTGTGGAGCGCTTAGAAGTGAGAAT
GCCGGTATGAGTAGCGAAAGAGGGGTGAGAATCCCCTCCACCGAATGCCTAAGGTTTCCT
GAGGAAGGCTCGTCCGCTCAGGGTTAGTCGGGACCTAAGCCGAGGCCGAAAGGCGTAGGC
GATGGATAACAGGTTGATATTCCTGTACCACCTCCTCACCATTTGAGCAATGGGGGGACG
CAGGAGGATAGGGTAAGCGCGGTATTGGATATCCGCGTCCAAGCAGTTAGGCTGGGAAAT
AGGCAAATCCGTTTCCCGTGAAGGCTGAGCTGTGATGGCGAGCGAATTATAGTAGCGAAG
TTCCTGATTCCACACTGCCAAGAAAAGCCTCTAGCGAGGTGAGAGGTGCCCGTACCGCAA
ACCGACACAGGTAGGCGAGGAGAGAATCCTAAGGTGATCGAGAGAACTCTCGTTAAGGAA
CTCGGCAAAATGACCCCGTAACTTCGGGAGAAGGGGTGCTCTGTTAGGGTGCAAGCCCGA
GAGAGCCGCAGTGAATAGGCCCAGGCGACTGTTTAGCAAAAACACAGGTCTCTGCGAAGC
CGTAAGGCGAAGTATAGGGCTGACGCCTGCCCGGTGCTGGAAGGTTAAGAGGAGCGCTTA
GCGTAAGCGAAGGTGCGAATTGAAGCCCCAGTAAACGGCGGCCGTAACTATAACGGTCCT
AAGGTAGCGAAATTCCTTGTCGGGTAAGTTCCGACCCGCACGAAAGGCGCAACGATCTGG
GCACTGTCTCAACGAGAGACTCGGTGAAATTATAGTACCTGTGAAGATGCAGGTTACCCG
CGACAGGACGGAAAGACCCCGTGGAGCTTTACTGCAGCCTGATATTGAATGTTGGTACAG
CTTGTACAGGATAGGTAGGAGCCTTGGAAACCGGAGCGCCAGCTTCGGTGGAGGCATCGG
TGGGATACTACCCTGGCTGTATTGACCTTCTAACCCGCCGCCCTTATCGGGCGGGGAGAC
AGTGTCAGGTGGGCAGTTTGACTGGGCGGTCGCCTCCTAAAAGGTAACGGAGGCGCCCAA
AGGTTCCCTCAGAATGGTTGGAAATCATTCGCAGAGTGTAAAGGCACAAGGGAGCTTGAC
TGCGAGACCTACAAGTCGAGCAGGGACGAAAGTCGGGCTTAGTGATCCGGTGGTTCCGCA
TGGAAGGGCCATCGCTCAACGGATAAAAGCTACCCCGGGGATAACAGGCTTATCTCCCCC
AAGAGTCCACATCGACGGGGAGGTTTGGCACCTCGATGTCGGCTCATCGCATCCTGGGGC
TGTAGTCGGTCCCAAGGGTTGGGCTGTTCGCCCATTAAAGCGGTACGCGAGCTGGGTTCA
GAACGTCGTGAGACAGTTCGGTCCCTATCCGTCGCGGGCGCAGGAAATTTGAGAGGAGCT
GTCCTTAGTACGAGAGGACCGGGATGGACGCACCGCTGGTGTACCAGTTGTTCTGCCAAG
GGCATCGCTGGGTAGCTATGTGCGGACGGGATAAGTGCTGAAAGCATCTAAGCATGAAGC
CCCCTCAAGATGAGATTTCCCATTCCGCAAGGAAGTAAGATCCCTGAAAGATGATCAGGT
TGATAGGTCTGAGGTGGAAGTGTGGCGACACATGGAGCTGACAGATACTAATCGATCGAG
GACTTAACCAATTTGAATGTATGCTTACTGTTATCTAGTTTTGAGAGAACACTCTCAATG
GTTTGGTGGCGATAGCGAAGAGGTCACACCCGTTCCCATGCCGAACACGGAAGTTAAGCT
CTTCAGCGCCGATGGTAGTCGGGGGTTTCCCCCTGTGAGAGTAGGACGCCGCCAAGCCAT
TACACGCAAGTGTAATATATGGAGGATTAGCTCAGCTGGGAGAGCATCTGCCTTACAAGC
AGAGGGTCGGCGGTTCGAGCCCGTCATCCTCCACCATATTTGCCGGCCTAGCTCAATTGG
TAGAGCAACTGACTTGTAATCAGTAGGTTGGGGGTTCAAGTCCTCTGGCCGGCACCATTT
TTGGACAAGATAATAACATAAGTCTTTTAAAAAGAGCCATTAGCTCAGTTGGTAGAGCAT
CTGACTTTTAATCAGAGGGTCGAAGGTTCGAGTCCTTCATGGCTCACCATGTTACGCGGG
TGTGGCGGAATTGGCAGACGCGCTAGACTTAGGATCTAGTGTCTTATGACGTGGGGGTTC
AAGTCCCTTCACCCGCATTATACAGGATAGTGATCCTGTATGCGGAAGTAGTTCAGTGGT
AGAACACCACCTTGCCAAGGTGGGGGTCGCGGGTTCGAATCCCGTCTTCCGCTCCAACTA
TACCATCCACGCCGGGGTGGTGGAATTGGCAGACACACAGGACTTAAAATCCTGCGGTAG
GTGACTACCGTGCCGGTTCAAGTCCGGCCCTCGGCATTATTGTTATGCGCCCGTAGCTCA
ATTGGATAGAGCGTTTGACTACGGATCAAAAGGTTAGGGGTTCGACTCCTCTCGGGCGCG
CCATAATATTTTTAAAAATCGGGAAGTAGCTCAGCTTGGTAGAGCACATGGTTTGGGACC
ATGGGGTCGCAGGTTCGAATCCTGTCTTCCCGACCACTTCGGGGCCTTAGCTCAGCTGGG
AGAGCGCCTGCTTTGCACGCAGGAGGTCAGCGGTTCGATCCCGCTAGGCTCCACCATTTA
TAAAAAAACATGTTGACTTTAAGAGAAACTTATTATATAATTAAAAAGTTGCTTGGGAAA
GTGAACAAAATGATCTTTGAAAACTAAACAAGACAAAACGTACCTGTTAATTCAAAGTTT
TAAATAAATCGCACAGCGATGTGCGTAGTCAGTCAAACACTTTATCGGAGAGTTTGATCC
TGGCTCAGGACGAACGCTGGCGGCGTGCCTAATACATGCAAGTCGAGCGGACAGATGGGA
GCTTGCTCCCTGATGTTAGCGGCGGACGGGTGAGTAACACGTGGGTAACCTGCCTGTAAG
ACTGGGATAACTCCGGGAAACCGGGGCTAATACCGGATGGTTGTCTGAACCGCATGGTTC
AGACATAAAAGGTGGCTTCGGCTACCACTTACAGATGGACCCGCGGCGCATTAGCTAGTT
GGTGAGGTAACGGCTCACCAAGGCGACGATGCGTAGCCGACCTGAGAGGGTGATCGGCCA
CACTGGGACTGAGACACGGCCCAGACTCCTACGGGAGGCAGCAGTAGGGAATCTTCCGCA
ATGGACGAAAGTCTGACGGAGCAACGCCGCGTGAGTGATGAAGGTTTTCGGATCGTAAAG
CTCTGTTGTTAGGGAAGAACAAGTGCCGTTCAAATAGGGCGGCACCTTGACGGTACCTAA
CCAGAAAGCCACGGCTAACTACGTGCCAGCAGCCGCGGTAATACGTAGGTGGCAAGCGTT
GTCCGGAATTATTGGGCGTAAAGGGCTCGCAGGCGGTTTCTTAAGTCTGATGTGAAAGCC
CCCGGCTCAACCGGGGAGGGTCATTGGAAACTGGGGAACTTGAGTGCAGAAGAGGAGAGT
GGAATTCCACGTGTAGCGGTGAAATGCGTAGAGATGTGGAGGAACACCAGTGGCGAAGGC
GACTCTCTGGTCTGTAACTGACGCTGAGGAGCGAAAGCGTGGGGAGCGAACAGGATTAGA
TACCCTGGTAGTCCACGCCGTAAACGATGAGTGCTAAGTGTTAGGGGGTTTCCGCCCCTT
AGTGCTGCAGCTAACGCATTAAGCACTCCGCCTGGGGAGTACGGTCGCAAGACTGAAACT
CAAAGGAATTGACGGGGGCCCGCACAAGCGGTGGAGCATGTGGTTTAATTCGAAGCAACG
CGAAGAACCTTACCAGGTCTTGACATCCTCTGACAATCCTAGAGATAGGACGTCCCCTTC
GGGGGCAGAGTGACAGGTGGTGCATGGTTGTCGTCAGCTCGTGTCGTGAGATGTTGGGTT
AAGTCCCGCAACGAGCGCAACCCTTGATCTTAGTTGCCAGCATTCAGTTGGGCACTCTAA
GGTGACTGCCGGTGACAAACCGGAGGAAGGTGGGGATGACGTCAAATCATCATGCCCCTT
ATGACCTGGGCTACACACGTGCTACAATGGACAGAACAAAGGGCAGCGAAACCGCGAGGT
TAAGCCAATCCCACAAATCTGTTCTCAGTTCGGATCGCAGTCTGCAACTCGACTGCGTGA
AGCTGGAATCGCTAGTAATCGCGGATCAGCATGCCGCGGTGAATACGTTCCCGGGCCTTG
TACACACCGCCCGTCACACCACGAGAGTTTGTAACACCCGAAGTCGGTGAGGTAACCTTT
TAGGAGCCAGCCGCCGAAGGTGGGACAGATGATTGGGATGAAGTCGTAACAAGGTAGCCG
TATCGGAAGGTGCGGCTGGATCACCTCCTTTCTAAGGATTTTAACGGAATATAAGACCTT
TGGTCTTATAAACAGAACGTTCCCTGTCTTGTTTAGTTTTGAAGGATCATTCGATTCTTC
GAGATGTTGTTCTTTGAAAACTAGATAACAGAAGTAATTCACATTCAATTAGTAATGCAA
GATATCACGTAGTGATTCTTTTTAACGGTTAAGTTAGAAAGGGCGCACGGTGGATGCCTT
GGCACTAGGAGCCGATGAAGGACGGGACGAACACCGATATGCTTCGGGGAGCTGTAAGCA
AGCTTTGATCCGGAGATTTCCGAATGGGGAAACCCACCACTCGTAATGGAGTGGTATCCA
TATCTGAATACATAGGATATGAGAAGGCAGACCCGGGGAACTGAAACATCTAAGTACCCG
GAGGAAGAGAAAGCAAATGCGATTCCCTGAGTAGCGGCGAGCGAAACGGGACCAGCCCAA
ACCAAGAGGCTTGCCTCTTGGGGTTGTAGGACACTCTGTACGGAGTTACAAAGGAACGAG
GTAGATGAAGAGGTCTGGAAAGGCCCGCCATAGAAGGTAACAGCCCTGTAGTCAAAACTT
CGTTCTCTCCTGAGTGGATCCTGAGTACGGCGGAACACGTGAAATTCCGTCGGAATCCGG
GAGGACCATCTCCCAAGGCTAAATACTCCCTAGTGACCGATAGTGAACCAGTACCGTGAG
GGAAAGGTGAAAAGCACCCCGGAAGGGGAGTGAAAGAGATCCTGAAACCGTGTGCCTACA
AGTAGTCAGAGCCCGTTAACGGGTGATGGCGTGCCTTTTGTAGAATGAACCGGCGAGTTA
CGATCCCGTGCAAGGTTAAGCAGAAGATGCGGAGCCGCAGCGAAAGCGAGTCTGAATAGG
GCGAATTGAGTACGTGGTCGTAGACCCGAAACCAGGTGATCTACCCATGTCCAGGGTGAA
GTTCAGGTAACACTGAATGGAGGCCCGAACCCACGCACGTTGAAAAGTGCGGGGATGAGG
TGTGGGTAGGGGTGAAATGCCAATCGAACCTGGAGATAGCTGGTTCTCTCCGAAATAGCT
TTAGGGCTAGCCTCAAGGTAAGAGTCTCGGAGGTAGAGCACTGATTGGACTAGGGGCCCC
TACCGGGTTACCGAATTCAGTCAAACTCCGAATGCCGATGACTTATCCTTGGGAGTCAGA
CTGCGAGTGATAAGATCCGTAGTCGAAAGGGAAACAGCCCAGACCGCCAGCTAAGGTCCC
AAAGTATACGTTAAGTGGAAAAGGATGTGGAGTTGCTTAGACAACCAGGATGTTGGCTTA
GAAGCAGCCACCATTTAAAGAGTGCGTAATAGCTCACTGGTCGAGTGACTCTGCGCCGAA
AATGTACCGGGGCTAAACGTATCACCGAAGCTGCGGACTGTTCTTCGAACAGTGGTAGGA
GAGCGTTCTAAGGGCTGTGAAGCAAGACCGGAAGGACTTGTGGAGCGCTTAGAAGTGAGA
ATGCCGGTATGAGTAGCGAAAGAGGGGTGAGAATCCCCTCCACCGAATGCCTAAGGTTTC
CTGAGGAAGGCTCGTCCGCTCAGGGTTAGTCGGGACCTAAGCCGAGGCCGAAAGGCGTAG
GCGATGGATAACAGGTTGATATTCCTGTACCACCTCCTCACCATTTGAGCAATGGGGGGA
CGCAGGAGGATAGGGTAAGCGCGGTATTGGATATCCGCGTCCAAGCAGTTAGGCTGGGAA
ATAGGCAAATCCGTTTCCCGTGAAGGCTGAGCTGTGATGGCGAGCGAATTATAGTAGCGA
AGTTCCTGATTCCACACTGCCAAGAAAAGCCTCTAGCGAGGTGAGAGGTGCCCGTACCGC
AAACCGACACAGGTAGGCGAGGAGAGAATCCTAAGGTGATCGAGAGAACTCTCGTTAAGG
AACTCGGCAAAATGACCCCGTAACTTCGGGAGAAGGGGTGCTCTGTTAGGGTGCAAGCCC
GAGAGAGCCGCAGTGAATAGGCCCAGGCGACTGTTTAGCAAAAACACAGGTCTCTGCGAA
GCCGTAAGGCGAAGTATAGGGGCTGACGCCTGCCCGGTGCTGGAAGGTTAAGAGGAGCGC
TTAGCGTAAGCGAAGGTGCGAATTGAAGCCCCAGTAAACGGCGGCCGTAACTATAACGGT
CCTAAGGTAGCGAAATTCCTTGTCGGGTAAGTTCCGACCCGCACGAAAGGCGCAACGATC
TGGGCACTGTCTCAACGAGAGACTCGGTGAAATTATAGTACCTGTGAAGATGCAGGTTAC
CCGCGACAGGACGGAAAGACCCCGTGGAGCTTTACTGCAGCCTGATATTGAATGTTGGTA
CAGCTTGTACAGGATAGGTAGGAGCCTTGGAAACCGGAGCGCCAGCTTCGGTGGAGGCAT
CGGTGGGATACTACCCTGGCTGTATTGACCTTCTAACCCGCCGCCCTTATCGGGCGGGGA
GACAGTGTCAGGTGGGCAGTTTGACTGGGGCGGTCGCCTCCTAAAAGGTAACGGAGGCGC
CCAAAGGTTCCCTCAGAATGGTTGGAAATCATTCGCAGAGTGTAAAGGCACAAGGGAGCT
TGACTGCGAGACCTACAAGTCGAGCAGGGACGAAAGTCGGGCTTAGTGATCCGGTGGTTC
CGCATGGAAGGGCCATCGCTCAACGGATAAAAGCTACCCCGGGGATAACAGGCTTATCTC
CCCCAAGAGTCCACATCGACGGGGAGGTTTGGCACCTCGATGTCGGCTCATCGCATCCTG
GGGCTGTAGTCGGTCCCAAGGGTTGGGCTGTTCGCCCATTAAAGCGGTACGCGAGCTGGG
TTCAGAACGTCGTGAGACAGTTCGGTCCCTATCCGTCGCGGGCGCAGGAAATTTGAGAGG
AGCTGTCCTTAGTACGAGAGGACCGGGATGGACGCACCGCTGGTGTACCAGTTGTTCTGC
CAAGGGCATCGCTGGGTAGCTATGTGCGGACGGGATAAGTGCTGAAAGCATCTAAGCATG
AAGCCCCCCTCAAGATGAGATTTCCCATTCCGCAAGGAAGTAAGATCCCTGAAAGATGAT
CAGGTTGATAGGTCTGAGGTGGAAGTGTGGCGACACATGGAGCTGACAGATACTAATCGA
TCGAGGACTTAACCAATTTGAATGTATGCTTACTGTTATCTAGTTTTGAGAGAACACTCT
CAATGGTTTGGTGGCGATAGCGAAGAGGTCACACCCGTTCCCATGCCGAACACGGAAGTT
AAGCTCTTCAGCGCCGATGGTAGTCGGGGGTTTCCCCCTGTGAGAGTAGGACGCCGCCAA
GCTATATTATGGTAAAGGCAGCTCATCATGAGTTGCCTTTTTTGTGTTTTTCTGCATACA
TTATATAATATGAGAAACGTAACGATATGCCTTTTTGCAAAAGCAGGTTTTATGCTTGTG
CAAAGTGGAAATAATAGAGATAGAGCGATACAGTTGAAAAATTTCGCGAAACACCTTATA
GTAAGGTTAAAGTCAAATATAGTCAAAGTCAATAAAGGAGGGGGTTGAGTGGGACATAAT
ATTTCTGACATCATTGAACAGTACTTGAAACAAGTATTAGATCAAAATGGCAAAGAAATT
TTAGAGATCAAACGCAGTGAAATTGCTGATAAATTTCAATGTGTTCCTTCCCAAATAAAT
TATGTCATCAACACCAGATTTACAAGTGAAAGAGGATATATTGTTGAAAGTAAACGGGGA
GGCGGCGGTTATATTCGTATTATCAAAATTAAAATGAATAACGAAGTCGTCCTCATTAAT
AATATTATTTCGCAGATTCATACCCACTTGTCCCAGGCAGCCTCTGATGACATTATTCTC
AGACTGTTAGAGGACGGAGTTATTTCGGAAAGAGAAGCTAAAATGATGGTGAGTGTAATG
GATCGTTCAGTTCTATATATTGATTTGCCCGAACGGGATGAACTAAGAGCCAGAATGATG
AAAGCAATGCTCACATCTTTAAAACTAAAGTAAGCGGGTGAAAAGATTGATTTGTCAAGA
ATGCAATGAGAGACCGGCCACTTTTCACTTTACGAAAGTTGTTAATGGAGAAAAACAAGA
AGTTCATATTTGTGAACAATGTGCAAAAGAAAATAGCGATTCATACAGTATAAGTGGAAA
CCAAGGGTTCTCGATCCATAATTTATTATCAGGGCTGCTGAATATGGAGTCTTCATTTCA
AAACACCGGTTCTCAAATGTTCGGCTACTCAGAGCAAGGCACAGCTTGTAAGAAATGCGG
TATGACGTTTCAGCAGCTGAGAAAAACAGGGCGTTTCGGCTGTGCGGAATGTTACGATAC
GTTCTACAGCCAAATTACACCGATCTTGCGAAAAGTTCACAGCGGGAATACGGTGCATGC
CGGGAAAATTCCAAAACGAATAGGTGGAAACCTGCATGTAAGACGGCAAATGGAAATGTT
AAAAAAAGAACTTGAATCTTTAATACACCACGAAGAGTTTGAAAGAGCAGCGGAGGTCAG
GGATCAGATCCGATCGTTAGAGCAGAAATTAAAAAGTAAAGACAGTGAGGGGGAACAAGG
GTAATGTCGCTCAAGCATTTTATTCAGGACGCACTAAGCAATTGGATGAAGCAAAAGGGA
CCTGAAAGTGACATTGTACTCAGCAGCCGTATACGGTTGGCCCGAAACTTTGAAAATATA
AAGTTTCCTGCCAGGTATACGAATGAAGAAGCCTCATCCATCATTCAGCAATTCGAAGAT
CATTTTTCAGGAAAAGAACTTCCTGATATCGGTCAATTTCATTTAATCAGAATGAGTGAA
GCTCAGCCTTTGGAAAAACGGGTGCTGATGGAGAAACATCTGATCAGCCCGAATTTAACT
GAATCCCCTTTTGGCGGCTGTTTGCTTTCTGAAAATGAAGAAGTCAGCATTATGTTAAAT
GAAGAAGATCATATCAGAATTCAATGCCTCTTCCCCGGCTTCCAGCTTCTCAACGCTATA
AAAGCGGCAAACCAGGTTGATGACTGGATTGAGGAGAAAGTGGATTACGCCTTTGGAGAG
AAGAGAGGGTACTTAACAAGCTGTCCTACAAATGTAGGGACGGGACTAAGGGCTTCAGTC
ATGATGCATTTGCCGGGCCTTGTATTAACTAGGCAAATGAATCGAATTATACCGGCAATT
AACCAATTAGGCTTAGTTGTTAGAGGAATTTACGGTGAAGGCAGCGAAGCATTAGGAAAT
ATCTTTCAAATTTCAAATCAAATCACACTCGGAAAATCAGAACAGGACATTGTAGATGAT
TTAAACAGTGTGGCTGCCCAGCTGATTGAGCAGGAACGTTCAGCCCGAGAAGCGCTTTAC
CAAACCTCGAAAATTGAATTGGAGGACCGGGTATTCAGATCTTACGGTGTTTTATCCAAC
TGCCGTATGATTGAATCAAAGGAAACGGCGAAATGCCTTTCTGACGTTCGGCTGGGGATA
GACCTTGGAATCATCAAAGGGCTATCAAGCAATATACTTAATGAACTGATGATTTTGACA
CAGCCGGGTTTTCTCCAACAATATTCGGGCGGTGCATTACGGCCGAACGAAAGAGACGCG
AGAAGAGCGGCTCTTATCAGGGAAAGGCTGCATTTAGAAATGAGTGCAAATAGACAGGAG
GATGATTCGATATGATGTTTGGAAGGTTTACAGAGCGAGCTCAAAAGGTATTGGCACTGG
CACAGGAAGAAGCACTGCGCTTAGGCCATAACAATATTGGAACTGAACATATCTTATTAG
GTCTGGTTCGTGAAGGAGAAGGGATTGCGGCTAAAGCACTCCAAGCACTCGGACTCGGTT
CGGATAAAATTCAGAAAGAAGTGGAGAGCTTAATCGGACGGGGACAGGAAATGTCTCAAA
CGATTCATTATACGCCAAGAGCAAAAAAAGTCATTGAGCTCAGCATGGATGAAGCCAGAA
AGCTAGGACATTCTTATGTGGGAACAGAACACATACTTCTCGGACTGATTCGTGAAGGAG
AAGGCGTGGCCGCGAGAGTTCTGAATAATCTCGGTGTCAGCTTGAATAAGGCGAGACAGC
AAGTGCTGCAGCTTCTGGGAAGCAATGAGACGGGATCTTCTGCATCCGGTACGAACAGCA
ATGCAAACACGCCGACGCTTGACAGCTTGGCTCGTGATTTAACTGCGATTGCGAAGGAAG
ACAGTCTTGATCCGGTTATCGGCCGAAGCAAAGAGATTCAGCGTGTTATTGAGGTATTAA
GCCGCAGAACGAAGAATAATCCCGTTCTTATCGGAGAACCGGGTGTAGGTAAGACTGCGA
TTGCTGAAGGCCTCGCACAGCAGATCATCAATAATGAAGTGCCGGAAATTTTACGTGATA
AACGCGTAATGACATTAGACATGGGTACGGTTGTAGCCGGTACGAAATACCGCGGAGAAT
TTGAAGACCGCTTGAAAAAAGTAATGGATGAAATACGTCAGGCCGGCAATATTATTTTAT
TCATTGACGAACTGCATACACTGATCGGAGCGGGGGGAGCAGAAGGTGCGATTGACGCAT
CGAATATCTTAAAACCTTCACTGGCCCGCGGAGAGCTTCAATGCATCGGTGCGACAACGC
TTGATGAATACCGTAAATATATCGAAAAAGACGCTGCTCTGGAGCGCCGTTTCCAGCCGA
TTCAGGTGGATCAGCCGTCAGCCGATGAAAGCATTCAAATTTTAAAAGGGCTCCGTGACC
GCTATGAAGCGCATCACCGCGTATCCATTACCGATGAAGCGATTGAAGCAGCGGTAAAAT
TGTCCGACCGTTATATTTCTGACCGCTTCCTTCCGGATAAAGCGATCGATTTAATTGATG
AAGCCGGTTCAAAAGTACGTCTCCGTTCTTTCACAACGCCTCCGAACTTAAAAGAGCTTG
AGCAGAAACTCGATGAAGTTCGCAAGGAAAAAGACGCTGCCGTTCAGAGCCAGGAGTTTG
AAAAAGCGGCTTCTCTTCGTGATACGGAGCAGCGCCTGAGAGAACAGGTGGAAGACACGA
AAAAAACGTGGAAAGAAAAACAAGGCCAGGAGAACTCCGAAGTTTCTGTAGAGGATATCG
CGATGGTTGTATCCAGCTGGACCGGGGTGCCTGTATCTAAAATTGCCCAAACGGAAACAG
ATAAGCTTCTCAATATGGAAAACATTCTGCACTCCCGCGTCATCGGCCAGGATGAAGCTG
TTGTAGCCGTTGCAAAGGCTGTCAGACGTGCAAGAGCCGGTCTGAAGGACCCGAAACGCC
CGATTGGTTCATTCATCTTCTTAGGCCCTACAGGCGTTGGGAAGACAGAGCTGGCACGAG
CGCTGGCGGAATCCATTTTCGGTGATGAGGAAGCGATGATCAGAGTGGATATGTCCGAAT
ACATGGAGAAACACTCGACTTCACGTCTTGTCGGTTCTCCTCCGGGATATGTCGGCTATG
ATGAAGGCGGCCAGCTGACAGAAAAAGTGAGAAGAAAACCTTACTCTGTCGTACTGCTTG
ATGAAATTGAAAAAGCGCATCCTGATGTGTTTAACATTCTCCTGCAAGTGCTTGAAGACG
GACGCTTGACTGATTCAAAAGGACGCACTGTGGATTTCCGCAACACGATCCTGATTATGA
CGTCAAACGTCGGAGCGAGCGAGCTGAAACGCAACAAATATGTGGGCTTCAATGTGCAGG
ATGAATCACAAAACCATAAAGACATGAAAGACAAAGTCATGGGAGAGCTGAAGCGCGCCT
TCAGACCTGAGTTTATCAACCGGATTGACGAAATTATCGTCTTCCACTCCCTTGAGAAAA
AACATCTTACAGACATCGTGTCGCTTATGTCTGATCAGTTAACAAAACGTCTGAAAGAAC
AAGATCTCTCTATCGAGCTGACGGATGCTGCAAAAGCAAAAGTGGCAGAAGAGGGCGTCG
ATTTGGAATACGGCGCACGTCCGTTAAGAAGAGCGATTCAAAAGCATGTGGAGGACCGGT
TATCAGAAGAACTCCTCAGAGGCAATATTGATAAAGGCCAGCACATTGTTCTTGATGTTG
AGGACGGCGAATTTGTCGTAAAAACAACTGCTAAAACGAACTAATATAGTGACAAACATG
AGGCATACGTAAGCGAGTGTATGCCTCACTTTGTTATATAGAGAAATATTCGATAAGGAA
GAGGTCTTACAACATATATGGCTAAATCAAAAACAAAATTCATCTGCCACTCATGCGGTT
ATGAATCCGCTAAGTGGATGGGAAAGTGCCCGGGCTGCGGGGCTTGGAATACAATGGTGG
AAGAAACCATAAAAAAAGCACCGGCGAATCGGCGGGCGGCTTTCTCCCACTCCGTTCAAA
CCGTCCAGAAACCATCACCCATTACATCAATTGAAACATCGGAAGAACCCCGCGTTCAAA
CAAAGCTCGAAGAATTCAACAGAGTGCTTGGCGGCGGCGTTGTGAAAGGCTCGTTAGTAT
TAATCGGCGGCGATCCAGGCATCGGAAAATCAACGCTCCTTCTCCAAGTATCCGCACAAT
TAGCAGATACGGCCGGCAGCGTGCTTTACATTTCAGGGGAAGAATCCGTGAAGCAAACGA
AGCTGCGTGCCGACAGACTTGGAATCAACAGCCAAATGTTACATGTTTTATCTGAAACCG
ATATGGAGTATATTTCGTCTGCTATACAAGAGATGAAACCCGCATTTGTTGTCGTAGACT
CCATTCAGACCGTGTACCAAAGTGATATCACCTCGGCTCCCGGCAGTGTATCACAAGTAA
GAGAGTGTACGGCCGAATTGATGAAAATCGCGAAAACAAACGGCATACCTATTTTTATCG
TCGGGCACGTCACAAAAGAAGGATCGATCGCAGGGCCGAGATTGCTTGAGCACATGGTCG
ATACCGTTCTATACTTTGAAGGAGAGCGGCATCATACATTCCGTATTTTGCGGGCCGTAA
AAAACCGTTTCGGCTCCACAAATGAAATGGGCATCTTTGAAATGCGGGAAGAGGGGCTTA
CGGAAGTGCTGAACCCTTCTGAAATTTTCTTGGAAGAGCGTTCTGCCGGGGCATCGGGTT
CGAGTATCGTTGCGTCAATGGAAGGAACGAGACCGATCCTGGTTGAAATCCAGGCGCTCA
TATCACCGACCAGTTTTGGAAACCCGCGCCGCATGGCTACAGGCATTGACCACAACAGGG
TGTCGTTAATTATGGCTGTGCTTGAGAAGCGGGTGGGTCTTTTGCTTCAAAATCAAGATG
CATATTTAAAGGTCGCCGGCGGGGTCAAACTGGATGAACCGGCGATTGATTTGGCAGTAG
CCGTCAGCATTGCCTCAAGCTTCAGAGATACACCGCCGAATCCCGCAGATTGCTTTATCG
GTGAAGTGGGTCTGACAGGAGAAGTCCGCAGGGTGTCAAGAATCGAACAGCGCGTAAAGG
AAGCGGCAAAACTCGGCTTCAAGCGCATGATCATACCTGAGGCGAATGCAGATGGGTGGA
CAATACCAAAAGGGATTGAGGTTGTCGGAGTAGCAAATGTTGCAGAAGCGCTTCGTACTT
CATTAGGAGGATCATAATAGATGGAAAAAGAGAAAAAAGGGGCGAAACAAGAGCTTGACC
TGTCTGCAATTCTGCAGTTCGTTGCTCCGGGCACCCCGCTCAGAGCCGGGATAGAGAATG
TACTTCGGGCAAATACAGGCGGCCTGATTGTTGTCGGATACAATGATAAGGTAAAGCAAG
TCGTGGATGGCGGTTTTCATATTAATACATCATTTGCGCCCGCTCACTTATACGAGCTGG
CCAAAATGGACGGTGCCATTATTTTAAGTGATTCCGGACAGAAAATTCTTTATGCGAATA
CGCAGCTTATGCCGGAAGCGACCATTTCTTCTTCAGAAACGGGAATGAGGCACCGTACGG
CGGAACGGGTGGCGAAGCAGACCGGCTGTCTCGTCATCGCCATTTCTGAGCGCAGAAATG
TCATTACGTTATATCAGGACAGCATGAAGTACACACTAAAGGACATAGGATTTATTTTAA
CAAAGGCAAATCAGGCCATTCAAACGCTTGAGAAGTATAAAACCATTTTAGACAAAACGA
TTACGGCTTTAAACGCATTAGAGTTTGAGGAGCTTGTGACATTCAGTGACGTGCTGTCCG
TCATGCATCGATATGAAATGGTGCTCCGAATAAAAAATGAAATCAATATGTATATTAAAG
AACTCGGAACGGAAGGCCACTTAATCCGTCTGCAGGTGATTGAACTGATTACGGACATGG
AAGAAGAGGCGGCACTTTTCATCAAAGACTATGTCAAAGAAAAAATCAAAGATCCGTTCG
TGCTGTTAAAAGAGCTTCAGGATATGTCCAGCTATGATCTGCTTGATGATTCCATTCTGT
TTAAGCTGCTTGGATATCCGGCTTCTACCAATATTGATGATTATGTGCTCCCGAGAGGAT
ACAGGCTGCTGAACAAAATTCCGCGTCTGCCGATGCCGATTGTTGAAAATGTGGTTGAGG
CGTTCGGATTTTTGCCAAGCATAACGGAAGCCACTGTAGAAGAGCTTGATGATGTTGAGG
GTATCGGCGAAGTGCGCGCCAAAAAAATCAAAAAAGGCTTAAAACGCCTTCAGGAAAAAC
ACTATATAGATAGACAGCTTTAAGAATCGCTTAAACCTGTCGGAATCCGGGTATATTATT
GTTAGTTTTTGTTTATTCTGAATTTGTAGGCTCTGACAGTCTGCTGAAAAAATGCTACTT
AAAAGGAGGTGGAGGTATGTTAAAACGAATAGTTCAGGCGTTCTTCATTATTGTGGGCGG
CGTTGTCGGTATCTTTTTAATACCTGAATTGTTTGTGCTGTCAAATATACAGGACATACC
TTTAATAACAAACGCATATACGTCTGCTGCAATTGGTGCTATTATCTTTTTTCTCATCAG
TATATGGACGACAGAATATGTGATTAATTGGGTAAAATGGATTGAAGATTCTTTACTGAG
AGCTCCGGTGCCGGATCTGTTATTCGGGAGTCTCGGATTGGTTTTTGGACTTATCATCGC
ATATCTCATTGTAAACGTGATTCCGCTGGACAATATTCCGTACCGTATATTCAGCACCAT
CATTCCGGTCTTTCTGGCTTTCTTTCTCGGTTATCTGGGCTTCCAAGTCGGATTTAAGAA
AAAGGATGAACTGATCAGTCTTTTCTCCATTTCTGCAAGAATGCAGAAGAAAAAGGGAAG
TGCTGATGAGGAGCAGGAGGAACAGGATAAAAGGCTGAAAATCTTAGATACAAGTGTTAT
TATTGATGGGAGAATTGCAGATATTTGTCAGACGGGCTTTTTAGAAGGCGTCATTGTCAT
TCCTCAATTTGTGCTGGAGGAATTACAGCATATCGCTGATTCTTCAGATGTTTTAAAACG
TAACAGAGGACGACGCGGTCTGGATATCTTGAATCGCATTCAAAAGGAACTGGATATTAC
GGTTGAAATTTATGAAGGCGACTTCGAGGACATTCAGGAGGTTGACAGCAAGCTTGTCAA
ACTTGCGAAGCTGACATCCGGCGTCGTTGTGACGAATGATTTTAATTTAAATAAAGTATG
TGAGCTTCAGAAGGTTGCGGTACTGAATATTAATGACCTTGCAAACGCGGTGAAGCCGGT
TGTGCTTCCGGGCGAAGAGATGAATGTGCAGGTGATTAAGGACGGGAAAGAGCATAATCA
AGGTGTGGCTTACTTGGATGACGGTACGATGATTGTTGTGGAAGAAGGCCGCAATTATAT
AGGGAAACATATTGATGTGCTCGTAACCAGCGTACTGCAGACAGCGGCGGGACGAATGAT
TTTTGCCAAGCCCAAGCTGCTTGAGAAAGCTCTTTAAGAGGGAGTTCATATGGAGTATGT
TGTCGTTATTCCGGCTGCCGGACAAGGAAAACGGATGAAGGCCGGGAAAAATAAGCTGTT
CATCAGCTTAAAAGGTGCGCCTGTTATTATACACACACTGCGGGTTTTTGAAAGCCACGC
ACCCTGTCAGAAAATAATCTTGGTGATAAACGAGAGTGAACGGGAAGATTTTCGCCAGCT
GCTGGCCCAATTTCCGATTCAGACGGAAATTGAGCTTGTTACCGGAGGTGCGGAGCGTCA
GAACAGTGTATACGAAGGACTGAAAGTGATTGATAAGGAATCGGTCGTTCTTGTTCATGA
CGGAGCGCGCCCGTTTGTCACACATCAGCATATCGATAAGCTCGTTGAAACAGCAGAGGA
GGCGGGAGCGGCTGTCCTGGCTGTTCCTGTGAAAGACACGATAAAACGGGCGGAAGGCTC
CCGGGTTGCGGAGACCTTTGATCGTTCAAGCTTGTGGGCCGTTCAAACGCCGCAAGCTTT
TCGTCTTTCTTTATTGAAGACGGCGCATATGGAAGCGGAAAACAAAGGCTTCTTAGGGAC
GGATGACGCCAGCCTCGTCGAGCGTCTTGATGGATATCAGGTGAGTATCGTTGAAGGCAG
CTATACCAATATTAAGCTGACAACGCCGGATGATCTGATATCCGCGGAAGCAATCATGAA
AGCGGAAAGTGGGAATCATAATGTTTAGAATCGGACAAGGATTTGATGTGCATCAATTAA
CGGAAGGCCGTCCTCTCATCATCGGCGGAATTGAAATTCCTTATGAAAAAGGGCTGCTCG
GACATTCAGATGCTGATGTATTGCTGCATACAGTCGCAGACGCGTGTCTCGGAGCGGCAG
GTGAAGGAGATATCGGCAAGCATTTCCCGGATACTGATCCGGAATTCAAGGATGCGGATT
CTTTTAAGCTGCTTCAGCATGTCTGGAACATTGTTAAAGAAAAAGGATACGTACTCGGAA
ATATAGACTGTACGATTATTGCGCAAAAGCCGAAAATGGCGCCGCATATTGATGCTATGA
GAAAACGGATAGCGGAAGGCCTTGAGGCGGACGTCTCTCAAGTAAACGTAAAAGCGACGA
CGACTGAAAAGCTCGGGTTTACCGGAAGAGCTGAAGGAATTGCCGCTCAGGCGACCGTTC
TGATCCAAAAAGCCTGATCATTGTTTTGATGCCCGGTCTATTTGGTGGTAGAATAGATAC
ATATATTCGGCTAGAGGCTACAGACGAGATGAAAGGAAGTATTTGAACATGGGAAATGAA
GTACGCGTTCGTTATGCACCGAGTCCGACCGGACATTTGCATATCGGTAACGCCAGAACA
GCGCTTTTTAACTATTTATTTGCCCGCAGCCAAGGCGGAAAGTTTATTATCCGGATTGAG
GATACGGACAAAAAGCGAAATATTGAAGGCGGAGAGCAAAGCCAGCTCAACTATTTGAAA
TGGCTCGGCATGGACTGGGATGAAAGTGTGGATATCGGCGGAGAATACGGCCCGTACCGC
CAGTCTGAGCGTAACGACATTTACAAAAAGTACTATGAAGAGCTTCTTGAAAAAGGGCTT
GCTTATAAATGTTTCTGTACGGAAGAAGAACTTGAGAAAGAACGTGAAGAGCAAATCGCC
CGTGGGGAAATGCCGCGCTATTCCGGCAAACACAGAAACCTGACTCAGGAAGAGCAGGAG
CAGTTTTTAGCCGAAGGCAGACAGCCGAGCATCCGTTTCCGCGTGCCGGAAGGGAAAATC
ATCGCATTTAACGATATCGTAAAAGGTGAGATTTCTTTTGAATCAGACGGCATCGGCGAC
TTTGTCATCGTCAAAAAAGACGGAACACCGACGTATAACTTTGCTGTCGCGATTGACGAT
TACTTAATGAAAATGACGCACGTGCTCCGCGGTGAGGATCACATTTCAAATACACCGAAA
CAGATCATGATTTTCCAGGCATTCGGCTGGGATGTTCCTGTCTTCGGACATATGACGCTT
ATCGTAAACGAAAGCCGCAAAAAATTAAGTAAACGTGATGAATCAATTATCCAGTTTATT
GAGCAGTATGATGAGCTGGGTTACCTGCCTGAAGCGCTGTTTAACTTTATCGGACTTCTC
GGCTGGTCTCCCGTCGGTGAAGAAGAGCTTTTCACAAGAGAACAATTCATTGAAATTTTT
GATGTAAATCGTTTGTCTAAGTCACCGGCTCTGTTTGATATGCATAAACTGAAATGGGTC
AACAACCAATACGTCAAAGCGCTGGATCTTGATCAAGTGGTTGAGCTGACCTTGCCGCAC
CTGCAAAAAGCTGGAAAAGTCGGCACTGAGCTTTCTGCCGAGGAGCAGGAATGGGTTCGT
AAATTAATCTCTCTTTACCATGAGCAATTGAGCTACGGCGCTGAAATTGTCGAGCTGACT
GATTTGTTCTTTAAAGATGAGATCGAGTATAATCAAGAGGCAAAAGCCGTTCTGGAAGAA
GAACAGGTGCCTGAAGTGCTCAGCGTATTTGCTGCGAAGCTTGAAGAGCTTGAAGAATTT
ACGCCTGAGCTGATCAAAGCCTCAATTAAAGCTGTTCAGAAAGAAACAGGCCATAAAGGT
AAAAAGCTGTTCATGCCGATTCGTGTAGCGGTTACCGGTCAGACACACGGTCCTGAGCTT
CCGCAGGCCATTGAGCTGATCGGCAGAGAAACAGCCGTCAGACGCCTGAAAAGCATTTAA
ATATACGATTGTTGACAGGGAAGAGTATAAAACAATGACCATTACAGAAAGAATCTTCAT
CGGCTGAGAGAGATTCATGCGTCATGTTTTAGAAGTGCGCCCTTAAGACCTTTGAAGAAC
ATTTCTGCGGAAATCAGTATTTAAAGGCGGCCGCCGCCGTTACCGGCTTTTAAGTTGGGA
AAACAGTGACTTGTTTTTCAAACAGAGTGGAACCGCGCGGTAAAAGCGTCTCTGTCATGT
TTACATGCAGAGGCGCTTTTTTTATAGGCGGAAAAACAGACTGGAGCGGGGAGAGAATGG
GGGGAAGCATGTGTTTTTTAAAATGCTAAAAGAAGACATAGATACAGTGTTCGATCAAGA
TCCGGCAGCAAGAAGCTATTTCGAAGTTGTTTTAACTTATTCTGGTTTACATGCTATATG
GGCGCATCGGATTGCACATGCTTTATATAAACGGAGATTTTTCTTCCTGGCGCGCCTGAT
ATCACAGATTGCCCGTTTCTTTACCGGAATTGAAATCCATCCCGGCGCGACCATCGGGAG
AAGGTTTTTCATTGACCACGGTATGGGGGTCGTCATAGGGGAAACATGTGAAATCGGCAA
TAACGTGACGGTATTCCAAGGTGTCACTCTCGGGGGAACGGGAAAAGAAAAGGGGAAGCG
GCATCCGACCATAAAAGATGATGCTTTAATTGCAACCGGAGCGAAGGTGCTCGGCTCTAT
TACGGTCGGGCAGGGTTCTAAAGTAGGGGCCGGTTCCGTTGTGCTTCGTGATGTTCCCGA
CTTTTCGACCGTTGTCGGCATACCGGGGAAAGTCGTCATTCAGAACGGAAGAAAAATCAA
ACGCGATCTCAATCACCAAGACTTGCCCGATCCGGTTGCTGACCGGTTTAGAGCATTGGA
GCAGCAGATTTTTGAACTGCAGGCTGAACTGGAAGATAAAAAAGAAAGGATCAACCAAAA
ATGACCATTACACTTTATAATACATTGACACGGAAAAAGGAAACATTCGTTCCTCTTGAG
GAAGGCAAAGTAAAAATGTACGTGTGCGGACCGACTGTATACAACTATATTCATATCGGA
AACGCCCGTCCGGCGATTGTGTATGATACCGTACGCAACTATTTAGAGTATAAAGGATAC
GATGTTCAATACGTATCGAATTTTACCGATGTTGACGACAAACTGATTAAGGCGGCCAAC
GAGCTCGGCGAGGACGTCCCGGCCGTTTCTGAACGGTTTATTAAAGCGTATTTTGAAGAC
GTGGGCGCCCTCGGATGCCGGAAAGCGGATCTTCACCCCCGGGTCATGGAAAACATGGAC
GCCATTATTGAATTTGTCAGCGAGCTGATTAAAAAAGGCTACGCTTATGAATCAGAAGGC
GATGTCTATTTCAAAACAAGGGCCTTCGAAGGCTACGGCAAGCTATCTCAGCAATCAATT
GATGAACTCAGATCAGGCGCGCGTATCCGGGTCGGCGAGAAGAAAGAGGATGCGCTGGAC
TTTGCTCTTTGGAAAGCTGCTAAGGACGGAGAAATATCATGGGATAGCCCTTGGGGAAAA
GGCCGCCCGGGCTGGCATATTGAATGCTCCGCAATGGTGAAAAAGTATTTGGGTGACGAA
ATCGATATTCATGCCGGCGGTCAGGACCTGACATTCCCGCACCATGAAAACGAAATTGCC
CAATCTGAAGCATTAACAGGCAAGACATTCGCAAAATACTGGCTTCACAACGGATATATC
AATATCGATAATGAGAAGATGTCAAAATCTCTCGGCAACTTTGTTTTGGTGCACGATATC
ATTAAGCAATATGACCCGCAGCTTTTGAGATTTTTCATGCTGTCCGTTCATTACCGCCAC
CCGATCAACTATTCGGAAGAGCTGCTTGAGAAAACAAAAAACGCGTTTAACCGCCTGAAG
ACGGCCTATAGTAATTTAAACCATCGTTTGATTAGCAGTACGAATCTGACTGACAATGAT
GAGGAATGGCTCGCTAAAATTGAAGAGCACCGCACTGCGTTTGAAGAAGCAATGGATGAT
GATTTTAATACGGCGAATGCGATTTCCGTTTGGTTTGATCTGGCGAAGCTCGCCAATTAC
TACATGCAGGAAGACAATACGGCGGATCACGTCATTAAAGCCTTTATCAGCATGTTTGAC
AGAATCGGATCTGTTCTCGGACTTACGCTCGGCGAAGAAGTGCTTGTCGACGAAGAGATT
GAAGAGTTGATTGAGAAGAGAAATGAAGCCCGCCGCAATCGCGATTTTGCTTTGTCAGAC
CAGATTCGCGATCAGCTGAAAAGCATGAATATCATTCTTGAAGATACGGCCCAGGGAACT
CGCTGGAAGCGGGGAGAGTAAGCGGATGCTTCAATTTGAACAAATCAAAGATTCAAAGCA
GTTAAACGGTCTTGCGCTTGCTTATATGGGTGATGCCATTTTTGAAATATATGTCCGGCA
TCACCTGCTTAAGCAGGGCTTTACGAAACCGAATGACCTTCATAAGAAGGCGAGCCGGAT
TGTATCGGCAAAATCACAGGCAGACATATTGTTCCGCCTTCAGGACGAATCCTTTTTCAC
GGAGGAAGAGGAAGCCGTGCTGAGAAGAGGCAGAAACGCGAAATCAGGGACGACGCCAAA
AAACACAGATGTACAGACGTACCGCCATAGTACAGCTTTTGAGGCTTTACTCGGATACCT
TTTTCTTGAGAAAAGAGAAGAAAGACTGAATCAGCTGATTGCTGAGGCTATACAAGTCGG
GACGTCAGGGAGGAAAACAAATGAGTCAGCAACATGATTACGTCATAGGAAAAAACGCTG
TGATTGAGACGTTAAAGTCAGATCGCAAGCTGTATAAGTTATGGATGGCGGAAAACACAG
TAAAAGGACAGGCGCAGCAAGTTATGGAGCTTGCTAAAAAGCGCGGCGTCACCATTCAAT
TTGTACCGAGGAAAAAACTCGATCAGATGGTGGAGGGGCAGCATCAGGGTGTTGTCGCCC
AGGTGGCAGCATATGAATATGCACAATTAGACGAATTATATAAAAGAGCGGAAGAGAGAA
ACGAACAGCCTTTCTTTCTCATATTGGACGAGCTGGAAGACCCTCATAATCTCGGTTCCA
TCATGAGAACGGCTGACGCTGTCGGTGCACACGGCATCGTGATTCCGAAACGCAGAGCGG
TCGGACTGACTTCGACGGTCGCAAAAGCTTCGACCGGTGCGATTGAACACATTCCCGTCG
TGAAGGTGACCAACCTTGCCCGGACACTTGATGAAATGAAGGAGCGGGGGATTTGGGTCG
TCGGAACGGATGCATCCGCCCGGGAAGACTACCGCTCTATGGACGGCAAGATGCCTTTGG
CGCTCGTTATCGGAAGCGAAGGCAGAGGAATGGGCCGGCTTGTGAAAGAGAAATGTGATT
TTCTCATTAAGCTTCCGATGGCCGGAAAAGTCACGTCTTTGAATGCGTCGGTAGCGGCCG
GCCTTCTCATGTATGAAGTCTACCGGAAGCGCAATCCTTTAGGGGAATGAAGACAGATGG
ACATCCTGTTAGTAGACGGATACAACATGATTGGAGCTTGGCCGCAGCTAAAGGATTTAA
AAGCGAACAGTTTTGAAGAAGCGAGAGATGTACTGATCCAGAAGATGGCGGAATATCAGT
CCTACACGGGAATCAGAGTCATTGTGGTGTTTGACGCACACCTGGTAAAAGGCATAGAGA
AAAAACAAACGAATCACAGAGTCGAAGTGATTTTCACACGGGAGAATGAAACGGCGGATG
AGCGGATCGAGAAGCTTGCCCAGGCGCTGAATAATATTGCGACACAGATTCATGTCGCAA
CTTCCGATTATACGGAGCAGTGGGCGATCTTCGGACAAGGGGCTCTCCGTAAATCCGCCC
GGGAGCTCCTGAGGGAAGTGGATACGATAGAACGCCGGATTCAAAGGCGGGTTTCAAAGA
TCACTTCTGAAAAACCACCGGGTAAAATCGAGCTGTCCGAAGAGGTTTTGAAAACGTTTG
AAAAGTGGCGCCGAGGCGGTCTGGATTAGGTTGACGCTTTTTCGCCCATTAATGTATAAT
ATTTCTATCTACGTGCGCCGGGGGGATCGCAGTGAATCTACAGAACAGCAAGGGAAAGTT
CAACAAAGTGCAATTTTGCCAGTTGGAGGACGAGCAGGTCATTGAAAAGGTTCATGTTGG
GGATAGTGATGCGTTAGATTACTTGATTACGAAGTACCGTAATTTTGTACGGGCGAAAGC
AAGGTCTTATTTTTTAATAGGGGCCGACAGAGAAGATATTGTACAGGAAGGGATGATAGG
CTTATATAAGTCTATCCGAGACTTTAGAGAGGACAAGCTTACTTCATTTAAAGCTTTTGC
AGAATTATGCATTACCCGCCAGATTATTACCGCAATAAAGACAGCTACCCGTCAGAAACA
CATTCCTTTAAATTCCTATGTTTCTTTAGACAAACCTATTTTTGATGAAGAATCTGACAG
AACACTGCTTGATGTCATTTCAGGCGCTAAAACGTTAAATCCTGAAGAGATGATTATTAA
TCAGGAAGAATTTGATGATATCGAAATGAAAATGGGAGAACTGCTGAGCGATCTGGAGAG
AAAGGTGCTTGTTTTGTACTTGGACGGAAGAAGTTACCAAGAGATTTCAGATGACTTAAA
CCGACACGTAAAATCAATCGATAATGCCCTGCAGCGCGTGAAGCGCAAGCTTGAAAAGTA
TTTAGAAATAAGAGAGATCAGCCTGTAGCAGGTTTCTGTGTCATATTGACAGAATTTTTC
TGACTGTGCTATTTTATTAAGATAAATGAATGTTTAGGAAAAGGTGTAACGACATGAGAA
AAAAGATTACGCTGGCATGCAAAACATGCGGAAATCGTAATTATACGACAATGAAAAGCT
CTGCATCAGCGGCTGAGCGGTTAGAAGTTAAGAAGTACTGCAGCACTTGCAATTCACATA
CAGCTCATTTAGAAACAAAATAGTGTTCGCTTTTTAAATTGTGGAGGTCTTTTACATGCG
CATGATGAGTTTCTTTAAAGATGTTGGGAAAGAAATGAAAAAGGTTAGCTGGCCTAAAGG
CAAAGAGTTAACGCGCTATACAATCACGGTGATTTCAACGGTTATCTTTTTTGTTATCTT
TTTTGCCCTCCTTGATACAGGAATTTCTCAATTAATTCGTTTAATAGTTGAATAATGATC
AGCAATACGTGCTATAATAGATCATAATATCGTTTGCCAAAACCCGTTCAGCGGGTTTTT
TATTGTGTTGTTGAAAAAGGATTCATAGGCCCTGAGCCTATTTTTTGTTTTACACTTCAT
TTTTAAATGCGGGGAGGGAAGGACTGCAGAGTCCTGATAGAATGGAAAAGAATTGGTATG
TTGTTCATACGTATTCCGGTTATGAAAACAAAGTAAAAGCAAACCTTGAAAAACGTGTGG
AATCAATGGGAATGCAGGATAAAATTTTCCGCGTTGTCGTCCCTGAAGAAGAAGAGACTG
ATATTAAGAACGGCAAGAAAAAAGTAGTCAAAAAGAAAGTGTTCCCGGGTTATGTGCTTG
TTGAAATCGTCATGACTGATGATTCCTGGTATGTGGTCCGCAACACGCCGGGCGTTACCG
GATTCGTCGGATCAGCCGGTTCAGGCTCAAAGCCGACTCCGCTTCTTCCTGGCGAAGCGG
AAACCATCTTAAAACGCATGGGCATGGATGAGCGGAAAACCGACATTGATTTTGAATTGA
ATGAGACAGTCAAAGTCATAGACGGACCTTTCGCCAACTTTACAGGATCAATTGAAGAGA
TTGATTATGATAAGAGCAAAGTGAAAGTATTCGTTAACATGTTCGGCCGTGAAACGCCGG
TTGAACTGGAATTTACCCAGATCGACAAATTGTAATGTGAAAAAACTTGAAATTGCTATA
TATTAATGATAATATAGCAAAGGTACGTCTTGGACTAATCCAAGGCAGCTAGCTTGATAT
TTCGTCATTCATATAAAGAATGAAACCTTGAGTGGGAGGGTTTACCCTATTACCACATCA
CGGACTTAAGGAGGTGTGTCTCGTGGCTAAAAAAGTAGTAAAAGTTGTAAAATTGCAAAT
TCCTGCTGGAAAAGCTAACCCAGCGCCGCCAGTTGGACCTGCACTAGGTCAAGCCGGTGT
AAATATCATGGGATTCTGTAAGGAGTTTAACGCTCGTACAGCTGACCAAGCTGGTTTAAT
CATTCCTGTTGAAATTTCGGTTTACGAAGACCGTTCATTTACATTTATTACAAAAACTCC
GCCTGCTGCAGTATTGCTTAAAAAAGCAGCTGGAATTGAGTCTGGTTCTGGTGAACCAAA
CCGTAATAAAGTGGCAACCGTTAAGCGCGATAAGGTTCGCGAAATCGCTGAAACGAAAAT
GCCTGACTTAAACGCAGCAGACGTTGAAGCGGCAATGCGCATGGTTGAAGGTACTGCCCG
CAGTATGGGTATCGTTATCGAGGATTAATTTGTTTCTTGTCGGGTTGCGAGTTTTCACAA
GTTCGCAACCCTTATTCGTGGGAGGTTATTCCGCTATAACCACATAAGGAGGAAATTTTA
AAATGGCTAAAAAAGGTAAAAAGTACGTTGAAGCTGCGAAGCTTGTAGACCGTGCGAAAG
CTTACGACGTCGCTGAAGCAGTGGCGCTTACTAAAAAAACAAACACAGCTAAATTCGACG
CTACAGTTGAAGTTGCTTTTCGTTTAGGGGTTGACCCTCGTAAAAACGATCAGCAAATCC
GCGGTGCAGTTGTACTTCCTAACGGAACTGGTAAAACTCAGCGCGTGCTTGTATTCGCTA
AAGGCGAAAAAGCAAAAGAAGCTGAAGCTGCCGGTGCAGACTACGTTGGCGATTCTGATT
ACATCGCGAAAATCCAGCAAGGCTGGTTCGAATTCGATGTAATCGTTGCGACTCCTGACA
TGATGGGTGAAGTCGGTAAAATCGGCCGTGTGCTTGGACCAAAAGGTCTTATGCCAAACC
CTAAAACAGGAACTGTTACATTCGAAGTAGAAAAAGCAATCGGCGAAATCAAAGCTGGTA
AAGTAGAATACCGCGTTGACAAAGCTGGTAACATCCATGTTCCGATCGGAAAAGTTTCTT
TCGAGGATGAAAAACTTGTTGAGAACTTCACAACAATGTATGATACAATCCTGAAAGCAA
AACCGGCTGCGGCCAAAGGTGTTTACGTGAAAAACGTTGCCGTTACTTCTACTATGGGCC
CTGGTGTCAAAGTAGACGCTTCTACTTTCAACGTAAAATAATATTTGACTTTAGATCAGC
ATTCTGATATGATTCAAAATGTTGTAAAATATAATATGTCATTTATACCGTAGACAGCAG
GGGCCGTTGAGGCTTAATATCCTGCCGAGGTGTATATATATCACAGCTATTACGTTACGT
ATGCTTGTATATACAGCCTCCATGTCCACATGGAGGCTTTTTATATGAAATCGTCGTCAC
AGTCGTGATCACCTAGCGGTATAAGTGTTACACAAAATCTACAGGAGGTGTAACCATGAG
CAGCGCAATTGATACAAAAAAAGTTGTTGTTGAAGAGATTGCTTCTAAACTGAAAGAAAG
CAAATCAACGATCATCGTTGACTACCGCGGACTTAACGTTTCTGAAGTAACTGAACTCCG
TAAACAGCTTCGCGAAGCTAACGTAGAGTTCAAAGTGTACAAAAACACAATGACTCGCCG
TGCGGTTGAACAAGCTGAACTTGATGGTTTGAATGATGTCTTAACTGGACCGAATGCGAT
CGCATTCAGTACTGAAGATGTTATCGCTCCGGCAAAAGTTCTTAACGAGTTCGCGAAAAA
TCACGAAGCTCTGGAAATCAAAGCGGGCGTTATCGAAGGAAAAGTATCTTCTGTTGAAGA
AGTGAAAGCTCTTGCTGAACTTCCTTCACGCGATGGCTTACTTTCTATGTTGCTTAGCGT
ACTTCAAGCTCCAGTTCGCAACCTTGCACTTGCAGCTAAAGCAGTTGCAGACCAAAAGGA
AGAACAAGGCGCTTAATCTGATTTTACCCTAAAATAAAACAAATGGAGGAATTTCAAATG
GCTTTAAATATCGAAGAAATCATTGCTTCCGTTAAAGAAGCAACTGTACTTGAACTGAAC
GACCTAGTAAAAGCAATCGAAGAAGAATTTGGCGTAACTGCTGCTGCTCCTGTAGCTGTA
GCTGGCGGAGCTGCTGCTGGCGGCGCTGCTGAAGAGCAAAGCGAATTCGACCTTATCCTT
GCTGGTGCAGGTTCTCAGAAAATCAAAGTTATCAAAGTTGTTCGTGAAATCACTGGTCTT
GGCTTGAAAGAAGCTAAAGAACTTGTTGACAACACTCCAAAACCACTTAAAGAAGGTATT
GCGAAAGAAGAAGCTGAAGAGCTTAAAGCTAAACTTGAAGAAGTTGGCGCTTCTGTAGAA
GTTAAGTAATCTTCACTTGCCTGTAGGGGAAGCTCGCTTTTATGAGGCGGGCTTTTTCTT
TGCTTTTCTTTAAGTGCCATTAAAAAAGGAGGTTCTAATAATGAGTGAACACTATTATTC
AGAAAAACCTTCAGTTAAAAGCGATAAACAGACATGGTCATTTACACTGCGGAACAGATC
TTATACATTCACAAGTGACAGCGGCGTTTTCTCGAAAAAGGAAGTTGATTTCGGTTCGCG
CGTCTTAATTGAAGCGTTTGAAGAGCCGGAGATCGACGGTGACTTCCTGGATGCAGGCTG
CGGTTACGGCCCGATCGGTCTGTCGCTCGCCGGTGCATTTACAGACCGGACCGTGCACAT
GATTGACGTGAATGAAAGAGCCGTAGAGCTGTCAAATGAAAATGCAGAAAAAAACGGAAT
AAAAAACGTTCGGATTTATCAGAGTGATTTATTTTCAAATATTGATTCTGCTCAAACATT
TGCTTCTATTTTTACAAACCCCCCAATCCGCGCCGGAAAAAAAGTTGTCCATGCCATTTT
TGAAAAAAGCGCTGAGCATTTAAGGGCTTCAGGTGAATTGTGGATCGTTATACAGAAAAA
ACAGGGCGGGCCTTCTGCCATTGAAAAACTGAAGGAGCTTTTTGACGAAGTTTCTGTGGT
TCAAAAAAAGAAAGGCTATTATATCATAAAAGCAAAAAAAGTTTGACTTGAATTTTCAGC
TATGTTAATATTGTAAAATGCCAATGTATATATTTTGCATGATATGCTGAAATAATCATA
GTGCATGTATAAATTATACAAACATGGAAATGCTAATAAAATCGGTATTTGTTTTTGGAT
GTGGTTTTCTTAATTAGAAACCCTTTTTTCTTTTGTCTTGTAAAAGTATTTCTTTATCGT
AAGAGATGCTTATTACACATATAATACGCATGATTTGAGGGGTGAATCAGTTGACAGGTC
AACTAGTTCAGTATGGACGACACCGCCAGCGCAGAAGCTATGCTCGCATTAGCGAAGTGT
TAGAATTACCAAATCTCATTGAAATTCAAACCTCTTCTTATCAGTGGTTTCTTGATGAGG
GTCTTAGAGAGATGTTTCAAGACATATCACCAATTGAGGATTTCACTGGTAACCTCTCTC
TAGAGTTCATTGACTACAGTTTAGGAGATCCTAAGTATCCCGTTGAAGAGTCAAAAGAAC
GTGATGTGACTTACTCAGCTCCGCTGAGAGTGAAGGTTCGTTTAATTAACAAAGAAACTG
GAGAGGTAAAAGATCAGGATGTCTTCATGGGTGATTTCCCTATTATGACAGATACCGGTA
CTTTTATCATCAACGGTGCAGAACGTGTTATCGTATCTCAGCTTGTTCGGTCTCCAAGTG
TATATTTCAGTGGTAAAGTAGACAAAAACGGTAAAAAAGGTTTTACCGCGACTGTCATTC
CAAACCGTGGCGCATGGTTAGAATACGAAACTGATGCGAAAGATGTTGTGTATGTCCGCA
TTGATCGCACACGTAAGTTGCCGGTTACGGTTCTTTTGCGTGCTCTCGGCTTCGGTTCCG
ACCAAGAGATTCTCGATCTCATTGGTGAGAACGAATATCTCCGCAATACACTGGATAAGG
ACAACACTGAAAACAGTGACAAAGCGCTTCTTGAAATCTATGAGCGCCTTCGTCCCGGAG
AGCCGCCTACAGTAGAAAATGCAAAAAGCTTGCTGGATTCCCGTTTCTTCGATCCGAAGC
GATACGACCTTGCGAATGTAGGACGCTATAAAATTAATAAAAAGCTTCATATCAAGAACC
GCCTGTTTAACCAGCGCCTTGCAGAAACACTGGTGGATCCGGAAACCGGTGAAATTCTCG
CTGAAAAAGGGCAGATTCTTGACAGAAGAACACTTGATAAAGTATTGCCATACTTAGAAA
ATGGAATCGGCTTCAGAAAACTTTATCCTAACGGCGGCGTTGTCGAGGATGAAGTGATGC
TTCAATCCATTAAAATCTATGCTCCTACCGATGCAGAAGGAGAGCAGACGATCAATGTGA
TCGGCAATGCTTACATCGAAGAAGCGATTAAAAACATTACGCCTGCTGATATTATTTCTT
CTATCAGCTACTTCTTCAACCTCCTGCACGGAGTGGGCGACACTGATGATATCGACCATC
TCGGAAACCGCCGTCTGCGTTCTGTAGGTGAGCTCCTGCAAAACCAATTCCGTATCGGTT
TAAGCCGGATGGAACGTGTCGTACGTGAAAGAATGTCTATTCAAGACACAAATACAATTA
CGCCGCAGCAGCTGATTAACATCAGACCTGTTATTGCGTCTATTAAAGAGTTCTTCGGAA
GCTCACAGCTTTCTCAATTCATGGATCAGACGAACCCGCTTGCTGAATTGACGCACAAAC
GCCGTCTGTCAGCTCTCGGACCGGGCGGTTTGACACGTGAGCGCGCAGGTATGGAAGTAC
GTGACGTTCACTACTCTCACTATGGCCGTATGTGCCCGATTGAAACGCCTGAGGGCCCGA
ACATCGGTTTGATCAACTCATTGTCATCATTTGCGAAAGTAAACCGCTTTGGTTTCATTG
AGACGCCATACCGCCGCGTTGATCCTGAAACAGGAAAAGTAACGCCTAGAATCGACTACC
TGACTGCTGATGAAGAGGATAACTATGTCGTAGCCCAAGCGAATGCTAAGCTGAGCGATG
ACGGTTCTTTCTTGGATGACAGCATCGTAGCGCGTTTCAGAGGGGAAAACACCGTTGTAG
CCCGCAACCGCGTGGATTACATGGACGTTTCTCCTAAACAGGTTGTTTCTGCTGCGACAG
CATGTATTCCGTTCTTGGAAAACGATGACTCTAACCGTGCTCTAATGGGAGCGAACATGC
AGCGTCAGGCTGTGCCTTTGATGCAGCCGGAAGCTCCGATCGTCGGAACGGGTATGGAAT
ACGTATCCGGTAAAGACTCCGGTGCAGCCGTTATTTGTAAACACCCTGGTATCGTTGAAC
GGGTGGAAGCGAAAAACGTATGGGTGCGCCGCTATGAAGAAATTGACGGCCAAAAAGTAA
AAGGCAACCTGGATAAGTACAGCTTGCTGAAATTTGTCCGCTCCAACCAAGGTACGTGCT
ACAACCAGCGTCCGATCGTCAGTGTCGGCGATGAAGTAGTCAAAGGAGAAATCCTTGCTG
ACGGACCTTCAATGGAGCTTGGCGAACTTGCTCTCGGCCGCAACGTAATGGTCGGCTTCA
TGACATGGGATGGTTACAACTATGAGGATGCCATCATCATGAGTGAACGCCTTGTGAAAG
ATGATGTATACACATCTATTCACATTGAAGAATATGAATCAGAAGCACGTGATACAAAGC
TTGGGCCTGAAGAGATCACCCGCGATATTCCAAACGTAGGGGAAGACGCGCTTCGCAATC
TTGATGACCGCGGAATTATCCGTATCGGTGCGGAAGTCAACGACGGAGACCTTCTCGTAG
GTAAAGTAACGCCTAAAGGTGTAACTGAGCTTACGGCTGAAGAACGCCTTCTGCATGCGA
TCTTTGGAGAAAAAGCGCGTGAAGTCCGTGATACTTCTCTCCGTGTGCCTCACGGCGGCG
GCGGAATTATCCACGACGTAAAAGTCTTCAACCGTGAAGACGGCGACGAACTTCCTCCGG
GAGTGAACCAGCTTGTACGCGTATATATCGTTCAGAAACGTAAGATTTCTGAAGGTGATA
AAATGGCCGGACGTCACGGAAACAAAGGGGTTATCTCGAAGATTCTTCCTGAAGAAGATA
TGCCTTACCTTCCTGACGGCACGCCGATCGATATCATGCTTAACCCGCTGGGTGTACCAT
CACGTATGAATATCGGTCAGGTATTAGAACTTCACATGGGTATGGCTGCCCGCTACCTCG
GCATTCACATCGCGTCACCTGTATTTGACGGCGCGCGTGAAGAAGATGTGTGGGAAACAC
TTGAAGAAGCAGGCATGTCAAGAGACGCTAAAACAGTTCTTTATGACGGCCGTACGGGAG
AACCGTTTGACAACCGTGTATCTGTCGGAATCATGTACATGATCAAACTGGCGCACATGG
TTGATGATAAACTTCATGCCCGTTCGACAGGTCCTTACTCACTTGTTACGCAGCAGCCTC
TCGGCGGTAAAGCCCAATTCGGCGGACAGCGTTTCGGTGAGATGGAGGTTTGGGCGCTTG
AAGCTTACGGCGCAGCTTACACGCTTCAAGAAATCCTGACTGTGAAGTCCGATGACGTGG
TCGGACGTGTGAAAACATATGAAGCCATCGTCAAAGGCGACAATGTTCCAGAGCCTGGTG
TTCCGGAATCATTCAAAGTATTGATCAAAGAGCTTCAAAGCTTAGGTATGGACGTAAAAA
TCCTTTCAGGCGATGAAGAAGAAATAGAAATGAGAGATCTAGAAGACGAGGAAGATGCGA
AACAAGCTGACGGCCTTGCATTATCAGGTGATGAAGCGCCGGAAGAAACAGCATCTCCAG
ACGTTGAACGTGACGCAGTAACGAAAGAATAGTCTCTGATTGATAAAGGCAAGTGACATC
GGTTAATCCGAAGATAAAAAGGGAGGTAGGCCCCTTGCTAGATGTGAACAATTTTGAGTA
TATGAACATCGGTCTTGCTTCACCGGATAAAATCCGTTCATGGTCTTTTGGTGAAGTGAA
AAAGCCTGAAACGATAAACTATCGTACATTGAAACCTGAAAAGGACGGCCTGTTCTGCGA
ACGCATTTTCGGACCGACTAAGGACTGGGAATGTCATTGCGGCAAGTACAAGCGGGTTCG
TTATAAAGGCGTAGTTTGTGACCGTTGCGGAGTTGAAGTAACGCGGGCTAAAGTCCGTCG
TGAGAGAATGGGGCATATTGAACTGGCTGCCCCGGTTTCTCACATTTGGTATTTCAAAGG
TATTCCGAGCCGTATGGGTCTTGTATTGGATATGTCACCGCGTGCGCTGGAAGAAGTTAT
TTACTTTGCTTCTTACGTCGTAACTGACCCGGCCAATACACCGCTCGAAAAGAAACAGCT
TTTATCTGAAAAGGAATACCGTGCGTATCTGGATAAGTACGGAAACAAATTCCAAGCCTC
TATGGGTGCGGAAGCCATTAATAAACTTCTGCAGGACATCGACCTGGTCAAAGAAGTTGA
TATGTTAAAAGAAGAGCTGAAGACTTCTCAGGGACAGCGCCGTACACGTGCGATCAAACG
CCTTGAAGTGCTTGAAGCCTTCCGTAATTCAGGAAACAAGCCGTCTTGGATGATCCTCGA
CGTGCTTCCGGTTATTCCGCCTGAATTAAGACCGATGGTTCAGCTTGACGGCGGACGTTT
CGCAACGTCTGACCTGAACGACCTTTACCGTCGTGTCATCAACCGTAATAACCGTTTAAA
ACGTCTGTTAGACCTCGGCGCGCCAAGCATCATCGTTCAGAACGAAAAACGTATGCTTCA
GGAAGCAGTCGACGCTCTGATTGACAACGGACGCCGCGGCCGTCCGGTTACCGGACCGGG
TAACCGTCCGCTTAAATCTCTTTCTCACATGCTGAAAGGGAAACAAGGGCGTTTCCGTCA
GAACCTTCTCGGTAAACGTGTAGACTACTCAGGACGTTCCGTTATCGTCGTAGGTCCGCA
TCTGAAAATGTATCAGTGCGGTTTGCCGAAGGAAATGGCGCTTGAGCTCTTCAAGCCTTT
CGTCATGAAAGAGCTTGTTGAAAAAGGCCTTGCTCACAATATCAAGAGCGCAAAACGCAA
AATCGAACGCGTGCAGCCTGAAGTATGGGATGTACTTGAATCTGTCATTAAGGAGCATCC
GGTCTTACTGAACCGTGCCCCTACTCTTCACAGATTAGGTATCCAGGCTTTCGAACCGAC
GCTTGTTGAAGGACGCGCCATCCGTCTTCACCCGTTAGTATGTACAGCTTATAACGCTGA
CTTTGACGGTGACCAAATGGCGGTTCACGTACCTTTATCAGCTGAGGCTCAAGCTGAGGC
GCGCATTCTGATGCTTGCGGCCCAAAACATCTTGAACCCTAAAGATGGTAAACCGGTTGT
TACGCCGTCTCAGGATATGGTATTAGGAAACTACTACCTGACGCTTGAGCGCGCCGGAGC
AGTCGGCGAGGGTATGGTTTTCAAAAATACGGACGAAGCGCTTCTTGCTTATCAAAACGG
TTATGTTCACCTTCATACGAGAGTAGCTGTTGCAGCGAACTCCCTTAAGAATGTGACATT
TACTGAAGAACAGCGTTCAAAATTGTTAATTACAACTGTCGGTAAGCTCGTCTTCAATGA
AATTCTTCCGGAATCATTCCCTTACATGAATGAACCAACGAAGAGCAACATTGAAGAGAA
GACACCTGACCGTTTCTTCTTAGACAAAGGTGCTGACGTAAAAGCTGTGATTGCTGAGCA
GCCGATCAACGCACCGTTTAAAAAAGGCATTCTCGGTAAAATCATCGCGGAAATCTTTAA
ACGATTCCATATCACGGAAACGTCTAAAATGCTTGACCGCATGAAAAACCTCGGTTTCAG
ATATTCAACGAAAGCCGGCATCACAGTAGGGGTTTCTGATATCGTCGTTCTCGATGATAA
ACAGGAAATCCTTGAAGAAGCACAAAGCAAAGTTGATAATGTCCTGAAACAGTTCAGACG
CGGTTTAATCACCGAAGAAGAACGTTATGAAAGAGTCATTTCAATTTGGAGTTCAGCGAA
AGATGTTATCCAAGGCAAACTGATGAAATCATTAGACGAAGTCAACCCGATCTACATGAT
GAGTGACTCAGGAGCCCGTGGTAACGCATCTAACTTTACACAGCTTGCGGGTATGCGCGG
TCTGATGGCCAACCCGGCTGGACGAATCATTGAATTGCCGATTAAATCAAGTTTCCGTGA
AGGTCTGACAGTATTGGAGTACTTTATCTCCACTCACGGTGCGCGTAAAGGTCTTGCCGA
TACCGCCCTGAAAACAGCTGACTCAGGTTACCTTACACGCCGTCTTGTTGATGTTGCGCA
GGATGTTATCATTCGTGAAACAGATTGCGGAACAGACCGCGGTATTCTTGCAAAACCGCT
CAAAGAAGGCACGGAAATCATCGAGCGTCTGGAAGAGCGTCTGATCGGACGTTTCGCCAG
AAAACAGATCAAACATCCTGAAACGGGTGCTGTGCTCATTAACGAAAATGAATTGATCGA
TGAAGATAAAGCGCTGGAAATCGTTGAAGCCGGAATCGAAGAAGTGTGGATCCGTTCCGC
GTTCACATGTAACACTCCTCATGGTGTATGTAAACGATGCTACGGACGTAACCTTGCAAC
CGGAACTGATGTTGAAGTCGGCGAAGCAGTAGGTATTATCGCCGCTCAATCTATCGGTGA
GCCTGGAACACAGTTAACAATGCGTACGTTCCACACAGGCGGGGTTGCCGGAGACGATAT
CACACAAGGTCTTCCGCGTATCCAAGAGCTTTTCGAAGCGCGTAATCCGAAAGGTCAAGC
GACGATTTCTGAAATTGACGGTACAATTGCCGAAATCAATGAAGTCCGCGACAAACAGCA
GGAGATTGTTGTTCAGGGCGCTGTTGAGACACGTTCATACACGGCACCTTACAACTCACG
CCTGAAAGTGGCTGAGGGTGATCAGATTACCCGCGGCCAAGTGCTGACAGAAGGTTCTAT
CGATCCGAAAGAACTTCTTAAAGTCACTGACCTGACAACGGTTCAGGAATATCTTCTGCA
TGAGGTTCAGAAGGTTTACCGTATGCAGGGGGTTGAAATCGGCGATAAACACGTAGAAGT
AATGGTTCGCCAGATGCTTCGCAAAGTCCGTGTGATCGATGCCGGAGATACTGATGTTCT
CCCTGGCACATTGCTTGATATTCACCAATTTACAGAAGCGAACAAAAAAGTGCTGCTTGA
AGGCAATCGACCTGCTACAGGCCGTCCTGTCCTTCTCGGTATCACAAAAGCTTCACTCGA
GACGGATTCATTCTTGTCTGCCGCATCATTCCAAGAAACAACACGCGTTCTTACAGATGC
TGCGATTAAAGGCAAGCGCGATGAACTTCTCGGCCTGAAAGAGAATGTTATCATCGGTAA
ACTGGTTCCGGCCGGTACCGGTATGATGAATTACAGAAAAGTAAAACCTGTTTCAAACGT
TCAGCCTTCGGAAGATATGGTTCCGGCTGAATAATAGAAACTGCTGCAGGAAAGGCTGTT
TCGACAGCTTTTCCTCAGTATTACAATTATTCTGGCGGGGGACTGCACTAAAAAATGTCA
TACGTTGTTGACATCCGTCCCGCAGAGTGATAATATAACCAAGGTGCTCGAAATAAAACC
TGTTACTTTGGAGGATATGTTTATGTCTTATGATAAAGTATCACAGGCCAAATCAATTAT
TATTGGTACGAAGCAAACAGTGAAAGCTCTAAAACGAGGTTCAGTGAAGGAAGTCGTCGT
GGCAAAAGACGCGGATTCAGTTCTTACGGCTGGCGTTATCCAGCTTGCAAAGAACCAAAA
TACCGCTGTCTGTATGGTGGATTCCATGAAAAAGCTCGGCAAAGCCTGCGGAATTGAAGT
GGGAGCAGCAGCTGTTGCCATTATGTTATAGCGTACTTTTTGTTTTTATATAAGATATCA
TTCTTGTGTAAAGACATTGTTTTTTGCCTAATGATGAACCACCTGGGTATGTGGGTTATA
AAACGTAATGAAGGGAGGAACACAACATGCCTACAATTAATCAGCTAATTCGCAAGGGAC
GCGTGAGCAAAGTTGAAAACTCTAAGTCACCTGCATTAAACAAAGGATACAACAGCTTTA
AAAAAGAGCACACTAACGTATCTTCTCCACAAAAACGCGGGGTATGTACTCGTGTGGGTA
CAATGACACCGAAAAAACCGAACTCAGCACTTCGTAAATATGCTCGTGTTCGTTTGACTA
ACGGAATCGAGGTTACTGCCTACATTCCTGGTATCGGTCACAACCTGCAAGAGCACAGCG
TTGTACTGATCCGCGGCGGACGTGTAAAAGACTTACCGGGGGTACGCTACCACATCGTTC
GTGGCGCGCTTGATACTGCCGGAGTTGAAAACCGTGCGCAAGGCCGTTCTAAATACGGTA
CGAAACGTCCTAAAGCAAAGTAATCAAATAAATCATTAAAACTATGAAGGGAGGATATTC
AGATGCCACGTAAAGGTCCTGTAGCAAAAAGAGATGTTTTACCTGATCCGCTTTACAACT
CTAAGCTGGTATCCCGCCTGATCAACAAAATGATGATCGACGGTAAAAAAGGTAAATCTC
AAACAATCCTATACAAGTCATTCGATATCATTAAAGAACGCACTGGCAATGATGCAATGG
AGGTTTTCGAACAAGCATTGAAAAACATCATGCCTGTACTTGAAGTAAAAGCACGCCGTG
TAGGTGGAGCTAACTACCAAGTGCCTGTAGAAGTTCGTCCTGAACGCCGTACAACTCTTG
GTCTTCGCTGGTTGGTTAACTATGCGCGTCTTCGCGGAGAAAAAACAATGGAAGAGCGCC
TTGCTAACGAAATTCTTGATGCAGCTAACAACACTGGTGCTGCCGTTAAGAAACGTGAAG
ACACTCACAAGATGGCAGAAGCGAACAAAGCATTTGCTCACTACCGCTGGTAGGATTCAT
ATAATCAAAATAATAATTCCCTAATAAGGAAGGAGAAATTACCCAATGGCAAGAGAGTTC
TCCTTAGAAAAAACTCGTAATATCGGGATCATGGCTCACATCGATGCCGGTAAAACGACT
ACTACAGAACGGATCTTGTTCTACACAGGCCGTATCCACAAAATTGGCGAAACTCACGAA
GGTGCTTCGCAAATGGACTGGATGGAGCAGGAACAAGAACGCGGTATCACAATCACTTCT
GCAGCAACGACTGCACAGTGGAAAGGTTACCGTGTAAACATCATCGATACACCGGGACAC
GTAGACTTCACAGTTGAAGTTGAACGTTCACTCCGTGTACTTGATGGTGCGGTTGCCGTA
CTTGATGCTCAATCAGGTGTTGAGCCTCAGACAGAAACAGTATGGCGCCAAGCAACAACT
TACGGAGTACCGCGTGTTGTATTTGTCAACAAAATGGACAAAATCGGTGCAGACTTCCTT
TACTCTGTAGGCACTTTAAGAGACCGTCTTCAAGCTAACGCTCACGCAATTCAATTGCCG
ATCGGCGCTGAAGACAACTTCGAAGGTATCATCGACTTAGTAGAAAACGTTGCGTATTTC
TACGAAGATGACCTTGGAACTCGTTCAGATGCGAAAGAAATCCCTGAAGAGTACAAAGAA
CAAGCTGAAGAGCTTCGCAGCAGCCTGATTGAAGCTGTAGCTGAGCTTGATGAAGAGCTT
ATGGAAAAGTACCTTGAAGGTGAAGAAATCACTATCCCTGAACTGAAAGCTGCTATCCGT
AAAGGTACACTGAATGTTGAATTCTACCCTGTACTTGTTGGTTCTGCTTTCAAAAACAAA
GGTGTTCAGCTAGTACTTGATGCTGTTCTTGACTACCTTCCTGCGCCAACTGATGTTGCT
GCAATCAAAGGTGTACGTCCTGATACAGATGAAGAGATCGTTCGTCATTCTTCTGATGAA
GAGCCATTCTCTGCACTTGCATTTAAAGTTATGACTGACCCTTATGTCGGTAAGCTGACA
TTCTTCCGCGTATATTCCGGTACACTTGATTCCGGTTCATATGTAAAGAACTCTACAAAA
GGCAAGCGTGAGCGCGTAGGACGTATCCTTCAAATGCACGCTAACAGCCGTGAAGAGATC
TCTACTGTTTACGCTGGAGACATCGCAGCTGCTGTAGGTCTAAAAGATACTTCTACTGGA
GATACTCTATGTGATGAGAAGGATCTTGTAATCCTTGAATCAATGGAATTCCCAGAGCCT
GTTATCGACGTAGCGATTGAGCCTAAATCAAAAGCTGACCAAGATAAAATGGGTATCGCT
TTAGCGAAACTTGCTGAAGAAGATCCTACATTCCGTACACAAACAAACCCTGAAACGGGT
CAAACAATCATCTCTGGTATGGGTGAGCTTCACCTTGATATCATTGTTGATCGTATGAAG
CGTGAGTTCAAAGTTGAAGCTAACGTTGGTGCTCCTCAAGTTGCGTACCGTGAGACATTC
CGTACCGGTGCAAAAGTTGAAGGTAAATTCGTACGTCAATCAGGCGGACGCGGTCAGTTC
GGTCACGTTTGGATCGAATTTGAACCGAACGAAGAAGGCGCTGGCTTTGAATTCGAAAAC
GCAATCGTCGGTGGTGTTGTTCCTCGTGAATACATCCCAGCCGTACAAGCAGGTCTTGAA
GACTCTCTTGAAAATGGTGTCCTAGCCGGATTCCCGCTAATCGACATCAAGGCGAAACTT
TTTGATGGATCTTACCATGATGTTGACTCAAACGAAATGGCGTTTAAAGTCGCTGCTTCT
ATGGCATTGAAAAATGCAGTCAGCAAATGTAACCCAGTTCTTCTTGAACCAATCATGAAA
GTTGAAGTTGTTATTCCTGAAGAATACATGGGAGACATCATGGGTGATGTTACTTCTCGT
CGCGGACGCGTAGAAGGTATGGAAGCTCGCGGTAACGCTCAAGTTGTGCGTGCGATGGTA
CCTCTTGCTGAAATGTTCGGTTACGCTACTGCCCTTCGTTCTAACACGCAAGGACGCGGT
ACGTTCACAATGTTCATGGATCACTACGAAGAAGTGCCGAAGAGCATCGCTGAAGAAATT
ATCAAAAAAAATAAAGGCGAATAATTGATTTTGCCACTTAACTCAAGTATAACTACTATT
GTAAGATGAGGAAGTGAGAGCTTGCTTTCACTTTCTATCACTCTATACATTACTAATTAA
AAGCTCTTAAGGAGGATTTTAGAATGGCTAAAGAAAAATTCGACCGTTCCAAATCACATG
CCAATATCGGTACAATTGGACACGTTGACCATGGTAAAACAACATTAACTGCTGCTATCT
CAACAGTACTTCATAAGAAATCTGGTAAAGGTACAGCTATGGCGTACGATCAAATTGATG
GTGCTCCAGAAGAACGTGAGCGCGGTATCACAATCTCTACTGCACACGTTGAGTACGAAA
CTGACACTCGTCACTATGCACACGTTGACTGCCCAGGACACGCTGACTATGTTAAAAACA
TGATCACTGGTGCTGCGCAAATGGACGGAGCTATCCTTGTAGTATCTGCTGCTGATGGCC
CAATGCCACAAACTCGTGAGCACATCCTTCTTTCTAAAAACGTTGGTGTACCATACATCG
TAGTATTCCTTAACAAATGCGACATGGTAGACGACGAAGAGCTTCTTGAGCTTGTTGAAA
TGGAAGTTCGCGATCTTCTTAGCGAATACGACTTCCCTGGTGATGATGTACCAGTTGTTA
AAGGTTCTGCTCTTAAAGCTCTTGAAGGTGACGCTGAGTACGAAGAAAAAATTCTTGAAC
TTATGGCTGCAGTTGATGAGTACATCCCAACTCCAGAACGCGACACTGACAAACCATTCA
TGATGCCAGTTGAGGACGTATTCTCAATCACTGGTCGTGGTACAGTTGCTACTGGCCGTG
TAGAACGCGGACAAGTTAAAGTCGGTGACGAAGTTGAAATCATCGGTCTTCAAGAAGAAA
ACAGCAAAACAACTGTTACAGGTGTTGAAATGTTCCGTAAGCTTCTTGACTATGCTGAAG
CTGGAGACAACATCGGTGCACTTCTTCGCGGTGTAGCTCGTGAAGACATCCAACGTGGAC
AAGTACTTGCTAAACCAGGTACAATCACTCCACACAGCAAATTCAAAGCTGAAGTTTACG
TTCTTTCTAAAGAAGAGGGTGGACGTCATACTCCATTCTTCTCTAACTACCGTCCTCAGT
TCTACTTCCGTACAACTGACGTAACTGGTATCATCAATCTTCCAGAAGGCGTAGAAATGG
TTATGCCTGGAGATAACACTGAAATGATCGTTGAACTTATCTCTACAATCGCTATCGAAG
AAGGAACTCGTTTCTCTATTCGTGAAGGCGGACGTACAGTTGGTTCAGGCGTTGTTTCTA
CAATCACTGAGTAATCGACTCGTTCATTAATGCGGGGTCCCTTATGGGGCCTCGCTTTTT
TGTTTCGCCGCTGATTCCATGTATAATAGAACGTATACAAATTTTAGGAGCAGAGCGATG
AACGATAACTTCAAGAAAACCAATCGTATTTCAATGCTTCAGCAATTGCTGATTAATGGC
AGTGAACAAACCATTATGATTAATGGTGATGACAGGAGTAATCCGCTGCTTTTGTTTTTG
CACGGCGGTCCCGGCACGCCTCAAATCGGCTATGCGAGAAAATACCAGAATAAGCTGGAA
AAGCATTTCACCGTTGTGAACTGGGATCAGAGAGGGGCGGGTCTCTCTTATTCAAAGGAA
ATTCCGGGTTCATCTATGACTTTAAATCAGCTGACAGCCGATACCATTCATTTGACCGAA
CACTTATGCAAGCAATTCAGCAGGCAAAAAATATATATCGCCGGCTATTCGTGGGGTTCA
GTTCTGGCGCTTCATGTTCTTCAAGAGAGACCTGATTTGTATTATGCGTATATCGGTATC
AGTCAGGTGGTTAATATTCAAAAGGAAGAAACGGAAGCTTACCGGCTGATGATGGAATGG
AGCAGGCAACGGAAACATTTCCTGCTGGAAAAGACGCTGCGCTTTATCGGAGCGCCTCCA
TGGGAGAAACAGCTGCAGCGATCGTTATTTCTGCTTTGTATCGAGATGAGGGGAGGGGGC
TTTACCCATCATCCGATCGGTGCTCTTAAAGCAGGGGGGCGAATGCTGTTTGGTGAACCG
TACGGTGTGAGAGGGAGCTTCTTAGCCGCGCGGGGACAAATGTTCAGCCTGAAACACCTG
TGGGAGGATCTCATTTTCTTTGATGCCGGGAAATCAGTTTCTTCTATTATAATACCGTGC
TGTTTTATGTCAGGGAGATACGATTTGACGGTCCCGGGGACGACGTCTTATGAATATTAT
CAGAAGGTTGATGCGCCTTATAAAGAATGGCATTGGTTTGAGAACTCAGCCCATTCGCCT
CACTTGGAGGAACCGGATCGCTTTGCCGAAGTTGTCAGCCGGTTCGCATCGTTCCATCTC
TGAAAGAAAACAGGCATATCCTTGATTAATCATGGTATCACCTGTATAATAATCAAAGTG
TGAAAACCACAAGGTTCTTTAAATAAACCTTGCAACATGCGTCTATTTTCTGTATAATAG
TGTATGTTGGTCTTTGACTGCGATGAAGTGAGAGGTTGCTGACACACCCGGCCGCTTTGC
CATGGCAAGGTGATCAGGTTTTTCTCACGGAGAACTGTCTAACGTGATGTAGGCGAAAAG
GAGGGAAAATAATGGCAAAACAAAAAATTCGTATTCGTTTAAAAGCATATGATCATAGAA
TCCTTGATCAATCTGCAGAGAAGATTGTTGAAACGGCAAAACGTTCTGGTGCCAGCGTAT
CTGGTCCGATTCCGTTGCCAACTGAAAAATCAGTTTACACAATCCTTCGTGCGGTGCACA
AATACAAAGATTCTCGTGAGCAATTTGAAATGCGTACACATAAACGTTTAATCGACATTG
TGAACCCAACACCACAAACTGTTGATGCTCTCATGCGATTAGACTTACCATCTGGTGTCG
ATATCGAAATCAAACTTTAATTCTAAAATATAGAATGATCTTAATAGGAGGTGTGACGAA
TGACCAAAGGAATCTTAGGAAGAAAAATTGGTATGACGCAAGTATTCGCAGAGAACGGTG
ATCTTATCCCGGTAACTGTTATTGAAGCAGCTCCAAACGTTGTTCTTCAAAAGAAAACAG
CTGAAAATGATGGCTATGAAGCGATCCAGCTTGGTTTTGACGATAAGCGTGAAAAGCTTT
CAAACAAACCGGAAAAAGGACACGTTGCAAAAGCGGAAACTGCTCCTAAGCGCTTCGTTA
AAGAATTACGCGGCGTGGATATGGATGCGTATGAAATTGGTCAGGAAGTCAAGGTTGAAA
TTTTCTCTGCAGGAGAAATCGTAGATGTAACAGGAGTATCTAAAGGTAAAGGTTTCCAAG
GTGCAATCAAGCGCCACGGACAATCTCGCGGACCTATGTCTCACGGTTCACGCTACCACC
GTCGTCCTGGTTCAATGGGACCTGTAGATCCTAACCGTGTATTCAAAGGTAAACTATTAC
CTGGACGCATGGGCGGAGATCAAATCACTGTCCAAAACCTTGAAATCGTAAAAGTAGATG
CTGAGCGCAATCTTCTTTTGATTAAAGGTAACGTACCTGGTGCGAGAAAAACTTTAATCA
CTGTTAAAAGTGCTGTTAAATCTAAATAAGTCTCTTAGGAAAGGAGGAAATTGATCATGC
CAAAAGTAGCATTATACAACCAAAACGGTTCTACTGCTGGTGATATCGAATTAAACGCGT
CTGTATTTGGAATTGAGCCAAATGAGAGCGTAGTATTCGACGCTATTCTTATGCAAAGAG
CTTCCTTACGTCAAGGATCTCACAAAGTAAAAAATCGTTCTGAAGTACGCGGCGGAGGTC
GCAAACCATGGCGTCAAAAAGGTACAGGTCGTGCCCGTCAAGGTTCAATCCGTTCACCGC
AATGGCGCGGAGGTGGTGTCGTATTCGGCCCAACACCACGCAGCTATTCTTACAAATTAC
CTAAAAAAGTTCGCCGCTTGGCAATCAAATCAGTATTGTCTTCTAAAGTGAACGACAACA
ACATTATTGTTCTTGAAGATCTTACTCTTGATACGGTTAAAACAAAAGAAATGGCAGCTA
TCCTTAAAGGATTATCTGTTGAGAAAAAAGCTTTAATCGTAACTGCGGATGCAAACGAAG
CAGTATCTCTTTCTGCACGCAACATCCCTGGAGTTACAGTTGTTCAAGCTAACGGAATCA
ACGTGTTAGACGTTGTCAACCACGAGAAGCTTCTGATTACAAAAGCTGCGGTTGAAAAAG
TAGAGGAGGTGCTTGCATAATGAAAGATCCTCGTGATGTTCTTAAGCGCCCCGTCATTAC
TGAACGTTCTGCTGATTTAATGACTGAAAAAAAATATACTTTTGAAGTTGATGTAAGAGC
TAATAAAACAGAAGTGAAAGATGCAGTTGAAAGTATCTTTGGAGTGAAAGTTGACAAAGT
CAACATCATGAACTACAAAGGGAAATCAAAACGTGTCGGCCGCTACACTGGTATGACTAG
CCGTCGCAGAAAAGCGATCGTAAAACTTACTGCAGACAGCAAAGAAATCGAAATTTTTGA
AGCTTAATTATCTGTAAAAAGAAGGAGGGAAATTCAAAATGGCGATTAAAAAGTATAAAC
CGACCTCTAACGGACGTCGTGGCATGACAACTTCAGATTTTGCTGAAATCACGACTGACC
AGCCGGAAAAATCCTTGCTTGCTCCCCTTCACAAAAAAGGCGGACGTAACAACCAAGGTA
AATTGACTGTACGTCACCAAGGTGGCGGACACAAACGCCAATACCGTGTTATCGACTTCA
AACGCGATAAAGATGGTATACCTGGACGCGTTGCTACAGTTGAGTACGATCCAAACCGTT
CAGCTAACATTGCACTAATCAACTATGTAGACGGAGAAAAACGTTACATTCTTGCACCAA
AAGGAATTCAAGTAGGTACTGAAATCATGTCCGGCCCTGAAGCTGACATCAAAGTAGGTA
ACGCACTTCCGCTTATCAACATCCCTGTTGGTACAGTTGTGCATAACATTGAATTAAAAC
CTGGTAAAGGCGGACAGCTTGTACGTTCAGCTGGTACATCTGCTCAGGTTCTTGGTAAAG
AAGGCAAATACGTTCTTGTACGTCTTAACTCTGGTGAAGTTCGCATGATCCTTTCTGCTT
GCCGCGCTTCTATCGGTCAAGTAGGTAACGAGCAGCACGAACTTATCAACGTTGGTAAAG
CAGGACGCTCTCGCTGGAAAGGCATTCGCCCTACAGTCCGCGGTTCTGTAATGAACCCTA
ACGATCACCCGCACGGTGGTGGTGAAGGTCGCGCGCCAATCGGACGTAAATCACCAATGT
CTCCTTGGGGCAAACCGACTCTTGGATTCAAGACACGTAAGAAAAAGAACAAATCTGATA
AATTTATCGTACGTCGTCGTAAAAATAAATAACGGGGTTGTCTACGGTTCATTTCGGACC
GTAGTGCAATCACGAAGGGAGGTTCCAAAATGGCTCGCAGCTTGAAAAAAGGACCATTTG
TCGATGGACACTTGATGACAAAAATCGAGAAATTAAATGAAACGGACAAGAAACAAGTTG
TAAAAACTTGGTCTCGCCGTTCAACTATTTTCCCACAATTTATCGGTCACACTATCGCAG
TATATGACGGACGTAAACACGTGCCTGTATTCATTTCTGAAGACATGGTAGGCCACAAGT
TGGGCGAATTCGCACCGACTCGTACTTACAAAGGCCACGCCAGTGACGATAAAAAAACAA
GACGCTAAGAGAGGAGGCTTTTAAATGCAAGCTAAAGCTGTTGCAAGAACAGTCCGTATT
GCTCCTCGTAAAGCACGTCTAGTAATGGACCTGATTCGAGGTAAGCAAGTAGGCGAAGCA
GTATCTATCCTGAACTTAACTCCGAGAGCTGCTTCTCCGATCATCGAAAAAGTTTTAAAA
TCTGCTATCGCAAATGCTGAGCACAACTACGAGATGGACGCTAACAATCTGGTTATTTCT
CAGGCATTTGTTGACGAAGGCCCAACGTTAAAAAGATTCCGCCCGCGTGCTATGGGACGT
GCGAGCCAAATCAACAAACGTACGAGCCACATTACAATCGTTGTATCAGAAAAGAAGGAG
GGATAAGTAGTGGGTCAAAAGGTAAATCCAGTCGGTCTTCGTATCGGAGTCATTCGTGAT
TGGGAATCTAAGTGGTACGCTGGTAAAGATTACGCTGACTTCCTGCACGAAGATTTAAAA
ATTCGTGAATTCATTAGCAAACGCCTTTCTGACGCTTCTGTTTCTAAAGTAGAAATCGAG
CGCGCAGCAAACCGCGTTAACATTACGATCCACACTGCTAAGCCTGGTATGGTAATCGGT
AAAGGCGGATCTGAAGTTGAAGCACTTCGTAAAGCCCTTAACAGCCTTACTGGCAAGCGT
GTACACATTAACATTCTTGAAATCAAAAGAGCAGATCTTGATGCTCAGCTTGTAGCTGAC
AACATCGCTCGTCAACTAGAAAACCGTATTTCTTTCCGCCGTGCGCAGAAACAACAAATC
CAACGCACTATGCGTGCTGGAGCACAAGGTGTGAAAACAATGGTTTCCGGTCGTCTTGGC
GGAGCTGACATTGCTCGTTCTGAATACTACAGTGAAGGAACTGTTCCATTGCACACTTTA
CGTGCTGACATCGACTATGCAACATCTGAAGCTGACACAACTTACGGTAAGCTTGGTGTA
AAAGTCTGGATCTATCGTGGAGAGGTTCTTCCTACTAAGAAGAAAACTGAGGAAGGAGGA
AAATAATATGTTATTACCAAAACGCGTTAAATATCGCAGAGAGCATCGCGGAAAAATGCG
CGGTCGCGCTAAAGGCGGTACTGAAGTACATTTTGGTGAGTACGGTATCCAGGCTCTTGA
AGCTTCTTGGATCACGAACCGCCAAATCGAAGCTGCACGTATTGCGATGACTCGTTACAT
GAAACGTGGCGGTAAAGTTTGGATTAAAATTTTCCCTTCAAAACCTTACACTGCTAAACC
GCTTGAGGTACGGATGGGTTCCGGTAAAGGGGCTCCTGAAGGCTGGGTAGCTGTTGTAAA
ACCGGGCAAAGTTTTATTTGAGATTTCTGGTGTGTCTGAAGAGGTAGCTCGTGAAGCTCT
TCGTCTTGCATCTCACAAATTGCCAATTAAAACGAAGTTCGTAAAACGTGAAGAAATTGG
TGGTGAATCAAATGAAAGCTAATGAAATTCGTGACCTTACCACTGCTGAAATTGAACAAA
AAGTAAAGTCTCTTAAAGAAGAACTTTTCAATCTTCGCTTTCAATTAGCGACAGGACAAC
TTGAAAATACTGCTCGCATTCGTGAAGTGCGCAAAGCTATCGCGCGCATGAAAACTGTGA
TTCGTGAAAGAGAAATTGCTGCCAACAAATAATCACTGAGGGGAGGTCGTGAGCATGAGC
GAACGTAACCAACGCAAAGTTTACCAAGGCCGTGTTGTTTCTGACAAAATGGATAAAACC
ATCACTGTTGTTGTTGAAACATACAAAAAGGATCCTATTTACGGTAAACGCGTAAAATAC
TCGAAGAAATTCAAAGCACATGATGAAAATAACCAAGCTAAAATCGGAGACATCGTAAAG
ATCATGGAAACTCGTCCATTATCTGCAACTAAGCGTTTTCGTCTAGTAGAAGTTGTCGAA
GAAGCTGTTATTATCTAATAAAGTTCGGAATTCTTTTTCCGAAGGGAGGTAACAAATAAT
GATTCAACAAGAGACTCGTTTAAAAGTTGCTGACAACTCCGGTGCGCGTGAGGTACTTAC
TATTAAAGTTCTTGGCGGTTCTGGACGTAAAACGGCTAACATTGGTGATGTAATTGTTTG
CACGGTTAAACAAGCAACACCAGGAGGCGTTGTCAAAAAAGGTGAAGTCGTAAGAGCTGT
TATCGTTCGCACAAAAAGCGGAGCACGCAGAACTGACGGATCATACATCAGCTTCGATGA
GAATGCATGTGTTATCATCCGTGACGACAAGAGCCCGCGTGGAACTCGTATCTTCGGACC
GGTTGCCCGTGAATTACGTGAAAACAACTTCATGAAAATTGTTTCTCTGGCTCCAGAAGT
TATCTAATGAAATAAATGCCTTACTCAAGGAGGTGCGATCAGGATGCATGTGAAAAAAGG
CGATAAAGTAATGGTTATCTCTGGTAAAGATAAAGGCAAACAAGGTACAATCCTTGCTGC
TTTCCCTAAAAAGGACCGCGTTCTAGTTGAGGGTGTAAACATGGTGAAGAAGCACTCTAA
ACCAACTCAAGCAAACCCTCAAGGCGGTATTTCTAATCAAGAGGCGCCAATTCATGTATC
AAACGTTATGCCGCTCGATCCTAAAACAGGTGAAGTGACTCGCGTAGGATACAAAGTGGA
AGATGGCAAAAAAGTTCGTGTTGCAAAAAAATCTGGGCAAGTCTTAGATAAATAGTATTT
AAAGGAAGGGAGGTCTATCTCATGAACCGCCTTAAAGAAAAGTACAATAAAGAAATTTCA
CCTGCTTTAATGACGAAGTTCAACTACGACTCTGTTATGCAGGTGCCAAAAATCGAAAAA
ATCGTAATCAACATGGGTGTTGGTGATGCTGTTCAAAACGCGAAAGCAATCGACAGTGCT
GTTGAAGAATTAACGTTTATCGCAGGTCAAAAACCTGTCGTTACTCGTGCGAAGAAATCA
ATTGCTGGATTCCGTCTTCGTGAGGGAATGCCTATCGGTGCGAAAGTAACTCTTCGCGGA
GAGCGCATGTATGATTTCCTTGATAAACTTATTTCTGTATCTTTACCGCGTGTACGTGAC
TTCCGCGGGATTTCTAAGAAATCTTTCGACGGTCGCGGAAACTACACTCTTGGTATCAAA
GAACAGTTAATCTTCCCTGAAATTGACTACGATAAAGTAACAAAGGTTCGCGGAATGGAC
ATCGTTATTGTAACGACTGCTAACTCTGACGAAGAGGCTCGTGAGCTATTAACTCAAGTA
GGTATGCCGTTCCAGAAATAATCAATGAAAGGGAGGCGAAATCGTGGCTAAAAAGTCAAT
GATTGCGAAACAACAACGTACACCAAAGTTTAAAGTGCAAGAGTACACTCGCTGTGAACG
CTGCGGACGTCCGCACTCAGTCATTCGTAAATTTAAACTTTGCCGTATTTGTTTCCGTGA
GCTTGCATATAAAGGACAAATTCCTGGCGTGAAAAAAGCCAGCTGGTAATCCCCAAGAAT
GGGAAGGAGGTAATTATATAATGGTTATGACAGATCCAATTGCAGATATGCTGACTCGTA
TTCGCAATGCAAACATGGTACGTCATGAGAAGCTTGAAATTCCTGCTTCTAAATTGAAAA
GAGAAATTGCTGACATTTTAAAGCGTGAAGGTTTCATTCGTGACGTTGAGTTCGTAGAAG
ACAGCAAACAAGGTATCATCCGCGTTTTCTTGAAATACGGACAAAACAACGAGCGCGTTA
TCACTGGTCTTAAAAGAATCAGCAAACCAGGTTTGCGTGTATACGCTAAATCAAATGAAG
TACCTCGCGTACTTAACGGTCTTGGAATCGCGATTATTTCTACATCACAAGGTGTTTTAA
CGGACAAAGAAGCCCGTGCAAAACAAGCTGGTGGAGAAGTTCTAGCATACGTTTGGTAAG
AAGTTTAACAAGAATGGAGGTGTTTTAGTATGTCTCGTGTAGGAAAAAAACTGCTTGAGA
TCCCTTCTGGAGTTACAGTAACGCTGAACGAAGGCAACACTGTAGCTGTAAAAGGACCAA
AAGGAGAATTAACTCGTACTTTCCATCCTGATATGGAAATCAAAATTGAGGACAACGTGC
TTACAGTTACTCGTCCTTCTGATCACAAAGAGCACCGTGCGCTGCATGGTACGACTCGCA
GTCTGCTTGGAAACATGGTTGAAGGCGTATCTAAAGGATTTGAAAGAGGTTTGGAATTAG
TCGGTGTCGGTTATCGTGCGGCTAAATCCGGAAACAAACTTGTTTTAAACGTTGGATACT
CTCATCCTGTTGAGATTGTTCCTGAAGAGGGCATCGAAATCGAAGTTCCTTCTCAAACTA
AAGTAGTTGTAAAAGGTACAGACAAAGAGCGTGTAGGAGCTATCGCTGCTAACATCCGCG
CTGTACGTTCTCCAGAGCCTTACAAAGGTAAAGGAATCCGCTACGAAGGTGAAGTTGTTC
GCCGTAAAGAAGGTAAATCTGCTAAGTAAGACCGCTTAAAGTGAAGAAAGGAGTGACCTA
AGGATGATTACGAAAACTAGCAAAAATGCTGCTCGTCAAAAAAGACATGCCCGTGTTCGT
GCTAAACTTTCAGGCACAGCTGAAAGACCTCGTCTGAATGTGTTCCGTTCAAACAAACAC
ATTTATGCTCAAATCATCGATGATGTAAATGGCGTTACACTTGCTAGTGCCTCTACTCTC
GATAAAGATTTGAACGTGGAAAGCACTGGTGACAGCGCTGCTGCTGCTAAAGTCGGTGAA
CTCGTTGCGAAACGCGCTTCTGAGAAAGGTGTTTCTGACGTAGTATTTGACCGCGGCGGA
TACTTATACCATGGACGTGTAAAAGCTCTGGCCGATGCAGCTCGTGAAGCCGGACTGAAA
TTTTAATAAAAAAAGGAGGGACACATGATTATGCGTCGTATTGACCCAAGCAAATTAGAG
TTAGAAGAACGCTTAGTTACGGTTAACCGCGTAGCGAAAGTTGTTAAAGGTGGTCGTCGT
TTCCGTTTCGCAGCTCTAGTCGTTGTCGGTGACAAAAACGGTCACGTAGGTTTCGGTACT
GGTAAAGCACAAGAAGTACCTGAAGCAATCCGCAAAGCTGTTGAAGATGCGAAAAAGAAT
TTGATTGAAGTACCAATGGTTGGAACTACGATTCCACACGAAATCATCGGACGTTTCGGT
GCAGGCAATATCTTGTTGAAACCTGCTTCTGAAGGTACTGGAGTTATCGCTGGAGGCCCT
GTACGTGCGGTACTTGAGCTTGCTGGCGTTGCTGATATCCTTTCTAAGTCTTTAGGTTCT
AACACACCGATCAACATGATCCGTGCAACACTTCAAGGTTTAAGTGAGCTTAAACGTGCC
GAAGACGTTGCGAAGCTTCGTGGAAAATCTGTAGAAGAACTGTTAGGATAAGGAGGGAAC
ATTAATGGCTAAATTAGAAATTACCCTCAAACGCAGTGTAATCGGTCGCCCGGAAGATCA
GCGCGTTACTGTAAGAACACTTGGTTTAAAGAAAACAAACCAAACTGTCGTTCATGAAGA
TAACGCTGCGATCCGCGGTATGATTAATAAAGTATCTCATCTAGTTTCTGTTAAAGAACA
ATAAAAATAAATTATAGGCTAAGGAGGTGTCCTAATGAAACTTCATGAATTAAAGCCTTC
AGAAGGTTCACGTAAAGTACGCAATCGCGTAGGTCGTGGTATTGGTTCTGGTAACGGTAA
AACAGCTGGTAAAGGTCACAAAGGTCAAAACGCTCGTTCTGGCGGCGGTGTACGCCCTGG
ATTCGAGGGGGGACAAATGCCTTTATTCCAACGTCTTCCTAAACGCGGTTTTACAAACAT
CAACCGTAAGGATTACGCTATTGTGAACGTAGACAAATTGAACGGTTTTGCGGAAGGAAC
GGAAGTCACTCCTGAACTTCTTCTTGAGACTGGTGTTATTAGCAAACTTAATGCAGGAGT
AAAGATTCTTGGCAACGGTAAATTAGAGAAAAAATTAACTGTAAAAGCCAATAAATTCTC
TGCTTCTGCGAAAGAAGCTGTTGAAGCTGCTGGCGGTACAGCTGAGGTGATCTAACTTGT
TTAAGACAATCTCCAACTTTATGCGTGTGAGTGATATTCGGAATAAAATCATTTTTACAT
TACTCATGCTTATCGTCTTTCGCATAGGTGCGTTTATCCCTGTGCCATATGTAAATGCTC
AGGCGTTGCAGACACAAAGTTCGATGGGGGTTTTTGATCTCCTTAATACATTTGGCGGCG
GTGCGCTTTATCAGTTCTCCATTTTTGCGATGGGAATTACGCCTTACATCACTGCTTCGA
TCATCATTCAGCTGCTTCAGATGGATGTTGTGCCGAAGTTTACCGAGTGGTCTAAGCAAG
GTGAAGTCGGCCGCCGTAAATTAGCTCAGTTCACGAGATATTTTACGATTGTGCTTGGTT
TTATCCAGGCATTAGGTATGTCTTACGGGTTTAACAACCTGGCAAACGGTATGCTGATTG
AGAAATCCGGCATATCGACATATCTGATTATTGCTTTAGTACTCACTGGAGGAACTGCTT
TTTTAATGTGGCTGGGAGAACAAATTACTTCCAATGGAGTAGGTAACGGAATTTCGATCA
TCATCTTCGCGGGGATTGTGGCTAGTATTCCGAAAACTGTTGGGCAGATTTATGAGACTC
AATTTGTCGGCAGCAGCGATCAGCTGTTTATTCATATTGTAAAAATCGCTTTACTGGTGA
TTGCGATTTTGGCCGTTATTGTTGGTGTTATATTCATTCAGCAGGCCGTACGCAAAATCG
CGATTCAATATGCAAAAGGGCAAGGTCGTTCACCTGTTGGCGGAGGCCAGTCAACTCACC
TTCCGCTTAAAGTGAATCCGGCAGGGGTTATTCCGGTAATCTTTGCGGTTGCGTTTCTTA
TTACGCCGCGTACTATCGCGTCATTTTTCGGAGAAAACAATGTGACAAAGTGGATTCAAG
CCAACTTTGACAATACACATCCGGTGGGCATGGCGGTTTATGTCGCATTAATTATCGCCT
TTACGTACTTCTATGCTTTTGTGCAGGTAAACCCTGAACAAATGGCTGATAACCTAAAAA
AACAGGGTGGCTATATCCCGGGGGTTCGTCCAGGGAAAATGACTCAAGATAGAATTACGA
GCATTTTGTATCGACTTACGTTTGTGGGTTCTATATTCTTAGCCGTGATTTCCATTCTTC
CTATCTTTTTCATTCAATTCGCTGGATTGCCTCAAAGTGCACAGATTGGCGGAACATCAT
TGTTAATTGTCGTCGGGGTAGCCTTGGAGACAATGAAGCAGCTGGAGAGCCAGTTAGTGA
AACGTAATTACCGAGGATTTATGAAAAATTAGAGGACTGGTTTTAACCATTCCTCTAAAT
AAGAGAGGACGGGGGAAATCCGAATGAACTTAGTCTTAATGGGACTTCCTGGAGCCGGTA
AAGGCACACAGGGAGAACGAATTGTTGAGGATTATGGGATACCTCATATCTCAACGGGAG
ATATGTTCCGTGCTGCTATGAAAGAAGAAACACCACTCGGACTCGAAGCAAAGTCTTATA
TTGATAAAGGCGAGCTCGTACCGGACGAAGTCACAATCGGCATTGTCAAAGAAAGACTCG
GCAAAGATGATTGTGAAAGAGGTTTTCTTCTGGACGGATTTCCGCGAACAGTCGCTCAGG
CTGAAGCTCTTGAAAACATTCTTGAGGAATACGGCAAGCCGATTGATTATGTCATTAACA
TTAAAGTAGACAAAGACTCTTTAATGGAACGTTTGACTGGACGCAGAATTTGCAGTGTTT
GCGGCACAACCTACCATTTGGTTTTCAATCCGCCGAAAACGCCGGGTGTTTGTGATAAAG
ACGGAGGAGACCTTTATCAACGGGCAGATGATAATGAGGAAACCGTCTCAAAACGGCTTG
AGGTCAACATGAAGCAGACTCAGCCTTTACTCGATTTTTATTCTGAGAAAGGGTATCTTG
TCAACGTCAATGGCCAGCAGGACATTAACGACGTGTACAAAGATGTGAAAGAGCTTCTTG
GAGGATTGAGCAAATGATTATCTGTAAGACCCCTCGTGAGCTTGGCATCATGCGGGAAGC
AGGGCGAATCGTGGCTTTGACTCATGAAGAGATGAAAAAGCACATTAAACCAGGAATCTC
GACAAAAGAATTGGATCAAATTGCCGAACGTTTTATTGAGAAGCAGGGTGCAATCCCATC
TTTTAAGGGGTATAATGGGTTTCGCGGGAGCATCTGTGTATCAGTTAATGAAGAACTCGT
TCACGGAATTCCCGGTAAAAGGGTTTTGCGTGACGGTGACATTATCAGCATTGATATCGG
TGCTAAATTAAATGGTTATCATGGTGACTCTGCTTGGACATATCCGGTAGGAAACATCAG
TGATGATGATAAACGACTGCTGGAAGTGACAGAGGAGTCTTTATATAAAGGCTTGAAGGA
AGCAAAACCAGGTGAACGTTTGTCGAATATTTCCCACGCAATACAAACGTATGTCGAAAA
TGAGCAGTTTTCAGTTGTTAGGGAGTATGTCGGACATGGTGTTGGTCAAGACTTGCATGA
GGATCCGCAAATTCCTCATTACGGTCCGCCAAACAAAGGACCTAGGCTGAAGCCTGGTAT
GGTTCTCGCTATAGAACCGATGGTTAACGCTGGCAGCCGGTATGTGAAAACATTGGCTGA
CAACTGGACGGTTGTAACGGTAGATGGGAAAAAGTGTGCTCATTTTGAACATACGATTGC
GATTACGGAAACGGGTTTTGATATACTGACAAAAGTCTAGATGATGAAATGAATTCCTTG
ACACATGTTTTTCATTCCGCACCTGGGCAGATTGTAGGTTTACAATTGGTCGGAAGAAAA
ACCGGCTAGCTGCTGTCATCGGAATGAAGATTCATCATCGTGTACTAAAGCAGACGGAGA
AAGCGTACATTTCATTCTCCTTAGAAAAAGAATATCAATCATTCACCCTTTATGATTGCG
TATCTCCGGAAGTTCAGAACAGTATAAACGAAACAGGGCGTGTGACAAACGGATAACTGA
GATTTTCTCTTTTGAAATTTGTCAGAGAGCAAGTTACTGATTTGAAGAAGGGAGAACACT
TGAATGGCGAAAGACGATGTAATTGAAGTGGAAGGTACGATTGTCGAAACACTGCCAAAC
GCGATGTTCAAAGTTGAACTCGAAAATGGCCATACGGTTTTGGCTCACGTATCTGGTAAA
ATCCGCATGCACTTCATTCGCATTTTACCTGGAGACAAAGTTACGGTAGAATTATCTCCA
TATGACTTAACTCGTGGCAGGATTACGTACCGTTACAAATAAAGCACTCCGGAAACTGAA
GGAGGTTGGAAACACATGAAAGTGAGACCATCAGTTAAACCAATCTGCGAAAAATGTAAA
GTTATTCGCAGAAAAGGAAAAGTAATGGTGATCTGTGAAAATCCAAAGCATAAACAAAAA
CAAGGATAATTAATAAGGAGGTGCCCAGAGAATGGCTCGTATTGCTGGTGTAGATATCCC
ACGTGACAAACGTGTTGTTATTTCTTTAACATATGTCTTCGGAATTGGCCGCACAACGGC
TCAGCAAGTCTTGAAAGAGGCTGGTGTTTCTGAAGATACTCGTGTGCGTGATCTTACTGA
AGAAGAACTTGGTAAAATCCGTGATGTTATTGACAAACTGAAAGTAGAAGGTGACCTTCG
CCGTGAAGTTTCTCTTAACATCAAGCGTCTGATCGAAATCGGAAGCTACCGCGGAATCCG
CCATCGCAGAGGTTTGCCTGTTCGCGGACAAAACTCTAAAAACAATGCGCGTACTCGTAA
AGGTCCGCGTCGTACTGTAGCTAACAAGAAAAAATAAGTAAGTAAGGGAGGTACCTAAAC
AATGGCTGCTGCTCGTAAACAAAACACGCGTAAACGTCGCGTGAAAAAGAATATTGAGTC
AGGAATCGCTCATATTCGTTCAACTTTCAATAACACGATCGTTACGATCACTGATACTCA
TGGTAATGCTATTTCTTGGTCAAGTGCCGGAGCTCTAGGATTCAGAGGTTCTCGTAAATC
TACTCCTTTTGCTGCGCAAATGGCTGCTGAAACAGCTGCTAAAGGTTCAATCGAACACGG
ACTTAAAACTCTTGAAGTAACTGTTAAAGGACCAGGTTCTGGCCGTGAAGCTGCAATCCG
TGCTTTACAAGCTGCCGGGCTTGAAGTTACAGCTATCAGAGACGTAACTCCTGTTCCTCA
TAATGGATGCCGTCCACCAAAACGTCGCCGCGTGTAATTTGTTTGTATAGATTTTGTGTC
CCTGTCAATAATGGGTTATGATACAGTTATTTATGAAACGAATGCACCGACTCGTTGCCT
GAGCACATACGGGACTAAACAATGGGGAATTTCGGATGGAATCTCATATGATTCTATTCG
AGGTTTCGACGTTTTGAAGGAGGGTTTTAAGTAATGATCGAGATTGAAAAACCAAAAATC
GAAACGGTTGAAATCAGCGACGATGCCAAATTTGGTAAGTTTGTCGTAGAGCCGCTTGAG
CGTGGATATGGTACAACTCTGGGTAACTCCTTACGTCGTATCCTCTTATCCTCACTCCCT
GGTGCCGCTGTAACATCGATCCAGATAGATGGTGTACTGCACGAATTCTCGACAATCGAA
GGCGTTGTGGAAGATGTTACAACGATAATCTTGCACATTAAAAAGCTTGCATTGAAAATC
TACTCTGATGAAGAGAAGACGCTTGAAATTGATGTACAGGGCGAAGGAACTGTCACAGCA
GCTGATATTACACACGACAGCGATGTTGAAATCCTTAATCCGGATCTTCATATCGCGACT
CTTGGTGAGAATGCGAGTTTCCGAGTTCGCCTTACTGCACAAAGAGGACGTGGGTATACA
CCTGCTGATTCGAACAAAAGAGACGATCAGCCAATCGGCGTGATTCCGATCGATTCAATC
TTTACGCCAGTTTCTCGTTTATCTTATCAGGTAGAAAACACTCGTGTAGGCCAGGTTGCA
AACTATGACAAACTTACACTTGATGTTTGGACTGACGGAAGCACTGGACCGAAGGAAGCA
ATTGCGCTCGGTTCAAAGATTTTAACTGAACACCTTAATATATTCGTCGGTTTAACTGAC
GAAGCTCAGCATGCTGAAATCATGGTTGAAAAAGAAGAGGATCAAAAAGAGAAAGTTCTT
GAAATGACGATTGAGGAACTTGATCTTTCTGTCCGGTCTTACAACTGCTTGAAGCGTGCG
GGCATTAACACGGTTCAAGAACTTGCGAACAAGACGGAAGAAGATATGATGAAAGTTCGC
AACCTGGGACGCAAATCACTTGAAGAAGTGAAAGCGAAACTTGAAGAACTTGGACTCGGC
CTTCGCAAAGACGATTGATCTAGTTTCCATGTGAACTAGGATTTTCGTGTGTTTTTTATT
TAGAAACAGCATTCCATTAAAGGAGGGGACATCACATGTCATACAGAAAACTAGGACGTA
CGAGTTCACAGCGTAAAGCTATGCTTCGTGATCTTACAACAGATTTGATCATCAACGAAA
GAATTGAAACAACTGAAACACGTGCGAAAGAACTTCGCTCTGTTGTTGAAAAGATGATCA
CTCTTGGTAAGCGCGGTGACTTGCATGCTCGTCGTCAAGCTGCTGCATACATTCGCAACG
AGGTTGCTAATGAGGAAAATAACCAAGATGCACTTCAAAAATTGTTCTCTGACATTGCAA
CTCGTTACGAGGAGCGCCAAGGCGGATACACACGTATTATGAAGCTTGGTCCTCGCCGTG
GTGACGGTGCACCAATGGCAATCATCGAATTGGTTTAATCACATATTTTTGTGTATCTAA
AGAAGGGCGGGACAGTTTCTAACTGGATCTATGCCCTTTTTTTAGATATCAGAACTTTTT
ATCATGAGACAGACAAGCAGAGCTATAGCTGAGAGGAGGCCAGGCGCCCGTGGATCAAAA
ACAGCTTATATCCGTAAAAGACATTCTATTCCGATACCGCAAAGATGCGGAAAGACCGGC
GCTGGACGGTGTGAGTCTGGAGGTATACGAAGGAGAATGGCTTGCTATCGTAGGCCACAA
CGGTTCAGGGAAGTCGACTTTGGCCAGAGCGCTGAACGGACTGATTTTGCCTGAGGCCGG
AGAAATTGAAGTCGGCGGCATCAAGCTGACTGAGGATACCGTGTGGGATGTGCGAAAAAA
AATAGGGATGGTCTTTCAGAATCCCGATAACCAATTTGTCGGAACGACTGTTCGCGATGA
TGTGGCTTTTGGTTTAGAAAACAATGGTGTTCCGCGCGAAGAAATGATTGAGAGAGTAGT
TTGGGCTGTCACACAAGTCAATATGCAGGATTTTCTTGATCAAGAGCCGCACCATCTCTC
CGGAGGTCAAAAACAAAGAGTGGCGATCGCAGGAATTATTGCCGCGCGTCCTGATATTAT
GATTTTGGATGAAGCGACATCCATGCTTGACCCGATTGGGAGAGAAGAAGTCCTTGATAC
TGTCAGACGCTTAAAAGATCAGGGCATGGCCACCGTCATTTCGATAACACATGATCTGGA
AGAAGCCGCAAGGGCGGACAGGATCATTGTGATGAACGGCGGCAGGAAATATGCAGAGGG
CACGCCTGAAGAGATTTTTAAATTAAACGAAGACTTGGTTCGCATCGGTCTTGATTTGCC
TTTCTCATTCCAGCTCAGCCTGCTTTTGAAAGAAAGCGGACTGGCGTTAACGAAAAACCA
TCTGACTCAGGAAGGGCTGGTGAATGAGCTGTGGACATTAAAATCAAAGATGTAGAACAC
CGCTATCAAATGAAGACACCGTTTGAACGGCTTGCTCTGTATGATATCAATGCCGTAATA
AAAGAGGGCAGCTACGTTGCCGTCATCGGGCATACAGGGTCGGGCAAATCGACGCTCCTG
CAGCATTTAAACGGTTTGCTGAAACCGACTAAAGGACAGCTTGAACTCGGGAGCACGATT
CTGGCAGCCGGTAAAAAGAATAAAGACCTTAAGACTTTACGAAAAAAAGTCGGAATCGTT
TTCCAATTTCCCGAACATCAGCTGTTTGAAGAGACTGTGCTGAAGGACATCGCATTCGGA
CCGATGAATTTCGGTGTAAAAAAAGAAGACGCTGAACGGAAAGCCAAAGAAATGCTGGGG
CTTGTGGGCCTTCCGGAAGACATTTTGGATCGTTCACCATTTGAGCTCAGCGGCGGCCAG
ATGCGCAGAGTGGCGATTGCCGGCGTTCTCGCGATGGAGCCGGAAGTGCTGGTTTTGGAT
GAACCGACGGCCGGTCTTGATCCGAGAGGGCGCCAGGACATTATGGACATGTTCTATGCG
CTTCATCAGCGGGGAAACCTGACAACCGTTCTCGTCACCCACAGCATGGAGGACGCCGCC
CGTTATGCCGACGAGATGATCGTCATGCACAAAGGAACCATTAAAGCGACGGGGAGTCCG
CGTGACTTGTTTGTAAAAGGTGAAGAGATGTCCGAAATGGGCCTGGATCTTCCTGAATCG
GTGAAGTTTCAGAGACGGCTTGAGAAGGCTCTCGGCGTCAAGTATGAGAAACCCATGCTG
ACCCTGCAGGATGCCGCCAGTGAAATTAAGGCTTTCTTTCAGGAGGAAAAGGACCAATGA
TGGACAGCATGATTATCGGAAAGTATGTTCCCGGATCATCGCTTATTCACCGATTGGACC
CGCGAACAAAACTTGTCAGCATCTTTCTTTTTGTATGTATTGTTTTTTTGGCAAACAACG
TACAGACGTACGCTTTACTCGGGTTGTTTACATTCGGGGTGATTGCCTTAACACGAGTGC
CGTTCAGCTTTTTGCTGAAGGGGCTTAAGCCGATTATCTGGATTGTGGCGTTTACCTTTT
TATTACACATTTTCATGACGCATGAAGGATCTGTCATTTTTCAGCTTGGCTGGTTTAAAG
TGTATGAGGGCGGACTTATACAGGGTATTTTTATCTCCCTCCGTTTCGTTTACCTTATCT
TTATGACGACGCTGCTGACGCTGACAACAACGCCGATTGAAATAACAGATGGAATGGAGC
AGCTGCTGAACCCTTTTAAAAAGGTGAAGCTGCCCGTACACGAACTCGCATTGATGATGT
CGATATCATTGCGATTTATCCCGACATTGATGGAAGAGACAGATAAAATCATGAAGGCGC
AAATGGCGAGGGGTGCGGACTTTACAAGCGGCCCGGTGAAAGACAGAATCAAAGCGGTTG
TTCCGCTGCTTGTCCCGCTGTTTGTCAGCGCCTTTAAACGCGCAGAAGAGCTCGCGGTCG
CCATGGAGGCGAGAGGCTACCAGGGCGGTGAGGGGAGAACGAAATACAGAAAGCTTGTCT
GGACCGGAAAGGATACCGGAGCTATTCTGCTCATCATGGTATTAGCCGTGTTATTGTTTT
TCTTAAGAAGTTAGAGGTGCTGCTGAATGAGAGTGAAATGTACCATTGCTTATGACGGGC
ATTTATTTAACGGGTATCAGGTTCAGCCTGGAAAGCGGACCGTTCAAAGTGAATTGGAAA
AAGCGCTGGCCGTCATCCATAAAACGGACGGCAGAGTGCCTGTTTACTCATCCGGCCGCA
CGGACAGCGATGTTCATGCTGCCGGGCAGGTCATTCATTTTGATACGCCGCTGTCCATCC
CGGCTGAGAAATGGCCGTTTGCGCTCAATGCCCTGCTGCCTGATGATATTGCCGTCAAAA
CAGCAGAGATTGCGGATGATGGGTTCCATGCACGATTTAGCGCGGTCCAAAAGGAATATC
GCTACATTGTATATACGGAGAAACACCCGGACGTATTTAAACGACATTACGCTTACCATT
TTGCATATCCGCTTAATGTGCAGAAAATGAGGGAAGCTTCAAGGCACCTCATCGGGACAC
ATGATTTCACAAGCTTTTGCGCGGCTGATACCGCGGTTCAGGATAAGGTCAGAACGATTT
ACGAGCTGGATTGGACTGAGACCGGAGACGGCCTGCAGATGCGGATCACCGGTAACGGTT
TTCTCTATAATATGGTCAGAATCATTGCCGGAACGTTATTGGATACAGGAGCTGGAAAAT
TTTCTCCCGATGATGTAAAAGCAATGCTCGAAGCGAAAGATCGCGAAGCCGCGGGGCGCA
CCGCACCGGGGCACGGGCTGTATTTATGGAGCGTTTGCTATGACAACTAAACCAGGTGTA
ACATTTTCTTGACAGAGTCTGCATAAAGTTATAAGATATCATATGGTATGTATTTCAACC
CCACGATAAGCCCCGGAACTTATTGTGTTGTGAAATAGAACGTAATCGAAGATTATTGAA
AATGACAGATCATTTAGGAGGGAAATTCAATGCGTACAACACCTATGGCTAACGCAAGTA
CTATTGAACGCAAGTGGTTAGTTGTTGATGCAGCTGGCAAGACTTTAGGACGTCTTTCTA
CAGAAGTTGCATCTATCCTTCGCGGGAAACACAAACCGACTTACACACCGCACGTTGATA
CTGGAGATCATGTGATCATCATCAACGCTGAAAAAATCGAGTTAACTGGTAAAAAGTTAA
CTGACAAAATCTACTACCGTCACACTCAACATCCAGGCGGATTAAAATCAAGAACTGCTC
TTGAAATGCGTACAAACTACCCTGAGAAAATGCTTGAGCTTGCTATCAAAGGCATGCTTC
CAAAAGGTTCTCTAGGTCGTCAAATGTTCAAAAAATTGAACGTATACCGTGGTTCTGAGC
ATCCACATGAAGCACAAAAACCTGAAGTTTACGAACTTCGCGGTTAATTAAAAAGGAGGT
TACCAATTTGGCACAGGTTCAATATTACGGTACTGGCCGTCGTAAAAGTTCTGTAGCGCG
TGTGCGCTTAGTTCCAGGAGAAGGTCGTATCGTCGTTAATAATCGTGAAATCAGCGAGCA
CATTCCATCTCCAGCTCTAATCGAAGATATCAAACAACCATTAACTTTAACTGAAACAGC
TGGTACTTATGATGTTTTAGTAAACGTACATGGAGGCGGCTTATCTGGTCAAGCTGGAGC
AATCCGTCATGGTATCGCTCGTGCTTTGCTTGAAGCAGATCCAGAATACCGTGCAACACT
TAAACGTGCTGGTCTTCTGACTCGTGACGCTCGTATGAAAGAACGTAAAAAATACGGTCT
TAAAGGCGCTCGTCGTGCACCTCAGTTCTCAAAACGTTAATCGTTTTGGATGGCAAAAAC
CACAACTTCTTGGTTGTGGTTTTTTTGTATTTTTTTCTCATATTCAAGAGGTTATCCGAT
GTTTTTCTAGAATTGTTTGTTATACTCTATTCATTACCAATAAGGAGCGCAGTTATAATG
AATAAGTTAGTCATACATAACAGCAAGGCATGGGATAAAAAAGTCGAAACAGGCAATGAA
TGGACGGTTGCGGTTGATTCTCATACGATTGGTGAAGCGAAAAAAGGCAATTGGAGCATC
AGAATGACCCCCGGAAAAGATGTGCCGGCGGATTGGTTTCCGCCCATAGACGGTCTGAAG
GTTCTTTGTCTCGCTTCAGGAGGAGGACAGCAAGGGCCGGTCCTTGCTGCTGCAGGAGCG
GACGTGACCATCTTTGACAATTCGGAAAAACAGCTTGCGCAAGACAGAATGGTTGCCGAG
CGGGACGATCTTACGCTTCGGACTGTCAAAGGCAGCATGAATGATCTGAGCTGTTTTGAT
GATGAGTCATTTGATTTTATCGTGCACCCGGTATCGAATTGCTTTGTTGATACGGTTCTT
CCGGTATGGAAAGAAGCTCATCGCGTATTGAAAAAAGGCGGGTCTTTAGTCTCCGGTTTT
GTAAATCCCGTCGTGTTCTTATTTGATATGGATTTAGAGCAGGAAGGTGTACTCAAAGTA
AAGTATTCCATTCCGTTTTCGGATGAAAAAGACCTGAGTAAGAAAAAGGTAAAGGAACTT
ATTGATAATCATGAAGCGCTTGAATTCGGCCATACGCTGGAGGATCAAATTAAAGGTCAG
ATTGACGCAGGCTTCATGGTTGCCGGTTTTTACGAGGACAAAGGCGGCCTCGTGCTGGAT
GAATACATTAATACATACTCCGTAACAAGAAGCATTAAAATATAAAAACGGCATCCCGTC
AGAGGTGCTGTTTTTTTGCGGCTTTTTCCTGCGGACGGCTGATCACATTAGCCGAAACCG
GTTCTATTCCAATTTCTCTGGCCCAAACCGACAGTTGTCCCATATGGTGAATCTCATGCG
CAAGGATGTGGCGGAGAATATCTTCTTTAGGAAAGGTTTGGTCCATCCAGTCCGGCTTAA
CAAGATCCGGTCCTTTGAGGGAGACCGCATGAATGACATCCTCCCGATGCTGTTCAGACA
GCTTTCTGAGATCCTGAATGCTCGTATAGTCAGACTCAGCAGGTAAAACATCATCTTTAC
CTAAAATGGCACGAGCCCAGCTGATCTCGACATCAATGATATGAAATAAAGTCCGCAAGA
TGCTCTCCATTCCGCCCGTCCGGGTTTTCGTCAGTTCCTCCCGGCTCAGCTTTTCACATA
TCATAAACCACTCGTCACGCACCGTCCAATTGTATTGAAACAGCTTTTTCATCACGTCAC
CTCAGCTCTTTATTCTTCCAGTTAACATAAAACTCCTTCATTTGGGAGGATTTCCACTAT
CAACAAAGCATGCTTTTTCCCTTTTCCTTTCAAAATAACAGTAAAAAGGAGCGTGGCTGG
CAATGGCAGAAGTATTATCTTTTTCAGACGTGAAACGGCAGAAGGATTTTGAGCTTGAGA
AGAGTTTACTAAAGGAGCTGTCACTGACGCAGATCATTCAGTCCGTAAAAGCATGTCTTA
CCCCTTTGTTTCCCTTTCTTCAAGACGAACACGGCATTCTGAGTGAAGGATGCATAGATT
TTGCAATTGAAGCGTATTTATTAGGCGGCAGGTTCGGCGTCTTTGGCTATTATGGTGAGT
CTTTGCAGAGGGCAAACGCCCGTTCGGCTGAGGAAGAGGAAGAACTGACGGTCGATTTTT
TTGAATATCTTTGCAATTGGACGCATGAGCAATATTCTTCCGTTAAACAAAAAGAAATCT
ATGAAGCGTCCTGCCGGTTTATCAACAGCTGGTGGACGGAAGGATTTCTGCAAAGAGAAA
AACAATGTAAGCTCCGCATGAGGTAATCATAATTTCTTCCCTTGTCCCATACTTATTAAT
AACGGGGACAAGCGGGAGGGAAAGGTATGACAAAAAAGCTGAAATGGCTCGGTTTTTTAC
TTGGCTTTATCATATTATTGTGTTTATTCCGGTTTCAATTCCAAAATGATGATTCTTGGC
GGCCGTGGAGTCTGCCTCTGAGCGGGAAAATCATCTATCTCGATCCGGGACACGGCGGGC
CGGACGGAGGCGCCACGGGAGGCAGTCACCTTGAAAAGGACATTACTCTCGAAGTGGCCT
CCAGGGTAAGAGACTATTTGCAGGAGCAGGGAGCTTTGGTCATTATGACGCGGGAGACGG
ATACTGATTTAGCTCCTGAAGGGACGAAAGGCTACAGCAGACGCAAAGCGGAAGATCTGA
GAAAGCGCGTGGAAATCATCAACCGTTCAGAGGCGGAGCTTTATATCAGCATTCATCTGA
ACGCCATACCGTCACCGAGATGGAGCGGCGCCCAAAGCTTCTACTATGGAAAATACGAAG
AAAATGAAAAAGTGGCAAAATATATACAGGACGAATTGAGAATCAATTTGGAGAATACAA
CGAGAAAGGCGAAACGGATACACGGCATTTACTTAATGCAGAATGTAACCAAACCGGGCG
CGCTGGTGGAAATCGGATTTCTGTCCAATCCCGCGGAAGCGAAAAGGCTCGGCCAGCCCA
AATATCAGGACAAAATCGCTTCTTCCGTGTATAAGGGCGTATTGAGATATTTTACAGAGA
AAGGAGACCCTCCCGAGTAAGGAGGGTTTTTCGCCGATTCTATGTTTAATATATGGTATA
ATACCATTTGTAAACGAATACACAAAGGGTGAGGGTTCGATGATAAGAGAAGATGAAGTA
AGAAATATAGTCGGAAACATGCGCGAACCTTTTCTTCATAGACCGCTGGGAGAATTGGAT
GCCATTAAAGAAGTAAAGATCAAGCCGGAAAAACGGCATGTCAGTGTAAAAATTGCATTG
GCAAAAACGGGGACGGCTGAACAGATGGGTATTCAGCAGGAAATCGTATCCGTTCTGAAA
GAAGCGGGTGCGGAAACTGTGGGACTGCGGTTTGAAGAGCTGCCGGAAGAAACATTGGCA
AAATTCAGCCGGCCGGCTGCTGAAAGCGAAACCCTGCTGAATAGGAAACACCCGCCGGTC
TTTCTTGCGGTGGCAAGCGGAAAAGGCGGTGTCGGCAAATCAACGGTTTCCGTCAACCTG
GCCATTTCTCTTGCGCGGCTCGGAAAAAAAGTCGGCTTGATTGACGCGGATATATACGGA
TTCAGCGTGCCGGACATGATGGGTATTACAGTTCGCCCGACAGTAGAAGGAGAAAAACTG
CTTCCTGTCGAAAGATTTGGAGTAAAGGTTATGTCGATGGGCTTTTTCGTCGAAGAAAAC
GCTCCGGTTGTGTGGAGAGGGCCGATGCTGGGCAAGATGCTGAATAACTTCTTCCATGAA
GTTGACTGGGGAGAGGTTGACTATATCGTTCTTGATCTGCCGCCCGGCACGGGTGATGTG
GCGCTTGATGTACACACGATGCTTCCGAGCTGCAAAGAGATTATCGTATCAACGCCGCAC
CCTACAGCCGCATTTGTAGCGGCGAGAGCGGGTTCTATGGCGATTAAGACCGATCATGAA
GTTGTAGGGGTCATTGAAAATATGGCTTACTATGAAAGTGCAAAAACCGGCGAGAGAGAA
TATGTGTTCGGTCAAGGTGGGGGAGATAAGCTTGCAGAGGAATTGCAAGTGCCGCTGCTT
GGCAGAATTCCTTTAAAACAGCCTGATTGGGACAAGGATCAATTTGCGCCTTCTGTCTAT
GACAGAAGTCATCCGATCGGGAAAATTTATATGGGGATCGCCCAGAAAGTCATTGAAAAA
ACAGCTGAATAAAAAAGGGGCCGGGATCAACACGGCCCGGCCTTTTATTGGCTTTCTTTT
TCAGAGCTTGAAGCCGCTTTTTTCAATTCATCCTCGAATTGCTTTTTGAAAAGCGGGCTG
GAAAGTGTCTCTGTAATTACATCTTCTAAGTAACTGCGGAATTTTTGGCTTTTCACCAGC
TCATAGTATTTTTTATCCATGCCGGGGTCCTGCATGATCTGCATAAAACTTTTCTGATAA
TCAGGGTCTTTCATCAGTTTTTTTATGATTTTTTCATGCTCGGGCTGAAGAGTTTTTGCA
AAGCTCTCGGCGAACTTTGAGTCTTCAAAGATGGTTTTCCAGAACTCCGCCCCTTTTTTA
GAGGTGAGGGTTTTCTCTATTGTGCCTTTAATGGCATTTTGATCAATCACCAATGCCTCA
TTCATCGCATCATCATTTAATATTTCCTTAATTGCTTTTTTTCCATCATCGGTCTTTAAT
ATATCAACAACCATTTTTTTAGTCTGGTCATAATCCATATCCGCTGCTTGGTCTTTTGGA
GCACAAGCTGTTACAGATAATACAACAAAACAGCTTATCAATAGCGTTTTGGCTTTTGAC
ATGCATAAGCTCCTTCCTTACTTGTACTTATTTTTAATATGATTCATCGGAATGGATTTA
TACATAACAAAATATCGCTGAACGCGATTGTCAGGGGGATGAATAAGAGATGAAAAGCCG
CGGGCTTGTTCGATTTTTCTTTTCGATTTTAGCTGTGGGCGCTCTTATTACAAGCGTCGT
GGGATTTGCTCTGAAGTGGGGGGAGTACAAGGGGTTCTTTCTGAATTTTGAGGCCGGTCA
GATTTTCTCCGTTCTGATCTGGTTTATCGGGGTAGGCATGATTTTCAGTGTGATCAGCCA
GATGGGATTCTTCGTTTTTCTGACGGTGCACCGGTTTGCCCTTGAAATTCTCAGATCAAG
CTCGCTTTGGAATCTGCTTCAGCTGTTTATCATTCTGTTTGTCGCTTTTGATTTAATGTA
CGTCAGATTTTTGTTTTTCGGAGAGCGGGATGACTCGATTGCGGGGTTTGTCTGGCTGCC
GCTGGCTCTGCTTGCCGTCGGCCTGTTGACGGCGTATATAAAACAAAAGCAGTCCTCAAA
AAATACGTTCGTTTCATCATTATTTTTAATGGTCGTTATTACAGCGCTTGAATGGGTTCC
TGCGCTACGAGTGAATAATGAGGACTGGCTTTATTTGATGCTGATTCCGCTGATGGGCTG
CAATGCGTTTCAGCTGTTAATGCTGCCGAAGTTTGCCCAGAGGTAGTTATTTCACTTCTG
ATGACTTGACGTCAGTATTTGCGATCAGGTCGCCGACGGTCACGTTTTTCAGTCCTTTTT
GCTTTAAATTGTGAATAATGGCGGGGAGCGCTTCTTCAGTCTGTGTTGCTGAATCAGAGG
CGTGCAGCAGGACAATGTCGCCGCCTTTTATATGACTGTTTACATTTTCAATGATTTTAT
CAGGGCCGGGATTTGTCCAATCCTGCGAGTTAACGCTGTAATGAACCACTGAATAGTGGT
ACTGCTGTGCAATGGTAAGAACCTTTTTATTAAATTGTCCGGTCGGCGGGCGGAGTAAAT
GAACATTCTTCACTCCCAGCTTTTTAAATGCAGTCTGGGCCCGGAGGATATCTTTTTTTA
TTTCATTGTCCTCTAGGTTGGTATAATTCTTATACGCATATCCCATGCTGCCGATTTGAT
GTCCGTCTTTTACCATACGTTCAACTGTGTCCGGGTGCCGTTCCGCCCAAGAAGCTGACA
GAAAAAAAGTGGCGTTTTTAATACCGTTTGCTTTTAGCGCGTTCAGAATTGGAACTGCTT
TTTCGTCGCCCCAGCTGATATCGAATGTTAATGCGACTTCGCCCGCTTTCGTCTCCCCTT
TTGAAATAGCCTTCGGGCCGCTATCAGTTAAAAATACAGGAAGGGGGACGGCTCTCTGTA
TATAAAAAAAGCTGGCTGCTGCAAATGCGGCAATGATAATAATAAGCAGCTGTTTTATCC
TTCTGATGTGCCACACGTAGAAGTGATTCACTGATGACGCCTCCTTATCTTGTCCATGCT
TGATTACATCGTATGCTGCGGCGGAGATGAATATAACGAAATACGTTTTAAAAAAATGAA
AAAAACACTTGCTAAATTTAAAGAATGCATGGTATATTATTAAACGTCGCTGATGAACAG
CAGACAACAACAAAAAGCTTCGGAAACAACTTGAAAAAAGTTGTTGACATAAAAGAAGCT
GAGTGGTAAGATAATAAAGCTGCTTCAACAAGCGGTAATGATCTTTGAAAACTAAACAAG
ACAAAACGTACCCTGTTAATTCAAAGTTTTAAATAAATCGCACAGCGATGTGCGTAGTCA
GTCAAACTACTTTATCGGAGAGTTTGATCCTGGCTCAGGACGAACGCTGGCGGCGTGCCT
AATACATGCAAGTCGAGCGGACAGATGGGAGCTTGCTCCCTGATGTTAGCGGCGGACGGG
TGAGTAACACGTGGGTAACCTGCCTGTAAGACTGGGATAACTCCGGGAAACCGGGGCTAA
TACCGGATGGTTGTCTGAACCGCATGGTTCAGACATAAAAGGTGGCTTCGGCTACCACTT
ACAGATGGACCCGCGGCGCATTAGCTAGTTGGTGAGGTAACGGCTCACCAAGGCGACGAT
GCGTAGCCGACCTGAGAGGGTGATCGGCCACACTGGGACTGAGACACGGCCCAGACTCCT
ACGGGAGGCAGCAGTAGGGAATCTTCCGCAATGGACGAAAGTCTGACGGAGCAACGCCGC
GTGAGTGATGAAGGTTTTCGGATCGTAAAGCTCTGTTGTTAGGGAAGAACAAGTGCCGTT
CAAATAGGGCGGCGCCTTGACGGTACCTAACCAGAAAGCCACGGCTAACTACGTGCCAGC
AGCCGCGGTAATACGTAGGTGGCAAGCGTTGTCCGGAATTATTGGGCGTAAAGGGCTCGC
AGGCGGTTTCTTAAGTCTGATGTGAAAGCCCCCGGCTCAACCGGGGAGGGTCATTGGAAA
CTGGGGAACTTGAGTGCAGAAGAGGAGAGTGGAATTCCACGTGTAGCGGTGAAATGCGTA
GAGATGTGGAGGAACACCAGTGGCGAAGGCGACTCTCTGGTCTGTAACTGACGCTGAGGA
GCGAAAGCGTGGGGAGCGAACAGGATTAGATACCCTGGTAGTCCACGCCGTAAACGATGA
GTGCTAAGTGTTAGGGGGTTTCCGCCCCTTAGTGCTGCAGCTAACGCATTAAGCACTCCG
CCTGGGGAGTACGGTCGCAAGACTGAAACTCAAAGGAATTGACGGGGGCCCGCACAAGCG
GTGGAGCATGTGGTTTAATTCGAAGCAACGCGAAGAACCTTACCAGGTCTTGACATCCTC
TGACAATCCTAGAGATAGGATGTCCCCTTCGGGGGCAGAGTGACAGGTGGTGCATGGTTG
TCGTCAGCTCGTGTCGTGAGATGTTGGGTTAAGTCCCGCAACGAGCGCAACCCTTGATCT
TAGTTGCCAGCATTCAGTTGGGCACTCTAAGGTGACTGCCGGTGACAAACCGGAGGAAGG
TGGGGATGACGTCAAATCATCATGCCCCTTATGACCTGGGCTACACACGTGCTACAATGG
ACAGAACAAAGGGCAGCGAAACCGCGAGGTTAAGCCAATCCCACAAATCTGTTCTCAGTT
CGGATCGCAGTCTGCAACTCGACTGCGTGAAGCTGGAATCGCTAGTAATCGCGGATCAGC
ATGCCGCGGTGAATACGTTCCCGGGCCTTGTACACACCGCCCGTCACACCACGAGAGTTT
GTAACACCCGAAGTCGGTGAGGTAACCTTTTAGGAGCCAGCCGCCGAAGGTGGGACAGAT
GATTGGGGTGAAGTCGTAACAAGGTAGCCGTATCGGAAGGTGCGGCTGGATCACCTCCTT
TCTAAGGATTTTAACGGAATATAAGACCTTGGGTCTTATAAACAGAACGTTCCCTGTCTT
GTTTAGTTTTGAAGGATCATTCGATTCTTCGAGATGTTGTTCTTTGAAAACTAGATAACA
GAAGTAATTCACATTCAATTAGTAATGCAAGATATCACGTAGTGATTCTTTTTAACGGTT
AAGTTAGAAAGGGCGCACGGTGGATGCCTTGGCACTAGGAGCCGATGAAGGACGGGACGA
ACACCGATATGCTTCGGGGAGCTGTAAGCAAGCTTTGATCCGGAGATTTCCGAATGGGGA
AACCCACCACTCGTAATGGAGTGGTATCCATATCTGAATACATAGGATATGAGAAGGCAG
ACCCGGGGAACTGAAACATCTAAGTACCCGGAGGAAGAGAAAGCAAATGCGATTCCCTGA
GTAGCGGCGAGCGAAACGGGACCAGCCCAAACCAAGAGGCTTGCCTCTTGGGGTTGTAGG
ACACTCTGTACGGAGTTACAAAGGAACGAGGTAGATGAAGAGGTCTGGAAAGGCCCGCCA
TAGAAGGTAACAGCCCTGTAGTCAAAACTTCGTTCTCTCCTGAGTGGATCCTGAGTACGG
CGGAACACGTGAAATTCCGTCGGAATCCGGGAGGACCATCTCCCAAGGCTAAATACTCCC
TAGTGACCGATAGTGAACCAGTACCGTGAGGGAAAGGTGAAAAGCACCCCGGAAGGGGAG
TGAAAGAGATCCTGAAACCGTGTGCCTACAAGTAGTCAGAGCCCGTTAACGGGTGATGGC
GTGCCTTTTGTAGAATGAACCGGCGAGTTACGATCCCGTGCAAGGTTAAGCAGAAGATGC
GGAGCCGCAGCGAAAGCGAGTCTGAATAGGGCGAATTGAGTACGTGGTCGTAGACCCGAA
ACCAGGTGATCTACCCATGTCCAGGGTGAAGTTCAGGTAACACTGAATGGAGGCCCGAAC
CCACGCACGTTGAAAAGTGCGGGGATGAGGTGTGGGTAGGGGTGAAATGCCAATCGAACC
TGGAGATAGCTGGTTCTCTCCGAAATAGCTTTAGGGCTAGCCTCAAGGTAAGAGTCTCGG
AGGTAGAGCACTGATTGGACTAGGGGCCCCTACCGGGTTACCGAATTCAGTCAAACTCCG
AATGCCGATGACTTATCCTTGGGAGTCAGACTGCGAGTGATAAGATCCGTAGTCGAAAGG
GAAACAGCCCAGACCGCCAGCTAAGGTCCCAAAGTATACGTTAAGTGGAAAAGGATGTGG
AGTTGCTTAGACAACCAGGATGTTGGCTTAGAAGCAGCCACCATTTAAAGAGTGCGTAAT
AGCTCACTGGTCGAGTGACTCTGCGCCGAAAATGTACCGGGGCTAAACGTATCACCGAAG
CTGCGGACTGTTCTTCGAACAGTGGTAGGAGAGCGTTCTAAGGGCTGTGAAGCAAGACCG
GAAGGACTTGTGGAGCGCTTAGAAGTGAGAATGCCGGTATGAGTAGCGAAAGAGGGGTGA
GAATCCCCTCCACCGAATGCCTAAGGTTTCCTGAGGAAGGCTCGTCCGCTCAGGGTTAGT
CGGGACCTAAGCCGAGGCCGAAAGGCGTAGGCGATGGATAACAGGTTGATATTCCTGTAC
CACCTCCTCACCATTTGAGCAATGGGGGGACGCAGGAGGATAGGGTAAGCGCGGTATTGG
ATATCCGCGTCCAAGCAGTTAGGCTGGGAAATAGGCAAATCCGTTTCCCGTGAAGGCTGA
GCTGTGATGGCGAGCGAATTATAGTAGCGAAGTTCCTGATTCCACACTGCCAAGAAAAGC
CTCTAGCGAGGTGAGAGGTGCCCGTACCGCAAACCGACACAGGTAGGCGAGGAGAGAATC
CTAAGGTGATCGAGAGAACTCTCGTTAAGGAACTCGGCAAAATGACCCCGTAACTTCGGG
AGAAGGGGTGCTCTGTTAGGGTGCAAGCCCGAGAGAGCCGCAGTGAATAGGCCCAGGCGA
CTGTTTAGCAAAAACACAGGTCTCTGCGAAGCCGTAAGGCGAAGTATAGGGGCTGACGCC
TGCCCGGTGCTGGAAGGTTAAGAGGAGCGCTTAGCGTAAGCGAAGGTGCGAATTGAAGCC
CCAGTAAACGGCGGCCGTAACTATAACGGTCCTAAGGTAGCGAAATTCCTTGTCGGGTAA
GTTCCGACCCGCACGAAAGGCGCAACGATCTGGGCACTGTCTCAACGAGAGACTCGGTGA
AATTATAGTACCTGTGAAGATGCAGGTTACCCGCGACAGGACGGAAAGACCCCGTGGAGC
TTTACTGCAGCCTGATATTGAATGTTGGTACAGCTTGTACAGGATAGGTAGGAGCCTTGG
AAACCGGAGCGCCAGCTTCGGTGGAGGCATCGGTGGGATACTACCCTGGCTGTATTGACC
TTCTAACCCGCCGCCCTTATCGGGCGGGGAGACAGTGTCAGGTGGGCAGTTTGACTGGGG
CGGTCGCCTCCTAAAAGGTAACGGAGGCGCCCAAAGGTTCCCTCAGAATGGTTGGAAATC
ATTCGCAGAGTGTAAAGGCACAAGGGAGCTTGACTGCGAGACCTACAAGTCGAGCAGGGA
CGAAAGTCGGGCTTAGTGATCCGGTGGTTCCGCATGGAAGGGCCATCGCTCAACGGATAA
AAGCTACCCCGGGGATAACAGGCTTATCTCCCCCAAGAGTCCACATCGACGGGGAGGTTT
GGCACCTCGATGTCGGCTCATCGCATCCTGGGGCTGTAGTCGGTCCCAAGGGTTGGGCTG
TTCGCCCATTAAAGCGGTACGCGAGCTGGGTTCAGAACGTCGTGAGACAGTTCGGTCCCT
ATCCGTCGCGGGCGCAGGAAATTTGAGAGGAGCTGTCCTTAGTACGAGAGGACCGGGATG
GACGCACCGCTGGTGTACCAGTTGTTCTGCCAAGGGCATCGCTGGGTAGCTATGTGCGGA
CGGGATAAGTGCTGAAAGCATCTAAGCATGAAGCCCCCCTCAAGATGAGATTTCCCATTC
CGCAAGGAAGTAAGATCCCTGAAAGATGATCAGGTTGATAGGTCTGAGGTGGAAGTGTGG
CGACACATGGAGCTGACAGATACTAATCGATCGAGGACTTAACCAATTTGAATGTATGCT
TACTGTTATCTAGTTTTGAGAGAACACTCTCAATGGTTTGGTGGCGATAGCGAAGAGGTC
ACACCCGTTCCCATGCCGAACACGGAAGTTAAGCTCTTCAGCGCCGATGGTAGTCGGGGG
TTTCCCCCTGTGAGAGTAGGACGCCGCCAAGCTTTTTTATTTTATCTACCATGTTTTTGT
TTATGAAGCTTATAATATTCCGCAGTAGCTCAGTGGTAGAGCTATCGGCTGTTAACCGAT
CGGTCGTAGGTTCGAGTCCTACCTGCGGAGCCATTGCTTCCATAGCTCAGCAGGTAGAGC
ACTTCCATGGTAAGGAAGAGGTCAGCGGTTCGAGCCCGCTTGGAAGCTTATCTAAAATAC
GTTGATCTGAAGCAGTTTCCGCATGTTATGGAACTGTTATTTTTTTATTTGGATCAGTAA
AAACTGTTACTGATTGCAGCAGTTAAGGTATAGGTGTTTAAAGCGCGCTTTCTGATGAAG
TTAGCCTTGCTTCAATGATTCAAAGAGATTAACATAATTAATTGTTAAACGGTATTGACT
TTTATCAAAACCTTGATATAATTACTTTTGTCATAATGAGCAGTATGTTTAGGTTGATCT
GTGGGTTATACCGTTTGGATTTTTACTGAATAAATAATAATACAGTTTACCGCTATCTGA
GACTGTATTCTGGCCATGCTTTACATTTTTACTTGCGGAAGTAGTTCAGTGGTAGAACAT
CACCTTGCCAAGGTGGGGGTCGCGGGTTCGAATCCCGTCTTCCGCTCCATTTTATCCCAA
CGGGATATTGTGATATTAATTGCGCCCGTAGCTCAATTGGATAGAGCGTTTGACTACGGA
TCAAAAGGTTAGGGGTTCGACTCCTCTCGGGCGCGCCATAATATTTTTAAAAATCGGGAA
GTAGCTCAGCTTGGTAGAGCACATGGTTTGGGACCATGGGGTCGCAGGTTCGAATCCTGT
CTTCCCGACCATTCTCAAACTTTAAAGATAATATACTGGTTTTCTTTTTCTCTCTTTTTT
TAAAAAAATGCTTGATTTATAGAGAGACACCGTGGTATATTATTAAACGTCGCTGATGAA
CAGCAGACAACAACAAAAAGCTTCGGAAACAACTTGAAAAAAGTTGTTGACATAAAAGAA
GCTGAGTGGTAAGATAATAAAGCTGCTTCAACAAGCGGTAATGATCTTTGAAAACTAAAC
AAGACAAAACGTACCTGTTAATTCAAAGTTTTAAATAAATCGCACAGCGATGTGCGTAGT
CAGTCAAACTACTTTATCGGAGAGTTTGATCCTGGCTCAGGACGAACGCTGGCGGCGTGC
CTAATACATGCAAGTCGAGCGGACAGATGGGAGCTTGCTCCCTGATGTTAGCGGCGGACG
GGTGAGTAACACGTGGGTAACCTGCCTGTAAGACTGGGATAACTCCGGGAAACCGGGGCT
AATACCGGATGGTTGTTTGAACCGCATGGTTCAGACATAAAAGGTGGCTTCGGCTACCAC
TTACAGATGGACCCGCGGCGCATTAGCTAGTTGGTGAGGTAACGGCTCACCAAGGCAACG
ATGCGTAGCCGACCTGAGAGGGTGATCGGCCACACTGGGACTGAGACACGGCCCAGACTC
CTACGGGAGGCAGCAGTAGGGAATCTTCCGCAATGGACGAAAGTCTGACGGAGCAACGCC
GCGTGAGTGATGAAGGTTTTCGGATCGTAAAGCTCTGTTGTTAGGGAAGAACAAGTGCCG
TTCAAATAGGGCGGCACCTTGACGGTACCTAACCAGAAAGCCACGGCTAACTACGTGCCA
GCAGCCGCGGTAATACGTAGGTGGCAAGCGTTGTCCGGAATTATTGGGCGTAAAGGGCTC
GCAGGCGGTTTCTTAAGTCTGATGTGAAAGCCCCCGGCTCAACCGGGGAGGGTCATTGGA
AACTGGGGAACTTGAGTGCAGAAGAGGAGAGTGGAATTCCACGTGTAGCGGTGAAATGCG
TAGAGATGTGGAGGAACACCAGTGGCGAAGGCGACTCTCTGGTCTGTAACTGACGCTGAG
GAGCGAAAGCGTGGGGAGCGAACAGGATTAGATACCCTGGTAGTCCACGCCGTAAACGAT
GAGTGCTAAGTGTTAGGGGGTTTCCGCCCCTTAGTGCTGCAGCTAACGCATTAAGCACTC
CGCCTGGGGAGTACGGTCGCAAGACTGAAACTCAAAGGAATTGACGGGGGCCCGCACAAG
CGGTGGAGCATGTGGTTTAATTCGAAGCAACGCGAAGAACCTTACCAGGTCTTGACATCC
TCTGACAATCCTAGAGATAGGATGTCCCCTTCGGGGGCAGAGTGACAGGTGGTGCATGGT
TGTCGTCAGCTCGTGTCGTGAGATGTTGGGTTAAGTCCCGCAACGAGCGCAACCCTTGAT
CTTAGTTGCCAGCATTCAGTTGGGCACTCTAAGGTGACTGCCGGTGACAAACCGGAGGAA
GGTGGGGATGACGTCAAATCATCATGCCCCTTATGACCTGGGCTACACACGTGCTACAAT
GGACAGAACAAAGGGCAGCGAAACCGCGAGGTTAAGCCAATCCCACAAATCTGTTCTCAG
TTCGGATCGCAGTCTGCAACTCGACTGCGTGAAGCTGGAATCGCTAGTAATCGCGGATCA
GCATGCCGCGGTGAATACGTTCCCGGGCCTTGTACACACCGCCCGTCACACCACGAGAGT
TTGTAACACCCGAAGTCGGTGAGGTAACCTTTTAGGAGCCAGCCGCCGAAGGTGGGACAG
ATGATTGGGGTGAAGTCGTAACAAGGTAGCCGTATCGGAAGGTGCGGCTGGATCACCTCC
TTTCTAAGGATTTTAACGGAATATAAGACCTTGGGTCTTATAAACAGAACGTTCCCTGTC
TTGTTTAGTTTTGAAGGATCATTCGATTCTTCGAGATGTTGTTCTTTGAAAACTAGATAA
CAGAAGTAATTCACATTCAATTAGTAATGCAAGATATCACGTAGTGATTCTTTTTAACGG
TTAAGTTAGAAAGGGCGCACGGTGGATGCCTTGGCACTAGGAGCCGATGAAGGACGGGAC
GAACACCGATATGCTTCGGGGAGCTGTAAGCAAGCTTTGATCCGGAGATTTCCGAATGGG
GAAACCCACCACTCGTAATGGAGTGGTATCCATATCTGAATACATAGGATATGAGAAGGC
AGACCCGGGGAACTGAAACATCTAAGTACCCGGAGGAAGAGAAAGCAAATGCGATTCCCT
GAGTAGCGGCGAGCGAAACGGGACCAGCCCAAACCAAGAGGCTTGCCTCTTGGGGTTGTA
GGACACTCTGTACGGAGTTACAAAGGAACGAGGTAGATGAAGAGGTCTGGAAAGGCCCGC
CATAGGAGGTAACAGCCCTGTAGTCAAAACTTCGTTCTCTCCTGAGTGGATCCTGAGTAC
GGCGGAACACGTGAAATTCCGTCGGAATCCGGGAGGACCATCTCCCAAGGCTAAATACTC
CCTAGTGACCGATAGTGAACCAGTACCGTGAGGGAAAGGTGAAAAGCACCCCGGAAGGGG
AGTGAAAGAGATCCTGAAACCGTGTGCCTACAAGTAGTCAGAGCCCGTTAATGGGTGATG
GCGTGCCTTTTGTAGAATGAACCGGCGAGTTACGATCCCGTGCAAGGTTAAGCAGAAGAT
GCGGAGCCGCAGCGAAAGCGAGTCTGAATAGGGCGAATTGAGTACGTGGTCGTAGACCCG
AAACCAGGTGATCTACCCATGTCCAGGGTGAAGTTCAGGTAACACTGAATGGAGGCCCGA
ACCCACGCACGTTGAAAAGTGCGGGGATGAGGTGTGGGTAGGGGTGAAATGCCAATCGAA
CCTGGAGATAGCTGGTTCTCTCCGAAATAGCTTTAGGGCTAGCCTCAAGGTAAGAGTCTC
GGAGGTAGAGCACTGATTGGACTAGGGGCCCCTACCGGGTTACCGAATTCAGTCAAACTC
CGAATGCCGATGACTTATCCTTGGGAGTCAGACTGCGAGTGATAAGATCCGTAGTCGAAA
GGGAAACAGCCCAGACCGCCAGCTAAGGTCCCAAAGTATACGTTAAGTGGAAAAGGATGT
GGAGTTGCTTAGACAACCAGGATGTTGGCTTAGAAGCAGCCACCATTTAAAGAGTGCGTA
ATAGCTCACTGGTCGAGTGACTCTGCGCCGAAAATGTACCGGGGCTAAACGTATCACCGA
AGCTGCGGACTGTTCTTCGAACAGTGGTAGGAGAGCGTTCTAAGGGCTGTGAAGCAAGAC
CGGAAGGACTTGTGGAGCGCTTAGAAGTGAGAATGCCGGTATGAGTAGCGAAAGAGGGGT
GAGAATCCCCTCCACCGAATGCCTAAGGTTTCCTGAGGAAGGCTCGTCCGCTCAGGGTTA
GTCGGGACCTAAGCCGAGGCCGAAAGGCGTAGGCGATGGATAACAGGTTGATATTCCTGT
ACCACCTCCTCACCATTTGAGCAATGGGGGGACGCAGGAGGATAGGGTAAGCGCGGTATT
GGATATCCGCGTCCAAGCAGTTAGGCTGGGAAATAGGCAAATCCGTTTCCCGTGAAGGCT
GAGCTGTGATGGCGAGCGAATTATAGTAGCGAAGTTCCTGATTCCACACTGCCAAGAAAA
GCCTCTAGCGAGGTGAGAGGTGCCCGTACCGCAAACCGACACAGGTAGGCGAGGAGAGAA
TCCTAAGGTGATCGAGAGAACTCTCGTTAAGGAACTCGGCAAAATGACCCCGTAACTTCG
GGAGAAGGGGTGCTCTGTTAGGGTGCAAGCCCGAGAGAGCCGCAGTGAATAGGCCCAGGC
GACTGTTTAGCAAAAACACAGGTCTCTGCGAAGCCGTAAGGCGAAGTATAGGGGCTGACG
CCTGCCCGGTGCTGGAAGGTTAAGAGGAGCGCTTAGCGTAAGCGAAGGTGCGAATTGAAG
CCCCAGTAAACGGCGGCCGTAACTATAACGGTCCTAAGGTAGCGAAATTCCTTGTCGGGT
AAGTTCCGACCCGCACGAAAGGCGCAACGATCTGGGCACTGTCTCAACGAGAGACTCGGT
GAAATTATAGTACCTGTGAAGATGCAGGTTACCCGCGACAGGACGAAAAGACCCCGTGGA
GCTTTACTGCAGCCTGATATTGAATGTTGGTACAGCTTGTACAGGATAGGTAGGAGCCTT
GGAAACCGGAGCGCCAGCTTCGGTGGAGGCATCGGTGGGATACTACCCTGGCTGTATTGA
CCTTCTAACCCGCCGCCCTTATCGGGCGGGGAGACAGTGTCAGGTGGGCAGTTTGACTGG
GGCGGTCGCCTCCTAAAAGGTAACGGAGGCGCCCAAAGGTTCCCTCAGAATGGTTGGAAA
TCATTCGCAGAGTGTAAAGGCACAAGGGAGCTTGACTGCGAGACCTACAAGTCGAGCAGG
GACGAAAGTCGGGCTTAGTGATCCGGTGGTTCCGCATGGAAGGGCCATCGCTCAACGGAT
AAAAGCTACCCCGGGGATAACAGGCTTATCTCCCCCAAGAGTCCACATCGACGGGGAGGT
TTGGCACCTCGATGTCGGCTCATCGCATCCTGGGGCTGTAGTCGGTCCCAAGGGTTGGGC
TGTTCGCCCATTAAAGCGGTACGCGAGCTGGGTTCAGAACGTCGTGAGACAGTTCGGTCC
CTATCCGTCGCGGGCGCAGGAAATTTGAGAGGAGCTGTCCTTAGTACGAGAGGACCGGGA
TGGACGCACCGCTGGTGTACCAGTTGTTCTGCCAAGGGCATCGCTGGGTAGCTATGTGCG
GACGGGATAAGTGCTGAAAGCATCTAAGCATGAAGCCCCCCTCAAGATGAGATTTCCCAT
TCCGCAAGGAAGTAAGATCCCTGAAAGATGATCAGGTTGATAGGTCTGAGGTGGAAGTGT
GGCGACACATGGAGCTGACAGATACTAATCGATCGAGGACTTAACCAATTTGAATGTATG
CTTACTGTTATCTAGTTTTGAGAGAACACTCTCAATGGTTTGGTGGCGATAGCGAAGAGG
TCACACCCGTTCCCATGCCGAACACGGAAGTTAAGCTCTTCAGCGCCGATGGTAGTCGGG
GGTTTCCCCCTGTGAGAGTAGGACGCCGCCAAGCTATCTTAACCCAGTTCATGATGAACT
GGGTTTTTTATATAAAAGATCACATAGATATATAAAGCTAATGCCTTTGAAAGGCATTAG
CTTTTTTGTTTACATTGATTTTGCTTTGCTGTTGTGATGTTGAAGATTGTTTGATTTTAT
TGTCTCGAGCATTCTTAAACTGAATACAATCAGCAGCATAAGGAGCATCAGTGCAGTAAA
CAGCCAGAACGCAGTTTGTGCGGGATATTCATCTAAGCTCCAGCCGACGGCGATCGGAAG
GAGTGAACCTCCTAATCCGTTTGAAGCGAGCAGAATACTGGTAGTCGTTTCTGTCTTTCC
GGGATAAAAATGATTCGTGATGATTAGGGCTATTGCAAACATGCCTGCCATGAACAGCCC
TAAAAAGAAGCAAAGGGCAAAACCGAACCATACGTTTTTGCTTAATGCTAATACGGTAAG
TGCAGCCAGACCGCCAATGCTTATGAGACGGAGATAACGGTGATATGTCAGCTTTTCTGA
TACCGGGCCTGTTAATAACCTTCCGATGATCATGCCCGTCCAATACACTGTAACTGTTAT
CGTTGCCAAAGAGTTGGGGATATCCCATTTCTCAGCGAAGATGGAGGGGATAAAATGTAC
AATGGAAACTTCACTGCCGCCGTAAAAGAAGAAGTAAGCACCCGCCAAGGCAATAAACAG
CAATCCGTGTGACCGATAACCGGTGCTTTCTTTTTGAGTGTCATCGGAAGGGACCTCTTT
GCGGATGAGAAGCTGATCAATACTGCCGAAACTCATCTGCTTCCATGCAATTAATAGTGC
AAAACTGGATAACCCTAATACTAAAAAAGCAATTGTCCACATGTGGTTGTTGATAAGAAA
GCCTGAGAGCAGAGGCATGAAAAGCGCACCTAATCCGTAGGCCACTTCCATCTTGCTCAT
GGCCACAGCCTGTCTTTCTTTAATAGCGGTGAGGATGATCGTGCCTACACAGGATTCCAC
CAATCCGGCGCCAAGCCCCGCGATGCTGACGAGAAGAAATAGCAGCGGCCAGGGCGGCAG
GAAGGTGATGAACATTTCACAGCTGATGAGTGCCAGGCCAAAGATAACGACGTTTTTGCG
CCCAAGCTTTTTCACCATGTAAGGCATTCCGATGACACCAATGAGAAAGCCCATGAACTG
AGAGAATACCAATACTCCGCCATTACTGTAGCTTTGTGAATAATGTGTGAGTAACTCAGG
CAGTACGGCTCCCAGAATAACAAGTGTAAAAGCAATCGATCCATAAGAAAAACAGCTTAT
CCACAGCAGACGAGTTTTCATCATTTTATCTCCTTATTAGTAAAATCATATTTCTCTCTA
CTCGTATGACATGATGTTTTTACAAAAAATCCAATTATTGTTACTATATCACATAACTTT
TGCTCGTACATCCCTTATGGTAACGTTAACAAATTGTTAACATTTTTTACAAGAAAGATC
GTTGACATTATTTTCAATAATTTATACGATAAAAAGCGAAATTCTAATAATTTCATAGGG
GTGGTATTTGTGGGAACGAAGGAAATCACGAATCCAGACAGCTTGTATTACAGTGTTGAC
GATGTAGTAATGGAGCGCGGAGAAGGGATTTACCTGTACGATCAAGAGGGAAATGAGTAC
ATTGATTGCGCCTCTGCCACGTTTAACTTGAATTTAGGATACGGTAACAAAGAGGTCATT
GATACGGTTAAAGAACAAGCCGATAAGCTGATCCATGTAACATCATCTTTTCAAACAGAC
GCCGTAAATAAACTGGCAGAAAAACTAGTAGAAATCGCCCCCGATAATCTCACAAAAGTA
CACCCTAAAGTCAGCAGCGGTTCCGCTGCAAATGAAGGAGCTATTAAAATGGCTCAGTAT
TACTCCGGAAAAACCGATGTCATCTCCTTATTTCGAAGCCACCTTGGACAAACGTATATG
ACTTCCGCTTTGTCCGGCAACTCATTCAGAAAAGAACCTTTCCCGCCACAAATTTCTTTT
GGCCTGCAAGTCCCCGATCCCTATTGCAGCCGCTGTTTCTATAATCAGAAACCTGATTTA
TGCGGTATGCTGTGCGTAGAAAGAATTAATGATTTTATTGAGTATGCGAGCAATGGAAAA
ATTGCCGCCATGATTATTGAACCGATATCCGGAAACGGTGGAAATGTCGTTCCGCCTAAA
GAGTATTTTAAACATTTGAGAAAGCTTTGTGATGAACATGATATCGCTCTGATTTTTGAT
GAAATTCAGACCGGATTCGGACGGACGGGCAAAATGTTTGCCGCGGACCACTTCGATGTG
AAACCTAATATGATGACGGTAGCAAAAGGGCTCGGGGGCACAGGCTTCCAAGTCGCCGCC
ACTCTGACGGAGGACAAGTATACCGGGCTTCCGGGGTATACGCACTCCTTCACGTACGGC
TCAAATGTGATGGCCGCCGCTGCCGCGTGTAAAACCATAGATATCATGCAGCGCCCGGGA
TTTTTGGAAAATGTAACGACGGTCGGTCATTATATTATGGATCGCTTAGAAACGATGAAA
GAGGATTTCGCTTTTATTTCTGAGGTAAGAGGCGTCGGTCTTATGATCGGTGTGGAGATT
GTTAAAGAGAACAATGAACCGGATGTGGAGCTGACCAATTATATTGCTAAACGGGCAATG
GATTACGGGCTGATTCTCCGGACATCCCGTTACGGATTCGGAAATGTATTTAAGATCCGT
CCGCCTTTAACCATAACACTTAGTGAAGCCGAAGTGCTCTGCTACAGACTTCGTAAGCTA
TTGGAGGAAATCAAGTGAGAGACTATATCATTGGGCTTGGACAATTTGTTTATCAAAAGG
TGAAAAATCAAAAAGGCACACTGAAAAACCGGCTCGTAAACGGCTATTCCCCGGGAGGCG
ACGCCCAATTTAACATAGACGCCGCTGCTGAGGAGGCGGTGCTGGATTATATTCAAGAAA
AGGGCCATCCGGTTGCTTTTTACACGGAGGATGGCGGCCTGAAGCTGATTGGAGAAGATC
CGCAATATATTTTAATTGTAGATCCGATAGACGGAACGCGCCCGGCCGCCGCGGGACTTG
AAATGTCGTGTATTTCGATTGCGCTTGCTTCGTATAAGCCAAACGCAAAGATTAAGGATA
TCGAATTTGCTTTTTTACTTGAATTGAAATCAGGCGCTTTTATGTACGGTGATATATACA
GCGATGCCATTCATTTTGAAGGGTATCATGGAGAATTGCCGAATTTGAGCGGAGTGCGGG
ATATTAAAAATATGTTTTGGAGCCTTGAATTTAACGGGCATCCGGCGCAGCTGATGACGG
ACGCATACGGCCATCTGATTGACCAGTCGGCCAATAATGGCGGGGTTTTTGTTTTCAACA
GCGCTTCTTATTCGATTTCACGAATTATTACGGGGCAGATGGATGGGTATGTGGATATCG
GCAATCGTCTGCTGAAAGATGATCCGAAGCTGCTTTCAGATTTTCAGCAGGTCGGGAACG
GGCAGGTGCTGCATTTGTTTCCTTATGATATTGCCGCAAGCGTTTTTTTGGCGAAGAAGG
CGGGAGTGATCATTACGGATGCATACGGCCGGTCTTTGGACGAAACACTTCTGACAGATT
TAAGTTATCAGAATCAGCAATCATGTATTGCGGCATCAACGAAAGAGCTTCATCAAACAT
TGTTAGACCAAATCCGCTGGGGCAGAAAGGAAGAGAAATATGAAGGCGTTGGTCTGGACT
CCTAATGATAAGCTTGAATATCAAGAGGTGGACGAGCCTCAAATTCGGAAATCCAATGAT
GTGAAAGTGAAAATTTTCGGCACTGGTATCTGCGGAACGGACTTAAATGTGCTGAAAGGA
AAAATGAATGCAACCCATCATATGATTATGGGGCATGAATCGGTGGGAGCGGTCGTGGAA
ATCGGACCGGACGTGACAAATGTAAAAGTCGGAGACCGCGTCGTGATAGATCCTACGCAG
TTTTGTGGGAAATGTCATTATTGCCGGAGAGGGCTGACGTGTTATTGCGAAACCTTCGAG
GATTGGCAGCTCGGAATCGGAGCGCACGGAACGTTTGCGGAATATTACGTGGGGGAAGAC
AGGTTCATGTACAGAATTCCGGATTCAATGGAATGGGAGCGGGCCACATTGGTTGAGCCT
CTCTCCTGTGTGCTGAATGTTGTGGACAAGGCTTCGATTCAGCCGCAGGACTCGGTCTTG
GTTTTGGGCTCCGGAACGATCGGACTGCTTGTGCAAATGATGGTGAAAAAACTGGCGCGA
TTGACGGTTGCGACTGAAATAGGCAGTTTCCGAAGCGAGGCGGCGAGCCGGATATCGGAT
TATGTCTACCACCCTGAAGCATTAACCGTGGATGAAGTGAAACGGATTAATCAAGGAAGA
AAATTTGATGTGATTTTTGACGCCATCGGCAACCAGCTTGATTGGGCTTATCCTTTCATT
GAAAAGGGAGGCAGAATGGTGCCGATGGGCTTTGATGATACGTATGAGATGACGGTCAGG
CCATACCAGCTGCTGTCAAACGGCGTGACGATTGTGGGCACAGGTGAAGCCCGCCAGATC
ATGGAAGCCGCGTTAGCATGCGCGTCCGACCTTCCGCAGCTCTATGATCTTATTACGGAA
AAGACGGAACTGAAGAATTATGAAGAAGCCATTGATCATCTCATGGGCATCGACCCGGTG
ACAAAAGAAAGAAAGGATATCAGCGCAATAAAAACAATTCTTGTGTCTGATCCGGAACTT
TTATAAAAGCGGAAACGGCTCCAGTGAGAGTCGTTTTCTTTTCTTATTTATACGGTCTTG
CACATTTCTTTAAAGTTTAATATGATACTCTTTGTTAACAATTCCTTTCCTCAACGACAT
TATACTCTGAGCGTGTCCTCTTTTTCCCCGTAAGCTTGCCTCATATTCCACAGATGAAAA
TCAATGTTTCCAACTGATAGGGTGCGGATTTTTATAGTGAAAAGGAGTCGTTATCATTTG
AAAGATTATACATTACAGCAGCAATGGTTCGGAAATGTCCGTAAAGACATTCTGGCCGGT
ATTCTGGTTGCTCTCGCTCTGATCCCTGAGGCGATCGGATTTTCAATTATTGCAGGTGTC
GATCCGATGGTCGGCCTTTATGCATCATTTTGTATCGCGATTATTATTTCTATCTTCGGC
GGCAGACCGGGAATGATTTCAGCCGCTACGGGTTCAATGGCGGTTGTCATGGTGACATTG
GTGGCTGATTACGGGCTGCAGTATTTGTTTGCGGCAACCATTTTGACAGGTATTATTCAA
TTTATTCTTGGTGTCAGTAAGATAGCGAAATTGATGAAATTTATTCCGCGTTCGGTCATG
ATCGGATTTGTGAATGCTTTGGCGATCTTGATTTTTTCTGCGCAGCTGCCGCAGTTCAAA
GGAGCTTCATGGGTCATGTACGCCGTGCTTGCCGGATCACTGGCTATCATATATCTATTG
CCGAAGGTTACGACGGCTGTGCCGTCTCCGCTGGTGGCGATTATTGTCATGACGATCATA
GCGGTGGTCTGCCATGCGGATGTCCGCACGGTCGGTGATATGGGCGGGATTACAAGTTCA
CTTCCGCATTTCTTGATACCGGATGTTCCGTGGACGTTTGAGACATTGCGGATTATTTTC
CCGTATTCTCTGGCCCTTGCATTCGTCGGATTGCTCGAGTCATTGCTGACGGCCCAGATC
ATTGATGAAATGACCGATACGGATAGTGATAAGAACAAAGAAAGCCGCGGACAAGGCATC
GCCAATATTGTGAACGGATTTTTCGGAGGCATGGCCGGATGCGCCATGATCGGTCAGTCT
GTCATCAATACGAAAGCCGGCGGACGCGGCCGGTTATCGGCATTTACGGCCGGCGCGTTT
TTAATGTTTTTAATTGCCGTATTAAGCGGTATCGTCGTGAAAATTCCGATGGCTGCGCTG
GTGGCCGTGATGGTTATGGTGTCCATCGGCACGTTCGACTGGTCATCGATTAAAGGTTTG
CGGAAAGCGCCCCTTACTGATTCGATCGTTATGGTTATTACCGTCGTGACGGTCGTCCTG
ACAAATGACTTATCAAAGGGTGTCTTCGCGGGTGTGCTGCTAAGCGCGATCTTTTTTACG
GCGAAAATTTCTAAGCTGAAGATTGTGTCACATTCCGAACAGAAAGATGTCAGAACATAT
AAGGTAACGGGACAGATCTTTTTTGCTTCCGTGTCTGAACTGATGAATGCCATCGTTTAT
GATGAAGGCGTGAAGCGGATTGTCATTGATTTGACCGATGCCCACGTGTGGGATGATTCG
GGAGCGGCGGCTCTTGAGAAAATTGTCGCCAAATGTAAAGAATACGGAATTGAGGCTGAA
TTAAAGGGATTAAATCAGAAAAGCCGAGATTTAATGAAACAAATGGCATAGAATTTGTGA
AGTCCGGATGAATATATCCGGGCTTTTTTTCGGTTAAATTTGCCGGGGTGCATTGTTATA
ATGAATGAGACTTGAAAACCGTATATAGGAGACTTGCATATGATGTGGCTTCAGAAGTTG
AACCAAGTGTTGGGGAGAATCATGCCGCTTTTGACTCCGTCAAGTGTGGCGGCGGGTGTG
CTGTTATCTCAGCATATCAGCTGGATGGCCGGCGCTGTGCCGTGGATATTTGCATTTATT
ACATTTACGGGCAGTCTGAGTGCCAATTTTCAATCGCTGAAGCGCAGTATCGAGAAGCCG
CTCCCGATGATCATGGCATTGTTTGTTCTGCATATTTTCATGCCTGTTTTTGCATGGGGA
AGCGGCCATCTGATTTTCAGCGGTGACCCTTTAACTGTGACGGGGCTGATTATGGGTGTG
GTGATTCCAACCGGAATTACGAGTTTGATTTGGGCTGCGATGTATAAGGGAAATGTCGGA
TTGACGCTGTCTATTATCCTGGTTGATACCGTCCTTTCTCCTTTTATCGTACCGTTAAGC
CTGTCTGTCCTGGCCGGGGCGAATGTTCAGATGGATGTGTGGGGAATGATGAAAGGGCTG
GCGGAGATGGTGGTGATTCCATCCATCGCAGGGATGATAGTCAACCAGTTTTCCCCGCCG
GTAAGGACTCAGGCGATAAGCCGGTCGCTGTCTCCTTTTTCAAAAATCTGTCTGATGATT
GTCATTGCCATTAACAGTTCGGAAATCGCGCCGTATGTCACGCACGTGGATATCAAATTT
GCGGGCATCGCAGGCATGGTATTTTTTATTGCCATGACGGGTTATGCCGTGGCATGGCTG
ATCGGAAGACTGATGAAGCGGAGCCAGGATGAAATCGTGTCTCTGATTTATACGGGGGGC
ATGCGCAATATCAGCGCCGGAGCCGTTCTCGCCGTGTCTTTCTTTCCGTCTCAAGTGGCG
GTTCCGGTCGTCATCGGGATGCTCTTTCAGCAAATTCTTGCCGCTTTGTTCGGCTATTTA
CTGAAACGCTTTGAACTTAAGCCGGTCGTGATGAAGTATGAAAAAAACCGCTCAGCTACG
TGAGCGGTTTTTTCCGTACAGCCAGCTTAGTGCTGCATTGAATTGTCGTTTGAATGCTTC
TTGATGGTGCACGGTGCCTTTTTCAACAGTGAAAGAGAGCTGAGATTGAGAAAAGCCTTT
TTGCCTCAGGCTTTCATGCACGTCTTTATTTTGTCGGATCATGGTGTTTTGGATGTTGTT
TTTATGCTCAGCTTCGCGGCTGCCGACAGACATATAGATACGCTGCCGTGCCGGACGCAA
AGATGCGGAGCGGACATACTCTGCTGATTTTTCATACCAGAAGGAACCGGAAATACAGCC
GATTCTGCCGAATATTTCAGGCTTCTGTAACATCGCGTACACCGAAAACAGTCCGCCTAA
TGACGCGCCGATCAGGCCTCTCGTTTCCGGATGTGCAGAAATGTGATGCATATCTTCAAC
AGTGGGGATGATGACATTTGTCAGCTCCTCGAGAAAGAGCCTCCCTTTGCCGCCGAAATC
ATGAAACGCAGTGCTCAGGGAAGGCGCGGGCCACGGCGTGTACTCATCGAGCCTGTCAGC
CGGTTTGATGCCGATGAAAATCAATTCGGGAAGTGTTCCGTTCGCAAATTGGGATTCAAG
CTTATCCATCTGTTCTAAAAACAAAGAACCCCCGTCCAGTACGTATACACAGGGTAAAGC
CCCTGTTTGAACCGAACAGGAGGGAGGAAGATACACAGTGCATTCCTTTCCGTTTATCCG
GTGTTCTGTAAGGATGCCTCTCATGCATCCAGCCCCTTCTTTTGCTTAAACAGAAGAAAA
AAGAAATAAGGAACGCCGAGAATCGCAAGAATAATTCCCGCCGGCACTTCTGAAGGCTGA
AAGAACAATTTGCCCGCAAAGTCGGCGGATATGACGAGGAGCATACCGACCAATCCGCTG
ACCGGTAATGAGTATCTGTGCTCAATCCCGGCGAGCCTGCGGGAAATATGGGGCGCGATC
AGTCCGACAAATGCCATGCTGCCCGCTGCGGTTACACATGCGCTGATCAAAGCGATGCAG
GCAATGAGTAAAATTGTTTTTTCTTTATTGGTTGAAACACCGAGGCTTTTCACCGTGTCC
TCATCGAAACGAATGGTATCCAGCAATGACGTTTTCGCCATAAGAAGAGGAATGAACAAG
ATCAGCCACGGAAGGATCGCCGTAATGGTCATCCAGTTTGCCGACCAGATGCTGCCGTTT
TTCCAAACCATCGCCATCTCATAATCCTGCGGGTCCATTTTTAATGAAAGAAATAAAGAC
AGCGCGCTGAATCCGGAATTCATGGCGATCCCGACGAGAATAATTCTGCCCGATTCAAGA
TGCCCCCGGTGCCAGGCGAAAATATAGATCAGCACGGCCGCCATCAATCCTCCGATGAGG
CCGAAGACAGGCATACCCATCGCAGAGGCAAGTGCCGTCGCTTCAGATTGTCCCTGAAAC
AGAAGCATAAACGTGACGATTCCGGCTCCGGCTCCTGCATTAATGCCCAAAATACCGGGA
TCGGCAAGACCGTTTTTGGTAATGGCCTGAATAACGGCTCCGGCTATCCCCAACCCGAGT
CCGATGGCAGCAGCCATGACAATGCGCGGCAGCCTCAGCTGAAACAGCAAAATGTCATAT
TGCGGATTCGGATGGATGCGGAAAAGCGTACTGAGCAGTTCACCCGGCTTTGCGGAAAAA
GAACCGCTTGTCATGCTGAAATAGCTTACGAGCAATATGAGAGCAATCAGAATGATATAA
ATTCCGGCCATTTTACGCACCACGCTGATCCCCTCCTTTTCTTTTAATCAAATAAAGAAA
GAAAGGAACACCGATGATAGAAGTGACAACTTCAATAGGCGTCTCAAACGGATAATTGAT
GAATCGGCTGGCAAGATCGCAAAGGGTCAGGAAGACGCCGCCGATGATGCACGCGCATGG
GATCAGCCTGCTGTAGTCCGATCCGACGAGAAAACGTGTGATGTGCGGAACGACCAAACC
GACAAAGGCAATTTTTCCGGCGAGTGCCACCGAGCTTCCTGTCAATATGACAACGGCCGC
CATCGCCATGAGTTTGATGGTTCTTTTCTGCTGTCCCAGACTTTTTGAAATGTCGTCTCC
TAATGATACGGCAGTGACCTTTTTGCTGAGAATCATGGCCGTGATGATTCCGATTGCAAA
AAACGGGACGGCCAGTTTCAAAAAATCAGGGTTCATTTGATGCAGTCTCGCACTGTACCA
AAAACTGAGATCCTGCGAAATTTGAAAATAAATCGAAAGCGCAGCCGACAGACTGCTGAG
AAGCATACTGGTCACCGTTCCGATAATGGCAAGCTGCACCGGGGTAAAACCGCCGGGAAG
AATGGAGGCCAGCCCGAAAACAAGAGCGGCGCCGAATGCGGAACCGATAAACGAGTATAT
GATCATTTCAATGGATGTCGATTGAGGGAGCAATACCATGCAAAGGGTGATGATAAAAGC
GGAGCCGTCCGACACACCCATGATCGAAGGCGAGGCCAGATAGTTCCGTGTGATTCCCTG
CATGAGCGCTCCGGAAACAGCAAGGGCGGCGCCGATAAACATAGCGCCGGCAGCCCTCGG
GATTCTTGAATGCCATATGATCTGATGGTCGGTATTCTCCGGATTAAAGTGCAGCAATGC
GGAGAACACGGTATGGAAGTCAAGCTGCTTTGCGCCGTATAAAACGGAAAGCAGCAGTGA
CAGAACAATGGCAATCGGTGAAGCAATGATAATAATGTGTGTCCGCCGTTTTGCATACAT
GTGAAAAACCTACTCTTTATTAGTCTTGAGTCAATTTGTCAGCCGCAACCTGTAAGAAGC
GGATTTTACTCCATGCGGTTCCGCCTTGGGCTAATGGATCAATCGTATTGACGTATACAT
GGTCTTTTTTGACTGCCTTCAGGCTCTTCCAGATCGGATTTTTCTCTAAGTCTTTCAAAG
CGTCCGGCTTATCTGCGTTTTCGTCATCAGAGAATTGTACAAAGATGTGGTCAGGGTTCA
TTTCGCTTAATTTTTCAAGAGAAATCAGTTCCTGCGCTTTCGCCGCTTTGACTTCGTCCG
GCGCCTTCAGGCCTAAATCACCGTAAAGCGTGGAGTTGAAATATACTTGTTCAGGATAAA
TATAAATATTGCCTTGTCTGATTCTGATGACCAGCGCGTTTGACTGTTTCGCTTTGCTGT
TGATCTTTGTTTTTGTCTTTTTCAGATCCTGTTCGTAATCTGCGATGATTTTTTTCGCTT
TTTTCTCTTTATCTGTAAGCTGGGCGAGCAGCATCATGTTTTCTTTCCAGTTTGATGAGA
TATGAGAGACAGGGATCGTTTCAGCGGTGCCGCTCAATTTTTTCAACGTTTTTTCCGGGA
ATTTGGTTGATGCCAGAATGACGTCTGGCTGCAGCTCAAGAATTTTTTCCATATTCGGCT
GCATTTTTTCTCCCGTTGATACGGATTTATCTGTAATATCTTTAAACAGTTCCGGGAATT
TGCCGGAGAAAGAAATTGCTCCTGCCGGATGAACGTCAAGCAATTTGGCGTCTTCCATTG
ATTCTACGCTGCCTGTAATGGCGATTTTGTCAGTCGGCGCTTTGACTTCATATGTTTTTC
CGAGATATTCGATTTTCTTTTTATCTGAAGAAGCGTCCTTTCCTTTACTTGCTGTATCGG
ATGTTTCTGAGCTTCCGCAAGCCGCGGCCGTGAAAGCCAAAAGCAAAATCATGAAAGCGA
ATGCCAATTTCTTCATCTATTGTTCCTCCTGTTCAATTGATAACTATTATCAATTGGAAT
TATAGAGAAGGAACAGGGATAAGACCATGGATAATTTCCGGTATTACCATGGACGATCTT
CGGATAAAATGGAAATGCTTTGCTCGATCATCCGCTGATGTCCGCTTGGAGAATATTCAA
TCCACGGGTCAGATGATATGGGAAACACGCGTTTATTGCTGACGGCTCTAAGGTTCTGCC
ATGTCCCGGTCTGCTGAATCCGCTGAAAATAACGAAGCGTTTCCGGTTCTTTACAAGTGA
AAAGCATGATGCAGTCAGCCTGGCAATCCGCCAGCATTTCCAAGGAAATCTTTTCGTCAG
GAGCAAAAGTTTCCGGTTTTGCGGAGGCAAAGCCTAAATCACCGAAGAAGACATCCTCAA
TACTGTTGTTATGGGCGATGTACATATTTTCTTTATATACACGGATAAATAAGAACCGCT
GATGCCGCACGTGTTTAAGAGCATCTTTCGCTGAATGGGCGAGACTTTGATAAGCTTTAA
GCCAGTGCCGCGCTTCCTGCTCTTCATTCAAATATGCGGCTGTGCGAAGAAACTGGTCTC
TCCAATTCTCTTGAGCCGGAAGGTAAAAAACTTCAGTGATGTCATTCAGGCGCTGTTTTT
CTTCTTCACTGACAGAATCAAGACTGAAAATGATGTCCGGGGCAGCTTGGGAAAGCGTGT
GCAAGTTCTCTTCCCAATTTGCATTATAGCGGTAAGCACTCAGGTGAACCGGAATATCAG
AAGAGAATTGTTTGTAATAATAGGCCGTCCATTTCGGGTGCAGCGCTGCAGCGTAAGGCA
CGTGATGCAGAGGAATCAGATGCCCCATCGTTTCTTTTCCGTAAGCGGCCATTTTTGTGC
GCCTTTTTTTCATATAGCTTGTAGGTGAGCTGCCGGTATGTTTTTTAAAGATGCGGCTGA
AATAAAATTCGTCCTGGTAGCCGATTTGATGAGCGATTTCCCGCAGTTTGCAGTTTGCCT
TGGCCATCAGTTTTTTCGCATTGGTTATGCGGATGTCTGTGATATATTCAGTTACGCTCT
GCCCGTATAGTTTTTTAAAGGTTTCACTATAATGCTTGGGACTGATTCCCGCCATATGAG
CGAGCTGGGTGAGCGTGATTTTTGTGTCGGACTGAGCATGTATGAATTGTTTTGTCTGTT
CGATCGCCGCTTTCGTATTATTTTGATGGCATACTTTTGCGGCATAAAGGTCGTACATCA
GCTGCTGAAAGTCGGCTGTATATTTCATTTTCTGCAATGCATCCGCCGATCGCACGTTTT
CAGAAAGTGACTGAAGCCGGCTTGTCAAATGATCCACCGTTTGTAAATTCATTTGCTGAA
GTCCGTGGAAGATGTCTTCCCCATTATCCGGAAGCATCGCTTCATCATCTGATGAATAGG
AGAAAACACGGAGTCTGACGATATACAAATGGATGCCGCCTGACGATATAGGGGCAATAT
TGAATGTCTCATCACAAGGACAGATGTAGAGCGTTTCCTTCTGCAGCGGAAAGCTGTCTG
TTCCGATATCAATTTGTCCCTCGCCTTTCACATGAAAGATCAATACGGGGGAATCAGTGA
GCTGATGCTCTGACAGAAGGTCGGCTGTTTTTTTTACGGAGATGATATCAATGGGCTGAA
AGAATAATGTGTTTTTCATGAGAAACCACCTTTTAGGAAACATTCATTTAAATGATAACT
GTTATCATTTAAATTGTACCAAATAAATGAATGTTTTCCTATAAAAAGCGGAAATGTGAA
ATGCGTCAAAATGTTACACGTGTAACACGAATGTTGTCAGTATATGAGGTATTGTTTTCT
TAGAGTTTTGAATTGGTTCAGCCGGCGTTGATATGTGCTGGTGATGTCTTCAATGGAAGC
GCCTTTTTCTATTTTTTTGCGTACCCAGCCGTTACCGATCAGCTTGTCAAAAGAGCCTGT
CGGCAAGAAGGAAAAGTCATTTGGATATAAGTCATGCATGGTTTTCAGAATGGAAAGCCC
TGTTTTTGCCGCTTCAAATGTGTTTCTGTTTGTTACGTAGACTTGAACGCCGTGGCACAG
CTTGCCCTGGTGCTTGGAGAAGCTGGGGATAAATGATGCGGCTCTGAAGGCGACGCCCGG
AAGCTTGAGACTGTTCAGGCGTTCTTCGAGCTTGGTGCTTTTCATATAAGGCGCGCCGAT
AAGTTCAAACGGCTTTGTCGTGCCCCTTCCTTCGGATACGTTTGTGCCTTCGATTAGTCC
TGTCGCCGAATATGCGAATATGCTGTCCGGGGTCGGGATATTAGGCGAAGGGAGGACGAA
CGGCAGACCGGTATCTTCAATCGTCATCGTCCGCTTCCAGCGCTTCATTTTTACGACGGT
GAGGTCGGCGCCAATATGAAACTCTTTATTGAATAAAAGAGCAAGCTCACCGATCGTCAT
GCCGTGCTTCAGCGGGATCGGATACAGTCCGACAAATGAAGCGTAATCCGGTTCAAGAAC
CGGGCCGTCCGGATTTCGTCCGCCTTGCGGATTCGGCCGGTCTAAGACATAAAAAGGAAT
GCCTTTTTCTTTGGCCGCTTCCATGGCATAGGCCATTGTATAAATGTAGGTGTAGTATCG
TGTTCCGACATCCTGAATATCGAAAATCAGCACATCTGTATCTTTCAGCATGTCAGGCGT
CGGTTTCCTCGTTTCCCCGTACAGGCTGTAGACGGGAAGCCCTGTTTTTTCGTCTATATA
GGATGTGACTTTGTCTCCGGCCTGGGCATCGCCGCGGACACCGTGCTCCGGTCCGAATAA
TGCCGTTAAATGGATGTCTGGTGCCTCATACAGCACGTCAACGCTGCTTTTCAATGAATT
GTTCACACCGGTCGGGTTGGTGATCAGCCCGACCCTTTTTCCCTTCAGTTCCTGTTTATA
ATCTTTCAGCAGGCGGTCGATGCCTGTTTGGATGCTTGGTTTCTTGGCGGTATGAAGGTT
TCTGTCAGAAGCCGCCGAGACTGCCGTCATAGCACTGATGACGACTAATCCGGCAAGAAG
CGCAGCCGTTTGTGTTTTCATGATCTGTCCTCCTGTTTAAAGCGGTTTTCCGGTCTTCAG
ATTGATACCGAAACCATAAGGATAGAGTGTCGTTCCCGGATGAGTGACGGAAGGAATGTC
AGCGGGCAGCCTGCCTTGCGGTTTTGTCTGTCCGAATATCGCTTCAACGCCTGCCGGAAT
GTTTGGCTGGAGAAATTGTCCGTCTGTATATCCTTTAAAGCCGTAGACTGCGATAAGGGC
TTCAGCTTCTTCAAAGTTCGCGGCGTCGTAAGGATTACGCAGGCTCATCAGCACAAAGGG
TTTTTTGTTCGATTGTGCGGCTTTCATGACGGCCCGCGGAAATGCAGTCGTCCACTTGCC
GGGATCTGTGACGGAATCGTCAATGACACCGTCGTTTACGACAGGATCATTTTTCACGAC
ATATGAGCCTGTAATCACGTAATCCGCGTCGGATACCAGCTTTTTGTGCTCATCATGAAA
TGTGCGCTCGGCGAAGTTCATTTTACTGATGGTTACCGGCCGGATTTTTTTCTTCTTGAT
GAGCTGCCGAATGGTTTGTTCCATTGACGCTGTTTGATCTTCATAAGGAGCGGCAATGAG
AACGCAGCTGTTCTTTTTCGGTTTGAATGGGAGCGTGCGGTTTTTGTTTTGTATGACGGT
GACGGATCTTTCCGCGATTTGTTTTTCAGCTTTCAGGTGATTTTTGCTGCCGACGGTTTT
CTTTGCTTTTGCAATCTTCTTTTTCAGATTTGTCTCTTTCGGTGCGGGATATATCCCTCG
TTTTATTTTCAGGGAAATGATGCGTTCCGCTGATTTGTTAATTTGCTGCAGCGGAATTTC
CCCTTTTTGTACCGCCTTTTTTAAAGCGGAATGAACCCGGGCAAAGCGGTTTTCCGTTTG
CAGCGATGTCACTTGGGCCGGCATAAGGGCAATATCGACTCCTGCTTTTATTGCCATGAC
GACCGCCTCTTCCTGGCCGAAATGATCGGCAATGGCTTTCATATTTAATGCATCCGTAAC
GATGACGCCGTTAAATCTCATTTCCTCACGGAGAAGGTGAGTCATCACTTTTTTCGAGAG
TGTGGCGGGTACGAGAATGTCTGAACCGTCCAGCTTGCTTTTATAGGTTGTATCGTCAAA
AGCGGGAAATTGCACATGGGCTGTCATGATCATATCAGCTCCGGCCTGAATGGCCTTCCG
GAACGGATAAAGTTCAATCTGACGCAGTCTTTCTTGATTGTGGGTGACAAGCGGAAGGCC
GTAGTGGCTGTCGACATCCGTGTCACCGTGTCCCGGGAAATGTTTGACGGCGGCAGCGAC
ATCCTGCTTTTGCTGAGCCTTCATTGAGGCAAGGCCGAGTGAAGCTGTCAGATCACGGTC
TGAACTGAACGACCTGACGCCGATGACAGGGTTTCCGGGATTATTATTGATATCGAGAAC
GGGAGCGAAATTCGTATTAATGCCCAGTGCTTTCAGTTCTTTGCCGATAATGGCGCCGGT
CTGGGACGCGTAGGCTGTTTTTCTCGCGGCTCCGAGCGCCATATTGCCTGGGAAATGAGT
GCCCTCACCAAGTCTGGTTACGATGCCGCCCTCCTGATCAATGCTTAATAATAGCGGAAT
GTCAGGGCTCGCCTTTTGAAAGGCATTTGTCAGGCGAACCGTTTGCTCAGTGTTTTTTAC
ATTTTCTGCAAATAAGATAACGCCGCCGAACCGGTACTTTTGAATAAGCCCTGCGACTTC
GTCATTCATTTGGGTAAGAGCCTCAGGTGATGACTGCCCCTTTTTTTGCCAATTTCGAAA
ATCAGGCATGAGCATCTGCCCTAATTTTTCATCTAATGTCATACGGGATACCGCTTGTTC
CGCCTGTGACGGAATGTCCGGTTTTGTCGATGCATGATGCGTGCCGAAAACAATGAACAA
CAGTAATACAGCTGAGATGACAAGTTTCATGATGGTGCCCTCCTGCCGTCATAGTTGGAC
CAAAGACATGGGTTGTCATTCAATGGCTTCATAAATCGTTTTTATGACGCTGCCGTAGCT
TCCGGTGGGGAAAAGATCCCCTTCAAAAACATTCGGGTTTTCACCGGGACTGACGACGGG
GGAATGCTTTTTATTGGTCAAAAGTGCGATCCCCAGCTTATAAGCGGGATCAATAATCGT
GATGGTGCCGGTCCATCCTGTATGGCCATATGCCTGCCTGCTTGCATAAGGGCCGAACAT
CCACTCCATATCCGGGCTGCCGTTTTTCCGCCAGCCGAGAGCGAAAGTCGGATCAGAGGA
TGCCGCCGTTGTGAACAAATCGGCCGTTCTTTTATTGAAGAGAGAAACGTGTTTATAACT
GCCTCCGTTCAGCATGACTTGAAGAAGGACGGCTATGTCATCAGCTCTGGAAAACAGCCC
GGCGTGACCGGACACCCCTCCCATGGAGTAAAATGCTTTTTCATCGTGAACTTCCCCCTG
CAGCGTATACGTCCTGATGTGAGGGAAATGGATGACTCCGTCACGTGTGTTGCCTAAACG
TTCAGTAGCTGCGAATGCTTTTTCTTTAAAGCCTTTTTGCAGCGGATTGAACAGTGTGTG
CGTCAGTTTCAGCGGTTTGTACAGTTCTTGTTCCGCATAGGCATCAAGGGTTTTTCCGGT
TATGCTTTCAATGATGCAGCCGAGAAGCATGTAACCGATATCGCTGTATACGTGTTTTGT
TCCCGGTTTGTATTCAAGCGGGATTTGGGTGAGAAAACGGATCGTTTTCTCACGTTCTTG
TGAATACAAAGGGCCTGCGGTGTCCGGCTGATAGAAATAAAAGCTTGCCGGCAGACCGGA
TTGATGCTGGAGCACATCGATGACGCGAATGCGGTCTTTTTCTTGAATCGGATCGCTTTT
TCCGTCTTTGAAATCAGGAAGGTAAGCCGAGACTTTTTGATACACATCAAGCTTTCCCTG
GCTGACGAGTCGCTGTAGTGCAAAATTGGCCGCGTACATTTTTGTATTGGAAGCTAAATC
AAACATGGTTGATGTTTTCATTTTTTTCGGACGGGATAAAAGGGTAGTCCCGTCATATTT
TTTGCTGTAGCCGTATGCTTTCTTTTTGATCACCCGTCCGTCCTTTACGACGACGAGGAC
GGCTCCGGGGAATCCTGCTGCGATGTCTTTTTCAATCATTTGATCAACCTTTCTGAGCTT
TGCTGTGTCGTATAATTTGGATTGGGCTTCGGCTTTGTGCTGCGGCAGGAAGGAGAGGCT
GATGACCATTGTGAGTATGGCGGCTGTCAGTGTTTTCATATTCTGATCCCTCCCGGTTTA
TTCAAATTCAGCAGCCATATCATCCTTAAATCCGAACGCATAAGTGAAGACAAAGCCCGC
CCCGTAAGAGATGAAGAGACCGATGATATACAAAACGATTTGAGCCGGCTGTACGAGAAA
CGAGAGCGGAAGGCCGGAGACACCGATTGAAAAAGTAGCCACCTGAAAATGGGCTTGAAA
GGCGCCGCCGATTCCCGCCCCTAAACACGCCGTCAAAAACGGCCGGCCGAGCGGGAGCGT
GACGCCGAAGATGAGCGGCTCTCCGATTCCGAGCAGACCGGATGGAAGTCCGCCGCCGAT
CGCTCTTTTCAATGAGGCTTTTTTGGTTTTCATAAAAATGGCGAAGGCCGCCCCTACTTG
ACCCGCGCCTCCCATCGCGAGAATCGGAAGAAGCGGGTCATCTCCGATTGATCGGATTAA
TTCCAAATGTACGGGAGTCAAGCCCTGATGCAGGCCGGTGACGACAAGCGGCAGGAAGGC
GGCTCCCAGCACAAACCCTGAGAGCACTCCCCCGACATTCAGCAGCGACAATAAACCAGA
TGTAATCAGATCAGAAATAAAACCGCCTGCAGGGATAAAAACGACATATGTTACCAGCCC
GGTGATAAGTAAAGACAATGTAGGCGTGACGATAATGTCGATGGATTGATGGACGTACTT
TCTGATAAACCGTTCGGTATAAGCGATAAAAACCGCAGCGAAAAGAACGCCGATTAATCC
TCCCCTGCCAGGGAGCAGATTCTCTCCGAACAAACTGATATTGGCGATTTCAGGGTTAAG
GATCAATATACCCGCAAGGCCGCCCATCGCGGGAGTCCCGCCGAATTCCTTCGCCGCATT
GATGCCGACAAGGACGCCGAGGTATGCGAATAAGCCTGAACCGATAACCGTTAAAATAAG
TGCGATTTGGGATTCTTTCGGGAGCCAGCCGGCCTGAATGACGACTTTCGTAATACCGGT
AATTAAACCTGATGCAATGAGTGCGGGAATAAGGGGAATGAAGATGCTTGATATTTTTCT
CAGAAACAGTTTGATGGGTGTGGTGTTTTTTCTGTTGAGATCGGCTTTTTTTCGTGAGGC
GGCTTCTTTTAAATCAATGTTTTTTCCGGATGACATAAGTTTTGCGAAAGCGTCGGCGAC
ATGATTGACGACACCCGTGCCAAGGATGATCTGCAGTGTTTCGGCTTCGACGACGCCTAT
GACCCCGTCAAGCTGTTTCAGCGCTTCAATATCCGTTTTGTCCTGATCTAAAGGCGTAAT
CCTCAGGCGTGTCATACAGTGGGTAAAGCCTGAAATATTCGATGAACCGCCGCAATTGTC
CAGGATATCTTTGGCCAGTGACTGATAAAATGCCTCTTTGCTCATGGAGATCCTCCTTTT
TCCGTACGATTTTTCCCGGGGAGCTGTGCCTGAAACGCGTCCTAAAAGCGCCTGCGCCGA
TCATGAAAACGGCGCGGGCTCGTAAAAGCACATTATGTTTCACCAAAGAACGATCAGCGT
TCTTTTTCTTTTGAAAGGTGCTGTTCAATGGCTTTATCAATGAAGCCGTCTGATTCTTTG
AGCAGTGCCTTCGCGTGTGTTTCGTCCGAATTCGTCTTCAGCATGACGATTGCCGTTTTG
ACATGGCTGCCTGCGGCCTCAAGCGTTTCTTTTGCCTTGTCGTACGGAACGCCCGTGATG
CTTTGGATAATGCCGATTGCGCGTTCTTTCAATTTTTCGTTGCTGACATGAACGTCCACC
ATTAAATTTTCGTACACTTTGCCGCTTTTGATCATCACGGCCGTGGAAATCATGTTCAGA
ATCATTTTATGTGCCGTCGCCGCTTTCATTCGTGTTGACCCTGTAATCACTTCGGGGCCG
ACGACGACTTCAATGCTGTGATCGGCATAAGTGCTGATCAATGAGTCCTTATTGCATGTG
AGTGCGACGGTTTTGGCGCCGATTGTTTTTGCGTATTTCAGCGCACCGGCCGCATACGGC
GTGCGCCCGCTTGCCGCGATGGCGATCACGGTGTCTTCTGCGGTAAGCCCGATTGTTTTG
AGATCGAGAGCGCCGGTTTCCTCGCTGTCTTCTATACCTTCAGCCGCTTGCAAAAAGGCG
TCTGCTCCTCCGGCCATCAGACCGATGACGGAGTCGGGACTTACGCTGTATGTAGGCGGG
CATTCAACCGCATCCAGTACACCGAGTCTGCCGCTTGTGCCCGCTCCCGCATAAATCAGC
CTGCCGTTTCGCCGTAAGGACTGATGGGCGAATTGAACGGCAATCTGAATATCGGGCAGC
ACCTGCTGAACGGCTTCAGCCACTTTGAAATCCTCTTGGTTAATGATGCGGAGAATTTCC
ATCGTGTCTGCTTGATGGATTGAAGCGGTCTGCGGATTTCTGGTTTCTGTGGTCAATCTG
TGAATGTTAAGCCGGTCTGTCATGATTGTACCCTCCCAAGTCGTTAATACTTGAAGTATA
TGGGCTTCTGAATATATGTTTCAAGAAAAATCGGCAGGAATGAGATAAGTAATCAAGCGC
TTTCACAAAAAATGATGCAGAATGTGCTGTTCGCCGATGGGGCCGATCGTGCGACGGCCT
TTATCAATAAAACCGGAAGACCGGTACAGGTTCTTTGCACGATGATTGCGATGGTTTACA
GCAAGCACGATTTCATCACACCAAGGAAAGTAATTTGCGACAAAAGCGGGGAGCTGCAGC
ATCGCTTGTTTGGCATAACCTTTTCCCTGATGCGGCGCATGTAAGGACAGCGCACTCAGC
AAAATGGCAGACACATTGTTCGAATACGGGGCAATGGTTTCTTTTGAGGTATGTAAAATG
AAAAAACCGACGGGGCGGTCTTCTTTTAAAATGACTGTCGGGTAGCGATCCCGGATGACG
AGAGCATGCGGCAGGACATCTATCGGCAGAGCTGTGAACTTTTTATCTTCTTCACTCAGC
ACAAACCCGTTCAGCCCGTCTGCATGCTCCGGTTTATAAAAGGACAGGGCCACATCCATG
ATATCTACTCTCCTTTTTTATAATTGATCCAATTCGTCTTCTGATAGAACACGGCAGCCT
GCCCGTTTTAAAAGAGCGGAAGTGATGCCGTCTCCGATTATTTTTTTTCCTGAGAAAGTG
CCGTCATAGATAAAGCTGCTGCCGCAGGACGGACTGTTTTCTTTAAGGATGACCGTTGCG
GCGCCTATTTCTTTTGCGTATGCTAACGTTTTTTCCGCGCCGTCCATATATAAAGCCGTA
ACGTCTTCGCCTGATGCCGTTACGATTCTTGCTGTTCCGTTCAGCACGTCTTCGCCCGTA
CCGCCGATGATTTCCGCCGGTTCGCGGGGAGTGGTGAAGCCGCCCAAAAGTTCGGGGCAG
ACCATAACAGCTTTCTTTTCTTCTACGAGTCTGCGGATTTTTTCCGAAGCGGCGTGAGAG
CCGTTATACCTGCATTCGATACCGCCGAGACAAGAGCTGACTAAGATCATCTGTGTCCAT
TCCCTTCAATATTTTGATACTTTCATCATAAATGAAATAAGAGAGGAGGGATGAGTTTTT
CAGTTAAAAAACGAGTAAAAAAGTTTGAAAATAAAAAAAATAATTTTTCTCTTTACAAAT
GGGGTACAACCTGTATATAATAACTTTTGTCAGCTCGACGCGGACACAACGGCCCGTTGG
TCAAGCGGTTAAGACACCGCCCTTTCACGGCGGTAACACGGGTTCGAATCCCGTACGGGT
CATATGGAGGATTAGCTCAGCTGGGAGAGCATCTGCCTTACAAGCAGAGGGTCGGCGGTT
CGAGCCCGTCATCCTCCACCATATTTGCCGGCCTAGCTCAATTGGTAGAGCAACTGACTT
GTAATCAGTAGGTTGGGGGTTCAAGTCCTCTGGCCGGCACTGTTTTACAAAAAAATACGG
AGGGGTAGCGAAGTGGCTAAACGCGGCGGACTGTAAATCCGCTCCCTCAGGGTTCGGCAG
TTCGAATCTGCCCCCCTCCACCATTTTTGGGCTATAGCCAAGCGGTAAGGCAACGGACTT
TGACTCCGTCATGCGTTGGTTCGAATCCAGCTAGCCCAGTCTCAGACACCTTTTGCATAA
AGGTGTCTTTTTTTTATCAGCATTTTGCTTCAATTTCTGATTGTTCATCAGATATACTAT
TTTTAAGCTGCTGTTAAGGCAGTATATTCTGTATTTTTCATCTACACCCTGCCTGAAATT
TGGTAAAATAAATGTAATAAAAAAATGAAACCTTTTAAAACAAACAACGTATAGATACAG
ACCGGTGAAGGGCAGAGGTAAGATAAAACATGGAAAACCTGATTAAAAAAAGAATCAAGC
AAGTCAAAAAAGGCGATCAAAATGCGTTTGCAGAAATCGTTGACCTTTATAAAGATAAGA
TTTACCAGCTTTGCTACCGCATGCTCGGCAATGTTCACGAGGCGGAAGATATTGCGCAGG
AAGCTTTTATCAGAGCGTATGTCAATATCGACAGTTTCGATATCAACAGAAAGTTCTCAA
CGTGGCTTTACAGAATTGCGACCAACCTGACCATTGACCGAATCCGCAAGAAAAAGCCTG
ATTACTATCTGGACGCAGAAGTAGCGGGAGCAGAAGGGCTGACGATGTATTCGCAGATCG
CCGCGGACGGGGTTCTCCCTGAAGACGCCGTATTGTCATTGGAGCTGTCGGACACAATTC
AGAAAAAGATTTTAAAGCTGCCTGACAAGTACAGAACGGTTATTGTATTAAAGTATATTG
ACGAACTCTCTTTAATTGAAATCGGGGAGATTCTGAATATCCCTGTCGGCACCGTCAAGA
CAAGGATACACAGAGGCAGAGAGGCTCTTAGAAAACAATTGAGGGATCTTTAAGTGGGGT
GATGAAATGAGCTGTCCTGAACAGATTGTGCAGCTTATGCATAAGCATCTTGATGGAGAT
ATCCTTCCTGAAGATGAAAACGTATTAAAACAACATTTGCAGTCATGCGGGAATTGCAAA
CGGCATTTTCATGAAATGGAGAAATCCGTAGCACTCGTCCGAAGCACATCGCATGTCACG
GCCCCTGCTGATTTTACTGCCAAAGTTATGGCGAATCTTCCAAAAGAGAAAAAACGCGCT
TCTGTAAAACGATGGATCAAAACTCATCCGATGATTGCAGCCGCAGCGGTTTTTGTGATT
TTAATGGGCGGCGGTTTTTTCAACAGCTGGCATAATGACCACAATTTCAGTGTGTCCAAA
CAGCCGAACCTTGTCGTGCAGAATCACACGGTCACCGTCCCTGAAGGCGAGACTGTAAAG
GGCGATGTCACAGTAAAAAACGGCAAGCTGTTCATTGAAGGAAAAGTCGACGGCAATGTG
ACCGTCGTCAACGGAGAAAAATACATGGCCTCAGCCGGACAAGTCACCGGGCAGATTGAA
GAGATTAACCAATTGTTTGACTGGGTCTGGTACGAACTGAAATCGGCGGGCCAGGGCGTC
GTGAGCGCTTTGGACCCGAATGAAGATGAGTAAAGCGTATAATCGCTTTACTCTTTTTTT
TGTGCATCGCCGCGCTGGCTCATTTCACTTGAGAAATCAAAATGTGGTATAATGAGCACG
CTATATGATGTACATATTGCTCATGCAGCACAATTCATAACAGAAAAACGAAATGACTGA
ATTCTTGGAGGACGAGGAAATGGCTTTTGAGGACATCCCATTTTTGCAATACCTCGGCAA
TGCCGTTGATATTCTCCTTGTTTGGTATGTGATATATAAATTAATCATGGTCATACGCGG
GACGAAGGCGGTTCAGCTTTTAAAAGGAATCGTCGTCATCGTATTGGTCCGGATGGCCAG
TTCATATTTGGGACTCAGCACGCTTCAGTGGCTGATGGACCAAGCGATAACATGGGGATT
TTTAGCGATCATCATTATATTCCAGCCTGAGCTGAGACGGGCGCTTGAACAGCTCGGACG
GGGCCGGTTCTTTTCCAGGAGCGGAACCCCCGTGGAGGAAGCGCAGCATAAGACAATTGA
AGCGATTACAAAATCGATCAGCTACATGGCAAAACGCCGCATCGGCGCACTCATCGCGAT
TGAGCGCGATACGGGAATGGGTGATTATATTGAGACGGGCATCCCGCTTAATGCGCAGGT
CAGCTCGGAGCTTTTGATTAATATCTTCATCCCGAATACACCGCTGCATGATGGAGCGGT
CATTATGAAAAATAACGAGATTGCGGCGGCTGCCTGTTATCTGCCGCTTTCTGAAAGCCC
GTTTATTTCAAAGGAGCTGGGGACGCGTCACAGAGCGGCTGTCGGCATCAGTGAAGTGAC
GGACAGCTTAACCATTATTGTATCTGAAGAGACGGGCGCCATCAGTGTGGCCAAAAACGG
AGACCTTCACAGAGAATTGACGGAAGAAGCACTGAAAGAAATGCTTGAAGCCGAGTTTAA
GAAGAACGCCAGAGATACTTCTTCTAACCGCTGGTACTGGAGGGGCAAGAAAAATGGATA
AATTCTTAAACAACCGCTGGGCTGTAAAGATCATTGCATTGCTCTTTGCGCTGCTGCTTT
ACGTTGCGGTTAACAACAACCAGGCGCCGACTCCGAAAAAGCCGGGGGAATCCTTTTTTC
CGACATCAACGACTGACGAGGCTACGCTTACTGATATTCCTGTAAAAGCATACTATGATG
AAGCGAACTATGTTGTCACCGGCGTGCCCCAGACCGTAAATGTCACGATTAAAGGCTCGA
CAAGCGCGGTGAAAAAGGCGAGACAGACGAAGAATTTTGAGATATACGCCGATATGAATA
AGCTGAAGACCGGGACTCATAAGGTCGAATTGAAGGCGAAAAACGTATCGGACGGACTGA
CGGTCTCCATTAACCCGTCAGTCACGACGGTTACGATTCAGGAAAAAACGGCTGAGAGTT
TTCCCGTGGAAGTTGAATACTACAATAAAAGCAAAATGAAAAAGGGATACACCCCTCAGC
AGCCGATTATCAGCCCGAAAAACGTGCAGATTACAGGTTCGAAAAATGTGATTGATAACA
TTTCACTTGTCAAAGCATCCGTGAACCTTGAAAATGCAAATGAGACCATTGAAAAGGAAG
TGAAAGTGACCGTCTATGACAAAGACGGCAACGCACTTCCTGTTGATGTTGAACCGTCAG
TCATTAAAGTGACGGTTCCCGTAGCCAGTCCGAGCAAAAAGCTTCCTTTCAAAATCGAAA
GGAAGGGAAGTCTTCCGGACGGGGTGAGCGTTGCGAGCATTGACTCGAATCCGAGTGAGG
TGACGGTTTACGGCCCGCAGGATGTGCTGGATTCACTTGAATTTATTGACGGCGTATCTC
TTGATTTAGGCAAAATTGATAAAGATACCGATATCAATGCCGATATCCCGCTTCCTAAGG
GTGTCACTAAGGTATCACCGGAAAAAATCACGCTTCATGTTAAAGTGGACAGTGAAGACA
AAAAGGATTTTGACAATGTCGGAATCAAGACGGTCGGACTGGGAGGCTCACAGCAGATTG
AGTTTCTCGATCTTGAATCGCAGGCGATAAATATTACGGCCAAAGGCTCTCCCGCCAACA
TTAAGGCGCTGAAAAAGTCGGACATTGAACTGTATGCCAATGTCTCGGACTTGGATGACG
GAGAGCACTCTGTAAAGCTTGAAGTAAACGGCCCGCAAAACGTCACATGGTCCCTGTCAA
AAGACACGGTTAAGATTAAGCTGACTTCTAAGAAAAACACAAGTTCAAATAAAAATAACG
GCGGTTCCGCTGATTCCGGCAATAAGAACGGCACAAGCGGAGACGCAGACAAAGACAAGA
ACAAGAACCGGGAAGACGACACTGACAGCGATCAGAATAAAAGTCAAAACCAGGATCAAA
ATCAAGACCAGGATGAAGACGGATCAAGCGCTGATTCTTCTTCAACAGAATGAAAAAGGA
GCGATACAAAATGGGCAAGTATTTTGGAACAGATGGTGTAAGAGGTGTTGCCAACAGCGA
GCTTACGCCAGAGCTGGCCTTTAAAGTTGGGCGTTTTGGCGGTTATGTCCTGACCAAAGA
TAAGCAGCGCCCGAAAGTGCTGATCGGCCGTGATACACGTATCTCCGGACATATGCTGGA
GGGAGCCCTTGTCGCCGGACTTTTATCGATCGGAGCTGAAGTGATGCGCCTCGGCGTTAT
TTCTACGCCGGGGGTATCCTATTTAACGAAAGCCATGGATGCTGAGGCGGGCGTCATGAT
CTCCGCTTCTCACAACCCCGTACAGGATAACGGAATTAAATTTTTCGGAGGGGACGGCTT
TAAGCTTTCTGATGAGCAGGAGGCCGAGATTGAACGTCTCATGGATGAACCGGAAGATAA
GCTGCCGAGACCGACAGGCGCGGACCTCGGGCTTGTAAACGATTATTTTGAAGGCGTTCA
AAAGTATCTGCAATTTTTAAAGCAGACGGCGGACGAAGATTTCACAGGCATTCATGTAGC
GCTTGACTGCGCCCATGGTGCGACCTCTTCTATTGCGACGCACCTTTTTGCCGATCTCGA
TGCTGACGTATCTACAATGGGGACGTCTCCGAACGGATTGAACATTAATGATGGCGTCGG
TTCTACACACCCGGAAGCGCTGAGTGCTTTCGTCAAAGAAAAAAACGCCGATATCGGCCT
TGCGTTTGACGGCGACGGCGACCGCCTCATTGCCGTTGATGAAAAAGGAAACATCGTCGA
CGGTGATCAGATTATGTACATATGCGCGAAGTATTTGAAATCAGAAGGCCGTCTGAAGGA
TGATACCGTCGTATCGACCGTGATGAGCAACCTCGGTTTCTACAAAGCGCTTGAAAAAGA
AGAAATCAAAAGCGTTCAAACGGCAGTCGGCGACCGCTATGTCGTAGAAGCGATGAAAAA
AGACGGCTATAATGTCGGCGGCGAGCAGTCGGGGCACCTTATTTTCCTTGATTACAACAC
TACCGGCGACGGTCTTTTGTCCGCGATCATGCTTGTGAATACGCTGAAGGCGTCCGGCAA
AACCCTTTCAGAACTTGCGGATGAAATGAAAAAATTCCCGCAACTCTTAGTGAATGTGAA
AGTGACGGATAAATATAAGGTAGAAGAAAACGCTAAGGTGAAGGCCGTTATTTCTGAAGT
GGAAAAAGAAATGAACGGAGACGGCCGGATTTTAGTGCGCCCGTCAGGCACCGAACCGCT
CGTCCGCGTGATGGCCGAAGCGAGAACAAAAGAGCTTTGTGACGAATATGTCACAAAAAT
CGTGGATGTCGTGCGGACAGAAATGGGAGCGGAGTAGCGAAGTTTATAAACAGAGAGCGA
ACAAGACAAGTGCGATCAGCATAATATGATAGTAAACATGATGCCGGGGCGGCAAAAAAT
AATTGACCGTCCTTGGCACATGCTGTAAAATCAAGCTTGTTCAGCCTTTGTTTTTCACTT
GCAGGAAAGGCGGGATTGTTTGCATCTTTTATAATTACAGCGCCCGAACTAAGCGCCCGA
AAAACGGCTTAGTTGACGAGGATGGAGGTTATCGAATTTTCGGCGGATGCCTCCCGGCTG
ATTCATTTAGATCACAGCCGTAAGGATTTCTTCAAACCGGAGGGGCGACTCTCCGAACAA
AGAGAAATCACATGATCTTCCAAAAAAACATGTGGGAGGGGACGATTGAAAGTCCCCTTG
TAATTTGACTTTCTTCGTCTCCTTTTGCACCTTTAGGAGGAAGAAAATATGTGTGGAATT
GTAGGTTATATCGGTCAGCTTGATGCGAAAGAGATTTTGTTAAAAGGATTAGAGAAGCTT
GAGTACCGCGGTTATGACTCTGCCGGTATTGCTGTGGCGAATGAGCAGGGCGTGCATGTG
TACAAAGAAAAAGGCCGCATCGCCGACCTTCGTGAAGTGGTGGATCACACGGTTGAATCT
CAAGCGGGAATCGGCCATACACGCTGGGCGACTCACGGCGAACCAAGCTTCCTGAACGCT
CACCCGCATCAAAGCGCACTCGGCCGCTTTACACTTGTTCATAACGGTGTGATCGAGAAC
TATGTTCAGCTGAAGCGCGAATACCTTGAAAACGTTGAACTGAAAAGCGACACGGACACT
GAAGTAGTCGTTCAAATGATCGAGCAATTTGTGGCGGGAGGACTTAGCACAGAAGAAGCG
TTCCGCAAAACACTGACTCTGTTAAAAGGTTCTTACGCAATTGCATTATTTGACGGTGAA
AACACAGACACCATTTACGTTGCAAAAAACAAAAGCCCTCTGTTAATCGGTCTTGGAGAT
ACGTTTAACGTCGTGGCATCTGACGCGATGGCTATGCTTCAAGTAACGAATGAATACGTT
GAGCTTTTGGACAAAGAAATGGTGATCGTGACAAAAGACGAAGCCGTGATTAAAAACCTT
GACGGTGAAGTCATGACACGTGCGTCTTATATTGCTGAGCTTGACGCCAGTGATATCGAA
AAAGGCACATACCCTCACTACATGTTAAAAGAAACGGATGAGCAGCCGCTTGTTATGCGC
AAAATCATCCAAACGTATCAGGACGAAAACGGCAGACTGGCCGTGGCCGGCGATGTCGCT
GACGCCGTGGCGGAAGCGGACCGCATTTATATCGTGGCTTGCGGAACGAGCTACCATGCC
GGTCTTGTCGGGAAACAATATATTGAAATGTGGGCAAACGTACCGGTTGAAGTGCATGTA
GCGAGTGAATTCTCTTACAACATGCCGCTTCTGTCTAAGAAGCCGCTCTTTATCTTCCTT
TCTCAAAGCGGAGAAACAGCGGACAGCCGCGCCGTGCTTGTTCAAGTCAAAGCGCTGGGT
CACAAAGCGCTGACAATTACAAACGTTCCGGGATCAACGCTTTCTCGTGAAGCGGATTAC
ACATTGCTTCTGCACGCAGGCCCTGAGATCGCTGTTGCATCAACAAAAGCGTATACGGCT
CAGATTGCCGTCCTCGCGATCGTTGCGTCCGTTGCAGCAGAATGCAACGGCGTTGATATC
GGTTTTGATTTGGTCAAAGAATTAGGTATTGCGGCAAACGCCATGGAAGCCCTCTGCGAC
CAGAAGGACGAAATGGAAATGATCGCACGTGAGTACCTGACTGTTTCAAGAAACGCTTTC
TTCATCGGCCGCGGCCTTGACTACTTCGTGTGTGTCGAAGGTGCCCTGAAGCTGAAAGAG
ATTTCTTACATCCAGGCGGAAGGCTTCGCCGGCGGCGAGCTGAAGCATGGAACAATCGCT
CTGATTGAAGAAGGAACACCGGTCTTTGCGCTTGCGACACAAGAACACGTCAACCTGAGC
ATCCGCGGAAACGTGAAGGAAGTCGCGGCCCGCGGCGCCAACACTTGCATCATCTCGCTG
AAAGGCTTAGAAGACGCAGACGACAGATTCATCCTGCCGGAAGTCAACCCTGCGCTTGCT
CCGCTGGTTTCTGTTGTGCCATTGCAGCTGATCGCTTACTATGCGGCACTGCACCGCGGC
TGTGACGTTGACAAACCGCGCAACCTTGCGAAGAGTGTTACGGTGGAATAATATATTTAA
CCCCTTTGGTTATTAGCCAGAGGGGTTTTTTAATGCGGAAATGAGAAATACATACTCTTT
GCGATTGTAAAGAAATCCCCTTTTATATATTGAAAAGGATTAACACCTGCTTTATAATAC
GAGATGCATTCCGGTTAAAACCTCATCGGAAAGTAATCACCTCCAGCAATTTTCATCATG
AATATCCATTATATAAATGTAATCAATCGATTACACATCCACATTATGCTTATGACTTTA
AAATCCCTGTTGTATTTGCCGGCTCCTGCCTCTTTATGAATACCTCGACTAGATATAAAA
ATCACAACATTTTTGCAATAATCCGGTTCAATTCTCAAAAAAAGTCCTGACAGCAATGAT
AGGAGTGGAATGATGTCAAACCTTTTAGAAATCAGAAACATCAGCAAATCTTTTGGTCAT
AAAGCTGTTTTAAAGGATGTTACATTCAATGTGCCTGCCGGATCAATTGTCGGTTTTATC
GGTGATAACGGCGCAGGCAAGTCAACAACATTTAAAACGATATTAGGATTAATCTCTCAG
GATAGAGGTAAAGTGAAAATCTTTGGTAAAGAGAATTTGGATAAACATATAAAGTTCAAA
GAAGATATTGGGGTCGTATTTGATGCGATGAATCTTCCTGCGCACCTTACGATAAAGCAG
CTGAATCATGTATTTAAGAAACTATTCGGTGCTTGGGACCAAGATCATTTTTACCGGTTG
GTTCATTCTTTCTCTTTACCTATGGACAAAAAAGTGAATACATTCTCGCGCGGCATGTCA
ATGAAGTTATCCGTAGCTGTTGCTTTGTCGCATAATGCAAAATTATTACTTCTGGATGAA
GCAACGGGAGGACTTGATCCCTCTTCAAGAGATGACCTGTTAAATGAATTAAAAAGCTTT
GTGAGTAAAAGCAACGGCGGTATTTTACTTTCATCGCACATTATGACTGATGTCGAGAAG
ATAGCCAGCCATATCATTATTATGAAAGATGGCGAAATTTTATTAAATGAAGAGAAAGAT
AAGGTTCTTGAAAGCTATACTGTTATAGACGTTGATGAGGGCCGATTGGCTGAGCTTGAC
GAAGATATCGTTCTAGCAAAAAGGAATCATGGATCTTATTGGAGTGTGCTTGTATCGGAT
CAACAGAAATTGCCGAATGGCGTAACGGCCAACACCCTTTCCATAGAAGAAATCAGCGTC
TTTTTAACGAGGAGTGAAAACATTGAGAGGTCTGTTACTGACTAACTATTACTTGGTTTA
TCGGAGTTTCTTTGCATACACGGGGTTGGCCATATTGGTATCAGCAGTCATTTTTTATTT
TGGGGATGCTTCAATGCATCGTTTTGTTGCAATGCTGATTATTTTGTTTGTCGTTATGCC
CGCCCTTGAGGTTATAAAGTATGAGAGCAAGTCTGGCTATGACAGGTATGTCCTGACTTT
ACCGGTCAGCAGAACAAATATTGTTCAAAGTCACTATGTCTTTTATCTTTTGGTTGTTGT
GATCGGAGCTGTAATATCTTATGGTATTTTCCTTGTATACAGCCTGGGTTCTGATGAACC
AATTGACGGCATATTTAATATTGTCTCTTTTGGAACGTTCATCGTTCTCTTTGCCGGTGC
AATCGTTTATCCTCTTCTCTACATGATAGGCCCGGAAAAGTCTGATGCTATCGTGATTGG
AGGGGCAATGGGGGGGACTTTTTGCTACCTTTGGATTACAAAGTGTCGTTGGGTATGTAG
CAGAACAAGTACCTCTGTCATTTTTGCATATAAATCCTTCTTTATATGTTCCGATTATAT
ATCTCTTGATCGGCGTTATCTTATATATCATTTCATTTTTCATTGCCGCAGCTATATATC
ATAAAAAAGAATTTTAGCAGCGTGTTTAATGATTTTATGCTGTGACAACAGGATAAGGCA
TGGCATGGGCTCTCATTAATTCACTTTAACTCCAAGCAGACAGCCGCCCGCACAATAGGC
GGCTGTTCTTTCTTCTAATTAAAACTGCGTTGTCACATCGTACTCATAATCAATCTTTAA
TTTCACATTTTTCATAGTCGATTTTGCTGTTTGCGAGTGCTCGGTGCCACACTTTATTCT
CTTCTGACATTATGCAATGTCTTGTGTTTCCTTGGCTTGGTGTTTGAGTCGCGGCGGTAT
TGATTCTTTTCACTTTGGCGTCTTTTGGAATGCTTGTTTGTTTGGTTAAGTCGAGCCTGA
GAACGGTTGAATCTGATCCATTCGGACTGAGGCTTGTATTTATAATTGGGAAGACTTTAC
TGAGAGAGCAGTGCATTATTATAATGGATTCGGGGAACATGGTGAAATGCTTTCAAAGGG
TTATTTATCAGGAAATACGGCATTAATTAATAATATATTTAAAAAACAGAAGAACATTCA
TTACCTTATAAAGGAATGTAACATTTAACACAGGAGGGAATTGATTTTCTCTTCCTTCCT
GTTTTATTTTTAAATAATCCTTGAGAGCATGGTGAGCTATTTTTATAAGAAGGTGAGAAA
TTGGATAATATATATAAATTGCTGATTATAGAAGACGATAAGGATATGGCTAAGGCGTTA
CAAAATTTACTTGTTAAATGGAATTTTGAAACTGTTATATGCGGAGATTTTGATAATATT
TTGTCAATATATGAAAAAGAAGAGCCTCACATCATATTATTGGACATCAATATTCCTTCA
TTTGATGGTTTTTATTGGTGTAAGAAAATAAGAGAAGTTTCAAGTGTCCCAATTATTTTT
TGCTCGTCTAGAAACAGTAATATGGATATTGTCATGGCTATTAACAATGGCGGGGATGAT
TATATTCAAAAACCATTTGACAGCCATGTATTGGTGGCGAAATTACAAGCAATTATAAGG
AGAACTTATGAGTACATAACAGCAGAATCTCATCTAATCGAATCTAATAATGTGATATTA
AACCTTAACGATGCAAAAATATACTTCCAAGATCAGAGTTTAGAGCTTACAAAGAATGAA
TTTAAAATTCTAAAAACGTTAATGGAAAACAAAGGGAAAGTTGTTTCGCGGGATAATTTA
ATGAGACAGCTTTGGAATGATGATATTTACGTAAACGAAAATACGTTGACAGTAAATATA
AATAGATTAAGGAATAGATTAGAGGGGATTAATGTTGATGACTTTATTTTAACAAAAAAA
GGAATGGGATATATAATTCAATGAAATTAATTGATTATGTGAAAAATCATATATTATGGA
TTTTATGCAGTGCACTTATTCTGGTTGTAATCAATGGGATTTTGTTTGCGAGTACCTCTA
TTCATCAAAGTTATATAGACATTTTTTATATGGATTTGTTGATTGTCTTTATTCTACTGA
TCAACATTTTCTATGGATTCATCAAGGCAAAAAAGAAATACGAAGTTGTGTTTAATAGTT
CTATCGAAACTTTAGAAAAAAACAAAGTTAGAAATGATTATTTTATAGATATGCTTATAA
AAGTCTCCAAAAAGCAACAAAATAAATTTTTGAAAGCAGAAGAAGATTATAAAAACGGTA
TTAACGAAATTCAGGACTATACTACTCAATGGGTTCATGACATAAAAGTTAATATAGCTG
TGTGTGAACTGCTACTGGATGAGATTAACTCAGAAAGCAGCAGAGAGCTGCGTAATCAAA
TTGAACGAATTAAATTTAGGATTAATCACATTTTACATGTGACAAGAGCTAATCACTACG
ATCAAGACATTTTAGCGGGAGTAGTAGATGTATGTCATATTTTAAGAAGTGCAATAAAAG
AAAATGCTCTTTTTTTTATTAATAAAAACATTGAGATTGAGACTAATTTAAAACCATTTA
GTGTTATCAGTGATGAACGTTGGATCTATTATATTTTTGGTCAAATTCTTAATAATAGCA
GTAAATATACACCTGAGGGGGGAACGCTGACTATTACAACTAAAGAAGAGAAACAAGCCT
ATTATATAATGATTAAAGATAATGGAATTGGTATTTCAAAAGAGGGTTTATCTAGGATAT
TCGATAAAGGCTTTACAGGTAAAAATGGTAAGGTAGGAACGAAATCTACAGGGATGGGTT
TATATTATGCTAAAAAAATGGCTGATAGACTAAGTATAGGAATTGAGGTAGACAGCGTAG
AGGGTGAATATACTGAATTTCACATTATATTTTATAAACTATCCGATTATTATAAAGTGG
CAAATGAAGCAATAAGTAATTAGTTAAAAACAGGGGATAATCTAATGAGAAGAAAGGCTA
AAATATTTTGTATTCCATTTGCAGTGGGTCATCGATAGTTTATTCTAAGTGGAAAAAATT
CATGGATCCACTTGTTGAGGTAAATGAAGTAGAGTTGGCTGGCAGAGGAAGAAGATTGAA
AGACCCTCAATAGACAATATGGAAGAAATGGTTGAGGATATATATAATTCTATTAAGAAT
AATATAACTGAACCTTTTGCCTATTTTCGAACATAGTATGGGTGAACTGCTTACATATGA
GCTTTGTCACAAATTTCGAAATGAAATCCTGCCCTCGTGCCTATTTGTCTCCGTAGAAAA
GCTCCTCAATTGAAGGGAAGAAAACAACTAATACACAGCTTGCCAAAAAATGATTTTAAA
ATTAGATGGTACAGATAATTTATTTTTAAGAAACAAGGAGTTAGAAGATATTTTCTTGCC
GATTTTGAGAACTGAGTTAAGTCAATAGAAACCTATGAATTTAATCCTAAAAACAATTTA
GTGAATTATGATTTTTCTGTTTTTTATGAGTAGACGATAAGACTGTTGATTTTGAAGAAT
TATCTTTTTGGAGAAAAGTAATAGGGAGCGGTGCCGCTCCCTATATCTGCTTAAAAACCT
CACATACTGATTATCCATGGTTTTGTACAAAAGTCCTCTAACCCATCACCAAACCTAACA
TGAATGTCACATTCACTTTTAGAAATGTAACCTTAATCGATAGTAGCGTTTTGTGCTCTA
AATTATAATACAACTATAAGAATCAATGTCCTACGCATAATCAGATTTTATGGGGGTTTA
TAGATGAATAAGATCGTAGAGGTATCAAACGTAATAAAGGAGTATGGTGAAATTGGCAGT
ACCTTTCGAGCGCTTAAGGAGGTAAGCTTAAATATCAACAAAGGAGAATTTGTTGGTATA
ATGGGTCCTTCAGGCTCAGGTAAGACCACATTGTTAAATATTATGTCTACTATTGACAAA
GCTACTTTAGGAGAAGTTTTAATCGATGGTAAAAGAATAGATTATTACAAGGATGAGGAC
CTTGCAAAATTCAGGAGAGACACAATCGGATTTGTCTTCCAAGCTTTTAATTTATTAGAC
AATATGACAATTAGAGATAACATTGCTCTGCCTCTTGCACTAAACAATGTAAAACACAAA
ATCATTCTAAAAAAAATTGATGAACTAACTGAGCTCTTAGGAATTTCAAATCAGTTAGAT
AAGTATCCATATGAATTGTCAGGCGGTCAAAAGCAAAGAGTAGCTATTTGTCGTGCGTTA
ATTACCTCTCCAAAGGTTATTTTTGCAGACGAACCAACAGGGGCTCTTGACTCTAAGTCA
TCCTCAGAGGTTCTAGAATGTTTTAAAAATATTAACAAAACCATAGGAACAACCATCATC
ATGGTAACCCATGATGCAAACGCAGCAAGTTATTGTAATAGGGTTATGTTCTTAAAGGAC
GGTAAATTACACGGAAGACTAGACAGCAGCGGAGATAAAAAGGAATTATTTAAGAAAGTG
TTAAACATGCTTGCCGTAATGGGAGGATCGGAAAATGAACTCCTTTAAAATTGCCTTTAA
GCTTTTGAAGAATAATTTAAAAATATATGGATTATATTTTGTGGTTTTAGTTGTAACTGT
GGCAACTTACTACAATTTTACTGCTATACAGTACAATGAAGTGTTTGTCCAATTAACTGA
AAGGTTTCAATCAGCTGTAGTGGCAAGTGCAACATCTGGCTTTGTTCTAATTTGCACAGT
GGTCTTTTTTATGTGGCATGCCAATGGATTCTTTTTAAAACAACGTCAAAAAGAAACCGG
GTTATACATGCTAATGGGAATAAGTACTTCTAAAATTGGAAGAGTATTCGCAATTGAAAG
TATTCTAATAGGCAGTTTGTCTCTATTAATGGGTTTATTGATCGGGATATTATTCTCGAA
ATTGTTCTTAATGTTATTAAGTAAGTCCATGACACTGGGTGGTGAAATTCCTTTTAGTAT
ATCTGCACAAGCCATCATTCAGCTTATTATTGTGTTCGGGACCATCTTTGTAATGCTGGG
AATGAAAAACTATAGAGTTGTGAAAAAAACACAACTAATTAATATGTTGAATGCTTCGAA
AGCAAAGCCCTCACCTCCAAAATATAATTATACAAAGGGTTTTACAGGTTTAGTATTAAT
TGCTGCAGGCTATATAGTTGCACTAAACTTTAAGCAATGGGATTTGGATTTATTGCTTTC
TGCGATGGGAATCTTGGTCTTGGTCAGCACGGGGACTTATCTGTTTTTTGGAAGTTCTCT
GACTATAATTTTAGGGAAGTTAACAAATTCAAAAAAAATTATTTATAAAGATGTAAGGTT
AGTCAGTATAAGTAATACTTTCTTTAGACAAAAAGTTAATTATAGAAGTTTAGCGATGAC
GGCTATTTTAACAGCAGCTACCGTAACTGCATTCAATGTAAGCATTTCGTTCAAACAGTT
TGAAGCAAATTATGACATCACAGCCTCCCCATACAGTTTAAGTTTTGAAAGCAATTCTGA
AGATGTCAAAGATAAAGTCAAAGGAGTGATTCGAGAGTCAAAGCATGACTTAATCGGAAT
CAATAAGATTCACTTTTTTATTGGTAATGTCCAATACGACGATAATAAGCAAAATATTGA
TCCGAATAACAAAGCTATTATCACTAGTTACTCACAAATAAAGAAAACATTAATATTTTT
GGATTATAGTAATAAAGCAAGTATTTTGAATCAAATTAAACCAGAAATTCATGAAATTTC
TTTTATTCTAAATGCTGATTCGATAGCTTCACCTATTTATGTTGATGGTAATAAAGTGAG
CATTAATAATAATAATTTCCTAGTTTCTAAACATACACAGCTCCCTTTTACAGGGAAAAT
TAAAAAATATGGTGACAAAAACATTTATGTTTTAAATGACAATGATTATAAAGAATTAAG
AAAGAAAAACCAAGAGATTGTATTAAATGGTGTGCGAATTACAGATGAAAAAGAAAGTAG
GGAAGTGGTTAATAGAATCAAGGAAGTTGTACCAGGTGGAGATTTGAATGTAAATGGAAA
GAATCAAAGCTTTACATGGGAGTATTATGCTTTAGGTCAATTTTTCTTTTTAGGCCTGAT
TATGTCCCTAGTATTCATACTAGCGACCTTTAGTACAATTTACTTTAAAATTTTAAGTGA
TGCATTCACTGATAGGGAACAATATTCAATGTTGAAAAAAATTGGTATGAGTAAAAAGGA
AGTGCAGAGGTCTGTCTATCTGCAAGTTGGAATTGCATTTTTACTGCCTGTGATTGTGGG
GGCCCTTCATAGCATTGTAGCAATGAATATGCTGGAACAGATTATGAATGTAAAATTCAC
CATTCCAATTCTATGCGGCATCGGATTATTTGTTCTTATAATGGTTGCTTTTTATATAGG
ACTCTGTAAAAACTATACCAAATTGGTATATGAAGAGCAGTAAAAAAATGAGAAGGATTG
TCCAGTAAATTTATAAAGAGAGAGGAGATTTCATATGTCATGGTTAACTAAATGGTCCTT
TGCTAATAAAGCTGCTATTACGTTAACATCCATTATTATAATAGCCTGGGGAGTAGTCAG
TTATCTTCGTATATTAGTGAAGAAATCAGAGTCGGTCAATCTTGTTTCACAAAGCTTAGC
AGTTGTTGTGATTGGAGGTTTGGCAGTAGCAACCATGCTTACCTTAATAGTGATACCATG
CGTATATGAAATATTTAATTTTAAAAAATCAAAAATGCAAAGGCGTGAAAAAACATTGAA
AGATGATATAACAATTTAAATAAATTTATTGATGTTTTTGGAACAGGGATCAGAACACTT
TTCGAAGTCAGCTGTCGGTGATATGACCGGCGGCTGGTTATTTAGTTAGACGTCTATAAG
GAAGCGCTGCAGCACGATCCTTTACTGAAACATACGGCGGCAGAAGCGGCCGCCCATTAC
GGACAGGGGCTCACGAAGCTGCGAGAACGGTTATGATGCCATTCCTGATTTGGTGCTGTC
CATTGAGTATAAAAACGGATCTCTGCGTGATGTCGGTCAAAGCAGGCAATACGGATCTGG
GGATACAGATTGGCTTTCTGAATGGAAACGGGAGCTGGGTGTGCGTATATAAAATGAGAA
AAAAGCTGACAAATGATGACGTCAGCTTTTCTTTATGTGTTTTCTTAAAACTCTTCATAC
TCCGCTGGGTCTTGGCCGTTTATGCGTCCGTCGGGGCGGGTAAGCGAATCGATAAGTTTC
ATATCGTTTTCATCAAGGGAGAAATCAAAAACAGAGATGTTTTCAAGCTGGCGCTCGGGC
GATGCTGATTTTGGAATCGGGATGGCGCCCAGCTGGATATGCCAGCGTAAAATGACTTGA
GAAATGGTTTTGCCGTATTTGTCCGCAATCCGTCCGAGTTTTTGATCGTTCAATACTTCG
CCGGCGCGGGATAACGGACTCCATGATTCTGTCACGATGCCCTGTTCTTCGTGCCATTGG
CGCTGCTGCTGCTGATTAAAAGCGGGATGCAGTTCAATTTGGTTGATGCCTGGCTTTACG
CCGGTTTCACGTTCGAGCCGTTCGATATGCTCAGGCAGGAAATTGCAGACGCCGATGGAT
CGGATCAGACCCCATTTTTTCGCATCAATCAGTGCCTGCCATGCTTCCGTGTAGCGGTCT
TGTTTCGGGTTCGGCCAATGGACGAGATACAGGTCATAGTAGTCCAGACCGGCGCGGTAT
AAAGATTCTTGGATGGTTTGTACAGCTTTGTCATAGTCATGGTAGCGCCCGGGCAGCTTG
GACGTCACGTATAGCTGTTCTCTCGGAACAGAGCTTCTGCGGATGGCTTCTCCGACCGAT
CCTTCATTTTCATAGTTATAAGCGGTGTCAATCAGACGGTAGCCGATATCAATGGCGCTG
GTAATGGCATGAACGCCGTTGTTTCCATTAAGAGCGTATGTACCGAAGCCGATCGCGGGA
ATGCTTGTCCCATCCAGCAGTTTCTTTTGCGGAATTGCTCCAGTCATCATTAAATCCCTC
CTTGTTTTCTACTTTACCATTATTCTTACAAATGAAACGTAATAATGGAAGGAAATGAGA
TGATCCGCACATGAAAAAGCTGACGGAGAACCGTCAGCTTTAAATTTGAAACATCCATGC
TACGACGGGGCCGAAGACCGACCCTAACACGGCGCAGAGCGTCATGGAAACAGAACTCAT
GGAGACCGTTAATTCTCCGTACTCCATTGCTTTTGAGGTGCCGAGCGCATGGGAAGCGCT
TCCGAATGCAATTCCTTTCCCGAGTGAGCTGCGGATGCGGATCCACTTGAGAAGCAGCGG
TCCTAAGATAACGCCGGAAAACCCTGCGATCATGACGAACACGACTGTCATGGAAGGGAC
ACCGCCGATACCGGACGCAATCTGTATGGCGACAGGCGTCGTAATTGATTTTGGGATAAT
TGACAAAATCAAACTCCGGCTGATGCCGAACAGCTCTGCAAATAGCAGGCCGCTGACCAT
TCCGGAGAATAAACCGGCCAACACGCCGCCGATGATCGGAAACATATACTTGATTAACAC
CCGGCGCTGCTTATAAAGCGGGTATGCCAAAGCCACCACGGCGGGTCCGAGCAGTGAATT
GATCCATTGTCCGCCGATCATATAGTCTTTATACGAAATATGAAAAACAAGCAGCACGGC
GATAATGAAAATCGTAGTCGTCAAAACTGGTATGAGAAAGGGATATGGAAAGCGCACATA
TAATCTCACCATAGCCAGATAGGCGGCGGCCGTGAACAAAATTATAACGATTGCGATACA
TGCTTGCTGCACTTCTTTTTCTCCTTTCTCTGATTGGCTTTGTGCTCTAACAGCTGGCTG
GCGTACCCTGCGGCGATCATTGTGACGATGGTGCTCAGCACGATGATCAGAAACAGAGCA
GCCCCGCTGGCGGAAAACAGTGACGGGTAATTGATGACGCCCGTCATGGCCGGAATGAAT
AAGAGCGGAAGAAAAGACAGCAAAAATCCGGCTCCGTCTTCAATCATTTTGACGGGAATG
ATCTTAACCGATAAACATATGATCAGCAGGATCAAACCGATGATGCTTCCGGGAATGGGC
AGGTGAAAGAACTGCTGAACGGCTCCCCCGATAAAGGAAAATGCGAATAAAATAATGATT
TGCAAGATGATGCGTATGACTTTCACGACAATGCTGTTCTTTGGAGAAGAGCAGCTTCCC
CCTTTCTTGATGTTTCTATAAGTTTCTTTACTTTTGGCACATATATTTGTACTATACAAA
TATATGTATGCAAAATATTTCTATATGTTTTCTGAGTAAATGTGCATATGTTTGTATTAT
ACAACTAATGTTGCTGTTGTCAATGTAAGGAGTGAGGCGTTTGTCAAAACAAGATCCGAT
TGAATTAATTGAATATGAGCTCACCACTTTTATCAGGAGAGCTGTTTATCTTGATAACTC
CGACCGTAAAATCGGACATCTGGAAAGGGCTGCGTATTTGTTATTACGGCAGCTGGATGA
ATTCGGGCCTGCGCGTGTGAAGGAATTGGCCGAATCATTTAAGCTGGATATTTCCACATT
GTCACGCCAGGCAGCGGCCTTGGAGTCGAAAGAGCTGATCCAGCGTTTTTCCGATCCTTC
TGACGGGCGGGTCAGTCTGTTTGCGATTACGAAGCTTGGCAAACAGAGGTTAAAAGCTGA
TAAAAAGATGCGTCTTGAGCGGTATCATCGTATGCTTGACGATTGGTCCGGCGATGAAAA
AGAAATGTTCGGCCGGCTTTTGCTGCGGCTGAATGAGGCATTTATCGATTAATGCATGAT
TTTTGCCGGGTTAAGCAGGATTATGGCGTATACAAGGGAGAATGGAAGAGAGTAAGGCTT
TACGCCATTCTGCTTAGCAAAAATAATATTGAATAGGGGGCGGAAAACGTTTCTCCTGGG
AAATAATGTTTCTCGGAGGCTGCGGCATTTATTATCTCAATATTCATAATTCAATAAAAA
TGAAAGCGCTTTATTTTTACTCCATTGGTTCAGAGTGTAAGGTGTTTGCCTGAAAAAAAC
AATTGTATTTTCCACGAAAATTTATTATGATGGAATAAGGAAATTGGAGATTATATAACG
ATAGGAAGATAGAATATTTCTAATATTGCGGGAAATGAAGATTGAGTTAGGTTCAACAGG
TGCACCTTCTGCTTCATTATTTCACATATATCAGAGCTGTTAAGAGGAGGAAGCGAAGTG
GCAAACAAAGAATTAAAGAGAGGCTTAGGCGCGCGTCATATACAGATGATTGCGCTGGGC
GGCACGATCGGTGTCGGTTTATTCATGGGGTCATCCAGCACGATCGGATGGACAGGGCCG
TCTGTCCTGCTGGCTTATGCGATCTCGGGTATCTTTATCTTTTTTATCATGCGTGCGATG
GGCGAAATGCTCTATGTAGAGCCGAGTACAGGGTCGTTTGCGACATTCGGCCATAAGTAT
ATACATCCGTTAGCCGGCTATATGACGGCGTGGAGCAACTGGTTTCAATGGGTGATCGTC
GGGATGTCTGAAATTATCGCCGTCGGTTCGTATATGAAATATTGGTTTCCTGATCTGCCG
GCATGGATTCCCGGCATTATCGCCATGGCCATTCTCGGTGCGGCGAATTTAATTTCAGTA
AAATCTTTCGGTGAGTTTGAATTTTGGTTTGCCATGATCAAAATCGTCACCATTATTCTG
ATGATTGTGGCCGGAATCGGGATTATTTTCTTCGGTTTCGGTAACGGAGGGCATGCGATC
GGATTATCTAATTTATGGTCGCACGGCGGTTTCTTTACAAATGGTTTTTCAGGATTTTTC
TTTGCTTTGTCTTTGGTTGTTGCGGCCTATCAAGGGGTCGAGCTGATCGGAATTACGGCA
GGGGAAGCGAAGGACCCGCAAAAAACGCTGAGAAGCGCGATTCAGAGCATTATCTGGCGG
ATTTTAATTTTCTACATCGGTGCGATTTTCGTAATCGTTACCGTATATCCGTGGAATGAG
CTTCACTCACTCGGCAGTCCGTTTGTTTCGACATTTGCGAAAGTCGGGATTACGGCGGCG
GCCGGTTTGATTAACTTTGTTGTGATTACCGCTGCGATGTCCGGATGCAACAGCGGGATA
TTCAGTGCGGGACGTATGCTTTATACGTTAGGCGTGAACGGACAGGCGCCGAAATTCTTT
AAGAAAGTTTCTTCGAGCGGTGTGCCGATATTCGGTACGCTTGCGGTATTAATCGGACTT
GTGATCGGTGTCGTGCTGAACTACATCGCGCCTCCGAAAATTTTTGTTTATGTGTACAGC
GCGAGTGTGCTGCCGGGAATGATTCCGTGGTTCGTCATTTTAATCAGCCATCTCGGTTTC
AGAAGAGCGAAGGGCGCTGAGCTTGATAAGCATCCGTTTAAGATGCCTTTTGCGCCGTTT
ACAAACTATTTGACGATCGCTTTCTTACTCATGGTATTGATCGGCATGTGGTTTAACAAA
GATACGCGGATTTCTTTGGTTGTCGGGGTGATTTTCCTGGCGATTGTGACGGTCAGCTAT
TATGCGTTCGGTATCGGCAAGCGCATGCCTGGTGAAAAATCGAAAATAGAAGACGCTGTA
TAATTCAAAAAGACACCTCTCTTACAGGGGTGTCTTTTTCGGCTTGTCCGCGAGTGGTAT
ACTGGTTAAAAAAAGCAGAACCGGGGGAAACATCGATGAGTCATTACCGTACGTTATTAT
TTGATATAGACAATACGCTGCTGGATTTTACCGCTTCAGAAACCGATGCTCTTCAAAAAT
TGTTTCAAGGTTCAAAGCTGGAGCTGACGGCAGAGGTGGAAGCCCGTTATAAAGCGTTAA
ATCAAGGGCTGTGGCAGGCGTTTGAAGAGGGGGAAATGACCCGCGATGAAGTGGTGAATA
CACGGTTTGCCCTTTTATTTAAAGAATACGGCCTCGAAGCCGACGGCGTGCTGATGAATC
AGGCGTACCGCCAATACTTAGAAGAAGGGCACCAGATGATAGACGGAGCTTATGAGCTGA
TTGAACGGCTGAGTCCTTTATTTGATTTATACATCGTGACGAACGGCGTCTCAAGATCAC
AATATAAGCGGCTGGGCGACTCCGGTCTGTATCCGTTTTTTAAAGATGTGTTTGTATCTG
AGGACACGGGTTTTCAAAAGCCGATGAAGGAATACTTTGATTACGTGTTTGCGAGAATTC
CCGGTTTTTCTGCCGGGCACGGGCTTATTATCGGCGATTCATTGAGCGCGGACATAAAAG
GCGGTCAGATGGCGGGAATGGATACGTGCTGGTTTAATCCCGGAAAGAAAGCAAATGAGT
CCGGGATCATCCCGACGTATGAAATTCATTCGCTTGATGAGCTGTATGATGTGCTGAACG
TGGAGCGAAAAGCCGCCGCTCATCTGTAAGGAGAATACGATGAAGATTGCACATACGAAG
TTACTGATCAGGGGTTTTGCATTACTATCAATCTTTCATGCGATTCTTCAGCTTCCTCCC
GGCCGGGGGGAGCTGAAGGTTTTTTTGTCTGTGCTCGTGATGATGCTGACGGCTAATGAC
TGCCTGCGGCCGCTATATATGAAGAGAAGGCCTGCTGTATATCAAGGCTCTTTTCTCCTG
AGCAACGTTATCGCGGGAGTTCTTTTGTACAATGTCTATAGTGTGGGGACACAGGCCGTA
ATGGTGCTTTTATTGGCGGAGGTGCTTATTACTGATCAGCAGATTTCGGCTGTTTTGTTA
ACGGTGAATGCCGCCGCATTTGCCGCAGCTTTATACGCCGGAGGAGCGGGTGTCAGTGAT
ATCGTGCCTCCATACTTCATCATGTTTGCGGTGATTTATTTATATCGGAAAAACCTGCAG
GAGAAGTCGAAGGTAGAATTGCTGAACCGAGAGCTGAAAACCGCTAATGACACACTGAAG
GAATATTCAGACCGGATTGAGGAACTGGCCGTTACGAAAGAAAGAACAAGAATTGCGCAG
GAGCTGCATGATTCGCTCGGTCATTATCTGGCTGCTCTGAAAATGAATTTAGAGTTTGCC
GGGAAGACAGCCGGGCATCAGCCGGACAAAGTGAAGCAGATCATTCATAAAGCGCATGAT
CTTACGAAAGAATCCATTTTAAAGCTTCGCCAGGCGGTTACGCTGCTGCAGGGCTCGTTG
TCCGGGCGGGCGTTTGAGCAAGAGCTCCGTGACATTTTCAGTCATTTTCAAGAGGCGGGA
GGCATACGCTTCGAGCTGGAGACGGACGCGGCGATAGAAGCGGAACAGCCGGATGTGAAG
CATTGTCTTTATCAATCCGTTCAGGAAACGATTACGAATGCGATAAAGCATGGACATGCT
TCATATGTTTCTGTCCGGATTCAAAAAAACCGAAACATGATATTGGCGCATATTCATAAT
AACGGCTCAGCCTGCGGAACGATCATAAAATCAAATGGTCTGAAAGGAATTGAGAAAAGA
GCGGCCGCACTTGGCGGAGAGGCTGTTTTCTCTTCCGGGAAGGAAACGGGTTTTGACGTG
AAAATAAGGATTCCATGCAAGGAGGAATAATCAAGTGAATGTCATGATTGCAGACGACCA
GTCCATTGTGAGAGAGGGGCTGAAAATGATTCTGAGTCTTCACGAAGGAATACAAATATC
GGGAGAGGCTTCTTGCGGCGAAGAGGTTCTCCGGCTGCTTTCTCAAACCGAAACCGATGT
GATTTTGATGGATATCAGAATGCCCGGTATGGACGGAATCGAAACGACAAAAGCGGTAAA
AGCGCGATATCCTTCCGTAAAAGTCATCATTCTGACAACGTTTGAAGATGATCACTATAT
TTTTGCCGGGCTGAAAAGCGGAGCCGACGGCTATCTCTTGAAGGATGCTGATTCAGATGA
AATTACCGCCTCTCTTCAAGCCGTTTATGAAGGGCAGATGATGCTGAATCCCAAAATCAC
GGTTTCCGTCGTAAAAGCGCTGAACAACATGGAGATCCCTGCGGTGCAGAAAGAGCCGCG
GTCAAAGCTGAAGGAGATTCTCACGCCGAGAGAGCTTGATGTGGCGAAACACATTATGGA
AGGCAAAAGCAATAAACGCATTGCCGCAGACTTATTTCTGACTGAAGGCACTGTGAAAAA
CTATGTATCCAGAATCCTCGATAAACTTGAAGTGTCAAACAGAACCGAGCTTACCTTATA
TTTGCAAAAATTGCTATAACCCCGCTTCACCCTCCTCTCTCCCTTTTTATCACTAAACAC
ATGACGAAAGTAATACCCATATCGAGTACGAAAGTGAATAGAAAACAAGGATTGCCGAGA
GTAGAATAAGTGCAGACATGACACAAGGAGTGCTGCACGAATGCTCGAATTAACGGATTT
GACAAAGAAGTACGGCGATTTTACCGCTGTCAATCATATATCACTGCGCGTCGAAAAAGG
AGAGATATTCGGTCTGCTGGGACCAAACGGCGCCGGTAAATCAACAACGGTGTCGATGAT
CAGCACCGTGCTCTCACCGACGGGCGGAACAATCTGCATTGACGGAACCTCATTACAGGA
GCAGCCTGCGGCCATAAAAAAAGTGATGGGAGTCGTCCCGCAGGAAATCGCTTTATATCA
AGCGTTAAGCGCAAAGGATAATCTGGCTTTTTTCGGGAGTCTGTACGGACTGTCCGGTAA
GGAACTTTGTAAACGGGTTGATGAAGTGCTGGATATCATCCAATTAAAGGAACAGCGAAA
CCAAAGGGTATCTGAATTTTCAGGCGGCATGAAAAGACGGGTGAATATCGGGGCCGCGCT
AATGAATGAACCGAAACTATTCATTTTAGATGAACCGACCGTCGGAATTGATCCGCAATC
CAGACACCACATTCTTGAAACCGTGAAGACGTTAAATCAAGAAAAAGGGATGACCGTCAT
TTACACGAGTCATTACATGGAAGAGGTCGAATACCTCTGTGAAAAAGCGGCGATCATGGA
TCACGGCTCAATCATTGCCTGCGGGACGAAAGACGAATTGAAGCAGTCAGCCAAAGCTTC
TGATACCCTGATCGTGAATGCAGAGGGGCTGAATGATGATGCCGTTAAAAAAATCCGCCG
CATTCCCGGTGTTGCCGAGGCTGCTGTCAGCCAGCAGACCATTACGATGCTCGTCTCTGC
GGCAGATCGCAATATCCTTGATATTGCGGATGATATCAGGAAAACCGGTATCACCATTAA
GGGCATTCATTTCGAGGAAGCCAATCTGGAAAGCATTTTCCTCCGGCTCACCGGCAAAAC
GCTGCGGGATTCATAGGGGGGCGTCATGAAAATATTATTCAGGCTGATCTTATTAGATTT
TCGGTTATTGGCCGGAGCAAAGTCTTTCTATATAAAACTGATTCTGTTTCCGGCACTGAT
GATTTTTATTTTAGGAACGGTTTTTCACGGCGATTCGAAAGTGAAGCCATTTCAGACCGC
GTTTTATAATGCGGATCACGCGGAGAGTTCTTTGGGCGACGTATTAAAGAATGACGTGCT
GAAACAAACTGATCTCATCCGTGTAAAAGACATAGGCAGTTACCAAGAAGGGAAACAGCT
TGTCGAAAGCGGCAAAGTCTCCGTTTTTGTATACGTACCGAAAGGCTTTGCAAAAGCGGC
AGAACACAATGAAAAAACAAGTATCAAAGTCATCTCGGACCAACAGGGCTCTGTAAACGG
AGACATTGTGGAAATGATGGCCGATTCGTTTGTCACCAGAGTAAAAGCGGAGATCAGTGA
AGAAAAAGCGGTGCTGAAGAAGTCGGGACATCTGTCAAAGGGAGATGTCAGCAAAATCAT
CAGCGGCCTTTCGGGTGAACGTGAACAGGCTGTCACCATTCCGAAACAGTCAGCCGGCAA
TCACGCGGCTCCGATTGATGCGATGCAGTATTATTCAATCGCAATGGTCGTCATGTTTTC
CATTATGACCGCGTTTGCGCTCATTCACGGGATAGTGGAAGAGAGACAGCAGCACACGTT
ATTCAGAATCAAATCAATGTCTGTTTTACGTATCCAGTATGTGGCGGGTAAGCTTTTGGG
AATCATGCTTGCCATCCTTATGCAAATGGCTGCCGTCATCATCGCAAGCAGCATCTTGTA
TCAGGTAAAATGGGGCAATTTGTTTGAAATATTGCTGGTTACGATTGTTTATTCATTTGC
GATCGGCAGTATCGTGCTTCTTTGGGGGTTTACTGCAAAAAACCACGAGACCGTCTCAAG
CATGGCGGCTCCTATTCTGTATGGCTTCAGTTTTTTAGGCGGAAGCTTTATCGCAAAAGA
CGGCTTGCCTGACAGTTTGAAAATCGTGCAGGAGCTGATACCGAACGGCAAAGCGATCAA
CAGCTATGTCAGTGTCACGCAGCATGCCGATCTGAGCGGTATTGCGGCGGATTTGGCAGA
GCTTGCCGCCATCGGCGCCGTGTTTTTATGTTTGACCATCTGGGTGTTTAAACGGAAGGA
GGCTGTTTCATGACGCAGCTGTTATTCATGATCAGACATCAGCTGAAACTGATGCTGCAA
AATAGGGCTGCCATCTTTGCGACGATTTCCGCCCCGCTCCTTCTCACATATTTCTTTTCC
TTTTCTGCGGATGGCAGTCAGCAGAAGGAAGTATATGTAGCTGATGAGGATCAGAGCGCC
TATTCAGCGCAATTTATGAAAATGATTCAGACAGCCGGCCATATAAAAGTCACGAAGGTC
ACGGAGGACGTATTAAAAACAAAGGTTAATCATCAGGATATATCCTTTGGATTGCTGATC
GGCTCTTATTTTGAAGAGACATTATTTTCCGGAGATGAATTGAACGTTTCATTTATTCAG
AATGAAGAAAAGGGTGATGCTGTTTTGACAGAGCAGCTGATTGCGCAGCAGGCGGGCGCG
CTGAAAAAAATAGTCCGCGATGCAAAAGTGATATCTCGCACGCTGCACACCGACGGAAAG
CAGGCCGCAGCTGATCTCTTGAAGGATATTCAGGGGCATTCCGCCGTCAATGTTGACCGC
CATCACGTTTATGAAGGCGGACAGGCAGCCGACAGACTTATCGGATTTTTAGTGATGTTT
ATCTGGTTCGTTGCAGTCCAAAGCCTGCGATCATTTATAAATGAACAAGAAAATCATACA
TATGACAGATTGCTGAGCACGCCCGTTTCCTATACGGCATATGCAATCTCTAAGTTTGCG
GCGGCGTATCTTTTCGGACTTCTCCATATTATCGTGATCCTCGCTGCCGGAACATTCATG
CTGCATATCCGTTTTGCTGATCATGTTTTTGCTGCGGGAGCGGTGCTTGCGGCCTGCTCG
TTTGCGCTGACTGCTGTAACGATGGCTGTGATACCGTTCATGAAGAGCCAAAAGCAATTC
ACGTCGCTTGCTTCCGTTTTTATAGCTGTCACGGGTTTATTGGGAGGGGCTTTCTTCACA
TTAGACACGGCTCCGGAGTACATGCGGATGCTGTCGTTGTTTACCCCTGAAAAATGGGCG
ATCGGCGCATTTCAAAACAATGGCGGAGGCAGCATGCAGATAGTGCCGCTGAGCCTGTTT
CTTGCTGCCGGTGCAGCGTCATTGGTCTTATCACTTTATATGATAAGCCGTCATATGAAA
AAAAACGGTTAGAAGGGTGGCTGCTTTGTATATGGCAGAAATGATCGGAATCATAGAATT
GCTCGCGGGAGCCGCAATGAACGTATGGATCGGGAGGCTCGGAAAAACCTTTTTCGGTAA
AGATGACAGAAGTTCGAGAGTCGTGTTAAGAATCTGCGGCATCTTTCTCATGATCAACGG
CGTTTCAAGAGCGTTTCATATCTAGTTCACAAAGTGTTCCGGACTCTTTTATAAAATGTA
ATCTTTTTCCTTGTAAATCGTGTAAAATAGTATAGGATTCTACGAAAAGAATAAGAGGGG
GAAGAAACATGAAAAAGAGACTCGTTACGCTATTCGCGGCGGCCGTTGCTGTTTTGTTGC
TTGTGAGCGGGTTGTGGGCTCCATCAGCGTCTGCGGCGCCGGCTCCTGCTTTAACACAAA
TCCGTATTATCGGTGTGACGTCTGACGGTCAGAGTTACCAATGGGAAAATATCGGGCCGA
ACCAAATCAGCGCATCAAAACCGATGAAGGGTACAACGGGTTATTTAGCCGTATATTTCC
AAGGGTATCCGAACAATAACACGATCCAGGCGTTTAACAACGGAACGAATATTACAAGTC
TTACGTCAAAAGCGCTGGAAGATGAATATACGAAAAACGGCAATATCGTTACAGGCTATA
TTAAATATTACAGTGTTCCTCTTTCTTATGTCAGTTCAGGAACGTTCTCTTTCTCCGCAA
CGGGGCTGAACGGGCCGTACACGCCGTTAAGCAGCGGGTTTTTCTCCATTCAGGTACAGA
GTTAAAACAGTCGCCCGGTGCTTTCATGTATAGTTTTTCTCTCTTTCCGGGAAGCTATTC
CTATAGAAAAGGGAGGGCTTACATGATGGACAGGACACTCGGATATTTGCGCGAGTCGCT
TTCGAACCACTTGGAGCATGACGTGTGCCGAGGGATTTATAAAAAGCTTCAGGTGAAGCA
TTATGCAAATGAGGGCGAGTTTGTGAAAGATCTAAATGATTTGGAAATGGATGTGCTGAA
TCAGGTGCTTGAAAAGGAAATCAAATATGCTGAGAACGAGCAGGATGAGAAGCGCACGAT
GGAATTGAATGAAGTATATGAGCTCCTGTTTTAAAAAGCCTCCCGGCGGCCGGGAGGCTT
TTTATTGTTTCGGAAACAGTTTACATAATCATCCAAACCTTTGTATAATGGATAGTTGTG
AAAAAAACAGACGGAGGAGAAACATGAACGAAATAAAAAAACAGACGGTTCTTGAGTTAT
CATCGGTTGAAAAAGCTTTAGTTTTTCTGGTGCCGCCATTATTGGGGCTGATCATCGGAT
GGTTTCTGCCGGTCATTGCGAAATGGGCCGTAACATTGGATTGGCTGCCTGTTATCGGGC
CGCTGGAAATGATCGCTTCTTTTCACGGATGGAAGGCTGCGGCTGTCATCGCCGTTATCG
GCTTAATCGGGGGATTGTGGCTGACGCGGACTGTTTTTAAAGAATGTCTTACGGCGGTCG
TGACGGACAGCGAGGTGTCCTTAACCATATATAATGAAGAAAGCGTGTACTCGAAAGACA
GCATTTCCGGTGTGTTTACGGATGAAAAGCATCTTGTCTTATTGGGGACTGAAGGGCAGG
AGCTTTTTCGGGAGAAGCTTGAGCCGGCGGTTGAAAAAGCGGCTGATGCGTTTCGCGCGC
ATGGGTATGTCTGGCTGGGGACGGAAGATCCTTTTAAAGAAGAATATAAACGGTGGGTGC
CGGACACGCCGGATTTGGAGCCGGGGGCTAATGCTCTTTTAAAAGCGAGAGAAAAGGCGC
TGAAAGAGGAAGAAAAGGCTGACGCGAAAGAGCTGAAAGCGGAAATAACCAAGCTGGGCA
TTACCGTTCGGGATAAAGGCTCGCGCCAATATTGGCGGTTCTATCAAACGCCGTCTGCAT
AAAAAAGCTGCCGCCGTTTGATACGGCCGGGCAGCCCGGGAACAGATTATTTCTTCTTGT
CATCATAATATTGAACCGGGTACATGGAGCCTTCGGATACCATTTTGTTATCTTCAATAT
CTTCGGGGTGCGGGTTGCCTGCTTTGTTGACGGGGAATGATTCAATATCCTGCTTCCCGG
AGAGCGATGTTTTCATATTGCGGATAAAGTTCATCACCTTTTGGCGGTTTGATTTATCTT
TGAGCAGGTAGGAAGTCACTCCGACAGTCGACACGGCAAGTCCTGAAATGAGCAGTTTTT
GTTTCACGATAAAAACTCCTTTCTATTTCTGGCTTGCAGTAGTTATTCCCGCTTAACGGC
TGTTTAAACATCTGAAGGGTAATTTTGGCTTTCTGCTTTAATGCGATAAAGATTGACAAA
ACTATTTTCAGAATAATATTATAAATATATGATAGCGCTGGAGTCATATTTTAATTGAAA
GGTGTTAACTTTATGAATCAATTACATCGCAGAATGGGAACGTTTGCACTCATGATGGTC
GGACTTGGGTCGATGATTGGCTCCGGCTGGTTATTCGGAGCGTGGCGGGCGGCTCAGATT
GCGGGACCTGCCGCAATTATTTCCTGGATTATCGGTATGATCGTTATTTTATTTATCGCA
CTTTCTTACAGTGAATTGGGTTCAATGTTCCCGGAAGCCGGGGGAATGGTAAAATATACT
CAATATTCTCATGGATCATTTATTGGATTTATCGCAGGATGGGCAAACTGGATCGCGATT
GTTTCCGTTATTCCGGTGGAAGCGGTTGCGTCTGTTCAATATATGAGCTCATGGCCGTGG
GAATGGGCAAAATGGACAAGCAATCTCGTTCACAACGGCACTCTTACGGGAGAGGGGCTC
GGCTTCGCATCCGTATTACTGATTATTTACTTTTTACTGAATTATTGGACAGTTAACTTG
TTTTCAAAAGCGAATTCATTGATTACCATCTTTAAAATTATTATTCCGGGGCTGACAATC
GGAGCGCTGCTGTTTACCGGCTTTCACGGCGGAAACTTCACATCCGGTTCAAGCATTGCG
CCGAACGGCTGGGCGAGCGTGCTGACGGCGGTGGCCACATCAGGTATCGTATTTGCGTTT
AACGGGTTTCAAAGCCCGATTAACATGGCCGGAGAAGCGAAAAATCCCGGCAAATCGATT
CCGATTGCGGTTGTCGGTTCGCTGCTGGTCGCAACCGTCATTTACGTCCTATTGCAAATC
GCATTTATCGGTGCGGTTGAACCTTCCATGATCGTTCACGGCTGGAGTCACCTGAACTTC
AACTCTCCATTTGCCGATTTGGCGATCGCATTGAATATCAACTGGCTTGTCATTATTCTT
TATGCGGATGCGTTCGTATCTCCGTCAGGAACGGGTATCACATATACCGCTACGACGTCA
CGCATGATTTACGGCATGGAAAAAAATAAATATATGCCGAGCATTTTCGGAAAGCTTCAT
CCGCTGTACGGCGTGCCGCGCCAAGCGATGATTTTCAATCTGATCGTATCGTTTATCTTT
CTGTTTTTATTCAGAGGATGGGGCGTGCTTGCTGAAATCATTTCCGTTGCGACGCTGATT
TCTTATATCACGGGTCCCGTGACGGTGATGACGCTGCGGCGGACGGCGGGGGATTTATAC
CGGCCTCTCCGTCTGAAAGGCCTCAGCGTGGTTGCACCGCTCGGCTTCGTGTTCGCGTCT
CTCGTGCTGTATTGGGCGCGCTGGCCGTTAACAGGGCAGGTGCTGTTTATCATTTTGATC
GGCCTTCCGATTTATTTCTACTACCAAGCGAAAGCGAAGTGGAAAGGATTCCGCAGAAAC
TTTAAAGGCGGCGTCTGGATGGTTTTCTATCTGCTCAGCATGATGGTCATTTCATGGCTC
GGAAGTGAAAAATTCGGCGGTCTGAACATCATTCCGTACGGGTGGGATATGGGGCTGATC
GCAATCGTTGCCCTTGCCTTCTATGCGTGGGCGCTGAAGAGCGGCTTCAAGACTGAGTAT
TTGAAAGACGCCAAAGCAATCAATGATCAATTAAAAGGCGGACAGGCGGAAGCCGCTGCC
GGAAAAGAATAGTGATTGATAAAAACCTTGCGGTAAGTTCCCGCAAGGTTTTTTTATCGG
GCAAAAAAACATGGGTTCGATACAGACGTGACGATGAATGAGAAAGCCTAACGACAGGCA
ACCAAGGACAGTATTCTTTTTTTTCTCATGATTTCTCCGTCTTATCAATAACTGTCTTCC
ATACTAAAGAATGAATGTAAAAGATATGTTGGGCGGCTATTAATCTTTTATGTTTCTTTC
TTCTCCGTAACTTCATCCGTTTTCCTGTACTTCAAGTCAAAGCTTTAGAGACAAAACAAA
TAATTAACCACAGAAAAAATACAGTACGTAAGTCGGGATTACAATAATTGTATAATAAAT
TAAAATATAGGAGATTAAATAAATAGTTGGAGGTAATAAGTATGAAAACGCGAAAATTTT
TTGCAACATTATGCATCATTACTCCCTTAGTATTTGGAGGTTTTACGAGTGTTAAGGCTG
TAGACTCGTATAATTCAGAAACAGTAAACTACATATTGAAAATGAATCCGAATCTGTCGA
AAAAAGAATTAATTGAATCTGTTAATGATCTAGTTAAACAAGATAATAAAACATCTAATG
AGATCTTAGAGGAAATTAAAACTGAATTAAAGAAGCAAGAAAAGCTAGATAAAGAAGAAG
GTAAAAGTAATAGAATGAGCACAATGGGCAAGAATAGCGGGCCAAAAATTATAGGATCAA
GCTCTAAAGGTAATGTTTACTATACACCTGCATCTACTTTTGGGCTTCCGCATGGACATG
TCGGTATGTACTATAAGGGAAATCAAATTGTCGAATCGGTCCCTAAAAAAGGTGTTCGTG
CAATAGCTTCCTCGAAACGTAAGGTCGAAAAAAATGCTGTAATTCAAAATGTGAAAGTTT
CTAGTTCTAAAAAAAATAATTCAGTAAATTGGGGTTACAGCAGGGTTGGGAAGGATGGTT
ATTCATATAATTTTGCAACAAATAGAAAATCGAGTCATTATGGTGATAAAAACTGTTCAA
AACTATTATGGTCAGCTTTTAAGCTAAAGGCTGGTATAGATATGGATAAAGATAAAGGTC
TGGGTGTCTATCCAAGAGACATCAGAGATTCCAATTATACAAAAACTATTAAAACATTTT
GATGAATTATGTTCACTCCCTAAGTTTATTTAGGGAGTCATATTATTTTAAGGAGTGAGA
TTATATTTGAACAAGATTAAGTGGCTTATTATAATTGGGGTCATAGTATTAATAGGTATA
TTTATATGTATTGGAACATTTAAATATACTAATTCAGCTTCTGATGTTAAACAAACTGAA
ACAGAAAAAGAAAAGAATTTCTTGAATGATAAAATTGCAGCTATATATTATTCAGCAACA
ATAGATTACCCTAAAGATGGGAGTTACACTGTATATATTGATGAAAAAGGAGCAGCAACA
GCTGTAAAAGGAGATGCTATTGAGGTTGGAACCATTGCACAAGATGAAAAAAACATAGTT
AGACAGGACAAAAAAGAAGTTTATATGATAGGCGATAACTTCAAAAAATTCCCGATGCAA
CATCAAGTACATACAAGTTATGGGCAGTCATCGGGTCATTTAATAAAAGGAAATATCTTT
TATTTTTTGAATAATCAAGAAGTCGGTAAAAACCATTATAATAGCTTAATCAGATGGGGT
AACAGCAATGGATTTCATGAAAAGATTATTCCGGGTTTCTATACAAGTACTGGTAATGAC
GGTGAATATATTTACGTGATAAATGAAGATTCTTCAATCAAAACACCGACTTTTCAGGGT
ATTAAAATAGATAAAGATAAAGTTACAGTTACAGTAGGGAAAGGAACAACAATTCCTATA
TTAAATGAAGAAAATTGGAGTGTTTATTCACAGATAATAGTTAAAAAAAGCTCAGCCTTT
TTTATACTATATAACCAAACGGATAAATCAAACAAAGTAAAATTCAAAGTAGCAGAAATT
GATTTAAAGCATAATAAGTTTAAAGGGGCATATCCTTTAGGCAGTTATAATATCCCTGAT
GAAATTTCTCAACTGGCAATTCCTCTTTCCACTAATAACTTTTTTGTGAAAAATGACACT
TTATATCATTTGGCAGCTAATTCAATACTTTATACTTTTGATCTGAAAAGTATGGAGCCG
AAGAAAAAACTCCCATTACATAGATCAACAAAATTTGAAAACCAAGCAAAATTCACTTAT
TTTGATGAGTCTGAAATTTTCTTGTTAGAAATAAGCAAGGGTGGGAAATATGTGATTAAT
TCTTACTCTTATAAAAACGGAAAAAAATTAAAATCTACTCCTATCAGAGGACTTGAAAAA
ATTATTAACAATACCCATGTTTCTGAATATGACTTTTTTATGATTAAGAAAAACAAAGAA
GTATGGGGTGATTAGATATAAATGGCTAGACAGCTGAGTGAGTATACTTAAGGGGAAATT
AAATTCACAAAGGAGAATAATAATGGATGAGCTAGATCTTGCTTTTGGTATTTTACCACT
TTCTATTATCGTCTTATCGATTATATTCACTTATATTTTCAAAAAAGTGTATATAATGCC
GCTTGTCAGTATAGTTATTTCTGTCATACTAATGTTTACTGTTTTTAATCTATCCTTTTG
GGGATGGGTTGTTGTCTATGGTTTAGTATCACTAATATTATCATATATTACAAATAGTGT
AAGAACGAAAATAGATAATAGAAATAAATAATTATATCCTTTTGTTTGTAAGGTATCATA
GGTAATTCAAAATTACAGTGATACCTTTAATTAATATAAAGGTGAATGTAAGCTTTAATA
ACATGCTCCGCCCGCTACATAACCCATGATGGCGTTTGCATTATCGGGCAAAAAAACATG
GGTTCGGCATCATCTCCGAACCCATGCTGGCTTTATGATTTGTATTCTTTTTTAACCTTT
TGGAATATATCCGCATAGTTGGTAAACACACCTGTTACGCCCCAATTCAGCAGACGGCGC
ATGTCCGCCTCGCTGTTTACGGTATAAGGGTGAAGCAGAAGGCCGTGGCTGCGAATGTTT
CGGACATTTTGAGCGTTCAGCGCTTTGTAATCCGGTCCGATTCCGACGGCATATGTTTTT
ATGTCCGTTAAATCTGCGTCAGTCATTGACATCATCTGTTCCGCTTCAAGCAATTGGACG
GCGGGAAGTTTCGGATCGAGCTGTTTGATTTTCAGAAGGCTGTCCCTGCTGAAAGACTGA
ATGATAACTTGTCCAAGTTTCGCATGCTTGCCTGCCAATTTGTATTTTTTCAGTGAAGCG
ATCAGTTTTTCTTCCATACCCGGATATGTTTCGGGCGCCTTTGTTTCAATATAATAGTTT
GCATGTCTGCCGAACCGTTTTAACACGTCATCAAGTGTGGGAACGTGGAGTCCGGCGTAT
TGCGGTTTTGCTTTTTCCGGATAGGCCTTATTGAACCAAGAGCCGGCGTCGAGCTTTTGA
ATCTCGGCTAATGTATGATCCTTCACCCAGCCTTGTCCGTTTGTGGTGCGGTCCAGTTTT
TCATCATGCATGACGATCAGCTTGCCGTCTTTTGTCATTTGTAAATCCAGCTCAATATAG
TCAGCCTTCATTTTTTGCGCAGTTTCATAAGAAAGGATCGTGTGCTCCGGGACATACCCC
GAAGCACCGCGATGGGCAATGGTCAAAATTCTGTCAGGAGACAAAAGGTTTCCTTTTCCC
GCCGCCGATACAGGCGTGACGATGAATGACAATAAACCGAATAAAAGCAATACCAAAGCA
AACAACTTATGTTTCCGCATGTTTTCTTCCCCCTTAAAAATCAATATCTGTCTCTAGTGT
AGAAAATCGTTGTAAATGCTGTACTGCAAAAATATTAATCTTTTATGTTGTTTTCTTACA
CATGCTCCGCCCGCTTGCCCGTATTCCACGTCATAGCCAAGAAGACGATGGACAGCACGC
ATGAGGAGATAAGCATGATAAAGCCGCCGTTCCAGTCAAAGCGGTCTACGACATAACCCA
TGATGGCGTTGGCGAAAGCGGAGCCTCCGATGTAGCCGAAAAACCCGGTTAAGCCGGCTG
CCGTTCCCGCCGCTTTTTTAGGCGCAAGGTCAATGGCCTGAAGCCCGATCAGCATGACAG
GTCCATAGATTAAGAAGCCGATGCTGATCAGCGCGATATTATCGATGAGCGGATGACCGG
CAGGGTTAAGCCAGTAGACCAATACAGCGATAAATACGCCGGCCATGAACAGTACGCCTG
CCGGCGCGCGGCGGCTTTTGAAAAAACGATCGCTGATCCAGCCGCACAAAATCGTTCCCG
GAATTCCCGCATATTCATAAAGGAAATAAGACCATCTGGAATCTTCAGGAGAGAATCCTT
TCGCTTCCGTCAAATAAGTCGGCGCCCAGTCAACGACACCGTACCGCACGAAGTAAACAA
AGACATTGGCAAATGCGATATACCACAGAAATTTATTATTCAGCACGTATTTAAAAAGAA
TTTCTTTGGTGGTCATCTCTTTTTCCTGGTCTTTGAACGCATGTTTCGGATAGTCATTCC
GGTATTCTTCAATCGGCGGAAGCCCGCAGGATTGCGGCGTGTCCCGAACGAGAAGAACAA
TCACAAATGAAATAACGATGGCGATAATCGCCGGAAAGAAAAATACGCTTTTCCAAGTGA
CAAACATGGCGATGCCGAGAGTCACGAGCGGGGCGAGAATACCTCCGCCTATGTTATGGG
CGACATTCCATATCGACATTTTCGTTCCGCGTTCACTGATGGAAAACCAATGAGCCATCG
TCCGTCCGCAAGGCGGCCAGCCCATTCCTTGAAACCATCCGTTAATAAACATAAAAATGA
ACATAATCGTCACGCTTGACGTGACCCACGGCATGGAAACAAATAAAATGTTTACGACAC
CTGACAAAAACAGACCTGTCGCAAGGAAATACCTCGGGTTGCAGCGGTCAGACACCATCC
CCATAATAAATTTACTGAAGCCGTAAGCGATTGATACGGCCGCAAGCACCAAGCCAAGTT
CCCCTTTTGAAAACCCTTGTTCCTGAAAATAAGGAATAGCGAAGGCAAAGTTTTTGCGAA
GCAAATAATACCCGGCATACCCGATGAAAATCCCCAAAAATACTTGCAGCCTGAGCCGTT
TATAGGCCGCATCCGTCTTTGAATCATCCAATCTCTCAATATGCGGAGCCGGCTTAAACA
ATTGAAACATCATATCCTCCCCTTTGCTGAACGTCTATCATGATGTATGTATGACTCCTT
TCCTTGAAAATGACAAAAAGAACCAGAAATCACCCTTGTGAAAGGGCGGGGTTTCCTGGT
TCTCCTCATCTCCATCCAAAAATCATTAACTTGTGTATGATAGCGCTTTCTTAAATTATC
ACAGTCTGACGTGAATGTAAACGCTTTAAGGAAAGTTTTCATTTTTTTGAATAAATAACC
GGAGGGAATATCAGCCGGAGCGCGAAAGATTTGAAGTACTCGATTTTGTACTCAGGCATA
AGATGTGTTAGGCCGAACTAAGAAAAGCGAAGGGAGTGCATCTGTTGATTGATGAATTGG
ATTTTGCGTTCGGTGTTCTGCCGCTTTGTATCATCATCTTGTCAGTCGCCGGAACATATT
TGTTTAAAAACGCGTTCATTATGCCGGCTGCCGCTTTGGCCGTTTGCCTTATATGCACCT
TTACCGTATTGAATTTCTCGTTTATCGGGTGGGCCGTCGTGTACACGCTTGTCTCTTTCG
CGTTATCTCATATTACGATGGTGGTGATCAGCCAAAATAAAAAATAGGATCGGCGGCAGC
CGATCCAGCTATCAAAAGCAGAGATGCGCTCTCTGCTTTGTTTTATTTATGAATGTGCAG
GAATTCCTTGATGACCGCGGTCTGTTCTTCTTTCGGGTAGCTTCTGTACAGATGGCTGGT
TAAGCGGACGGGATCACCGAAGAAGTACCGCTCATATTGTGTCTGTCTTGTTCCAAAGGG
GCTCATGGTCAAATCCCATGCGAGGCGGAACACTTTTACCCGGTCCTCAGCGTTCAATTC
GGCCGCCTGCAAATATTGGTCAAGGTCTCCTCTGATGTCAGAACGGAACGCTTTTTCAGT
CGGCAAAGTCACCATTCCGCTTGCCCCGATCAGCTGAATGATTTCCGTGAAGCGCGGGTA
GATGTCAGGAAAAATCGCGCTGACCACACGAAGCGGAGTGACACTCGGACGCATATAACC
CCATTCATCTGTTTCCGCATCATTCTCCGACTTTTCCAAAAGGGCTTTCATCGTTTCCAG
ACCGGTGATGATTTCAGCCATCTTAGCCTGAATATGCTGATATTCGCCCACATCTATCGC
TTCGACAAGCGTTTGGGCGAGGCCCAGGAGAAACTCCGTTTTTACAATTTGTCTCGTGAT
AACTTGATGAAATGCGAAGGCGTTAAAAGAGCTTTTCATATTAAAATCAAAAGCCGCCTC
ATAATTATTATAAAAGAATACGCGTTCCCAAGGGACCAAAACGTGATCAAATACAACGAT
AGAATCCATTTCTTCATATCTTGAGCTGAGCGGATAATCAAACGCTGATTTTCCGAGTAC
GAAAGATTCCCTGCAGATGAATTTTACTCCTTTTGTATTGGAAGGGATTGAAAAAGCGAA
CGCTTCATCCGATTCAAAATACATTTTAGGCAGAGAAACCACGAGCACTTCATCCGTCAG
GCCGCCTTGTGTGGCTAAAATCCGGGCGCCGTGTATGATGAGGCCTTTTTCATTTTTATC
GACGACTTTTGCCGAGATAGGTGTCGGCGATACGTTTACACCCATTTGTGAACGATTCAC
CTGAGGGGTGATAAACGTGTGCGTAAAAGAAAGATCCTGTGCAGCAGCGCGTTCGTACAG
CGCTTGAACATGTTCCGGAAAACAATGCTCGCGGTCTTTCAAAAGCGCGGCGGAGGAGGC
GAAGCTCATCAGCACGGTATTCATATAATCTGGGCTTCGACCCATCATTCCGTGCGTGTG
TCTGGCCCAATGTTCGAACATGTTTCTTCTTCTTTTTACGTCATCTTTCGTTTTCGGCTG
CAGGTATGAAAGCCCGGCCCGTTCTTTTTTACCGGGAAGACTGTAAGTCATTTGATCTTT
CATGTCCGGTTTCGTTTGCAAATCATAAAGAGAGCGCTTCGTTTCCAGAAGGCCCTTAAA
TGCGGGATGTTCAGAAATCTGTCCCTCGATCTTTTCACCATCGAGCCAAATCTCATTTCC
AAGCTGATTTAATCGGTCAATGAACATTTTTCCATTAATGATACCCATCATGTCGCCCTT
CTTTCTTTGCAGATCCACTACCTCATTATATTGAAAACGAAATTGGGTGTTCCGGTTATT
TCCAAAGGGGAAGAGCCTTTTCTGATAAGGGGGGTGAAGGGTTTGCATAATAAAAAAACC
CCTTAAGCAGAGGGGGTTTTTAACTGATCATGTCTTTGTATCGTTGTTCGAGGACGAAGT
CTATCATTCCGGTGATACGGGTGTTTTCAGATTTTTGTCTGAAACGGTCAGACACTTGGA
TTTTTCTTGAAAACGGAAATACAGCAATAATCCAAACAAGGCCGGCCAGACCGAAAACCA
TCTGCAGAGCCATTTCAATCAAATCATTAAAATGAGTGCTGAAAAAAAAGATATATAACG
TGATGAATGTGACTGTACATACAATTTTGACAGTATGTTGAAAGGTGAGGGGCGGTTCAG
TGAAACACATTTTCATTTGATTCAGTGTGAGCGAATCTTGTTTCATTAAGTATGTAAGCA
GTTCTTCGTCATTTTGACTTCGCGGAATCAAATCGGTTTCTATTTTTTGAACGGTTTCCT
TGTATATCTGCATATCAATCTTCATGCGAATCCTCCTTTAGAAATAACTCCAAGAATACT
CATTGAGCATTCCTGGAGCAAGGAGCTGCCTGTTCAATTATAGAAATAGTGATAAAACCG
TGCTGAACAAGGCTGCAGCTCCTCCTAATTCAGGTGCTAAAACGACTAAAGCACCGATCC
CTACAATAACAATAATTCCTGCGCCTGCAATAGCCATGGTATTCACGACAGAATCCCAAT
CCGGGGAGTACACCTCTTCGGAATCCGGCAACCTGAAGCTCTTTTGTTTTATTTTAAATG
TAATGGTAGTTGTTAGTCCAGTTGTAGCACTGTCACCGACCGGAATATCAGGTGTATAAA
TTTTAAATTGAATATTCAGCGATCCCGCAGCCGGATTGACATACACTTCTAAATAACCGT
TGCGGACTGACAAGCTCAGACTGTTAAGCAGGTTTTGATAGGAATCAATTTGTGATGCTG
TAAAAGAGACTTGTGAATCTCCCATCAGACCGGTAATATAAGCTCCCGGTTTGCCATTTG
TAATGGTAACTGTGTTGGGAGAACCTTCGCTTGGCACTGTTGCCAAAAGTGAAGTAGATA
AAAGAATATCCATTTCAGGTGATGTATAAATGGTTTCTGTCTTGTCGAATTCAAACATGG
CATTCGCAAGATTCGATATATTTTCTAAAGCAGGAATGGTTGTTAAAATGTCCGTCAGTG
TGCGCAGTCTTGCATCATACACAGGATCAGAAGGCGGATGGACGCTGCTTGCACCCGAGT
CTTTTCCGGAGTATCCGTCTTTGTCAATGGCGACTTTTCCCGCTCCGCTTCCGATCGTTC
CTTCATAAAATTGATCAAAAGCCCAGTTTTTCGGCATCGGGTATCCGAGGTTGCCGCTGA
ATCCGGTCGACATGTTAGCCGTAAAACTATATTTGGTCAGACCTGCTTCTGACGTCCGGA
TACAAATGTTTCTCGGTCCGTATACCCCGATTTCATATTTCGGCGCAGTTGAGAACGCCT
GCATTTTCATAAAAGCTGACTTGATTTCTTGAAAGTAAGGGATGATTTTATCCGTGACTT
CATAATCATACGCATCGAAATCGACGGCAAAGTAAATGGTCGTTCCTGACGGAAAGCCTA
ATCTTCGGGCGGCTGATGCAGCGCTGTACGCATCTCTCGTTCCTTGGTCTTTTACAAAAT
AAGAAGATTCATAGCCGCCGTCCTGATAAATCGGAAACACGCTTAAGCCGGCATTGAAAA
TAGTGGAGAGTTCTTTTGACGTTAATGCTTTCGATGTCAGTCCGCTGCTTGTCCGCACAT
TCCCGGTCAGATATCTTCCCACGATCTTATAGCCATTCTCACGCAAAGTTTTGGCCGTAT
CTGCCGTCAAAATGGAAGCGGTGTCACAAGCTGAAGCAGCACGGGTTGTGTCGCCTGAGC
TTGATAATAAAGCTTTAATCGTCGGCATGTCCGCATAACCAGTCTGCGGCAGGCACATAA
ACTTTTGGAAAGCTTTCACTGCCGATACAACGCCGACGCCGTATTTTCCGTCGAATTCAC
CGGGGTCAAATGATTTCCCATTACAGTAAAGCGCGTATTGAACAATCAAAACAAAGCCTG
TCCGTGAATCGCCGGGAGTCAAGGTAGGACATAAGCTGGTCGTTCCGTTTCCGAAAAATC
CATTGGCGACGCTTGTGCTCATGCCTTCTTCTTTTTGCAGGGCATAAATGAGAGCCTTGT
TTGTATCGCGGGCATATAAGCCGTCACAAGGCATCAAGCCGATGTAGTCATTGTAATCCC
GGTTCAGGTTCTGCTGGATTTGGCGGATTTTTTTGTCGCCTCCCGCTACTAACCGAAAAG
CGCTCATATCCAGCAAGGCCTTCATAATGAGTGCCGTGACGATGCCGTCTTGCTTAGTGA
GCCCGGCCGCTTTTTGAAACTCTTTTACAGCATTTTCGGTATTTTCATAGAAAACGCCTG
AAAATCCGCCGGGGTTAAAACCTTTACACCACAGCGCCCCTTGCAGAATGTAATTCATGT
TTGTCGGCTTAGAATCGGGAGCCTGCTTTTTCAACGGCTTAAACAATCTTTGTGTCGTTG
GGCCGAAGTTATCGGCAGGTTCTGAAATACCAAGCTCAATTTGAAGCGCCCGTGTCAGAC
CGTAAATGGTATCCCAGCCCGTTTTTCCGTTTTCCGGCACTTTGTTGTACCCGTGTCTGC
CTTTGTACGTTTCATTCAGCCATTGTTGTGTTTCCAGGACCATTTCGTCCATTGCAATCC
CTCCATTAGGTGTAGTGTGCGTTCATTCATAGGTGGCAAACGTATGACGAGAAAAAGTGA
TTGTAAAGGTATAAAGATGAGTAATTTATATAGGAATAGGAAGGTTATCAGGTATATAGG
GTAATTAAAGTAAAAAACATATAAATATCCCTTTATTTATCTGAATGTTTAATCTATAAT
AAATTTAAACACATAGATAACATTGAAATACAAAGGAGTGACGGCATGAGTCTAAGAATA
TTGGTTGAACCTGAAAGTAACTTTATAACAATGTTTGGATTAAAAGGAAAGCAATTTGGT
TACGATGTGATTTCATGTCAATGTACAGTTGATTACATACTTAAATTTTTGGATGTAGAT
AAAAGTGTTCAAAGAGAAATAGCAGAAAAACAGGTTTCTAATATAAGTAAATATATACAA
TACGGAATGGAGGGCAATGATATCTATTTTCCTCCACTGATTTTTTCTGCGAGAGGTAAA
GGGAAGTTTGAACATGATAAAAGCCAGTTTCATTTACATAATGGTGAGAAAATGGTGATA
CTGGATGGTCAGCACAGAATTGAAGCGTTCAAAACGTTGAAAAAGAGGATAGAAGTTAAT
GGTGCTGATCCAAAAAAGCTTGAGTATATAAACGAATTCCCATTAACAATTCAGATTTAT
TCAGACTTAAATAAAAAACAAGAAAGGCAACTGTTTACTGATGTTAATACTAAATCTTCG
AAAGTAAGTAACACCTTGTTAATAATGTATAAAGATAATGATTTAAATGGAAAAATTGTT
AAAGAAATAATTAATGATCATCCATCTATTTCTCCTGATAAATTTGAAATACGTGCTCAA
AGAACAACTACTAAACTTATGACCGCATCTACTCTATACAATATTGGTTTAGCTTTAAAT
GACGGTACCCTACAAGTGAAAAATAATACCTCAAAGATAAATAAAGAAAACTTTCCTGAA
TATAAAAAAAGGTTAGAGGACTTCTTAACGCTTTTGCTTAAGTATGCACCCTCACAGGCT
TTAGATAGAGACAAATATTTCATCTTGAATCCTTATGTGCTACAGGGTATTGCAAGATGT
ATATACTCCCTGAGAGAAAACAATAATGACTTTAATATGGAAACTTTCTTTTTAAGTATT
TTTTCAAATGTTGACTGGACACATAAAAATAAAGAACTCAAACAATTAGGAATCCCTTTT
AATCCAAAAACAAATAAATACAGATTCACGGTTGGAACAAGAACAGCAATTCGAATTACC
AATATGTTGCTACAAAAAGTGTAGGGAGAAAGGGGCTTTGATGGTGTTCGAAAAAAGGTT
AAAAGGTCTTATTAATTTAATAAATGGAAAAAATAAAGGCATTATGACTACCCAGCTATC
AGTTAGAGATTTGTTGGACATTTACGAGATTGATAATAGAGTCAATAGAGACATTAATTA
TTCTCGGCTAAGCTCACTTGCCAAATATATTGATTCGTATGACTCTGGTATTGGAATATT
TTTGCCTTCTTTTGTCCTGGTGTTTAAAGGAGACCCTATTAATTTTTATGATAGAAGCAC
TAAAGAATTAGTATTGCCACAAGGTTTTAAGTTAAGAGTCATTGATGGACAACATAGAAT
AAAAGGAATGGAATATCTTTTAAAAACTATAGTTGATACTGAAAGGAAAGAACAAGTATT
AAACAGTATAGTTAGTGCTCAGATCTACTTTGGTTTATCTGATAAAGATCAAAAGAATGT
TTTTGTAGACATAAATTCAAACGCAAAAAGAGTTTCTATGTCATTAATCTCGAAATATGA
TACAAGAGAGGTTATGAGAGTACTTATTAGAGACATATATCAAATTAACAAATCCCTACA
AGTTGCTGGTGTAGAATTCGAAAAAAGTAGAATAGTGAGACCAGGGAGTAAGTTATTTAG
CACGAGTGCACGTTTGAATACTTTTCTGACTTTACTTTTATTTGGTAAGGCTAAGTTGAG
TAAAACAAACGAACAGATCTTAAAAGATAATTATGATGATGTATTAAGCTTCTTAAATAA
ATTTTTCGATGTTTTTTTTGAGATATTACCTGATCAGTTAGGAGATGTAACTAAATATAC
ATTGGGACATGAAGCTTTGCAAAATGCAATAGCGCTATATTTACATGAATTAATTATGAT
TGAATCAATAAACGTTATAGGGTGGAAGGATTGTTGGGAACAGGAAGTTGAAAAATTGGG
GGAATTTGATTGGACCATAAAAAATACTCATTTCACGGAATTCATGATTGACAGCAGATC
TGGAAATAAAAAAGGGTTTAAGACTTTTATTGATAGGCAATATGATGGTATATTAGAAAT
TCTAAAAACACAACTAGACTAATTTAATTGTAAGATATACAAGTTTTTTTACACTTAGCC
ATACTTTATTTTAATAACCTTTTACATTTTTGTTTTGCATATATGGTTTCAATTAGTTCG
GGTTGTTAATGTCCTGTAATTTTCTTTCTATCAATATCATCACAACGGGATAATGTAGAG
TATTCCTTAAGTTGTTGCTGTTACAGTCATGCAAGCATGAAAGCATAGAGCCCGGGTGAA
GAATAAAAAACAGATCGTCAATAGGAGACTGATCCCTGTTTTTGTGACGGGGATCAAAAT
GCTTTTAAGCAGCCAGCTGTCGGTATATGACCGGCAGCTAGTTGTTTAGTTTAGATAAAG
ATTTTCTGTCTGTAGTTTCTCTGATTCGGAGGAATACGCTGGACCTTTTTTGTAAGTGTA
TTGCTTTCGAAACAGGCTGTGTGAATCTGTGTGTATTTTAGCTTTATTATTTGACCCATG
TTGAACCTGCTTATCAATACTCAATTCTGCATAATCTTTTTCATAAGCCCGCCCTTAGTC
TCCTCTCGTCAGCCTTTTGTTTGACTTCAACTCCATAGAAAAAATAGCTCCACAATTTAT
TGATCCGTTTTCAAATTTGAAAGTGTTTTTGTTTGTCTCATAGTAGGGGGCAGTTTCACC
ACGATCTGTTTATTGCTTAAATCTATTGAGCCGCTCTCTTATAACAATATTGAAAAAATC
TTTCACATAGGTCTAAAATATCTTGTTTTCTTGTCAGTCTATTAATCCACTCTTCTGGAA
TACTATTGATCTCATAGCACATGCCGGCTAACGTACCTGTAAGAAAAGCGATAGTATCTG
TATCTCCTCCCAGGTTAACTGCTTCTAAGACTGCATCCCTATAGTTTGTATGTTTAAAGA
AACACCACAATGCAGCCTCAAGAGAATGCACAACATAGCCGTCAGAGATAATATCTTCTT
TTTTCGCATCTAAAATAGATTGATCAAACACGCGTCTGTAACATACCAATTCATCTCTAT
ATTTTATATCCTTGGATAGTTCTGACCTGCAGGTTTCTGTTGCTCGTTCAAAAGCCCGAG
CTGGAGTATTATTATTAAATAAATGGATGAGAAATTGTATATAAACAATACAGGCTAGTG
TAGATCTTGGATGCGCATGTGTTAATTCCGCCCACCGTTCAATTTCCCTTTTTCTTGTCG
TGAAGTCTTTTTCATTGCATAAGATAAAAACTAAAGGAGAAATGCGCATTAACGCGCCGT
TGCCGTTATCAAACTCAGTGATTCCGCCGCATTGACGAACGTTTTTCTCTTTTAAAAAGC
GCTCAATGGCTTCATCAGTTGTTCGACCGATATCAAACATATGGCCGTGCGGTGTCCAAT
AACCATCTTCCCGGTATGAGGTGAATTTTTCCATCAATTCAATTTCGCCATTTTCCTCAA
TTAAATTTTCTATCAAGCATAATGTCAATGATGAATCATCTGACCACGTCCCCGGGGGCT
GATTGTAAGTACCGTATCCGGTCATGCCGTTTACTTCTAAATTCCTGTCCTTGAATTCCA
CGGGTACACCCAGTGCATCCCCGACAATACCTCCCAATATCGTTGGGAAAAGTTTCTCTT
TTATAGATAAGCCTAGGTAAATACGGTCATCGTCGTTCCATCTGTCTTTCATTTTTCTTC
TCATTGGTTTGCACCTACTTTTTAATTAAATCTAATACTAAATGTATTTTTTCATCTGCA
TCGAGTTTAGCATCTCTAATAATCATCTCATGTCCGGAGTTTAAAAGAATCTCTGCCTCT
TCTGGAAAGTGGCTTACTTTCGCAATATAGGCTCCGTTAGTTCCTTTAGGAACATTGATG
GAATAGGAAACTTTCTTATAATCAAAAGCTGATTCCTTAAGGAGGGCAGTGCTCATGAAA
GCATCGTCTTTTATTCTCTGCCCAACTAAATTATTTATGAGCCCTTCTGTCAGCACTTCG
TCTCTAGGCAGGATCTTTCTTAAAGCAATTAAGTCTGTACCGCGATAAACAACAATGTCT
TCGGGGATTTTTGCCTTTTCCAGCGCACTATGAATATCAGTAATTTTTGTAGGATTAATT
CCATTTAATGAGCTATTAACGCCCCGCAAATACGCATTGATATCTTCATAATAGTCTCCG
GTATAATCAATTAGAGCTTGTTTTTCTTCCGCAGTAAGAGAATTTATCCATTTGTCATAA
TGTTTTTCTCCCCAAATATGTGCCTGTTCTAGATTATCTATTTTTCGAGGACTTGTTTCA
CTTATATCCAGATCCCTTTTGTCCCTGAAGGACCCGTTAAAATTTAATAAGGTCTCCTGC
TTCACATCAATTGCTTTCCCCGCCGGAGAAGGTGATTTTCCAATTCCGGCAAGCGCAGGC
TTCCAGGGTTGAGAAATCGAGCTTTTTCCTTTTGTGTAAATTCCAGCTGCTACTTTTTTC
TGATCCGCAATAAAGGTCTTTGCTTCCTTCGTCACAAATCTCCCGACCCTTGTCACTCCG
GTAACTTCTCCGGCGCCTTTTGCTCCTAAGAGGGAGACAGCAGCGTAAGCGATATAGTGG
GTGCGGCTGTAGGTGTCACCGTGAATGATGTTTTCATTCCATGAAGTTTTGAAGGATTGA
ACCATATAATCGAATGTTTCCGGTGCATTGTAAATGGCGCCGATGAGTTCTTGTCCGGCT
TTGGCCTGTTCTATTGTTCCTGCGTGTCCTTGTGCTCTTTGCAGCCAGATTGCGAAATCG
TAAGCGCCAATGACGGTGTCTTTTCCTGCATCCCATATCCCAAGCGTAATGCCTTTTGCC
CCGTCGACGAGCATTTGTCCGGCTTGGCGCATGGCTTTTAGCTGGACGAGGCTTGAGTAA
TATTGTAATTGTTCGGCGCTCATGTTGTCAGCCCCGAGTTTTTCTGCAATGTTTATATAT
TCATCCGGGTCAGAAATGCGGTCCAGTTTTTTCTGTAAAAAGGCGGTTTCTTCCTGCTGT
TTCATTTTGATGTATTGATGGGCTTGTTTTTGTATGCTGTCTTTTCTTTTATATACGTCA
GTATCGTGAAATGCTTTGGCGTTAAAAGATTGCGGACCGCCTGCTTTACTTGTTAAGTCG
GCCAGCGTCCGGAAGAAGGCTTCAACTTCGTGTTCAAGCGCTTCAGATTGAGCGTACTCG
TGAACCAGTTTTGCGTCGAGTTTATGTAAGTGTTCTGCTGTTTGCCGTTTTTTGTGATCG
GAGGCATCAAGTTTGCCGGTAACCGAAGATTTGTCAAACGGTGATAAGGACAAAATGTCG
TCAATTGATCCTAAAATTCGGCTGATCTCATCATGCTGGCCATCAATGATATGGTAAGCT
CTTTGCCCGGCATGCTTAAGCTCACTATCAAGAAACGATTCTTCCAGCAAGTCATGCCGG
CCGAAGCCCGCCTGTTCTATTTCTCTTGGGATGCTTTTGAAAAAAGTAATTTTCATGTCG
CAGAGATCAAGCCAAAGCTCTGCTCCGGCGGCCTGTTCAGTATAGAAGGCTTTAATGGCG
TCCGCGCCTTTTCCTGACATGGCGTCCGTATTTGCAATGCCGTGAAACTGCTGTTTTAAA
GCAATCATGTCATCTTTCGTTTTTTGATAAGCTTTCAGACGGCTGTTTGCTGATTGAATG
AGAGTATTGGTTTCGAGTAATTTCATATACAGTGTCCTTTCGCCTGATTTTCTCCGACCG
TATTTTACCATGAAGATGCCAATTTCTGTTCGTAAATTGAGAAAAAGAGGAAAAGGGTAC
TTTTTTACCGATTCTTTTGATTCATTTAAAAATGTACCGATATAAAAAAGGCGTGCCCCG
GTGTAAAATGGCTATATTGATAAATATGGAGGTTGAGATGGATCAAGATTATATGACTGA
GCTTGTCTCAGTCCAGCTGAAGAAAATCCGGTCGGAGAGAGGCTACACACAGGAGAAAAT
GGCGGATGTGATCGGTCTTTCCAAAAAGGCGCTGGTGCAGATTGAGAAAGGGCGGGCGCT
TGCGGAATGGCCGCACGTTGTGGCGGTTTGCGCGCTTTTCAGATCAAGTGAAACACTGCA
ATCCGTATTAGGAGATGATCCGCTGGAGGTCATTGAAGCGGTTGCCCATCGCACAATTGA
CAGGCCGAAGGGGAAGACGATGGGCGGCAAGGTGTGGTGGAAAACCATCGAGAAAAAAGG
CGAGTTCCGCTTGCAGCAGCATTTGATTTCCCACCATTACCGCATCCTTGATTCCTATGA
TGATCTGTGGTTCAGCAGTTTTGAAAAGGCAGAGGCTTTGGAGCGGCTTGATGAGCTGTT
TTTGGAGGCGGAAGAAGCGAAGCGCTGAGCACCTCCGGTTGATGTATTTTCTGACAAGTG
GGAAAATATATATAAATTTCAGCCAAAGGAGAGATTCGAATGAAGCCTGAAGATATCGTC
CGAAGCGGCCCGAATCAGTACATATGCAAGGAAGGAATCGCAAAAGAACTTCCGGGGCTG
CTGGAGACATTCAGAAAACCCGTTATTGTGACCGGAATCAAATCCTATCAGGCGTTCTCC
GATTACAGCGGCGGTTCTTCCTGGGATGTGATTCAGCATAAAGGATACTGTTCACCTGAG
GCGGTGCGTAAGGTCTGTGAGCAGGCGGAAGACGCGGATGTGATCATCGGTATCGGAGGC
GGCACGATTTTGGATATGGCAAAAGCGGCGGCAGACCGGCTTGATATAGAGGCTGTGATG
GTTCCTTCCATTGCGGGGACGTGTGCGGCAAGTACACCGTTGAGTGTCATATATGATGAG
AGAGGCAATTTTATCAGAGTTGATTATCATAAGCGTTCAAGCTATTTGACGCTTGTTGAT
CCGCTGTTTTTGCTTTTCTCTCCCATTGAATATATGAAAAGCGGGATCGGTGATACGCTG
GCGAAATGGTATGAGGCTGAGGCGGTCATCAGAAATACGGAGGAGGCGGCGCCGCTGATG
GCGCAGGCGGGGCTGAGGCAGGCGGAATATATCCGTAATCTGTTATTGCGTTACAGTGAA
GCGGCCGTCGGAAGCATGGAGAAAGGCGAGCTGTCCGTGCCGTTTATCCATACGGCGGAA
ACGATCATTATGCTTGCGGGAACGGTCGGCGGGTATGGCGGCCGTTTGTGCAGGATGGCA
GGGGCGCATGCGGTCCACAACGGACTCAGTTTTCTTCAGGAGACACATCAGGTGCTGCAT
GGCCAGAAGGTTGCTTACGGCATATTGGTGCAGCTCGCGCTTGAGAATCGGAGACCTGAG
ATTGAAGAGCTGCTTCCGTTTTACCGCCGGCTCGGTTTCCCCGTCAGTCTCTATGATCTC
GGCATCCTTGACAATCATGAGGAAGCCAAGCTCTGTATTGCTTCTCACGCCTGCCGGGCG
GAAGAATCGTTATGCTTAATGGGACAATATCGCGAGAAGGACGTGTCAGCTGCGATTGAA
TCGCTCGAATCAGCGCAAAAGACAGGATAGAGCTGTCATCTATCTTGTCTTTATTTTTTG
AATATTTCCGTTATAATGAGTGGGGTATAGAAAGGGAGGGGCCAAAGGACATGTATCAGG
CGAAGAAGATGTTGTTATTAGGATCAGGCGAGCTGGGGAAAGAAGTCGTCATTGAAGCGC
AGCGGCTCGGGGTTGTCACTGTAGCCGTTGACAGCTATGAGCATGCTCCCGCCATGCAGG
CCGCGCACAAAAGCTATGTGATTGATATGCTTGATAAAGCGCAGGTCAGAGAAGTCATTG
AGAAAGAAAAACCGGACTTGATCGTGCCGGAAGTGGAAGCCATTGCGACGGATGAGCTGC
TGAAGCTTGAGGAAGAAGGTTTTCACGTCATTCCGAATGCGCGTGCGGCAAAGCTGACGA
TGGACCGTGAAGGCATCAGACGGCTTGCGGCAGAGACGCTTCATCTTCCGACTGCCGGCT
ATGAATTCGCGAATACATATGAAGAATTTAAAGAAGCGGCGGAAACAATCGGCTTTCCGT
GCGTGGTAAAACCGCTGATGAGCTCTTCCGGAAAAGGGCAAAGCGTGTGCCGCTCGGCTT
CCGGGCTGAAAAGCTGCTGGGACATGGCGATGGAAGGCGGCCGAGTGAAAAACGGCCGGG
TCATCGTTGAGGAATTCATTCCGTTTGAATCAGAAATCACTCTTCTGACAGTGCGCGCGG
CGAACGGTACGTCCTTTTGCGCGCCGATCGGACATGAACAAAAAGACGGTGACTATATTG
AATCATGGCAGCCTCATCATATGACGGAACAGCAGATCAAAGAGGCGAAACACATTGCGA
AAAGCATAACGGACGAGCTCGGCGGATACGGTTTGTTCGGGGTGGAGCTTTTCCTTACTG
AAGATAAAGTATATTTCAGCGAGGTGTCTCCCCGTCCGCATGATACAGGGCTCGTTACGC
TTGTGACGCAAAATTTGTCAGAGTTTGCGCTGCATGTCCGCGCGGTATTGGGATTCCCGA
TTCCGGAAATCACTCAGCTGTCGCCGGGGGCAAGCCGTCCGCTGAAGGCGCCAAAAGAGC
TTGCTGATTATGCGCTTGAAGGTGTGGAGAAGGCTTTGGCGGTAAAAAGCACTCAGGTCC
GCGTATTCGGTAAACCCGTCACGAAAGTAGGACGCCGTATGGCGGTTGCGCTTTCTGCAG
CTGAGACCGTTGAAGAGGCCAGAGAAAGAGCGACCGAAGCACTCAGTTATTTATCAATTA
CATAAAATGATCTTAAAAGGCGTTTTTACCGTAATGGTAAGGCGCCTTTTTTGTTTGGAC
AGACTATATACTGGAAAACGGGGTTGTGAGATAATGTATGAGGCCGTTTTGTGCCGGCTT
TTTAATTCTTGAAACTTTTTATGTCCGCAATCGTTATATGTAATGTTCTCATTTCACGGA
GAAGGAAATAACAATACATCATACGGCTTTTCATTCATCAAGAACGGACAATCCGATTCT
CAGCATGGAATATTTAAGCAGGGTAATCCGGAATAGAGGAAACCATGATTGCTTACCTTA
ATATGAACGGCGAAAAACAAAAATCACCAGATTAGATTGTTCAAATAACACCAAATGCTG
TATAATAAAAGAATTTGAATGATAGCATTGAAAGAATTCCATTTTATGTTTCCGTAAAAT
GGAGTCTTTATGCATACGCAGTCCGATTTGATATGGTTTTAATTGGAGGTTTGTGTAAAC
TGTGAATTATATACCTAGTATGATTACAATTGGAAATTTCATTTGCGGGCTCTTATCGAT
TCATTCCCTTTTGTATCATAATATACACTCTGCGGTGATCTTTATTTTCACCGGGATGTT
TCTTGATTTCTTTGACGGTTTGGCCGCCCGTAAGCTGAACGCGGTATCGGAGATGGGAAG
GGAGCTTGACTCTTTTGCGGATCTCGTGACGTTCGGCGTAGCGCCGTCCATGCTCGCTTA
CAGTGTTTCACTATATACGATTCCGTTCATCGGAATTTTAATCGCGCTTTCCTACAGTAT
CTGCGGGATGATCCGTCTTTCCAGATTTAATATTGAACAAAGCAAGCTGCCGACGTTTAT
CGGGATGCCGATTCCGTTTGCGGGTATGTGTCTTGTCATTTTGAGCTTTATCAATAACGC
TTTTCTTCTGGGGGCGGGAACGATCGCGCTCGGTTATTTAATGGTCAGCAACATTAAATT
TCCGCACTTTAAAAAACAGGCGCCTGAAAACCTGGAGAGCAGAAGATGGAATTAGTTCAG
CAATTAATATCCGATTACGGATATATCGCGATTTTTCTTATGCTGACACTCGGTATTATC
GGATTGCCAATTCCGGATGAAGTCATGATGACGCTTGTGGGCTACTTCGCTCATTTAAAC
GTACTGAATTACGGGCTCTCCATTCTGATCAGCTTTATCGGAGCGCTCCTTGGGATGATT
ATCAGCTACTTCATCGGCAGAAAAGCCGGCCGGCCGTTTATTAATAAGTTCGGAAAATGG
GTCGGCCTGAAGGAAAAGAGGATGGAGAAAGTAGACAGGTGGATGAAGAAGTACGGGCCG
TACACCATTATTTTAGGTTATTTCATCCCCGGCATCAGACACGTGACCTGCTACTTTTCC
GGAATCGGCAGAATGGAATTCAAAACCTACTTATGCTTCGCCGCCATCGGAGCGTTTTTA
TGGTGTTTTATTTTTATTACTATAGGAAAATTTATAGGAGTAATCAATGTTTAATACTGC
CGCTAAAGTTCTTTACCGTTCATTGATTGAACTGACTAATAATCGATTGACGTCTTATCT
CATTAAAAACTTCTGTGAATCGAAACTGAGCAAGCCGATGATTCCGCTGTTTTCCAAACA
CTATCGCATCAACTGGAATGAAACGGAACGTACGGCTTCTGACTTTGATTCACTGGCGTC
ATTTTTCATTCGTGATATTAATTTAAATCTCCGCCCCGTGGCAAAAGAGAAGAACGCCAT
CGTCAGCCCGGTGGACGGTGTCGTTCAGACGGTTGGCATGATTAAACCCAATCAAACTTT
CATGGTAAAAGGGAAGGATTATTCGTTCGCCGAACTGACGGGGTTTAAAAGCGCCGATCA
CAAGTATAACGGCGGGTGTTTTGCCGTGCTTTATCTGAGCCCGAGACATTATCACCGCTT
CCATTCTCCCGTCAGCTGCACGTATCAGAAGCTGGCCGAGTTGGGGAAACGCTCCTATCC
CGTTAATACGATGGGATTGAAGTACGGGAAAGATGTGCTCTCAAAAAATTACCGTTATGT
GTACGAGCTGACCCGTGCTGACCAGCAGATGCTCATGATTCCGGTAGGTGCGATGAATAT
TAACTCGATCGTTCAGACAAACACCGGAAACAGGCTTGAGACGGGGGAAGAGCTGGGCTA
TTTTTCATTTGGATCGACCGTTATTTTAGTATTCGAGAAAGATATGTTTACCCCTTCGGA
TAACCTGACTGAAGGCCGTGAATTACAGGTCGGTCAGATCATCGGTTATGCGGAGTCACA
GGAGGAGGCGTCCGCTTTATAAAAGCTGCTCCTCTTTTTTATATGGTGTAAGGAAGTGAA
CATTATGAAAGAAAAGGATTTGGCAAAGCTGATAGAGCAGTACCATCATACAGGGGATCA
GCAAATTCTTGAAGCCGTGCGGGACGCATGCCGGCCTGTCGTTGAGGAGCTCATCTCAGA
ACTGGCTGAAGACAGCGCCGATCTTCTGCGGGCAAAAGGCCGTGACCGTTTTCCGTTTAT
TATCGGCAAGTATCAGACCGCGGCCGGCCTTTCGCTTGAGACCTTTTTGCGCAACACGTA
TCGGTTTTATTTTCAGCAGGTTTTAAAAGGCGAAGCGTGACTGGAAGAAAGAGTCCGGAC
GGAAATGTTCATCTTTCGCCCGTTTTCCTGTATGATATAGTAGAGTGTGCGATCATTAAT
TTAATTGAACAGGGTGTATAAATCATGGAAAAACAATATAGAGTTTTACTTTATTATAAA
TATGTAAAGATTGATGAGCCTGAAGAGTTCACGGCTCAGCATTTGAAGTTTTGTAAGGAG
CTCGGTCTGTTAGGCCGTATTTTGATTTCTGAAGAAGGCATTAACGGTACGGTGTCCGGA
ACGGTTGAACAGACGGAACAATACATGAATGCGCTGAAAGCTGATCCGCGCTTTGCCGAC
ATGCCGATTAAAATTGACGAGGCTGACGGACATGCATTCCGCAAAATGTTTGTGCGCCAT
AAAAAAGAATTGGTGACGCTTCGTCTCGAAGATGATGTTGATCCGAATGTCACGACGGGC
AAGCATTTGAAACCGAAAGATTTTTATGAGCAAATGCAGGATCCTGACACGATCGTGATC
GACGCCAGAAACGACTATGAGTATGACCTCGGTCATTTCCGCGGAGCGGTCAGACCTGAT
ATTGAGGCGTTCCGTGAGCTGCCGGACTGGATTGAAGAGCACAAAGACATGCTTGAAGGT
AAAAAAATTCTCACGTACTGCACAGGCGGCGTACGCTGTGAGAAATTTTCCGGCTGGCTG
CTGAAGAAGGGCTTTGAAGACGTGTCCCAGCTTGACGGCGGTATCGTCACTTACGGTAAA
GATCCTGAAGTGAAAGGGCAGCTGTGGGACGGACAGTGCTACGTGTTTGACGAAAGAATC
AGCGTACCGGTCAACCGCGTAGAGCACGTTATCATCGGAAAAGATTATTTCACGGGCGAG
CCGTGCGAGCGTTATGTGAACTGCGCAAATCCGGCATGTAATAAAAAAATGATCTGCACA
CCTGAGAATGAATACAAATACATGCGCAGCTGCAGTCACGAATGCCGTACGAACGAACGC
AACATGTATGTGAAAGAGCACGAAATGACTCAGGAAGAAATCAATGAACGTCTTGCTTTG
ATTGAAAAAGAGGATCATGCGGCGATTGATTAATAGAAAAGACCACCAATGAGGTGGTCT
TTTTTGTGTTTACATACTTTCTGTCCGGGCAGTCTGGTCTGCCGTGACGGGTCCTTTATA
TTTGAATGCTTTTTCCCACTTGGACACGACGATGCAGGCGACCGCATGGCCGGGCACGTT
GACGCCGGTTCTCGCCATGTCCATGACGCGGTCGACACCGGCAATGATGGCGACGCCTTC
CGCGGGGAGACCGACGGCATTCGCTGTCGCCAGAAGCACGACGAGTGAGCCTGACGGGAC
GGCGGCAATGCCTTTGCTTGTCATGACGAGCACAAGCATCATCAGAAGCTGCTGAGAAAG
CGGCATCTCCACATGAAACGCCTGCGCCAGAAAAATACAGGACACCGATAAATAGAGGCT
TGAGCCGTCACAGTTCAGCGATAAACCTGACGGAACCACAAAGGAGACGACCCGCTTCGG
ACAGCCGTATTTCTCCATCCGATCCATCAGCTGAGGCAGAATGGTTTCTGTGCTTGTCGT
GGAGAAAGCGATCAAAAACAGATCCCAAATCATTTTCAGCACTTCAAAGTATTTGATTTT
AAAGATGAGCCCCACGATCGGAAACAGAACGAAGAGTATCAGGAACAGCCCGAGGAACAC
AGTGCCGATCAGCTTCAGCATCGGAAGCAAAAGCGCGATTCCGAATTGCCCGACGGAGGC
GGCCATCAGGGCGAGAACGCCGATCGGAGCGGTGACCATCACCATCTGCGTCAGCTTGAA
CATAATATTTGCCGTGGATTCGAAGAAACTCATGACAGGTGCGGAGGCTTTGCCGATGCC
GGCTGCGGCAACACCGAATAAAATCGCGAAAAAAATGACGGCGAGAAGATCGTTTTTCGC
CATAACGTCAATGATATTAACGGGGATAATATCAAGAAGCATTTGTTTCAGGTCGACTAC
TTTTTCCGTATAGCCGGAAAGCTCGTGAATATCTTTTTTAGCAAGATGAGAAAGGTTAAG
TCCGACTCCCGGCTTCAGCACGTTCGCCAAAAACAGACCGAGCGCCAGAACAAGCGTCGT
AATCACTTCGAACCAAATAATCGTTTTGATGCCGAGACTGCCCATTTTTTTCATACTGCC
GCTGCCGGCGGCTCCGATGACAATGGTTGAAAACACGATCGGCACGACAATCATTTTAAT
CAGGCGGATAAATCCGTCTCCGACGGGCCGCAGCGCCATCCCGAAATCCGGGAAGAAATG
GCCGATCAATGCTCCGATGGCTAAAGCGATCAAAATCTGGAATGCGATAAATTTTTTCAA
GCGAATCCCCCTTTTACTTGCGCATTTCATACGTAATTCGTGAAGCAGGCGGCAACCACC
TTCCTATCCGCCATAAATTTGTCACATTATTGACTGTGCGATAGAAAGGATTGTTTTACA
TTATGTAAGCGCAATCATTTAATATGACAGAAAGTCCTCATTGAAAAAAATGAAGGAGCA
TAAGAATAAAGAAAGATTTCTGATGAAAATATTAAAAATTTTGATAATTATCCTCTTATA
AGTGGTATATTTGATATGATACGGTCAACTGCATTCTCATATATCTGTGCATACACGATT
CAGGCAGAGAAAACAGGCAGCTTATAAAAGACTGAAAATTTAAACAATTACAAGAAAGGT
GTGCTTTTGTTGAATCAACTGATTGAAAGACGTAAGGTCACAGCAAGAAAAGAAAAACCG
GATTCCGCTTCATTGGGATTTGGCAAGTACTTCACAGATTACATGTTTGTCATGGATTAC
GAAGAGGAGAGAGGGTGGCATGATCCGAGAATCACCCCTTATGAACCGGTCAATCTTGAT
CCGTCCGCATCCGTTTTCCATTACGGGCAGGCCGTATTTGAAGGGCTGAAGGCTTACAGG
TCAGAAGACGGCCGGGTGTTGATGTTCCGTCCTGACCAAAATATAAAACGGCTGAATAAA
TCGTTACGGCGGATGAGCATGCCGCCTCTTGACGAGAAGCTGGCGCTGGAAGCATTGATA
CAATTGGTGGAGCTGGAGCAGGAATGGATACCGATAGAAAAAGGAACCTCTTTATATATT
CGTCCGTTTGTAATTGCGACTGAGCCTTCTTTAGGCGTCCGGCCTTCAAAACGTTACAAG
TTCATGGTTGTTCTGACGCCTGTCGGTTCGTACTACGGCGATCAGCTGAAACCGATCCGT
ATTTATGTGGAGGATGAGTATGTGCGTGCCGTCACCGGCGGAGTGGGCGACGTCAAAACG
TCCGGAAATTATGCGGCCAGCTTACAGGCTCAGCGGAAAGCCGAAGAACTGGGGTATGAT
CAGGTGCTTTGGCTCGACGGGGTGGAAAAGAAATATGCCGAAGAGGTAGGGAGTATGAAT
ATCTTTTTCATCATAAACGGAGAGGCCGTAACGCCGGCATTAAACGGAAGCATTCTCGGG
GGCATCACACGCGCATCTGTGATAGAGCTGTTAAAAAGCTGGGGCATCCGCGTCAGGGAA
GAACAGCTCGCCATTGATGACATCTATGAGGCTGCGATGAGAGGCGAGGTGTCAGAGGTA
TTCGGTACGGGAACCGCGGCCGTCATCTCGCCGGTCGGCGCGCTGCACATTCACGGAGAA
ACGATTGAACTGAATAACGGTTTGATCGGTGAAGTGTCAGAAAGGCTCTATGAAACGATT
GCCGGCATCCAAGTCGGGAAGGTGCGGGATTCGTTCAGATGGGTGGTTGAAGTATAAATG
AAAAAAGAACCCTTGCGCTGCAGGGTTCTTTTTTCGGTTATTGGGATTTTACGGCTTGCA
CGCGGGCTCTGCTTTTCCGGTTTTTCAAGTAATAAGCGCTGTAGCAAACGGCCATAAATG
CAATTCCGCAATAAAGGGCGATGGCCTGGTTCGGATCAAAAGCGATGCCGATACAGGAGG
CGAGGCATAGGAGAAAGGCCGCTATCGGTACGGCCGGATATCCCGGTGTCCTGTATTTCA
AGTCTGAAAGCTGGTGCCCTTCTGTAAGAAACCGTCTTCGGAACAAAAATTGCGATGCGG
CGATGCTCATCCACACAGCCACTACCGCAAATCCTGAGACGGAGACGAGAACAAGATAGA
CTGTATCCGCTGCAAATACGCTTGACAACAACGACAGAATGCCGCCGATCATACTGAAGA
TCAGAGCGTTAAAAGGAATGCCTTTAGAGGTCAGCCTGGCAAAGGCGGGATGAAGCTCCC
CTTCTTTAGACAGGGACCACAGCATACGTGATGACGCGTACAGCCCTGAATTGGCCGCAG
ACAGAAGCGCCGTTAAAATGACGAAATTCATCAGATCGGCCGCATAAGGCACGCCGATTC
TGTCAAATACCGTGACAAACGGGCTTTCAATCACACCGGCTTCCTTGATAGAGATCATCC
CTGACAGCACAAAAATCGTTCCGATAAAGAAAAGCGCCAGCCGCCAGACTGTAGTCTTAA
TGGCGCGCGGAACGGTTTTTTCCGGATCGGCGCTTTCCCCCGCAGCGATTCCGATCAATT
CCGTCCCTGAAAAAGCAAAGTTTACTGAAAGCATCGTCATCAGTATCGGGAAAAAGCCAT
TTGGAAAAAGGCTGCCGCCATCCGTAAAGTTCGACAGCATAGGTGCGGCCTCACCGCTTT
TCATCGGGACGATGCCGAACATCGCCGCTCCGCCCAATAAAATAAACAGTAAGATGGCTA
AGACTTTAATACTTGAGAACCAAAACTCCGATTCAGCAAAAAATTTCACGGAGAAGGCGT
TTAATAAAAAGATGAGAAGAGCGAATACCGCACTCCACATCCAAACTGAAGTATGCGGGA
ACCAACGCTGCATGAAAAGCCCGGCCGCCGTGAATTCAGAGCCCAGCGCCACCGCCCACG
TCAGCCAGTACAGCCATGCGACCGTAAAGCCCGTCGCGGGCCCGATATAGGTCTTCGCAT
AGGTGTGGAATGCGCCCGTCACCGGCATGGCCACTGACAGTTCACCGAGGCAAAGCATGA
CAAGATAGACGATGCCCGCGCCCAAAAGGTAAGCGAAAATGGTGCCCGCCGGACCCGCCT
GATGAATGGTATACCCAGAGCTTAAAAACAGCCCCGTCCCGATCACACCTCCGAGTGATA
GCATAAAGAGGTGTCTGCTTTTCATACTTCTCTGAAAATTCGTCTCGTTCTTGTTGTTCA
TTGTTTTCCAACTTTCTGCGAGGGCCGTCCTAATAAAAAATCTCATGCCGGCGAACGGCA
CGAGATTCCGGCGAACCGGCTTTTTGAATAGAATATACAAACTATTCCGATTAGTCAAGT
TGTTTTTAAGGTCTTGGCCCAATCGGCAATGGCCTGAATGTCCGCAGGTTTCGTCCGGCA
GCAGCCTCCGATCAGGCTCACGCCGTTTTCGTACCAGCTTTGCGCGCTTTTTCCGAAATG
GTTTTCGCACGCTGCGCCTTTCCAGGTTTTTGTCACTGGGTCATATTGTTCGCCGGAGTT
CGGATAGGCGATAATCGGTTTGGACGTTGCCCGTTTGATTTCTTGTACCAGCTGCGGAAT
ATGTTCGATCGGTGTGCAGTTGATGCCGATCGCTGCGATTTGGCTGCAGGAGCCGAGCAG
AGCCGCGCATTCGGAAATAGGCGTGCCTTCGCTGATATGCCGTCCGTCTTTGGCGCTGAA
GCTGATCCATGCATAAGTGCCGGGGAATTCCTCCAGCAGCCTTGTGATCGCTTTTGCTTC
TGACAGGCACGGAATGGTCTCGCAGGCCAAAAGATCGGCGCCGGATTCTATGAGGGCTTT
CATCCGGGGGCGGTGGAAGCTGATCAGCTCATCCTCCGTCAGTCCGTAATGCCCGCGATA
TTCGGAGCCGTCAGCGAGGCTCGCGCCGTAAGGTCCGATAGAAGCGGCGACCAAAGGTTT
GGGCCGGTGTAAACGGTTTTCTTCATGCGCCCAAAATTCATCGCGTGCTTGCGCGGCAAG
TTCAACAGATGTCTGAATGAGACGTATCGCATCGGTTTCAGGGATGCCGCGCGCTGCAAA
TCCTTCGATTGTCGATTGATAACTGGCGGTGATCGCGCAATCAGCGCCGGCGGCAAAATA
TTCTGCATGCACCTGTTTGATCAGTTCCGGCCTCTCTAAAAGAATTTTGGCCGACCACAG
ATCGTCATGTAAATCACAGCCCATCCGCTCAAGCTCGGTTGCCATCGCGCCGTCTATGAT
CATCACCGGGTATTCATTTAATATTTGTGTAAAGGGATTCATAGGCCTTCCTTTCTGACT
TTACTGAAAATATATAAAAAGGGTAATGGACGCTATTCTCTTTGTCAATGAACCGGCAGA
AAAAAGGTGTTCAGGACGCTGCCCGAACACCTTTTGTTTAGGAAATGTGTTTGCCTTTCG
CACTTTTCGCGATGTCTGAATACTCCCAGCAGTCGATCCCGTCATCATCAGGGAGCACAT
CTCTGTAAAAGACGGGGTCCTTTCCGGCTTTCTTTTGCCGGACATAATCGCTCAAAGCGG
CAAACGCTTTTTTCGACAGAAGGAAAATCGCAATTAAGTTCACGACCACCATTAAGCCCA
TGAACAAGTCAGCCATATCCCACACAAGCTGGACTTTGGAAATACAGCCGAACAGTACCA
TTCCGAGCACACAGATACGGTAAATGAACAGCCATTTTTTGTTCTGGCTTAAAAATCCGA
TATTGGTTTCTCCGTAATAATAGTTGCCCATCAGAGCGCTGAAGCCGAACAAAAGCATTA
AGACGGCAAGGAAACCGGACGCCCACGCGCCGACATGATCGCTCAAGGCGGCCTGAGAAA
GCGCGATGCCGCTCAGTCCCGGCTGGTGATAAGCGTCTGAAAATAAAATGATAAGCGCCG
TGCTTGTACAAATGACGAGCGTATCCGTCAGGACGCCGAATGCCTGAATGAGCCCCTGTT
TCACCGGGTGGCTCGTCGTAGCTGTCGCCGCCGCGTTCGGAGCGCTTCCCATACCCGCTT
CATTTGAGAAAATCCCGCGTCTTACACCTTGCATCAAGGCCGCACCTAAAGCGCCGCCCG
CTGCCTGATCAATGCCGAACGCATTTTTTACGATTAGCGACAGAACGCCGGGCAATTGGG
TGATGTTCGTCAGAATGACAAAGAAAGCGACACCGATATATAAAACGGCCAAAACGACTA
CGATGTATTCCGCCATTTTCGCAATTCGTTTGACGCCGCCGAAGATTACGCCGCCGAAAA
CCAAGATTAAAATAATGCCCAATGTAAGCCGGCTGGTGCCGAATGCGTTTTGAAAGGCGA
CGCTGATCGTATTGGATTGAACGGAATTAAAAACAACCCCGAATGACAGTGTGATTAATA
CGGCGAACAGCGCGCCCATCCAGCGTTTCTTCAGGCCCTTTTCCATGTAATAGGCCGGGC
CCCCGCGGAATCCGTTTTGATCTTTTACTTTATAAATTTGGGCCAGCGTGCTTTCAACAA
AGCTTGAAGCCGAACCGATGACTGCGATAATCCACATCCAGAAAATAGCGCCCGGACCGC
CGAGTGAGATCGCAATGGCGATTCCGGTAATATTCCCGGTTCCGACACGCGCCGCCATAC
TGATGCAAAATGCCTGAAACGGGGAAATGCTGTTTTTTGTCCGGGCGGCCGCGCCTTCCT
TCAAAACCCGGATCATTTCCTTCAGCATGCGGACTTGCAGACCCTTTGATCTGAACGTAA
AAAACAGTCCCAGAGAAAGAAGCAGTACGATTAACAGTTTTGACCATAAAAAATCATTTG
CCGAGCCGATTACATTTTCAAGGAATTCCTGCATCCAATCACCTCTTGGTTCGTTTGATT
AAAAAATACTGAGCTCCCACTCCTGTGCGATATGTTTCAGCAGCATGCCGCCGGTCAGGC
TGTTGCCGTATTCATCAATGGCCGGACCGTAAATGCCGATGCCGCAGCCGTTATGAAAAG
GCTGTTCTCTTCTGGCGCTTGGGGGAACCAATGCCATAATGCCGCCGGATACCCCGCTTT
TGGCCGGGACGCCGACGAAAGCCGCATATTTGCCTGACGCATTGTACATCCCGCATGTCA
ACATCAGGGCTTTGGCGAGTTTCGCGACATCTTTCGGAATGACCTGTTCCCGTCGGATCG
GATGGTAGCCGTCATGCGCAAGTATCAATCCGATTAAAGCGATGTCCTCGGTTGTACCCT
CCATGGCGCACTGCTTTAAATACACTTCAAGCGTTTCTTCCACATCCGCCTCGAGAAAGT
TCGTTTCTTTTAAATAGTAGGCGAGCGCTCGGTTCCGATGCGCGGTCTGCCATTCAGAAC
GGAAGACCTCCTCGTGAATGTGAGGGCGTTTTCCTATTAATTTTTCAAAAACGGAAAAGA
GATATTCTAATTTATCATGCGCCGTTTCACCCGGAAGCAGCGAGGCGACGGTAATGGCGC
CGGCATTGATCATCGGGTTGAAGGGCTTCCCGGGTTTATGGATTTCAAGCCGGATGATAG
AATTAAACGCATCACCTGTCGGCTCCACGTCCACACGATCCAGCACGTAAGAAATGCCTC
TGTTCATGCAGGCGGCAATAAAGCTGATGACTTTTGAGATGCTCTGCAATGTGAACGGGA
CATTCCATTCACCGGCATGAATCATTGAGCCATCCGGCTCTAATATGCAAATGCCCAGCT
GAGAGTCGTTGATTTCTCCAAGGGCGGGTATATAATTTGCGCTTTTTCCATTGACGGAAA
ACGGTCGGTAATGCTCGACCCAATCTTGTAAAAGTGATGCCAGTTCCTCTTTTTCAAGGC
GCTCTCTGACCATATCTTTCATAACATTCCTCCTCTATTGCAAGCCTGTCCGAAGCGGAA
CCCGGTCTTGGAAAACGTTTTCAAAAATAGCGTGTTCCATGTTAATGTATAATGACATCT
ACAGAATCATACAAAATACGACAAAATCATTCTTAAAATAAGCCGATAGATTTATAAATC
AGCCGGAGTGTCCCGCCATTCGGGTCTAAAGAAATTTGCGGACTGTATCGGTCTTGTTCA
AAATAGACAGAAGAAGGAAGTGATTATGATCAGGCTCGACTATTTACTGAAAAAAGACGG
CTATCTTTTCGCCCTTATGCTGATCACCGTGCCGCTGGCGGGGGAACTGAAATTTTACCC
CCTGAATGAGGTATATCGGATCAGCTTCGGCGCCCCGGCTTTTTTCTTTTTTCTGCTGCT
GCTTCGGCATGTGCCGGCAGTATTGTCAGGGCTGTTGACAGGTGCAGCCGTTGTGGCATT
CCGGATCGGCCTGGCGTGCTGGGGAGGAGAGCATGCCGGCTTTACGGAGGCTTTTTTCAG
CCAATATCCCAGTTTCTTTTTTTACTTTACATATGCCTGCTTGTTTTATGTGCTGAAGGT
CAGGCTTTTTTGGAATCGGCCGCTGATGATCGGGTTTCTCGGCTTTCTCATTGAAATTGC
GTCCGATGCCGTTGAAATGACGGTTCAGTTTTCCGGCGGCCGGCAGATTATGATGCCGGA
CAAGCTGGCGGATATCGCAGTTATCGCTGTTTCTCACACATTTATTGTGCTGAGTTTTTT
CAATGTGATGAAGCTGCACGAATCTCAGGTCAGGGAAAAACAAACGAGAAAGCAGCATGA
GCACATGCTGATGATTGTGTCTAACTTATATGAAGAAACGATTCATTTGAAAAAAACGCT
GAAAACGACAGAGCATGTGACGAAAGAATCCTATCAGCTGTATCGGGAAATGAGCGGGAA
CGACCGGGAGCTCGGGAGCCGAATGCTGCGCCTCGCGGGAGAAATTCATGAAGTGAAAAA
AGACAATCAGCGAATATTCGCCGGCCTGTCGAAGCTGATTTCCAATGAGAGATTCCGGGA
TTACATGAATGCCGCCGCTCTGGTCGGCATCGTCATCCGAATCAATGAAAAATACGCCGA
ATCTTTAGGCAAGGACATTCAATTCCGGAGCGTGATTGAAGGAGAACATCCCGATTATCA
CGTCTTTACCGTCCTGTCGATCTTAAATAATCTGACCGCCAATGCCGTCGAAGCCATGGG
AGACAGGGGTGAGATCCGCCTCGCACTGCGCAGGGCTGAGGGGGAGATGGCCGAATTTCA
GGCTGAAGATGACGGTCCCGGCATTCCGGAAAAAATCGGAGAGGTCGTTTATGATCCCGG
GTTTACATCCAAATACGATGAATTCGGCACACCTTCAACGGGCATCGGGCTTACTTACGT
GAAGGAAATCGTAACTGAACTTGACGGAGACATTTCCTTTCACAACAAGCCAAAAGGCGT
CATATTTACGATTAAGCTGCCGGTAAAGCATTTGATTGCAGAAAGGATGAACTCATAATA
TGCGGTTTTTTATAGCTGATGATGACCGGGCGATCCGTTCCATTTTAAAACAGATGATCG
AGGACGAGGACTTAGGCGAAGTCGTCGGTGAGGCAGAGGACGGAAGCCAGATTGAAGGGC
ATTATCTCCATTTTAAGCAAGTCGATATTTTATTAATTGATCTGCTGATGCCGGGTCGGG
ACGGGATTGAGACAATCCGGCATCTTCAGGGGTCGTACAACGGAAAAGCGGTGATGATAT
CGCAGGTGGAGGCAAAGGAAATGGTGGGAGAAGCTTATTCTCTCGGCATCGAATACTTTA
TCCACAAACCGATCAACAAAATCGAGATCGTCACCGTTTTGCGAAAAGTAAAAGAGCGGA
TTGAACTGGAAACCTCGATCGGCGACATCCAACACTCGTTAAGCCGCCTTATTCAGCGGA
ATGAGCCGAAAAAAAGCGGGCCTGGGGGGATGCACGAGAAATCAATCAAAGAAACAGGAA
AATTTCTTTTATCGGAATTAGGCATCGTGGGAGAAAGCGGGGCGCATGACCTCATGGCCG
TCCTTCACTATTTATTTGAGGATGAACAGGCGGAAAGAAACATCCCGTCTTTAAAGCAGA
TGTTTACAAACGTCGCCATCCGGAAGCTGGGGCCTGCGGCGGCACAAGCCGAGGTTAACA
GGGAAATCAAAGCCTCGGAACAGCGGATCAGAAGGGCCGTCATTCATTCGTTAAACCATT
TCGCTTCATTGGGCACAACTGATTTTTCAAACCCCAAATTTGAATATTACGCCTCGAAAT
TCTTTGATTTCCCTGCCGTCAGCAAGAGAATGAAAGAAATGCAGGCTAAGGAAACCGTGC
CGCTTTCTCCGGTTAAAGTGAATATGAAAAAATTCATTCACGTCTTCTTTTTAGAGGCGA
AAGATTTACGCGAAGGATCAAAATTTGTCAGCGGAGGCAGCCGGTGAGCTGGCTTTGGAA
AAGATGGCAAACGTGGATAAATGACAGTTCGTACTGGCCTGATTTTTCCGCGCTGATCCA
TGGCTTGCACCCTCCGCATATTTTTGCAAACGAAAATCAGCATGTGACAGAATGGCAGGC
CGCTTACCCTGTGGAAACGGCGAAGTTCGCGCTTCAGACGGGGCAAGAGGAGCATATGGA
AATGGCGCGGGACATGCTCGGCCTGTCCGATCCGAAAGGTTATTGACTTCCGCCGGATGA
CAGCGTATGATACATTTTAAAATAAAAGAACGGATGAATAATGCTGAGGAAGAGTAAGTA
CGCATCAGCGCGCGGGGTTCAGAGAGTCGGTGGCAGCTGTGAACCGATCCCCGTCCGGTG
CCGAATGGGCTTCTGAATTGCTGCGCTGAAATGACAGTAGGCGGTGCCGGGATTCTTTCC
CCGTTATCAAGAAAGGAGTATTGAAACCGTGTGTTTCTGTACTTTTTGAGAGAATGGCTT
TTCAGCCGTTAATAAAGGTGGCACCGCGAAAACCTCGTCCTTTGATGGACGGGGTTTTTT
TGTGTTGTTAAGGAGGTGATGGCCATGGAAAGTGACTGGAGACGGACAGACAATCAAAAA
AGGAGGGATATTCATGGTGATCGCAACCGACGACCTTGAGCTCACGTGTCCGCATTGTGA
AGGAACCGGCCAGGAGAAAGAAGGGACGCCCTGTCCGAAGTGCGGCGCGAAGGGCGTCAT
ATTGACCGCTCAAGGAAACACGCTGCTGCATTTTATCAGAAAGCATATTGATCAGTGAAA
TCAAACGAAAAAGGCCGTTATCCGGCCTTCAGGCTGTCGAGAAAATCTCGACAGCCTTTA
TTTTTCCCTTAAAATATCCATTCCCCTGTCATAAAATAAAAGAAAGACAGAAAAAATGGC
TTTCTCATGTTCCACACAAGAAATTTTTCTCAAAACACAGCCGAATTCGTTCTGTTTGAC
CAACTCGTCGAAGAGGATCACCTTCTTCGAAAAATTGATAAATACATAGACTTCTCTTTC
ATCGTGGAAAAGGTCAAAATTTACTGCAGCCTCACTTGATCCGCTGATCTTATTCAAAAT
GATGTTGAAGATAGCCACATACCCAGCCAAGCAAGGCTAGGCATGTAGGAGTGCTTTTTC
TGCACCTGAAATCAAATGAATATGTAAAGAAACAGCACGAAACAAAAAAGCTTGCAGAAA
AAACATCATTTTCTCTACAAGCTGCTTTTTCATTCTTCAAAATAAGGATTCACATGGATG
AGCACTTCTTCAACATCTGAAAAGTGTCTTTTGATTTCATTTCGGATTTCGCGGGCAATA
TCGTGTCCCTGCTTAATCGTCAAATCATGATCCAAAGATAACCGGACATCAAGCAATTTA
TAGTGGCCATGTTCTCTTGCTCGGATTTTATCGAGCCGTTTGACTTGAGGGCAATGCAAA
ATAACCGCTTTATATTCCTCTATCAGTTCGGGATCAACACTTTTTTCCATGAGAACGTCA
ACAGACGGCCTGATTAATTCCATTGAAATCTTAAAAATGAGGTACGCCACGATGACACTG
GCAATTGCATCTGCGTACAACAGATAGGACCATCCGCGGGTGTTCCCGATAATCGCCAAT
AGGACGCCGATAAAAGCGGCAAGAGAGGCAACGATATCGCCTTTATGATCGTATGCAATC
GCTATAATCGCTTTACTGTTCCATTTTTTCCCTTGTTTGATCGAATAACGATATAAGATC
TGCTTAGCCGCGTAGGATATCAGAGCCGCAAACAATGCGCTGTATTGCGGGATGCTTGGG
CCCTCAACAAAGGACGAAATCGCTTCTATTAGAATATACACGGAAACGAGCACTAATATT
ATTCCTACAATCGCTTCGCTGATGACCTCAGCTTTGCCATGCCCGAAAGGATGGTCTTGA
TCGGGCGGCTTATTAGAAATGCCGATGACGGCCAGGACAGCAATTGAAGCCGCGACATCC
GCTGCAGAATGTATACCGTCGGCAAAAACTGCTTCACTATCGCCTATCAGTCCAAAAAAG
ATCTTTCCTGCCATTAAGATCAGATTGGCTATCAATGCAATCAAAGCAACTTTTTTGCTT
ATTTGTTCTCTTTCACTTGTCATTTTTTCCTCCTATAAAACTGCACAAAAAAATAGGGGC
GCTTTTGATTCGCACTCCGTATCCTTTCTCGTGTAATCACTCTGCTTATCGTACCAATTC
AGTTTCGAGTGGGTCTATAGCAAGGTTGTTTCCTGTTTCCTAATAAATAAGGTGACAGAA
AAAAAGTTGGAGCAGGGCTAAACAGTACACAGACAAAATGGCGCTGAATTTAAAAATGAA
CTGTTGACATTTGAGTATTTATCTTTTATTATTATCTCGAATTCAAGATTTTTTAATTCA
AGATAATTTAATTAGAGTGCAGGATAAGAACCTGCCGATCGTTTGATTCACGAAAAGATC
AGTGAAGAGAACGTTTCGTTTTTTAATCATACGTTATTTGATTTTTTATACTATAATATC
TCGAATTCGAGATAAAAGGGGTACGAGAGAAATGGCTGAATTTGTACAGCTAGTGAATGA
AAGAAGATCTGCAAGCAACTTTCTTCCAGAACATCCAATCACAAGAGATGAGCTCAACGA
AATGTTTGAATTGGTTGCGTTGGCTCCATCAGCTTTTAATTTGCAGCATACAAAATATGT
GACGGTTCTTGACCCGAATGTAAAAGAAAAGCTGAAGCAGGCCGCAAACGGACAATATAA
AGTGTTTAGCTCATCAGCGGTTCTTTTGGTTTTAGGGGATAAGCAGGCATATCAGCAAGC
GGCTGACATCTATGAAGGATTGAAGCTGCTTGGGGTATTAAATAAACAAGAGTATGATCA
CATGGTTCAAGACACCGTTTCGTTTTATGAAAACAAGGGAGAACCATTTAAGAGAGATGA
GGCGATAAGAAATGCTTCACTTTCTGCGATGATGTTTATGCTGAGTGCTAAGGAAAAAGG
CTGGGACACCTGTCCGATGATAGGGTTTGATACTGAAGCCGTGAAACAGATTTTGAAGAT
AGATGATCAATTTGAAGTTGTCATGATGATTACAATCGGTAAAGAAAAAATAGAAAGCAG
AAGGCCGCGCGGCTACCGAAAGCCTGTGAATGAGTTTGTGGAGTATATTTAAATATTTGT
AAAGGAGCGGATAAAAATGGCTAAAAAAACGATGGGAATCCATCATATTACAGCAATTGT
CGGTCACCCTCAAGAGAATGCTGATTTCTACGCTGGAGTGCTGGGGCTGCGATTGGTCAA
GCAAACGGTCAATTTTGATGATCCGGGTACGTATCACCTTTATTTTGGGGATGAAGGCGG
GAAGCCGGGAACAATCATCACATTCTTTCCGTGGGCGGACGCCCGTCAAGGCATCATTGG
AGACGGACAGGTTGGCGTGACATCTTACGTCGTGCCGAGAGGTGCTATGGCATTTTGGGA
AAAGAGACTTGAAAAGTTCAACGTGCCATACACAAAAATCGAGCGTTTTGGAGAACAATA
TATAGAATTTGATGACCCGCATGGCCTGCATTTAGAAATCGTGGAAAGAGAAGCAGGGAA
GGTCAATACGTGGACTTTCGGAGATGTGACCCCAGATGTTGCCATTAAAGGCTTTGGCGG
TGCAACCTTGTTATCAGCACAGCCAGAAAAAACAGGTGAATTGCTGGAAAACATCATGGG
GCTTGAGCGAGTCGGCAAAGAAGGAGACTTCGTTCGTTATCGTTCTGCCGGTGATATCGG
AAATGTGATTGATCTTAAATTAACGCCTATCGGCCGCGGACAAATGGGTGTCGGCACGGT
CCATCACATCGCTTGGCGGGCTCAGGATGACGAAGATCAATTAGATTGGCAAAGATTCAT
TGCTGCGAACGGATATGGTGTGACTCCTGTTCAGGATAGAAACTATTTTAATGCGGTTTA
CTTCAGAGAACACGGGGAAATCTTATTTGAGATCGCAACTGATCCGCCGGGCTTTGCCCA
TGATGAGTCACAAGAAACAATGGGCGGAAAATTGATGCTCCCTGAGCAGTATGAACCGCA
CCGGGCTCATATTGAACAAGGGCTGCTGCCGTTTGAAGTGAGAGAATTAGATTGATTGAT
AGATGAACGTGAAGCATGAAGAAAAATAATAAGTCATACATTTAACAGATGTTTGCTGGA
AGCGACTGTTGGTAAACAAGCTGCCTTGCAGCACATCATATAATATGAAAAATAAGGAGA
GATAAAAATGGAAGATGCAGGACTATTACTTATTCGAATCATGATTGGTGTGGTGTTTCT
GTTTTATGGATCACAAAAATTATTCGGCTGGTTTGGCGGATACGGGATTAAAGGAACCGG
ACAATGGTTCGAGTCAATTGGAGTTAAACCAGGCAATGCCGCGGCCGCTTTATCAGGTCT
CGGGGAACTCGCAAGCGGAATTTTATTTATTTTAGGTGTATTCCTCCCGCTTGGAGCTGC
TATTATAACGATCATTATGTTAGGTGCCATTGTAAAAGTTCACGGAGCGAAAGGGTTTGC
GAACGGTGCCGGCGGTTTTGAATATAACTTGGTGCTGATTGCAGTCTCCATCGGAGTTGC
ACTCATCGGTTCAGGGGCGTACGCTTTGCATTTTTAATATAAGTATCTAAGAACAGTTAC
TGAAAAGCGGTAACTGTTCTTTTATTTTTCAAGCACAACGTTAAGGAATAGCAAAAAAGC
GGATATGATCAATATAAATGTGTATAGTGAATGTACGAGTATTGATGAGCTTGGTCATGA
AAGACTAGCCGATTTGAAGGAGGATTTTGATGAAAGAGCTGACAGACTTACATTCGTTAG
ATTCTATCGAGAATTTTATTAAGCAGCATCAATTCAGTTTTATCTACATTTCAAGACCCA
CCTGTACAGTATGTCACGCTGTTCTGCCGCAGCTCAGAAAAGTATTGGATCAGTTTCCGA
ATATCAAATTGGGGCATACCAACGCTGACGAGGTAGAAGAGGTTGCCGGCAGATTTTCAG
TCTTCACTGTCCCCGTGCTTCTTTTGTTCATTGATGGGACTGAGTTTCTGAGAGAAGCCC
GCCTTGTTCATTTTGAACAGCTCGAAGAAAGGCTGATAAGGGTTTATCAGTTATATCAAG
ATGTATAAAATGTTTATACTTTACAAATAAAAAGCCCCCTTTAAGGGGCTCAGGCTGTCG
AGAAAATCTCGACAGCCTTTATTTTTTCCTTAAAATATCCATTCCCCTGTCATAAAATAA
AAGAAAGTCAGAAAAGGACGGTGTCTTTCTCATGTTCCGCACAAGAAACGCTTCTCAAAA
CACAGCCGAATTCGTTCTGCTTGACCAACTCGTCAAAGAGGATCACCTTCTTCGAAATAT
TGATAAATACATAGACTTCTCTTTCATCGTTGAAAAGGTCAAACCTTACTGCAGCGCTCA
CTTGATCCGCTGATCTTATTCAAAATGATGAAGAAGGCTGCCACATACCCAGCCAAGCAA
GGCTGGGCAAGTGGGAGTGCTTTTTCTGCACCTGAAATCAAATGAATATATAAAGAAACA
GCACAAAACAAAAAAGCTTGCAGAAAAAACATCATTTTTTCTACAAGCTGAAGGCCGTTA
TCCGGCCTTTTTTACGTTATTCGGACCGGGGTTCTAAAAAACGGGACCCGCCCAAGTCTT
TTCTCATCAGATAAATATGGAAAAAATATTCTCCGACAGCGATGATGACGGCGGAAATAA
GAGCGGCAAACGCCAGTCTTCCTCCGGAAATGCCCATGGACAGCGGCATTCCCATCAGCC
AGACAACAAGAAACGCGATTCCGAAATCAGCGGACGCCGCCGTGATATTATTCCATCTCG
GAAGCACGTACAGGTCGCCCGTAAAGTAGGAAACGGCCCCCAGCACAATGGTCATCAGCA
GCACGTCGCCGAATGTAAAGCGAAAACCTAAGCCGAGTATCAGATACAGAATAATGATGG
TCATAATGCCTTTAATGGCAAGCGCTTTAATGTGTTCCATGCGAATTCCTCCTTATGGAA
ATCATGTTAGTATGTTTCCTCATAACGAGAAATATAAACCCTTTTTTCGTGAACATTTGT
TTTCTGGCTTTTGGCTGTCATCACTGGGCCGCTGCTGAATATGATGAAAGGAGAAAATAC
GGGAGGTGTCATGATGGCAGTCGTAAAAGCGTCGAGCGCAGATGTCAATCTAATGGCAAG
GCTGCTCAGGGCGGAAGCGGAAGGCGAAGGGAAGCAGGGAATGCTTTTGGTCGGCAATGT
GGGAATCAATAGGGTGCGGGCGAATTGTTCTGATTTTAAAGGCCTGCGCACCATCAGGCA
GATGGTGTTTCAGCCGCACGCGTTTGAAGCGGTGACTCACGGATACTTTTACCAGAGACC
GCGTGAATCCGAGCGGAGGCTTGCCCGCAGGAACATTAACGGAGAACGGTTTTGGCCGGC
TAAATTCAGCCTGTGGTATTTTAAGCCGCCGGGCAACTGCCCGCAGACTTGGTATGGCCA
GCCGTTTGTCGCCAGATTCAGATCCCACTGCTTCTATCAGCCGACAGGTGAGACGTGCGA
AAACGTGTACAATACATTTTAATCCCGGACGCACCGTTCTTAGAATGAACGGTGTTTTTT
AATTTTTTGTGAAGAAAAATAGGAAAAAAGTGCGCTTGACGGATGACAAGCCAAAAAGAA
ACAGAGGGGGTTTTCTCCCGGCGGGGCAAGGTTTGTCGAAACAATGTGAAAAATGTCTCC
CGCCGTCCATTTTTCAGCCTTACAAACCCTTCATACTTCTTCATAGCGGTTTAACATTTC
TTTTTTATAATAAGGGCGATCAATGAGACGAAAGGGGAACTGACATGACACATGACGGCC
GTTTAGATGAATGGATCAAGGAATTGGAGAACAAAAGCTTTCAGAACAATACATTTGACC
GCCGCGCATTTATACAGGGCGCCGGGAAAATCGCCGGTCTTTCCCTCGGGTTAGCGATCG
CGCAATCCATCGGCGCGTTTGAAGTGAATGCCGCTCCGAAATTTTCAAACTATCCGTTCA
CCCTCGGCGTAGCCTCCGGCGACCCGCTGTCTGACAGCGTCATTCTCTGGACGCGTCTTG
CCCCTGACCCGCTGAATGGGGGCGGCATGCCGAAGCAGGCCGTGCCGGTAAAATGGGAAA
TCGCCGCTGATGAACATTTCCGTCACATCGTCAAACGCGGAACGGAAATGGCCAAGCCGA
ATCTCGGACACTCCGTCCATGTCGAGGCGGACGGGCTCAAGCCCAATAAAGTGTACTATT
ACCGGTTTAAAAGCGGGCATGAGCTCAGTCCCGTCGGCCGGACGAAAACGCTGCCCGCTC
CCGGCGCTGACGTATCCGCCATGACGTTTGCATTTGCCTCATGCCAGCAGTATGAACACG
GCTATTATACGGCGTATAAACATATGGCGAAGGAAAAGCTTGATCTCGTGTTCCATCTCG
GAGATTACATTTATGAATACGGACCGAACGAATATGTGTCAAAAACGGGAAATGTCAGGA
CGCACAGCAGCGCTGAAGTGTATACACTGTCAGATTACCGCAACCGTCATGCCCAATACC
GCTCTGATGCCAATCTGAAAGCCGCCCACGCCGCATTTCCGTGGGTCGTGACGTGGGACG
ATCATGAGGTGGAAAACAATTATGCCAATATTATCCCTGAAAAAGGCCAATCCGTTGAAG
CGTTTGTGCTCAGGAGGGCCGCAGCTTACCAGGCTTATTATGAACACATGCCGCTCAGGC
GCATGTCATTGCCGAACGGTCCTGATATGCGGCTGTACAGGCAATTTTCTTATGGCAATT
TGGCATCGTTCAATGTGCTTGATACAAGACAGTACAGAGATGATCAGGCCAACGGCGACG
GGAATAAGCCGCCTTCTGATGAGTGGAGAGACCCGAAGCGCACATTGATGGGGACAGAAC
AGGAGCAATGGCTCTTCGGAAATTTAGCCGCGTCAAAAGCGAAGTGGAATGTGCTGGCGC
AGCAAATCTTTTTCGCGCAATGGAATTTCGGAACAACCGCCAATCCGATATACAGCATGG
ATTCATGGGACGGCTACCCGGCTCAGCGGGAGCGGGTCATCAATTTTATAAAAAGCAAAA
ACCTGAACAATGTCATCGTGCTGACGGGTGATGTTCACGCAAGCTGGGCGTCAAACCTGC
ATACCGATTTTAATCAAACGAATTCAAAGATTTTCGGAGCCGAATTCGTCGGGACTTCCA
TTACATCTGGAGGAAACGGGGCGGATAAACGGGCCGATACGGATCAAATCTTAAATCAAA
ACCCGCACATTAAGTTTTTCAACGATTACCGCGGCTATGTCCGCTGTACGGTGACCCCTG
CCCAATGGAGAGCGGATTACAGAGTGGTGCCGTACGTGACGGAGCCGGGGGCTGAGGTAT
CCACGCGGGCTTCATTCATTTATCAGAAAGACCAGACGGGGATTCGGAAGGTCTCTCAAG
CTGCGGTTGCAGGCGGTTTAAAGCAGTCAAACGAGGTGGAAGAGGATCGTTTCTTCGCCC
ATAACAATGCGCATGAAAAGCAAATGAGAAAGAAACGGGCCAAAATCTCACAATAAGGAG
GCACACTCATGTTTTCAAATATCGGCATTCCCGGGTTGATCCTGATCTTCGTCATCGCTC
TCATCATTTTCGGACCTTCAAAGCTTCCGGAAATCGGCCGTGCCGCCGGCCGCACGCTGC
TTGAATTTAAAAGCGCCGCAAAAACATTGGTCTCAAATGAAGAGCCGGACAAGCAGACAG
CTGAGAAAGACAAAACGGCAGGCTGAATCCTGACATGGGGGCAGACGAATCCGCTTCTGC
CTCTTTCTCTATAAGGAGGATGTACGATTGGATAAAAAAGAAACCCACTTGATCGGGCAT
TTAGAGGAAGTCCGGCAGCGTCTCATTAAAACCGTTATCGCCTTTCTCGTATTTTTTATC
GGCGCCTGCTGGTTTGTGCAGGATATTTATGACTGGCTGATCAAGGATTTGGATGGCAGG
CTGGCCGTTTTAGGGCCGAGCGAGATTTTATGGGTGTATATGATGATTGCGGGAATATGC
GCCCTTACGGCAACGATTCCGGTTGCCGCTTTTCAGCTCTGGCGTTTTACGGCGCCGGCT
TTGACCCCGTTTGAACGCCGCGCCGCTTTGCTTTACATTCCGGGGCTTTCGGTTTTGTTT
ATTATCGGAATTTCCTTCGGGTATTTTGTGCTGTTTCCGATTGTGCTCGGATTTTTAACA
CAATTATCCGCCGGCCATTTTGACATGGTATTTACGGCGGACAAGTATTTTACCTTTATG
CTGAATCTTACATTGCCGTTCGGATTTTTGTTTGAAATGCCTCTGGCCGTCATGTTTCTG
ACACGGCTCGGAATCGTGAATCCAACCCGGCTGGCAAAGGCGCGGAAGCTTTCGTATTTT
GTGCTGATCGTCGTCTCGGTGCTGATTACGCCTCCGGATTTTATGTCTGACTTTCTCGTC
ATGATTCCGCTGCTCGTCCTCTATGAAATCAGTGTGACGCTGTCCCGCATTGTTTACCGG
AAGAAATGGGCCGAGGCGCCGTCTGCAGCTTAGTGAAGTTCGCCTCCGCCGGTCTCAATA
TCGTCCTCATGCGCCGCGGCGGTCACCGCGGCGATTTTGAGCGCTTTTGTCACGAGATCC
AGGCTTAGGCTCGGCGCAGACTTCTGCAAGGTTTGCTCCGGAATGTACGGGATGTGTATA
AACCCGCCGCGGATGTGCGGATGGCGGCAGGCGATTTCATCCATCAGGCCGTAAAAGAGG
TGATTGCATACAAACGTCCCCGCCGTGTAGGATACAGCCGCGGGAATGCCTTCCTTTTTG
ATTTCCTCAACGATCCGTTTGATCGGAAGGCCGGTCCAATAGGCCGCGGGACCGTTTTGA
GAAATGTTTTCCCCGACAGGCTGGTTTCCTTCGTTATCCGGTATACGCGCCTCATTGAGA
TTGATCGCGACCCGTTCCGGCGTGATCTGCATTCTGCCGCCTGCCTGTCCTACACAGATG
ATAATGTCAGGCTGATGCTTTTTGATCGCCTCGCGCAGCACAGCAAGGGACTTATAAAAA
ACGGTGGGCACTTGTTCAGATACGATAGAGGCGGGGCCCTCAGCGGCACCGTCCAGCCGT
TTGACCGCTTCCCATGAAGGATTGACCGTTTCCCCGCCGAAGGGGTCAAAGCCTGTCAGC
AATACTTTTTTCTCCATATAAAACCCTCCTTTTCTTTTTACCATACTCTATAATGGACAT
ATATTCCTGCCGAAGGGGGAAACACGTCTTGAATTCGCCTCTGGTGCAATACCGATCTTT
ATTTCCGGCGCTCCGCACACATACGATGCTCGCCAGCTGCTCTCAAAGCGCTCTTGCCCT
GCCGGTTTCAAAAGCGATCAATGACTATCAGGAAAGCCTGCTTCAGGATGGCGGAAACTG
GGAAGAAGCCATTGGACGAACGGAGCAGGCAAGGTGTGAATTTGCGAAATTGATCGGCGC
CCATCCTGAAGAAATTGCCGTTTTACCTTCAGTAACGGCTGCTGTCTCTGCCGTCGTTTC
CGCTTTACCGGATTGCCGAAAGAAACAGGCGGTGTATACGGAATTGGATTTTCCGGCGAT
CGCCCACATTTTGAAGGCACAGACTGAGATGGAGCTTTCAGTCGTGCCGTCTGAAAATGG
AATGATCCCGTTAGAGCGGTATGAGACGTACATATCGGAACAGACGCTTTTCACCTGTGT
GCCCCATGTGTCATATACGTCCGGTTTTGTCCAGGATATGAAGCGCATTGCCGAGATATC
CGCAAAGAAGGGATCGCTTCTTTTTGTCGATGCTTATCAATCGGCGGGGCACATCCCGAT
TGATGTAAAAGAATGGGGAGTTGATATGCTGGCCGCGGGTGCGAGAAAGTATATGCTCGG
CATACCGGGAACGGCGTTTCTTTATGTCAAAAAGGAACTTGCCGAACGGCTGAAGCCGAA
AGTCACCGGGTGGTTCGGGCAGCAGCGGGCGTCGATGCTGGATTTAACCCGTTTTTCTTA
TGCGGACGGAGCCAAACGCTTTGAGACCGGAACCCCGGCATTTATCAGCATATATGCGGC
ACAGGCGGCTTTATCTCTAGTAAACGATGCCGGCACAGACCGCATTCACCAAGAAGTAAA
AAAACTCAGCGCATTTGCGTATGAATACGCTTCTGAAAAAGGACTGAATCTCACAGGGCC
GCCGTCTGCCGATGACAGACCCGGCATGATTTCCATACGGGATGAAAAAGCGGCGGAAAC
GGCTGCGCTGTTGAGGCGGAAAAACATCGTATGCGCACCCAGCGGACAAATCATCCGGCT
GGCGCCTCATTTCTATAACACGGCCGATGATCTGATCTATGCGATTGATGAACTGGCTGA
AGCGCGCGGTATATAAAAAAACAGCAGACTCACTGGGAGCCTGCTGTTTTCTTATGAGTG
ATTCACTTTGACCCGTTTCATAAAGAAAGCGCTGATCAAGCCGATAACGGCGACAATCAT
TGCGAAGATAAAGGCGTGCTGGACGCCCGCAATCAGCGCGTGAGAGTATGCGGAAGGATC
ATTCGGGTTTTTCGCGGTGCTCATATAATCCTTCTGGCCGGCAGCCATGATGCTGACCGC
CACCGCAGTGCCGATTGCGCCGGCCATCTGCTGGAGCGTATTCATAATGGCCGTTCCGTC
CGGATAAAATTCCGGCGGCAGCTGGTTTAAGCCATTCGTTTGCGCCGGCATCATGATCAT
GGAAATGCCGATCATCAGGCATGTATGAAGCGCGACAATCAGAAGTGCCGTTGAAGCGGC
GTTAATGTTTGAGAAAAACGAAAGCACAGTTGCCGTGATGACAAATCCGGGAATGACAAG
CCACTTCGGCCCGTATTTATCAAACAGACGCCCCGTCACCGGAGACATAAAGCCGTTTAA
AATACCGCCCGGCAGCAGGATGAGCCCGGACGTAAACGCCGTCAGCATCAGTCCGCTTTG
TAAATACATAGGTAATAGAAGCATTGTCGATAAGATAACCATCATACAGATAAATACAAT
CACGACACCGAGAACAAACATCGGATAGCGGAAAGCGCGCAGATTCATCATCGGCTGCTT
CATTGTCAGCTGCCTGATGGAAAATAAGATGAGCGCGATCGCACCGACAGTGAGCGAACC
GATAACCGTCGGGCTTGACCAGCCGTCTGATCCTTCGCCCGCATTGCTGAATCCGAATAC
GATGCCGCCGAACCCGATCGTAGACAGAATAATGGAAAGCACGTCAATTTTCGGTTTTGT
AATGTCAGACACGTTCTGCATGTAGGCGATGCCGAATAAAAGAGCCAACACAAGAAACGG
CAGGGAAATCCAGAAAATCCAATGCCAGTTCAAATGCTCTAACACAAGCCCTGAAAATGT
CGGACCGATCGCAGGAGCGAACATGATGACAAGCCCGATCGTCCCCATCGCCGCTCCGCG
CTTATGCGGCGGGAAGATGACGAGGATTGTATTAAACATCAGCGGCAGCAACAGCCCGGT
TCCTAAAGCCTGCACGATTCTTGCCGCCAAAAGAAACGGAAAGCTCGGCGCAAGCGCTGC
AATCAGCGTACCGATAATGGAAAAAGCAAGTGAAACGATAAACAGCTGTCTTGTCGTAAA
CCATTGCAAAAGCAGACCCGATACCGGGACAAGTATACCGAGAACGAGCAGATAGCCCGT
CGTCAGCCACTGGACGGTCGCAGGAGTGATATGTAACTCCTTCATCAGGTCAGTCAGGGC
GATATTCAGCGCCGTTTCACTGAACATGCCGATAAACCCTGCCGTCAGTAAAGAAATCAT
GATCGGCATGACTTTATATTGTTTGGAAGGCTGAGCATTTTCCAAAATCATTCTCCTCTC
TTTCTATACGTACAATGTCTCTCGTATTTTATGTCTTCAGCAGGTTCGGGATTTGTTTAG
AAATATGGAGGATCGGCATTTTGTCTTTTTTGGCTAAGGACACAATGATGCCGCCTTCTA
TCATGGCATTTAAAACAGTGCTGATTTCCGCCGCTCTCTCATCAGAAAAACCGGCTGATC
TCAATTTGCCCGCGAACAGATTCTCCCATTCCTGATAAGCGCATTGACAGGCCTGCCGGA
GCTTTTCGCTCTTTAAAGCCGTCTCGGCAGCCAGTAAACCGACAGGAAACCCTTCAAAGT
TCTCCGGACATGTGAATTGGCTTGATAAGTCCTGTAAAAACGCTTGAATGCTTTCCGCAG
GATCAGGATGGGCATCAAGGCTTTCTTTTATTTTCATACGGATATAATGGCTCATTTCAT
TGACAGCCTCAATGGCGAGCTGCTCTTTGCCGTCCGGAAAATGATAGTAAAGAGAACCTT
TCGGCGCACCGCTTTCTTTAATAATCTGATTCAGCCCCGTGCCGTAATACCCCTGAAGCT
GAAACAGCCTGGTTGCCGCGGCGAGGATTTTTTCACGAGAATCTCCATAGCTCATAATGT
TCCCACCTTACTGATTTTTGACAAATTTAAAATATAGTGACTGGTCTATTATCTTGATTT
CGCATGACGGTGTCAAGGTTTTTTAACGGTTATTTTCTTCGGAAGAATGCCTGACAAGCG
TGTTGACCGATGAGAGGAAAATCTTCATAAATAAAGAAAAGGAGAGAAAAGAATGAAAAA
ACAATTCATGCCCTTCATTACATTTATCACGGCTCTGCTATTCCTCGCGGCCGGCTGCTC
CCAATCTCCTCAAACGAAAGAAACACCGCCCCAGATGGCAGCCGCAGCCTCTGCGAAAAA
AGACGGACTTCCGAATATTAAAATTCTTGCCACCGGCGGCACAATTGCAGGCGCTGCTCC
TTCAAAGACGTCCGCTACGGAGTACACGGCGGGGGCAATCGGAGTTGATGCCCTGATTCA
GGCCGTTCCGGAGATAAAAGAGATCGCGCATGTGAGCGGAGAACAGGTTGTGAATATCGG
CAGCCAGAATATGAATAACGAGACACTGCTGAAACTTGCAAAACGGGTAAACAAGCTGCT
CAAGTCTGATGATACAGACGGCATTGTCATTACACATGGAACAGACACACTTGAGGAAAC
CGCCTACTTTCTCAATCTGACGGTCAAAAGTGACAAGCCCGTTGTTGTCGCCGGGTCAAT
GAGGCCGTCCACGGCGATCGGAGCGGACGGGCCGTCCAACTTATATAGCGCGGTAAAAAC
AGCGGCTGCGCCTGATGCGAAAGGCAAGGGGGCGCTTGTCGTATTAAATGACAGAATCGC
TTCGGCGCGTTATGTGACAAAAACCAATACAACCGCGGCCGACACATTTAAATCGGAAGA
AATGGGTTATATCGGAACAATTGCTGATGACGTCTATTTTAATAACGTCATCACCCGAAA
GCATACGAAGGATACAGATTTCCAGATAGATAAACTCGATAAACTGCCGCAGGTCGATAT
TATATACGGCTATCAAAATGACGGAAGCTATCTCTTTGAAGCCGCCGTAAAATCAGGAGC
GCAAGGCATTATTTTTGCAGGCTCGGGAAACGGCTCAATGTCTGATGCGGCGCAAAAAGG
CGCCGTAAAGTCGGTCAAAAGCGGGCTGGCGGTCGTCCGCTCCACAAGGACGGGAAACGG
AACGGTAACACCTAATCGAGAGTATGAAAAAGACCATTTGACAGCTTCAAACTCTCTCAA
CCCTCAAAAAGCGCGGATTCTTCTGATGCTTGCGCTGACAAAAACGCATGACCCTAAGCG
GATTCAAACCTATTTCAATGAGTACTAGGAGAAGAGAACCGGGTGTTCTCTCCTTTTTTG
GTCTGCCGTATTAAAGCATAAGCGTGCTTTCGGGATAGGGGCGTCTTTCTCATTTTTCCG
CTCTTTTTAAATTGTTGAAAACAGTAAAAAATACACTATTTTTTCCTTTTCTCCTCTAAT
AGAATGAAAACTGCAAAAATATTACATAGCAGGAGGAAAGTTCATGAAACAAATAAAAAA
CAAAATTCTAGTCATCCTTACAGTCTGTATGCTGTCCGTCATTTCCGTATTTGCCTTCCA
GCCGACCGTATCGAAAGCCTCCTCAGGGCATAACCCTGTTGTCATGGTCCACGGAATCGG
CGGGGCGTCCTTTAACTTCGCGGGAATCAAAACATACTTGGCATCCCAAGGCTGGTCAAG
AAAAGAGATGTACGCCATTGATTTCTTAGACAAAACCGGAAACAACAGACATAATGCGCC
GAGACTGTCCAATTACGTGAAAAAAGTGCTCAGCGAAACAGGTGCGAAAAAAGTCGATAT
CGTCGCGCACAGCATGGGCGGAGCCAACACGCTCTATTACATTAAAAATCTTGACGGCGG
AGACAAAATCGCAAACGTCGTCACACTCGGCGGAGCGAACGGCCTTGTGACCAACCGGGC
GCTTCCGGGGACTGATCCGAACCAAAAGATTTTATATACATCGATTTACAGCTCAGCGGA
CTTAATCGTCCTGAACCCGCTGTCACGGCTGATCGGCGGGAAAAACGTGCAGATTCACGG
TGTCGGACACATCGGACTTTTGATGAACAGCCAAGTAAACGGGCTGATTAAAGAAGGTCT
GAACGGCGGCGGACAAAATACAAATTAATAGTTTCAAAGCCCCGGAGAATGAGAATATCC
CGGGGTCTTTTTTTTCTTCCATATTCTTTTTTCGCCGTAAACCAAGCCCTCTGAAGTTAT
TTTTGTTAAAATAATAAAGTTATATCAGAATTCGGAGGGTTTATTGTGGGAAAAGTGAAA
AGAAATGCCCCTTGCCCATGCGGCAGCGGGAAGAAATATAAAAAATGCTGCGGAAGCAAA
GAAGCTGCCATTCCGGCAGACATCGCGGCAAAAGAAGCGAAACAGATTCAGGAAAGCCTA
ATGGAGTACGCCTTTACAGCACATAGAGACGGCATATCATCATTTATTAACCAGCACGCG
TTCATTACGGAGCTGGACAGACAGACAAAAGACATCGGAGTCTTCAACCTCGGCATCTGG
GGAATTTTCTTCCGTCCGCTGGCAGGCGGCAAGACGATTTTTGAAGAATATCTTCAGAAA
AAAGCCGGCGGCATCAACCGCCCGAAAACACGGGAAATCGTTGAATCATGGAAAAGCATG
ACACCTGCCGTTATGGTTCTTGAAGATGTGAAAGAAGGAATGATTCACTTTGAAGATGTG
ATGACGAAAAAACAATTCAAAGTGGAAATGGACGTCAGCCAGCAGGATCTTCCGCCGGCG
GGAAGCCTGATTCTCGGCTATCCGATCCACGAAGCGGAAAAAGCCGAGTTCTTCATGCAA
TTTACGATCTTCCCTGTGAAGCGGGCCGAAGCTTTGATCAGCAAAGTGAAAAAGGCGGCG
GCCCCGGCCCTTGCGGAAGGAAAATCGCCTGAGCGCTTTATGCAGGAAAACTTCGACACT
GTGCTGGCCGCTCTTTTAGGATCGGCGGAAGAGCCTGAGCAGGCTGCTGAAGAAAAACAG
ACAGAGTGGGCGAACGACATGGAGAAGGAAACGGCGGACGCTATTGAAAAAGGCCTGAGC
GGGGATGAATACCCGGCTGAGCTGGTTCCGGCCGTAATTGATCTGTGGAAAACGTTCTGT
GTCAAAAAAACACCGACGATCAGAAAGCCTGAAGCTTTCGCAGCGGCGGTCGAATATTAC
GTGAACAGCATTTCTCTGAACGGCGCGTCCGTTTCTCAAGCGAAGCTGGCGAAGAAGTAC
GGCGTCAGCGCCTCAACGATTTCCAGCCGCTATAAGGAAATCGAGGGTGCTCTCACGGAT
GAAGCCGAACGCTTCGCCGCAGCTCTGACATCTTAATACACAGCAAAAAAACCTTGAAGG
GCAAACGCTTTTCAAGGTTTTTTCTATAGATAGGCTCTCAGGCAGGATAATTCTTACCGT
CTATCTAATACTAAACAGAGCGATAAAAGGAAGGGAGCCTGAGCCATGGATGAGACACGT
ACGCTGGGCAGGACGGGTTTACGGGTAAAGCGTATCGGCTTTGGCGCTAATGCGGTCGGA
GGACATAATCTGTTTCCGAATCTTAATGATGAAACGGGAAAAGAACTCATCCGCACAGCG
TTGGACGGCGGCGTCAATTTTATTGATACGGCGTTTATATACGGTTTGGGACGTTCCGAA
GAGTTAATCGGTGAAGTTGTCGCAGAGCGCGGCGTGCGGGACAGTCTCGTGATTGCGTCA
AAAGGCGCGCATAAAGAAGTCAACGGACAAATCGAGCTGGACAACAGCCGTGAATTTCTC
CGGAGTGAGGCGGAAAACAGACGTGATCGATTTGTATTACGTCCACTTCCCTGACGGCAA
AACACCGCTCTCCGAAGTGGCGGGCACACTAAAAGAACTGAAGGACGAAGGGAAAATCAG
AGCAATCGGCGCGTCCAATCTCAGCTTCCGGCAACTGCAGGAGTTTAACGCCGACGGCTA
TTTAGAGGTTTTTCAATCGGAATATTCACTGATTCAGCGTGAGGCGGAGCATGATCTGCT
GCCTTATTGTGAAAAGAACGGCATTTCCTTTATTCCTTATTTTCCGCTTGCTTCCGGCTT
GCTGACGGGAAAGTTTACAAAAGACACAGTCTTTGAGGACAGCCGAAAGAACAGGCCGCC
GTTTCAGGGAGAAGCTTTTCGCCAAAATCTGGAGCGAGTGGATAAGCTTCGGGCCGTTGC
GGAGGAAAAAGGGGAGCAGACAGCGCATATCGCACTCGCATGGCTTCTGTCGCAGCCGGC
GGTGGATGCGATCATTCCCGGAGCCAAACGCCCTGACCAGCTGAAACACAATCTGGACGC
GCTTCATGTGCAGTTAACCGAGGATGAGGTTCAATATATCAGTGACATCTTTAAGTGAAA
ATAAAAAAAGGAAATAGCCTGCGCTATTTCCTTTCTTGTTGTCAGGACGTTTTCAAAAAC
GCTTCTGTCAATCCTTCCAGATCGGCGTCTGTATCCAGATACCACTGGCCGCGGGCGTTT
TTCTTCATCTCGATTTCTCTTGTAACGGAAGAAGAAGCCGGTTTCAGGCGCATAAACTCT
TCCGGATAGACAGAAAGCAGGTGGCTGACAATTTCGTTTTCATCAGCATCGGGGTGCTTT
CCGGCATAGTCTTGCACGCGGTCTTGCAGCTGGCCCGCAAGCGGAGACATATCAAGCGGC
GTCACTTTTGCTTCAAGGACGGCTTTTTTGCCTGACATGGATTTGGTATGCACCTTGAGC
TCTGTGTTATCCCGCAGCGCTGATGACATGGCGTCAATAATAGCGGAAATGGCTTTTGGA
TCCGCCTGTTCTTGTGAAATGCCTGCTGAGGTGATAAAGCTGGCTTTCGCCGATTCCTGA
TATGCGGCGGCCGTCATTTTTTCATTTACCCCGGTCAGGCGGGTGAAATCTTTATTGTGT
TTGCCGTACAGCATCACATCAATGTAGGCGGATAATGCGTCCGCCGGGTCAGGTACTGCT
TTTGAGGCTGTGCCTTTGACTTTCAGTTTATAAGATAAAGGCTTCGCGTCTTTTGCCTGC
GGCTGATATACCAATTCATATGATTTGCCTTCGTCAGCCGTGAAGTACAGATTGCCCGTC
ACTGTCTTACCAGCATGAAGCGTGCCGCTCTGCATCAAGTCTTCCTTATCGGTCTTGGCT
GTTTTCGCGTCATCCTGATAAAGCGAGAAGTCGCTGCTTTTGACGGTAAGCGGGTCTTTG
CCCGTATTTTTGACGGTGACCGTTACTTTCAGCGCGGCCGGATGTTCAGTATCGTCTGAA
GCGGCCCACGCCGTCTCTTTTATTTTCACTTTCGCCGTGCTGCTTTCCTGGCCGCTGCTC
GTTTCGCTGCTGCACGCGGCGGTAAATGCCGTGAGAAGCAGAATGAAAAACACGGCGCTC
ATTTTTTTGATGGACATCTGGTTTACCCCCTGTTGTTAATGATTAATTCGATAGTCATGA
AGATGGACAGGTTAATTATACTAGTTTTGTATAAAAGAGTCTTGGTAATCATCAATCTTT
TTGGAAGAAAAGGAAGTGTTATGATGAAAAAAGAAGAGTTGAAACAGCTGGCTCTCCGAA
TCGGAAACGTACCTGCCCGCTACGAGAGTAATGTGGAAGAATACCAGGAAGATGAGGTTC
TGTTTTGGTGGGAAGATAAGAATGATCCGGAAGCCGGCATCATGGTCGAATTAGACCGGG
ACGGAAAACTGAAATACTTATCCCGTCCGGCTTTCCGGACTGATCTGCCGCCTCTTTCGG
AATCGGACATAGAAAAACGGATGCGGGCGTTTTTAGAAACCCATCGTCCGGGGGCATTGG
CTGAGTTTGAATTGGAAACAATCGGCTCCGCAAATGATGGCGATGTGAGATATTCCTATG
TTCAGATGGCTGACGGTCTGCCGCTTCCGCTGACCGGGTTTTACGTCGACCTCTCTTTGA
CAGGGGAAGTAACCGGTTTTTCTTACCATGGGAAGGCCGATGATCTTGTAAGGCCCGGGA
CAATTGCGGACAAGCGGGAAGCATTGGCTCACTTTGTCAAACATATAGAAGCAGAGCTGT
TGTTCACCGTCCTGCATCAGTCCGTCTATATGCAGGGGGATGACAAGCCTCATCTCGTCT
ATGAAATCGTGTCTCCGACGCGGCCGATATCGGCCGACCTGAAGGAAGAGAATGAAGAAA
TAGACGAATATGAAGAACTGGAAGACGACACGCGGCCGTATGTCCCGATTTCACGCCCTG
CACCTGAAGCGGAAAAAATGAGCATCAATGACATGATCGGGCTGCACGACGGTTTTTATA
AAGAGAGGGAAAGCGATCTTGGGGACGGCCGCATCGGCATTGCCTGGCGTCCTGAAAAAA
CAAAATCCGTACGGGAAGATAAAAGCTTTGAAAGTCTGTTTAAAGAACGGAATGAACACG
TATTGAAAACAATGCAGGATAAAGAATCGGGCCGGCTCGCCGGAGTGATGTCATTTATAC
ATAGTGAAGGCGAACCGGTGTTTTCTGAGGAAGAATGCCATCACATGGCCATCCGCTTTT
TATTCGCCATGTTTCCGGAAGCGGATCAGTATTTCCGGGTTCAATATGATGAACCGGATG
ATGAAGGAGAAAACGCAGGGCTTACATTTAAGGCTTGTTCGGGCGGTGTTGATTTGCGAT
TCGGAGAGGGGAGAATCTGTGTCAGCAAAAAGACGGGTCTTGTCACTGTATATATGCCGC
CGGAAATTGATCCGAAAGAGCTCGAGGAAATCGATCCCGTTCCTTCATTGACATTGGGAG
AGGCGAAGGACGCGATCCGCCGGGCCATCAAAGCAGAGCTCGCTTGGGATCGTTGTTACG
ATGACGACAGCTCCGGGAAAGTGTACAGGCTCGTATACAAACCGGTTTTCCCGCGGTTTA
TTGAGGCTCATACGGGAGAAGCGATCACGAGTTTAATAGGCTGAAGGTCATGGGCGTTCG
TCCCGGGGGTTTCACGGGGAGTGTGACATTTGTATGAAAAAGTGCCGCTCTGAATACGGC
TCTTTTCCCTCTTTGCTAAAAATAGACACATAAAAGGCACTTTCTTCCCTTTAAAAGGAT
AAGGGCGTTTTTATATAATTAAAAACAGTTCTTTTTTATACACTCTTCTGAAAGGATGAC
CCCATTGCTGAAAGAACATCTGAGAAAAAAAGCGCTGGAGATCGGGAACATACCGCCGCA
CTATGAGCTTGAAATAGAAGATTATGATGAAAAACAAAAAACGAGAGCCTATTATATATG
GAAAAATCGTAACCATCCGGATAAAACGGTCACGATTGAGCTGGGTGACGACGGATCTTT
GCTTACTTATTCACGCAACGACTGCCCGAGTTCAGACATGCAGCTGTCAGAAGCCGAATT
AAAGCTGACGGCTCTTCGGTTTGCGGCGAGACACCGCCCGCTTACTTTTATGAATTTCAT
CTTTCAGGCGAGGGAAGAACGCAATGGGTGCATCCGATTTATCTATACAAAAAAAGTGCT
CGGCCGGCCGCTTCCCGATTCAGGTTTTTTCGTTGATGTAACCAGGAGCGGCTTCGTCGT
GCAGTTTATCTATTACGGGGATAAGGGTGAAGCGCCCGTTCCGGAAACATTCGTCGATCG
GGAAAAAGTCGTCTCGCATTATATGAGTGTGCTGACATTCAGTCTCGTCTATGATGTGGT
CAATTTTGAGAAAATACCGCGTCTCGTCTATGAACCGATTCTGCCGGCTTACAGCTATCC
GGCCGGTGAAGATGATATCGTGCCGGATCAGCAGCTTTGCGAAGACAGGAATGAGCCGGC
AAAACCGCTTCCCGCGTTTGAACATAAACGGGAAATCAGCCTGGATGAATTAATGGGGTT
TACCGCGGATATGGTTCAGACGCGCCGGCGTGATCTCGGGGATGAGATCGGAACGACATG
GCGGAAAGGGTCGGTTCCGGAACGGAAAGATTTGAGTATCGAAAGCTATTTTGAAAGCAG
CAACAAAAATACAATGAAGATGAAAACGGACAAAAAGACAGGGAAAATGACAGCCTTTAA
ATCTTTTATTGAGCATCAGGGCCCGGCCTTTTATTCTGCGGAAGAGTGTGAGGCCGTCGC
GCTTCAATTTTTATACAAGCTTTATCCGAGAGCGGACGAGTTTTTTAAAATGAACCCGCT
GAAAACGGACGGAAGGGGCAGGTTCCGCTTCCATTTTTCCATATGGCATCAGGATATTCC
GCTGCGGTTCGGCGCTGCGAGAATTCTTGTCAGTCCCGTAACGGGGCTTGTGGAAGCTTA
CATGGCGCCTGACATTGACCCGGAGCAGCTGGAGAAGATCAATCCGGTGCCGGCCGTTAC
TCCCGAAGAAGCAAAGGCCGCTTTTTTATCCGATTTCCATCTGCGGCTGGAGTGGCAGCG
CGATTTTACGCCGTCCGGCAATGAAGGATATAAGCTTGTGTACAGGCCTGTCTATCCTCC
GTACATTGATGCGCAAAAGCGAAAAAAGAAAAGGTTTTATTAGCCAGGGATCATTTGTAA
ATGAGGATAATCTTTAAAGCCTCTCCAATCGCCTCCCCAATCAAAACCGAGCGTTTTGGC
AATCGATACGACCTCAAGCCAATCGGGCGTGCCGTTTCGGTTTCCGTCGTACGTCATATC
CCAAATCAGGCTTCCATCTTTTTTTTGCAGGGCGAAGTCGATCGCAAGGCCGTAATTGTG
GTAAGATTCCCCTCCTTTTGCGTAGGTGACGATATTTCCTTTTTTTGAACGTCCTTGACG
GTACAATTCGTTTTGTTCCTCAATTGATCTGAAACCCTCTGTGATAACGACGGTGATGCC
TTTTTTCAGAGCGGCCGTCTGCAATAGCTCCGCATTCTGCCTCACGAGCGGATGAAGAGC
GCTTGGAATGGCTCTATCTTGTAATGCCGTCTGCGGCCTCAATTCTTTCTGCACATAGGA
AAAACATAGGTCTGCGGAAAAGAAGAGGATCAAAAGCAGCGCAATTCTGACTGGTCGTTT
CATGGTGAATTCTCTCTTTCTTTAATTGATTAAAATCTTTGTTTGCTCACTGCCATAAAT
TTGCTATGATAAAATATAACATAATTAGTAGCCGGAGGAAGGAGGCAAATCTATGAAATC
CAAGATTCCATCTGAAGAAGTGGCCGTAAAGATGAATGAATGGTATAAGCTGATCCGCGC
GTTTGAAGCCGATAAAGCTGAAGCGCTGAAGCGGGAGATTCAATATGAACTCGAAGATAT
GGAAGAGAACCAGGATTTATTGTTGTATTTTTCATTGATGGAATTTCGGCACCGCATCAT
GCTGGATAAATTAAAACCCATGAAAGACGGCGACTGCCAGCCTCCGTTCTCTGAAATGCT
CACTGAGATTGAGATGAACCAGCAAAAGCTGACCGGCTTACTGGAATATTATTTTTACTA
TTTCAGGGGAATGTATGAATTTAAGCAGAAAAACTTCATCTCAGCGATTTCTCATTATAA
GCGGGCTGAGGAAAAGCTTGAATATGTGGAAGATGACATAGAGAAAGCCGAGTTTCTGTA
TAAAATTTCTGAGGTGTACTATCATATCAAGCAGACTTTCTTTTCGATGAATTACGCGGG
GCAGGCGCTTGATATTTACAAGAAATATGAATTATACGGAATGAGAAGGGTGCAGTGCAA
ATTTATCATTGCCGGAAATCTGATGGACGCCCAGCAGCATAAAAAAGCGCTGGAATACCT
CGAATGCGCCTTGGAACACGCGGAGCGGCTTGATGATCAATATATGATTGCTGCGGCCTA
TTATAATATCGGGCACTGTATGTACAGTCTGGGTGACTTTTGCAAGGCGGCGGAGGATTT
TGAACGGGCGGCTGCCGGATTTGAAGCACACAGCTTCCGGCAGGTCATCCAGGCTGTTTT
TTCACTCACACATATCTACTTTAAAACGGAAAAATACAGTGAAGCCGCCGCCAGCTGCGC
GCGGGGCATGAGAAGCGCTGCGGAGTGGGAAGATGAGATCTATATGACGAAATTCCGTCT
GATTAAAGAGCTTTATCAGGGGGAAGGCGGACAGGATTCGCTCAAAGAGTATTTTGACGT
TCTGGAATCAAAAGAGCTGTTGGCTGACACGGAGGAACTGCTTCAGGACGCGGCTCATTT
CTTTCATAAACGGGAGAACTACAAAGCGGCATCTTATTTTTTCAGCAGGCTTGTCGGCGT
GCAAAAAAGGCTGCAAATGAACAACTACGCATAATGAAAAAAAAGAACGAGGGAGCTTCG
GTTTCATCGTTCTTTTTATGATCTCTTTTGTTTTCAGCTGATTAAAACCGGGTACATGCT
CTGTATTAACATCAGGGAGGAAAAGAGACAATGTATCAGGATTTACAGGGAAAAACAGCA
ATCGTAACAGGTTCTTCGAAAGGAATCGGAAAGGCCATTGCCGAACGCTTCGGCAAGGAG
CGGATGAATGTGGTTGTGAATTACCTCGGTGATTCCACCGGAGCGGAAGAAGCGGCGGAC
ATCATTGAGAAAGCGGGAGGCAGAGCCGTCACCGTAAAAGCCGATGTATCCTCAGAAGAA
GGGATTCAGGCGCTGTTTCATGCCGCGCAAGAGCATTTCAGGGGTGTGGACGTGATGGTC
AACAATTCCGGTTTTAACGGGACCGAAGCGATGCCCCATGAAATGAGCCTGGAGGATTGG
CAAAGGGTCATCGACGTCAATGTGACCGGCACCTTTTTGGGGGCGAAAGCGGCACTGAAA
CATATGCTCGAGAGCGGCAAAAAAGGAACGGTCTTAAACATATCGAGCGTTCATCAGCAA
ATACCCCGCCCTGAAAACGTGCAGTACTCGGCATCCAAAGGCGGGATCAAAATGATGACG
GAAACGATGGCGCTCAATTACGCAGACAAAGGCATCCGGGTGAATGCCATCGCTCCCGGC
ACGATCGCCACGGAGTCCAATAAGGATCTGGAAGATGAAACACATAAACAAGCCCAGCTG
AAAAAAATTCCGATGAACGCCTTCGGAAAACCGGAAGAAGTCGCCGCGGCCGCCGCATGG
ATGGTGTCGGAAGAAGCGAGTTACGTGACCGGAACGACACTTTTCGTCGACGGAGGCATG
ACGCTTTATCCGTCTCAGCTGGATAGATAAAAGAGGAGGGGAAACCTTCTCTTTTTTGTT
TAGAGCAGGGTCATAAAGGAAATGGTTTTCTAAAAAAACAGGGGGATCGCAAGATGGCGA
ATGACTGGTGGAAAGACGCCGTTGTCTATCAAATCTATCCGCGAAGCTTTCAAGATACGA
ACGGCGACGGCATAGGCGACCTGCGGGGGATTATCGCGCGTCTCGATTATATAAAAGAAC
TTGGCGCTGATGTGATATGGATCTGCCCGATTTACCCGTCGCCAAACGTCGATAACGGCT
ACGATGTGACGGATCATCAAGCAATTATGGAATCTTACGGAACGATGGAGGACTTTCACG
ATCTGCTTACAGAATGCCGCAGCCGCGGATTAAAGCTTGTGATGGATTTCGTCTTAAATC
ATACCTCCACGGAGCATCCTTGGTTCAAAGAGGCGGAAATGAATCCGGACAGCAAATACC
GCGATTATTATATTTGGCGGCCGGGCACCGCGGACGGCCCGCCGACCGATTGGGTGTCGG
ATTACGGACAATCCGTCTGGCAGTACGAAGAACATACGGGCGAATATTACCTGCATATGA
ACGCCGTCAAACAAGCCGATCTGAATTGGGAAAATCCCGAGGTTCGGCAATCAGTGTACG
AGATGATGAGATTTTGGCTCGATAAAGGCGTGGACGGATTGAGAATAGACCAGCTCCATC
TTCTGTCAAAAAAAGAATATTTGCCGCCATATGAAGACTACATCGCCCGCCGGGCCGATC
CGAAGCCTTTCCGGCCAAACGGGGCACGGATACATGATTACTTAAAAGAAATGACGAAAG
AGGTATTTTCCAAATATGACGTGATGTCGGTCGGCGAGGCCGGATCAGTGACGCCTGAGG
AAGGGCTGGTCTACACGGGAACCGATGAGCATGAACTGAATATGATTTTTCATTTTCAGC
ATATGGAGCTTGATCAAAAGCCGGGCCAAGAGCATTGGGATGTAAAACCGCTTGAGCTGT
CCGATTTGAAAAAAGTGCTCACAGACTGGCAGGAAAAACTGGAACATCGAGGCTGGAATA
CGCTGTATTGGTGCAATCATGACCAGCCCCGGATCGTATCCCGTTTCGGAGACGAAGGCA
CATACCGCAAAGCATCCGCCAAAATGCTTGCCGCCCTGCTTTATTTCATGAAAGGCACGC
CGTACATTTACCAGGGGGAAGAAATCGGCATGACAAACGCTCCGTTTGACAGAATAGAGG
ATTATCAAGATATTCAGACCGTCAATATGTATCATAAAAGGGTATTTGAAATGGGCCGCA
ACAGGGAAGAAGTCATGGCGTCCATTATGGCGAAAAGCCGGGACCATGCCCGTACACCGA
TGCAGTGGGACGGCAGCAAGAATGCCGGATTTACGGAGGGCGAACCGTGGCTCACGGTCA
ATCCCAATTACAAAACCGTCAATGCGGCCGAGGCTCAGGATGATCCCGATTCTATATTGA
ACTTTTACAAAAAACTGATCCGCCTGCGAAAACAGTATGCTGATATCATAAAAGGCAGCT
ACACGCTGCTGCTTCCTGATGACCCGCAGCTGTTTGTGTATGAAAGACAGGCAAACGGAC
AAAAACTCATGTCCATCAGCAACGTATCGGAAGAAGAAGCCGTCTTTTATTGGCCGGATG
GCTCCGAACCTGAAAGGGCCGAGCTGCTTCTCAGCAACTATGAAAATGACGGCGGCACGG
GATCCCGCATCACATTCCGCCCATACGAAACAAGAGTTTATCTGCTTGCCTGATATGTGA
TATGACGCCCCCGTCCATACATGGCGGGGGCTTTTTAGGTAAATCGGATATCAATTTAGA
AAAAAAATCTTGCAAAACGTAATTACTTCGTTTTATTATGGTATAGGTAACAAATGAACG
AGAAAGTACGCTTTGGAAATCGTCATCATTCTGATTTACAGAACAGGGGGAAACGGCTTG
TTTAAAAAATGGAGCGGAATCATTGTCATTGCGGCATGCTTTTTAATCGCGGCGGGCTGC
GGCAATTCATCTTCAAAAGGTTCGTCAGGTTCTTCAAAAAGCGGCAAACTGCACGTCGTG
ACGACCTTTTATCCTATGTACGAATTCACGAAACAAATTGTCAAAGACAAAGGCGATGTA
GACATTCTCATCCCGTCTTCGGTCGAACCCCATGATTGGGAGCCGACGCCGAAGGATATC
GCCGGCATTCAAAACGCCGATCTTTTCGTATACAACAGCGAATATATGGAGACATGGGTT
CCTTCAGCGGAAAAAAGCATGGGCTCTGATCATGCGAAGTTTGTAAAGGCGTCAAAAGGA
ATTGACTTACTCGAAGGTTCGGATGAAGAGGAAAAGGAACATGGACACGGCGGTCATGAC
CACAGCCACAGCATGGACCCTCACGTGTGGCTCAGCCCGGTTCTTGCGCAAAAAGAGGTC
AAAACCATTACGGCACAGATCGTAAAACAGGACCCGAAGAATAAAGCATACTATGAGAAA
AATAGTAAAGAATATATTGCAAAACTGCAGGATCTTGATAAACTATACCGTACAACATTA
AATAAAGCGGCGAAAAAAGAACTGATCACACAGCACGCGGCATTCAGCTATCTCGCTAAA
GAATACGGCTTAAAACAAGTCGCGATTGCAGGCCTTTCTCCTGAAGAAGAGCCGAGTGCG
GCCAAACTGGCGGATCTCAAAACGTTTGCCAAAAAGCATGATGTGAAGATCATCTACTTT
GAAGAAGTTGCATCGCCTAAAGTTGCAGATACACTTGCCGGTGAAATCGGCGCGAAAACG
GAAGTGCTCAATACACTGGAAGGTTTAAGCCAAAAAGAACGGGATAAAGGCATCGGTTAT
ATCAACATTATGGAGAAAAACCTTGATGCACTGAAAGATTCGCTATTGGTTAAATAACAT
AGTGTGCGCCGCGGGGTGCACACTATTTCTATGCGGGAAAGGAAGGTCAGCATGAATCTC
GTTACATTAAAAGATATCGTTTTTGGTTATTCGCATACACCGGTGCTTGACGGCGTGTCG
CTGGAAATCAAAAGCGGCGAATTCGTCGGCATTACAGGACCGAACGGCGCGTCAAAATCG
ACGCTGATGAAAGTCATGCTCGGCATGCTCAGACCTTGGGAAGGAACGGCCGAGATCAGT
AAAAAAAACGCAGCCGGAAAACGCCTGACAATCGGCTATGTTCCGCAGCAGATTTCTTCA
TTTAACGCAGGATTCCCAAGCACGGTTCTGGAGCTTGTGCAATCAGGCCGTTATACGAAA
GGAAAATGGTTTAAACGATTGAACGAAACGGATCACCACGAGGTGGAAAACGCGCTGAAG
ATGGTGGAAATGTGGGATTTCCGCCATCGGAAAATCGGCGATTTATCCGGCGGACAGAAG
CAGAAAATCTGCATTGCGAGAATGCTTGCGAGCAATCCGGATCTGCTGATGCTTGATGAG
CCGACAACCGCGGTTGATTATGAAAGCAGACAGGGTTTCTACGAATTTATGCACCATCAG
GTGAAAAACCACAACCGGACCGTCGTCATGGTGACACACGAACAAAACGAAGTACAGCAG
TATCTGGATAAAGTCATACGGCTTGAGAGGGGGGAAAAAGGCGGATGGAAATGTTTGACT
TGGAATTCATGCGACGAGCTTTTCTAGCGGGAAGCATGATCGGAATTATGGCGCCGATAT
TAGGCGTATATCTCGTGCTGAGAAGACAGGCGCTGATGGCGGATACGCTGTCTCATATTT
CATTGTCGGGCGTGGCCATCGGTTTTTTTCTCAGTACCAATATTACGGCGGCGAGCATCG
TTGTCGTCACGATCGGAGCGATAGGAATTGAATACATGCGGCGGGCATACCGTACATATT
CAGAGGTATCTATCGCAATCTTAATGGCGGCCGGGCTGTCGTTTGCGATGTTTCTGATCA
GCCTGTCTAAAGGCGGCGCGTCAATGAGCATCGATCAATATTTATTTGGATCGCTTGTCA
CGGTCAGCCAGCAGCAGGTCTATATTATCGGAGGCATTACCCTGCTGATTCTGCTTTATT
TCATTATATTAAACAGACCGCTCTATCTTCTTACCTTTGACGAGGCGACGGCGAAGACAT
CAGGCATTAACACAAACCTGCTGTCAATGTCATTCAGCATCGTGACGGGGCTGGCGATTT
CGGTCATTATTCCGATTATCGGCGTGCTGCTCGTTTCCGCGCTCCTCGTACTGCCCGCGG
CTTTTGCAATCCGTATCGCCAAAGGGTTTAAATGGGTGTTTGCGGCAGCCATTATTATTT
CTCTTTTCAGTGTGTTCATGGGGCTGACGTCTTCGTACCAGCTCGGAACGCCTCCGGGGC
CGTCAATCACTTTACTGTTAATCATTCTGCTTCTGCTCGGGTTTACGCTGCAGGGGATTT
GGAATGCGTTTAAAAAAGGAAAAGAACGAAAAAACCGCCGTTAAGCGGTGCAGCAGTCTC
ATCTGCTGCTCCGTTTGACGGCTTTTTTTTTACAGAAATATATCAGCAAGACGCTCATAT
GACTCTTTTTTTGCTTCGAAATCAAAGACGTTGCACAGCACCATCATCTCTTTTGTCTGA
TACCGCTCGGAAAGTTCAAGCAGACGGCGTTTCACTGCGGCAGGAGAGCCGATCACCATC
CGCTTCCTGTTTTCTTCTATCTGTTTACGGTCCTCCGGCGAATACGGATAAGCCTTCGCT
TCTTCCACACTCGGCACGCGGCTGTCGGCGCCTTTTCCGACACGAAGAAGCCATAAATCC
TGGCTTAAGGCGAGTTCTTCCGCTTTCTCATCCGTAGCCGCGCATATGACGAAAATGGCA
CAGAGCGAGGCGGGAGCGGAAAAGTGGGCGGAGGCCCGGAAATGGTCCCGATAGATCTGA
AAAGCTTTTTCCCCGCGTTCCGGATTAATGAAATGGCCGAAGACATAGCCAGCACCTTGA
AGAGCGGCGCGTCTGGCGCTGTTTTCCCCGAGGCCGAGCACCCAAAGCTGCGGGGCTGTT
TCAATCAAAGGCGCTGTTTTTATTCCTGCATAAGCATGGTCCGAGGGAACTGAATCTGTC
AGAAAGGATGATAAATCCTGAAGCTGCCTGTTAAACTCGGTCATGCTTTTCTTTACCCCG
TCTGTGAGGGCGAGCCGGATTTTCGTTGTGCCGCCCGGTGAGCGTCCGACCCCAAGGTCA
ATCCGGTTCGGGTGCAGCGCCTCAAGCTGACGGAAAGTTTCCGCGACTTTATAGGGGCTG
TACTGCGGCAGCAGCACGCCGCCTGATCCGACACGGATGGATGTTGTAGCTGCGGCGGTA
TGAGCGATCATAATTTCCGGCGAAACGCTTGCGAGCCCTCTTGTGCCGTGATGCTCGGCA
AACCAGTACCGCTTATAGCCCCAACCTTCGCTGAGGCGGGCGAGCTCCGCGGAATGGCGG
AGCGTCTCGTGCGGCCCGTTTCCTTTGGATACTGGCGCCTGATCAAGTATGCTTAAATCA
ATCACTCGTCTGCCCCTTTCCTGACATGTATTGATACAAGGATAGGAAAAATGTTCAGTC
CTCGTCAATTTCTTTGTTTTTTCTATTCTCTCCGGAACGAAGGAGAATATAGGAAGTGAT
TTTTCGCCGATTTTCGCCAAAAATTCTTATGTTTTATGAAACTTTGATATAATAAAAGAC
GTATATCTTAATAAACACCGGGATTCTTGTCCCGGAATTTAGTAAAAATGCGCACTTGCG
GCGTGCTTAGCGGCACCCTTACAGAATAGGAGTGAATCATATGGCGATCTCTTTACAAAA
AGGACAGCGGATTGATTTAACAAAAGGAAAAGCCGGCCTGTCAAAACTGCTGGTCGGACT
CGGCTGGGACCCTGTATCATCCGGGGGCTTTTTCGGAAAGCTGTTCGGCGGAGGCGGTGC
CAATATCGACTGTGACGCTTCCGTACTGATGCTTGAAAATGATAAAATGACAGACAGCAA
AAACGTCATCTATTTCGGCAATCTGAAAAGCCGGTGCGGCGGTGTCGTACATACGGGTGA
CAACCTGACGGGTGAAGGCGACGGCGATGATGAACAAATTCTCATCGATTTGGCGAAAGT
GCCCGCTCAGATTAATAAACTTGTGTTTGTCGTCAATATTTACGACTGCGTCAGACGAAA
ACAGGACTTCGGCATGATTCAAAACGCGTTCATCCGCGTCGTTGATCAGGCTAATCGCGA
AGAACTGGTGACTTACAATTTAAGAGATAACTATTCAGGCAGAACGAGCCTGATCGCGGC
TGAAATCTACCGCGAGGACGGCGAGTGGAAATTCGCCGCAGTAGGAGAAGGCACAAACGA
TACAAAAATCGGCGATATCGTTAACCGATACGCCTAAACGATAAAAAGGAGAGTGCTCAC
ATGGCAATTTCATTGGCAAAAGGACAAAAAGTAGATTTGACGAAAACAAATCCGGGTCTT
TCTAAAGTCGTTGTCGGCCTTGGCTGGGATACAAACAAATACGACGGCGGACATGATTTT
GATTTAGATTCCAGCGTCTTTCTACTAAATGAAGCAGGAAGATGCGCGTCGCCCGATGAT
TTCATTTTCTATAATCAGCTTGAAGGCGGAAACGGCTCTGTCGCACATTCAGGCGACAAC
CTGACAGGCCAGGGCGAGGGCGATGACGAAAGCGTAAGAGTCAACCTGAGCGCGGTGCCT
GCGGCTATTGACAAAATTTCATTCGTCATCACGATTCATGAAGCGGAAGCGCGCGGCCAA
AACTTCGGACAAGTTTCCAACGCGTTCGTGCGTATTGTCAATGAAGAGACAAATGAAGAG
CTGATCCGCTACGATCTGGCTGAAGATTTCTCAATTGAAACAGCCATTATCGCAGGGGAG
CTTTACAGACATAACGGCGAATGGAAATTTTCCGCGATCGGCTCAGGCTACCAAGGCGGA
CTGGCCCGTATTGCGACAGATTACGGCCTGCAAATCGGCTGAACCATATCAAACACAGAA
GGGAGAGGACGGCACATGGCTATTCAATTATCGAAAGGACAGCGTGTTGATCTGACAAAA
ACGAACCCCGGCCTTACAAAAGCGGTGATCGGCTTAGGCTGGGATACGAACAAGTACTCC
GGAGGGCATGACTTTGACCTTGACGCGTCGGCTTTTCTTGTCGATGCCCATGACAACTGT
GTAAATGATCTTGATTTTGTTTTCTACAATAACCTGGAACACCCAAGCGGGGGCGTCATC
CATACGGGAGACAACCGGACGGGCGAGGGCGAGGGAGACGATGAACAAATTATCGTCGAC
TTCTCAAAAATACCCGCAAATATTGAAAAGATCGGCATCACCGTCACGATTCATGATGCG
GAAGCGCGCGGCCAAAATTTCGGACAAGTGTCTAACGCGTTCGTGCGCGTCGTCGATGAA
AACAGCCAGAATGAACTGCTTCGTTTCGATTTAGGGGAAGACTTCTCGATTGAAACGGCG
GTTGTCGTTTGTGAGCTTTACCGCCATGGGGCTGAGTGGAAGTTTAACGCCATCGGCAGC
GGGTTTTCCGGCGGTCTGGCATCACTTTGCCGGAATTACGGCTTGCAGGTGTAAGCAGGA
AATTACCGTTTTACTAAATAGGAGGAAAAAACTTGGATTTTCTACATCATATTATGTCGA
CCTACGCTTCCTTTTTTGATTGGAAAATGTGGGGTGAGGTGCTGACTGACCCTGTATCAT
GGGGGCTGATCGGTTCCTTGGTTCTGCTGGAAGGGCTGCTGTCGGCCGACAATGCGTTAG
TGCTTGCGGTTATGGTAAGGCATCTGCCTGAAAAACAGCGGAAGAAAGCATTAACATACG
GATTGTTCGGGGCATATATTTTCCGTTTTATCTTTATCGGGATCGGAATGCTGCTCATTA
AGTTCTGGTGGATCAAAGTGCTTGGCGCGCTGTACCTGGCTTGGCTCGTCATTAAGCATT
TCTGGATCGGAGAAGGTGATGACGATACGGAAGGCATGAAGAAAAATTCATGGATGGTCC
GTACGTTCGGAATTTTCTGGGCCACTGTCGTTTCAGTTGAGTTAATGGATCTGGCCTTCT
CTGTTGACAGCATTTTGGCCGCGTTTGCGGTATCGGAAAAAGTGTGGGTGCTCTTGATCG
GCGGTATGCTTGGCATTCTCATGATGCGTACAGTCGCAAAAGTATTCCTTGTTTTAATTG
ATAAAATCCCTGAGCTTGAAAACACGGCTTTCGTGCTGATCGGGATTATCGCCGTGAAAA
TGGCGGCGAGCGCCTTTGATTATGAAATGCCGCACGTTGTGTTCTTCGGAATCATCATCG
CTGCGTTTGTGGTAACGTTTATTATCCACTATTTCAACAAACAAAAGCAGGTTCAGGAGC
AAACGGCTGCATCTAAAGAAGAATAAAACAAAAAAGGAGGGAGAGTTCATTTCCTTCCTT
TTTTGTACCGATAATCATGAAGAGAAAGGAGGAAGATGATGAGGCAGGAAGAATTGGTGA
TCCGAAAGGCCGAGCCGGAAAACGATGACTGGGAAACGTTTCTGATGCGGCCGCTGCCGG
AACGTCCCGGTTACGAGCGGGAAAACGGGCTGGCGTTTACCCGGCTTGCCGTCCGGATTT
TGGGCACTCCTTATGATGAGACGGAGTATTACAATAAGCTTTTCGAGCTGTCTTCTCATG
AAAACATCCATGTGTTAAGCGAAACGCTGGATAAGACCATCGCGCCTGAAACGTTTCAGG
CGCTCCAGCACATCCATTCGGTCAATCAAAAAGAGAAAGGGCTTTCGGTTTCCAGATTTG
TCGCGTTTCTCGATGGGGGCAGGCTGCTTGCCAAACACGCTGATCCGCTTATGCACCGCC
GGCTGAGAACCGCGTTTATGACGCTTTTGGAAACCTTTGCGGACCGGCATGAAAACGGGC
TGAATCACCCCGATTTCCGGCGTGTGCTCTTGGATGTGTCAAAGTTTTCGCTGAACCACC
TGAATCCATGGCTCGAACAAGCCGATATAGAGCGTGAGATGCCGAAGGTGGTGTGGTATG
GAGACGCTACCAAAAGCCAGCTCTATTTTCTCTATTATCTCATGCTGATCGGCTGTGACG
TCCTATTGTTTCATCCGGCTGCGGAAGATCCGTTCAGCTTGATTGATCCGGATGAGGAAC
TCAGCTTTGTGATAAAGCTCCCCGCAACAGGCGGCCTTGAGCCATTCCCGAAAGAAAAGC
CGGACAGAACGTCCACGACGGCCTACCGGTCAACGAAAGAAATTGAGCATGTGCTGAACC
ATGAGGAATCTATGATGTATAAGCCTTGGCAGTTCAGGGATCATACCCCGCAGTCCGTGA
CTTTAAAAACGACGTATGATGAGTTATTTCTCATTGCGAAGGAGCGGGCATTTATCCGGC
CGCAATTTAAAGCGGACAGGGAGCGGGTGGCCGTTCCGAACCTTTTTGCGAAAGTGATGG
GGGTTTCCAAAGATACGAAAGAATATTGGAACAGACTCCATACCGCCGCGGACTATCAGG
AGACACACATGATCCGCAGTTTTCCGTTTACGGAAGAGCTGAAAGCCAACTACCAGTATC
ACTACAGTCAGGTTTTGAACGAAGAAGGAGCAATTGACGCGGAAAGGCTTAAAAGAAGCA
ACATCTGGCAGTACAAGCACCTCCCGTCAGGCGTGCAGAACGCCATCGCCAATGTGATTT
CTGACATGTGCAGAAACCCAGGGCTGAAGGCTTTGCCCGGCGAGCAGGCAAGGGATGCCG
CAATCTATTTGTTCCGCCAGGCGACGAACCTGCCCGCTTCGCTGCTGCAATTGATTCAGA
CGTTTGATTACGCCCAAACCGTTCCGAAACTCATTTTATATCATACGGAACAAAATGGCG
AACTCACACGTTCGGACGCCGCCGCTCTGTTGTTTTTAAATAAATTCGGCGTCGATATCA
TCTTGTATAATCCGCCGGGGCATCAAGATATTGAGCACTATATTGAAGAAAGCCAATTTG
ATGTCCATTGGCTGGAGGACATGGTGTTTCGGCAGGAATATAAGGAGCCGTCACTCGTAA
GAAAGCTGTTTAGAACCATTACGCAAAAGCAGGGAGAGTAAATAAACATGACAGAAAATC
AAAATCCGCTTGTTCTTGATAAAAATGAAGAGATTTCTGAACAAAAAGCAGATGACATCA
GGGTGCAGCTGCGCCAAGACCCTGAAGTGCAGCGCATTTCGCAGCAAATTGACGTGAAAA
ACCAAATGGAGCTGCTTGAGTACGGAAAAGAACCGGCAGTTGAAATCTCGAAGTTCTCCG
ACCGCATCTTAAATATGATGAAAACAACAAGTGTCACGGATTCAGGCACAATGCTGACGC
AGCTCGGAAAAATCATGGACCGTTTTGACAAAAATGATTTCGATGAACCAAAAGGATTTC
TCGCTAAAATGTTCAAACGCGGCAACAGCATGATTGAAAAGATTTTTCAAAAGTACCGCA
CCCTGGGCGGAGAAATTGAAAAAATCCACGTTGAAATTTCAAAATACAAAGATGAAATGG
CAAAGACGAACCATACGCTTGAAGAGATGTATGAAAACAACATTAACTACTACATGGAGC
TTGAAAAGTATGTCGTTGCCGGGCAGATGAAGCTTGAGGAAATGCAGGCGCTTATTCCTT
CTTATGAAGAAAAAGCGGCCGGCGGAAACCAGCTTGCGCAAATGCAGCTTGATACACTGC
GTGACGGGCTTCAGGCGCTTGAGGAACGTGTCTATGATTTAGATATGGCGCGGATGGTGG
CGCTGCAAACGGCGCCTCAGATCCGCCTCCTTCAGCGCGGGAATACGAAGCTCATCGGAA
AAATCAATTCCGCTTTCGTTATTACGATTCCGATTTTCAAAAACGGCATCATTCAGGCTG
TCACAGTCAAACGGCAAAAGCTTGTGGCTGATTCAATGAGCGAGCTGGACCGCCGCACGA
ATGAAATGCTGAAGCGCAACGCTGAAAATATTTCAAACCAAAGCGTGGAGATCGCCCGTA
TGGCAGGCCGTCCGAGCATTGACATTGAGACGATTGAAACGTCTTGGAACACGATCGTCA
GCGGTATGCAGGAAACGGAACAGATCGAAGAAGAGAACAGACGTATCAGAGAAGACGGCG
CGAAACGGATTCAACAGCTTCAGGATAATATTAAAAACGCAGTTTTAAAGAATTAACACA
AACCCCGCTTGCTTACGGCAAGCGGGGTTTTTTTGCGAAAAAAGATAATGACAATGTGTA
AAGACAGGTGTAAACTTATACGGTAATCATTTTCGATTTGAGGTGCTGCTTATGAACAAA
CAACCTGCCGTCACTCCGCGAAAACTTCTGGCGATTGCCGGAATGGGCTGGCTGTTTGAC
GCGATGGATGTCGGAATTTTGTCGTTTATTATCGCCGCGCTTCACACTGATTGGAATTTA
ACGCCCGATCAAATGAAATGGATCGGAAGCGTCAATTCCATCGGTATGGCAGCGGGCGCC
TTTGTATTCGGAATGCTGGCCGACAGGATCGGCCGGAAAAAAGTGTTTATGATCACGCTG
TTATTCTTTTCTGTCGGAAGCGGCATATCCGCTTTCGCAACGGGATTGACGGTTTTTCTC
ATATTGCGTTTTCTGATCGGAATGGGGCTTGGCGGGGAACTGCCTGTCGCCTCAACGCTC
GTGTCAGAAGCGTCCCCTCCTGAAAAGCGGGGACGGATCATCGTGCTGCTTGAGAGCTTT
TGGGCCGCGGGCTGGCTTCTTGCGGCGGTGATTTCCTACTTTGTCATACCGTCATTCGGC
TGGCAGGCCGCGCTGCTCTTAACGGCGCTGGCCGCGTTTTATGCGCTGTACTTGCGGAAA
AGCCTTCCGGAATCACCGGCGCATCAGGCATTGCCGCAGAAAAAAAGCATACGCGGGCAG
GCGGGAAGTGTCTGGACGAAACCGTATATTCGGCCGACGGTGCTGCTGTCTGTCGTTTGG
TTCTGCGTCGTCTTTTCATATTACGGCATGTTTTTATGGCTGCCGAGCGTGATGCTGATG
AAAGGCTACAGCATGATTGAGAGCTTCGAATACGTCCTTCTGATGACACTTGCCCAGCTT
CCCGGATATTTCTCTGCGGCGTGGCTGATCGAAAAAGCGGGGCGGAAGACCATCTTAGTC
ATCTATTTGCTCGGAACGGCGGGCAGCGCTTATTTCTTCGGTGCCGCGGATTCATTGGCC
ATGCTGCTCACAGCGGGCATGCTGCTGTCCTTCTTCAATCTCGGCGCATGGGGCGTGCTT
TACGCCTATACACCGGAGCAGTATCCTGCGGCGATCCGTGCGACCGGTTCCGGCACAACG
GCGGCCGTCGGCAGAATCGGCGGCATTTTCGGTCCGCTTCTCGTCGGATCGCTTGCAGCC
CGGAACGTTTCGTTTACAGTGATTTTCGCCGTCTTTTGTGCGGCCATCCTGATTGCCGTC
ATCACCATTCTAATTCTCGGAAAAGAAACGAAACAGACAGAGCTTGCGCAATGAGCACCC
TTTTGGGGTGCTTTTTTAGTGAGCTGTCTGTTGACAGACCTATATTTTTCCTTAATATTC
CTTATTTTCAGGAGGCGAAAACTTCTTTTTCCGGGACAATGTCGCAAAAAAATTCTTTTA
TTTGTAAAAAAAGGATAGGAAATCAGTTTGCAGCACATTCGATGGAAACGTTCTCAAGCC
TGATAAAAGCCCGATTTCCTTTATAATTTATCCTCAATAAGGAGGATTAGAGAGTATTTA
GAAGCATACCAGAGGAAAATAAGACACAGGGATGTTTTTAAAGTGATGATACAAAATAAA
AAGGGATTATGATGTTTGTTTGACTTATTACAAACGTGTTACGGTATTAAAGATTGCTTA
TTATGGAGGGAAAATATGAATTTGGATGAGAAACCAATTAAGATAAAAGTCGAAAATGTA
TCTAAGGTTTTCGGAAAACAGACAAAAAAAGCCATTCAGATGCTGTCCAGCGGAAAAAAC
AAAAAAGAGATCCTGAAAGCGACCGGATCAACCGTTGGTGTCAATCAAGCAAACTTTGAT
GTATATGATGGGGAGATATTTGTCATCATGGGTCTATCGGGGAGCGGTAAATCAACTTTA
GTTCGGCTGTTAAACCGGCTTATTGAACCGACTGCCGGGAATATTTATATTGATGGTGAC
ATGATAACAAATATGTCAAAAGACCAGCTCCGGGAAGTGCGCCGGAAAAAAATCAGCATG
GTCTTTCAGAAATTTGCGCTGTTTCCGCACAGAACGATTCTTGAAAATACGGAATACGGT
TTGGAGCTCCAAGGCGTCGACAAAAAAGAGCGTGAGCAAAAAGCGCTTGATTCGCTTAAA
CTTGTCGGTCTTGAAGGCTTTGAACACCAATTCCCTGATCAGCTCAGCGGAGGAATGCAG
CAGCGTGTCGGACTTGCCCGCGCATTGACGAATGATCCTGACATTCTTCTGATGGATGAA
GCTTTCAGTGCGCTTGATCCGCTGATCCGCAAAGACATGCAGGATGAGCTTTTAGACCTT
CATGACTCTGTCGGCAAGACGATCATCTTCATCACACATGATCTTGATGAAGCATTGCGC
ATCGGCGACAGAATCGTGCTGATGAAAGACGGTAACATCGTTCAGATCGGGACGCCTGAA
GAAATTCTGATGAGCCCGTCCAATGAATACGTTGAGAAATTCGTTGAGGACGTTGATTTA
TCCAAAGTTCTGACAGCGGGTCACATCATGAAGCGCGCTGAAACCGTGCGGATTGACAAA
GGGCCTCGTGTAGCGCTGCAGCTCATGAAGAATCTCGGTATTTCTTCTATTTACGCCGTT
GATAAACAGAAACAGCTTCTCGGCGTCATTCACGCGGCGGATGCGAAAAAAGCGGTGGAA
TCCGACTTATCGCTTCAGGATATTCTAAATACTGAATTTACGACTGTAAACGAAAGCACG
TACTTGACGGAAATTTTCGATGTCGTGTCTGATGCGAATATTCCGATCGCCGTCACGGAC
GATAAGGACCGCATGAAAGGCATTGTCGTAAAAGGCGCATTAATCGGCGCGCTTTCAGGA
AATAACGATTATATAAATGTTGAAGATTCTGCTGAACAAGCTCAGGATTCTTCTGTTCAG
GGGGTGAAGTAAATGGACAGATTGCCTAGAATTCCGTTAGCAGATATCGTTGACCGGTTT
GTTGACTGGCTTACCATGACGTTCGGAGGTTTCTTTGACGGAATCTCAAACGGTTTGGCC
GCTTTCGTAAACGCGATTGTGAGCGGTTTGGGTTTCATCCCGTCTATTTTATTGACTGTT
ATTTTTGCAGCTCTCGCTTGGTGGATCAGTACGAGAGGAATTGCACTCTTTACGTTAATC
GGATTCCTTGTTATTGATTATTTGGGCTATTGGTCGCCGATGCTGCAAACGTTGGCGCTT
GTCGTCACCTCTGTTTTGATTTCCATTATTATCGGGGTTCCGATCGGCATATGGGCGTCT
CAGAAAGAAACGGTCCGCCGCATTGTCACACCGATTCTGGATTTAATGCAGACCATGCCG
GCTTTCGTATATCTGCTGCCTGCAATTTTCTTCTTTAATATCGGGGTTGTGCCAGGCGTC
GTGGCATCTGTTATTTTCGCGATGCCTCCGACGATCCGCATGACGGTTCTCGGTATTAAA
CAGGTTCCCGCTGATCTGATTGAAGCGACGGAAGCATTCGGTTCAACGACGTCTCAGCGT
CTGTTCAAGGTCCAGCTTCCGCTTGCCACAAAAACAATTCTTGCCGGTATTAACCAAAGC
ATCATGCTTGCTTTGTCAATGGTCGTTATCGCGGCCATGGTCGGTGCGCCGGGCCTCGGT
TCTGAAGTATACAGCGCCGTGACACAGTTGAAAACCGGTGTCGGAGTGGAAGCGGGTATC
GCGATCGTTATCGTAGCGATTACACTCGACCGTATCACGCAAAACATTAAAGTGAAGAAG
AAGAGCAGGGGGAATGCCTGATGCTTAAGAAAATCATCGGTGTCGGCGTTACCGCTGCGC
TGGCTCTTTCTTTGGCTGCCTGCGGTTCGCAGACTGATGGTAAGGCAACGGCTGCGGACC
AGGTGAACAAAACCATTATCGGTATTGATCCGGGATCGGGGATCATGGCCCTGACGGATG
AGGCCGTGAAGGATTACGGATTGAAAGACTGGAATGTCGTCACGGCATCAAGTGCTGCCA
TGACGGCGACATTGAAGAAATCATATGACCGGAAAAAGCCGATCATCGTAACGGGCTGGA
CGCCGCACTGGATGTTCTCCAGATACAAGCTGAAGTTCCTTGATGATCCGAAAAAAACGT
ATGGAACTGCCGAGCAGATTCATACGATTACTAGAACCGGCTTCAGTAAGGAACAGCCTA
ACGCGGCCAAAGTTCTCAGCCAGTTTAAATGGACGCAGGACGATATGGGAGAAGTCATGA
TTGCCGTTGAGGAAGGCGAAAATCCGGCCAAAGCCGCAGCTGAATATGTGAAAAAACACA
AAGATCAAGTGGCTCAATGGACAAAAGGCGCCCATAAAGTTAAAGGGGATAAAATCAACC
TGGCTTATGTGGCATGGGACAGTGAAATCGCAAGTACGAATGTAATCGGAAAAGTATTTC
AAGACCTCGGTTATGACGTGAAGCTGACGCAAGTGGAGGCAGGACCGATGTGGACTGCGA
TTGCGACAGGCAGCGCGGATGCGTCATTGTCTGCTTGGCTTCCGAATACCCATAAGGCAT
ATGCGTCTAAATATAAAGGCAAATATGAAGATGTAGGAACGAGTCTGACAGGCGTCAAGA
TGGGTCTGGTCGTTCCTCAGTATATGAAAAACGTCAATTCAATTGAAGATCTGAAGAAAT
AATGAAGAAAAGCAGCCCTGTAACGGGCTGCTTTTTTTATGCTTCAAACGATTTGAGGAC
GGCGGCCGTTAATATCTCAACTCCAGTAAAGATGGCGCTTCGGTCAAATGTCATTTGGGG
ATGGTGAAGTCCCGGCTCCAGACCGCATCCTAGGCCGAGCATCGTCGTTTTCAAGTTCGG
CACCTTTAACCCGTAAAAATGAAAATCCTCTCCACCGGTTGTCACAAGAGGTTCATCCAG
ATGTTCTTCTCCGAGAATGCTGCTGATCGCAGATGCCATGATGGCTTCCGCCTCCTTGTT
TCGCTCGGCTGCCGGGAGGCTGTGTTCTTTTTGCAGTTCGATTTTTGCGCCGAATGCGGC
AGCCGCCGCTTCACAGGCTCTTTCGGTTTCGGCGGTTAATTTCTCCATGGCGGCATTGGT
TTGTGCGCGGAGATCAAGGCTGAACGATGCTTTTCCCGGAATGATATTGGAACTCTCTCC
GCCTGCCTGAAGCTTTGTCATCTTCACGGAATGCGGGATGCCGGGATCAAGATGAATGAA
GCTGAGTTTTTGGACGAGAAGAGCGGCGATTTCGATACTGTTAAGGCCGAGATGCGGTCT
CGCGCCGTGGGCTTCTTCTCCGATAATCAGTCCTTCTATATGCTGGCTTGAGCCATGCAG
AATGGACGGTGCGCATCGGCCGTTTGCCGTTTCCTGTACGGGGCGCACGTGCACGCCGTA
TAAGAAGTCAACATCATCCAGTACGCCTTTTTCAATCATTTTCAGCGCTCCGCCGCCTTT
TTCTTCCGCCGGCTGAAAAATAAAGCGGATGGTGCCCTTCGGAAGTTTCGGCTGACTCTT
TAAAAGCATCATCGTGCCGAGCGCCATCGTCATATGTGAATCATGTCCGCATGAATGGTT
CGCCTGAAAGGCACCGTCCACTTCCTGCCACAGCGCGTCAATATCCGCCCGGACAGCCAC
AACGGGCGAGCCTTCTCCGATTTCGCCGACAACCCCGGTACAATCATCAAACGTGCGGGT
CCGGCAGCCGGCCTCTTTCAGTTTTTCAGTCAGATATTCAGTTGTTTGATATTCTTTCCA
GCTTACTTCGGGATTGGCGTGCAGGTGGTCAAAAATATCCATAATGACTTGCTTTTCATG
CGCTGTGAGTCTGTTCATGCCGTAAGTCCTCCTTCAAAAGCTGTCTGTTTTTTATTTTTG
ATATTGAAAACAGGCAATCGGTCTGTATATAATATAGCACATATCTGTATTTTCTGAATA
GTTTATAAATTTAAAGCGGGATGGTGATGGTATGGCTGTGCCGAAGGCCGAACCTGTATT
GAAAAAGAAGAAATTGTTTGTGATGCCTGATGCTTATGTGCTGCTGTTCATTGTCGCTTT
ACTATGCGCGATAGCGTCGTACATCGTTCCCGCGGGAGAATTTGACAGGGTGACAAAGGG
CAGTGTGACGTCCGCCGTCCCGGGAAGCTATCATTCTTTAGACCAGTCTCCTGTCAGCCC
GATCGCTTTTTTCACCGCGATTCAGGAAGGGATGACAAGTTCCGCGCCGATCATTTTTTT
AATCCTGTTTACGGGCGGCACCATTGCGATTTTGGAGAAAACGGGCGCCATCAATGGATT
GATCAGTAATGTCATCAGTACGTTCCGCACAAAACAGCTGCTGTTTATTGCGATTGTCGG
ATCTCTGTTTTCGATCCTCGGCACAACCGGCATCGTCGTTAATTCCGTGATCGGTTTTAT
TCCGATCGGCCTGATCGTCGCCCGCTCGCTGAAATGGGACGCCGTGGCCGGAGCGGCCGT
CATTTATATCGGCTGCTATGCCGGGTTTAACGCTACGATTTTATCACCTTCACCGCTCGG
GTTATCACAAAGCATCGCGGAGCTGCCGCTGTTTTCCGGTATCGGCCTGCGGATTGCCGT
CTACATTTGTTTTCTGTTATCATCTATTTTATATATTTATCGGTATACGAGAAAACTCAG
AAAAGCAAAGGACGCCAGTCTGCTGGGGAACGATTGGTTTCCGGCGGCAGGTTCACTCCC
GCAGGTTTCTGAGCCGGAGGACAAGCATGTCCCGTTTACCGTCCGCCATAAATTGATTCT
GGCTGTCGCGGCTTTGTCGCTTGCAGGCTTTTTATACGGCGCGCTTACTCTTGGCTGGTC
TGATTCAGAGATGGCCGCCGTGTTCATTTTTATCTCAATCGTGTCCGGCCTGATTGCGGG
AATGGCGGCAAATGATATCGCAAAAACGTTTATTACAGGCTGTCAGGGCCTCGTTTACGG
CGCGCTGATCGTCGGAATGGCGAGAAGCATTTCCGTTATCCTGGAACATGGAAAGCTGCT
TGATACGGTAGTCAATGGACTTGCGTCACTGCTGCACGGTTTCAGCCCGATGGCAGGCGC
CATCGGAATGTATATTTCCAGCGCCCTGCTTCATTTTCTGATTTCATCAGGCTCAGGGGA
GGCGGTCGTATTTATTCCGATCTTGGCGCCGCTTGCCGATCTGATGGGTATCACGAGACA
GGTCGCGGTTGAAGCGGTTATGCTTGGGGAAGGCGTCGTAAACTGTGTCAATCCGACTTC
CGGCGTGCTGATGGCCGTACTGGCTGCCAGCGGCATTCCGTACGTAAAGTGGCTTCGCTT
CATGATTCCGCTGGCGCTGATTTGGTTTGTCATCGGCCTTGTGTTTATATGCATAGGCGT
CCTGATCAATTGGGGTCCTTATTAACATTTTTGTCAATGATATTTCGGTTTATCATTATG
AATCGGCAAGATATAATGGGAGTTGTAAGCCATTCTTAATAGTACGGGAGGAAGTCATGA
ATCAGCGTCGGAACAGACTTTCAAACGTGAATGGAAAGAGTGAGAGTGTGAAAGAGAAAG
AACGAATGATTTGGTCAGAAGTCGGAATGCTTGTGGGCACACTGTCTTTGCTTGACATCA
TCGTACGCGGACTTGTTCTGAACTGTCCGTTTAGGGAATGGGCCGGTAGCTTGGCGGTTT
TCTTCATTATAATTGTTTATTATTGTATCAGGGCGGGAGCGTCGGGAATGCTCATGCCGA
GAATAGACACCAAAGAAGAACTGCAAAAGCGGGTGAAGCAGCAGCGGATAGATTCAATTG
CGGTCACTTTTGCGGTAGCGGCGATTACGATGTACGACAGGGGGTTTCCCCATACATTCT
TTGCTTGGCTGAAAATGATCTTTCTTTTTATCGTCTGCGGAGGCATTCTGTTTCTGCTTC
GGTATGTCATTGTGAAGCTGTCTTACAGAAGAGCGATAAAAGAAATAAAAAAGAAATCAT
CTTGACAGGTGGTTTCTTTTTTTGTTTGAAAGCGGGAAGTCTTTTTAATTGATAGGAATA
TAGATTTGAATTCACTCTGTCACGTTGCTTTGATAGAGAGAGTGTGATAAGTTGAAATGT
AAGCGTTAACAGAATTCTCCAGTCTTCACAACAGTTGAAAGGAGCTGAAGAAAGAGTAAG
AGGAATTTTTGACTCCGCAGTCAGTCTTCAAAAATGAAATAAGGAGTGTCAAAAATGTTT
GAAAAACGATTCAAAACCTCTTTACTGCCGTTATTCGCCGGATTTTTATTGCTGTTTCAT
TTGGTTTTGTCAGGCCCGGCGGCTGCAAACGCTGAAACTGCAAACAAATCGAATGAGATG
GCCGCGTCATCGGTCAAAAACGGGACCATCCTTCATGCTTGGAATTGGTCATTCAATACG
TTAACACAAAATATGAAAGAGATTCGTGATGCGGGCTATGCAGCCATTCAGACGTCTCCG
ATTAACCAAGTAAAGGAAGGGAACCAAGGAGATAAAAGCATGAGGAACTGGTACTGGCTG
TATCAGCCGACATCGTACCAAATCGGAAACCGTTACTTAGGCACTGAACAAGAATTTAAG
GACATGTGTGCAGCCGCGGAAAAATATGGCGTAAAAGTCATTGTTGATGCGGTTATCAAT
CATACCACCAGCGATTATGGCGCGATTTCTGACGAGATTAAGCGTATTCCAAACTGGACC
CATGGAAACACACAAATTAAAAATTGGTCGGACCGATGGGACATCACTCAAAATGCATTG
CTTGGGCTGTATGATTGGAATACTCAGAATACTGAGGTGCAAGCCTACCTGAAAGGTTTC
TTGGAAAGAGCATTGAATGACGGAGCAGACGGGTTCCGCTATGATGCCGCCAAGCATATA
GAGCTTCCGGATGATGGGAATTACGGCAGCCAATTTTGGCCGAATATCACAAATACATCG
GCGGAGTTCCAATACGGAGAAATCCTGCAAGACAGCGCATCCAGAGATACTGCTTATGCG
AATTATATGAATGTGACGGCTTCTAACTACGGGCATTCCATCAGATCCGCTTTAAAGAAT
CGTAATCTGAGTGTGTCGAATATCTCCCATTATGCATCTGACGTGTCTGCGGACAAGTTA
GTCACATGGGTGGAATCACATGATACGTATGCCAATGATGATGAAGAGTCCACATGGATG
AGTGATGACGATATTCGTTTAGGCTGGGCAGTGATTGGTTCCCGCTCAGGAAGCACGCCT
CTTTTCTTTTCCAGACCTGAGGGCGGAGGAAATGGTGTGAGATTTCCCGGAAAAAGTCAA
ATAGGAGATCGCGGGAGCGCCTTATTTAAAGATCAGGCGATCACTGCGGTCAATCAATTT
CACAATGAAATGGCCGGGCAGCCCGAGGAACTCTCGAATCCGAATGGGAACAATCAAATA
TTTATGAATCAGCGCGGCTCAAAAGGCGTTGTGCTGGCAAATGCAGGATCGTCTTCTGTC
ACCGTCAATACTTCAACGAAATTACCTGACGGCAGGTATGATAATAGGGCCGGCGCCGGT
TCATTTCAAGTAGCGAACGGCAAACTGACAGGTACGATCAATGCCAGATCCGCGGCTGTT
CTTTATCCTGACGACATTGGAAATGCGCCTCATGTCTTCCTTGAGATTACCAAACGGGGG
CAGTCCATTCTTTCAATGATCAGCTGACGGTCACCCTGCGTACAAATGCGAAAACAACAA
AAGCCGTTTACCAAATCAATAATGGTCAAGAGACAGCATTTAAGGATGGAGACCGATTAA
CGATCGGGAAAGAAGATCCAATCGGCACGACATACAACATCAAATTAACCGGAACGAACG
GCGAGGGTGCAGCGAGAACCCAAGAATACACGTTTGTCAAAAAAGACCCGGCCCAAACCA
ACATCATTGGCTATCAAAATCCGGATCATTGGGGCCAGGTAAATGCTTATATCTATAAAC
ATGATGGAGGCAGGGCCATAGAATTAACCGGATCGTGGCCGGGGAAAGCCATGACCAAGA
ATGCAGATGGAATGTACACGCTGACGCTGCCTGAGAATGCGGATACGGCCAACGCCAAAG
TGATTTTTAACAATGGCAGCGCCCAAGTGCCCGGCCAGAACCAGCCCGGCTTTGATTATG
TGCAGAATGGTTTGTATAACAACTCCGGTTTGAATGGTTATCTTCCGCATTAATGGATAG
GGCCATCATCACATCAGCGTGCCGGCAAACCCCCGCTTCTGAGAAAGGGACAGCGCGTCT
TCATTCACGCTGAAAAGATGACAACATCCTAAAACGGTTCCGTTTTAGGATGTTGTCAAC
AATCTGGAAACCATCACCGATATTTTTTTGTCCAAAAATCAAACTTTTCTCTTGCAAAAG
TTTGTGAAGTATTGCACAATATAAATGTGAAATACTTCACAAGATAAAAACAGACACCAC
GAAACACTGGAGGATGAGCATACATGATGAACGAACGAGTGAACAAAGTAGCATTAATCG
GAGCAGGTTTTGTTGGAAGCAGTTATGCATTTGCGTTAATTAATCAAGGGATCACAGATG
AGCTTGTGATCATTGATGTAAATAGAGAAAAAGCCATGGGAGATGTCATGGATTTAAATC
ACGGAAAGGCATTTGCGCCTCATCCGGTCAAAACGTCTTACGGCACATATGAGGATTGCA
AGGATGCCGATATCGTGTGCATCTGTGCAGGGGCCAATCAAAAACCGGGCGAAACGAGAC
TTGAGCTGGTCGAAAAAAATCTCGCCATTTTTAAAAGCATTGTCGGTGAAGTAATGGCAA
GCGGATTTGACGGCATCTTCCTCGTTGCCACAAACCCGGTCGACATTCTCACTTATGCGA
CATGGACATTCAGCGGGCTGCCGAAAGAACGCGTCATCGGCAGCGGCACGACACTGGATT
CTGCGCGATTCCGTTATATGCTGAGCGAATACTTCGGAGCCGCTCCGCAAAACGTACACG
CCCACATTATCGGCGAGCACGGCGATACCGAGCTTCCTGTATGGAGTCACGCCAATATCG
GCGGAGTGCCGGTGCAGCAATTGCTGGAGAAAAATGCAGCTTACAAACAGGACGAGCTGG
ATCAGATCGTTGACGATGTGAAAAACGCGGCCTACCATATTATCGAGAAAAAAGGCGCGA
CATATTACGGAGTGGCGATGAGCCTCGCCCGCATCACAAAAGCGATTTTGCGTAATGAAA
ACAGCATTTTAACCGTCAGCACATATCTGGACGGCCAATACGGTGTAAACGACGTCTTTA
TCGGCGTTCCGGCCGTCGTCAATCGGAACGGCATCGCAGGTGTGACGGAACTTGAGCTGA
ATGAAACAGAACAGGCTCAATTCAGCCGCAGCGCAAACGTGCTGAAAGATATTCTCGCTC
CGCATTTCGCTGGGTAAATAAAAAAGCAGTACATGACAAACGCCATGTACTGCTTTTTTT
AATTCGCTTTTTTCGCCATTTCCTGAGAGGTTTTCACTCTCGCTTTTCCCATAAACAAAA
TGGTAACGGCGGCAATGACGATCGGCGCTAGCGCAAGCGTAAATACATATGTGATGCTTT
GCGACATGGCGTCAATAATGCGATCCAGAATGTGCGGCGGAATATGAGCGCGCGTGCCGG
CCTGGAAAATGTCCTGCGGATTTCCTATGTTCTGCATCGCGCCGCCCGCTCCTTTCATGC
CGCTGAATGAATCTGTGAGCTTATTGGTAAACACATTCGTCTGGATGGTGCCGAAAATCG
TCACACCGAGCGTCATACCGAATGATCTCAAAAACGAGTTTGTTGAGTTGGCGCTTCCGC
GATAACGCGGCTCCAGATCGTTCATGGACGCGGCCGGCAGCAGTGAGAAGTTGAAGCCGA
CGCCGAATCCTGAGATCAGCATGAATACCGTCAGCATCGTACGCGCCGTATCCGGTGTCA
TATTGGAAAGCAGCAGCATTCCGATAAAGAAAGCGACCACGGAAATCAGCATTAAACTGC
GGAACCGCACTTTCGTCTGGAAAATTCCGCCGATCATACTTCCGATAACAGAACCGATCA
TCATCGGCGTCAAAATAAAGCCCGCGCTTGTAGCGGTGCTTCCGTACACAGCCTGAACGA
AGATCGGGATAAACACCGCTAAAATGACGAACGTGGCTCCGTAAAGGAACGCCAGAATCT
GTGCTGTAGCAAATAAACGGTTTTTAAACATCCAAAATGAGATAATCGGTTCTTCCGCTT
TTCTTTCCACAATAAAAAAGGCGATAAAGAACACGGCGAACACAGCGAACAGACCGATGA
TCTGCACGGAGTTCCAATCATACGTTTTTCCGCCGAGCTCAAGAGCGAACATCAGACCGA
CAATGGAAACCACCAGCGTAATCGCGCCGGCCCAGTCGATTTTCTGTTTCCTGTGTTCAA
GGGATTCTTTATAATAACGAAGAATGAAAAACAATGATAAAATACCGATCGGCACGTTGA
TGTAAAACACCCAGTGCCAGCTGATGGAGTCGGTAATGAGCGCGCCTAAAAGCGGTCCGA
GAACGCTGGACAGGCCGAAAACGGCACCGAACATGCCCGACATTTTTCCGCGTTTTTCCG
GCGGAAATAAATCAAAAATGATCGTGAAGGCGATCGGCATCAGCGCGCCTCCGCCGATTC
CCTGAATGACGCGGTAAATAATGAGCTGATCCATTGTTTGGGCGATTCCGCATAATGCAG
ATCCGATTAAGAAAAGAATAAGACCGAATAAAAAGAAACGTTTGCGTCCGTACATATCGG
ACAGTTTTCCGTAAATCGGCATACCGGCCATAACGGCTACCATGTATGATGCCGTCACCC
ACGCGAACTTATCGAAACTTCCGAGGTCCGCCACGATATTTCCCATCGCAGTGGCAACGA
TTGTATTATCCATAGCCGACATTAAAATGCCCAGCAAAAGACCGATGACGACAAACTTCG
TCGAGGCGTCCTTCGCGTCTGTTTGTTCCATGCTTTTTCCTCCCATACTTACTTTTGATC
ATTAAATTTGCTATGATCATATTAGATTTGCCGAAAATTATCTTGATCGTCAAGATAAAT
TGATTTTATAGGGAGGCCTGTCAGTTGTCAACAAGAAATACCAGAAGCGAGACGGAGGAA
ACCGCGATACAGTTATTCCGGAAGATGGCCACAAGGACGATCCTGTTTCATCAGGCGGCC
GCTCAATCTCTCGGTCTGTTTCCGACCGATTTAAAATCAGCTGATATCTTAAATGAAGCA
GGCCCGATGACCGCAGGCGAGCTGGGGAAAAAAACCGGCCTCAGCACAGGTTCGGTAACG
GCGCTCATTGACCGGCTCGAAAAAGCGGGATATGTCATGAGGAAAAAAGACCCCGAAGAC
AAACGTCGGGTGATCATCGTGCCGCTGACAGCCGGAAAAGCGAATGTGAAGCAATTGTTC
AGCTCCTTATCCCAGTCCACGATCAGCCTTTGCCGACAATATAAAGAAGAAGAACTGCAG
CTGATATTCGATTTTTTAGGAAAAGCGACGGACATGATGGAAGACGAGCTTGAGAAATTA
AAATAATGTATCATAGCACGGCCCATTCATGAATAACTTGTACAAGTTGCATGAATGAGG
GGGAAGCCAATGAACATCTTTTTAAGCTACATCGTTCTCGGGCTGTCATTGTCAGCACCT
GTCGGACCGGTCAATGCAGCGCAAATTGACAAAGGCATCAAAAACGGCTTTTGGCATGCA
TGGATTTTCGGTCTTGGCGCCATGGCCGCGGACGGGCTGTATATGATTCTGATCTATTTC
GGGCTGTCTCAATTTTTGACCGCTCCTTTTGTAAAAACGTTTTTGTGGCTCTTCGGTTTT
TTCGTGCTGACCTATACGGGAGTCGAAACGTTAAAAAATATCAGGGAAGCCATGAATGTC
AGAAGCGGAAAAGGAAAACCGGCTTTTTACAAAACATTCGGCGCGGGATTTTTTATTTCT
CTTTCCAATCCGCTGAGCATTTTATTCTGGCTCGGCATATACGGGAGCATTCTCGCCAAA
ACCGCTGAATCCTTCGATGCAAATCAGCTTTTGATTTACAGCTCCGGCATTCTTCTCGGC
ATTTTGATCTGGGATTTCTGCATGGCGGTCGCCGCGAGCACTTTCAGAAATCTCCTTCAT
GAAAAAGCGCTCCGCTGGCTGACGGGAGCGGCGGGTGTGTCTTTGATCGTTTTCGGGTTT
TATTTCGGATGGCAGGGGATTCAAATGCTCATCTCATAAATAGAAGAAGAGTCACCCATC
GCCTATCTCCGTCATAACGTATCATGACGATACTGGAGGTGGGCCGATGGCAAGCGGGCT
GTACACAAAAAGTTGCCTTGAGGAAAAGTTATTGGATCTGCCAAATTGGCAGAGAATCGC
TTTTGAGCTTCTATCAGAAAAAGTAGGCGATAAAGCGGATACGTTTCCGTGCATTCCCGG
ACGTCAGGGATTTTTGACAGATCAGCTCCGGATATCCTTTGCGGGTGATCCCCGCGAAGA
CGGAACCCCGGAGGAAGTGGGGATGCTGCTGTCCGAGTACGGAAAGATCTCAAGGAATAC
CGGAAGATACGCGTCGCTGCTTGTGATTTTTGATACGCCTGAGGATTTAGCTGAGCATTA
TTCAATTGAGGCGTATGAAGAGCTGTTCTGGTCTTTTTTAAACCGGCTGAGCGGCTGCGA
CCCGAATGACTGGCCGGAAGATATGCCGGAAGACCCTGAACATTATAAATGGGAGTTCTG
CTTTGACGGCGAGCCGTATTTTATTCTGTGCGCGACGCCTGCGCATGAAGCGCGACAAAG
CAGAAGCTTCCCGTTTTTTATGCTGGCGTTTCAGCCGAGATGGATTTTCGAAGGATTAAA
TGATTCAACCGCGTTCGGACGAAACATGAGCCGGCTGATCAGAAAACGCTTAGAGGCGTA
TGATGAAGCCCCTCTTCATCCCCGATTGGGGTGGTACGGAGGAAAAGACAATTTAGAATG
GAAGCAATATTTCCTCCGTGATGATGAGACGCAAGTGTCAAAGTGTCCCTTTTCTTATTT
GAAAAGACTATTTAAACCGACGAAATAAGCTATGATCCGGCAGGGCTGTGTCCCTGCTTT
TTTTGTACGATCCATGTCACGATCGCAATGACGGCGAGAAAACAAAGGCTGACCAGAAAA
CCGGGCCGGCTCGATTTCTCAAACAGCGTCCCGGAGACGGCCGCGACAATCAGCACAAGG
GCGATAACAATCTGTGCGGTTCCCATCTTTGTCGTTTCGAGCAGTTTCTTGCCCGAGAAC
AAAATGAACAGCCACGTATAAAGAAGCATGAGGCCCGCTGCGGTTGTCATGTGTTCATAT
ATATTTTTCGGCAGCACCAATGACAGGATGATGGAGACGATGAGTCCGGCAAACGTCAAT
CCGAGCGCAGGCCAGCAGATTTTTTTGTTTTCCTTTAATCTGAAGCATTTCGGCGCATCC
CCGTCATCGGCCATTGTACAAAGCAATGTCGTCACGGCAAACAGCGAGGCGACGAGCGTG
GAAAATCCCGCAATAATAAAAATCCCGTTAAAAATATCAAGAATGATATCTAAATGAAAA
CCCTTCAGCGATGTAATAAACGGGCTGTCCTGCTCGGTGAATTTGCCCAGCGGCACTAAC
AGCAGCGCCAGGCCGAGAGAAATGACGTAAATCACCGCAAGTACGGCAAGCATCAGCCGG
CCTGATTTTGAGGCTTCCTCCGGTTTTTTCAAGTGTACGGTCATCAGCCCCAAGACTTCA
ATTCCTCCGAAGGCGTAAAACGCATAAATCAGTCCCGTCCATAACCCCATCGCTCCGTGC
GGGAACAAATCCTTTGATTCGTTCGGCACCTGCACATCCGGTTTATGAGAAAATATACCG
CACAGCGCCAATATGGCGATCACGATAAACATAAATATCGCCGCCGTCTTGACAACAGCG
AGCACATTTTCCGTTTTTTGAAAAACGGACAGCCCCGTAAATATAATCAAAAGACCGAGC
ACCGCATAGATGGAGGCGAAAATCCACAGCGGCACATTCGGAAACCAATGCTTCGTAAAC
AGCGAGATTGCTGTCAGCTGGCTTCCCGTGATCAGCATCTCGGACGACCAGTACACCCAT
CCGTTGCTGAAACCGGCCCAAGTGCCGAAAGCCTTTCTCGCATAAGCGCAAAAAGACCCC
TTTTCGGGCTGTTTAGCCGAAAGCTTCGCGAGCTGCTCAAAGACAAAATAGGTGCCAAGC
CCGGCAATAAGAAATGAGATCAGCGCGGAATATCCGCTTTTGACAATAGCAATGCTGGAC
CCGAGAAAAAAGCCCGTCCCGATTGTGCAGCCGACGCCGATTAAGGAGAGCTGCCACCAA
GCGAGATTTCCTTTAGGCTGGTCCTGTGATTTACCCATGAAGTTCAACCCCTTTATCAAA
GCTTAGATTGCAGCCGTCAGAAGGGGAATATACATCCAATAAATTGCTTTACATGAAACA
AACGGACGGAGTTCATAATAGAAGAAAAAAGGAGCAGTCTGATGACACAGCAATTTATCG
TACCGCCGAAAAAAGGGCTCGGCCTGAAGGTTCACAAAGGGCAGATTATAAAAGTTGTCG
ATGTGGAAGGACAGCAGGTGGCTGACTTCACGGCGTATCATGCCAAGGACTTTTATGAAC
ATCTTGATCAGGGCGCGACGATTGATGCCAACCAGTCCATTCATGTAAAAACGGGTGATC
ATATTTATTCAAATTTATACAAGCCGATGCTGACGCTGATTGAAGATACAGTCGGTAAGC
ACGATCTGCTGCTTCCCGCCTGCCGTCCGGATATGAACAGACTTTTATACGGAAAGCATA
AAGACGAACTCCAGGATACGTGTTATGACAATATGAGCGGGGCGCTTGAACCGTTCGGGG
TGCCGCGGCCGCATATGCATTACCCGTTTGCCATCTTTATGAACACGGTGCTCGATGAGA
AAGGGAACTTATCAGTCGAAACGCCTCTTTCTGACGCGGGTGATTATGTACGGCTCCGTG
CGGAAATGGATCTCGTCGTCGCGTTTTCATCCTGTCCGATCGAAAAAGGAAAATGCAACG
GAGACAGCATCACGGCGCTGCGGGTGGAAATCAGCTGATCCCGGTGTATTTGATTCACTT
AAAATCCGCACCTGTGCTATATTTAACAGAGAGTCGTACATAGTGGCATGATTCATTTTC
AGCATGAACGGGAAATGGATCATAAAGAAACAATGCAGGAGGAGTGATTGGGATGAGCAT
CCAGAAACAAATTATGAATGATCTCCATGTAAAGCCCTCAATTGATCCGAAACAAGAAAT
TGAGGACAGAGTGAACTTTCTGAAACAATATTTGAAAAAAACAGGTGCCAAAGGCTTTGT
GCTCGGCATCAGCGGGGGGCAGGATTCCACGCTTGCGGGACGCCTCGCCCAATTGGCGGC
TGAGAGCATCAGAGAAGAAGGCGGAAATGCGGAATTTATCGCCGTCCGGCTTCCACACGG
CACACAGCAGGATGAGGATGACGCCCAATTGGCGCTCAAATTCATTAAACCTGATAAATC
ATGGACATTTGATATTAAGTCCGCTGTCAGCGCGTTCGCCGATCAGTACAAAAAAGACAC
GGGCGATCAGCTGTCTGACTTTAACAAAGGAAATGTAAAGGCCAGAATGAGAATGATCGC
TCAATATGCCATCGGCGGACAAGAGGGGCTGCTTGTCATCGGCACCGACCATGCGGCCGA
GGCAGTGACCGGTTTCTTCACGAAATACGGTGACGGCGGAGCTGATCTGCTGCCGCTGAC
CGGATTAACGAAACGCCAGGGCAGACGTTTATTAGAAGAGCTCGGTGCGCCGGAGCGCCT
GTATTTGAAATTACCGACGGCCGATCTGCTTGATGAAAAACCGCAGCAGACTGATGAGAC
CGAACTCGGCATCACCTACAATGACATTGATGATTATTTAGAAGGCAAGGACGTTTCTTC
CGAAGTGATTGAGGCGCTGGAAAAACGCTACCTCAGTACGGAGCATAAGCGCCAGGTGCC
GGCATCGATGTTTGATGATTGGTGGAAATAGAATGAAAAAAACCTCCCTTTTAAAAGGGA
GGTTTTTTGTTTATCGCATTTTTATTTATCTACACTTTCATAAATCCCTACCCAATACCC
TTTGCTGCTGTCATAGTATTTGCTTTTGAAAATCCACTTTGTTCCATCTAAAACGAAAGA
AGCAGCGAAGTTTCCGTTAGGGCTTTGAACGAGTTTGATGGCATTAATGCCGGCATCTGC
TTTCGTTGAGATTGGGCTATTTTCCATGGATGCGGATGCTGTTGGTGATGCGGCAAAGGC
AGGAGCGGCAGACATCAGTAAGGCAAGAGACAGCGCAGAACCGGTTAACACTTTTTTGAA
GTTCATTTCGAGCACTCCCTTTTCAAATGAAATGTGTTACGTTGTTAATAATTAGACAAT
TATCCATAAAATACCTCTTCTGTTTCTAAAATTTTTTTCTTAAATTGAAAAAACATCCCT
TCAGAGGGGCTTTTTATTTATTGATCCATTTGCATGGATCAGGGACATGTTTTCAAAACG
TTTTTTTATTTGATACGGATATGATTCAGCTTCACCATCAATCTGTCGGTGAATCTTCGA
AGGCTGCCTCTCGAATCAGGCTCAAAAGGCAGATTTGCTTGGGCAGCGATCGTTTCTGCG
ACCTGCTGAATAGACATTTGGTCTGTATGGAGATGTTCTGTGAAGAGGCTATCAGACAGG
CTGTTGATGCAGCGGTCGATTTGTTTTGCGGCCCAGGAGTTTTTTCCTTCCGCTCTGGTG
CGCAGGCGTTTCAGCAATGTTTCCTTTGAAGCCAGCAGGGTAAAGTGGTGAATGGTCCGG
CCATCCTGTCTCAGCCTGCTGATAATGTCATGGAAGTATTGATCGTTCGTAATGGTCATG
GGCACAATGATGATGCCCTGATATGTATCTGACAAATAGGAAAGCATGCTGTAATTGAAT
TCCCGCCACAGAGGGTAGCTTTGAAAGTCATCTTCAGCGATATCCGGCGGTATCATCGAA
CGCATCGCAAACCCCATCTTTTCAGGATCGTATACGTAAGACGGTTTCAGTCTTCTGTGC
AGTTCAAACGCTGTTTGTGTTTTTCCGGAACCGAAAGCCCCATTTATCCAAAGGATCACC
ATGATATCCCCCTTTTTCTATATGATACAAAAAAAGACCCTTCGATCGAAGAGTCAGCGG
GAAAAAACGGACGTATATTCGCGGAGCGATTCCTTTATATGCGTAAAGGCATGTTCTCCA
AAATACTCAAGAGAAACAAAACCGTCATATTGTCTGTTCATCAGCTCTTTTAAAAATGCT
TTTTGATCGAGATCTCCTTGAAAAATCGGAGTTGGCTTGCTGAGATACCAGTTGTCAAAA
TTCCAGTGATAGTTTTTCAGATGAATGTGGCTGACGGTATGATACAGTTTTTCTAAAGCG
GACATTTGGTCAACGTGATTGACGTGTAGGTTGGAGCCGTCAAAAATGGTGCGGACCCGC
GGATGTCCGACATCCTCCAAAAATGCCAGCGCCGCCTCCGGTGTATCCGCGTACGTATCG
TAATGAATCTCAAGCCCGATATCGACTTCATAGTCATCTGCGAGCCGTGCCGCCTGCTGA
AATTGATCAACCGCACGCTGCCACTTTTCCGGTGATGTCCGGTGCGAAGGAAGATTGCCG
GCAAAGACTCTGATCAAGGGACTGTGCAGCTGTCGTGCCGCGCTTAATGCCCTTTGAACA
TCCTTTAACGCCTGCCTTTCATCCTGAGCGGCGAAGTCAGTGTACAAACTGACGGCAGGC
ACCCCGAGGCCTTCCTCCTGAAGCTGCTGATCAAGCCTGTCGAGCGGGCCGATTTCCTCT
ATATATTGTTTAGCGTGTCCGTACCACAGTTCGATTCCCTTAAAGGAGTGCTCCTTCGCG
AAAGAAATGATGTCGAGAATATGCTTTTTTTTAAAACCTGTCGTGCAAAAACTCAGTTTC
ATCGGTAATCCTCCCGTAACTGTCTATCATATGTGTACTTTTTCCCCGGGTGCGATACGG
ATAAACAGGTGAAAAGGGCAGACACTTTTTTATAAGCGGGGTGTGTCTGCATCAGGTCGG
TGCGGCACACAAATTGTTTAGCGCTTTTTTGCGTCAAAGTATTAAATAATTGACCGAAGT
GTTGTACAATTAATTTCATTCGAGTAAGGGGGAGAAGCCATTGAAAAATGAAACGGAGCT
GACGGACTTCAGTCCCGTCTGCAATAAACCGACTCGCGCTCGTTATGTGATACTGATTCT
TTTGTTTTTTATCACTGCGATTAATTATATAGACCGTGCCAGTGTATCCATCGCCGCCCC
GTCCATTCAGACATCGCTGAACATAAGCCCCGCGCTTTTGGGCGTCGTCTTTTCCGCATT
CAGCTGGACTTATACGGGAATGCAGATTCCCGGCGGGCTCATTTTGGACAAATTCGGGTC
AAAACGGACGTACGGCGTTTCTTTATTGATCTGGTCGGTTTTCACCGGAGTGCAGGCTTT
TGCGGCCAGTTTCGGATTTTTATTCGGCTGCCGCCTGATTATCGGGCTGGCTGAATCGCC
TGCGTTTCCGGCAAACAACCGGATTGTCACGACATGGTTTCCAAGGCGGGAACGCGCCTT
TGCGACGGGTGCTTATACGGCGGGGGAATATGTGGGGCTGGCGTTCGCCACACCGGTTTT
ATTCTGGGTGTTAACGGCATTTGACTGGCGCGCCGTCTTTATTTCCTCAGGGGTGCTCGG
GCTTGTTTTCTCCATTTTCTGGTTCAAAATGTATCACGAGCCGAATCGGTGCCGGAAAGT
GAACCGGGAGGAGCTTGAGTATATTAGAGAAGGCGGCGGACTGACAGAGGTGTCAGAATC
AGCCGGCAGGATCACGTGGCCGGATTTCGTCCAGCTTCTTAAATACCGCAAGCTTGTCGG
CTTGTATATCGGCCAGTTCGCCGTAGCCTCCACGCTGTTCTTCTTTTTGACATGGTTTCC
GACTTATCTGGCGGAGGCAAAGCACATGGCTTTCTTAAAAGTCGGCTTCGCCGCATCAAT
CCCGTATATCGCCGCCTTTTTCGGCGTATTGTTCGGCGGATATTGGTCTGACGGAATGAT
GAAACGGGGCGTGTCGGTGAACGTTGCCCGGAAAACGCCCGTCATCCTCGGTCTTCTGCT
GACAGGCTCCATCGTGCTCGCGAATGTTACGGATTCTGCTCCTGCGGTTTTGACGATCTT
ATCCATTGCTTCTTTTGCGCAGGGCATGTCCAATATATCCTGGACGATGCTGAGTGAGGT
GGCGCCAAGCGAGACAATCGGATTGGCAGGAGGCGTGTTTAACTTTTTCGCCAATATGGC
CGGTATTATCACCCCGCTTATCATCGGGTTTATCGTTTCTGCGACCGGTTCATATAACGG
AGCGATTCTGTTTGTCGGCGCTGTCGCATTTATCGGGGCATTTTCTTATATTTTCATTGT
CGGAAAGGTGGAACGCATTACGCTCCGATAGAAAGAAAAACTCATCTCTTCTTAATAAAG
GATGGGTTTTCTTTCATTGCATTATCTCTATGTTTCAATATTGAGTTATCATATAATAAA
CATAACTTTTTCATTTCTTAGGAGGATTTCGCCGAAGATGAACGCAAAACGTGCCATTCC
CGTAAGAGAAAGAAATATCGTACTGATCGGATTCATGGGTGTCGGAAAGACAACAATCGG
CCAGCTGGTCGCTAAGAAATTATACAGAGACTTCATTGATATTGATCTGCAGATTGAGAA
AGATTTCAAGATGTCCATCCCTGAAATGTTTGAGAAAAAAGGTGAAGCCTTTTTCCGTCA
GACCGAAAAGGATTATATATTAGATATCTGCCGCAATACGAAATTCAAGATCGTGTCACT
TGGGGGCGGTTCGTTTAAACAAGAGGAAATCAGACAGTGCTGCCTTGAAAACTGTCTCGT
GCTCCATCTTGATTTATCATGGGAGAATTGGAAGCAGCGGGCTGATCTGCTGATTGAAAG
CCGTCCCGTTCTGCATAACCGTTCCATGGATGAAATGCAGCAGCTCTTTAACGAGCGCCA
AAGCATCTATGATAAACATAATTCAAAAGTGGCGACGGATAATCTGGAACCAGAAGAAAT
AGCCGATTATATCGTAGAAACGTTAAAAATCGGCTGGGACCTGTATCAGCCGATGTAAAA
AGAGCCGTGACGCTGTGAGCGCACGGCTTTTTTGTTTTTAAACAAACGTTTATTAAAATG
TTTAGAAAATGAGTGTAAAATCGTGTTAAGATAGAGTCAGAAAATTAAATCTTATAAAAC
AAAGGAGAATAATCGGATATGCAATTATACGACTTGCCGCTCGACCAACTGCAAACCTAT
AAACCAAATAAAACCGCTCCTCATGACTTTTCGGATTTTTGGGCATCATCATTACATGAG
CTTGCAAAGGAAGAGGCAAAGCCTGAATTGACGGCTGAAAGCTACCCGGCTGACGGCGTG
AAAGTATTCCGGCTGACATACCGAAGCTTCGGCAAGGCGGAAATTAAGGGATGGTACGCC
GTTCCCGACCGGCAAGGACCGCATCCGGCCATCGTGAAATATCACGGCTATAACGCGAGC
TATGACGGGGATATACATGACATCGTAAATTGGGCGCTACACGGATATGCCGCATTCGGC
ATGCTTGTCCGCGGTCAGCACAGCAGCACAGATACAAGCGTCTCACCGCATGGACACGTT
CCCGGCTGGATGACGAAAGGGATTTTAGATAAAGATACATATTATTACCGCGGCGTGTAC
TTAGACGCCGTCCGGGCTTTGGAAGTCATCAGCGGCTTTGAGGAAGTGGATGAAACGAGG
ATCGCCGTCATCGGCGGGAGCCAGGGAGGCGGACTTTCAATCGCCGCGGCGGCACTATCT
GACATTCCGAGAGCGGTTGCGGCCGATTATCCTTATTTAAGCAATTTTGAGCGGGCCATT
GATGTCGCTCTTGATGAGCCGTATCTTGAGATTAACTCCTTTTTCAGAAAGAACGGCAGC
CCTGAAACGGAGAAGGCCGCGATGAATACACTGGCCTATTTTGATATCATGAATCTGGCG
GACCGCGTAAAAGTTCCGGTGCTCATGTCCATCGGGCTGATTGACCGCGTGACTCCGCCG
TCGACGGTGTTTGCCGCTTACAATCATCTGGAAACGGAAAAAGAATTGAAGGTTTACCGG
TATTTCGGACATGAATACATACCTTCTTTCCATACGGAAAAGCTGGCCTTTCTGAAAGCG
CATCTGAAAGGCTGACGACAGCGAAAAGCCCAAGTACTTGGGCTTTTTTCAGGAATGATC
ACGGAAAAGGACGGATACTGATGGAACAAAGGATCATCGAAGAATTAAAACGAATTGAAG
CACAGCACGGCGTCAAGGTGCTTTATGCCGTAGAATCAGGGAGCCGCGCATGGGGGTTTC
CGTCAAGCGACAGCGACTACGATGTACGGTTTCTCTATGTGCCGAAAAAAGAATGGTACT
TTTCGATCGAACCGCATAGGGATGTCATAGAAGAGCCGATTCATGACATGCTTGACATCA
GCGGCTGGGAACTGAGAAAAGCGCTGCGGCTTTTTAAAAAATCAAATCCGCCTCTTTTGG
AATGGCTCTCTTCTGAGATGATCTATTATGAAGCTTTCTCAGCGGCTGAAAAGCTTCGAA
AACTGAAAAACCGCGCCTTTTCGCCTGAAGCCGGCATCTATCATTATCTCAATATGGCAA
AACGGAATGAAAAAACGGAATTGCGGGGCAGTGAAGTGAAGATTAAAAAGTATTTTTATG
TTCTGCGTCCTCTCCTTGCCTGCAGATGGATTGAAACGTTCGGCTCCGTACCGCCGATGT
CATTTCCCGTACTGGCCGATGCCTTATTGACGGATGAAGCGCTCATTTCTGAAATCAATA
CACTGCTTACAAGGAAAAAAAGCGGTCAGGAGCTGGCCCCGGAACCGAGAAATACGATCA
TTCATGCATTTATAGAAGAAGAAATAGAACGCATCAGGCACTATGTCAAAATGATCAAAA
CGCCGAAACCTGACATAACGGAGGAACTGAATCAGCTATTGATTCAGACCGTCGAAGAGG
CGTGGGGGTAAAAAGGCGGAAATTGACGATTGCCGTCATTTCCGTCCGCCTTTTTTCGGC
ATAATCCGCCTGCTATCTAAGAAGCTGATTGTGGTAAAACCACAAAAATTTATCAGAATC
TTTGTATTTTTAGAATATTGTGAGAGGATGTTTTGTCCATTTACAATAGACTCATACAAA
TACTTCTTAGATTGCGGGGTGTTAAGGTTGGAAGTGATTACAAGAGATTTTTTCTTATTT
TTATCCAAGAGCAGCTTTCTCAATAAGATGGCGCGAAGCTGGGGAAGCCGTGTGGCAGCC
GGCAAAATCATCGGAGGAATGGATTTCCGCAGTTCTATCCCGACAATCCGACATTTGAAC
AGCCAAGGGCTGTCAGTTACTGTCGATCATTTGGGGGAATTTGTCAACAGCGGTGATGTC
GCGAAAGAACGCACCGAGGAGTGCATGCAGACCATCGCCTTAATCGCTGATGAACAGCTG
AATTCCCAAGTGTCATTAAAAATGACGTCTTTAGGTCTTGATATAGATCTCGATCTTGTC
TATGAAAATATGACGAAAATCCTCCAGACGGCTGAAAAACATAAAGTCATGGTGACGATT
GACATGGAAGATGAAACGAGATGCCAGAAAACGCTGGATATCTTTAAAGACTTCCGGAGC
CGGTATGAATATGTAAGCACCGTGGTGCAGGCTTATCTGTACAGAACGGAGAAGGATCTT
GATGACCTCAGCCCGCTGAATCCGTTTCTGCGGCTTGTCAAAGGGGCCTATAAAGAATCG
GAAAAGGTGGCCTATCCTGAAAAAAGCGACGTCGATGAAAATTATAAAAGACTCATCCGC
AAACAGCTTTTAAAAGGACATTATACGGCAGTTGCCACGCATGATGACAAAATGATCGAG
TTTACAAAACAGCTTGCCAAAGAGCACGGCATTCCAAACGACCGTTTTGAGTTTCAGATG
CTGTACGGCATGCGCTCGCAAACCCAGCTCAGCCTGGTGGAAGAAGGATACCGCATGAGA
GTCTACCTGCCTTACGGGGATGACTGGTACGGCTATTTCATGAGACGGCTTGCCGAACGC
CCCTCAAACATCGCATTCGCCTTTAAAGGGATGACTAAGAAGTAAAAAAGGGAGAGATGA
CAATGACTACACCTTATAAACACGAACCATTCACGAATTTCCAAGATCAATCGAACGTTG
AAGAATTTAAGAAAGCGCTTGCGACGGTAAATGAGTATCTGGGAAAAGATTATCCGCTCG
TCATCAATGGTGAAAAGGTAGAGACGGAAGCGAAAATCGTTTCAATCAATCCGGCTGATA
AAGAAGAAGTCGTCGGAAAAGTGTCAAAGGCGTCCCAGGAGCACGCTGAGCAAGCGATTG
AAGCAGCTGCGAAAGCGTTCGAAGAGTGGAGATACACATCCCCTGAAGAAAGAGCGGCCG
TTTTGTTCCGCGCAGCTGCCAAAGTCCGCCGCAGAAAGCACGAATTCTCCGCCCTGCTCG
TCAAGGAAGCAGGAAAACCTTGGAACGAAGCTGATGCAGATACGGCTGAAGCGATTGACT
TCATGGAGTATTATGCACGCCAAATGATCGAACTGGCAAAAGGCAAACCGGTCAACAGCC
GCGAAGGCGAGAAGAACCAATATGTGTACACGCCGACTGGAGTGACAGTTGTTATTCCGC
CGTGGAACTTCTTGTTTGCGATCATGGCAGGAACAACAGTGGCGCCGATCGTTACTGGAA
ACACAGTGGTTCTAAAACCTGCGAGTGCTACACCTGTTATTGCAGCAAAATTTGTTGAGG
TGCTTGAAGAGTCCGGATTGCCAAAAGGCGTAGTCAACTTTGTGCCGGGAAGCGGAGCAG
AAGTAGGCGATTATCTTGTTGACCATCCGAAAACAAGCCTTATCACATTTACAGGATCAC
GTGAAGTCGGTACGAGAATTTTTGAACGCGCGGCAAAAGTGCAGCCGGGCCAGCAGCATC
TGAAACGCGTCATTGCTGAAATGGGCGGTAAAGATACGGTTGTTGTTGACGAGGATGCGG
ACATTGAATTAGCGGCTCAATCGATCTTCACATCTGCATTCGGCTTTGCCGGACAAAAAT
GTTCTGCAGGTTCACGTGCAGTTGTCCATGAAAAAGTGTATGATCAAGTATTAGAGCGTG
TCATTGAAATTACGGAATCAAAAGTAACTGCTAAACCTGACAGTGCAGATGTTTATATGG
GGCCTGTCATCGACCAAGGTTCTTACGACAAGATCATGAGCTACATTGAAATCGGAAAAG
AAGAAGGCCGTTTAGTAAGCGGCGGCACCGGAGATGATTCAAAAGGCTACTTTATCAAGC
CGACGATCTTCGCTGACCTTGATCCGAAAGCAAGACTCATGCAGGAAGAAATTTTCGGGC
CTGTCGTGGCGTTTTCTAAAGTGTCAAACTTTGATGAAGCTTTAGAAGTGGCCAACAATA
CTGAATATGGTTTGACAGGCGCGGTCATTACAAATAACCGCAAACATATTGAACGGGCGA
AACAGGAATTCCATGTCGGCAACCTGTACTTCAACCGCAATTGTACGGGAGCGATTGTCG
GCTACCATCCGTTCGGAGGCTTCAAAATGTCCGGCACTGATTCAAAAGCGGGCGGCCCGG
ATTATTTGGCCCTCCACATGCAGGCGAAAACAATCAGTGAAATGTTTTAAGAGGGACTGA
ATGGGCATCCTCCTCGCGGGGGGTGTCCATTTCACCATAAACATATAAAGCGGAGGAGGA
AATGCCATAGCAAACATTCAGTTGATTATTTCCATTTGTATCTATATGGCGGGTATGCTG
TTTATCGGTTATTTCGCCTACAGACGGACGTCAAATCTGACGGATTACATGCTCGGGGGG
CGTTCTTTAGGCCCTGCCGTCACAGCGCTCAGCGCGGGAGCGGCGGATATGAGCGGATGG
CTCTTGATGGGGCTTCCGGGTGCTATGTTCTCGACAGGATTAAGCGGCGCTTGGATTGTG
CTCGGGCTTGTGCTCGGGGCGTGGGCGAACTGGCTTTTCGTGGCACCGAGGCTGAGAACG
TATACCGAAAAAGCGGGGAATTCCATCACCATTCCGGGTTTCCTTGAAAACCGTTTCGGT
GATCATACGAAGCTTCTCAGACTGTTTTCGGGTCTTGTCATTCTCGTCTTTTTCACATTT
TACGTATCATCCGGCATGGTCTCAGGAGGCGTCTTATTCAACAGCATTTTAGGGTTGAAT
TACCACACGGGACTGTGGGTCGTGACAGGCGTCGTTGTCGCCTACACCTTGTTCGGAGGC
TTTTTGGCGGTAAGCTGGACGGACTTTGTTCAAGGGATCATTATGTTTGTGGCGCTTATT
CTCGTACCGATTGTGACGATTTTCCATACGGGCGGCCCGGGGGAAACCGTTGCCGATATC
CGTTCCGTCAACCCGGAACTGTTTAATATGTTCAAAGGGACGACCGTCCTTGGCATTATT
TCTTTATTTGCGTGGGGGCTCGGCTATTTCGGGCAGCCGCATATTATTGTGCGCTTTATG
GCGATCACATCTGTGAAAGAAATCAAACGCGCCAGACGGATCGGAATGGGATGGATGATT
TTGTCTGCACTAGGCGCGCTGTTTACGGGTCTTGCGGGAATCGCGTATTACCACCAGCAC
GGACTGAAGCTGGCTGATCCGGAAACCATTTTTATTCAGCTCGGCAACATTCTGTTCCAC
CCGATTATTACGGGATTTCTCATTTCTGCGATTTTAGCGGCCATTATGAGTACGATTTCG
TCTCAGCTGCTCGTTACGTCCAGTTCTTTAGTAGAGGATTTGTATAAGTCCATGTTCAGG
CGTTCGGCTTCTGATAAGGAACTCGTATTTCTGGGGAGAATGGCAGTGCTTGCGGTGTCA
ATCATCGCTTTGGTGCTCGCTTGGGAGAAAAACAACACGATACTTGGTCTTGTCAGCTAT
GCATGGGCGGGATTCGGCGCGTCATTCGGGCCGGTCGTACTGCTCAGTTTATTTTGGAAA
CGGATGACGAAATGGGGGGCACTCGCCGGCATGATTGCGGGAGCGATTACCGTAATCATT
TGGGCGAATGCCGGTCTTTCAGACTTTTTGTACGAAATCATTCCGGGCTTTGCTGTAAGC
CTTGCCGCTGTATTTGTCGTCAGCTTATTGACACAGGCTCCGTCAAAAGATGTCACAGAT
CAGTTTCATGATTACCGTGATACACTTTCTCAATAAAAGCAAGGAACGAGAGGAAGAAGG
GACCGCCCTTTTTCCTCTTTTCACGATACAGGCTTTCGGATCATGCCGTTTTGGGAATAG
GTGAATTTTTTTCTATACAAAAAGTCACCCCGCAGAGTATGATAAAGATAAAAAGAGCAT
AGGAGAAATAGGTATGGAAGAGCTTTTAGAGAGAGTTTTTTCATTTACGGACATTGATAA
ATTAATTGATTTCATCAGTTATGAATTGCAGAAGCCCGTTATTCTGGAAAGCGCGGATTT
CTTTTTGCTTGCCTATAATTCTTATTACATTAATCACTTCGACTCCGCCAACCAGCAGAC
GATATTTTCAAAAAAATGCCCCGTGCAGATTTTTGAAAGGTTTCTGAAGGACGGGGTGAT
CGAAAAGCTGAAAACCGTTCCTGAACCGTTCCGTGTCGAAAAAATAGACAGTATCGGACT
GAATCAGAGAGTGGTTGTAAGCGCAAAACATAAAGGGGAAGTGATGGGCTACATCTGGAT
TCAGGAGCTCGACCGAAACTTGACGGACGAGGAGCTCGATTTTTTATATGAAACTTCATT
TCATGTCGGAAAAATCATCTATAAAACGAACCGGCTGAAACAAGAAAAAGAAGAAAGAGC
GGAAGACCTGGTGAAACGGGCGATCTTTCAGCAATTCTCCTCTGAAAAGGAGTTCAGGCG
GGAAGCGGAAAAGATGAACGCCGTGCTGCCGTCGGTTTTTTCAGTAGTCGTCCTGCACGC
CGCAAATGGGGATGGGGAGGCAGTCGAAGATGTGAAGGAAAACATCAAATCGTACTTGAA
TTTGCGGGATAAAGTCAGTCACGTCTTAACCATTGATTCCAATATTGTCATCGTCGTCGC
AAGCTTCTCGCAAAAAAGCTCCGGCACTTCGGCAGCATCTGAATTCATCCACAAACTGCT
GACTCATTTTCACTTTCAGAAGATCCCCACTCCCATCTATATCGGAATCGGCAATGAATA
CAGCAGCATCCTGAAGCTCGGCAAAAGTTATATAGAAGCCCTTGAAGTCATAAAGGCCGC
CGAAATTACCGGAAACCAGGAAAATATCCCGTACGAATACAGTAAGCTCGGGATTTACCG
CTATCTTGAAAGCATCGAAGAAAAAAACGCCTCACTGGAATATGTAAACGATGATTTAGC
GTTATTAAAAGCCAAAGACAGAGAAAGCAGTACAGAACTGCTGAAAACGTTAGAAATCTA
TCTCCTCAATAACTGCAAAACAAAACCAGCCGCAGAACAGCTTTTTATTCATCAAAACAC
ATTGAACTACCGTATCAAACAGATTCTTGACATGACATCAATTAATTTAAACGACTTCAG
GACAAGGTGCCAGCTGTACCTCGATATCATGCTGATGAAAAAGAGATAAAAAAGAAACCA
GTCGCCGTACTGGTTTCAGTTTTAATACCTTCCCGCTTATCAATCTCAGAACCTCACTTC
TGAATCACTCCTTTTCCGCAAGATGAGAAATGAATAAACACTGCTCCTCAATATGTGTTA
TACTTTCATTGATATTGATTCTCAATTAAAAATATTTGAAGTATAGATATAAACGGGAGG
CAGAACGATGGCGGAAAATCATGAGGTGTATGACGTCACGATTATAGGCGGAGGCCCGAT
CGGCCTGTTTGCGGCTTTTTATTGCGGGATGCGCGAGCTGAAAACGAAAGTGATCGAGTT
TTTGCCGCGGCTCGGAGGGAAAGTGTCTATGTTTTTCCCTGAAAAAATCATCCGTGATAT
CGGCGGAATACCCGGGATTGCCGGAGAACAGCTGATTAAGCAGCTGAAGGAACAGGCTGC
GACATTTAAGCCGGATATCGTGTTGAATCAGCGGGTGACTGGATTTGAACGGGTGGAAGA
CGGAACCATTGTGCTGGAAAGTTCCAAAGGGGAAAAGCACTATACGCGCACGGTGATTTT
GGCCGTCGGCATGGGAACGCTTGAGGTCAATGAACTTGACAGCGCGGATGCGAGCCGTTA
TTCGGGAAAGAACCTTCATTATAAGGTAGAGAAGCTTGATGCGTTTCGAGATAAGCATGT
CGTGATTTCCGGAGGGGGAGATACCGCGGTTGACTGGGCGAATGAGCTGGAACCGATTGC
GGCGTCTGTTACCGTCTTGCACCGCAGGGAGGAGTTTGGCGGTTTGGAAAGCAGCGTCGC
GAAAATGAAGCGGTCTTCCGTGCGGGTGCTTGCGCCGTATCGACTGAAGCATCTCAACGG
CACCGGAGAACGGATCGAGAGCGTCACCATTTGCCAAACTGAGTCCGGACTTTCTGAAGT
CATCAAGCTTGATGAGCTCATTATCAACCACGGGTTTAAAATTGATCTCGGTCCGATGAA
GGACTGGGGGTTTGAGATAGAAGAAGGCAGGATTAAAGCTGACAGACATATGCGGACGAA
TCTTCCGGGCGTGTTTGTCGCCGGTGACGCCGCCCATTATGAAAGCAAGCTCAGATTGAT
TGCCGGCGGTTTCACGGAGGGGCCGACCGCCGTGAACAGCGCCAAAGCCTATTTGGACCC
GCAGGCGGATCAGATGGCGATGTATTCGACTCACCATAAAAAATTGGTGACACAATAAAA
AAGGGCTGACCCCCGATGTTGAGCCTGAGGGTCAGAAAAGCATTCCGGGTATCAGCTGTG
AACGAGCATGTCTTTCATTTCATTTCGTATAAACGCAAATAACTGTTCCTGATTTTTCAC
GGCGGTAAACCCGCAGCCGGCGGGGACGTCTTCGCCCATGCAGATGACGGGAGGGCGGTT
TGCTGACGGATCCGGTGATATGCCGATTTGTTTTCCGGCGCTGATCAAATGCTGAGCGGA
TTCTTTGCCCGTACAGATAATCATTTGCAGAGGAGACTCACTGATCGTGCGTTCGATCAT
GGAAGTGAACCGCTCATCCGCGATATGCTCATGGGTGATATAAAACGGGCATGATTTTGA
GTCTGACAAGTTTTCTGCTGCTTGACGGCTTCCTACAATGAGTGAATGCGGAGAATCAAT
TTGACATTCGGATAGGAGAAAGCCCCGTTTTGTCAGTTCCGTCTTTGCGGCCTCAGTCGC
TGCATTCAGGCTTGCGGTCACCCGGCGGATATCGATCTGCTTGAAAGCCAGTGTGTCAAA
GAATTCGCATACCGCAAGGCGTGATGTGAAAAATAGTTGTTCAAAGGTGCTGATCTGTTT
CAGGATGTTTTCGTTTGCGGGCATTTTTTTAACGATCCGCTTCGGCCATTCAATAACATC
GGCGCCATACTCGCGCAGCTTGTCTGTCAATGTATGTTCTTCATCGCCATGAGTGACAAC
CATGATATGCCGCCCGATGAACGGTTTGCTTTCAAACCAGCTGTGTGTTTGAAAATTGAC
AATATCACCGATGACGATAATGGCAGGGTTGGTGATGTTTTGGCTTTGAACTTTTTCATG
GATGTCCTGAAGCGTTCCTTTAACGCTTCGCTGCCGCCCCCACGTCCCCCATTGAATGAC
GAGTACGGGAACGGAAGGGGATTTTCCGTACTCCATAAGCTGCCGGCATATAAACGACAG
ATTTTTAACGCCCATGTAAAACACAAGCGTTTGAACGCTTCGGGCAAGCCCTTCCCAGTC
GAGATTCGGCCTGCCTTGCAATGATGTATCATGAGCGGTGATCATCGCGAAGGACGAAGC
GAAATCACGATGGGTGACGGGGACTCCCGCATACAGCGGCGCTGCGATTCCCGAGGTGAT
GCCGGGCACCATTTCGTAGCGGATGCCGTGCTGATGAAGCGCCTCCGCTTCTTCGCCGAC
TCTGCCGAACACACTTGGGTCTCCGCCTTTCAAGCGGACGACGGTGCAGCCCTCCGCCGC
TTTTTCAATCAGCAGGGCATTTATCTCAGACTGTTTCATAAAATGACGGTCGGGCAGCTT
TCCGCAATAAATGAACCGGCAGTCCGGTGAGGCATATTCAAGGAACTTTGGGTTTGCGAG
CCGGTCATACAAAATGATATCCGCTTTCTCCAGAGCCTGTTTTCCTTTTACGGTGATCAG
CCCCGGGTCTCCTGGTCCGGCACCGACAAAATATACGATTCCGTTTTTCATGATGGCGTC
ATCCCTTCAGCAATTTAAAAAATGAAGGACCACTTGAAAAAGTGATCCGGTCTTTGCTCA
ATACAGGAGGTATACATTCTCTCCTTCAATCAGTGTTTCGTATGTTTTGACACAGCCATG
ATCCGGCTCTTGGACTTTTCCGTCTTCTAAGGAGATTTTCCAGTCATGCATCGGACAGAA
GACGTATTCTCCGCTGACGATGCCTTCAGCCAGGACGCCCCCTTTATGGGGACAGCGATT
TTCGACGGCGCGGACGCTCCCGTCAGAAAGCTTAAATACGGCAAGCTCTTTATCTTCTAT
ATATACGGTTTTTCCTAACTCCTCGGGTAATTCGCTTACTTTGCCTATGCAAACCTTTGT
CATATCTTTATTAACCATGTCCGTTCCCCCTTACTGTTTTATGAAGTCGTGACGACATTT
TCGAATAGATCTTTAGATGCTTTTTTATCTTTAAGGAAGTATTGCCACGGATCTTTGTGG
ACAGAGAGTGTCTCATTCATTCTGTCGTTGAGCTCCTGCCGTTTTTCCGGATCGTTTAAT
ACGGATTGGACATGAGATAGACCGACGCGCTCAAGCCATGCGGATGTCCGCTCCAGATAG
TTTGCCGTTTCTCTGTAGTACTGAAGGTAAGCCCCCGCATATTCTAAGACTTCTTCATTC
GTTTTTACTTTCATCAGCAAATCACCGGCGCGCAAATGGGTTCCGCCGTTTCCGCCGACA
TAAAGCTCCCAGCCTCCGTCGATGCCGACAACGCCAAGGTCCTTAATGCCTGATTCCGCA
CAGTTCCGAGGGCAGGCGGACACGGCCATTTTGACCTTGTGAGGCGTATTGAGCCCTTCG
AATTTTTTCTCAAGCGCAATGCCCAGTGCCATGGAATCTTGCGTGCCGAAGCGGCAGAAT
TGTTCGCCTACGCACGTTTTTACCGTGCGGAGTGTTTTTCCGTACGCGTAGCCTGACGGC
ATATCAAGCTCGGCCCATACTTTCGGCAGGTCTTCTTTTTTGACGCCGATGAGATCAATC
CGCTGGCCGCCTGTCATTTTAACGAGCGGGATCTCATATTTGTCGACGACATCGGCGATC
TTACGGAGATCCTGAGAGTTGGTCACGCCGCCGTACATCCGGGGCACGACTGAGTATGTT
CCGTCTTTTTGAATATTGGCGTGCATCCGTTCGTTCACAAAACGGGATGTTCTGTCATCC
TCGTATGTAGCCGGATTAATCATGCCTAAGTAGTAGTTGAGGGCAGGACGGCATTTGGAG
CAGCCCTCCGGCGTTTTCCAGCCGAGCACGTTCATGATTTCTCTTGTATGGGACAGCCCT
TTGGCTTTGATTTCTTCTACGACTTCATCTCTCGACAGTGATGTACAGCCGCAAATCGCT
TCTTTTTGCGCGGACGCGTCAAATTCTGAGCCCAGTGTATATTGAAGAATGTCTTCCACG
AGCGGTTTACAGCCTCCGCAGGAACGGGATGCCCCGGTGCATGCTTTGATTTCGTCCGTT
GATGTGCAGCCTTTTTCCTGAATGGCTTGAATAATCGCACCTTTTGAAACGCCGTTGCAT
CCGCAGATGATTTCATCGTCGCTCATCGCCGCGGTCATGCTTGCGCCTGCTTCCTGGTCA
AGAGGCTGTAAGATTGATATTTTGGAGGTTTCGGAGATATCGGCTTCTTTTTGAATCATA
GAAAACAGGCGGCCGCCCTCGCTGCTGTCGCCGAACAAAACAGCGCCGACAATTTGATTG
CCCCTCAGGACGATTTTTTTATAAATGCCGTCCTGTTCATCGAACACTTTAATCGCTTTT
TTGTCCTCTGATTCGTCAAAGTCACCGGCAGAGAAGACTTCGACGCCTGATACCTTTAAT
TGAGTGGAGAGAACGGAGCCTTCATACGGTTTTGTGTCAATGCCGCAAATATGTTTGGCC
AGCACTTTCGCCTGTTCATAGAGCGGCGCCACAAGACCGTATGCGATTCCGCGGTGCTCG
GCACATTCACCGACCGCGTAAATGTGCGGAATGTCAGTCTGCATATAATCATTGACAATG
ATTCCGCGGTTTACCGGAATGCCGCTTTCTGTGCCAAGCTGTGTATTCGGGCGGATGCCG
ACCGCCATGACGACCAGGTCAGCTTCGATGCTTGTGCCGTCTTTGAAGCGTACGCCTTCG
ACACGGTCAGTACCGAGAATTTCATCGGTTTGCTTTTCAAGGAAAAAGGTCATGCCTTGT
TTTTCTAATTCGTTTTGCAGCAGGCGTCCCGCCGCTGCGTCAAGCTGGCGCTCCATCAGG
AATGGGGCGAGGTGGATGACAGACACGTCCATTCCGAGATTCAGCAGTCCGCGTGCGGCT
TCCAATCCCAGCAGTCCTCCGCCGATGACGGCTGCTTTTTTATATTGTTTTGACGCCGCG
AGCATCGTATCTGTATCTTTTATGTCCCGGAATGCCGTGACGCCTTGTTTGTCTGCGCCC
GGAATCGGAAGGATAAAAGGGACAGAGCCTGTCGCCAGGATGAGTTCATCGTAAGGCTGG
ATTCTGTCTGCATCTGTGATGACGGTTTTATTTTCCGTGTCGACTTTGATGACTGTTTCA
CCGGTATACAGCTGAATGTTGTTTTCTTTGTACCAGTTCCAATCGTTTAACGTAATGTCT
TGAATGTCGGTATCGCCTTGCAGCACTTTTGACAGAAGGATTCGGTTATAGTTGGGATGA
GGTTCGGCCCCGAATATTGTAATCTCGAATTCGTCTTTTGAAACACGCAGTATTTCTTCA
ATCGCTCTTACCCCGGCCATTCCATTTCCAACAAGGACTAGCTGTTTTTTTCCCATCAGA
TGATCCGCTCCTTATCTATGTTTTCTTTAGCGTAGCACAGCAAAAACAAATATTTAAGGT
GCATGTTATGAAATGTAACAAAAAATACTAAAAAATCTAAAAATTTTATGAAAAATTATA
TAGGGCTGATTCGTACCGCGCACATCTTAAAACCGGGCATTTTACAGTCCGGATCCAAGG
CTTCACCAATTAAATCGTTGACGTTTTGCGTGTCAGACCAATGGATGGGGACAAACAACG
TGTCTTTTCGTACGTTTTCCGACCATCTGCTCCGGACCGTGATGCTGCCCCGGGGGGATT
CTATCTTCACGAGAACACGGTCTTCGATATGATAGTCGGCCGCCGTTTTTGGGTGGATTT
CCACAAAGGATTCGAAATGTCTTGCAGCCAAGGCAGAGCTTTTTCTCGTTTGGACACCCG
TTAAGTAGTGAGACATGACTCTGCCTGTCGTTAAATAAAGCGGATAATCGGCTGACGGTT
TCTCTTTTGGAACAGGTGGTTCGTTTGGAATCACACTTAATGCCGCTTTTTGATCCGGAT
GAGCAAATGATTCTGTAAACAAGCGCCCAGTTCCGGGATGATCAGATTCCGGACACGGCC
AATGAATGCCGCCTTCCCGCCTGAGCCTGTCATAGGTGATGCCAGCGTAATCAGCAATTC
CGCCGCGGCTCGCTTCTCTCAGTTCGTTAAAGATTTCCTCCGCTGACGTATAGGGAAAAT
AATGCCCTTTACCAAGAGCCGAGGCAATGTCACAGATAATCTGCCAATCATGTTTCGCTT
CTCCGGGGCAGGTGCGGCTCGCTTCTCTTAATGTCACGCGGCCTTCTACATTTGTCATCG
TGCCTTCGTCTTCCAAATAAGAGGAGGCGGGTAAAATCACATCTGCGAATGCCGCGGTCT
CAGAAATAAATAAATCAACTGCGACAAAGAATCTCAGTTTCTTGATTGCTTGCTTGACGA
AATTCGCATTTGGGCCGGAAACAGCCGGATTGGAACACATGAGAAACAGTCCTTTGATGT
CGCCGCTAGCTATTTTTTCTATCATTTCATAGGCTGAGACGCCTTTTCGCGGCAGCTCAT
CCTGATGAATCCCCCACACCTTCGCAATATACGCCCGGTGTTCTTCAATTTCGATAGAAC
GGTAGCCCGGAAGCTGATCCGCTTTTTGGCCGTGTTCTCGCGCGCCTTGTCCGTTGCCTT
GACCGGTAATCGCCCCGTAACCTGAGAAGGGCTTGCCGATTTTTCCCGTGATCAGCACCA
TATTTAAGAAAGCTTTCACCGCCGCGGTACCGTCAGTCTGCTGTTCGATCCCCCGCGCTG
TAAACAGCATGCCGGATGTTTCCTTGGCAAACTTCACGGCGGCCTTTCGCATATGCTCCA
AAGGAACACTTGTCTGCTCGGAAATCTCTTTCAGATCTAAAGCGTCGGTATGCCGTTTGA
GCTTATCGAATCCGTTTGTTCGTGTGCGGATAAAGTCTTTGTCTGTAAGCTGTTCGTCAA
TGCAGATTTTGACGAGTCCGTTTGCCAGGGCGGCGTCTGTGCCGGGCTTGATTTTCAGGT
GAAGATCGGCTATTTTGGTCGTCGCCGTTTCCCGGGGATCAATGGCGATAATGTAAGCCC
CGTTTTCTTTCGCTTTATCAAAATACGGCATGATCGTCGGCTGGCATTCCGCGATATTGG
TGCCTGCCAGGATGATGACGCGTGTATGCGGAATGTCCGATAATGGATTCGTCAGGCCCC
TGTCCGCGCCGAATGTCTGGCCGGCCGCCGTTGCTGCGGCAGACATACAGAGCCGCCCGT
TGTAATCGATGTATTTCGTCTGTAAGCCGACCCGTGCGAACTTTCCTAGCAGATAGGCTT
CTTCATTTGTAATGGAGGCGCTCCCGTAGACGGCCATCGCATCATTGCCGTGTTCGGTTT
GGATCAGATTGATTTGTTCCTTAATGCGATTCAGTGCTTCAGCCCAAGAGACAGGCACAA
ATTCACCGTTTTTTTTAAACAGGGGGCGTGTAATGCGGGAAGAGTGCACGGCATGCTGAT
GGGCATTCATGCCTTTTGTACATAAACGGCCATGTGTCGTCGGATTATCAATGCCGATTG
CAGTGTATTTCTTCCGTGCCGCGAAGGTTTGTTCCGTAAGCTGCATTTTGCATTGCATGC
TGCAGAACGGGCATTGCGTCTCATATGTTTTTTCCGATTGAATATCTTGCAGTTTGTCAC
GGAAATAACGGAGCATCGGTTCAGTCAAAAAGCTTCATCCTTTCGTATGGCGTTTTCCCG
GCAGACAGGTTTTGCAGCAGGGATATGTCTGAACGAAGATTTTTCAGAAGCTGTGTCCGC
ATATCTTCTTCAAACAGCATTTCTCTGATATGGACGAGGCCGAGTCTGTCAACCCATTGG
TAAATCGCTTCGTTGTAGTGAGCCGTTTCGCGATAATACTGAATAAGGCCTTTCATCATA
GCGGCGGTACTGTCTTCGTTATTCGTCACACAAAAAAGGCTGCCGGCGCGGGCTTGTTTT
CCGCGGACGCCCCCGATATAAACTTCCCAGCAAGTTTGTGTCTGAAGCACGCCGATATCC
TGAATGTAAGCATCGGTGCAATTGTTTTCACATGACAAGCTGACGGATACATAAGCGGGT
ACGGCAAGCATGTCGGTATCTCGTTCAATCCTGCTTGCCAGCTCTTGAAAGGAGCGATGC
TGTCCGCACGTACATGCTCTGATTTGAATCGTCCAGCGGTGCCGGGGGGAGAAAACCGGC
ATGTTCAGTGCTTTTCTGATGCTTGCAAGGTCATTTGGCCTGATTCCGGAAAGCCTCAGC
CGGTGACTGTCAGTCATCGAAACGCCGGGGATGCCGTATTCTTCGATGACGTCTGCGATG
TTTTTGAGCTCTGCCGCACTTGTCAGTCCGCCGTACATTTGCGGAATCAGGGTGCATGTC
TCTTCTGCCGATATTTCATTGAACTGCATAAAATCAGGCCGCGTCCTTTCCAGGTAATAG
TGAAGCGCCGGAATACAAATGCGGCAGCCGTTTTCTGTTTTCCAGCCGATCTCTTTCATT
ACCTCGGCGGCATCAGTGAACGGACGGCGCCAAAGTTCCGCGATGACTTCTTCTTCCGTC
AAATCGGTGCAGCCGCAAAACGAAGGCTGGCGGGAGGGTTTTGTGTAATCATCGCTCGCC
ATATACTTCAGCAAGTCTTCAACGAGAGGCCTGCATCCTCCGCAAGACCCGGACGCTTTT
GTCATGTGCTTTACTTCCTCCGCGGTTTTTAAGCCATATTTGTTTACCGCTTCTTCAATG
GACCCCTTGGTCACTGAGCTGCATTGGCAAATGGTTTCATGGGGAGGCATGGATTCAAAG
GATATACCGCCTTGATCCGGTTCCATGAGCTGTTTTTTCACGATGGAAATATCTCTTTGC
TTCACAAGACTGTCGAGAAGCCGCTGTTTACCGCGCGTGTCCCCGAATAAAATAAAGCCG
GCCGGTTTATCGTCCTCAAAGAGCGCTTTTTTGTAGATGCCTGCATGCTCATCATGGAAC
AATATGCCGGCTGTGTGCTCATCCTCGTGCACCTTTCCTGCCGACCATACATCAATACCG
GCTATTTTTAAGGCTGCAGATTGTGTAAAGCCTTGAAACCCTTCGCACGGGACGCCGCAT
AGATGCTGCGCGAGCACTTTTCCCTGTTCATAAAGCGGCGCCGCCAATCCGTATACAATC
CCGTCATGCTCCGCGCATTCACCGACGGCATACACATTCGGTTTGTTCGTCTGCATGAAT
TGATTGACGATGATTCCTCGGTTCACTGAAAGTCCGGCAGATGCAGCCAATCGGATATTG
GGCCTCACACCGGCGGCCATGACAATCAGGTCTGCTTCTATGGAAGAACCGTCTTTGAAA
CGGATGCCTTCCGCCCGTGAGTTTCCTGTAATGGATGCCGTGTCTTTCTCTAAAAGAAAG
ACTAAGCCTTTTCGCTCCAGCTCTTTCTGCAGCAGGCGTGATGCCGTTTGATCAAGCTGT
TTTTGCATAATGGCCGAAGAGTGGTGAATGACGCTGACGTCCATGCCGAGCTGCCGTAAG
CCGACGGCCGCTTCAAGACCTAATAAACCGGCGCCGATGACCGCCGCCTTTTGATACCGG
CCGGCCGCATTGATAAGGGATTGGCAGTCTTCTATTGTCCGAAAGCCGCAGACCCCTTCT
TTCTCTGCTCCGGGTATGGGGAGAATATAAGGAGAGGAGCCAGTTGCAAGGATGATTTGA
TCGTAAGTCATGCTGCGCTTTCGATCCGTTGTGACAACCTGCCGTTCTGTATCAATGTCT
ACAACCGTTTCTCCCGTGTAAAGCGTAATTCCGTTTTTTTTGTACCATTCGCGGCTATTC
AGCGTAATGGCATCAAGCGAAACCTCACCTTGTAAAACGGAGGATAAGAGAATGCGATTG
TAATTGGGATGAGGTTCGCTTCCGAAAATGACAATCTCAAACATGTCACGGTTCATCTTT
AAAATGTGTTCAATACAGCGGATTCCGGCCATTCCGTTCCCTGCTGCAATTAATCGTTGT
TTCTTCATTCGCCAAACCTCCTTTGCAGCTGCCTGTAAGATTGCTTCTCTATGAGAAATT
ATGGCACATTGCCTGATTAACGCATTAAATGTGTCGCATTATCTTACACATGTCTTTTCC
GGTGAATGCCGGTCATATATTCTTGATTCAGCAATTTGAAATGATAGAAGACCGGAAAGG
AGAATGTTATGAAGCTGTCGGAATTAAAAACAAGCGGTCATCCGCTCACTCTGCTCTGTT
CCTTCCTATATTTTGATGTGAGTTTTATGATTTGGGTAATGCTGGGGGCGCTCGGCGTTT
ATATTTCTCAGGATTTCGGGTTGTCTTCTTTTGAAAAAGGGTTTGTCGTGGCTCTGCCGA
TCTTATCAGGATCTGTGTTTCGGATCATTTTAGGTGTGTTAACGGACAGGATCGGGCCGA
AGAAAACAGCCGTGATCGGGATGCTGATCACGATGATCCCGCTGCTTTGGGGGGCATTCG
GCGGCCGTTCTTTGACTGAGCTGTATGCGATCGGCATTCTGCTGGGCGTAGCGGGCGCAA
GTTTTGCTGTTGCGCTTCCGATGGCGAGCCGGTGGTATCCGCCTCACTTGCAGGGGCTTG
CGATGGGGATAGCAGGTGCCGGCAACAGCGGCACTTTGTTTGCGACATTGTTCGGTCCCC
GCCTTGCGGAACAGTTTGGGTGGCACAGTGTAATGGGAATTGCGCTTCTTCCGTTGATGA
TCGTTTTTATTCTGTTTATCGTCATGGCGAAGGACTCTCCTGCACAGCCCGCACCGCAGC
CGCTTAAAAACTACCTTCACGTTTTCAGGCAGAAGGAGACATGGTGTTTCTGTCTTTTGT
ACGGCGTCACTTTCGGAGGTTTTGTGGGATTATCAAGTTTTTTGGCGATTTTTTTCGTTG
ATCAATATCAATTGTCAAAAATCCATGCCGGTGATTTCGTTACAATATGTGTCGCGGCGG
GCAGTTTTTTTCGCCCAGCAGGAGGCTGGATTTCAGACCGTGCGGGAGGTGCGAAAGTTC
TCGCTGTACTGTTTGTCATCGCGGCTCTGTGTATGGCGGGAGTCAGCAGCCTGCCTCCGC
TTTCAACGGTTGTCGTTCTGCTGTTTATCGGAATGATGGCGCTCGGTATGGGCAACGGAG
CGGTATTTCAGCTTGTCCCTCAGCACTTTGCAAAAGAAATCGGAATGGTGACGGGGATCG
TCGGAGCGGCCGGCGGCATAGGGGGGTTTTTCCTTCCGAATATTTTAGGATCATTGAAGC
AGATGACGGGAACTTATGCGATCGGTTTTATCTCTTTTTCATGTATCGCATTGCTCGCAT
TTGTGCTTGTTCTGGCCGCAGGCTATTTTTGGAGAAAAAGCTATGGCACTGAAAACAGTC
CTGCGGATGTTTAAGTTTGGGCGGAAGACACGTATGACAGCGTGTCTTTTTTATGATTGA
TTATTTTTCACTTGATTTTAAACGGAGAATATATCAGAATAAATAGTAACGATTACGATT
TATAACAATGTACATCATGATGAAAATAAGGCAGGTGCGGGATGTAAATCGTAATCATTC
TATTTTGTCAGGAGGCTATTTTATGAAAAAAATTCCGGTTACAGTATTGAGCGGCTATCT
TGGTGCCGGAAAGACGACCGTTTTGAATCATATTTTACAAAACCGCAACGGTTTAAAAAT
TGCCGTCATCGTCAATGACATGAGCGAAGTAAATATAGACGCGGGCTTGGTGAAGCAGGG
AGGCGGCTTGTCAAGGACGGATGAGAAACTCGTAGAATTATCCAACGGCTGTATCTGCTG
CACGCTGCGTGAAGATTTATTAGTCGAAGTTGAGAAACTCGCGAAAGACGGCAGATTTGA
TTATATTGTGATTGAATCAACAGGGATCAGCGAACCGATTCCCGTTGCCCAGACATTTTC
TTATATAGATGAAGAAATGGGCATTGATCTGACAACTTTCTGCAGGCTGGACACAATGGT
GACCGTGGTGGATGCAAACCGCTTCTGGCATGATTTCCAGTCCGGTGACAGCCTTCTTGA
CCGGAAGGAAGCGGCGGGAGAAGAGGATGAACGGGTGATTGCCGATTTATTAATTGACCA
AATCGAGTTTTGTGATGTGCTCATTTTAAATAAATGCGACATGGTGGGCGAAAAAGAGCT
TGAACAGCTGGAAACGGTTCTTCGCGCATTACAGCCCCGTGCCAGACTGATCCGGTCCGT
CCGCGGAGAAGTGCCCGCCGAATACATATTGAATACCGGTTTATTTGAGTTTGAGGAAGC
GAGTTCATCAGCAGGATGGATAAAGGAGCTGACGGCAGGTCATGAAGCGCACACTCCCGA
AACGGAAGAGTACGGCATCACTTCGTTTGTGTACTCGCGGCGTCTGCCGTTTCATACCGT
TCGTTTTGACAGCTGGCTGCATCAATCAATGCCTGACAACATTGTGCGCGCAAAAGGAAT
TGCTTGGTGCGCAACCCGCAACAGCCTTGCGCTGCTGATGTCTCAGGCGGGTCCGGCAGT
TTCGATTGAGCCTGTTTCTTATTGGGTGGCGGCAATGCCGAAACTTGAGCAGGAGCAGAT
TAAACAGCAGGAACCGGAGATTCTGGAAGATTGGGACGACCAATTCGGAGACCGTCATAC
GAACCTGGTGTTTATCGGAACAGATTTACATGAAGCAGCCATTACAAAGGAATTGGATCA
GTGCCTGCTCACGCCGTCTGAGTTCGATTCCGACTGGTCGCAGCTTGAAGATCCTTTTCA
ATGGGATATTCAGCGGGCCGAATAACATTCCGGCCAAGTTTAGAAGCAGGTGAAAAGGGA
AGGAGTGATTAAAAAGGAGCTGACCAAGTGTGAAAGCACTGACATACCAAGGAAAAGAAC
ATATGGAAGTGAAAGAAGTCCCGGCACCCGCCATTCAAGATGAGAGGGATGTCATCGTTC
GAATCACCGCAACCGGGATATGCGGTTCAGACCTTCATTTATATAAAAACGGAATACCCG
CCGATCCGGGTTATATCGTCGGGCATGAGCCGATGGGAATCGTTGAAGAAACGGGCAGTC
AAGTCAAAAAGCTGAAAAAAGGCGACCGGGTCGTGATTCCTTTTAACATCGGCTGCGGAG
AATGTCATTATTGCCAGCACCAGATGGAAAGCCAGTGTGATGAATCTAATCCAAATCCTC
ATACAGATGCCGGCGGCTTATTCGGTTTTTCGGAGTTTAACGGTAATTATCCCGGCGGGC
AGGCTGAATATTTACGTGTTCCTTATGCTGATTTCTCTTCTTTTCTGGTTCCGGCAGACA
GTGAGCTTGAAGATGAGCATGTGCTGCTTCTGTCAGATGTCATGCCGACCGCCTTTTGGA
GCGTCCAGCACAGCGGAGTGAAAAAAGGAGATACAGTCGTGATTCTGGGATCAGGTCCGA
TCGGTTTAATGGCGCAAAAATTCGCGTGGAAAAAAGGAGCAAAGCGGGTTATCGCAGTCG
ATCAAGTCCCGCATCGCCTTGAACATGCGAGACGCATAAACGGAGCAGAGACCTTCAATT
TTTCAGAACATGATGAGATCGGGAAACTGCTGCATGAACAAACGTCAGGGGGCGCGGATG
TAGTGATTGATTGTGTCGGAATGGACGGCACGCCGCTGTCAAAAGAAAAAACAGAGCAAA
AACCGAATCAGTTCGGAACGATCAGTCCGATTCTTACAGCATCAGAAGCCGTTAAGAAGT
TCGGAACCGTGCAGCTCACGGGCGCATACATTTCTGAAGCGGACGGCTTTCCGCTCGGTG
ATTTTTTCACACGCAACGTTTCTTTAAAAATGGGCCAGGCACCCGTTATTCATCTGATGC
CGATGCTGTATCAAATGATCGAACAAAATGAAATTGATCCGACGGACATCATTACACACA
AAATGAGTCTTGCGGAAGCTCCTGCTGCATATGATATATTTGACAAAAAAGAAGATGGCA
ACATTAAAGTGATTTTAAAGCCATAGTGAGGAGAAACACGATGAATATTTACAGACCGGC
GGGATTTTGGATCAGATTGGGAGCCGTGGTACTCGACTATTTAATTACTTCAGTGCCTTT
GGCGATTATTTTTATGCTGGCAACAGGAAAAGATCCGAATGAGAGCGCAATGATCAGCAT
TATTTTGACTCTTTATGGTATTTTGCTCCCTGTCTACTGGAACGGTTATGTTATCGGCAA
AAAGATCTGCGGTATCCGCATCGTCAAAAAAGACGGAACTCAGGTAGGCTTTCTCACTAT
GATTTTGAGAGTGCTTGTGGGCGGCCTGATATATGGGGTGACGTTTGGAATCGGTGTGAT
CGTGAGCGCATTCATGGTCGGAATGAGAGAAGACAAACGGTCAATCCACGATTTTGTAGC
GGGAACGTATGTCACGTACGCGCTGCCGGACGAATCGATTGAAAAGAGCGAATAATTTCG
CTCTTTTTTTTGCATAAAAAATGGATGAGGGAGAAACATATAACAAACGTTAAAGGAGGA
AAGAATCATGAAAAGAGCTGCATTGTCTTTAGCTGCGTTTTTCATTACAGCAATGGTTTT
CACAATGCCGGCACACGCCGCCGGAACAAAAATGCCTTCAACAATGTCACTCACGGAACA
GCAGAAAAAAGAAATTGAATCACTTGAAAAAGAAGTGCTCGAAAAACGAAAACATGTCAT
ATCCAAATATGTCGAGTACGGGGTCCTGCCGAAAGAAAAAGCAGAACATATTAAACAGCA
TATGGACAGGCGCTTTAACATGATGAAACAAAATGGGTTTGTCCCGAAGCCTCCGCCTCA
TAAATTGGAAAAGCGGCATCATCATTCTTAAGCATCCGGCAAGCCGGATGCTTTTTTGTT
TTTATCGGGATTGCTCTGAAACGCGTTTCATAACGTATGATATCAATATCATAGGCATCA
GGAGGATGAAACACATGATACATAAAAAACAGGGCCTGTTCCCTGATACATTTCTATGGG
AGTCAGCCTCGGCTGCCTATCAGGCTGAAGGAGCCTGGAATAAAGACGGTAAAGGACCTT
CAGTATGGGTAAACAGTGCAGAGTGGCTATTAGTGACGGAGTTCATCTCATCGGCTACTG
CAGCTGGTCATTCACGGATCTGTTAAGCTGGCTGAACGGCTATCAAAAACGCTACGGTTT
TGTGTATATCAATCGAGATGAAGAAGATGAAAAGGATTTGAAACGGATCAGGAAAAAAAG
TTTTTATTGGTACCGGAATGTAATTGAAACAAACGGTAAAAGTTTATAAAAGTTCCCTGA
GAGAAATATGATTCTCTCAGGGATTTCTTTTACATTACGGCTGCATCAATAATATACGTA
TCCGCATGAAGATCGGATATTTCGGCAGGCACTGAATAACAGGTAAGGCTGTATCGGCCT
TTCGGAATATGAAAGAAAAGCCGCTTTGACATCACGCTTTCAATCTCAATTCCATCTTTT
ACAGCCTCAAAGGGAACAGTCGCTTTTTTCTCATAGGATGGTACCGGTTCACTTGTGTTA
AGCCTGAGAACGATAAATGCCCTCGTATTTCTCCTTGCCTCAAATGAAACAGCTCCGTCA
GCTTCCGCATATCCTTTTTCAATGGCTTCATCGGTCCAATCGATAACAGGCGGTTCTGAA
TCTTTTTGGAAGATTGTAAATTGATGATAAGAAATGGCCAGTTCTTGCGGTTTCCATGAT
TTAATCAATGCGCTGTTCCTCCTGTTTTTTACTTAATTTTAAATAATACTCTCGTTCCGT
CGGGATCATTGGTAAGCTGGTGTCCGACCCATGAGCCGGCTCCGCGGTTGTCTGCCGGAG
AAATATATTCTACGGAGGCGTTGTTTCCGCCCTGTTTACAAACCGCCATCGGCCATTCAT
CCCTATCGTATCCCGTTTTGACAGGCACATGTTTAAGAGATTGCTCACGCCGCTTATGTA
CTCCGTCTCTGTCAATGGTGCATATGCTGGAATGCCCTTCTTTTATCGCGTCCTTAATAT
GCTTTGCTGTTTCCGGATATCGATCGGACGGAAATAGGATTACCTTGTCGTAATCACTCT
TCTGAACGGTTTGCTCGTTATCTGAGAAAAGATCACCCTTGATCAGGGCCGCGACTGCTC
CGGCAATGATGATAAGAACAAGCAGCAGTGCTTTTAATGTTTTCAAGAGTATCAATCACC
TCCAGTTTTAATTGCTGTAAAGCTGGTCCAAGAATAAAGCAGAATCGGCCGGCTGTAAAG
CTGTTAAAATATATTTCTCAGCCGCAATTCAGCTGAATATCTGTAAAACCATCCGCACAA
ATCAACTTTATTCATTAAAAATTCGATCAGAAAGTGTTTTTGCCGTTTCCCTATTCAGAA
ATGAATGGTTGCGGCCGTATCGTCAATTGACTTATTATAGCGATAAGCTCACCGGCAGGA
TATCTTCGTCTGCGAGTGTCTGACCCGAAAACCTTGGCCTGTATGACCGTGCGCAACAAG
ACGATAAAAAGACGGCCATCTGATAAGAAGGCCGTCAGCAAATCATTCCAGATTCGCATG
CTTTGTAAACATGTCTGCTGAATTCAATTCTTTTTTCTCCATGATTTTTAGAATAACCGC
ATCGTAAAACAGCAGAAGAGTTTGTTCGAATAAAGAACCCATCGGCTGAATCGTCTTTCT
GTCTCCGCCGGTCTCTTCCTTAGGAGAGCCGGGAATCGTTATTGTAAGATCCGCAAGTTT
GCCGAGACTTGAAGCGGGGTTAATCGTTAATGCAGTGATGATGCCGTTAAGGCTTTTGGC
TTTTTCAGCCGTATGAAGCAGACTTTTTGTTTCGCCTGAGCCTGAGCTGATGATGACGAG
ATCGCCTTCTTGGAGGGGAGGGGTAAGCGTCTCACCGACGATGTAAGCGTTCAGGCCGAT
GTGCATCATCCTCATGGCGAACGCTTTAGCCATAAAGCCGGAACGCCCCGCTCCGGACGT
GAAGATTTGATCTGCCGATAAAATCTGATCCGCAAGCTTGTCAGCTTCACTGTCGGATAT
TAATGCTGCGGTGCGGGATATTTCATTTAGTATTTCATGTAAGTATTCAGTCGTTTTCAT
GATCCTTGTGTGATCAGCTGTTTCATTTTAGCAGCAGCATCCGCTTTATTGTCAGCTCCC
GTAATGCCTCCGCCGACAATGATTAAATCTGGGTTTTGTTTGATGGCTTCAGGAAGCGTA
TCAAGTTTAATGCCTCCGGCAATTGCGGTTTTAGCGCTCTTGACCGCTTTTTTAATCGCC
GTCAGTTCCTCGAATGAATTTTTTCCTTCTGCCTGAAGATCATAACCCGTATGAACACAA
ATATAATCAACACCGAGTTGGTCAATTTCTTTTGCCCGTGTTTCAAGGTTTTTTACGTTT
ATCATGTCGACGAGGATTTTTTTCTGCTGTTTTTTTGCTTCGGCAACGGCCCCTTTGATC
GTTGAGTCGTCTGTCGCTCCTAAAACGGTGATGATGTCGGCTCCCGCTTCTGCCGCTTTC
ATAATCTCGTAACCGCCTGCATCCATGATTTTAAGATCGGCAAGCACTTTCAAGTGAGGA
AAGGCTGTTTTCATTTCCTGCACGGCTTTCAGTCCTTCATTAATGACAACGGGAGTGCCG
ATTTCTACAACATCTATATATTGTTCGACCTCTTTCACAAGTTCAATTGCTTCCGGGATA
TTTACTAAGTCTAATGCCAGCTGTAATTCCACTTTATATCCACTCCTCTTTTTCATGTAT
TTCCATTCTATAGAGTGCCCCGCATGTTGAGAAGTACGCACTTTGAAGTCTAATAGTTAC
TTTGAGGATACTGTCCCCGCAGGCAATGCGCTTTGTTTCAGCAAAACTGCGTGGTAGTAT
AAACTGATGAAAGTTGTGTGAAAAAGTAAGCGTGTATGAATAGATGATGACCGTACAAAA
AGTAAGAGGAAGGAGAATTGTCTGTGAGCCGAATGGATGAGAAAACGTTTAATTGCGAAA
AGGAATTGACGCTTGCCGTGATAGGCGGGAAGTGGAAAATGCTGATTATGTGGCACTTGG
GAAAAGAAGGGACGAAGCGGTTTAATGAGCTGAAAGCTTTAATTCCGGATATTACGCACA
AAATTCTTGTGAATCAGCTCAGGGAGCTGGAGCAGGATCTGATCGTTCACAGGGAAGTTT
ACCCTGTCGTCCCTCCGAAAGTGGAGTATTCTTTAACGGCGCAAGGAGAAAGCCTTATGC
CGATTCTGGACGCCATGTATAAGTGGGGAAAAGATTATATGGAATTAATCAACATTGATA
AAACTGCAATAAAGGAATCTTTTTGAAGTGCTCTATGTAAAATAGAGTGCTTTTTTTGCG
GTTTAATGAAATCATATTGCGAACATTCGGGCCGTCTGTTTCGGTTCTTGCGCTGTTTTT
TCCGGGTCAGCTTACGTACGTAAATTTTTTTTATTTCTGCCATAACTGGATATTCGACAG
ATTTTCATTATAGTTTAAAGATTTTTAATTTTACGTAAATAATATTTTTGAAAATAAATT
GCGGGATGCCGCAAAATACCCTCTGGATTTGTCGGATTTTTTTTCGGTGTGCCGCATGAA
ACTTTTCACCCATTTTTCGGTGATAAAAACAATATTTTCATATAAAGTGAACGTAAGTAG
ATATATAGAAATACATGCAGAAATAGGTAAACCTTTCGTGCTTACAATCAATGGCTTTTT
GTCTTGATTTCTCATAAATTTGATGCCGTATTTCGGACTGCGCGGGTGAACGGATGACGG
ATTTCGGCGGTGATTGAATCGGGATCGTTTTTGAGGTAAGTGGTTCTTTTGGCTTGAGAA
TGAGTTAGGGACATAGAGGGAGGCTGTTTCTAAGGGAGAATTGACAACTATATCTTAAAA
AGGGGAGGCGCACACATATGGAAATAACTTTTTATCCTTTAACAAATGCTCAAAAACGTA
TCTGGTATACAGAAAAATTCTATCCGAACACAAGTATTTCAAATCTTGCCGGGTTCGGGA
AACTCATTTCTGAAGACGGCGTACAGGCTCATTACGTTGAGAAAGCGATACAGGAATTCG
TCCGGCGGTATGAGTCGATGAGAATCCGTCTGCGGCTTGATGATGAGGGGGAGCCCGTTC
AATATGTGAGCGAATACCGTCCGCTCTCTATCGGGCACACGGATATCAGGCAAGCCGGCT
GCTCTGCGGACGAGCTGTCAAAATGGGGGCGTGAAGAAGCTGGCAAGCCTCTGGCGTTAT
ATGATCAGGATTTATTCCGTTTTTCCGTGCACACGATCAGTGAAAATGAGGTCTGGTTTT
ACGCTAATGTGCATCACATTATTTCAGACGGGATTTCCATGACGATTCTGGGCAATGCGA
TTACTGATATTTATTTGGAGCTTTCAGGCGGGACAAGTGAGGAACAGACGGAGATTCCTT
CTTTTATCGAGCACGTGCTGACAGAGCAGGAATATGTGCAGTCGAAGCGGTTTAAGAAGG
ATCGGGACTTTTGGAACGGGCAGTTTGAGACCGTGCCGGAGCTTGTGTCCCTGAAACGGA
GCCGGGCAGATGCGGGTCTTGATGCGAAACGGTTTTCTCAAGAAATTCCTCACGACTTAT
ATGGCCGCATTCATTCATTCTGCGAGGAGCATAAAGTCAGCGTACTGTCTCTGTTCCAGT
CAGCTCTGATCACTTATCTCTACAAAGTGACCGGCCGGGATGACGTTGTCACGGGTACGT
TTATGGGAAACCGGACGAATGCGAAAGAAAAGCAGATGCTCGGGATGTTCGTATCTACGG
TGCCTGTGCGGACAAGCGTTGACGGAGGACAGTCGTTCTTGGAATTCGTTAAAGGCCGGA
TGAAGGATCTGATGAAAATTCTCCGCCACCAAAAGTATCCGTATAACCTGCTTGTCAATG
ATTTGCGTGCTTCGAAAAGTTCGCTGAGCAGATTGTTTACGGTGGCTCTGGAGTACCAGG
TGATGCAGTGGCAGAAAAAAGAGAATCTGTCCTTCCTGACAGACCCTATTTTCAGCGGAA
GCGGTACAAATGATATTTCGATTCATGTGAAGGAACGATGGGACACCGGGAAACTGACAA
TTGATTTTGACTATCGCAGCGACATTTTCAAGGGGGAAGAGATTGAATCTGTTTCTGAAC
GTTTGATCACGCTGATTGAAGATGCGATTTCATCTCCTGATCGCATAATTGATGAACTTA
CTCTTCTTTCTGAATCCGAGAAAGAGCGGCTGCTGAAACGGGCCTCCGGCAATCCGGTGA
ATTACCGCAAGGAGATGACGATACCGGGGCTGTTTGAAGAGAAAGTGAAGTCACTGTCTG
ACAAACCCGCAGTTGTGTATGAAGGCCGAACATTGTCCTATCGCACATTGCATGAACAAT
CAGGCCGTATTGCCGGACGCCTTCTTCAAGCCGGGATATCAGCCGATTCTCCTGTCGCGG
TGCTGCTTGGCCGATCTGAGCGTGTCATTGCGGCAATATTGGGAATTTTGAAAGCGGGCG
GCGCTTATGTGCCGATAGATCCTGACTTTCCGGCGGATCGGATTCAGTACATTTTAGAGG
ACAGCGGAGCGAAGGCTGTTCTGACGGAGACCGGAATACAGGTGCCTGCAGCGGATGCCG
AACGGATTGATTTTGACGAGGCTGTTCAGTTTGAAACGGCTGCGGACGGTGTCAGCACAC
AATCAGACCGGCTGGCTTACATCATCTACACGTCAGGTACAACGGGGCGGCCGAAAGGCG
TGATGATTGAGCACCGGCAAGTTCATCATCTGGTGCAATCACTGCAGCAGGAGATTTATC
AATGCGGTGAGCAGACGTTAAGAATGGCGCTTTTGGCTCCGTTTCATTTTGATGCGTCCG
TCAAACAGATTTTTGCCTCGCTTCTTTTGGGACAGACGCTTTATATCGTGCCGAAAACGA
CTGTGACGAATGGCTCGGCACTGCTGGACTATTATCGTCAAAACCGGATTGAAGCCACTG
ACGGAACGCCTGCGCATCTGCAGATGATGGTTGCGGCGGGAGATGTCAGCGGAATTGAAT
TGCGCCACATGCTCATTGGGGGAGAGGGCCTGTCCGCGGCTGTTGCTGAACAGCTGATGA
CGCTCTTTCATCAATCGGGCAGGGCGCCGCGTCTGACGAATGTCTACGGGCCGACAGAAA
CGTGCGTAGATGCGTCCGTGCATCAGGTGTCAGCCGATAACGGAATGAATCAACAGGCGG
CGTACGTTCCGATCGGGAAACCGCTCGGCAACGCCCGTCTGTATATATTGGATAAGCACC
AGCGGCTTCAGCCCGACGGCACGGCCGGTGAGCTGTATATCGCGGGTGACGGTGTAGGCC
GCGGCTATTTAAATCTTCCGGATTTGACCGCAGAGAAGTTTTTGCAGGACCCGTTTAACG
GAAGCGGCCGCATGTACCGCACGGGTGATATGGCGCGCTGGCTGCCGGATGGGACGATCG
AATATATCGGCCGTGAAGATGATCAGGTGAAAGTCCGCGGCTACCGCATTGAGCTGGGAG
AAATTGAAACGGTGCTCAGAAAAGCTCCGGGCGCGGCGCAGGCCGTCGTGCTGGCACGGC
CGGATCTGCAGGGCAGCTTAGATGTCTGCGCATATATCGTTCAGGAAAAAGGAACCGAGT
TTCACCCTGCCGAGTACAGAGAGTATGTGTCAAAGCACCTTCCTGATTACATGGTGCCCG
CTTACTTTACAAAAACGGACGAAATTCCGCTCACGCCGAGCGGGAAGGCAGACCGCAAAA
AGCTGTTTGCGCTTGATGTGCAGGCTGTCAGTTCATCCGAATATGCCGCGCCGAGAAATG
AAACGGAGGAAACGCTCACCGTCATCTGGCAGGAAGTCCTCGGAATGGACAAGGCGGGCA
TTTATGATCATTTCTTCGAGTCAGGCGGTCATTCATTAAAGGCCATGACGCTTCTGACGA
AAATTCATAAGCAAATGGGCGTCGAAATTCCGCTGCAATACTTGTTTGAGCATCCGACGA
TTGCGGCGCTTGCCGATTATGCGGAAAACCGAAACGAAGGACCGGCATTCAGTGCGATTG
AGCCGGCTGAGAAGCAGGCGAGCTATCCGCTTTCGCTCGCTCAGCAGCGGACTTATATCG
CGAGCCAATTTGAAGACGCGGGAGTCGGATATAACATGCCGGCTGCGGCCATGATTGAGG
GCGCTTTAGACCGTGAAAAGCTTGAGCGTGCATTTTCTGCCTTAATCAGCAGGCATGAAG
CGCTCAGAACATCGTTTCAATCAGAGGACGGCACGCCGAGACAGGTGATTCACGAACATG
TTCCGTTTCATATTGAAATGATTGAAGCGCGCGGAAGAACGAATGAACAGGTCATGAAGG
ACTTTGTGCGCCGTTTTGATTTATCTGAGGCGCCGCTGTTCAGAATCGGCCTGCAAACGC
TCGATCACAATCGCCATATGCTGCTGTTTGATATGCATCACCTGATTTCTGACGGGGTGT
CTATTTCCATCATGCTGAAGGAACTGGCTGACATCTACGGCGGAAATCAGCTGCCTGAAT
TGCGCATTCAATATAAAGATTATGCCGTATGGCAGGCGGAACGGGCGAAAGAAGGCTACA
AGAAGGAGCGGGCGTACTGGAAAGAAGTCTTCAGCGGCGAACTGCCGGTGCTTCAGCTGC
TCCCTGATTATCCGCGGCCGCAGGTGCAAAGCTTTGAAGGTGACCGCGTGTCCGCCAAGC
TGCCGAAAATGCTGCGGGAACGGCTGCAGAAGCTTGCCGAGAAAAACGGAGCCACCCTTT
ACATGGTGCTGTTATCAGCTTACTATACGCTGCTTTCTAAGTATTCAGGACAGGAAGACA
TCATCGTGGGAACACCGTCAGCGGGAAGAAATCACTCTGATACCGAGGGGCTTATCGGGA
TGTTTGTCAACACGCTTGCGCTGCGAAGCTCCGTGAAGCAGGATCAGACATTTGCCGGCT
TGTTAGGTCATGTGCGCAAGCAGGTGCTGGACGCGTTTTCTCATCAGGATTATCCGTTTG
AGTGGCTGACCGAGGAGCTGAACGTGCCCCGGGATATGAGCAGGCATCCGATATTTGACA
CGATGTTCAGTCTGCAAAATGCTTCGGACGGTATTCCGGAGATCGGTAATCTGACGCTGT
CTCTTCATGAAACAAACTTCAATATCGCCAAATTCGACCTGACCATGCAGGCTCGGGAAA
CAGCGGAAGGCCTTGCGCTTGATTTGGATTATTGCACGAAGCTGTTTAAGCGCTCAACTG
CGGATCGCATGCTTGCGCACTATGTCCGTCTGCTGGAGAGCGCGGCAGCTCAGCCGGATG
TGAAAATCAGCGAATATGATCTGCTTTCTGAACGGGAGGCTTTGACTCAATTACAGCGGG
TCAATCCGGAGCGCACGGCGTACCCGAAAGAGCAAACGATCGTGCAGATCTTTGAAGAAC
AGGCCCGAAAGAACCCTGACCGGACGGCTCTTCAGTTCGAAGGGGAAACCCTGTCGTATC
AGCAGCTGAATGAACGCGCCAATAGGCTTGCGCGGCATATTCTTTCAGTCGGAGGCGGCG
GGAAAACCGCGGCTGTTCTGTGTGAACGGTCAATGGATATGATTGTTTCCATTATGGCTG
TGTTAAAAGCGGGGTCCGCCTATGTGCCGATTGATCCTGAGCATCCGGTTCAGCGGATTC
AGCATTTCTTCCGTGACAGCGGGGCGAATGTGCTCATGACTCAGCAAAGCCTCAAGCCGC
TTGCGGAAAAGGCCGGTTTTCAAGGCGTCATTGTGCTTGCTGATGATGAGGCGAGCTATG
AAAAGGACTCTCACAATCCAGCATTGCCGTTTGATTCCAAAACGATTGCCAATCTCACTT
ATACATCTGGCACGACGGGAACGCCGAAAGGAAACATCGTCACACATGCCAACATTTTGC
GAACGGTAAAGAACACGAACTATTTGACCGTTTCTGAAGAGGACACAGTGCTCGGTCTGT
CAAACTACGTCTTTGACGCTTTTATGTTTGATATGTTCGGTTCGCTGTTAAACGGTGCAA
AGCTTGTGATCGTCCCGAAAGATACGGTGCTGGATATGTCACGTCTGTCCCGTGTGATCA
AACGGGAGAACGTCAGCATTCTGATGATTACGACGGCCCTGTTCCACCTGCTTGTTGATA
TGGAGCCGTCCTGTCTGACGACGCTTCGGAAAATCATGTTCGGGGGCGAAAGAGCGTCAG
TAGAACATGTCAAAAAGGCGCTGGCGGCAGTCGGAAAAGGAAGACTGCTTCATATGTACG
GCCCGTCGGAAAGCACGGTGTTTGCGACATACCATCCAGTGGATGTCATTGAAGAGGATA
CGCTCTCCGTTCCGATCGGGAAACCGGTCAGCAATACGGAAGTCTTTATTATGAACTCAG
CCGGACGCATTCAGCCGGCCGGTATCGCGGGAGAGCTGTGCGTCAGCGGTGAAGGTCTCG
TAGAAGGCTACTACAACCGTCCTGAACTGACGGAAGAAAAATTTGTAAAGCATCCGTTTA
AGGAAGGTGAACGGATGTATAAAACGGGCGACTTGGCCAGATGGCTTCCGAATGGCGATA
TCGAGTTTATCGGACGTATCGACCATCAGGTGAAAATCCGCGGTCAGCGGATTGAGCTTG
GCGAAATTGAGCATCAGCTTCAAAGTCATGACCAGATTCAGGAATGCATTGTGCTCGCTG
TGGATCAGGGCGCGGGTGACAAACTTCTTTGCGCGTATGTTGTCGGCCTCAGGGAAATCT
CTTCCCGGGAGCTGAGGGAGCATACGGCGAAGGATCTTCCGGCTTATATGATTCCGTCCG
TCTTTATTCAATTGGATGAACTGCCTCTAACAGGGAACGGAAAAATCGACAGGCGGGCGC
TGCCGATGCCGGATGTGACCGCAGCGAATGCCGTGTCATATACGGCGCCGCGCAATGAAA
CAGAACAAAAACTGGCGGATATTTGGGCTGAGGTGCTGCAAATGGAGCGGGTCGGCGTCC
ATGATCAGTTCTTTGAGATCGGGGGCCACTCGTTAGCGGGGATGAAACTGCTGGCCCTTA
TCCAGAAGACATTCGGCGTGCAGCTTACCTTAAAGGATCTGTTCACTTCTCCGACGGCTG
CGGGGCTGGCGCAGCTGATTGAAGGGCTGAGCGGAAAACGGCAGAGAGCATCGCACCGGC
TGCCGAGCGGGAAACGTATCCGGTTTCTTCACCGCAGAAGCGGATGTTTGTGCTTCAGCA
GCTGGAAGGCGCTGAAACAAGCTATAACATGCCGTCTGTGCTCCGCTTAAAAGGAAAGCT
TGATGCAGAAAAGCTGAAATCCGTCATGAAACAGCTGACAGAACGCCATGAAGCCTTCAG
AACGACATTTGACATAAAGGATGGAGAAACGGTTCAGCGCATATGGGCGGAAGCTGATAT
CGACATGGAATATTATGAAGCCTCTGAAGAAGATGCTGAACGGATTATTCAGAGCTTTAT
CCGGCCGTTCCGCCTGGATCAGCTTCCTCTCGTCAGAACGGGACTGGTCAAGCTGGCTGA
ACATGACCACCTGTTGCTGTTTGATATGCACCATATCATTTCGGACGGCGCTTCAGTCGG
CGTGCTGATAGATGAACTGTCCCGCTTGTATGGCGGCGAAACGCTTGATCCGCTGCGGAT
CCATTATAAAGACTATGCGGTATGGCAGCAGAAATTTATTCAATCAGAGCAGTACCGCAA
GCAGGAGGAGCATTGGCTTCGGGAGCTTGACGGCGAGCTTCCGGTATTGACGCTGCCGGC
TGATTACAGCCGTCCGGCCGTGCAAACCTTTGAAGGAGACAAGCTGGTCTTTTCTCTGAC
TGGGGAACAGACGTCGGCTCTTCGCAGTCTTGCGAAACAAACAGATTCTACCATGTACAT
GGTGCTGCTGGCGTCATACAGCGCCTTTCTCTCAAAACTGAGCGGACAGCATGACATCAT
TGTCGGTTCGCCGGTTGCGGGACGGTCACATGCGGATCTCGCAAACGTCATCGGTGTTTT
TGTGAATACACTCGCGCTTCGTACGTATCCGGAAGCGGACAAAACGTTCACGGACTATCT
TAAAGAAGTGAAACAAACCGCTTTACATGCATTTGACGCGCAGGATTATCCGCTTGAAGA
CCTTCTGCAAAAGGTTGAGGTGCAGCGTGATACGAGCAGAAATCCGCTGTTTGATGCAGT
ATTTTCAATGCAAAATGCAAATGCGGAAGATCTGGTCATGGAAGGAATTGAGCTGAAGCA
CCATCCGTTTGACAGAAAAACAGCCAAGTTTGACCTGACAATGACGGCTGAGGACACAGA
CGAAGGCTTAACGTTTGTGCTTGAATATAACACCGCGCTGTTTAAACCGGAAACGGCAGA
GACATGGAAGCATTACTGGCTTCAACTGTTAGAAGCAGCAGCGGAAAATCCGGCTGCGAA
GCTTTCTGGGCTTTCATTGGTGAATAAAACAGAAAAACAAGCCCTCCTTGACGCATGGAA
AGGAAAAACAATTTCTGTGCCGCGGGACAAAACGGTTCACCGTCTCTTTGAGGAAACGGC
CGCCCGCCACGCGAACCGGCCGGCCGCGGCATACAACGGCGCGAAGTGGACGTACGGCGA
GCTGAACGCAAGGGCGAACCGCATCGCACGCATTCTCATGGACTGCGGCGTCACGGCTGA
CGAACGTGTCGGCATTTTGACGAAACCGTCCTTGGAAATGGCCGCGGGCGTACTCGGCGT
CTTGAAAGCGGGCGCGGCATTTGTGCCGATTGACCCCGACTACCCGGAAGAGCGCATCAG
CTACATCCTGCAGGACAGCGGCGCCAAGCTTCTTCTCACACAGGAAGCGCTGGACGTGCC
GGAAAGCTACAAAGGAGAAACGATTCTGCTTGACGGCGGACGCTCCATTCTGAGCCTGCC
GCTTGATGAAAACGATGAAGCGAACCCGCAGACGGAAACAACGGCGGATCATCTCGCTTA
TATGATTTACACGTCAGGAACGACCGGACAGCCGAAGGGTGTCATGGTCGAACACCATGC
GCTGGTGAACCTGTGCTTCTGGCATCACGACGCATTCGCCATGACGGCGGATGATAAAAG
CGCCAAATACGCGGGCTTCGGTTTTGACGCCTCCATCTGGGAAATGTTCCCGACATGGAC
CATCGGCGCGGAGCTTCACGTCATTGACGAAGCGATCCGGCTGGATATCACCCGCTTAAA
TCACTATTTCGAGGAGAACGGCGTGACCATCACCTTCCTGCCGACGCAGCTGGCCGAACA
ATTTATGGAGCTGGAAAATACCTCTCTCCGTATGCTTCTCGTCGGCGGTGACAAGCTGAA
GCGGGCGGTGAAACAGCCGTACACGATCGTCAACAACTACGGCCCGACGGAAAACACCGT
CGTCGCGACAAGCGGCGTCATCAATCCGGAGGAAGGATCGCTTTCGATCGGACGGGCGAT
TGCCAATACGAGAGTTTATATTCTCGGGGACGGCGATCAGGTGCAGCCGGAAGGCATTGC
CGGTGAATTGTGTGTGGCCGGCCGCGGTCTTGCGCGCGGATACCTGAACCGTGAGGAAGA
AACGGCGAAGCGGTTTACCGCAGATCCGTTCGTGCCCGGCGAGCGCATGTACCGGACCGG
CGACCTCGTCAAATGGAACGCGCAGTGCGGCATCGAATACATCGGCCGTATCGACCAGCA
GGTCAAAGTGCGGGGCTACCGGATCGAGCTTTCAGAAATCGAAGTCCGCCTCGCCCAGCT
TGCGGACGTTCATGACGCAGCGGTGACGGCCGTGGAAGACAAAGCGGGCAATACCGCGCT
TTGCGCCTATGTCGCGCCTCGGCAGGACGATATTGAAGCGCTCAAAGCCGCGCTGAAAGA
CACGCTGCCTGACTACATGGTGCCGGCGTTCTGGGTGGAGATGGACGAGCTTCCGGTCAC
CGCAAACGGAAAGATTGACAAAAAAGCCCTGCCGGCACCGGACATTGAAGCGGGAAGCGC
CGCTTACAAAGCGCCGGAAACGGAGATGGAGACGCTGCTTTCTGACATTTGGCAGGAAGT
GCTCGGTCTTGACCAGATCGGCGTAAGCGATAATTTCTTCACGCTCGGCGGGGACTCGAT
CAAAGGCATCCAAATGGCAAGCCGTCTGAACCAGCACGGCTACAAGCTGGAGATGAAAGA
CCTCTTCCAGCACCCGACCATTGAAGAGCTCGTCTCCTATGTGGAGCGAACGGAAGGCAA
GCAGGCCGACCAGGGACCTGTCGAAGGCGAAGCGGAGTTAACGCCGATCCAGCGCTGGTT
CTTTGAGAAAAACTTCACCGACAAACACCACTGGAACCAATCCGTCATGCTTCACGCGAA
AGACGGCTTTGATCCGGAGATAACAGAAAAAACATTACATGTCCTGACGGTGCACCATGA
TGCGCTCCGGATGATTTATCGTGAACAAAAACCGTATTACAGAGGACTTGAGGATGTGTC
TGTTGAACTGAACGTCTTTGAGCTGAACGGACCTGCTGAAGACCATGAGGACCGTATCGA
AAGGGAAGCAGACCGTCTTCAAAGCAGTATTTCACTGGAAACAGGACATCTGCTGAAAGC
CGGGCTCTTCCGGGCTGAAGATGGAGACCACCTTCTTCTCGCAATCCATCACTTGGTCGT
GGATGGTGTATCTTGGCGGATTTTACTGGAGGACTTCACGTCCGTTTATACGCAGCTGAA
GCAAGGCAATGAACCAGCGCTGCCGCCGAAAACACATTCATTCGCCGAATTTGCTGAGAG
AATCAAAGAATACGCAAATACGAAGGCGTTTCTGAAAGAAGCGGATTACTGGAGAGAGCT
TGAGGAAAAAGAGGTATGCACTCAGCTTCCGAAAGACAGGCAGTCTGGTGATCAGCGCAT
GAAACATACGAGAACGGTCAGCTTCTCTCTGACGCCTGAACAAACTGAACAGCTGACGAC
AAACGTACATGAAGCCTATCACACCGAAATGAACGACATCCTGCTCACGGCGCTCGGACT
GGCGCTGAAAGAGTGGACGGGTGAAGACACGATCGGCGTTCATTTGGAAGGCCACGGGCG
CGAAGACATTCTTGACGGCTTGAATATCACCCGGACGGTCGGATGGTTTACGAGCATGTA
TCCGATGATCCTTGAGATGAAGCACGCCGACGATCTTTCATATCAGCTGAAACAAATGAA
AGAAGACATCAGACACATCCCGAACAAAGGAGTCGGCTACGGCATTCTGCGTTATGTAAC
GGCGCCCGAGCATAAAGAGAATCTTTCATTTGAGATTGATCCGGATATCAGCTTTAACTA
CTTAGGCCAGTTTAATGAGATGTCGGATTCCGGCTTATTTACAAGATCCGGGATGCCGTC
AGGACAATCGCTGAGCCCTGACACAGAGAAGCCGAATGCGCTTGATATTGTCGGATTTAT
AGAAAATGGGCAGATGACGATGACGTTTGCCTATCATTCTCTCGAATTTCATGAAAAAAC
CATTCAATCGTTCAGTGACAGCTTTAAAGGGCACCTCTTGAAAATCATAGATCACTGCCT
GGCCCAAGACGGACCTGAGCTTACGCCTAGTGATCTTGGCGATGATGATCTGACGCTTGA
TGAACTTGATAAATTAATGGAAATTCTCTAACAGAAAAGACAGAGGTGACATATGAGCAA
AAAATCAATTCAAAAGGTGTATGCACTCACACCGATGCAGGAGGGAATGCTGTATCATGC
GCTGCTTGATCCGCATTCTTCCTCCTACTTCACACAATTAGAGCTTAGGATTCACGGAAG
CTTTCAGCTGGAGCTTTTTGAAAAAAGCGTCAATGAGCTGATCCGGACATATGACATCCT
GCGTACGGTATTCGTGCACCAGCAGCTTCAAAAACCGCGCCAAGTCGTATTGGCGGAGCG
GAAGACGAAGGTGCACTATGAAGATATCAGTCAATTAGATGAAGCGCGCCAAACCGAATA
TATTGAACGCTATAAACGCGGCGTGCAGCAGCAGGGCTTTCATCTGGCGAAGGATATTCT
CTTTAAAGCGGCGGTGTTCAGACTCAGTGAGAAGGAGCTGTATCTCGTCTGGAGCAATCA
TCATATCGTCATGGACGGCTGGAGTATGGGCGTTTTGATGAAAAGCCTGTTTCAAAACTA
TGAAGCGCTTCGTGCCGGCCGGCCCGCCGGGGGAAGTCAGGGCAAACCTTACTCTGACTA
TATCAAATGGCTCGGAGGCCGGGATTATGAGGAGGCGGAACAATATTGGAGCAGCCGCCT
GGCGGATTTCGAACAGCCGAGCCTGCTCCCGGGCCGTCTGGCAGCAGAAAAGAAAGACTA
CCAAAATGAAGAATATTCTTTTGTCTGGGATGAAGAGCTGGTCGCACAGATTCAGCAGAC
CGCCAACCGGCATCAAGTCACGGGGCCTAACCTGTTTCAGGCCGTTTGGGGTGCGGTGCT
CAGCAAATACAACTATACAGACGATGTGGTGTTCGGCACCGTTGTATCAGGCCGTCCTTC
AGAAATCAACGGCATAGAAACGATGGCGGGGCTGTTCATCAATACGATTCCCGTCAGAAT
CAAGATTGACAAAGGTGCAGCCTTTTCGGACGTGATGGCGGCAGTTCAGAAAAACGCCGT
GGAAGCCGAGCGCTATGATTATGTGCCGCTCTATGACATTCAAAAGCGCTCCGCCCTGGA
CGGCAGCCTCTTAAATCATTTGGTCGCGTTTGAAAACTATCCGCTGGACAAAGAGCTGGA
AAACGGGGGCATGGAGGAAAGACTCGGATTTTCCATTAAAGTTGAACATGCTTTTGAGCA
GACGAGCTTTGATTTCAATCTCATCGTGTATCCGGGAAAAACGTGGACTGTCAAAATCAA
ATACAACGGAGCGGCTTTCGCCCATGATGCCATCGAACGAACGGCGCATCATCTGACCCG
CATGATGAAAGCGGCGGTCGGAACGCCTGACGCGCCCGTGCGGGAACTCGGCCTTGTTTC
AGGTGAAGAAGAGCGGCAGATTGTTGAGGTATTCAATGATACGAAAACGGCGCTTCCGGA
AGAGGAGGCCGTTCACCGTTTGTTTGAAGCACAGGCAAACCGGACGCCTGCAAGTATCGC
GATAAAAGAAGCGGGACGCGAATGGACCTACCGTGAAGTGAACGAAGCGGCCAACCGCCT
GGCGAGACACCTTGTGAAGAGCGGGCTGGAAAAAGGCCGGACCGCCGCTATTATGAACGA
CCGGTCTGCGGAAACCGTTGTAGGAATGCTTGCCGTCCTAAAAGCAGGCGGCGCATATGT
GCCGATTGATCCGGCTTTTCCGGAGGACCGTCTCCGCTTTATGGCGGAAGACAGCTCGAT
TCGGCTCGTGCTGACAGTTCAGGCATATCAAGAACAAGCGGGCGCATTGCAAGTCCCGGT
CGTCATGCTGGATGAAAGCGCGGATGAAACGGTAAGCGGAACAGACTTGAATCTCCCCGC
TGGCGGCAACGACTTGGCGTATATCATGTATACATCCGGATCGACCGGCAAACCGAAAGG
CGTCATGATTGAACACAGAAATATCATCAGGCTCGTCAAACATTCGAATTACGTGCCGGT
TCATGAAGAAGACCGGATGGCGCAAACGGGAGCCGTCAGCTTTGATGCCGGAACCTTCGA
AGTCTTCGGCGCATTGCTGAACGGAGCGTCATTGCATCCGGTGAAAAAAGAGACGCTGCT
TGACGCCGGACAATTCGCCCAATTTCTGAAAGAGCAGCGGATCACGACCATGTGGCTGAC
GTCTCCGCTGTTTAATCAGCTTGCCCAAAAGGATGCCGGCATGTTTAACACGCTCCGGCA
CCTCATCATCGGCGGTGATGCGCTTGTGCCGCATATCGTCAGCAAAGTGAGGAAGGCATC
ACCGGAGCTGTCGCTTTGGAACGGCTACGGGCCGACGGAGAATACGACGTTTTCGACGAG
TTTTCTCATTGATCAGGACTACGACGGCTCGATCCCGATCGGGAAGCCGATAGGAAATTC
CACTGCGTACATTATGGATGAAAACCGCAGCCTCCAGCCGATCGGCGCGCCCGGTGAGCT
GTGCGTCGGCGGAAGCGGAGTGGCAAGAGGCTATGTGAATCTGCCTGAATTAACGGAGAA
GCAGTTTTTACGCGATCCGTTCAGACCGGATGAAATGATATACCGGACGGGGGACTTGGC
GAAGTGGCTTCCGGACGGCACGATCGAGTTTCTCGGCAGAATTGACAACCAAGTAAAGGT
CCGCGGTTTCAGAATCGAGCTCGGCGAAATCGAGGCGAAAATCAGCCAGGCGGAGAATGT
GACGGAATCTGCGGCTGTGATCCGGAAAAATAAAGCGGATGAAAATGAAATCTGCGCTTA
CTTTACCGCAGACCAAGCCCTTTCGCCGGAAGACCTGCGCAAAACGCTTTCGGAATCACT
TCCGGAATACATGATTCCGGCGCACTTCATCCAGATGAATCAGTTTCCGCTGACGGCGAA
CGGAAAGATTGATAAAAAAGCGCTGCCTGAGCCTCAGGCTGAAGCTGTTCAAAAAGAATA
CGTAGCGCCGAAAACGGAAGCGGAGCAGAAACTCGCGGACATTTGGGAAGGCATTCTCGG
TGTAAAAGCGGGTGTGACTGACAATTTCTTCACGATTGGCGGACATTCTTTAAAAGCCAT
GATGATGACCGCTAAAATTCAGGAGCACTTTCAAAAAGAAGTGCCGATTAAAGTGTTATT
TGAAAAGCCGACCATTCAGGAGCTTGCGCATTATTTGCAGCATGAGAGCGAGGAGGAGCA
GCAGTTTGAACCGATCCGACAAGCGCCTTATCAGAAGCATTATCCTGTTTCCTCAGCACA
GCGCAGGATGTATATCCTTAATCAGCTCGGACAGGCCAGCACGAGCTACAACGTCCCTGC
TGTACTTCTGCTGGAAGGATCAGTAGACAAAAAGCGTCTTGAGGAGGCCATGCAGGCATT
AATCAACCGTCATGAGACACTGCGTACGTCGTTTGACATGGCAGATGGAGAAGTCGTGCA
GACCATTCATAAAAATGTGTCGTTTGAGCTTGAAACCGCCGAGGGCCGGGAAGAAGATGC
AGAAGAGCTGACAAAAGCCTTTATCAGACCGTTTGCGCTCAACCGCGCGCCGCTTGTCCG
TTCGAAGCTGATCCGGCTTGAAGAAGACCGGCATCTTCTGCTGATTGACATGCACCACAT
TATTACGGACGGAAGCTCAATGGGCATTTTCATCGGTGATCTTGCGAAGCTTTATCAAGG
CACGGAGCTTGCGCTGCCAAAGATTCATTATAAGGATTTTTCAGTCTGGCAGCGTGAAAA
AGCAAATCTCGATCAGCACGAAGCCTACTGGCTTGAGACGTTCAAAGGCGATCTGCCGGT
GCTGGATCTGCCGCTTGATTTCCCGCGTCCTGCCGAGCGCAGTTTTGAAGGGGAACGCGT
CATCTTCGGGCTTGATAAACAGGTGACGGCGCAGATTAAGAAGCTGCTGGCTGATACGGA
TACGACGATGTACATGTTCTTGTTAGCCGCTTTTCAAGTGCTGCTGTCCAAATATTCGGG
GCAGGAAGACATCATAGTCGGGTCTCCGGCGGCCGGTAGACAGCATCCTGATCTCCAAGA
CGTGCCGGGCATGTTTGTCAACACAGTTGCGCTTCGGTCGCATCCTGCCGGCAAAAAAAC
GTTCAAACAATTTCTGGATGAGGTGAAAACAGCGAGCCTTCAAGCTTTTGAGCATCAAAG
CTATCCGCTTGAAGAATTAATTGAAAAACTGCCGTTAATGAGGGACACAAGCCGGAGTCC
GCTGTTCAGCGTGTTATTTAATATGCAGAACATGGAGATCCCGGCCCTGCGGCTCGGAGA
TTTGGAGATTTCTTCATACTCCATGCATCATCATGTCGCTAAATTTGATCTTTCCTTAGA
AGCGGCTGAACGCGGAGAAGAGGTCGGATTGAGCTTTGATTACGTGAAAGCCTTATTTGC
GGACGAAACCATCCGCCGCTGGAGTGCTCATTTTGTCAATCTGATTAAAGCCTGCGCTGA
AAATCCGGATATTCAGCTGGCCGACGCAAGCCTGCTGTCCGCTCCTGAACGGGAAGCGCT
CCTTTCTGATGAAAAACGTACGGAAGCGGATCTGCCTGAGGGCACTTTTGTTTCGCTGTT
TGAACGGCAAGCGCAAAAAACGCCTGATCTCACGGCGGTTGCGGGCGGAACAAGTCTGAC
ATATCGTGAGCTTGATGAACGCTCGAACCGGTTTGCCCGCCACCTTCAGGCTTGCGGAAC
GGGCAGTGAGGACATCGTGGCCATTATGATGGATCGTTCGGCCGACTTGATTACCGCGAT
TCTCGGCGTCATGAAAGCCGGAGCGGCATTTCTCCCGATTGATCCGGAGACTCCTGAAGA
GAGAATCCGCTACTCTCTCGAAGACAGCGGAACGAAGCTTCTGGTCGTCAATGAGAGAAA
CATGACCGCGGCCGCCGTTTATAAAGGAAAAACGGTCGTAATGGAAGACGGAGAATGGCA
GAACGAAAGCGCCGACCGGCTTGAAACGAAGCCCGGCGCCGACCAGCTTGCATATATCAT
TTATACTTCGGGAACAACGGGCAAACCGAAAGGCGTCCAGCTGGAGCACCGCAATCTAAT
CAATTATGTCACATGGTTCAGCCGTGAAGCCGGTTTGACCGAAGCTGACAAATCCGTGCT
GCTGTCTTCTTACGCATTTGATCTCGGCTATACGGCTATATTCCCTATTCTTCAGGCGGG
CGGCGAGCTGCACATTGTGCCGAAAGAGACGTACACCGCGCCTGATCAGCTTGGTGAGTA
TATACAGAAAAACGGCATTACGTATATGAAACTGACGCCGTCATTGTTCCATATGATCGT
CAATACAGCCCGTTTTGCGGCAGAACGCCGTTTCAGCCCGCTTCGTTTAGTGGTGCTCGG
CGGAGAAAAGATCATCACGTCCGATGTCCGCAAGTTTCATGACGTATACGCCCATACCGA
CTTCATCAATCACTACGGGCCGACGGAAACGACGATCGGCGCCATTGCCGGACGGATCAA
TATGGAGCGCCTTGATCAATATGAGCAGCGTCCCGTCATCGGCCGCCCGATCGCGAATAC
CGGCGCGCTTGTATTGGACGGAGCAATGCAGCTCGTTCCTCCGGGCGCAAGCGGCGAGCT
TTATATTACCGGGAAGGGGCTTGCAAGAGGATATCTTCACCGTCCGCAGCTGACGGCGGA
GAAATTTCTCTCAAATCCTTTTTCACCGGACAGCCTGATGTACAAAACGGGAGATGTCGT
CCGCAGGCTTCCTGACGGGACGATTGAATTTATCGGCCGTGCGGATGATCAGGTGAAAAT
CCGGGGCTACCGCATTGAATTAAAAGAGATTGAAACCGTGCTGTTAAGCGTAAACGGCAT
TCAGGAGGCGGTCGTTCTCGCAGTCAGCGAAGGCGGGCTGCCGGAACTGTGCGCGTACTA
TAAAGCCGGCAGCGAGCTGAAAGGCTCTGAGCTTCGTAAACAGCTTTCCGAAACACTGCC
GTCTCATATGCTTCCGGCCTATTTCGTGCAGGTAGACCGCATTCCGCTCACAGCCAACGG
AAAAACTGATAAAAACGCCCTGCCGAAACCGGGCGTCAGCCAAACGGCGCAAACAGTTTC
AGCCTTGCCGGAAACGGAATTGGAGGAAAAGCTGTGCCGCATTTGGAAACAGACACTCGG
TACGGATACGCTCGGCATCGACGATAATTTCTTCGATTACGGCGGGCACTCTTTAAAAGG
CATGATGCTCCTCGCCAATATTCAGGCTGAACTGGACAAAACGGTTCCGTTAAAAGCGCT
GTTCGAACAGCCGACTGTCCGCCTGCTTGCCGCATATATCGAAAAATCGGCGGTATCTGA
GGGATATCGGGTGATCACACCGGCAGACAGTGCAGACGCGTACCCGTTATCATCCGCCCA
AAAACGGATGTACGTCCTGAACCAGCTTGACCGGGAGACAATCAGCTATAATATGCCGTC
CGTTCTTCTGATGGAAGGAGAAGTCAATATTTCAAGGCTTCAGGAAGCCCTCAATCAGAT
GATCAATCGCCACGAGTCTTTGCGGACGTCCTTTATCGATCAAAACGGCCGCCCGATGCA
GCAGATCGCAGAACAGGCTGACATCGACCTGCACATCTTTGAAGCAGCGGACGAGGAGAA
AGCGGATCTTATCATTCAGGCATTCATTAAGCCGTTTGATCTGAGCGCGGCTCCGCTCAT
TCGGACCGCTCTTGTCAGACTGAATGAAAAGAAACATCTGCTGCTGCTGGATATGCATCA
TATTATTGCCGACGGCGTGTCCAGAAGCATGCTGGTCAAAGAGCTCGCTCACCTTTATAA
AGGGGGAAGTCTGCCGTCGCCGAACCTGCACTATAAAGACTTCGCCGTCTGGCAGAATGA
ACCTGAGCAGGCCGAACGGATGAAAGACAATGAGCGTTATTGGCTCTCCGCATTTTCCGG
CGAGCTTCCTGAATTGAATCTGCCGACCGATTTCCCCCGTCCGCCGGTCCAAAGTTTTAA
AGGACAATCCGTCCGTTTCAGAGCGGGGTGTGAAACGGAAAAAGCGGTGCGTGAATTAAT
GGAATCATCGGGAGCGACTCTTCATATGGTGCTTCACGCCGCGTTCCATGTCTTTTTGAG
CAAAATCACGGGGCAGCGCGACATCATTATCGGCTCGGTGACCGCCGGAAGAACGAGCGC
CGAAGTTCAGGAAATGCCGGGGATGTTTGTCAATACGCTTGCGCTTCGCAATGAAACGCG
CAAAGAGCAAACCTTCGCCGGGCTGCTCGAACAGGTGAAACAAACCAATCTCGACGCGCT
GGCGCATCAGGATTATCCGTTTGAGGATCTGATCGGAAAGCTTGACCTGCCGAGAGACAT
GAGCCGCAACCCGTTGTTCCAGGTGATGGTGACGACAGAAGATCCGGATAAAGAAACACT
GGAACTGGAGAACCTGCGCATCACTCCGTATGAGTCGAACCAAGGCACGGCGAAATTCGA
TCTGACACTCGGCGGGTTTACGGATCAAGAAGGCCTCGGCCTTCAGTTTGAATATGCGGC
TGATCTGTTTAAAAAAGAAACAATTGAAAAGTGGAGCGCCGGGTTCCTGCGGATTCTGAA
GCAAGCGGCAGAAAGCCCGGACAGAAAGCTGCCTGAGATTTCACTGATCAGCGATGCTGA
AAAACAAGCTCTCCTTGATGCATGGAAAGGAAAAACAATTTCTGTGCCGCGGGACAAAAC
GGTTCACCGTCTCTTTGAAGAAACGGCCGCCCGCTACGCGAACCGGCCGGCCGCGGCATA
CAACGGCGCGAAATGGACGTACGGCGAGCTGAACGCAAGGGCGAACCGCATCGCACGCAT
TCTCATGGACTGCGGCGTCACGGCTGACAAACGTGTCGGCATTTTGACGAAACCGTCCTT
GGAAATGGCCGCGGGTGTACTCGGCGTCCTGAAAGCGGGCGCGGCATTTGTGCCGATTGA
CCCCGACTACCCGGAAGAGCGCATCAGCTACATTCTGCAGGACAGCGGCGCCAAGCTCCT
TCTCACACAGGAAGCGCTGGACGTACCGGAAAGCTACAACGGAGAAACGATTCTGCTTGA
CGGCGGACGCTCCATTCTGAGCCTGCCGCTTGATGAAAACGATGAAGCGAACCCGCAGAC
GGAAACAACGGCGGATCATCTCGCTTATATGATTTACACGTCAGGAACGACCGGGCAGCC
GAAGGGTGTCATGGTCGAACACCATGCGCTGGTGAACCTGTGCTTCTGGCATCACGACGC
ATTCGCCATGACGGCGGATGATAAAAGCGCCAAATACGCGGGCTTCGGTTTTGACGCCTC
CATCTGGGAAATGTTCCCGGCATGGACCATCGGCGCGGAGCTTCACGTCATTGACGAAGC
GATCCGGCTGGATATCACCCGCTTAAATCACTATTTCGAGGAGAACGGCGTGACCATCAC
CTTCCTGCCGACGCAGCTGGCCGAACAATTTATGGAGCTGGAAAATACCTCTCTCCGCAT
GCTTCTCGTCGGCGGCGACAAGCTGAAGCGGGCGGTGAAACAGCCGTACACGATCGTCAA
CAACTACGGACCGACGGAAAACACCGTCGTCGCGACAAGCGGCGTCATCAATCCGGAGGA
AGGATCGCTTTCGATCGGACGGGCGATTGCCAATACGAGAGTTTATATTCTCGGCGACGG
CGATCAGGTGCAGCCGGAAGGCATTGCCGGTGAATTGTGTGTGGCCGGCCGCGGTCTGGC
GCGCGGATACCTGAACCGTGAAGAAGAAACGGCGAAGCGGTTTACCGCAGATCCGTTCGT
GCCCGGCGAGCGCATGTACCGGACCGGCGACCTCGTCAAATGGAACGCGCAGTGCGGCAT
TGAATACATCGGCCGTATCGACCAGCAGGTCAAAGTGAGGGGCTACCGGATCGAGCTTTC
AGAAATCGAAGTCCGCCTCGCCCAGCTTGCGGACGTTCACGACGCAGCGGTGACGGCCGT
GGAAGACAAAGCGGGCAATACCGCGCTTTGCGCCTATGTCGCGCCTCGGCAGGACGATAT
TGAAGCGCTCAAATCCGCGCTGAAAGACACGCTGCCTGACTACATGGTGCCGGCGTTCTG
GGTGGAGATGGACGAGCTTCCGGTCACCGCAAACGGAAAGATTGACAAAAAAGCCCTGCC
GGCACCGGACATTGAAGCGGGAAGCGCCGCTTACAAAGCGCCGGAAACGGAGATGGAGAC
GCTGCTTTCTGACATTTGGCAGGAAGTGCTCGGTCTTGACCAGATCGGCGTAAGCGATAA
TTTCTTCACGCTCGGCGGCGATTCGATCAAAGGCATCCAAATGGCGAGCCGTCTGAACCA
GCATGGCTACAAGCTGGAGATGAAGGATCTCTTCCAGCATCCGACCATCGAAGAGCTCGT
CTCTTATGTGGAGCGGACGGAAGGCAAGCAGGCCGACCAGGGACCTGTCGAAGGCGAAGC
GGAGTTAACGCCGATCCAGCGCTGGTTCTTTGAACGAAACTTTACCGACAAACACCACTG
GAACCAATCCGTCATGCTTCACGCGAAAGACGGCTTTGATCCGGACCTGGTGGAAAAAAC
CCTGCAAGCATTGATTGAACACCATGATGCGCTCCGCATGGTTTACCGTGAAGAAAGGGA
AGGCATCATTCAGACATACCTCCCTGTCACAGAATGCAAGGCAAGCTTTGACATCGTTGA
TCTGTACGGAACTGACGAGGATATGCTGAAAAGCCAGATTCAGCGGCTTGCCGATCATCT
TCAGGGAAGTCTGGATCTGGAGAACGGTCCGCTGTTAAAAGCGGAGCAATACCGGACAGA
ACTAGGCGATCATCTGTTAATCGCGATTCACCATCTCGTCGTGGACGGGGTTTCATGGAG
AATTCTGCTTGAGGATTTCGCTTCAGGTTATAAACAGGCGCAGCAGCAAAACAGCATCGT
CTTCCCGCAGAAAACCCACTCCTTTAAAGATTGGGCGGAGGCGCTGAACACATTTGCGCA
ATCAGAAGAGCTGAAAAAGCAGGCGGATTATTGGGCGCAGGCAGATGCGGAAGAACTCCA
GCCGCTGCCGAAAGATCATGATCCGAACAAACGGCTCGTCAAACATACGGCGGCCGTGAA
ATGTGAATTGACTGAGGAAGAAACGGCGCAGCTGCTCACAGATGTTCATCATCCGTACGG
AACGGAAATCAACGACATTCTGCTCAGCGCGCTCGGCTTAACGATCGGTGAATGGACGGA
AAACGGCAAAGTCGGCATCAACTTAGAAGGACACGGCCGGGAAGAAATCATACCGAATGT
CAATATTTCACGGACGGTCGGCTGGTTTACGGCCCAATATCCTTTGATTCTGCAGATCAG
CAAGGAAGACGGCGTCTCTTCCGTCATTAAAACGGTAAAAGAGACGGTGCGGCGCGTTCC
TGATAAAGGTGTAGGATACGGGATTCTCCGGTATCTGTCATCCGATAAAACAGAAAGAGG
CGTCACGCCTGAAATCAGTTTTAACTACTTGGGGCAGTTTGACAATGAAGTGAAAACGGA
ATGGTTTGAGCCGTCTCCATACGATATGGGACGTCAAGTCAGCGAAGAGTCAGAGGCGTT
ATACGCACTGAGCTTCAGCGGGATGGTTACAGGCGGCCGCTTCGTCATTTCTTGCTCATA
CAATCAGGAAGAATATGAAAGAAGCACCGTCGAAACACAGATGCAGCGGTTTAAAGACAA
TCTCTTAATGATCATCCGCCATTGCACGGCCAAAGAGGAGAAAGAATTTACGCCGAGCGA
TTTCAGCGCGCAGGATCTTGAGATGGATGAAATGGGAGACATCTTTGACATGCTTGAGGA
GAATTTAACGTGACAAAAACAGATCACAGAAGGGGGGAGCGGAGCAGATGAGCCAGTTCA
AAAAAGATCAAGTTCAGGACATGTATTATTTGTCGCCGATGCAGGAGGGAATGCTGTTTC
ATACTCTCCTGAATCCCGGCCAAAGTTTTTACATCGAACAAATGACAATGAAAGTAAAAG
GCAGCTTGAATATCAAATGCCTTGAAGAAAGCATGAATGTGATTATGGACCGGTACGATG
TATTTCGTACCGTGTTCATTCACGAAAAAGTAAAAAGGCCGGTCCAAGTCGTATTGAAAA
AACGGCAGTTTCAGATAGAAGAAATCGATCTGACACATGTAACGGACAGCGAGCAAACAG
CCAAAATCAATGAATACAAAGAACAGGATAAGATCAAGGGCTTTGATTTGACGCGGGATA
TTCCGATGCGGGCAGCCATTTTTAAAAAATCGGAAGAAAGCTTTGAATGGGTGTGGAGCT
ACCACCACATCATTTTGGACGGCTGGTGCTTCGGCATCGTCGTGCAGGATCTGTTTAAGG
TATACAATGCCCTGCGCGAACAAAAGCCGTACAGCCTGCCGCCGGTCAAACCGTATAAAG
ACTATATCAAGTGGCTTGAAAAGCAGGATAAACAAGCATCACTGCATTACTGGCGCGGGT
ACTTAGAAGATTTTGAAGGACAAACGACATTTGCGGAGCAAAGAAAGAAACAAAAGGACG
GCTATGAGCCGAATGAGCTGCTCTTCTCACTGCCGGAGGAGGAAACAAAAGCATTTACCG
AGCTTGCAAAATCGCAGCATACCACTTTGAGTACGGCGCTGCAGGCGGTTTGGAGTGTAT
TAATCAGCCGCTACCAGCAGTCCGGCGATTTGATCTTCGGCACAGTCGTTTCCGGGCGTC
CCGCAGAAATCAAAGGCGTTGAACATATGGTCGGGCTGTTTATCAATGCTGTTCCGAGGC
GGGTGAAGCTGTCTGGGGATACCACATTTACCGGCTTGCTCAAGCAGCTGCAGGAGCAAT
CGCTGCAGTCTGAGCCGCATCAATATGTGCCGCTCTATGACATCCAAAGCCAAGCCGATC
AGCCAAAGCTGATTGACCACATCATTGTGTTTGAAAATTATCCGCTTCAGGATGCAAAAA
ATGAAGAGAACAGTGAAAACGGCTTTGATATGGAGGATGTACACGTTTTTGAGAAATCGA
ATTATGATCTCAACCTGTTGGCTTCTCCAGGTGATGAGATGCTGATTAAGCTTGCCTATA
ACGGGAATGTGTTTGATGAGGCGTTTATCCTGCGCTTAAAATCTCAGCTTCTCACAGCGA
TTCAGCAGCTCATCCAGAAGCCGGATCAGCCTGTCAATACGATCAGACTTGTTGATGAAA
AGGAAAGAGAGCTTCTGCTTACCGGCTTAAACCCGCCGGCTCAGACTCATCAGGCGAAGC
CTCTGACGGATTGGTTCAAGGAAGCGGTGAATGTAAATCCTGATGCGCCGGCGCTTACGT
ATTCCGGCCAGACTCTTTCCTACCGTGAATTAGATGAGGAAGCGAACCGTCTTGCGCGCC
GTTTGCAAAAGCAAGGTGCGGGCAAAGGCTCCGTTGTCGCGTTGTACACGAAGCGCTCGC
TTGAACTGGTGATCGGCATTCTCGGCGTATTAAAAGCGGGAGCGGCTTATCTGCCGGTTG
ATCCGAAGCTGCCGGAAGACCGAATCTCGTATATGCTGGCTGACAGTGCGGCAGCCTGTC
TGCTGACACATCAGGAGATGAAAGAAAAAGCGGCTCAGCTGCCGTATACAGGAACAACAC
TCATCATCGATGATCAAGCACGGTTTGAGGAACAGGCAAGCGATCCTGCAGCCGCAATTG
ATCCCGATGATCCGGCGTATATTATGTATACATCCGGCACAACCGGAAAGCCGAAGGGCA
ATATCACCACTCATGCCAATATTCAAGGATTGGTCAAGCATGTAGATTACATGGCATTTT
CTGAAAAAGATACGTTCTTATCTGTTTCCAATTACGCCTTTGACGCATTTACCTTTGATT
TCTACGCATCAATACTGAATGCGGCACGGCTCATTATCGCAGATGAACATACACTGCTTG
ATACAGAACGGCTCACTGATCTGATCCGGCAGGAGAATGTCAATGTCATGTTTGCGACAA
CCGCACTTTTTAATCTTCTCACCGATGCGGGAGAGGAGTGGCTGAAGGGGCTTCGCTGTG
TGTTATTCGGGGGTGAGCGCGCGTCTGTGCCTCACGTCAGAAAGGCGCTTGAGATCATGG
GGCCTGGTAAGCTGATTAATTGCTACGGGCCGACTGAGGGAACGGTGTTTGCGACAGCTC
ACGTCGTGCATGATATCCCGGATTCCATTTCCTCATTGCCGATCGGAAAGCCGATCAGCA
ATGCAAGTGTTTATATTCTTAACGGGCAAAATCAGCTTCAGCCATTTGGAGCTGTCGGTG
AACTGTGCATCAGCGGAATGGGTGTATCAAAAGGGTATCTGAACCGTCATGACCTGACGA
AGCAAACGTTTATTCCAAATCCGTTCAAGCCGGGAGAAACGCTTTACCGCACAGGGGATT
TAGCACGCTGGCTGCCGGATGGAACAATTGAATACGCCGGGCGTATTGACGACCAGGTCA
AAATACGCGGACACCGGATTGAGCTTGAAGAAATCGAAAAGCAGCTGCAGGAATACCCGG
GTGTGAAAGATGCGGTCGTTGTTGCGGACCGCCATGAGTCCGGAGATGCATCAATCAACG
CCTACCTCGTGAACCGGACGCCGCTTTCAGCTGAAGACGTAAAGAGGCACTTGAAAAAAC
AGCTTCCTGCTTACATGGTGCCGCAAACCTTTACTTTCTTAGAGGAGCTTCCGTTAACGA
CAAACGGGAAGGTCAATAAACGGCAGCTGCCGAAACCGGATCAGACTCAGGCGGCGAAAG
AATGGATCGGGCCTCGAAATGCGACGGAAGAAACAATTGCGCACATCTGGTCCGACATTC
TCGGCAGACAGCAGATTGGGATTCATGATGATTTCTTCGCGCTCGGAGGCCATTCCTTAA
AAGCGATGACAGCAGCGTCGCGCATTAAAAAAGAGCTAGGTACGGACATTCCGGTGCAGC
TGTTATTCGAAGCGACGACAATCGCAGACATTGCCGGTTATCTGCTTCACGGTGAAGAAA
AAGGTATGAAAGATCTCACCATCATGAATAAAAATCAGTCTGACACACTGTTTACGTTCC
CGCCGGTTCTCGGTTACGGGCTGATGTACCAGCCGCTGGCAAAACAGCTGTCCGGCTATC
GAATCTGTGCGTTTGATTTTATCGAGGAAGACAACCGCATCGAACGCTACACAGAGCTGA
TCAATCAGCTCCAGCCGGAAGGACCGGTCAAGATGTTCGGATACTCGGCAGGCTGTACGC
TCGCCTTTGAAACGGCCAAACGGCTTGAAGCCGAAGGACGTAAAGTGGAGCGGCTGATCA
TGGTTGATTCTTATAAAAAACAAGGCATCAGCGACTTAGAAGGCCGCACCGTAGAAAGTG
ATGTCCAGGCGCTGATGAAGGTAAACAGGGACAATGAAGCGCTGAATAACGAAGCCGTCA
AAGAAGGGCTCGCCAAAAAAACAAACGCGTTTTATTCTTATTTCGTGCATACCGTCAGCA
CCGGCACGGTCAAAGCGGATATAGATCTATTAACGTCAGAACCGGACTTTGCGATGCCGC
CGTGGCTCGCTTCGTGGGAGGAAGCCACGACAGGTGAATACCGTGTGAAAAAAGGCTGCG
GCACGCACGCAGAAATGCTTCAGGGAGAATGTCTCGAAAGGAATGCGGCATATTTGCTCG
AATTCCTAAGGAAGGAACATCTGAAGCTGACAACTTCACGATAGAAAAGGAGGAAGCCCG
CCAATGGTCCAGCTCTTTAAATCGTTCGATACCACAGAAAAAACGCAGCTTATCTGTTTT
CCGTTCGCAGGAGGCTATTCCGCATCATTCCGCCCGCTCCACACCTATCTTCAAGGTGAG
TGTGAGATGCTTGCCGCGGAACCGCCGGGACACGGAACAAATCAAATGTCCCCCGTTGAG
GATTTTGAACAGCTTGTCAGTTTATACAAGCAGGAGTTGAATCTCCATCCTGACCGCCCG
TTTGTGCTGTTCGGCCACAGTATGGGAGGCATGGTCGCTTTCAGGCTGGCGCAAAAGCTG
GAGCGGGAGGGCATTTACCCGCAGGCCGTGATCATCTCAGCCATTCAGCCGCCGCATGTG
GAAAGGAAAAAAGTGTCTCATCTTGATGATGAAAAATTTCTCGCCCATATTATCGAGCTT
GGCGGAATGCCGCAGGAGTTAGTGGAGAATAAGGAGGTCATGTCATTTTTCCTGCCTTCT
TTCAGATCCGACTACCGCGCGCTTGAAAGCTTCCGTCCGTCTGATTCTCACATGATTCAA
TCACCCGTCCATATTTTTAACGGGCGGAAAGATAAAAAATGTATCAAAGATGCGGACGGA
TGGAAAAAATGGGCCGACAATCCCGTATTTCATGAGTTTTCGGACGGCCACATGTTCATA
TTAAGTGAAACTGAAAAAGTGGCGGAACGAATCTATGAGATTATTAACAGGAGCACGGCA
GGCCAATTGTTATAGGATATGACAGACAGCATTTGCTGTCTGTTTTTTGTAACAAAATCC
GCCCGCGCGTTTTCTCATTTATCAAAAATTTTATGTTATGATTTGATGGAATATAATTTT
GAAGGGATTGTCGTACATGAATGATGCAGCAAAAGAGCTGAACAGAACATTATCTGAAGA
AAACCCGCACGTGCTTCATATGCTTTCTGATTTGGGCAGAGAGTTGTTTTATCCGAAAGG
GGTGCTGACACAATCGGCTGAAGCGAAAGCCAGGGCCGGAAAGTATAATGCCACGATCGG
GATTGCCACCTCACAAGGCGAGTCCATGCACTTTTCCCATATTCAAGAGACACTGTCCGC
CTATAACCCCGATGATATCTACGATTATGCTCCGCCGCAGGGAAAAGAGCCGCTCAGACA
GGAATGGCTGAAAAAAATGCGTCTCGAAAATCCTTCATTAGCCGGCAAAGACATCAGCAC
GCCGATCGTGACAAACGCTTTAACACACGGGCTGAGCATCGCCGCCGACTTGTTCGTCAA
TGAAGGGGATACACTGCTTCTGCCTGATAAATATTGGGGAAATTACAATTTCATTTTCGG
TGTCCGGCGCAAGGCATCCATTGAGACATACCCGCTTTTTCAGCAGGATGGGCGTTTTAA
TGCGGCGGGGCTGTCCGAGCTGCTGAAAAAGCAGGAAGAAAAGGCGATTGTTGTGCTGAA
TTTCCCGAATAATCCGACAGGCTATACGCCGGGGGAAGAGGAAGCGTCAGAAATCGTCAG
CGTGATCTTGGAGGCGGCGGAGGCCGGCAAAGAGATTGTCGTGCTCGTAGACGATGCGTA
TTACAATCTGTTTTACGATGAAACTGCCATTCAGGAATCCATCTTCAGCAAACTCGCCCA
AGTGCACGACCGGGTGCTTTGCGTGAAAATAGACGGCGCGACGAAGGAAAATTACGCGTG
GGGCTTCCGCGTCGGTTTTATTACGTACAGCACAAAAAGCGAAAAAGCGCTGCGCGTGCT
CGAGGAAAAAACAAAAGGGATTATCAGGGGGACGATTTCAAGCGCCCCGCATCCGTCCCA
AACGTTTATGCTGCGGGCGATGCAGTCACCGGAATACGAGAAAGAAAAATCGCTGAAATA
TAACATCATGAAAAAACGGGCTGACAAAGTGAAAGCCGTTCTTGCAGAAAACAAGCACTA
TGATGACGTATGGACGCCTTACCCGTTTAACTCTGGTTATTTCATGTGTGTCCGGCTGAA
AGACATAAACGCCGGCGAATTGAGATTGTCGTTGCTTGAAAAGAGAGGAATCGGGACGAT
ATCCATTAATGAAACCGATTTGCGAATCGCATTTTCATGTGTTGAAGAGGAACACATCGC
GGATCTGTTCGAAGAAATTTATCAGGAAGCAAAGCAGCTGCAGAAACAGGCGGAAATATC
AGGCTGACAAAAAAGGAGGGGGACACCCTCCTTTTTCTATGCTTACAGCAGCTCTTCATA
CGTTTTCATCTCAATCCCGTCACAAAAATCGGGATGCGCCGCACAAACGGCCAGCTTATA
CTCCTCGTCAGCCTCATATGTGCGGATGAAACAAGGTTCATGTCCGTCCGGGAGCTCAAT
GGACACATGGCCGTCGTCTTTGAGGCGGACGCTGAATGAATCAAGCGGCAGGGAAAGCCC
TTTTCCGGCCTGTTTGATAAAGCTTTCTTTCATCGACCACAGGTGGTAAAAATAATCGGT
CTGCTGATCGGGGTGTTTCGCTTGCAGATCACTGTATTCCGTCGGCGAAAAAAACCGTTT
GGCGATATCAATCGTGCCGGGCTTCATTTTTTCAATATCAATGCCGATCGGTTTTGAATC
AACGGCGCACACGATCCAGCGACCGGAGTGGGAAATATTAAAGTGCATGTCCGGAAGCGC
GGGGATGTACGGCTTTCCGTATTCCTGAACGCTGAATGAAATCCCGGCCGGATCAAGTCC
GTAAGCCTTCGCCGCAGCGGTGCGGATCAGCATGTCGCCGATCAAGGTGCGGTGAGCATC
CTCCTTATGGTAAAAGCGCCGGCATTTTTCCCGCTTTTCGGCGGACACGGCCGCCATCAT
CCGATCCTCTTCCCCTGCAGAAAGCGGGCGGTCCATATATACTCCGTAAATCTTCATGTC
CAGATCCTCCGTCTGAAAATATTGTCAAAACCATCCTATCATATCAGACGAAAGCTGTCC
GAAAATAAAAAAACAAAACCGTTTCGGCTTTGTTTTTAATGAACGGACGTTGCCCGCCCG
GAGATCGCGTATGTTAACAGTTTAGAGGATTGCGGCAAAGAAAAACGCAGAATCAGCCCC
GTCAAAACAGCCGTAATAATGGTTCCGGCGCCGATCGGTCCGCCCATCATCCAGGCTGCG
GCAAGAATCGTCAGCTCAATGCCGTTCCGCACCCATTGCACGTTCCAGCCCGTTTTTTCA
GATATCAGCATCATCAGAGAGTCCCGGGGGCCCGCGCCGAGCCCTGCTGATACGTAAATA
CCGACGCCGCACCCGATCAGCAGCAATCCGATAGAAAAACACACGGCCGCTAAGGAAAAA
GCGTGCGTCTCAGGAAGCAGAAACGAAAAGAAATCAATAAACATTCCCATCAGCACCATG
TTTAAGATAGCGCCGATTTTCGGGAGTGTCCTCGTGAACAGGCAGGTTAAAGCCACAATG
ACCGCGCCGACCACGATGGACCATTGGCCGACAGAAAGACCGAAATGCTGAAAAAGCCCA
TAATGAAAGGCATCCCAAGGGCTGATGCCGAGAGCTTTTCCTTTAATGGTTAACGATACC
CCGAAAGACAAAATCAACAGACCAGCAAAATAAAACGTCCAGCGCATCAAGAATTCCCGC
TTCAAAGAGGTCCCTTCTTTCATAAAATTTCATTAATTGTCATTGTAGCATAACCGCCAA
AAAAAAGAAGAAGCGAAATCAGTGTTTCGCTTCTTCTCCCGCTCCTACAAAGGATTCAGT
ATACGATTTAAAAACCGCTGCGTGCGTTCTTCTTTCGGCGCGGAAAAGATGTGGGCCGGC
GGTCCTTGTTCCACAATGACGCCGCCGTCAATGAAGATGACTTCATCGGCCACTTCCTGC
GCGAATTTGATTTCATGGGTGACGACGACCATCGTCCAGCCTTCGTTCGCCAGATCCTTA
ATCACTTTGAGCACCTCGCCGACCAGCTCCGGATCGAGCGCTGACGTCGGTTCGTCAAAC
AGCATCAGCTCGGGCTGAATCGCAAGCGCGCGGGCGATGCCGACACGCTGCTGCTGACCG
CCGGAAAGCTGGAACGGATATAAATCCATTTTGTCTTTCAGTCCGACTTTTTCCAGAAGC
TCGATCGCTTCTTTTCTGACTTGCTCCTTGTCGCGCTTTTGCACTTGAACGGGTCCTTCC
ATGACGTTTTCAAGCGCCGTGCGGTGAGGAAACAGATGATACGCCTGAAAGACCATGCCT
GATTTGCGGCGGAGGCGAAGAATATCAGCCTGCTTCACTTTTTTGGAGAAATCTATTGAA
AAATCGGAGAATGCCAGCTCGCCGCGATTGGGGATCTCAAGCGCGTTCAGACAGCGCAGA
AGCGTCGTTTTTCCTGAACCGGACGGCCCCAGAATGGCGATGACTTTCCCTTTTTCTATC
TCCATATCTATCTTTTTTAAAATTTCATTCTGTCCGAATGATTTATTTAATCCTTTGACG
GAAAGCATATCGAAACCTCCTTATTTGGCCACATAACGGTCGAGACGCCGTTCGATCACG
TGCTGTACGATTGACAGCAAGAAGCAGATGATCCAATAAATAAAGGCGGCTTCAATATAG
ATGACCAAGATTTGATCAAGGTTTTGCGCGCCGATTTCCTGCGCTTTTCTGAACAGCTCC
GCGACGAGAATCTGTGAGGCGAGAGATGTATCCTTGATCAGGCTGATAAATGTATTTGAT
AATGGCGGAATGGACACGCGAAACGCCTGCGGCAGGATCACGCGGAACAATGTCTTGCGA
TAGGTCATGCCGATCGTATAACCGGCTTCCCATTGCCCTTTCGGCACGGATGAAATAGAT
GCCCGGATGATTTCAGAAGCGTAGGCGCCCACGTTTAATGAAAACGCGATGACTGCGCTT
GGGAAAGGGTCCAGCGTAATATTAAATGTCGGGAACAGATAAAAAATGATGAACAATTGA
ACGAGAAGAGGAGTGCCGCGCACCGCTGATACGTATACGCTGAACACCCATCTCAATGGT
TTCATATTTGACATTCTGGCGAGCGCCGTCATCAGCGCGATGATCATTCCGAAAATAAAG
GAAAGAATGGTAAGGGGAATCGAGTAATAGATTCCCCCGGAAAGAATCGGCCAGAATGAC
TGCTGCACCAAATCCCAAGGAATGGCTGTTGCAATCACGGGCTCCGGCAAGTTACTTAGA
AACATCTTCGCCGAACCATTTTTTGGCTATTTTAGAAAGAGTCCCGTCCTCTTTCATTTC
TTTTAACGCCTTGTTGACGTGAGTCACAAGTTCGCCGCTTCCTTTTCGGAATGCGAAATA
CGTTTGCTGCGGCTGGCCTGCTTCAAACGCGATTTTCACGTTTTTATTGCCGGACGTTTT
TAAGTAGTTCAGTACGGCAAGCTTATCGTTGTAAGTCAGATCAGCGCGGCCCTGCTGAAT
GAGCTGAAGGGATTGCGCATGCCTTCAACGCCTTCAATTTTCGCGCCGGCTTCTTTCGCT
AATTTATTGTAATTGCTTGTTAATGACTGAGCCGCTGTTTTTCCTTTGACATCAGCCTCT
TTCGCAATCGTGCTGTCTTTTTTCGTCACGACGACTGCATTTGACGTTGTGTATTTATCA
GAAAAATCATATTGGTTCTCACGGCCTGTTTTGCCGACTTGGTTGGCGACGACGTCAAAC
CGTTTCGCGTTTAAACCGGCAAACATGCTGTCCCATTGTGTTTCTTTAAAGTCAGCTTTC
AGACCGAGGCGTTTCGCCACTTCTTGAATCACTTCAACATCATATCCGGTCAGTTTGTCA
GTCTTTTTATCATGGAAGGTAAACGGTTCGTACGTTCCTTCTGTACCGACGGTCAGTACG
CCTTTTTTCTTGACAGAAGCCCAAAGATCGCCGTCTTTTGACTTAGATCCGCTGTCCTGT
GAGTTTCCGCAGGCTGCAAGCATTGCGATGCTGACCATCATGAACAAAGCGAATAATGCT
TTTTTCATCTTCTTTATTCCCCACTTTTCTGAGTAGTTTTATTGAGAAAAAATAGCTCCC
AATTGTAAAGGATAACTTTTTTTTAGTATGAGTCAAGTAATTGGTTTTCATGAGCGGGAA
TTCTTCGTGTTCCGGGATCAAAATAATTCCAAAAACTGTCTGACAGGCTTCGGCAGGTAG
CTGTCTTTCCTCCAGATGACGGCCGGTGTCATGACAAACGGGTTGTCTTCGATGATAACC
GTTTTGACATGCGAGCGCATATGGACGGGAATCATCGTCAAAGGCAGAATTGTGGCGCCG
AACCCTGATGATACGAGGCTCAAGAGCGTCGCGGAGTCATGGCATTCACAGACAACCTGG
AGGTCGAGACCGTACTGTTCACAAACTTGGAGGACTTGGTCATACACACCTCTTCCATTG
ACGGTGCGCAAAAGGATCAGAGGCAAAGAGGCGATGTCATTCAGTTTAATCGTTTCTCCG
CACATTCGTTTTGAATGCTCGGACAGCACCAATACACACGGAATGTCTTCAAGCTCCTTC
GATTCAATGCCGTCGTTTTTAATCAAGGTGGTGGTGACGGCGGCGTCAATCTGCCGGGTT
TCCAGAAGCTCAAGCAGTGAGACGGGTTCATCTTCCCAAATGTTAAAGGTGAGATGCGGA
AACCGCTCTTTCATCTGTGACACTTTCTCAAGCATGAGCGCTGCGCAGTAAATGGTTGAC
CCGACGGCAAGTGTCCCGGCCACTTCTTCCTTCAGCTCTTGTACCTCGATAATGGCATCC
TCAAACTTATGAAGAATCTCTTTCGCTCTTTTCAAAAAGACATTTCCTTCATATGTAAGG
GTCATTTGTTTCTTTTTATTGCGGTCAAACAGAATGACGCCCAATTCTTCTTCGAGCTGT
TTCAGCTGTCTGCTTAAAGGCGGCTGTGCCATATGGAGCTTTTTGGCGGCCGTCGTGATT
TTCTGCTCTTGGGCAATGGTGATGAAATAACGCAATTGCCGGATATCCATGAGAACGCTC
GCTCCTTTCTTTTATACCTTTAAGGTATGATACATAGATTTAACGAATATTTTTCATATG
GATATATCAGGAGTATGATGGTTTTGACACCACATTTCAAGCGTAAAGGAGGGGTCAATA
TGAAGCTCGTCATCGGAATGACCGGGGCAACGGGAGCCATATTCGGGATCAGGCTTTTAG
AATATTTAAAAGCCGCGGAGATCGAAACCCATCTTGTCGTTTCTCCTTGGGCAAATGTCA
CCATTACACATGAAACCGATTATACGTTAAAAGATGTCGAGAAACTCGCATCCTATACGT
ATTCTCACAAAGACCAGGCAGCGGCGATTTCAAGCGGTTCGTTTGAAACGGACGGGATGA
TCATCGCTCCGTGCAGCATGAAATCACTGGCAAGCATCCGCACCGGAATGGCTGACAATC
TGCTGACAAGGTCGGCTGACGTCATCCTGAAGGAGCGGAAAAAACTTGTGCTGCTGACAA
GAGAAACACCGCTCAGCCAAATTCATTTAGAAAATATGCTAGCGCTTACAAAAATGGGTT
CCGTCATTCTTCCGCCGATGCCGGCATTTTATAACAAGCCGGCTGACATGGATGAATTGA
TCGACCATATTGTGTTCCGGACGCTCGATCAGTTCGGTATCCGTCTGCCGGAAGCGAAAC
GGTGGTACGGAATTGAAAAACAAAAAGGAGGAATCTGATAATGGCCTATCAGGATTTTAG
GGAATTTCTCGCCGCTCTTGAAAAAGAAGGGCAGCTCTTAACAGTAAACGAAGAGGTGAA
ACCGGAGCCGGATCTGGGCGCCGCAGCGCGTGCAGCCAGCAATCTCGGGGATAAAACCCC
TGCGCTTTTGTTTAACAATATTTACGGACATCACCATGCGCAGGTGGCTCTGAATGTCAT
CGGCTCGTGGCCGAATCACGCGATGATGCTCGGCATGCCGAAAGATACGCCTGTAAAAGA
ACAATTCTTTGAGTTTGCCAAACGGTACGATGCATTTCCGGTGCCGGTCAAACGGGAAGA
AACCGCGCCGTTTCATGAAAATGAAATAACGGAAGATATCAATCTATTTGACATCCTTCC
GCTATTCAGAATCAACCAGGGGGACGGCGGCTACTATTTGGATAAAGCGTGTGTCATTTC
CCGCGATCTTGAAGATCCGGACAATTTCGGCAAGCAAAATGTCGGCATTTACAGAATGCA
GGTAAAGGGAAAAGACCGTCTCGGCATTCAGCCCGTGCCTCAGCATGATATTGCGATTCA
TCTTCGCCAAGCTGAAGAACGCGGCGTGAATCTTCCCGTTACGATCGCGCTTGGCTGTGA
GCCGGTGATTACGACGGCTGCGTCAACTCCGCTGTTATACGATCAATCCGAGTATGAAAT
GGCCGGCGCGATTCAAGGGGAGCCCTACAGAATCGTCAAATCTAAATTGTCTGATTTAGA
CATCCCTTGGGGCGCTGAAGTCGTTCTGGAAGGAGAGATCCTTGCGGGAAAACGGGAATA
CGAAGGACCTTTCGGTGAGTTCACGGGCCATTATTCAGGCGGCCGCAGCATGCCGGTGAT
CAAAATCAAACGGGTATATCATAGAAACAATCCGATTTTTGAACATTTATACTTAGGCAT
GCCGTGGACGGAGTGCGATTATATGATCGGCATTAATACGTGCGTGCCGCTTTACCAGCA
GCTCAAGGAAGCTTATCCGAACGAAATTGTCGCCGTGAATGCGATGTATACGCACGGGCT
GATCGCCATTATTTCCACGAAAACGCGCTACGGCGGATTTGCCAAGGCGGTCGGCATGCG
CGCCCTGACCACGCCGCACGGACTCGGCTACTGCAAAATGGTCATTGTCGTGGATGAAGA
TGTCGATCCGTTTAACCTGCCGCAAGTCATGTGGGCGCTCTCAACGAAAATGCATCCGAA
ACACGATGCAGTCATCATTCCTGACCTGTCCGTCCTTCCGCTTGACCCGGGGTCTGATCC
GGCAGGGATGACACACAAAATGATTCTTGACGCCACAACGCCTGTCGCGCCGGAAACAAG
AGGCCATTATTCGCAGCCGCTTGATTCTCCGCTGACAACGAAAGAGTGGGAACAAAAACT
GATGGACTTAATGAATCAATAAGAAAGGATGAGGTTGCAATGAAAACATGCCCGCGCTGT
GAATCGAAAAAAGGAGAAACCGTCAGCCAATCGCCGGTCAAAGGCGCTTGGGAAATTTAC
CAATGCCAAACCTGCTTTTTCACATGGAGATCCTGTGAACCGGAAAGCATCACGAATCCG
GCGGCATTCAACCCGGCATTTAAAATTGATCCGAAAGAAACGGAGACGGCCGCACATGTT
CCCGCTGTCCCGGAAAGAAAAGCGTAATGCTGACGGAGCACTTGCCGAAGGCGCTTTACA
CGCTTTTAGACGGGATGGAGCTTGAAAAAAAGCAGCACGACGCGTTTGTGCTGCAATCTG
TGACAAAAGAAGGCCGTCCGCACGCGGCTATGATCAGCGCCGGTGAAATCGTGGCTGTGA
GCAGAACAAATCTCCGGCTCGCCTTATGGAAAAACACGACGACCGTAAAAAGCCTGCTGC
ATTCGGGACAAGCTCTTTTCATCGCCTGGCACGGAGGAGCCGCATATTACGTCACATTGG
AATGTGAGGCGCTTCCGCCGCTGAAAGAGGCGAAACACGAGCGGGAACGGTTCAGCTGCC
GCGTGATCACCGTCAAGGAAGATCGGGCGAAATACGCGGATCTGACATCCGGACCGGCCA
TCCAGCTCCACGAACCGGAAGATGTCTTGAAGAGATGGAGAGAAACACTTGAGGAGTTAA
AACGATAGACGCATAAAAAAAGCCTGCGGACGATTCCGCAGGCTTTTTTTTTATTGTACG
CCTTTCATCGCCCGTTTAATAACGGGAGATAGAAGAATCAAAATAATACCAAGAATGATC
GAAATAAGACCGATTGAGCCGAAGTAGGCCGCTTCAGAAATCTTATCAAACAAACCGACT
ACTTTTGCGTTCAGGGCTTGACCGCAGGCGTTTGTTAAAAACCACATGCTCATCGTCTGC
GCTGAGAAAGCGGCAGGCGCAAGTTTCGTTGTGACGGATAAACCGACCGGTGAAAGGCAA
AGCTCACCAAGCACAACCAAAAGGAAGCTGAGCACAAGCCAAAGCGGGCTCACAAGCTCG
CCGCTTCCGCCCATAACCGGAAGCACCATGACTAAAAATGATAATCCGGCAAGGATAATG
CCGATCGCGAATTTAATCGGTGTTGAAGGCTGGCGTTTGCCGAGCTTCATCCAGATCCAC
GCGAACACCGGCGCGAAAATAACGATGAATAACGGGTTCAGAGACTGGAACCATGAAGAC
TCAAGATGCATGCCCGCAAAGGAAAGTCTCGTGCGCTGATCCGCATATAAAGCAAGAATC
GTCGCGCCCTGCTCCTGAATCGCCCAGAACATTGCGGCTGCAATAAACAGCGGAACATAA
GCCGCAAGCCGTGATTTTTCCGTTTTCGTCGCTTTTTTGCTCGTGAACATCACGATAAAG
TAAATAACCGGAATGACAATGCCGAGGATACTGACGGTGTCAATCACACGCTGGATCGTC
AGCCAGCCGGTTTGAATCAGAACGACGATAACGGCTGCTGCGATGACCACTCCGATTCCC
GTGCCGATCACTGATGATTTAGAAATCGGATTCGGTACATTGGAGCCTGCTTTGCCGAGG
TATTTCTTTCTCGTAAGAGCGAAAACAATCAGTCCGAGGAACATACCGGCCGCGGCGCAT
CCGAAGCCTAAGTGGTAGTTGTACTTCTGTCCGAGTGTTCCGACAATTAGCGGCGCAAGC
AATCCGCCGAGGTTGATCCCCATGTAAAAGATGCTGAAACCTGAGTCGCGGCGCTCGTCT
TCCTTCGTATATAAATCTCCGACAACGCTGGATACGTTTGGTTTAAGCAGGCCGGTTCCG
ATAATGATCAGAGCCATGCTGGTAAAAAACGCCGCCGTGCTGCCAGGGAAGGCAAGAGCG
ATGTGCCCGAACATAATTAAAATTCCGCCGTAAAATACGGTGTTTGCCGTGCCGAATACC
CGGTCGGCCAGCCATCCGCCGATGACGCTCGACATGTATACGAGAGACCCGTATATGGAC
ATGATGGCAACTGCGGTCGTTTTATCAAAGCCGAGACCGCCATGAGCGACTTCCGTGTAT
AAATAGTAAAGCAATATGGCTCTCATACCATAGTAGGAGAAACGCTCCCAAAATTCGGTG
AAAAACAGTGTAAACAAGCCGCGGGGATGACCGAAAAAGCCTCTTTGCGGCACAGTTTCT
GTTATAGAGTCCTTATCAATAGATGCCACCTGAGCCAACCCTTTCTTAAAAAAGTGTATT
ACAAAAATCATATTCTTATATAATACTTGTGTCAATATAATTTATACTGAATTCAAAAAA
TTCCAGAATGAAAAGATATTAAAACGTTGAATATAGACGAATCTTCCTAATTCCAATGAC
TTATTTTGTTATATTATCTGACGAAACTATCTTTATAAACTTTTTTAATAAAATTTAAAG
TATGTACAGGCGGAGCGGGATATGGCGGAATAAGATGACAATAAGAGAGGAAGGAGGAGA
TTATTACTTGCCGAATTGTATATTGGATATTACGGATTGCGGTGTGGCGGCAGACGGAAA
AACCGACGTGACGGTAGCCATCAATCAATGCTTGGCCAGGGCCGTAAGCGAAGGCTGTCA
TACAGTGTTTTTTCCGCCCGGAACGTATAAAATCAACGGCACGCTTGGCGGGGACAGAAG
CCAGCCGTTTCGGAACGCCGGGATTAACGTGCCGAGCCATCTCACCATCGTTTTAGATCC
GGAATGCACGATTAAAGTGGCGCCGAACAGCTCCTGGGGCTACTCGGCTTTCTATATAGG
CAGGCGTGAAAATGTCACCATCACCGGCGGCCGGATCATCGGGGAACGGGATGAACACAC
GTATACCAATGTCCCTTTGCGGTCGACCCATGAATGGGGGTTTGGAATCTGTATTGAAGG
CAGCAGCAATGTGCTGATCGAAAATGTGAAGATTTCGGATTTTACGGGAGACGGCATAAT
TGTCAGCCCGCTCGGGTTAAAAACAAACAGTGATTACGAAACTTCAGAACAGGTGACCAT
CCGCCGCTGTGAGGTCAGGCAGTCAAGGCGGAACAACATTTCAATCACCGGCTGCAATAC
CGTTACGGTGGAAGAATGCGTGATTGAAGACGCCGGGCAAGGGAACGGAACGGCTCCGAA
ATTCGGAATCGATATTGAATCGTACGGAGAAGGCGATATTGATTATGAGGAAGCTCTTCA
TATTACGGTCCGCAACAACTTCTTCTCCGGAAACGCCGCAAGCTCAGTCACCAATTTTAA
CGGATATAATGTGTTAATTGAAGGAAATCATTCCGATAACACAATCAGCTACGGGTATGG
GGCACATACCGTCATTTCGGGGAATGTCTTCTTTCGGTCAGACGGCGGCTCAAGAACCGC
AGTCGCCGGACAAGGTGTGTCACAGGGACAGGACAGCAGCAATGCCGTCATTTCCAACAA
TCTGATTACCGGTTTTTCCACCGGAATAGATGTAAGGGGAAAAAGCGTCCTCGTCACCCA
CAACAAAATCAATCAATTTGAAAATACGGGCATCTCCGTCTATCAGGCAGAAGATGTGAC
CGTTGACGGCAATGTCATTGAAAACGGACGTTCCGAAACGAGACGAAGCACGGGGATGCG
GGCGACGCTGTCGGAAAACGCCGTTTTTACGAATAACACTCTGAATCAGGTGACAGACGG
AATCAGCATGTCGGCCGGCAATATCACCGTAAAACAAAATGTGCTGAAATCGTTCAGCCG
GGGCATATGGGTCACAGGCGGAAATGCCGTTATTGAAGGAAATACGCTCATTCCGAATGC
GTATCAGGGCGCCGCGGAGTCCTATGCCGTATCTGTAACAAATGAAGCCAGGGCTGTCAT
CAAAGGCAATCTCTTTAAGAACTATAAAAACTATCCCGTATTCAGTTCAACATCCTTGGG
AACCTCTGTCATCAGCAACCGCTTTGAATCATCACCGCTCGTCGTTACCGTGTATCTGAA
CTCAGGCACGCATGAAGTCATAGACAATACGCTCACGATCAACCGAACGGCGGGCAGCCC
GATCGGCATCTATCTGAACGGAGCCTCCAATTCCCTCGTGTCGGGCAATACCATCAACAA
CCTTTCCGCCGCTTCTGCTTCCGCCATCCAAACCAATTCCTCCGCAAGCACCAAAATCAT
CGGCAACCGCATAATCAGAGGCGTCATTGTGAAACACACGACAGATACGGAAAGCGGAAA
TATCGTCATCTGAAAACAATCTGCGCCGGAAAAATAAAAAGAACACATGAACTCCGAGAG
AAGGAGGGATGTGTTCTTTTTTGACACAATACAGCCGTGCGCCTGTCAGGCATCTTTTTT
ACCTGATTTATATAAAGCGATCATTTCTCTGATTAAAAAGAGGGCGAATAAAAACAGCAT
CAGCCATTCTGAGAAGGTGGTCAATTTAAAAGCGGACAGGTTGTTTTGGACCGCTCCATA
GAAACTGAAACCTTGTAGCATATCCATCGCGAGTGAAATCACCAGCAAGGCAGCCAGCAA
AAAAAATGAAACTCCCAATATTTTCATGAGCAACACTCTCCCTTTTTATCCTTTTCGATT
ACGCAAAATTTATACAGACTTTCCGCCGTGCATAATCTTTTGCCGTACAGGAAGAATATG
AAAAAAACGAGGAAAGGTTTTTTGCGATATGCCGCCATTTTTTAAGCAGAAGAAACAAAA
AAAAGCCGATCAAAACGACCGTGACAATGAAGACAGAAAAGAAGCGGCCAGCCAGCCGGA
CAAAGAGCGGGATGAGCCGATCTCCCTCAGCTTAAAGCAAAATATGAAGAAGCTGTCTGA
GAGGTTCGGCAACAGTGCCGATGTCGTCATCCGCCGGCTGAAAATCGGAAAAGAAGAGCT
TCCGGCCGCAATTGTGTATATCGCCGGTTTGGTAGACGAACAGCTTGTCAGCCAATCCCT
TCTGGAGGATTTAATCGACATCCCGTCCGTTCAGCCGGAACAAGCGGTCTGCCTGATATA
CGATAAAACGCTTGCGATCGGCGGGGTGAAAGAGGAGGAAAAATGGAAAAGTCTTTATGC
CGGGCTGGTGGCGGGCAGCACGCTCATTTTTGTCGACGGGGCTGACAAGGCGCTGATCGC
CAGCACGGAAGGGGGAGAGCACCGGTCCATTCAAGAGCCGAGCACTCAGGTCTCTTTCCG
CGGCCCGCGGCAGGGATTCACTGAATCTCTGCAAACCAATATTTCCATGATCCGCAGGTA
TGTAAAAACGCCTGATGTATGGGTTGAAAAAATGGAGATCGGACACGAAACGAATACGGA
TGTCGCGCTGATGTATATTAACGGAATTTGCGATAAAAAGCTGATTAAGGAAGTCCGCAA
GCGGCTGAAGCACATTGACATCGACAGCATTCTGGAATCCGGCTACATTGAACAGCTCAT
TGAAGACGCGCCGTTTTCTGTGTTCCCCACCGTATATCATACGGAGCGGCCGGACGTTGT
GGCGGGGAATCTGCTGGAAGGACGATTTGCGATTATAGTGGACGGAACGCCGTTCGTTCT
CCTCGCGCCGGCCTTATTTATTCAATTTTTTCAATCGGTTGAGGATTATTATTCACGATT
TGATATCGCCACCAGCATCAGGGTGCTGCGGGTTTTGATCTTCTTCATTTCACTGGTGGC
GCCGGGGATTTATGTGGCGGCGACGACCTTTCACCAGGAAATGATTCCGACGCAGCTGCT
GATTGTCATCGCGGCCCAGCGGGAGACGGTGCCGTTCCCGGCCGTGATTGAAGCGCTGAC
GATGGAAGTGGCCTTTGAGATTCTCAGGGAGGCGGGTGTCCGGCTTCCGAGAGTTGTCGG
CTCCGCCGTTTCCATAGTCGGAGCGCTTGTCATCGGCCAGGCCGCCGTACAGGCCGGCAT
TGTTTCCCCGGCCATGGTTATCGTCGTCGCCCTGACGGCGATTGCCAGCTTTGCGACCCC
GGCTTTTGACATGGCGATATCTGCGCGGCTGATCCGGTTTCTCTTTATTCTGTCGGCGGC
GGTCATGGGATTTTACGGGCTGATTCTGGGCATTATCATGATGTTTGTCCATCTGTGCGG
CCTGCGTTCATTCGGATTTCCGTATATGTCCCCGCTCGCTCCTTTAACCCCGGGCGGACT
GAAGGATTCCCTCCTCCGCGCTCCGTTATGGGCGGATGAAAAAAGGCCGGGACTGCTCGT
GCAGGAAAACAACAGGCGCCAAGGGGAACATCAAAGACCGAAACCGGAGACATCCAGAGG
AATGGTTAATAAAGATGTAGAAGAGGGCGACGGTAATGAAAAGACGTAAATGGATGCTTA
TCCTTTGTACGATGGTTTCCCTTATGTTTGTATCCGGATGCTGGGATAAAAGGGAGCTGA
CCGATTTAGCGGTGATCTCCGCCATCGGTATTGACCGGACCGAAACGGGAAAGTACGTCC
TTCACTTTCAAATTATCAATCCGGGAAACGTGGCCGGCGGTCTGCAGGGCGGCGGAGCGG
GAGACCGGCCTCCGGTTTCCGTCTATTCGGTGTCCGGAGACAATTTGACGGAAGCTTTGA
GAAAAGGCTCGATGAAAGTGTCCAGGAGGCTCTATTTTGCGCATACAAATCTCGTGGTGT
TCAGTGAAAAACTGGCGAAAGAGGAAGGGCTCAGTTTTATTCTGGACAATCTTGACCGCG
ACACCGAATTCAGGACGACCGCAACCGTTGTGATTGCGCATAATTCCAAGGCGGAAGACA
TTATTAAAGTGCTGACGCCGATTGATAAAATCCCTTCCAATAAAGTGAACAAGACGCTCA
GCTTCACGCAGGAACAATACGGCAGAGTCATTAAAACCAGCCTTCAGGACGTTCTGATTG
ATCTCGCTTCTCCGACCGGGTCGCCGTTTATTCCTGGTTATGAAATGCACGGAGACGATA
AAGCCGGTCCTACGATGGAAAATACGCAGACAACTGAACCGAAAGCAGTGCTGTCAGCGG
ACGGACTGGCGGTGTTCAAAAAGGATGGGAGGCTGGATTACTGGATTGAGGATGACGACA
GTGTGGGGGCTGTATGGCTGCTCAATAGGATCAAGCATACGTTCATCAATGCGGATTGGA
AGAACGTGAAGCATGCAATCAGTCTGCAGGTCACCCGCCAGAATACAAAGGTGACGGCCA
CTTTTCCGAACGGAAAACCGCATATTCACGTGCATGCTCAGGTCGAGGGGCTGGTGGACG
CTGTCAGATACCCTTTCCATCTGTCTGATCCGCAAGTGCTGATGACGATGCAAAAGGCGC
TCAGCGTGCAGCTTGAGAAAGATATCACCAAATCGATTGAAGATATAAAAGCCCATAAGA
ATGACTTCGTCGGCTTCGGAGACCTGATCTATCGGAAGCATCCGGACAAATGGAAAAAGT
TCAAAGGGAAGTGGGATGAAGAATATTTCCCAAATCTCCCCGTAGATGTCAAAACGGAAG
TCATTATCAGAAGAACGGGCTTGCGGAATAATCCTCTCTCAGACAAGCTTGAGCATGATT
GATTTGAGGAGAAAGGAGCGAAGCGTATGGAAAATGCGAAAATCGGCACGCGTCAGCTGT
TTATTATGATCATTTTGTTTGAATTGGGCAGTTCGTTATTGATCCCGCCGGGCACGATGG
CCGGGCGGGATGCGTGGCTGTCCGTGCTTCTCGGGTGCGTTACCGGTCTCGGACTTTTCT
ACGTTTATCAGGCGCTGTATCAATTTTTTCCTGAGTCTTCTCCGAGAGATTACATGAACG
AACTGATCGGCAGACATCTGAGCTGGGCGGTCTCCCTTCTTTATATTCTCTATTTTGCTT
ATATCGCCGCCCGCGTATTGCGGGATTTTGGCGAAATGCTTGTCACCTTCGCCTATCAGG
ACACGCCGATTTTAATTGTGAATGCCATGCTGATGATCGCCGCGATATTTGCGGTCAGAA
AGGGAATTGAAGTGATAGCGAGAGCCGGCGAGCTGCTGTTTGGCATTATGTATTTCCTGA
CAGCCGTCGGGCTGATCCTCATTATCAGCTCAGGCACGATAAACCTCAGATTTCTCCAGC
CCGTTTTAGCGGAGGGTGCAGGAACGGTCATTTATTCCGTGTTTAAACAGACGATGTTCA
TCCCGTTCGGTGAATTAATCGTGTTTGTCATGATTTTCCCTTATTTAAAAGATCGGAAAA
AGGTGAAGAAAACCGGATTTATGGCGATTATCATCAGCGGGCTGTTTTTGGCGATGTCAG
TGGCGATTAATATTTGTGTGCTGGACGTCAACTTAATGCTCCGCTCTCAATTTCCGCTGC
TGAGCACCATACAGACAATTAAAGTGGAAGAGTTTTTAGACCGGCTGGATGTCTTTTTCA
TGCTCGTGCTCGTCATCGGCGGTTTTTTCAAAGTCAGCCTTTTTACATATGCGGTTGTCG
TGGGCGTGTCCACGCTGTTTAAAGAAAAAAATCCGTCCCAGCTGGCCTTCCCGGTCGGAT
TGGGGGTGCTGATTCTCTCCATCAGCATCGCAAGCAATTTTTCGGAACACATGAATGAAG
GCTTAAACATTGTGCCGATCTATATTCATCTTCCGTTTCAAGTGCTGTTCCCCGTTTTGC
TGCTTATCATTGCCGTTATTAAGAAAAAGGTCAAAGGGACCGTCTATACAGTTTCGAAGA
AATAACCCGGCCGGTGCGCCGGGTTATTTTAAATATCATGATTTTTGTCTTAATGCATTG
ACAAACTTGCCTGACAATTGTACATTTTGATTTATTCTTATAAAATTACTAGGAAATATA
GGTTTAGTGGTGTTAATGTTTTCCGAACCGTATTTCAGAATAGAAGGAGATCCATCATGA
CAAAGAAAAAAGAAATCAAACTCGGTGTGTTTCTCGCGGGCACCGGCCATCATGTCGCTT
CTTGGAGACATCCTCAGGCACCGGCGGACGCGAGCATGAATTTGGATTATTTCAAAGAAC
TGGCGAAAACAGCTGAGCGGGGGAAATTGGACATGCTGTTTTTGGCGGACAGTTTATCAA
TAGACGGCAAATCACATCCGAATGTGCTGACGCGCTTTGAGCCGTTTACGCTGCTGTCGG
CGCTCGCTCAGGTCACATCCCGCATCGGTCTGACGGCGACCGCATCTACCACATACAGCG
AACCGTTCCATATCGCGAGACAATTTGCATCGCTTGATCATCTTTCCAACGGCCGTGCGG
GCTGGAATGTCGTCACATCTTCGATTGAATCGACCGCGCTTAATTTCAGCGGCGAAAAGC
ATCTTGAGCACCATCTCAGATATCAGCGCGCGGAAGAATTCGTTGAAGTCGTCAAAGGAT
TATGGGATTCGTGGGAGGAAGACGCCTTTATCCGTGACAAAGAATCAGGAGCATTTTTCG
ATAAAGACAAAATGCATGAATTGAACCATAAAGGAACATATTTCTCCGTGAGAGGGCCGT
TAAATGTCGCCCGCACACCACAAGGGCGCCCAGTCATTATTCAGGCCGGATCATCAGGAG
ACGGAAAAGCGCTGGCAGCCAAAACGGCGGAAGTCATTTTCACCGCGCAAAATCATTTGG
AGTCCGCGCAGGAATTCTATCAATCTATTAAAGAACAAGCGGCTTCTTTCGGCCGTGATC
CTGAAAAAATCGCGATCATGCCGGGAATTTTTCCCGTTATTGCCGATACCGAAGAAGAAG
CGCAGGCAAAATATGAAGAGCTCCAAGACCTCATCATTCCGTCTGTCGGCCTGAACATTC
TGCAAAACTATCTGGGCGGCGTCGACCTTTCCGCCTGCCCGCTTGACGGCCCGCTGCCTG
AATTGGATGCGGATGCGTCGAATGCCGTTAAAAGCCGGTTCAAGCTCGTTCAGGAGATGG
CCAAACGCGATAACATGACCATCCGCGAGCTGTACAAATATGTGGCGGGTTCAAGAGGCC
ATCATATCTTTGTCGGAACGCCGGAACAGCTTGCCGATAAGATGGAAGAATGGGTCGGAA
AACAAGCTTGTGACGGTTTCAACATCATGCCGCCGCTTTTGCCTGAAGGTCTCACTCTTT
TTGTAGACAAAGTGATTCCAATTTTACAAGAACGGGGCGTGTTCAGAAAAGAGTATGAAG
GAACGACGCTCAGAGAACATTTCGGACTGGAAAAACCGGCAAACCGATATGCCGACTAAA
GGAGGGCTCATCATGTCAAGACAATACCGGCTCGCAACGGAGGCAGACGCTGATGAGCTG
CTTTCACTGACACTGCGGGCGTATGAACCGATCCGCAAGCTCGGCATCAACTTTGCCGCA
GCAACGGCGGATAAGGAGCTCGTTTTGAATAACATACAAAAAAACGCCTGTTACGTTTTG
GAGGAAGACGGACGGATTCTGGCGACGATTTCTCTGCGGATGCCGTGGGGGCCGAATCCC
GGGCCGTACGGTGTCCCTCATATTTGGTGGTTCGCCGTCGATCCTGAAACCGGAAAAAAA
GGGACGGGCTCAGACATGCTGGAGTGGCTGGAGAATACAGTGCTCCGCGATACATTAAAA
GCGCCTTTCGTGTCACTAGGCACAGCGGACAAGCATCCGTGGCTGATCGGCATGTACGAG
CGGAAAGGCTACGTCCGTGCAGGCGAAAAGGATTTAGGAAAAGGGCACATCACCATTTAT
TTAAAAAAACAATTGCAGGATTAACATTTTAATAGGAAAAGGCGGGATTTCAATGAAGAA
GAAAACATGGGCTTTGCTGCTGTCTGCCGCGCTTTTGGCGGTCTTAACAGCATGCGGAAA
CGGAAACGAAAGCGAAGGCGGCGATAACGTACTGCATGTAGGCGCCACGGGGCAAAGCTA
TCCGTTCGCATATAAAGAAAACGGCAAGCTGACCGGCTTTGACGTGGATGTCATGGAAGC
CGTCGCGAAAAAAATCAACATGAAACTGGACTGGAAGCTGCTTGAATTCAGCGGTCTGAT
GGGAGAGCTCCAGACCGGCAAACTCGACACCATCTCAAACCAGGTCGCTGTCACGGACGA
ACGCAAGAAAACGTATAACTTCACAGAACCGTATTCGTATGCGGGCACTCAAATCGTCGT
CAAAAACGATAACAAAGACATCAAATCAGTCAACGATCTAAAAGGAAAAACAGTGGCGGC
CGTTCTGGGCTCAAACCACGCGAAAAACCTTGAGAGCAAGGACCCGGATAAAAAAATCAA
CATTAAAACGTATGAAACACAAGAAGGTACGCTGAAAGACGTGGCTTACGGACGGGTTGA
CGCTTATGTGAACAGCCGCAGCGTCCTGATCGCCCAGATCAAAAAGACAGGTCTGCCTCT
GAAATTAGCAGGAGACCCGATTGTCTATGAAAAAGTCGCTTTCCCGTTTGCGAAAGATGC
GGCTCACGATAAAATCCGCAAAAAAGTAAACAAAGCCATTGAAGACCTGCGAAAAGACGG
CACGCTGAAAAAGCTGTCTGAAAAGTATTTTAAAGAAGACATCACAACGGAAGCAAAGCA
TTAAGAAACGGCGGTGAAAATCGAGAATGAACAGCATTGATTGGGGATTTATGTTTTCAG
CTTTTCCCGCGTTAATCGAAGCCTTGCCGATCACATTACTAATGGCCGTCGCGGCCATGG
TATTTGCCGTGATCGGCGGCCTTATATTAGCGCTTATCACAAAAAATCGTGTTCCTGTGC
TTCACCAGCTGTCAAAGGTGTATATTTCATTTTTCCGGGGCGTGCCGACGCTCGTGCAGC
TTTTCTTAATTTATTACGGCCTGCCCCAGCTCTTTCCCGGAATGAGCAAGATGACGGCGT
TAACTGCGGCGATTATCGGGTTAAGCCTGAAGAATGCCGCCTACTTGGCTGAAATCTTCC
GCGCGGCGCTCAACTCAGTCGATGAGGGGCAGCTTGAAGCCTGTCTGTCTGTCGGAATGA
CAAAATCCCAGGCGTACAGACGGATCATTTTCCCGCAAGCCGTCAGAAACGCGCTTCCCG
CGACGGGAAATACGTTTATCGGCCTGTTAAAGGAAACATCGCTCGCCTTTACATTAGGAG
TGATGGAAATGTTCGCCCAAGGAAAAATGTACGCATCAGGCAACCTCAAATATTTTGAGA
CGTATTTAGCCGTCGCGGTCATGTACTGGATTCTTACGATTATTTACAGTGTGCTGCAGG
ATCTGCTCGAACGGGCGATCAGCAAGCCTTATCGCACATAGGAGGAGGCTCAGGATGATA
CAAGTCAGACATATTCGAAAAGCATTTAAAGACCTTACCGTACTTGACGGGATCGATCTT
GAGATCAAAAGCGGCGAAGTCACGGCCATCATCGGCCCGTCAGGCTCGGGAAAATCAACG
CTCCTCCGTTGTTTGAATCTGCTGGAGCGCCCGGATGACGGCATCATTGAAATCGGTGAT
GCAAAACTGAATGCAGCGTCCTATTCGCGCAAAGACGTTCATAAGCTTCGCCAGCAGACG
GCGATGGTGTTTCAGAATTACAACCTGTTCAAAAACAAAACCGCCCTGCAAAATGTGACA
GAGGCGCTGATCACCGCGCAAAAGAAACCGAAAAAAGAAGCGGAACAGATCGGTATGGAT
CTGCTGCGGCAAGTCGGTTTAGAACACAAAGCGGACAGCTACCCGATTACGATGTCGGGC
GGGCAGCAGCAGCGGATCGGGATTGCGCGCGCCTTGGCCGTTGATCCTCACGCGATTTTA
CTGGATGAACCGACTTCGGCCCTTGACCCTGAGCTTGTAGCCGGGGTGCTCCAAGTCATC
AAATCAATTGCCGAAAAACAGACAACCATGATCATCGTCACGCATGAGATGACTTTTGCT
CGTGAAGTGGCCGACAAAGTTATTTTTATGGCAGACGGACGCATCATCGAACAGGGAACG
CCGGAAGAGCTGTTTGACAATCCGCAGAACGAACGGACGAAAAAATTCATTAAGCAAGTG
GGAGAGCCCGCCGAACTTGTCTAAGAAGGGAAGAAGAAGAAATGGCAAATGAAACGTATG
AATCATTAAACAAACGTTTAATCAATATCCGCCGCGACCTTCATGAACACCCTGAGCTGT
CAGGCGAGGAATACGAAACGACGAATAAAATCCGCCGCTGGCTGGAGGAAGAAGGAATCA
CGGTTCTTGATATGCCGAAACTTCAAACCGGAGTGATCGCTGAAATCAAAGGAGACAAAA
GCGGCCCCGTCATCGCCGTCAGAGCGGACATCGACGCATTGCCGATCGAAGAGAAAACAA
ACCTTCCGTTTGCTTCGCGCAACAGCGGCGTGATGCACGCCTGCGGCCATGATTTCCATA
CGGCATCTATCCTCGGCACGGCTTTTTTATTAAAAGAGAGAAAGCATGAGCTGAAAGGAA
CGGTGCGGTTTATTTTTCAGCCCGCGGAAGAAATCGCCGCCGGAGCAAGACAGGTCATTG
AAGCCGGCGCGCTTGACGGTGTATCGGCGATATTCGGCATGCATAACAAACCTGACCTCC
CCGTCGGTACGGTCGGTCTGAAAGAAGGCCCGCTGATGGCGAGTGTCGACCGCTTTGAAA
TCACCGTTAAAGGAAAAGGCGGCCACGCCGGAATCCCTGATAACAGCATTGATCCGATTC
AGGCGGCAGGGCAGATTACCGGCGGCCTGCAATCAGTTGTCAGCAGAAATATCAGCTCGC
TTCACAATGCCGTCGTCAGCATCACAAGAGTTCAAGGCGGCAGCTCTTGGAATGTCATCC
CGGACCATGTTGAAATGGAAGGCACCGTCCGGACGTTTCAAAAGGATGCGCGTGACGCTG
TTCCGAAACATATGAAGCGGGTTGCCGAAGGAATCGCAGCCGGGTTCGGGGCAGAAGCCG
AATTCCGTTGGTATCCTTACCTTCCGACAGTGATGAACGACGCCCGTTTCATCCAGGCGG
CGGAACAAACGGCTGAAGATCTCGGGCTTCAGACCGTTCGGGCAGAACAGTCGCCCGGCG
GCGAAGACTTCGCGTTATATCAAGAAAAAATCCCCGGCTTTTTCGTCTGGATGGGAACAA
ACGGAACAGAAGAATGGCACCATCCCGCCTTCACACTCGACGAAAAAGCGCTCCCGGCAG
CGGCTGAGTTTTTCGCCCGGCTTGCCGTCAATGTATTGGAGCAGACGGAATGAATACGGA
AAATCTGACGGCCGGGCTTGCTGAGGCCGTCATGTCGTCTGTGCCGGAAACATCCGCTGA
AGCGATGAAAGAAGCGCGCAAAGGACTGCTTGATTTTACAGCGGCAGCTTTTGCGGGGAG
ACGGGATAAAGGAGTTGAAAAGCTGGTAAAACTGGCCGAAGAAGAAGGCGGGGTGCCGAT
AGCGCCGCTTATCGGCAGAAATCAAAAAACCACGCCGTCCCAATCCGCGCTCATTAACGG
ATTCATCGCACATGCGCTTGATTTTGACGATGTTCATTCTGATGTAAGAGGACATCCGAG
CGCAGTCATCCTCCCGGCTTTGATTGCAGCCGCATCAGCCGGCCGTATAGACAAGGGCCG
CTTTCTCGGTGCTTATGTGACGGGAATCGAAGTGATGGCGCGGATCGGCGAGTCAGCTGG
AAGGCATCATTACGAGAAAGGCTGGCACAATACAGGAACGTTAGGTGCCATTGCGGCCGC
ATGCGCCGTCGGATTCGCGGAGAATCTGAATCAAATCCAATTGCAGAAAGCAATCGGGTT
TGCGGCCGCCCGTTCCGGAGGCATGAGAGTGCAATTCGGGACAGAAATGAAGCCGCTCCA
CGCAGGACTGGCCGCTCAAGCCGGATTGTTCGCCGTAAAGCTTGCAAAGGCCGGTTTCGG
CGGCTCAGTTCATGCGCTCGACGGGGAGAAAGGTTTTTTCGGACTGTACGGCGATCTTGA
ACGGGCAGAAACCCTGCTTGTAAACAGGTGGGGAAACCCTTGGCGGATTGTGAGCCCGGG
ACTTTGGTTTAAGGTTTATCCGTTTTGCTCGGCGGCTCATCATGCGGCGGACGCCATTCT
CAAGCTGAAGGCCGAACATGGTCTCACTTTCGGCCAAACGGAACGGATCGACGTGATTTA
TCCGCCGGGCGGGGACGCCGCATTGACAGAACGGCGTCCGAAAACAGGCGAAGCGGGAAG
ATTCAGCGTGGAATATGTGATCACCTTAGCTTTGCACGGTAAGGATTTTTCAGTTGAACA
TTTCACATCCGAGCCGATTCCTGAATCCTTTCAAAAAGGATTTGAGCGGATTCACCGCAG
CTGCGATGACCAAATTCAGCCGGCTGAAAACGCCGTTCCGAAGGGCCGTTTTACAATTGT
ACGGGTTACGGCTTCCGGCGGTCATGTCTATGAAACACGTATCGACTGTCCGAAGGGAGC
GCCGGGAAACGGCCTTTCTGAAAAAGACATTGAAGACAAACTCCGGCTCGCTTTGCCGGG
GGAAGAGGAAAAGGCGGAAGAATTGATCAAAGCAGCCGGACAATCAAATATTGACCGTTA
TTTACAGCTGATATAAATAAAAAGAGCGAGGGGATGCAGCCCTCGCTCTTTTTACGTTCA
CTTCTATTGAATAGGGGGATATAGGGTGCGCCCCTGTCTGCGCTGGCAGGGGCGCGGTAT
CAGGAAACGGCCGTGCCGTTTTCTTTGACCGTGAAACTTCCTCTTGATAAGCGGATGTTG
ATATCAGACACTTTGGCAATTTGTTCGTCGTGCGTCACCATGATGACGCATTTGCCGTCT
TTATGTGCCAAGTCCTGAAAGAGCCGGACGATTTCCTTTGACGTATCCTCGTCGAGATTT
CCCGTCGGCTCGTCCGCGCAAATCAAATCCGTGTCACAGCAGAAAGCCCGCGCAATTGAA
ACGCGCTGCTGCTGTCCGCCGCTTAATGTCAGCACTCGCTGACGGGCCTGCTGTTCGGTG
ATGCCGACTTTTTTCAGCATGCTGAGCGCGAACGCATCTTTGTTGTTCTCCTTAGAGCCG
GTGATCTCCATCGCTGTTGTGACATTCTGGAGCGCCGTCATATACGGGATCAGATGATAA
GATTGAAAGACGATAGAGACATATTGATTTCTGAATTTGGTTAATCCGATTTTGGAGATG
TCTTCTCCGTTATAAAGGATGCTTCCCTCTTTAGGTGTATCAAGGCCGCCCGCCAGAGAC
AGAAACGTTGTTTTCCCCGTCCCGGAGGCGCCGACAATTGTATAAAACTTCCCTTTTTCA
AAGCTGATCGTTATATCCTGAAACAGCGGCTGTGATTTGTCTTGGTACCAGTAGCCGGTC
TGTTGAAAGGTTAATAGGCTCATTATGCTGCCTCCTCTTATTCCTGCTTGGTCAGGATCG
TTTTAGGGTGAAGCCGCATGACTGATACAGACGGCAGTAATGTGGCGATGACGGCAATTG
CGACGCCGATCCCGCCAAGAATCAGAAGGTCATTCAGCGAGACGTTTACCTGCATTGTAC
TGATGACATCCGCGCCGGATGAATGCTGACCGAACAAGCCGCCTCCCCGCGGCATTTCTC
CGCCGCCCCAGCCGCTTGTTTGCTGCTGTGAATCATCGGCTGAGCTGACCTGCTGGGAAA
GAAGCTGATTTCCGAGCTGATTCGCCACAAGGCTGCCCGTGACGGATGCGATCCCGATGG
CAATAACGGCGACAACCAGAATTTCCGTTAAGAATTGTCCGATGAGCTTCCAGCGCTTTT
CGCCGATCGCCATCAAGACACCCATTTCATACTTGCGTTCCCTGATCGACATCATCACGA
[truncated: 3,608,567 more chars]
