# Supplementary material for: Isolation, identification, and whole-genome sequencing of high-yield protease bacteria from Daqu of ZhangGong Laojiu
Source: PLoS One. 2022 Apr 26;17(4):e0264677. doi: 10.1371/journal.pone.0264677 (PMC9041807; doi:10.1371/journal.pone.0264677)
Supplement: S1 Raw data — (ZIP) [file pone.0264677.s002.zip › Raw data/GDD20120317-1_Bacillus_velezensis_Genome_result/3_Component/CRISPR/CRISPRs.xls]

Crispr_Id	CRISPR_Start	CRISPR_End	CRISPR_Length	Potential_Orientation	Consensus_Repeat	Repeat_Length	Spacers_Nb	Evidence_Level
