# Supplementary material for: Isolation, identification, and whole-genome sequencing of high-yield protease bacteria from Daqu of ZhangGong Laojiu
Source: PLoS One. 2022 Apr 26;17(4):e0264677. doi: 10.1371/journal.pone.0264677 (PMC9041807; doi:10.1371/journal.pone.0264677)
Supplement: S1 Raw data — (ZIP) [file pone.0264677.s002.zip › Raw data/GDD20120317-1_Bacillus_velezensis_Genome_result/3_Component/GI/GIs.xls]

GI_ID	Island start	Island end	Length	GeneID	Gene start	Gene end	Strand	Product
GI_1	2091024	2119993	28970	KSG66_09895	2091024	2092175	-	3-phytase
GI_1	2091024	2119993	28970	KSG66_09900	2092491	2092916	+	SDR family NAD(P)-dependent oxidoreductase
GI_1	2091024	2119993	28970	KSG66_09905	2092950	2093126	-	hypothetical protein
GI_1	2091024	2119993	28970	KSG66_09915	2093489	2093845	-	YobA family protein
GI_1	2091024	2119993	28970	KSG66_09920	2094294	2094530	+	hypothetical protein
GI_1	2091024	2119993	28970	KSG66_09925	2094656	2095030	+	hypothetical protein
GI_1	2091024	2119993	28970	KSG66_09935	2096082	2097221	+	aspartate phosphatase
GI_1	2091024	2119993	28970	KSG66_09940	2097211	2097393	+	hypothetical protein
GI_1	2091024	2119993	28970	KSG66_09945	2097702	2098721	+	hypothetical protein
GI_1	2091024	2119993	28970	KSG66_09950	2098782	2099141	-	hypothetical protein
GI_1	2091024	2119993	28970	KSG66_09955	2099553	2099636	+	hypothetical protein
GI_1	2091024	2119993	28970	KSG66_09960	2099890	2100348	-	SMI1/KNR4 family protein
GI_1	2091024	2119993	28970	KSG66_09965	2100364	2102166	-	ribonuclease YeeF family protein
GI_1	2091024	2119993	28970	KSG66_09970	2102203	2102637	-	SMI1/KNR4 family protein
GI_1	2091024	2119993	28970	KSG66_09975	2102902	2103852	+	thermonuclease family protein
GI_1	2091024	2119993	28970	KSG66_09980	2104241	2105908	+	recombinase family protein
GI_1	2091024	2119993	28970	KSG66_09995	2106455	2106847	-	YobA family protein
GI_1	2091024	2119993	28970	KSG66_10000	2107294	2107530	+	hypothetical protein
GI_1	2091024	2119993	28970	KSG66_10015	2109083	2110219	+	tetratricopeptide repeat protein
GI_1	2091024	2119993	28970	KSG66_10020	2110209	2110391	+	hypothetical protein
GI_1	2091024	2119993	28970	KSG66_10025	2110700	2111719	+	hypothetical protein
GI_1	2091024	2119993	28970	KSG66_10030	2111780	2112139	-	hypothetical protein
GI_1	2091024	2119993	28970	KSG66_10035	2112551	2112634	+	hypothetical protein
GI_1	2091024	2119993	28970	KSG66_10040	2112889	2113347	-	SMI1/KNR4 family protein
GI_1	2091024	2119993	28970	KSG66_10045	2113363	2115165	-	ribonuclease YeeF family protein
GI_1	2091024	2119993	28970	KSG66_10050	2115202	2115636	-	SMI1/KNR4 family protein
GI_1	2091024	2119993	28970	KSG66_10055	2115901	2116851	+	thermonuclease family protein
GI_1	2091024	2119993	28970	KSG66_10065	2118928	2119518	+	polysaccharide biosynthesis protein
GI_1	2091024	2119993	28970	KSG66_10070	2119559	2119993	-	peptide-methionine (R)-S-oxide reductase MsrB
