# Supplementary material for: Isolation, identification, and whole-genome sequencing of high-yield protease bacteria from Daqu of ZhangGong Laojiu
Source: PLoS One. 2022 Apr 26;17(4):e0264677. doi: 10.1371/journal.pone.0264677 (PMC9041807; doi:10.1371/journal.pone.0264677)
Supplement: S1 Raw data — (ZIP) [file pone.0264677.s002.zip › Raw data/GDD20120317-1_Bacillus_velezensis_Genome_result/3_Component/Gene_Prediction/Bac.gene.fasta]

>KSG66_00005
ATGGAGAATATATTAGATCTTTGGAATCAAGCTCTAGCTCAAATTGAGAAAAAGCTAAGCAAACCGAGTTTCGAAACTTGGATGAAGTCGACGAAAGCCCATTCGCTGCAAGGGGATACCTTAACCATCACCGCTCCCAATGAATTTGCCAGAGACTGGCTGGAGTCCAGGTACTTACATCTCATTGCAGATACCATATACGAATTAACCGGGGAAGAATTGAGCGTCAAATTTGTCATTCCTCAAAATCAGGACGAAGAAAACTTTTTACCGAAACCGCAAGTGAAAAAAGCGGCAAAAGAGGAACCGTCTGATTTTCCCCAAAGCATGCTCAACCCGAAATATACATTCGACACATTCGTCATCGGATCGGGAAACCGATTCGCCCATGCAGCATCACTGGCTGTGGCGGAAGCACCCGCTAAAGCGTACAACCCTTTATTTATATACGGGGGAGTCGGCTTAGGAAAAACCCACTTAATGCACGCGATCGGCCATTATGTCATTGATCATAATCCTTCAGCCAAAGTGGTGTACCTGTCTTCTGAAAAATTCACAAATGAATTCATCAACTCAATCCGCGATAATAAAGCCGTTGATTTCCGCAACCGCTACCGGAACGTTGATGTACTTTTGATAGATGATATTCAATTTTTAGCCGGAAAAGAACAAACACAGGAAGAGTTTTTCCATACATTCAACACGCTTCATGAAGAAAGCAAACAAATCGTGATTTCCAGCGACAGACCGCCGAAAGAGATCCCGACCCTTGAAGACCGCCTGCGTTCGCGGTTCGAATGGGGATTGATTACCGATATCACACCGCCGGATCTGGAAACGCGGATTGCCATCCTGAGAAAAAAAGCGAAGGCGGAAGGCCTTGATATTCCGAACGAGGTCATGCTTTACATCGCGAATCAGATTGACAGCAACATCCGCGAACTGGAAGGGGCATTAATACGGGTTGTCGCCTATTCATCCTTAATCAATAAAGACATTAACGCAGACCTGGCTGCAGAAGCATTGAAAGATATTATTCCGTCTTCTAAGCCGAAGGTCATTACGATAAAAGAGATTCAGCGGATTGTCGGACAGCAGTTCAACATTAAGCTAGAAGATTTCAAAGCGAAAAAGCGCACGAAATCCGTGGCGTTCCCAAGACAGATTGCGATGTATCTTTCAAGAGAAATGACGGATTCTTCTTTGCCTAAAATCGGGGAAGAATTTGGCGGCAGAGACCATACAACCGTCATTCACGCCCATGAAAAGATTTCAAAACTGCTGATTGATGACGAGCAGCTTCAGCAGCAGGTGAAAGAAATAAAAGAACTGCTTAAATAA
>KSG66_00010
ATGAAATTTACGATTCAAAAAGATCGTTTAGTCGAAAGTGTACAAGACGTTCTAAAAGCCGTTTCATCCAGAACCACAATTCCCATTCTCACTGGTATTAAGATCGTCGCCTCAGATGAAGGTGTATCTTTCACAGGAAGTGACTCTGATATTTCAATCGAGTCATTCATTCCGAAAGAAGATGATGATAAAGAAATCGTGACGATCGATCAGCCGGGAAGTATCGTGCTGCAAGCGCGTTTCTTCAGTGAAATCGTTAAAAAACTGCCGATGGCGACTGTTGAAATCGAAGTTCAAAATCAATATTTAACGATTATCCGTTCCGGAAAAGCCGAATTTAATTTAAACGGCCTTGATGCAGATGAATATCCGCATCTACCGCAAATCGAAGAGCATCACGCCATTCAGATTCCGACGGATCTTTTGAAAAACCTGATCCGCCAAACCGTGTTCGCTGTGTCCGCCTCAGAAACACGCCCTATCTTGACAGGTGTAAACTGGAAAGTCGAAAACGGTGAATTATTATGCACTGCCACGGATAGCCACCGACTCGCTTTAAGAAAGGCGAAGCTTGATATTCCGGAAGACAGCTCTTATAACGTGGTCATTCCCGGGAAAAGCTTAACCGAGCTGAGCAAAATTCTTGATGACAACCAAGAACTGGTTGATATCGTCATTACAGAAACCCAAGTTCTGTTCAAAGCGAAAAACGTATTGTTCTTCTCAAGATTGCTTGACGGAAACTATCCGGACACGACCAGCTTAATTCCGCAGGAAAGCAAAACGGAAATCGTCGTGAACACGAAGGAATTTTTACAGGCGATAGACCGTGCTTCTTTATTGGCGAGAGAAGGCCGCAACAACGTTGTAAAGCTTTCTGCCAAACCGGCGGATTCGCTGGAGATTTCATCAAATTCTCCGGAAATCGGGAAAGTGGTCGAAGCTGTGCTGGCTGACCAGATTGACGGCGAGGAATTAAATATTTCATTCAGTCCAAAATATATGATGGACGCACTGAAAGTACTTGAAGGAGCGGACATCCGTATCAGCTTTACGGGAGCGATGAGACCGTTTCTTATCCGTACGCCGAATGATGAAACCATCGTTCAGCTCATCCTTCCGGTCAGAACGTATTAA
>KSG66_00015
ATGGCAAATCCGATTTCGATTGATACAGAAATGATTACGCTTGGCCAGTTTTTAAAATTAGCCGATGTGATTCAGTCCGGCGGCATGGCGAAGTGGTTTCTGAGCGAGCATGAGGTGACTGTCAACAATGAACCTGACAATCGCCGCGGCAGAAAGCTTTACGTTGGAGACGTGGTCGCGATTGAAGGATTTGGTTCATTTCAAGTCGTCAATTAA
>KSG66_00020
TTGTATATCCAAAATTTAGAATTAACATCCTACCGTAATTATGAGCGCGCTGAGCTTCAATTCGAAAACAAGGTGAATGTGATCATCGGAGAAAATGCCCAAGGCAAAACCAATTTGATGGAAGCCATCTATGTCCTTTCGATGGCAAAGTCACACCGCACCTCAAATGACAAAGAACTTATACGGTGGGACGAAGACTATGCTAAAATAGAAGGAAGAGTGATGAAGCGTAACGGGGACATCCCGATGCAGCTTGTCATCTCCAAAAAAGGTAAAAAGGGCAAGGTCAATCATATAGAGCAGCAAAAACTCAGTCAGTATGTCGGAGCGCTGAACACCATTATGTTTGCCCCTGAGGATTTAAATCTCGTCAAAGGAAGCCCTCAGGTGAGGAGGAGATTTCTCGATATGGAGATCGGGCAGGTTTCTGCCGTTTATCTGTATGATTTATCTCTTTATCAAAAAATCCTTTCACAGCGGAATCATTTTCTGAAACAGCTGCAAAGCCGGAAACAGACTGACCGGACTATGCTTGACGTTCTCACTGATCAGCTGATTGAAGCAGCCGCAAAAGTTGTCGCCAAACGTCTGCAGTTTACGGCACAGCTTGAAAAATGGGCGCAGCCGATCCATTCCGGCATTTCCCGGGGACTTGAAGAACTGACGCTTAAGTATCACACGGCGCTTGATGTATCAGATCCCAAAGATTTGTCGAAAATAGGTAACAGCTACCAGGAGTCTTTTTCGAAATTAAAAGAAAAAGAAATAGAACGAGGCGTCACATTATTCGGACCGCATCGGGATGATGTCCTTTTTTATGTGAACGGACGCGATGTGCAGACGTACGGTTCACAGGGACAGCAGCGTACGACGGCTTTGTCTTTGAAGCTGGCCGAAATAGATTTGATTCATGAAGAAATCGGAGAATACCCCATTTTACTTTTGGATGATGTACTAAGCGAGCTGGATGATTACCGACAGTCCCATTTGCTTCATACGATCCAAGGCCGTGTGCAGACATTTGTCACCACGACAAGCGTGGATGGCATTGACCACGATACCTTACATCAAGCAGGAATGTTCCGTGTGGAAAACGGTACGTTAGTGAAGTGA
>KSG66_00025
TTGTATATTCATTTAGGTGACGACTTTGTCGTTTCAACACGCGATATCGTCGGCATTTTTGACTGCAAGGTCAATGTATCGCCGATCGTTGAAGAATTTCTGGACAGACAGAAAGAAAAAGTAGTGCCGTCCGTAAACGGCACGCCAAAGTCTATCGTAGTCACGACTGAGAATATATATTACTCTCCCTTATCTTCCGGCACACTGAAGAAACGTGCGCAATTTATGTTAGAAATAGATTCTTAG
>KSG66_00030
ATGGAACAGCAGCAAAATAGTTATGATGAGAATCAGATACAGGTATTAGAAGGTTTGGAAGCTGTTCGAAAGAGACCGGGGATGTACATCGGATCAACTAACAGCAAAGGCCTTCACCACTTGGTGTGGGAAATCGTCGACAACAGTATTGACGAAGCCCTGGCCGGTTATTGTACAGATATTAACATCGAGATTGAAAAAGATAACAGCATTACCGTTAAGGACAACGGGCGCGGAATTCCGGTCGGTATCCAGGAGAAGATGGGCCGCCCTGCGGTTGAAGTCATCATGACCGTTCTCCACGCCGGCGGTAAATTTGACGGAAGCGGATATAAAGTATCCGGCGGTCTTCACGGTGTAGGGGCGTCTGTCGTAAACGCCTTGTCGACCACTCTTGACGTTACGGTTCATCGTGACGGAAAAATCCACTATCAGGCGTACGAGCGCGGTGTACCTGTGGCCGATCTTGAAGTGATCGGTGATACTGATAAGACCGGAACGATTACGCACTTCGTTCCGGATCCGGAAATTTTCAAAGAAACAACCGAATACGACTATGACCTGCTTTCAAACCGTGTCCGGGAATTGGCCTTCCTGACAAAAGGTGTAAACATCACGATTGAAGACAAACGTGAAGGACAAGAACGGAAAAACGAGTACCACTACGAAGGCGGAATCAAAAGCTATGTTGAGTACTTAAACCGTTCCAAAGAAGTCGTTCATGAAGAGCCGATTTATATCGAAGGCGAGAAAGACGGCATAACGGTTGAAGTTGCATTGCAATACAACGACAGCTATACAAGCAATATTTATTCTTTCACAAATAATATCAACACATACGAAGGCGGCACGCACGAAGCCGGATTTAAAACCGGTCTGACCCGTGTTATAAACGACTATGCAAGAAGAAAAGGGATTTTCAAAGAAAATGATCCGAATTTAAGCGGGGATGATGTGAGGGAAGGGCTGACTGCCATTATTTCAATTAAGCACCCTGATCCGCAATTCGAAGGGCAGACGAAAACGAAGCTCGGCAACTCCGAAGCGAGAACGATCACTGATACGCTGTTTTCTTCTGCGCTGGAAACATTCCTTCTTGAAAATCCGGACTCAGCCCGCAAAATCGTTGAAAAAGGTTTAATGGCCGCAAGAGCGCGGATGGCAGCGAAAAAAGCGCGGGAATTGACCCGCCGCAAAAGTGCGCTTGAGATTTCCAATCTGCCGGGCAAACTGGCGGACTGTTCTTCTAAAGATCCGAGCATTTCCGAGCTGTATATCGTAGAGGGTGACTCTGCGGGCGGATCAGCGAAACAGGGACGGGACCGTCATTTCCAAGCCATTCTGCCGCTGCGCGGTAAGATTCTGAACGTTGAGAAAGCCAGACTTGATAAGATTCTCTCAAACAATGAGGTCAGATCAATGATCACGGCCCTCGGAACAGGAATCGGAGAAGATTTTAATCTTGAAAAAGCGCGTTATCATAAAGTGGTCATCATGACGGATGCCGATGTTGACGGCGCCCACATCAGAACGCTTTTATTAACGTTCTTCTACAGATACATGCGGGAAATCATCGAAAACGGCTATGTCTACATTGCCCAGCCGCCGCTTTATAAAGTGCAGCAGGGAAAACGGGTGGAATACGCTTATAATGATAAGCAGCTTGATGAGCTGTTAAAAGAACTTCCGCAATCACCTAAGCCCGGCCTCCAGCGTTATAAAGGTCTTGGAGAAATGAACGCGACTCAGCTTTGGGAAACGACAATGGACCCTGCGACCAGAACGCTTCTGCAAGTCAATCTTGAAGATGCAATGGACGCTGACGAGACTTTTGAAATGCTGATGGGTGACAAAGTAGAACCGCGGAGAAACTTCATAGAAGCAAACGCCAGATACGTGAAAAATCTTGATATTTAA
>KSG66_00035
ATGAGTGAACAAAACACACCACAAGTACGTGAAGTCAATATCAGTCAGGAAATGCGGACATCCTTCCTGGACTATGCAATGAGCGTTATCGTATCCCGGGCGCTTCCGGATGTGCGTGACGGTCTGAAGCCGGTTCACAGGCGGATTTTGTACGCAATGAATGATTTAGGCATGACCAGTGACAAACCATATAAAAAATCTGCCCGTATCGTCGGTGAAGTTATCGGTAAGTACCACCCGCACGGTGACTCAGCGGTTTACGAATCAATGGTCAGAATGGCGCAGGATTTTAACTACCGCTACATGCTTGTTGACGGACACGGCAACTTCGGTTCGGTTGACGGCGACTCAGCGGCCGCGATGCGTTACACAGAAGCGAGAATGTCAAAAATCGCAATGGAAATCCTCCGGGACATTACGAAAGATACGATTGATTATCAAGATAACTATGACGGCGCAGAAAGAGAACCTGTCGTCATGCCTTCGAGATTTCCGAATCTGCTCGTAAACGGAGCTGCCGGTATTGCGGTCGGAATGGCGACAAATATTCCTCCGCATCAGCTTGGGGAAGTCATTGAAGGCGTGCTTGCCGTAAGTGAGAATCCTGAGATTACAAACCAGGAGCTGATGGAATACATCCCGGGCCCGGATTTTCCGACTGCAGGTCAGATTTTGGGCCGGAGCGGCATCCGCAAGGCATATGAATCCGGACGGGGATCCATTACGATCCGGGCTAAGGCTGAAATCGAAGAGACATCATCGGGAAAAGAAAGAATTATTGTCACAGAACTTCCTTATCAGGTGAACAAAGCGAGATTAATTGAAAAAATCGCAGATCTTGTCCGGGACAAAAAAATCGAAGGAATTACCGATCTGCGTGACGAATCCGACCGTAACGGAATGAGAATCGTCATTGAGATCCGCCGTGACGCCAATGCTCACGTCATTTTGAATAACCTGTACAAACAAACGGCCCTGCAGACGTCTTTCGGAATCAACCTGCTGGCGCTCGTTGACGGACAGCCGAAGGTACTAAGCCTGAAACAATGTCTGGAGCATTATCTTGATCACCAAAAGATTGTGATCCGGCGCAGAACGGCTTACGAACTTCGCAAAGCGGAAGCGAGAGCTCACATTCTGGAAGGTTTAAGAATTGCTCTCGATCATTTAGATGCTGTTATTTCTCTTATCCGCAGTTCCCAGACGGCTGAAATTGCGAGAACAGGTTTGATCGAACAATTCTCACTGACTGAAAAACAAGCGCAAGCCATTCTGGATATGCGCCTTCAGCGATTAACCGGTCTGGAGCGCGAAAAGATTGAAGAGGAATATCAATCACTTGTTGCGCTTATCGCCGAGCTGAAAGATATTTTAGCCAATGAAGAAAGAGTTCTTGAGATCATCCGTGAAGAACTTAATGAAATCAAAGAGCGTTTCAATGATGAGAGACGCACTGAAATCGTGACGTCCGGTCTTGAAACAATTGAAGATGAAGATCTTATCGAGAGAGAAAACATCGTCATCACACTGACCCATAACGGCTATGTTAAACGTCTCCCGGCGTCCACATACCGCAGCCAAAAACGGGGCGGAAAAGGCGTACAGGGAATGGGAACGAATGAAGATGACTTTGTGGAACACTTAATTTCCACATCAACGCACGATACGATCCTGTTCTTCTCTAATAAAGGGAAGGTCTACCGTTCTAAAGGTTATGAAATCCCTGAATACGGCCGTACGGCAAAAGGCATTCCGATTATTAACCTTCTGGAAGTTGAAAAAGGCGAATGGATTAATGCCATTATTCCGGTCAGCACGTTTGATGAAGAGCAATACCTCTTCTTTACGACCAAACAAGGGGTGTCGAAACGTACGGCACTGTCCCAGTTTGCGAATATACGGAATAACGGGCTGATCGCCCTAGGTCTCCGGGAAGACGATGAACTGATGGCCGTCCGCCTGACTGACGGCAAGAAACAAATCATCATCGGAACGAAGAACGGTTTGCTGATCCGTTTCCCTGAAGAAGATGTAAGACAAATGGGACGCACAGCTGCGGGTGTTAAAGGCATCACGCTGACAGATGATGATGTCGTTGTAGGCATGGAGATTCTTGAAGAAGACTCCCACGTCCTCATAGTGACAGAAAACGGCTACGGCAAACGCACACCGGCTTCAGAATACAGAGTTCAAAGCCGGGGCGGAAAAGGCCTTAAAACATGTAAAATCACTGACAGCAATGGTCCGTTAGTAACCGTGAAAGCAACAAAAGGCGAAGAGGACTTAATGATTATTACGGCAAGCGGCGTGTTAATCAGAATGGATATTAATGATATTTCCACTACGGGACGCGTAACACAAGGCGTCCGTCTGATCCGCATGTCTGATCAAGAGCATGTAGCCACTGTGGCGCTTGTGGAAAAGAATGAAGAAGAGCCGGAAGAAACGGAAGAAGTATAA
>KSG66_00065
ATGAGAGATCATGAGTGGAAAGAGTTATCATTATTTTATTCCGTAGAATCTTCCCAGAAATTTCTAAATAAAGTCTATACAGAAAGCGGCATGGAAGAACCAAAACGATATGCGTTTAAGAACAGTGAGCGCTTCATATTCTTTATCAAACACGCCGAGTCCTTCTATAAGCAGGCATCTCTTTCCCCTTTAGAAATTAAGCCTATTCTGTTGTTTTACGGGATGTCACAATTGCTGAAAGCCTGCCTTCTGACCACAGATCCAAGCTATCCAAGCCACGCCTCAGTACTCGCGCATGGCGTGACTGCCCGGAAACGCAAAAAGCAAAATTACTCCTTTAGGGATGATGAAGTGAAGGTGCAGCGCAATGGCTTATGTATTCATGTAATGAAGCACTTATTCGGGATAGCTGGTCTTGAGGAAGAACGGTACACAATGAAGAAATTGCTGACAGCCATACCTGAATTGCATACTGTCTTTTACTTCCAAGAGAAAAAGAATTGGCTGACCCGAGTAGAGCTGAAAGATGACCTTATTTCAGTGCCTGAGCATGCGGTGATTCATTACAATATGTCTGATTCCCGCTTTGCTGAGTATATCAGCCAACATTTGAAGTGGTCTTTTCTGAGGAAAGACCATAACCACTTGGTTTTTGAGGCTGACCCGATAGACAGAGAACCTTGGTCTTCGCCAAATTTATTGTTTCACTTGGAGAAAAATCAATATTATATTCCCTCTCAGCGTGATCACTTCCTGCATCTTCCGGAAATGATTACTCATTATTTGGTTCTCTACAATATCGGGATGATTGCGAGATATGAAACGGAGTGGTGGTATGAACTGCTGACACAGCATGTCAGTGATGATTATGTGATGATCCGCCGGTTCTTAGATGTCACGGAACGCAAATTTCCGTATTACGTTTCTAATTTCCTGAAGCAATACTTATAA
>KSG66_00070
ATGTGGGAAAGTAAATTTTCAAAAGAAGGCTTAACGTTCGATGATGTACTGCTCGTACCGGCTCAATCAGACGTACTTCCGCGTGATGTGGATTTATCTGTTGAACTGACAAAGACGTTAAAGCTTAACATTCCTGTCATCAGTGCGGGAATGGATACAGTAACAGAATCAGCTATGGCGATTGCGATGGCCAGACAGGGCGGCTTGGGCATTATCCATAAAAACATGTCCATCGAACAGCAGGCTGAACATGTTGACAAAGTCAAACGTTCTGAACGGGGCGTTATTACAAATCCCTTCTTTTTAACACCTGATCATCAAGTATTCGATGCGGAGCATTTGATGGGGAAATACAGAATTTCCGGTGTTCCGATCGTAGATAATAAAGACGATCAAAAGCTTGTCGGTATCATTACAAACCGTGATCTTCGCTTTATCTCTGATTATTCAATGAAAATCAGTGATGTCATGACAAAAGAAGAGCTGGTTACGGCTTCTGTGGGAACCACATTAGACGAAGCAGAAAAAATCTTACAGAAACATAAAATTGAAAAACTTCCGTTAGTGGATGACCAAAACAAATTAAAAGGTCTTATCACGATCAAAGACATTGAAAAGGTTATCGAATTCCCGAATTCATCTAAAGATGAACACGGACGCCTTATTGTCGGCGCTGCGGTAGGCGTGACAGGCGATACAATGACACGCGTCAGCAAGCTTGTTGAAGCGAATGTCGACGTTATCGTGGTTGATACGGCTCACGGACATTCCAGAGGCGTACTGAACACAGTTGCGAAAATCCGTGAAACATATCCTGAACTGAACATTATCGCAGGAAATGTTGCAACGGCTGAAGCGACAAAAGCTCTGATTGAAGCCGGAGCAAATATTGTCAAAGTGGGAATCGGACCTGGTTCTATCTGTACGACACGCGTCGTTGCAGGTGTAGGCGTACCGCAGATCACTGCCATTTATGATTGTGCCACTGAAGCGAGAAAACACGGCGCGACAATTATCGCAGACGGCGGTATTAAATTCTCCGGAGATATTACGAAAGCGTTGGCTTCAGGCGGACATGCCGTAATGCTCGGAAGCCTGCTTGCCGGTACTTCAGAAAGCCCGGGAGAGACTGAAATCTATCAAGGCAGAAGATTTAAAGTGTATCGCGGTATGGGTTCTGTCGCTGCCATGGAAAAAGGCAGTAAAGACCGATATTTCCAAGAAGAAAATAAGAAATTCGTCCCTGAAGGTATCGAAGGACGGACTCCGTACAAAGGTCCTGTAGAAGAAACAGTGTATCAGCTTGTCGGCGGTCTTCGTTCAGGTATGGGATATTGCGGTTCAAAAGACTTGCGCGCTTTAAGAGAAGAGGCACAATTTATCCGTATGACAGGTGCCGGACTTCGCGAAAGTCATCCGCATGATGTCCAAATTACGAAAGAATCACCAAACTACACAATCTCATAA
>KSG66_00075
TTGAACATCACGAAATGGAAACAGCTGTTGGTGTCATTAGTGGTACTGGCACTGGCCGCAACTTGCTTTGTTCCAATGTCTAAAGCGGAGGCAGCCGGCAATGACCCGATTGATGTCAACGCATCAGCTGCGATAATGATTGAGGCTTCATCGGGAAAAATTTTATACAGTAAAAATGCAGACAAAAGACTGCCGATTGCCAGTATGACAAAAATGATGACTGAATATCTGCTTCTGGAAGCCATTAAAGAAGGAAAAGTGAAATGGGATCAAACGTATACTCCTGATGATTATGTCTATGAAATTTCTCAAGACAACAGTTTATCAAACGTCCCCCTTCGAAAAGACGGCAAATACACGGTTAAAGAACTGTATCAGGCTATGGCGATTTACTCTGCCAACGGAGCCGCGATTGCAGTTGCCGAAATTCTTGCCGGAACTGAAACGAAATTTGTCGCTGAAATGAATGCGAAAGCCAAAGAATTAGGCATGACAAACTATGATTTTAAAAATGCCACAGGGCTTGTGAATGAAGACCTTCACGGCAAGCAGCCGCAAGGAGAAGGCGTTAAAGAAGAAAGTGAAGTTTCTGCTAAAGACATGGCGCTTCTTGCAGACCGCCTGATCACTGATTATCCGGAAGTTCTCAAAACAACAAGCATCGCTAAGACGAAATTCAGAGCCGGCACTGATGATGAAATGGACATGCCGAACTGGAACTTCATGTTAAAAGGTCTTGTTTCTGAATACCCTGGCGTTGACGGCTTAAAAACGGGTTCTACCGATTCTGCGGGATCTTGTTTTACAAGCACAGCACAGCGGAACGGAATGCGGGTCATCACCGTTGTACTAAACGCAAAAGGCAACCTGCATACCGGACGTTTTGATGAAACGAAAAAAATGCTCGATTACGCATTTAAAAGCAATTTCTCAATGAAAGATCTTTACCCTGAAGGCTCTCAAGTAAAAGGGCACGAAACGATTGACGTTGAAAAAGGGAAAGACAAGCAAGTCGATATTGTTACTGACAAGGCGCTTTCTATTCCTGTGAAAAGCGGGGATGAAAAGAACTATAAAGCCGAAGTGACTTTAGATAAAAAAGAAATCACGGCTCCTGTGAAAAAGGGAACGAAAGTCGGAACGCTGACAGTTACATACAAAGGCAGTGACAAAGACTATGGCTTCCTCAAATCCAAAGAGTTCAGCGTGAATCTTGTAACGAAAAATGATGTAGATAAAGCGAACTGGTTTGTTCAGATGATGCGCGGCATCGGCGGATTCTTCTCCGGAATCTGGAACAGCGCCGTTGACACGGTAACAGGCTGGTTTTAA
>KSG66_00080
ATGGCTCAAACAGGTACTGATCGTGTAAAACGCGGCATGGCGGAAATGCAAAAAGGCGGCGTCATCATGGACGTTGTAAATGCTGAACAAGCGAAGATTGCGGAAGAGGCGGGAGCTGTTGCCGTAATGGCGTTAGAACGCGTTCCGGCTGATATTCGCGCTGCCGGCGGTGTTGCCCGCATGGCTGATCCGACAATCGTTGAAGAAGTAATGAATGCTGTATCCATTCCCGTAATGGCAAAAGCGCGTATCGGACATATCGTTGAAGCGCGTGTCCTTGAAGCAATGGGAGTAGATTACATCGATGAAAGTGAAGTTCTGACTCCTGCTGACGAAGAATTTCATTTAAATAAAAACGAATATACAGTCCCGTTCGTATGCGGCTGCCGTGATCTCGGCGAAGCAACGCGCCGTATCGCCGAAGGAGCTTCCATGCTTCGTACAAAAGGCGAACCAGGAACAGGAAACATTGTGGAAGCTGTCCGCCATATGAGAAAAGTAAACGCGCAAGTGCGCAAAGTTGTTGCGATGAGCGATGATGAGCTGATGACTGAAGCTAAAAACCTCGGCGCTCCTTATGAACTGCTTCTTCAAATCAAGCGTGACGGCAAACTGCCTGTAGTGAACTTTGCTGCCGGCGGAGTAGCGACGCCTGCTGACGCGGCATTGATGATGCAGCTTGGCGCTGACGGCGTATTTGTCGGTTCAGGTATTTTCAAATCAGACAACCCTGCTAAATTCGCCAAAGCAATTGTTGAAGCAACGACTCATTACACAGACTACAAACTGATCGCTGAGCTTTCTAAAGAATTAGGCACAGCAATGAAAGGCATCGAAATCTCAAATCTATTGCCGGAACAGCGTATGCAAGAACGCGGCTGGTAA
>KSG66_00085
ATGTTAACAATTGGTGTACTTGGACTTCAAGGAGCAGTAAGAGAACATATTCGTTCAATTGAAGCATGTGGTTCAAAAGGTGTCGTCATTAAGCGTCCTGAACAGCTGAATGACATCGACGGCTTAATCCTGCCGGGCGGGGAAAGCACGACGATGCGGCGTTTAATGGATACGTATCATTTTATGGAGCCGCTTCGCGAGTTTGCCGCCCAAGGCAAGCCGATGTTCGGCACATGCGCCGGTCTGATTATTTTAGCCAAAGAGATAGCAGGAACGGATAACGCTCATTTAGGGCTGTTGAACGTTGTCGTCGAGCGTAATTCCTTTGGCCGTCAGGTCGACAGCTTTGAAGCTGATCTGACGATTAAAGGCCTTGACGAGCCGTTTACGGGTGTATTTATTCGCGCGCCGCATATTTTAGAAGCTGGAGAAGATGTTGAAGTGCTTTGTGAGCATAACGGACGCATCGTGGCTGCAAAGCAGGGGAATTTCCTCGGCTGCTCGTTCCATCCTGAACTGACGGATGATCACCGGGTGACAGAGCTGTTTGTGAAGATGGCGGAAAAGCATAAGCAGGAAACAGCTGTATAA
>KSG66_00090
ATGATTGATACGAAGGTGCTGAGAGCCAATTTTCAAGAGGTAAAAGCGAAGCTCATTCCAAAAGGCGAAGACTTATCTGACTTTGACAAGTTTGAAGAGCTGGACGAAAAGAGAAGAGAGCTTATCGGTAAAGTAGAAGAACTGAAGGGAAAACGCAATGAAGTGTCTCAGCAGGTCGCCGTTTTGAAACGGGAGAAAAAAGACGCTGATCATATTATTAAAGAGATGCGTGAAGTGGGCGAAGAAATTAAGAAGCTTGATGAAGAGCTTCGTACTGTCGAAACGACGCTCGAAACCATCCTTCTGTCCATTCCGAACATCCCGCACGATTCAGTGCCCGTCGGGGAAACGGAAGATGATAACATTGAAATTCGCAAGTGGGGAGAGGCGCCGGCATTTTCATATGAGCCGAAACCGCATTGGGATATCGCAGACCATTTAAACATTCTTGATTTCGAACGCGCTTCAAAAGTAACAGGCAGCCGGTTTGTGTTTTATAAAGGATTAGGCGCCCGCCTCGAACGCGCGCTCTACAACTTTATGCTGGATCTTCACGTTGATGAATATGATTACACAGAAGTCATCCCTCCTTATATGGTAAACCGTACGAGCATGACAGGTACGGGACAGCTTCCTAAATTTGAAGAGGATGCTTTTAAAATCAGAGAAGAGGATTATTTCTTAATTCCGACGGCGGAAGTGCCGATTACAAATATGCACCGCGATGAAATCTTATCCGGTGAGAAGCTGCCGATCAATTATGCCGCATTCAGCGCCTGCTTCCGTTCAGAAGCGGGATCTGCCGGCCGTGATACACGCGGTTTGATCCGCCAGCATCAGTTCAACAAGGTTGAGCTTGTGAAATTCGTGAAGCCGGAAGATTCTTATGAGGAGCTTGAAAAACTGACAAATCAAGCCGAGCGGGTGCTTCAGCTGCTCGAACTGCCGTATCGTGTCATGAGCATGTGTACCGGTGATCTCGGCTTTACAGCCGCGAAAAAGTACGATATTGAGGTATGGATTCCAAGCCAAGACACATACCGTGAAATTTCTTCTTGCAGTAACTTTGAGGCCTTCCAGGCGAGACGCGCAAACATTCGATTCAGACGCGAAGCGAAAGGCAAGCCGGAGCATGTGCATACATTAAACGGTTCAGGCCTTGCAGTCGGCAGAACAGTAGCTGCCATCTTAGAAAACTACCAGCAGGAAGACGGAAGTGTCATCATTCCGAAAGTGCTTCGTCCTTATATGGGAAATAAAGAAGTCATCAAACCGTAA
>KSG66_00095
ATGAAAATCATCATTGCACCCGATTCTTTCAAAGAAAGCATGACATCAAAAGAAGCCGCTGACAGTATAGAAATAGGATTCAAAGCGGTCTTCCCTGACGCGGAATATATCAAGATACCCGCGGCCGACGGCGGAGAAGGAACCGTTCAGGCTTTGACGGATGCCACTGGCGGAAGCATCATCAAAAAAACTGTGACCGGTCCGCTGGGAACGCCGGTAAACGCCGCATATGGACTTCTGGGAGACGGACGCACGGCAGTCATTGAAATGGCGGAATCATCAGGGCTTCATCTCATTCCCCGCCATCTCAGAGATCCGTTGAACACAACGACAAGAGGAACGGGTGAACTGATAGCAGATGCAGCTTCCCGCGGGGCGGGTGAGATCATCATCGGGCTTGGCGGGAGCGCAACCAATGACGGCGGAACAGGAATGGCGAGCGCGCTCGGTGTGCGTTTCTTAAATAAGGAAGGTCAGGAGATACCTGACGGCGGAGGCGCTCTGCACACCCTAGCTTCTATTGATATAGGCGGTCTCTCCCCTGAACTGAAACATATCCGTATCCGTGCCGCATGTGATGTCGAAAATCCCCTGACCGGCGAAAACGGCGCATCATATGTCTTCGGCCCGCAAAAAGGGGCGTCCGAGAAGACTAAAGTTGTATTGGATCGCAACTTACGCCATTTCGCTGACATATTGAGACGTCAGCACGATATCGAAGCGGATACCGTAAAAGGCGCGGGCGCCGCAGGGGGACTGGGCGCCGGACTGATCGCTTTCTTACAGGCAGAACTTCAAAGCGGGATTGATGTTGTATTAGATACACTGTCCTTCTCAGATCAGATAAGAGGCGCTGACCTTGTCATTACCGGAGAGGGGCAGATAGACGAACAAACGATATTCGGCAAAACCCCCGCCGGGATCGCCGCACGCGCATCTGCTCAAGAAATTCCCGTTATCGCATTGGCGGGCTCCTTAGGCAAAAATTTCGAGCATGTTTACAGCGCAGGAATAACAGCTGTATTTTCTATCGTACCCGGCGCTGTAAGTCTTGAAGACGCCTTAGCATCCGGCCGTTTTAACCTTGAAAGCACAGCCCGGAATGCCGCCGCTCTATACCGGGCAGCAAAAAAGGCGCGCCTCTAG
>KSG66_00105
ATGAAAGACATTCATATTCCAAACAACGCCATTATAACAGTAGCGGGAACGGTAGGAGTCGGAAAATCGACTTTGACCAAAGCTTTGGCAAAACGGCTCGGGTTTCATACCTCACTTGAGGAAGTGGATGAAAACCCTTATTTAGAGAAGTTTTATCACGATTTTGAACGCTGGAGCTTCCATTTGCAAATTTATTTTCTGGCTGAGCGGTTCAAAGAGCAGAAAAACATGTTTGAATCAGGCGGCGGATTCGTGCAGGACCGTTCGATTTATGAAGATACAGGCATATTCGCAAAAATGCATGCCGATAAAGGAACCATGTCGCTGACAGATTACACAACATACACAAGCCTATTTGAGGCGATGGTCATGACGCCGTACTTCCCGCATCCTGATGTTTTGATCTATTTAGAAGGCGACCTTGAAAACATTATAAACCGGATTGAAAAGCGGGGCCGCGAGATGGAGCTGCAGACAAACCGCTCCTATTGGGAAGAGATGTATACACGGTACGAAGACTGGATCAGCGGTTTTAACGCCTGCCCTGTGCTGAAAGTACGCATTGAAGATTATGACCTTGAAGCTGATGAACAGTCACTGGAACCTTTGATCGAAAAAATCAGTCACGTGATCAACGAAAACAGAAATAAATAA
>KSG66_00110
ATGAACAGAGCCCCTTTTATCGCGGTAGAAGGTCCTATCGGGGCAGGAAAAACGACACTCGCTACGATGCTTTCTGAAGAGCTCGGTTTTCCTATGATTAATGAGATTGTGGAAGACAACCCTTATCTCGATAAGTTTTATGACAATATCGAGGAGTGGAGTTTCCAGCTTGAAATGTTTTTTCTATGTCACAGGTATAAACAGCTTGAAGACACCGACCGAGATTATTTAAAACAAGGACAGCCCGTTTTGTCCGATTATCATATTTATAAAAATGTTATTTTCGCAGAGCGTACATTGCACGGCCAAAAGCTTGAGAAATATAAGCAGATTTATCATCTGCTCACTCACGACTTGCCGAAACCGAATGTTATTGTATACATAAAGGCAAGCCTGCCGACATTGCTTCAACGCATTGAAAAACGCGGGCGCCCGTTTGAAAAAAATATCGAACATCAATATCTGGAACGTCTCATTGCAGATTACGACACAGCCATCAGACAGCTTCAGGAAGAAGATCCGGATATATCTGTACTGACCATTGACGGTGATACTGAAGACTTTGTTTTGAATAAGACAGACTATGAAAGAATTGCCCGTCAGGTAAAGGAGCTTATTAAATGA
>KSG66_00115
ATAGTGAAACGGGGCGACACACTTTCCGCTATTGCGGCGCGCTACCGGACAGCCGCAAATGTCATTGCAGAAGCAAATAAACTGCCTAATCCGAATACATTGGTTGTCGGACAAACCCTTGTCATCCCGATTGAGGGTCAATATTACGAAGTGAAACAAGGTGATACTCTCGCGGCAATCGCCGGCCGTTTTCATATATCGGCCGCGGAGCTTGCGAGGGTGAACGGAATTCAGCCCAGCACCACATTGAGAGTCGGAACCCGCCTTTACATTCCGCAGCAGGCGAATAAGCCCGACATCGAATCAAACGCATATATAGAACCGCGGGGAACGAGCGTAAGCGCTAATCTCCAGCAGGCGGCAAGGGAGGCCTCTCCTTATTTAACATACCTCGGCGCATTCAGTTTTCAAGTGCAGCGGAACGGGACTTTAAAGGAACCGCCTCTCACCAATTTAAGAAGCATCAGTGACAGGCACAACACCGCACTGATGATGATCATCACCAACCTTGAAAATGACGCATTCAGCGATGATCTCGGGCGGCTCATTTTGAATGATAATACTGTGAAAACAAAACTCTTTCAGGAAATCGTCTCCACGGCTAAGCAGCACGGCTTTCGCGATATTCATTTTGATTTCGAATATTTACGTCCTCAGGACAGAGAAGCCTACAATCGTTTTTTACGTGAAGCGAGGACCATTTTTCACCGTCAAGGCTGGAAGATTTCAACGGCGCTTGCTCCGAAAACGAGCGCGACCCAGGCCGGCAAATGGTATGAAGCACATGACTATAGGGCACATGGAGAAATCGTCGATTTTGTCGTCATCATGACATATGAGTGGGGATACAGCGGGGGCCCGGCTCAGGCCGTATCACCAATCGGCCCTGTAAGGAATGTCATTGAGTATGCGCTGACAGAAATGCCCTCTTCAAAAATCGTCATGGGCCAGAATATGTACGGCTATGATTGGACACTGCCTTTCAAACAGGGAACGACAGCGAAAGCCGTCAGTCCTCAGCAGGCAATCGCTCTGGCAGCACGCCATAAAGTCGACATTCAATATGACGAAACCGCCCAGGCTCCATTCTTTCGTTACACGGATGAAAATCAGAGACGGCATGAAGTATGGTTTGAAGACGCACGATCCATTCAAGCGAAATTCAATTTAATTAAAGAACTTCATTTAAGAGGAATCAGCTATTGGAAACTCGGCCTCTCTTTCCCGCAAAACTGGCTTTTGCTCAACGATCAATTTCATATTGTAAAAGAGACGTTTCGTTAA
>KSG66_00120
TTGTCTGAACCTAACAACACAGCCCTTCTGATTGTCGATATGATCAACAATTTTCAATTTGATATGGGCGAACGTCTTGCTGAAAAAACCAAACAAATTGTCCCCCGTATTTTATCATTAAAGAAGCATGCAAAACAAAGCAACTGGCCGATTATTTATATTAATGATCATTACGGGCTCTGGAAGGCTGATATTGATGCCATCAGGGAGGAATGCAGCAATGACAGAAGCGCGCCCATTATAAAAGATATTTCGCCTCAGCCGGATGATTATTTTCTCATTAAACCGAAGCATTCCGCTTTTTACGAAACGGCGCTTCACACCCTTCTGACCGAATTACAGGTGAACCGATTAATCATCACGGGGATTGCCGGGAACATTTGTGTGTTGTTCACGGCCAACGACGCTTATATGAGAGAATACAGCATTACCATTCCGAAAGACTGCACCGCTTCCAATAACGACGAAGACAATGATTTCGCTTTGACGATGATGGAGAATGTTCTCTTCGCAGAAATAACCACGGAAAAACAAATTACCGCCGAAAAATAA
>KSG66_00125
ATGAATGATGAATATTATATGAGAGAAGCCATAAAAGAAGCGAAGAAAGCCGAAGCGAAAGGTGAAGTGCCGATCGGAGCAGTTCTTGTTCTGCATGATGAGATTGTGGCGCGGGCGCATAATCTGCGGGAGACTGAACAGAGGTCGCTTGCCCATGCCGAAATGCTGGCGATTGACGAAGCGTGCCGTAAGCTGGGGACATGGAGACTTGAGGATGCCGTTCTTTATGTCACTTTGGAGCCGTGTCCGATGTGCGCGGGAGCCGTCGTGCTTTCGAGAGTCGATAAGGTCGTATTCGGCGCATTTGATCCCAAGGGGGGCTGTACAGGAACGCTGATGAATCTCTTGCAGGAAGAGCGGTTCAACCACCAAGCGGAAGTGGTGAGCGGCGTGCTCGGAGAAGAGTGCGGAGAAATGCTCAGCGCTTTTTTCAGAAAGCTGCGCCGGCAAAAGAAAGACATGAGGAAAAAGTTGTCTGAGTAG
>KSG66_00135
GTGGGTTACCAAGCTTTATATCGAGTATTTAGGCCTCAGCAGTTTGAAGATGTGGTCGGACAGGAACACATTACGAAAACGCTGCAAAATGCCCTTTTGCAAAAGAAATTTTCTCATGCATATCTGTTTTCTGGACCGCGGGGAACGGGAAAAACCAGTGCAGCTAAAATATTTGCGAAAGCAGTCAACTGTGAGCACGCCCCCGTAGAAGAACCGTGCAATGAATGTGCGGCGTGCAAGGGGATCACAAACGGCTCTATATCAGATGTGATTGAAATAGATGCGGCGTCGAATAACGGCGTAGACGAAATCCGCGATATCCGTGACAAAGTAAAATTTGCCCCGTCGGCCGTCACCTACAAAGTATATATTATAGATGAGGTGCATATGCTCTCTATCGGCGCATTCAATGCGCTTCTGAAAACGCTGGAAGAACCGCCGGCACATTGCATTTTCATATTAGCTACGACTGAGCCTCATAAGATTCCTTTAACCATTATCTCCAGATGTCAGCGTTTTGACTTCAAACGGATTACATCCAAAGCAATTGTCGGACGAATGAAGACAATCGTCGATGCAGAGCAGCTGAAGGTGGAAGAAGGAGCCCTTGATATCATAGCGAGTGCTGCGGACGGAGGAATGAGGGACGCGCTGAGCCTGCTCGATCAAGCCGTATCATTCAGCGGTGAGGAGCTGTCGGTGGATGACGCATTGCTCATTACCGGAGCCGTTTCTCAGCACTATATTGGGAAACTTGCATCTGCTCTTCACAGCAAACAGGTTTCCGAGGCATTGGAAACACTGAATGAATTGCTCCAGCAGGGGAAAGATGCGGCCAAACTGATTGAAGATATGATTTTCTATTTCAGGGATATGCTCTTGTACCAGGCCGCTCCCGGTTTAGAAGGAGTCCTGGAGAAGGTGAAGGTCGATGAAACGTTCCGGAATCTGAGCGGTGATATACCGGCCCCCGCTTTATATGAAATGATTGATATCCTGAATAAAAGCCATCAGGAAATGAAGTGGACGAACCACCCAAGAATCTTTTTTGAAGTGGCTGTCGTGAAAATATGCCAGACGGCACAGCAATCCGCGGGAGATATCCCTGAGGTCGGCATGCTGATGAATAAGATCCAGCAGCTTGAGCAGGAAGTGGAAAGGCTGAAAACCTCCGGTGTGAAGGTTCAGATGGAAAGCGCTCCGAAAGAAGCTCCGCGTCCTCAAAAAGGCGGAAAAAGCCATTACAAAGCTCCAGTCGGAAGAATTCATGAGATATTGAAGGAAGCCACAAGACCTGATCTTGAACAGCTTAAAAGCAGCTGGGGCAAGCTGCTGGCACACCTGAAACAGCAGAATAAGGTGTCTCATGCGGCTCTTTTGAATGACAGTGAACCGGTGGCTGCTGCTCAAAAGGCATTTGTGCTTAAATTTAAATACGAAATCCATTGTAAAATGGTTGCAGAAGACAATAACGGAGTCCGTACGAATCTTGAACAGATTCTCGAATCAATGCTCGGGAAAAGAATGGATTTGATTGGCGTTCCGGAAGCACAATGGGGTAAAATAAGAGAAGAATTTTTAAATGATCACCAGCAGGAAAGTGAAGGATCAAACGAACCGGCTGAAGAAGATCCGCTGATTGCAGAGGCGAAGAAACTTGTCGGAGCGGATTTAATCGAAATAAAAGACTAA
>KSG66_00140
ATGCGTGGCGGAATGGGAAACATGCAAAAAATGATGAAACAAATGCAAAAAATGCAAAAGGATATGGCGAAGGCTCAGGAGGAGCTTGCTGAAAAAGTGCTTGAAGGCACAGCGGGCGGCGGAATGGTGACTGTAAAAGTCAACGGCCAAAAAGAAGTTGTAGACGTTGCCATTAAAGAAGAAGTCGTTGATCCGGAAGATATCGAAATGCTTCAGGACCTGATTCTTGCCGCAACAAACGACGCCCTCAAAAAAGTGGATGACATGACGAATGAGACAATGGGACAATTTACAAAAGGAATGAACATACCGGGTTTATTCTAG
>KSG66_00145
ATGCAGTATCCTGAACCAATATCAAAGCTGATTGACAGCTTTATGAAATTGCCAGGGATCGGACCGAAAACAGCGGTTCGTCTGGCTTTTTTTGTTCTAGGTATGAAAGAAGACGTGGTATTAGATTTCGCGAAAGCATTAGTAAATGCGAAGCGCAACCTGACATATTGTTCGATTTGCGGACATATTACAGATCAGGACCCTTGTTATATATGTGAGGACACAAGAAGGGATAAGTCTGTTATTTGTGTCGTGCAGGACCCTAAGGATGTTATCGCAATGGAGAAAATGAAGGAATATAACGGCCAGTATCATGTTCTTCACGGCGCGATTTCACCAATGGACGGCATCGGCCCGGAGGATATTAAGATTCCGGAGCTGCTGAAACGTCTTCAGGATGATCAAGTGACAGAAGTCATTCTCGCAACCAACCCTAATATTGAAGGGGAAGCAACAGCGATGTATATATCAAGGCTGTTAAAGCCCTCAGGCATCAAGCTCTCCCGTATTGCCCACGGTCTGCCCGTCGGCGGTGATTTGGAATATGCTGATGAGGTCACTCTTTCAAAAGCTCTTGAAGGAAGACGTGAATTGTAA
>KSG66_00150
ATGGGTTTTCTTCGCAGAAATACATTAAGAAAAGAGTTTGACGAGAAGCTGATAGAACAGCTCTTTAAACAAAAAGAAGAATGGAACAGGCAGAAGAGTCTGGTCGAGAAAAGTCTCGAGCCCTCCGCTGAGGTGTTGTTTGAGCTGAAAGTCGCTGAATCTAAATACTTTTTCTATTTAAAAGAAGCGAAGCAGCGGAATTTGAAAATGAGCAGATGGAAGTAA
>KSG66_00155
ATGGAGCCTTTTTTCATTATCGGTTTGATTGTCGGTCTGGTTGCTTTGCTTTTTTTATGGGGAGTATCTTCAAAACCGCTAAGATGGATTGGTGTGACTGCGATTAAGTTTATTGCCGGCGCGATTTTGCTGGTGGGTGTGAACTTGTTCGGAGGCAGTCTCGGTATTCATATCCCTGTTAACCTGATTACAACGGGCATCAGCGGGATTCTGGGGATTCCCGGCATCGCTGCTTTGATAGTCATTAAACGCTTCATCATTTAA
>KSG66_00185
ATGAATGAAACGTCCAGCCATGAAGAAACATGTATTGTGTGTGAAACCAAAAAAAGCAGGGGAATCCATATTTATACGAAATTTATATGTTTAGAGTGTGAGAAGAAAGTAGTTTCCACTCCGACCTCTGATCCAAATTATGAATTTTTCGTTCGTAAACTGAAAAGCCTTCATACACCGACGTTATATTCTTAA
>KSG66_00190
ATGAAACCGTTTATTCAATATATGAAATGGACGCTTTGCGGCAGCACAGTTTTTGTATTAGCGGGGATAACCTTCTTTACGATAGGGCATCAGCCTTTTCTGTATTCGCTTTTATACGGGGCGGCCGGCGGAGCCGCTGTCAGTGCGGCCGGCCTGTGGAATGCGAAGCGTCTCTTTTTGAAAAAACACCGGCTGACAAGAAAAGAATATGCTTATATCAAGGAAAATCTTGAGGAAGCAAAGGGTAAAATCATCCGATTACGCAGGGCGCTTTTTCGCTCTAAAAGTATACAAATGCTGAAGCAGAATGCAGAGATACTGCGGATAACCCGACGAATATATCTGCTCACAAAGCAAGAGCCGAAGCGTTTTTATCAGGCAGAGCGTTTCTATTATCAAACGCTTGATTCTGTTGTGGAACTGACGGAAAAGTATGCTCTGCTCTCCTCACAGCCGCGAAAAAATAAAGATTTATCAATGTCCTTGAGTGAGACGAGGATGACTCTAGCAGAGCTTTCCAGAAGGCTGGAAGAGGATCTTCATGAACTGATGAAGGAGGACATCGACGACCTGCACTTTGAATTAGATATGGCAAAGCATTCACTGAGAAAATAA
>KSG66_00195
ATGGCCAAAGACCGTTCCGACGACAGCATGGACGCCCAAAATGACCAGACCCCTCTAAAGCTTGCAGATACGCTGCCGGAAGAAAAAAGGGAAGCGGCACTTCGGCTCGCTGAAAAACTGGACCCTGAGAACATGCAAAGCATTGTTCTGTTTGGTTCACAGGCGCAGGCGAATCTTCTGGAATTTTCCCACACGATGATAGAGCACGTGCAAAGAAAAGATGCAGGAGAGATGGGACAGATACTGGCTGATTTGATGCTGAAGCTTGACCAGGTCAACTCTGATGATCTGCAGATGAAGAACAAAGGGTTTTTCGCCCGGCTGTTTAAAAGGGTGTCCGGTTCTGTACAGGAAGTGCTTTCGAAATATCAAAAGACAAGTGTGCAGATTGACCGTATCAGCAGAAGGCTGGAACATTCTAAAAATGTGCTGTTGGGTGACAATAAATTGTTAGATCAGCTGTACGCCCAAAATAAACAATACTTTTCTGATTTAACTATGTATATAGCAGCGGGGGAATTAAAATTAGATGAGCTGAAAACAAAGCTGATACCCGAAGCGGCAAGAAAAGCCGAATTACAAGAACACAATCAAATGGCCGCGCAGGGAGTGAATGATCTTCGCCAGTTTGCCGACCGTCTGGATAAGAGGGTGCATGATCTGCTGCTGAGCAGGCAGATTACGCTTCAGAGTGCGCCGCAAATCCGCCTGATTCAAAACACGAATCAGGCACTGGCAGAGAAAATTCAGTCCTCCATTGTTACGGCTATTCCTTTATGGAAGAATCAAGTCGCCATCGCGCTGACGCTTATGAGGCAGCGGAGTGCGGCAGATGTGCAGCAGAAGGCGGCGGATACGACAAATCAATTGCTGCTGAAAAACGCCGAACTTCTGAAAACAAGTACAGTCGAGACCGCCAAAGCCAATGAGCGCGGACTTGTTGAGGCAGAAACCCTCAAAAAAGTGCAGGAAAGCTTAGTCAGCACACTTGAAGAAATCATGTCTATTCAAGAAGAAGGCAGGATGAAACGCAGGCGTGCCGAGGAGGAGCTTATTATCATGGAAGGCGATTTAAAAAAGAAGCTGCTTGATATGGGGTCAGGCCGGGATAACGGCTAG
>KSG66_00200
ATGGACACACCTTTATATACAGCGCTGATGAAGCATGCGCACCGAAATACGTATTCTTTTCATGTTCCGGGACATCACAATGGAGATGTCTTTTTTGATGAAGCCAAATCTGTATATCAATCTCTTTTATCTATTGATATGACTGAGATCACGGGTCTTGATGACTTGCATCACCCGACGGGGGTCATTAAGGAAGCGCAGGATTTGGTGAGCAGATTTTACGGCTCTCAGGAAAGTTTCTTTCTCGTCAATGGAACGACCGTCGGCAATCTGGCGATGATTTTAGCTGTTTGTGAACCGGGAGAACCCATTCTGATCCAGCGTAATTGTCACAAGTCTGTTTTCCATGCGGCGGCATTGACGGGAGCCAAGCCGGTTTATTTGGCACCGGAAATCGATGAAAACATGCATGTGCCGGCACATGTATCCCTTTCAGTCATCGAAAAAGCGCTGGCGTCATATCCGAACGCGAAAGGACTTGTTCTGACCAATCCGACTTACTACGGGCATGCCGCCGATTTGACTGCGGCAGTTAAAAAAGCCCATTCATACGGCGTTCCTGTACTGGTGGATGAGGCTCATGGGGCTCACTTTGTGTTAGGGCAGCCTTTCCCGCCTTCATCATTGGCTATGGGGGCGGACGCCGTTGTTCAATCGGCTCATAAAACGCTTCCGGCTATGACAATGGGGTCTTACTTTCATTTGAACAGCACCAGAATTGACAGAGATCGATTAACTTATTATATAAGCAGTTTGCAAAGCAGCAGCCCGTCATACCCGATTATGGCATCTTTAGATACGGCGCGCGCTTATGTGCAGGATATTGCTGAAAAAGGGACACTTCCCGTTCATATGGAGCACATTGAGAAAATCAAACGAAGGTTCGCATCAATTTCTTCTATTGAAATAATCGAGCCTTCCGGATATGGACTGCGGGCGGACCCGTTAAAATTAATTCTTCGGTCAAAGCTCGGACATTCCGGCTATTCATTACAACGGATTTTGGAGAGTGAAGGCATTGTTGCCGAGCTGGCTGACGAGTACCAAGTATTGCTCGTACTGCCGATAGGCGGCCGGCGGATGATAGAACAGGCAGCCGTAAGAAACATACAGCAGAAACTGGAGAATACACCGCCCGATAAATTGCCGGATGCCGTGAGATGGACATTTCCGTCCATATCGACACTTGAATACCCGCAAAATGAGATGCGGAAGTTTAAAAAAGAGCTTACAGATATAAATAAGGCTGCCGGGCGCTTGCATGCGGGGAACATTATTCCTTATCCGCCGGGAATTCCGCTGATCATGGACGGAGAACGGATAACAGAAGAGATCGTACAAAAGCTTTCCCGTTTAATCGGCATGGACACGCATATTCAAGGCTTGTTAAACGGGGAACAATTACTTGTCTATATAGAAGAGGAGAAATCATGA
>KSG66_00205
ATGAGCGGTTTATTTATAACATTTGAAGGTCCTGAAGGTGCAGGGAAAACGACTGTGCTTCAGGAAATGAAAGAGATTCTGTCGGCAGAGGGGCTCCCGGTGACAGCGACAAGAGAACCGGGCGGCATCGACATTGCGGAACAGATCAGAGAAGTGATCTTAAATAAAAACAATACACTGATGGATGCAAAAACGGAGGCGCTGCTTTACGCCGCGGCGAGAAGACAGCATTTAGCCGAAAAGGTGCAGCCTGCATTGAAAGAAGGCCGCATTGTGCTGTGCGATCGTTTCATCGACAGTTCGCTGGCTTATCAAGGCTATGCGAGAGGGCTCGGCATTGATGAAGTCCTTTCTATTAATCAGTTTGCAATCGGCGATACGATGCCTGATGTCACCATCTATTTTTCTATTGAGCCGGAAGAAGGGTTGAAACGGATTACGTCGAATGATTCAAGAGAGAAGAATCGTCTCGATCTCGAGGCCCTGCACTTTCACACGAAAGTACGGGAAGGATACCAAAAGGTCATGCAGCGTTTTCCGGAAAGATTTCATACAATCGACGCTTCGAAAAAGAAGGAACTCGTCATTCAGGACGCACTTCAAGTGATAAATGAAGCATTGAAAAAAATTCAGTTGTGA
>KSG66_00210
ATGAAACTAATAGTGGCAGTGGTGCAGGATCAGGACAGCAACAGGCTTTTGAAAGTATTAACCGACCACAACTTCAGGGTGACGAAGCTTGCGACAACAGGCGGATTCCTTAAATCAGGCAATACGACGTTTATGATCGGGGTGGAAGATATCCGTGTCGATAAAGCGCTCAGCCTTATTAAAGAGAATGGCTGTAAACGTGATCAGATGATTGCCCCGGTATCCCCGATGGGCGGGAATGCGGATTCCTACGTTCCATATCCCGTCGAAGTGGAAGTCGGCGGAGCGACGGTCTTTGTCCTCCCGGTCGATGAATTTCATCAATTTTAA
>KSG66_00215
GTGAAAATAAATTCTGACTTACGTACATTTATTGAGAAAAAGCAGCAGCCTGCTTATAAAGCGGCAGAGCTTTCCGGAACATTTAAAAGTTCAATGGACAGCCAAAGCAGCAAGCTGAAATTTGATCAGCTGAGCAGGTTCTTAACGGATATAGAAACGTTCGGGAAAAGGCTGACGAAGTCGAGAAACTTCAAAGACTTAGCGAAATTCAAAGGATTGGTAAAACGTTTTGTAAAAGAGGCCGTAGACAGCGGATTATCGCATGAGACGGAGAAAAGCTTTGACCTGTACGGCAGCAGCCGGACTCTGGGGCTTGTGAAAGAAATAGATGAAAAACTGCTCCAGCTGACAGAAGAAATGTTAGATCAGGAAAAACCGGCAATTGATTTGCTGGATCGAATCGGAGAAATAAAAGGTTTATTGATTAACCTTTACACATAG
>KSG66_00220
ATGGCAATATCATGGAAGGAAATGACCGGGCAGCAGCCCAGAGTAATGCGGCTTTTGCATAACAGTATTGAAAAGAAAAGGCTTTCTCACGCCTATCTGTTTGAAGGCAAAAAAGGTACGGGCAAATTGGATGCCGCACTGCTTCTCGCAAAAAGCTTTTTTTGCCTTGAAGGCGGGACTGAGCCTTGCGGGAAATGCCGGAACTGTAAGCGTATTGAATCCGGAAACCATCCCGACCTGCATGTGGTTCAGCCCGACGGATTATCCATTAAAAAGGCTCAGATCCAATCGCTTCAGGAAGAGTTTTCTAAAACAGGACTGGAATCGCATAAAAAGCTATACATTATATCCCATGCGGATCAAATGACGACAAATGCGGCAAACAGTCTGCTGAAATTTTTAGAGGAGCCGAGTCAAGACACCATCGCAATTCTTATTACTGAGCAGCTCCACCGAATACTGGATACCATCGTTTCGAGATGTCAGGTTCTTCCGTTCCAGCCGCTTCAGCCGAAAGCCATAGAAGAAAGACTGATTGAACAGGAAGTGAGCCCTCACATGGCCCGGCTCTTAGCAAATATGACAAATAATATTGCGGAAGCAGTCGAATTAAGTCGAAATGATGAGTTTGCAGAGTCCAGAGCGAAAGTGATAAAATTGTATGAAGTCTTACATCAGCGGAAAGGACATGCCTTTTTCTTCATTCAGGATCAGTGGGTGCCCTTTTTCAAAGAAAAAACCCATCAAGAAATGGGTCTTGATATGCTCTTATTGATATACCGTGATGTATTATCCATCCAAATTGGAAATGAAGATAAACTGATTTATCAAGACTTATTCCAATCAATAAAACAGCATGCGCTGCAATTTACACAACAAAGCGTTACGAACCAAATTCTCGCTGTTTTAGAAGCAAAAAAACGGCTTCATTCCAATGTGAATGTGCAGGGATTAATGGAGCACTTGGTGTTAACGTTGCAGGAGGGATAA
>KSG66_00225
TTGTACAACGTAATAGGCGTCCGCTTTAAAAAAGCGGGGAAAATTTATTATTTTGATCCGAACGGATTTGATATAGAACAAGACAGCTGCGTCATTGTTGAAACCGTAAGAGGTGTCGAATACGGGCAGGTTGTCATCGCAAATAAACAAGTGGACGAGCATGATGTTGTGCTTCCGCTTCGAAAGGTCATTCGCGTTGCTGATGAACGCGATCTTCTCATTGTAGAAGAAAACAAACAGGAGGCCCTGTCCGCTTTTGAAGTCTGTCAGAAAAAAGTGGCTGACCACGGCTTAGATATGAAGCTGGTTGATGTTGAATTTACGTTTGACCGCAATAAAGTCATTTTTTACTTTACGGCAGACGGACGGGTTGATTTCAGGGAATTGGTCAAAGACTTGGCTTCTATCTTTAAAACGAGAATCGAATTGCGCCAAATCGGGGTGAGGGACGAGGCGAAAATGCTCGGCGGTATCGGACCATGCGGGAGAATGCTTTGCTGCTCCACGTTCCTCGGTGATTTTGAACCGGTGTCCATCAAAATGGCGAAGGATCAAAATTTATCGTTGAACCCAACGAAGATCTCCGGTCTGTGCGGCCGTTTGATGTGCTGTTTGAAGTACGAAAATGATGAGTATGAGACGGCAAAAGAACAGCTGCCGGATTTAGGCGAAATGATTACGACGGCAAACGGCCCCGCAAAGGTTGTCGGTCTTAATATTCTGGAACGGGTGCTTCAGGTGGAACTGAAGAATCGTGAAAAAGTGATAGAATATACTTGGGAAGAGCTCTTGGAAGAGGGCGTCGTATCCGCACAAACCACAGATTAA
>KSG66_00230
TTGGATAAAAAAGAGTTATTTGATACTGTCATAAACCTGGAGGAACAAATCGGTTCGCTGTACCGTCAGCTGGGTGACTTAAAGCAGCATATCGGCGAAATGATTGAAGAGAATCACCATCTTCAGCTTGAAAATAAGCATTTGCGTAAGCGGCTTGATGACACGACGGAGCAAATTGAGAAATTCAAAGCCGATCAGAAAGAAACAAAAACACAGAAGGCAGAGCAGAGTGATATAGGAGAAGGGTACGACAATCTGGCCCGGCTGTATCAAGAAGGCTTTCATATTTGCAACGTCCATTATGGGAGCGTCCGCAAGGGAGATTGCCTTTTTTGTCTGTCCTTCTTAAATAAAAAATAA
>KSG66_00235
ATGGTTTCATTACGTGATGATGAAAGATTGGATTATTTATTAGCAGAGGATATGAAAATAGTACAGAGTCCGACGGTTTTCGCTTTTTCATTAGATGCCGTGCTGCTGTCTAAGTTTGCATACGTTCCGATTCAAAAGGGGAACATCGTTGATTTATGCACGGGGAACGGCATTGTGCCGCTTTTGCTCAGCACAAGGTCAAAAGCCGATATCACCGGGGTTGAAATTCAGGAACGCTTGTATGATATGGCGCTCCGAAGCGTGGAATACAACGGGCTGGGCGGTCAGATCAGTCTCATTCATGATGATCTGAAAAATATGCCGGAAAGACTCGGACATAATAAATACGATGTTGTCACCTGCAATCCGCCTTATTTTAAAACACCGAAAGAGGCGGAGCAGAACCTGAACGAGCATCTCAGAATCGCAAGGCACGAAATCCTTTGCACGCTTGAAGATGTGATTTCCGTCAGCAGCAAACTGCTGAAGCAAGGCGGAAAAGCGGCTCTCGTTCATCGGCCGGGGAGGCTTTTGGAAATCTTTGAACTAATGAAAGCGTACCGAATAGAACCGAAACGGGTTCAGTTTATTTATCCGAAACAAGGTAAAGAAGCGAATACCATTTTGGTTGAAGGAATTAAAGGCGGCCGCCCTGATCTCAAAATTCTTCCCCCGCTCTTTGTATACAATGAACAAAATGAATATACGAAAGAGATCCGCACGATTTTATATGGAGACAAATAG
>KSG66_00240
ATGGAGACAAATAGCCATTTCTTTTATGTGCTGCTGTGCAATGACAACAGTCTGTATGCCGGTTATACAAATGATCTGCAAAAACGGCTGAAAACCCACAATGAGGGAAAGGGCGCGAAATATACAAGGGCGAGAAGGCCGGTTTCGTTATGCCATGCGGAATCATTTGAAACAAAACGGGAAGCGATGCAGGCGGAATACCGTTTTAAGCAGCTGACCCGAAAGAAAAAAGAGCAATATATAGAAGAAAAACGACGCAGCAAGGAGGCTGTATATGTTAAGACGCCAGATGAGTTTTAA
>KSG66_00245
ATGTTAAGACGCCAGATGAGTTTTAACGGAAAATCTGAAATGGGAACTCTGTACCTTGTTCCTACACCGATCGGCAATTTGGAGGACATGACCTTTCGTGCAGTAGAGACGCTGAAATCGGCTGATGTCATAGCTGCCGAAGATACGAGACAGACGAAAAAGCTGTGCCATGTTTATGATATAGAAACATCTCTCATCAGCTATCATGAACATAATAAAGAAAGCAGCGGCCATAAAATCATTGAATGGCTGAAAAGCGGAAAGAATGTGGCATTGGTCAGTGATGCCGGCATGCCGACAATTTCCGACCCGGGGGCTGAGATTGTGAGAGATTTCACCCAAATCGGCGGATATGTCGTTCCGCTTCCGGGTGCAAATGCGGCATTAACCGCGCTGACCGCATCAGGCATCACCCCGCAGCCGTTTTTCTTCTACGGATTTTTAAACAGACAGAAAAAAGAAAAGAAGAAAGAACTCGAAATCCTGAAAAAACGGCAGGAAACGATGATATTTTACGAAGCGCCGCACAGATTGAAAGAAACATTAACAGCAATGCATGACGTTTTGGGTAATCGAACCATCGCCGTCACGAGAGAATTAACGAAAAAGTATGAGGAATTCATCAGAGGAACCATCGCCGAGGTGATTGAATGGGCAAATGAAGATCAAATCCGCGGTGAGTTCTGTCTCGTTGTCGAAGGAAATCAAACCGCAGAACCGGATGAAGATGAAAAGCCTTGGTGGACGGAGCTTTCTGAGACAGAGCATGTGGAGCATTACATAAACGAAGGAGCATCTTCCAAACAGGCCATAAAACAAACAGCGGTAGATCGGGGCGTTCCGAAACGCGAGATTTATGACGCTTATCACATTCAATCATAA
>KSG66_00250
CTGTTAATGAAATCTACTGGTATCGTACGTAAAGTTGATGAACTTGGACGCGTAGTTATCCCTATCGAACTTCGCCGTACACTGGGCATCGCAGAAAAAGACGCTCTTGAAATTTATGTTGATGATGAAAAAATCATCCTTAAAAAATATAAACCAAACATGACTTGCCAAGTAACTGGTGAAGTTTCTGATGATAACCTTAAACTTGCCGGCGGCAAATTGGTACTCAGCAAAGAAGGCGCTGAGCAAATCATCTCTGAAATTCAAAACCAGCTTCAAAACCAAAAATAA
>KSG66_00255
ATGCCGCAAGACAATAATACTTTTTATATTACAACCCCGATATATTATCCGAGCGGAAAATTACATATCGGCCATGCTTATACTACCGTGGCCGGCGATGCGATGGCGCGTTACAAAAGATTAAAAGGATTTGACGTACGCTACTTAACCGGAACGGATGAGCACGGACAGAAAATCCAGCAGAAAGCGGAGGAAGAGAATATCACGCCTCAAGCTTATGTGGATCGTGCAGTTGCTGAAATCCAAAAACTATGGAAGCAGCTCGACATTTCTCACGATGATTTCATCCGGACGACGGAAAGCCGGCACAAAGAAATTATCGAGAAAGTGTTTCAAAAACTTCTTGATAATGGTGACATTTACCTGGATGAGTATGAGGGCTGGTACAGCATCCCTGATGAAACATTCTATACGGAAACACAGCTGGTGGATGTGGAAAGAAATGAGAAGGGTGAGGTTGTCGGCGGAAAAAGCCCGGACAGCGGCCACCCGGTCGAATTAATCAAAGAGGAGTCATACTTCTTCCGCATGAGCAAATACGCAGACCGCCTGCTGAAGTTTTATGAGGAAAATCCTTCTTTCATCCAGCCTGAATCACGCAAAAATGAAATGATTAACAACTTCATTAAACCGGGGCTTGAAGATTTGGCCGTTTCCAGAACGACGTTCGACTGGGGCGTAAAGGTGCCGGGAAATCCGAAGCATGTCGTGTATGTATGGATTGACGCACTGTTCAACTATATTACAGCGCTCGGTTACGATACGGAAAATGATGAGCTTTACAAAAAGTACTGGCCGGCTGACGTCCATCTTGTCGGTAAAGAAATTGTCCGTTTTCATACCATTTACTGGCCGATTATGCTGATGGCGCTTGATCTCCCGCTGCCTAAGCAAGTATTCGCGCATGGCTGGTTATTGATGAAAGACGGAAAAATGTCGAAATCAAAAGGAAATGTCGTTGATCCGGTAACGTTAATTGAACGCTACGGCTTGGATGAACTTCGCTATTATCTGCTTCGCGAAGTACCGTTCGGTTCAGACGGTGTCTTTACGCCGGAAGGTTTCGTAGAACGAATTAATTATGACTTGGCGAACGACTTAGGAAACCTTCTGAATCGTACAGTCGCAATGATCCAAAAATATTTTGACGGCGAGATTGGTTCATATGAAGGAAATGTGACCGATTTTGATTCAGAGCTTTCTTCTGTAGCCGGTGAAACGGTTAAAGCTTATGAAAAGGCAATGGAAAACATGGAGTTTTCAGTCGCTTTATCAACGCTATGGCAATTAATCAGCCGTACGAACAAATATATTGATGAAACTGCTCCGTGGGTGCTTGCTAAAGACCAGGAAAAAGAAAAAGAATTACGTTCTGTCATGTATCATTTAGCTGAATCTTTACGTATCTCAGCCGTATTGCTCCAGCCTTTCTTGACGCAAACGCCTGAAAAAATGTTTGCCCAGCTCGGAGTTGAGGATCAGTCTCTAAAAGCTTGGGACAGTATTCAGACATTCGGCCAATTGAAGAACACGAAAGTGAAAAAAGGGGAACCGCTTTTCCCTCGTCTTGAAGCTGAAGAAGAAGTAGCTTACATCAAGCAAAAAATGCAAGGAACTGCTCCTGCTAAAGAAGAAAAGGCGGAAGAGCCGCAAGAAGCAGAGCGTCTTCCTGAAATTACGTTTGATCAATTTATGGATACAGAACTTCGCGTCGCAGAAGTCTTGTCCGCAGAGCCGGTGAAAAAAGCAGATCGGCTGCTGAAATTGCAAATTGATCTGGGCTTTGAACAGCGCCAAGTTGTATCAGGTATCGCAAAGCATTACACACCGGATCAGCTTGTGGGAATGAAGATCATTTGTGTAACGAATCTAAAACCGGTAAAACTGAGAGGCGAGCTTTCTCAAGGAATGATACTGGCAGGAGAATCGGACGGCGTTCTCAAAGTTGTAGCTGTCGACCAGTCATTACCGAAAGGCACTCGAATTAAATAA
>KSG66_00260
ATGCTTTTTGATACACATGCGCACTTAAATGCCGAGCAATTTGACACAGACTTAGAGGAAGTCATTGCGCGTGCAAAGGCTGAAAAAGTTGAACGGATCGTCGTTGTCGGTTTCGACAAACCCACTATCACGCGTGCGATGGAGCTGATTGAGGAATATGACTTTATATACGCTGCGATCGGCTGGCATCCGGTAGACGCAATTGACATGACAGAGGAAGATTTATCATGGATTAAGGAACTGTCCTCTCATGAAAAAGTCGTGGCAATCGGAGAGATGGGCCTTGATTATCACTGGGATAAATCACCAAAAGACGTTCAGAAAGAAGTATTCCGGAAACAAATCGCTCTCGCCAAAGAAGTGAACCTTCCAATTATCATTCATAATCGTGATGCAACGGAAGATGTTGTCACAATTTTGAAAGAAGAGGGAGCGGAAGAAGTCGGCGGTATTATGCACTGCTTTACGGGGAGCGCGGAGGTTGCGCGGCAGTGTATGGCTATGAATTTCTATATTTCATTCGGCGGACCGGTTACCTTCAAAAATGCGAAGAAACCAAAAGAAGTAGCAAAGGAAATTCCGAATGACCGTTTGCTGATTGAAACGGACTGTCCTTTCCTGACACCGCATCCTTTCCGCGGTAAACGGAATGAGCCAAGCTACGTAAAATATGTTGCTGAACAGCTCGCCGAATTAAAAGGACTGACGTATGAGGAAATTGCCTCAATTACAACCGAAAACGCAAAAAGACTTTTCCGCATGAACTGA
>KSG66_00265
ATGAGGGATACGCTGAAGGTTTTTCATCTTCGAGATGGGAGGGTTGACAGCATTTTAGATACTCTATATAATCTCTCCGAGGAGAAGGAGGCGTTTTTCATCACACAAAAAATGAAAAAACTGTTTTCCGTAAAGCTTGGTAAAAGCAAGGTTATTCTTATTGCAGCTATTATTCTGCTGGGCGGAACCGGGACTGCATACGGGGCACATGAGCTCTCAAAACAATCAGTTTCTGTTTCCATCAATGGCAAGAAAAAGCAAATACGCACTCATGCAAAAACGGTTGGGGAACTTCTGGAAGATTTACATATAGAGACGAGAAATGAAGACCGGATTACCCCGTCTAAGCAGACAGCATTGGCAGACAACATGAATGTCGTGTATGAAGCTGCAAAGCAGATCCGTGTGACAAGAGGCGGAGAAGAAAAGACTTTATGGTCAACGGCAAAAACAGTCGGCGCATTTCTGAACGAACAGCATACACCTGTGAATCAGCACGATAAAATAGATCCAGCAGCAGATACGAAAGTGACAAACGGCATGAAAGTCACGGTCGACCCGGCTTTTCAGGTCACTGTAAATGATGCGGGAAAGAAAAAGAAAATATGGACGACTTCGACTACGGTCGCTGACTTTTTAACGCAGCATAAGATGGACATGAAAGACGAAGATAAAGTAAAACCGGCATTACACGAAAAGCTCACAAAAAATCAGGCCGGTATACAAATCACTCGTATCGAAAAAGTCACCGATGTAGTTGAGGAAAAAATAGCGTATCAAGTGAAAGAAAAAGAAGATGCGTCTCTCGACAGCGGGAAAGAAAAGATCGTTCAAAAAGGAAAAGAAGGCAAACTTAAAAAGCATTTTCATGTTGTCAAAGAAAATGGAAAAGAAGTTTCAAGAAAGCTTGTTAAAGAAGAAACATCTGAAAAAAGCAAAGATCAGATCATTGCGGTCGGCACAAAGCGGCACAGTCCCAAGATTGAGCAGCTCAGTGCACCTGTGAAGGCATCTTCGAGCGAAACCGGATCTTCCGGTAAAGTGATTACCGTGTCTTCCACGGCTTATACCGCAAGCTGCAGCGGCTGTTCCGGCCATACGGCTACAGGCGTTAACCTGACAAGCAATCCGAATGCCAAAGTCATTGCGGTAGACCCAAGCGTCATCCCGCTCGGCACAAGAGTCCACGTAGACGGATACGGGGAAGCCGTGGCCGCTGATACGGGCTCAGCCATTAAAGGAAGACGGATTGATGTCTTTTTCCCTGAAAAATCTTCAGCTTACCGCTGGGGAAAGAAACAGGTCAAAATAAAAATCTTAAATTAA
>KSG66_00270
ATGAAAATTAAAGAAATTATTGTAGTCGAGGGACGCGATGACACTGCGCGCATAAAACTTGCCGTTGATGCGGATACGATCGAGACAAACGGTTCCGCAATCGGAGACGAAGTCATCAGGCAGATTCGGCTGGCGCAGGAAACGAGAGGGGTCATCGTGCTGACGGACCCGGATTTTCCGGGGGAAAAGATCCGGAAAACCATTTCTGAAGCAGTACCCGGCTGTAAACACGCATTTCTGCCCAAACATCTTGCCAAACCGAAAAACAAGCGCGGCATTGGCGTTGAGCACGCATCCATTGAAAGCATCAGAGCATGTCTGGAAAATGTGCATGAAGAGATGGAGGCAAAGCCGAGTGAGATTTCAGCTGAAGATGTCATACAGGCCGGTCTGATCGGCGGACCGGCTGCCAAAAGACGCCGCGAACGATTGGGCGACCTGCTGAAGATCGGCTATACAAACGGCAAGCAGCTTCAAAAACGGCTGCAAATGTTTCAAATCAAAAGAAGTGATTTTATTGATGCGCTCGATGCTATGAGGCAGGAGGAACAGGATGAACAATAA
>KSG66_00275
ATGAACAATAAAGATATCGCGACACCTATCAGAACGAAGGAAATTCTGAAAAAGTACGGTTTCTCTTTTAAAAAGAGTCTGGGACAGAATTTCTTAATTGATACAAATATATTGGACAGAATTGTGGACCATGCGGAAATTACGGATCGGACCGGAGTCATTGAAATCGGGCCCGGAATCGGCGCGCTGACAGAGCAGCTTGCCAAACGGGCGAAAAAGGTCGTCGCGTTTGAAATTGATCAGCGCCTGCTGCCCATTCTCAATGATACGCTGTCTCCATATGACAATGTAACGATCATTCATCAAGATGTGCTGAAAGCAGACGTAAAATCTGTCATTGAAGAGCAGTTTCAGGATTGTGATGAAATTATGGTGACGGCGAATCTCCCATATTATGTGACGACGCCTATCATCATGAAGCTATTGGAAGAACATCTTCCGTTAAAAGGAATTGTCGTGATGCTGCAAAAAGAGGTCGCTGAGCGGATGGCCGCTGATCCTTCCTCTAAGGAGTACGGATCGCTTTCCATTGCGGTTCAGTTCTATACGGAGGCCAAAACCGTCATGACCGTCCCGAAAACGGTGTTTGTGCCTCAGCCTAATGTCGATTCAGCCGTCATCCGTCTCTTGCTTCGTGACGGCCCGGCGGTTGACGTCGATAATGAACCGTTTTTCTTCCAGCTGATTAAAGCAAGCTTCGCACAGCGCCGGAAAACCTTGCTGAACAACCTTGTGAACAATCTTCCGGGCGGAAAAGAGAAAAAAGCTCAAATTGAAGAAGTTCTTCAAGAAACGAATATTGACGGAAAGCGGCGCGGTGAATCCCTGTCCATAGAAGAATTCGCGCTCCTGTCCAACGGATTGCATAAAGCCCTTTTCTAA
>KSG66_00280
GTGCAATTTCAAATAGGAGATATGGTAGCCAGGAAATCCTATCAAATGGATGTTTTATTTCGCATTATCGGTATAGAGCAAACAAGCAACGGAAATTCAATTGCCATCCTGCATGGTGACGAAGTCAGATTGATTGCGGATGCTGATTTTTCTGATTTGGAGCCTGTCAGAAAAGACGAACAGGCCATGAGAAAGAAAAGAGATGAAAGCAGGATGAATGAATCTCTCGAGCTGCTCCGCCAGGATTATAAGCTGCTTCGGGAAAAACAGGAATATTATGCGACAAATCAATATCAGCATCAGGAGCACTACTTTCATATGCCCGGAAAGGTATTGCATCTGGACGGCGATGAGGCCTATTTGAAAAAGTGCCTGAACTTTTATGAAAAAATCGGTGTGCCGGTATACGGAATTCACTGCCATGAGAAAAAAATGCCGGCATCAATTGACGAGCTGCTTGATAAATACAGGCCGGATATTTTAGTCATCACCGGCCATGATGCATATTCCAAGCATAAGGGTGACGTGAACGATTTAAGCGCCTACAGGCATTCTAAACACTTTGTCGAAACCGTTCAAAAAGCGAGGCGTAAAGTCCCTCATTTGGATCAGCTGGTCATATTCGCGGGGGCCTGTCAATCTCATTTCGAGTCTTTAATCAGAGCAGGCGCGAATTTTGCAAGTTCGCCCTCACGCGTCAATATCCATGCGCTTGACCCGGTATATATTGTCGCGAAAATCAGCTTCACTCCGTTTATGGAGCGGATCAATGTATGGGATGTCCTGAGAAATACGCTGACGAGAGAGAAAGGGCTGGGAGGAATTGAAACGAAGGGTGTGCTGCGTGTCGGTATGCCGTATAAATCAAATGGATGA
>KSG66_00285
ATGGCGAAGACGTTGTCCGATATAAAAAGATCGCTTGATGGGAATTTAGGTAAACGGCTTACGTTAAAAGCAAACGGCGGCCGCCGAAAAACGATTGAGCGTTCGGGCATTTTAGCTGAGACGTACCCTTCTGTTTTTGTGATACAACTAGATCAAGACGAGAATTCGTTTGAAAGAGTTTCATACAGTTATGCTGATATTCTGACTGAGACTGTTGAATTGACATTCAATGACGATACGGCAAGCTCAGTAGCATTTTAA
>KSG66_00290
TTGGGCAGACGTCGTGGAGTTATGTCAGATGAGTTCAAATATGAGCTGGCGAAGGACCTTGGTTTTTACGATACGGTGAAAAACGAGGGCTGGGGAGGCATTCGGGCGCGTGACGCCGGGAATATGGTAAAGCGCGCGATTGAGATTGCCGAACAGCAGATGGCGGCTCAGAACCAAAATAACCGATAA
>KSG66_00295
ATGCGTATTTTAGAAAAAGCGCCGGCCAAAATCAATCTGTCCCTCGATGTGACGAGTAAACGCCCGGATGGTTATCACGAAGTGGAGATGATCATGACGACAATTGATTTGGCAGATCGGATTGAACTGACAGAACTGCCCGAAAACGTTATCAGAGTGGCGTCGCATAACCGCTTTGTTCCGGATGATCAAAGGAATCTGGCTTATCAGGCAGCCAAACTGCTTAAAGAACGGTTTCAAGTCAAAAAAGGCGTTTCCATTATGATTACAAAAGTGATCCCTGTAGCGGCAGGGCTTGCCGGCGGAAGCAGCGATGCGGCAGCCACGCTCAGAGGGCTGAACAGGCTTTGGGATTTAAAGCTTTCTGTCGAAGAGCTCGCGGAGCTTGGAGCTGAAATCGGTTCAGACGTGTCCTTCTGTGTATACGGAGGCACTGCCCTGGCCACCGGACGCGGTGAGAAGATCAGGCACATCAGTGCTCCGCCTCATTGCTGGGTCGTGCTCGCCAAACCGACGATCGGGGTATCGACTGCCGAAGTATACCGCCGGCTGAACTTACAGCAGGTTCGGCATCCTGATGTGCAGGCGATGATTGACGCGATTGAAGAAAAAAGCTTCCAAAAGGTATGCGGACAATTAGGAAACGTATTGGAGTCGGTTACGCTCAGCCTCCATCCCGAGGTGGCGATGATTAAAAATCAAATGAAACGCTTCGGCGCTGATGCGGTGTTAATGAGCGGAAGCGGACCGACTGTATTCGGTTTGGTTCAATACGAATCGAAAGTGCAGCGGATTTATAACGGGTTAAGAGGTTTCTGTGATCAAGTGTACGCAGTGCGGATGATCGGCGAACAGAATGCTCTTGATTAA
>KSG66_00300
ATGAAGTTTCGTCGCAGCGGCAGATTGGTGGACTTAACAAATTATTTGTTAACCCATCCGCATGAATTAATACCGTTAACGTTTTTCTCAGAACGGTATCAATCAGCAAAGTCATCAATCAGTGAAGATTTAACGATTATTAAACAGACCTTTGAACAGCAAGGCATTGGGACGCTGCTTACAGTGCCGGGAGCTGCCGGAGGCGTCAAATACATTCCGAAAGTGAAACAGGCTGAAGCAGAAGCGTTTATACAGGAGCTGGGACAGTCTTTAGTAAATCCTGAGCGTATCCTTCCGGGCGGTTATGTATATTTAACGGATATCTTAGGAAAACCATCTGTCCTCTCTCATGTAGGCAGGCTTTTTGCTTCCGTTTTTGCGGAGCGGGAGATTGATGTGGTGATGACCGTTGCGACAAAAGGAATCCCTCTTGCTTACGCAGCGGCCAGTTATCTGAACGTTCCGGTTGTCATCGTGCGAAAGGACAATAAAGTGACGGAAGGCTCCACGGTGAGCATCAATTATGTATCAGGGTCATCTAACCGCATTCAAACGATGTCACTTGCGAAAAGAAGTTTGGCTACGGGTTCGAACGTTTTGATTATTGACGACTTTATGAAAGCCGGCGGCACCATTAACGGCATGATCAGTTTGCTTGATGAGTTTAATGCAAACGTCGCGGGAATAGGTGTCTTGGTTGAAGCCGAGGGAGTGAATGAACGGCTTGTCGATGAATACATGTCACTGCTCACGCTTTCAACCATCAATATGAAAGACAAAACGATTGAGATTCAAAACGGCAATTTTCTGCGATTTTTTAAAGAACAGCATTTAAAGAATGGGGAGACAGAAAAATGA
>KSG66_00305
ATGACAAAAGCAATCCATACAAAACACGCGCCGGCAGCGATCGGGCCATATTCACAGGGAATCATCGTAAACAACATGTTTTACAGCTCAGGCCAGATTCCTCTTACTGCTGAAGGAGAAATGGTAAACGGTGATATCACAGAACAAACGCATCAGGTGTTCAGCAATTTAAAAGCTGTGCTGAAAGAAGCGGGCGCTTCTCTCGAGACGGTTGTAAAAGCAACGGTATTTATTGCTGATATGGAGCAGTTTGCGGAAGTGAATGAAGTGTACGGACAATACTTTGATGTACATAAGCCGGCAAGGTCTTGTGTGGAAGTGGCGAGACTGCCGAAAGATGCTCTCGTGGAAATTGAAGTCATTGCGCTGGTGAAATCTTAA
>KSG66_00310
GTGGAAGTTACTGACGTAAGATTACGCCGCGTGAATACCGATGGTCGCATGAGAGCGATTGCATCCATCACGCTGGATCACGAATTTGTCGTACATGATATTCGTGTGATTGATGGAAACAATGGTCTTTTCGTTGCGATGCCGAGTAAACGCACCCCTGATGGAGAATTCCGCGATATTGCTCATCCTATTAATTCCAGCACGCGGGGCAAGATCCAGGATGCTGTTTTAAATGAGTATCATCGTTTGGGTGATTCTGAAGCATTAGAATATGAAGAAGCCGGGGCTTCTTAA
>KSG66_00315
ATGGATAAGCGGTTTGCAGTGATTTTAGCTGCCGGAAAAGGAACGAGAATGAAATCGAAGCTTTACAAGGTCCTTCATCCGGTATGCGGAAAGCCTATGGTAGAGCACGTCGCAGACGAAGCTCTGAAATTATCTTTAGCGAAGCTTGTCACCATCGTAGGACACGGCGCCGAAGATGTGAAGAAGCAGCTCGGACAGAAAAGCGATTACGCTATCCAAGCAGAACAGCTCGGTACGGCTCATGCGGTCAAACAGGCAAAACCATTTCTTCACGGAGAAAAGGGTGTCACGATCGTTATTTGCGGCGATACACCGCTTCTGACGGCGGAGACGATGGAAGCCATGCTGAATGAACATACAGACAAAGGTGCAAAAGCCACGGTGTTAACGGCCGTTGCCGACGATCCCGCCGGATACGGAAGAATCATCCGCAGTGAAGACGGCGCCGTTCAAAAAATAGTGGAGCACAAGGATGCTTCGGAACAAGAACGTCTTGTGAAAGAAATTAACACGGGAACGTACTGTTTTGATAACGAGGCTCTTTTTCGTGTCATCGAACAGGTTTCGAATGAAAATGCCCAAGGCGAGTATTATCTGCCGGATGTGATCGAAATCCTCAAAGACGAAGGCGAAACTGTTGCCGCTTACCAGACTGGTAACTTCCAAGAGACGCTCGGAGTGAATGATAGAGTCGCTCTTTCTCAGGCTGAAATGTATATGAAAGAGCGTATTAACAAACGGCATATGCAGAACGGAGTCACTTTAATCGATCCGATGAATACGTACATCTCACCTGACGCACGTATCGGACAAGATACAGTTATTTATCCCGGAACTGTGTTAAAGGGACAAGCTGAAATCGGCGATGAATGTGTCATCGGCCCTCACACTGAGATAGAGGACAGCTCAATCGGCAGCCGCACTGTGATTAAACAATCCGTTGTCAATCGCAGCAAAGTTGGGAATGATGTAAATATCGGTCCTTTTGCTCACATCAGACCCGATTCCGCAATCGGCAATGAAGTGAAGATCGGAAACTTTGTTGAAATCAAGAAAACACAATTCGGCGACCGGAGCAAAGCATCTCATTTAAGCTATATCGGTGATGCCGAAGTGGGCACGGATGTGAATCTGGGCTGCGGCTCCATCACGGTCAATTATGATGGGAAGAAAAAGTATTTAACCAAAATTGAAGACGGCGCCTTTATTGGCTGCAACTCCAATCTGGTCGCTCCTGTTACAGTAGGAGAAGGCGCGTACGTCGCTGCGGGTTCAACCGTAACTGAAGATGTGCCGGGCGAAGCGCTTGCCATTGCCAGAGCAAGACAAGTAAATAAAGAAGATTATGTGAAAAATATTCATAAAAAATAA
>KSG66_00320
ATGTCTAACGAATACGGAGATAAGAATTTAAAGATTTTTTCTTTGAATTCAAATCCAGAACTTGCAAAAGAAATCGCGGATAATGTAGGGGTTCAATTAGGAAAGTGCTCTGTTACAAGATTCAGTGACGGAGAGGTCCAGATCAACATAGAAGAAAGTATTCGCGGCTGTGATTGCTATATCATTCAGTCTACAAGTGCGCCGGTCAACGAGCACATCATGGAATTGCTGATTATGGTTGACGCTTTAAAGCGCGCTTCCGCGAAAACAATCAACATTGTCATTCCGTACTACGGTTATGCGCGCCAGGACAGAAAAGCAAGATCACGTGAACCGATTACGGCAAAACTTTTTGCAAACCTGCTTGAAACAGCGGGTGCGACACGCGTGATCGCGCTTGATTTACACGCGCCGCAAATTCAAGGTTTCTTTGATATTCCGATTGACCACTTAATGGGTGTTCCGATTTTAGGCCATTACTTTGAAGGTAAAGACTTGAAAGATATCGTCATTGTTTCTCCTGACCACGGCGGTGTGACGCGCGCCCGCAAACTTGCGGACCGTCTGAAAGCGCCGATCGCGATTATCGACAAACGCCGTCCTAGACCGAATGAGGTAGAAGTGATGAACATCGTCGGTAACGTGGAAGGAAAAACAGCGATTCTGATCGATGATATTATTGATACGGCCGGCACAATCACACTTGCCGCTAACGCGCTGGTTGAAAACGGAGCTGCAGAAGTGTATGCATGCTGTACGCACCCTGTACTGTCAGGTCCTGCCGTTGAGCGGATCAATAACTCTAAAATCAAGGAGCTTGTCGTAACGAACAGCATTAAGCTTCCTGATGAGAAAAAAATCGACCGCTTTAAGCAGCTTTCTGTCGGACCGCTTCTGGCTGAAGCGATTATCCGCGTTCACGAGAAACAATCTGTCAGCTATTTATTCAGCTAA
>KSG66_00325
ATGGCAACTTTAAAAGCAAATGAAAGAACAGATTTTAAACGTTCGACGCTTCGGAAAATCCGTCATTCAGGACATGTTCCAGGGATTATATACGGTAAAGAAACAACGAATACGCCTGTCTCTTTAGACAGTGTCGAATTGCTTAAAACATTGCGGGACGAAGGAAAAAACACGATTATCACAATTGATGTCAACGGAAATCAGCAATCGGTTATGGTGACTGATCTTCAGACAGACCCGCTCAAAAACGAATTGACGCACGCCGATTTTCAAGTCGTGAATATGAGTGAGGAGCTGGAGGCCGAGGTGCCGATTCAGCTGACGGGAGAGGCGAAGGGAGTCAAAGACGGAGGCGTCATCCAGCAGCCGCTGCATGAGCTTTCGATTAAGGCCAGACCGAAGGACATCCCTCAGACAATCAATGTTGATATTTCAGGACTTGAGATGAATGATGTGCTGACCATCGCAGATCTGACTGCTGACGGCAATTATACATTTGCAAACGATCCGGAAGAAGTCGTGGCTTCCATCCTTCCTCCTAAGCAGGAAGCATTCGAAGAAGATGCAGAACCGTCTCCTGGGGAAGAGCCCGAAGGAGAAAATCAATAA
>KSG66_00330
ATGCTTGTGATTGCCGGTCTCGGTAACCCCGGGAAAACCTACGAGAACACGAGACATAATGTCGGCTTTATGGCCATTGACGAGCTTTCTAAAGAATGGAATATTGAATTGAATAAAACGAAATTCAACGGACTTTACGGAATGGGGTTTGTTTCCGGAAAAAAAGTTCTACTTGTTAAACCGCTTACATATATGAATTTATCAGGGGAATGTTTGCGGCCGCTACTGGATTATTATGATGCCGATCATGAAGATCTGAAAGTCATATACGATGACCTTGATCTTCCGACGGGAAAAATCAGACTTCGGACGAAGGGGAGCGCAGGCGGACATAACGGAATTAAATCGCTTATACAGCACCTCGGAACCCCTGAATTTGACCGGGTCAGAATCGGAATCGGCCGCCCCGTCAACGGAATGAAAGTCGTTGACTATGTACTGGGAGCTTTTACGAAGGAAGAAGCGCCGCATATCAATGATGCCGTCTCAAAAACCGTAAAAGCCTGCGAAGCTTCCTTAACGAAACCATTTTTAGAAGTCATGAACGAATTTAATGCAAATGTATAA
>KSG66_00335
ATGGCTTTGCATTATTTCTGCCGCCACTGCGGCTTTAAGGTAGGGAGCCTGGAATATTCGACGGTGCCGACACAGTCACTTGGATTTCAGCACTTAACAAATGAGGAAAGAAACGATATGATTTCATATAAAGACAATGGAGATGTCCATGTTCTTACAATTTGTGAAGACTGCCAAGAGGCGCTGGAGCGCAATCCGCACTACCATGAACACAACACATTTATTCAATAA
>KSG66_00340
ATGGACAACATTCAAACCTTTATTAAAGAAAGCGATGATTTTAAATCCATTGTCAACGGTTTACATGAGGGGCTGAAGGAACAGCTGCTTGCGGGTCTGTCAGGTTCCGCGCGTTCTGTTTTTACCTCCGCCCTTGCACAGGAAACGAAAAGGCCGATTTTCTTTATCACCCATAATTTATATCAGGCCCAAAAAGTGACGGAAGATCTGACGGCGCTTCTCGGGGATCAATCTGTTTTTTTATACCCCGTGAATGAATTGATTTCTTCAGAAATTGCGGTAGCGAGCCCTGAACTGCGCGCTCAGCGGCTTGATGTCATTAATAGATTAACAAACGGAGAAGCGCCGGTCGTTGTGGCGCCCGTTGCGGCAGTGAGAAGAATGCTTCCGCCGAAGGAGCTGTGGAAAAGCAGCCAGCTCGTCATTTCACTCGGAGACGAAATAGAACCGGATCAGCTGTCCGCGCGCCTTGTAGAGGTGGGGTATGAGCGTTCCGATATGGTTTCTGCACCCGGTGAATTCAGTATTCGCGGCGGAATTATCGACATTTATCCGCTGACGTCGGAGCATCCGGTGCGAATTGAACTGTTTGATACGGAGGTCGATTCCATCAGAAGCTTCAATTCTGATGACCAGAGATCAATTGAGACGCTCAAACATGTGGCGATCGGACCGGCGAAGGAATTGATCATCAGGGCGGAAGAAAAAGCCCGGGCAATGGAAAGGCTCGATAAAGGGCTTGCCGACAGTCTGAAAAAGCTGAAGCAGGACAAACAAAAGGAAATGCTTCATATCAATATCTCACATGATAAAGAACGGTTATCAACGGGACAGACTGATCAGGAACTTGTGAAGTATCTCTCGTACTTTTACGAAAAACCTGCTAGTTTGCTAGATTATACACCGGCAGACACGTTGTTACTGTTAGACGAGGTCAGCCGCATTCATGAAATGGAGGATCAGCTGCAAAAAGAAGAGGCCGAATTTACGACAAGTCTGCTCGAGGAAGGGAAAATTCTGCATGACATTCATTTATCCTTCAGCTTTCAGGAGCTTATGAGCGAAAAGCGGCGCCCGGCTATTTATTATTCATTATTTTTGCGTCATGTCCAGCATACAAGCCCTCAGAATATCGTGAATGTGACAAGCCGGCAGATGCAGAGTTTTCACGGGCAGATGAATGTGCTCGCAGGTGAAATGGAGCGCTTTAAGAAATCAAACTTCACCGTCGTCTTTTTAGGCGCAAATAAGGACAGAACCGACAGATTGGCATCCGTGCTGGCTGATTACGAAATTGAAGCCGCAAAAACGGACAGCTCCAAAGCGCTTGTGCAAGGACAGGTCTATGTCATGGAAGGCGAGCTGCAATCCGGTTTTGAACTGCCACTGATGAAGCTGGCCGTTATTACGGAGGAAGAGCTGTTCAAGAACCGAATTAAGAAAAAGCCGAGAAAGCAGAAGCTGACAAATGCCGAACGGATCAAAAGCTATTCCGAGCTTCAGGTCGGTGACTATGTCGTCCACGTCAACCACGGGATCGGTAAGTATTTGGGGATCGAAACACTAGAAATCAAAGGCATTCATAAAGATTACCTCAACATTCATTATCAGGGCAGCGATAAGCTGTACGTCCCTGTAGAACAAATCGACCAGGTGCAGAAGTACGTCGGCTCTGAAGGAAAAGAACCGAAGCTTTATAAACTGGGCGGCAGTGAATGGAAACGGGTGAAGAAAAAAGTTGAAAACTCCGTTCAGGATATTGCCGATGATCTGATTAAGCTTTATGCGGAACGGGAAGCAAGCAAGGGCTATGCGTTCTCGCCGGATCATGAAATGCAGCGGCAGTTCGAATCTGCTTTCCCTTATCAGGAAACAGAGGACCAGCTCCGTTCCATTCAGGAGATTAAAAAGGATATGGAAAGAGAGCGCCCGATGGATCGTTTGCTTTGCGGTGATGTCGGTTACGGGAAGACGGAGGTAGCCATCCGAGCGGCCTTTAAAGCGATCGCCGACGGAAAGCAGGTCGCGCTTCTTGTGCCGACGACAATACTCGCGCAGCAGCATTATGAAACCATTATGGAGCGTTTCCAAGACTATCCGATTAACATCGGTCTTCTCAGCCGATTCAGAACGAGAAAAGAATCCAATGAAACGATAAAAGGCTTGAAAAACGGAACGGTAGACATCGTAATAGGAACCCACAGGCTCTTATCTAAAGACGTCGTCTATAAAGATCTCGGCTTGCTCATTATTGATGAAGAGCAGCGCTTTGGCGTAACGCATAAGGAAAAAATCAAACAGATCAAAGCCAATGTCGATGTGCTGACTCTTACAGCGACGCCGATACCGCGTACGCTTCATATGTCCATGCTCGGTGTGCGGGACTTATCTGTTATTGAAACGCCGCCGGAAAACCGTTTCCCTGTTCAGACATATGTCGTGGAATACAACGGCGCGCTTGTGCGGGAAGCCATCGAAAGAGAACTGGCGCGCGGAGGACAGGTATATTTCTTGTACAACCGCGTGGATGACATCGAGCGGAAGGCTGATGAAATTTCCATGCTTGTTCCCGATGCGAAAGTGGCATATGCCCACGGAAAAATGACCGAAAATGAATTGGAAAGCGTCATGCTCAATTTTCTGGAAGGGGAATCAGACGTCCTTGTCAGCACGACTATTATTGAGACAGGCGTAGATATACCAAATGTCAATACCTTGATTGTGTTCGACGGAGACAAAATGGGGCTGTCTCAGCTGTATCAGCTGAGAGGACGGGTCGGCCGTTCCAACCGCGTCGCTTACGCGTATTTTACGTACCGCAGAGACAAAGTGCTCACTGAGGTGGCGGAGAAACGGCTGCAGGCGATTAAAGAATTTACCGAGCTGGGGTCAGGCTTTAAAATCGCCATGCGTGACTTGACGATCAGGGGAGCGGGGAACCTTCTCGGCGCCCAGCAGCACGGCTTTATCGACTCAGTCGGTTTTGACCTGTACTCGCAAATGCTCAAGGAAGCGATTGAAGAGCGGAAAGGCGATATTCCGAAAAGCGAACAGTTTGAGACAGAAATCGATATCGAGCTGGACGCGTATATTCCTGAAAACTATATACAAGACGGCAAGCAAAAAATCGACATGTACAAACGCTTCAGGTCAATCGCCACAATTGAGGAGAAAAATGAGCTTCAAGATGAAATCATCGACAGGTTCGGCAGCTATCCTAAAGAGGTTGAATGGCTGTTTACGGTTGCTGAGATGAAGGTATACGGAAAATATGAACGCGTCGAACTCATCAAGCAGGATAAAGACGCGATCAGATTTACCATTTCTGAAGAGGCCAGCGCACAGATTGACGGCCAGAAATTGTTCGAACTCGGCAATAAATACGGCCGGCAGATCGGACTGGGAATGGAAGGGAAAAAGCTGAAAATCTCAGTACAGACGAAAGGCCGCAAAACGGAAGAGTGGCTGGAGACCGTGCTCGGCATGCTGAAAGGCCTTCAGGATGTGAAGAAAGAAACAATCGCGTCTTCATAA
>KSG66_00345
ATGAAAGCTACAGGTATCGTACGTCGTATTGATGATCTAGGACGGGTCGTCATCCCTAAAGAAATTCGGAGAACACTGCGGATCAGGGAAGGAGACCCGCTTGAAATATTCGTTGACCGCGACGGAGAAGTTATATTGAAAAAATATTCTCCTATCAGTGAGCTTGGCGATTTTGCGAAAGAATATGCAGATGCATTGTATGACAGTCTCGGCCATTCCGTCTTGATTTGCGACCGTGACGCGTATATTGCCGTTTCAGGCAGTTCGAAAAAAGAATTTCTGAACAAAGCCATCAGCGATTTGCTCGAAAAAACGATGGATCAGCGCAGCTCAGTGGTAGAAAACGACGTGAAGTCCGCGCAGCTTGTTAATGACATTGATGAAGATATGAGCTCCTATACAATAGCTCCGATCGTGGCAAATGGCGATCCTATCGGCGCCGTGGTCATCTTTTCCAAGGAGCAGGCACTTGGAGAAGTAGAACATAAAGCAGTAGAAACGGCAGCCAGTTTTTTGGCGAGACAAATGGAGCAGTAG
>KSG66_00350
ATGAACGATTCAGTTGGCGCCAAGCGGCAATCGGCATGGAAAGGTGCTTTTGTGCTCGTCGTTGCGGGTATCGTGACGAAGATATTAAGCGCCGTGTACAGGGTTCCTTTTCAGAATATTGTCGGTGACGTCGGATTTTACATTTATCAGCAGGTGTATCCGTTTTTAGGGATCGCGGTCATGCTGTCAACATCCGGTTTTCCGGTAATCATCTCAAAATTAATGAACGATTATAGCAATCATAAACAAAAAATAATGAAAATTTCCGCCCTTTATGTCACGGCGGCCGGACTTGTTCTGTTTGCGCTCATGTATGCCGGCGCGGCGCCGTTGGCCGGTTTTATGGGTGACGCCCGCCTTGTGATGCTGATAAGGGTCGCGGCGTTCGGTTTCATACTGTTTCCGTTCACGGCGGTTTTCAGGGGGTATTTCCAAGGTGTGCATGATATGATGCCGTCAGCCTTATCCCAGATTACGGAACAGCTTCTTCGCGTGGCGGTGCTTCTCGGTTTATCCTTCTGGCTTTTGAAAAGCGGCCGTTCATTATACGCGGCGGGTGCGGGGGCGGCCTCGGGATCAATTGCCGGAAGCTTGGCGGCGCTTTGTGTATTGGCTGTTTTTTGGTATAAGCGGGAAGAAAGCAAGAAAGACGGCGGACATATCGAAACGGCCGTCATTGTAAAAAAGCTGCTGCTTTATTCAGTCACCATCTGTATCAGCAGTGTACTCATGCTTTTGATTCAACTTGTAGACGCCTTAAACTTATATTCACTGCTTTCAGACGGGACGGAGAGCCATGCCGCGAAACGGCTGAAAGGCATATATGACCGCGGACAGCCGCTCCTTCAGCTGGGAACTGTGTTTGCCGTCAGTATTGCCGCGTCATTGGTTCCTTCAATTTCAAAAGCGGTGCATGAGAATAAGCCGTTTATCATAAAAGAGAAAGCAACATCAGCCGTCAAGCTCTGCCTTGCGGTAGGGATCGGTGCATCAGCCGGGCTTTTTTGCATTTTAGAGCCGGTGAATATCATGCTTTTCCAAAACAGTGAGGGGACGCAGACCTTACAAATATTCAGCTTATCTATCTTTTTTGCCTCAATTGCGCTTACGGCAGCCGCGATTCTGCAAGGAGCGGGACATACCGTTTTCCCCGCCGTATCCGTTTTGGCGGGAGGGGCGCTGAAATGGGTGCTGAATGTTTGGCTGGTCCCCGGCTGGGGTATTACAGGAGCGGCACTGGCGACCGTCTTGGCATTTGCCGCAGTTGCGTGCCTGAATCTCCGGAGAATTTGGTCGAAGGGCTGGCTGACGAATATCGGAGGCGTGATTGCCCGTCTGTGCTGGTGCAGTCTGCTGATGGTCTTCTTTCTGCTCGTATATATGAAGCTATGGCAGTTATTTGTTCCCGTCAGCAGGGCCGGAGCTGTATGCGAGAGTCTGTCTGCGTCAGTCATCGGAGGGCTATTGTTTATTTATTGTATGATAAGAATGAAGATTTTCACGGACGAAGAGCTGAGCGGCCTTCCTTTCGGCAGTGCTTTAAGCAAATTGAAAAAGAGGAGAGAAAAACATGGCAGGTAA
>KSG66_00355
ATGGCAGGTAACATTACGGTCGTCGGCCTCGGCGCCGGAGACATGGATCAGTTGACAGTGGGCGTACATAAGCTGCTGACTCAGGCGAAGCATTTATATATAAGAACGAAAGACCACCCTTTGATTCCGGAATTAGAGCAAGAGACGGAAGCGGACATCCGGTATTTTGATGATATTTATGAAAAACATGATCAGTTTGAAGCGGTCTATGAAGAGATCGCGGACATTCTGTTTGAAAAAGCGAAGCAAGAGGATGTCGTCTACGCTGTGCCCGGGCATCCGTTTGTCGCTGAGAAAACCGTTCAGCTGTTATTTGAACGCCGGGAAGAACAACAGGTAGCTGTTCATACTGCCGGAGGGCAAAGCTTTTTGGATGCCACTTTTAATGCATTGCGAATTGATCCGATTGAAGGGTTTCAATTTACGGATGCGCAAACAATGACGCCGGATGAGCTCGAACTCCGCCATCACCTGATCATTTGCCAGGTTTATGACCAAATGACGGCCTCTGAGGTGAAGCTGACGCTTATGGAGAAATTGCCTGACGACTATGAAGTGGTCATCGTCACGGCAGCCGGAAGCAAGGGAGAAAAGATGACCAAGGTGCCTTTGTTTGAACTTGACCGCAATGTAGAAATAAATAACTTAACAAGCGTGTATGTTCCGCCGATTAAAAAAGAAGAACTCCTTTACCAGGAATTTTCTGCATTCCGAAGTATTATTCGCGAGCTTCGCGGGCCGAACGGCTGTCCGTGGGATCAAAAGCAGACACACCAGTCATTAAAGAAATATATGATTGAGGAATGCTACGAACTGCTTGAGGCCATTGACGAAGAGGACACGGATCACATGATAGAAGAACTCGGGGACGTCATGCTTCAGGTTATGCTGCACGCCCAGATAGGAGAAGACGAGGGGTATTTCTCAATTGATGATGTCATCAGAGACATCAGTGCGAAGATGGTCAGACGGCACCCGCATGTGTTTAAGGATGTTAAGGTTCAGGATGAACATGATGTCGTCGCCAACTGGGAAGAAATCAAAAAGGCGGAAAAGCAAACAACATCCTCTTCATTGCTGGATGCCGTGCCGAAAACACTGCCTTCTCTTGCGAAAGCGGCCAAGCTTCAGAAAAAAGCCGCGAAAACCGGCTTTGACTGGGATGACGTTCAGGATATATGGGATAAAGTAAATGAAGAGCTGAAGGAATTTTCTGCAGAGGCTTCCGCCGAATCAGCAGATGAAATCAGCTTAAAAGCTGATTTCGGCGATGTTTTATTTGCATTGGTCAATATCGGCCGATACTATAAAATTGAGCCTGAGGAAGCGCTCGCCATGACAAATGACAAATTCCGCAGACGCTTTGCTTATATTGAGAAAGAAGCGGCAGCAAAGGGACTTGAATTGACCGCAATGTCACTTGAGGAAATGGACAAATTGTGGGATGAAGCAAAAGAAATGGAGAGGAGATTCTGA
>KSG66_00360
ATGAGACTTGATAAGTTTTTAAAAGTATCCAGATTGATTAAACGCCGCACATTGGCGAAAGAGGTCGCCGATCAAGGGAGAATCACCGTTAACGGGAATCAGGCGAAAGCCAGCTCAGACGTAAAAGCCGGTGATGAACTGACGGTCCGCTTCGGCCAGAAGCTTGTCACCGTGAAGGTAAACGAATTGAAAGAAACAACGAAAAAAGAAGAAGCCGCGGGCATGTATACAATCGTCAAGGAAGAAAAACTCGGCGAATAG
>KSG66_00365
ATGAATTCATATTATGAGCAAAAAGGTTCTTCTTCTGTTCCGGAACAGCATGATGTAACGATGAAAGGGAGAAAGCATTTAGACATTTCGGGCGTCAAGCATGTAGAAAGTTTTGACAACGAAGAGTTTTTGCTGGAAACGGTTATGGGAATGCTTTCCGTCAGAGGCGAGAACCTGCAGATGAAAAATCTTGATGTGGAAAAAGGGATTGTATCTATAAAAGGCAGGGTGTTTGACCTTGTATATTTAGACGAGCAGCAAGGGGATAAAGCTAAAGGGTTTTTTAGCAAGTTGTTTAAATGA
>KSG66_00370
ATGACGCTGACGACCCAATTTTATACGATGCTGGCAATGACCGGTATGGGCGCCTGGCTCGGAGCGTCGCTTGATACATACAGGCTGTTTGTCAGCCGCGCCAAAACGGCCAGATGGCTGTTATTCATTCATGACATTCTCTTTTGGATTGTACAAGGTCTGCTGTTTTTCTATGTGCTGCTCAACGTGAATGAAGGAGAACTCAGGGTATACATTTTCTTGGCTGTCTTACTGGGTATTGCGACGTACCAAAGCCTGTTTAAACGAATGTATATAAAAATACTGAAATTTGCCATTCATCTTGCGGTGTCTCTTTACCAATTCGCAAAAAAGCTCATTCAGCACGTGCTGTTCCGTCCGGTGCTTCTGCTCTTTAAGCTGCTCATCGGGCTGATCACGGCTATTTCTTTATACTCCTATCGGGTGAGTGCCTTTTTTGCGAAGTGTCTTTTTAAGATCGTAGCGTTTTTGCTGTATCCGCTGTTTTTCCTGTTGAAACAATTATTGAAACTTCTTCCTGAAAAGTGGCGTCTTACTTTCAAACGATATTTTCAAAAAAGTGCAGGATTTTTACAAAAGAGCAAGAAACTAATCATAACAATCAGATCGACCATGATACGTATTTTGAAAAGGTGA
>KSG66_00375
TTGAATCTATCTAGAGAACGTACAATAACTGAAATTCAAAACGACTATAAAGAGCAGGTTGAACGGCAATCCCAGCTTATGAAAAGAAGGCGGAAAGGGCTTTTCAGACGGTTGATCGTATTCGGCGCCCTTGTGTTGTTGACGGCTATTGTCTTAGCGGGTTCTCTTTGGTCACAGACCTCTTCCCTTAGCGCAAACGAAGAAAAGAAAGCTCAGCTGGAAAACCAAGTGAAAAAATTGAACGCAAAACAGGCTGATTTAAAAGATGAAATTTCCAAATTAAAGGATGAGGATTACGTCACAGAGCTTGCCAGAAGAGACTTGTTTATGTCAGGAAATGGTGAGATTCTCTTCAATGTAGAGAAGAAGAGCAAGTAG
>KSG66_00380
ATGTCGATTGAAGTTGGCAGCAAGTTGCAAGGGAAAATAACAGGTATTACAAATTTCGGAGCATTTGTTGAATTGCCTGGAGGCTCAACCGGTCTCGTTCATATCAGTGAGGTAGCCGATAATTATGTAAAAGACATTAACGAGCATTTAAAAGTCGGCGATCAAGTTGAAGTGAAAGTCATCAACGTTGAAAAAGACGGGAAAATTGGTTTATCAATTAAAAAAGCTAAAGACCGTCCGCAAGCCAGACCTAGAAATGATTTCCGTCCGAAAGAATCTTTTGAACAGAAAATGAACAAGTTTCTTAAAGATAGCGAAGACCGCTTATCATCTTTAAAACGAAACACGGAATCAAAACGTGGAGGGCGCGGAGCAAGAAGAGGATAA
>KSG66_00395
ATGGAAAAAGCGGAAAGAAGAGTGAACGGGCCGATGGCGGGACAAGCTCTGGAAAAACTGCAATCGTTTTTTGAAAAGGCGGCAAAGCTTACAGTCCATCAAGCGCATTCACTTTTTTTCTATAAGGGTTTCATTTATGTCGTGATCGGTTTTTTACTTGGACGGGCTTTCATATTATCTGAGGTTCTTCCGTTTGCGCTGCCGTTTTTCGGAGCGATGCTTTTGATCAGAAGAGATAAAGCCTTCTATGCTTGTCTGTCTTTACTTGCGGGCGCTTTAACCATTTCGCCGAAACACTCTTTATTGATTCTCACAGCTTTGGCCGTCTTCACTCTATTTTCAAAAATCGGTACATATATCGTGCAGGACCGGGTGAAGATGCTGCCGATCGTGGTGTTTTTCTCTATGGCTGCCGCGAGAATCGGATTTGTTTATTTTGAGAGCGGCGCTTTTACCACCTATGATTATGTGATGGCTGTTGTCGAGGCGGGTCTGGCCTTTATTCTGACGCTGATCTTTTTGCAAAGCCTGCCGATCTTCACGATCAAAAAAGTGAAGCAATCGTTAAAAATAGAAGAAATCATCTGTTTTATGATTTTGATCGCATCCGTTTTAACCGGGCTTGCCGGTGTTTCATTTCAGGGAATGCAGGCTGAGCATATCCTGGCCCGCTATGTCGTGCTGAGTTTTTCCTTTGTCGGCGGGGCGAGCATCGGCTGTACGGTCGGTGTGGTGACCGGACTGATCCTCGGGCTTGCGAATATCGGGAATCTCTATCAAATGAGTCTGCTTGCGTTTTCCGGGCTTCTTGGCGGGCTGCTGAAAGAAGGAAAGAAAGCCGGAGCCGCAGTCGGGTTAGTGATCGGCTCATTGCTGATTTCATTATATGGAGAAGGGTCTGCCGGATTAATGACCACTCTTTATGAATCTTTGATTGCCGTTGTTTTGTTTTTGATTACGCCCCAATCGATTACGAAAAAGGTGGCGCGATACATACCGGGCACTGCTGAGCACAGTCAGGAACAGCAGCAGTACGCGAGGAAAATCAGAGATGTCACCGCCCAGAAAGTAGACCAGTTCTCCAATGTGTTTCATGCCTTGTCGGAGAGCTTCGCCACCTTTCATCAGACGTCTTCTGATGAGCAGGCAGAGGAAGGGGAAGTGGATCTCTTTTTAAGCAAAATCACCGAGCATTCCTGCCAATCCTGCTATAAGAAAAGCAAATGCTGGGTTCAAAACTTTGATAAAACATATGACTTAATGAAACAAGTTATGCATGAAACAGAAGAAAAACAGTATGCCTCAAACCGCAGATTAAAAAAGGAGTTTCAACAGCACTGTTCCAAATCCAGACAGGTGGAAGAGCTGATTGAGGACGAACTTGCCCACCATCACGCCCATCTGACACTGAAGAGAAAAGTTCAGGACAGCAGAAGGCTTGTTGCCGAGCAGCTGTTGGGGGTTTCTGAGGTCATGGCGGACTTTTCTCGGGAAATAAAACGGGAGAGGGAGCAGCATTTTATTCAGGAAGAACAAATGATAGAGGCGCTTCAGCATTTCGGAATCGAGATTCAGCATGTCGAGATATACAGCTTGGAGCAGGGCAATATTGATATCGAAATGACAATCCCGTTCAGCGGAGGACACGGTGAGAGTGAGAAAATTATCGCCCCGATGCTGTCTGACATTCTTGAGGAGCAGATACTTGTCAAAAGCGAACAGCACTCGACTCATCCGAATGGCTACAGCCATGTCGCGTTCGGTTCGACCAAGTCGTACCGGGTATCGACAGGCGCGGCTCATGCGGCAAAAGGCGGCGGCCTTGTCTCCGGAGACAGCTACAGCATGATGGAACTGGGGGCGAGAAAGTATGCGGCCGCGATCAGTGACGGCATGGGCAATGGGGCGAGGGCCCATTATGAGAGCAATGAAACGATTAAGCTGCTCGAAAAAATTCTCGAATCAGGTATTGATGAAAAAATAGCGATCAAAACGATCAACAGTATTCTGTCTTTACGGACGACAGACGAAATCTACTCAACTCTCGATCTTTCTATCATTGATCTTCAGGATGCAAGCTGCAAATTCTTGAAGGTCGGTTCAACGCCGAGTTTTATCAAGCGGGGAGATCAAGTCATGAAAGTTCAGGCCAGTAATCTGCCGATCGGCATCATCAATGAATTTGATGTGGAGGTTGTAAGTGAACAGTTAAAAGCGGGAGATCTGCTCGTCATGATGAGTGACGGTATTTTTGAAGGGCCGAAGCACGTTGAAAACCACGACCTGTGGATGAAGCGGAAAATGAAAGGGCTGAAAACCGAAGATCCGCAGGAAATCGCTGATATATTAATGGAAGAGGTCATCAGAACGCGTTCCGGCCAAATCGAAGACGATATGACAGTGGTTGTTGTCCGGATTGATCACAACACGCCGAAATGGGCTTCCATACCGGTGCCGGCAGTTTTCCAAAATAAAAAGGAGATTTCTTAA
>KSG66_00400
GTGAATAAGGGACATTTAAATCAAGTTCTGCTGGTTACAGATGGCTGCTCCAATCATGGTGAAGACCCGATCGCAATGGCGGCTTTCGCCAAGGAGCAGGGGATTACGGTGAATGTTATAGGAATTATGGAAGAAAACGCGATTGACCAAGAGGCAATGAAGGAAGTTGAAGGCATCGCCATGGCCGGAGGCGGCGTCCATCAAGTTGTGTACGCGTCACAATTGTCTCAGACGGTTCAAATGGTGACGAAAAAAGCAATGACCCAGACGCTGCAAGGCGTCGTCAATCAAGAGCTTAAACAAATTTTAGGGAAAAACGTTGAAATGGAAGAGCTTTCTCCTGAAAAACGCGGCGAAGTGATGGAAGTGGTTGATGAACTCGGCGAAACGGTTCATCTGCAAGTGCTTGTGCTGGTTGATACGAGTGCGAGTATGGCGCCGAAACTGCCGACGGTGAAAGAAGCGCTGATCGATCTTTCCATCAGTTTAAATTCCCGGGCCGGGCAAAATGAATTTGCCATGTGTATATTTCCCGGGAAAAGCCAGGAAGTTGAGCTTGTGCTGAATTGGACGCCGAAGCTTGAATCTCTTTCTGCACTCTTTGCGAAGCTGTCGACCGGCGGTATCACCCCTACGGGCCCCGCTATCCGGGAAGCGACGCAGCAGTTTGAGAGAATCCGCTCAAGAAGGAGCATGTTGGCAGATGATGAACGACGCTTTAACGAGTTTGGCATGTAG
>KSG66_00405
ATGATGAACGACGCTTTAACGAGTTTGGCATGTAGTCTGGCACCGGGGACGGCAATTCAGGGCAAATGGAACGGCAAATCCTACAGATTGCTCAAACAGCTTGGAAAAGGGGCTAACGGTATTGTATATCTGGCAGAAGCATCAGGCGGACAGGTCGCTTTGAAAATAAGCAGCGACAGCATGTCTGTTACCTCTGAAGTGAATGTCTTAAAATCCTTTTCAAAGGCCCGGTCGCAAACGATGGGGCCTTCTTTTTTTGATGCGGACGACGCGTTTATTCCGCAGCTGAATAAAAATGTCTCTTTTTACGTGATGGAGTACATAGAAGGGCCGCTTCTTCCGCAATATATCAGCAGTAAGGGAGCGGAGTGGATTCCGGTGCTGATGGTGCAGCTTCTTTCCAGCCTGTCAGTCCTTCATCAGCAGGGATGGGTTTTTGGTGACCTCAAACCGGACAATCTCATTGTAACCGGACCACCGGCTGCCATTCGCTGCATTGATGTAGGGGGAACGACAAAACAGGGCCGCGCGATTAAAGAGTATACGGAGTTTTACGACAGGGGCTATTGGGGGTATGGAACAAGAAAAGCAGAACCATCCTATGACCTGTTTGCTGTCGCAATGATCATGATCCACTGTGTCCAGAAGAAAGAGTGCAAAAAGTCAGGACAGCCGAAAGAACAGCTTCGTTCTATCATTGAAGGCCACCCGTTTCTGAATAAGTATAAGAAGGTTCTGTTTTCTGCTTTAAACGGCCAATATCCGTCTGCGGAAGCCATGAAGCATGACATCCTGACGGCGGGGCAGAGCGCCGGGAGCAAAAGGAAAGCCGCCGCCAAGCCTAAGCCGCCGCAATCAAAACCGCGGCAGGGCACTGTATCTCAAACGCGGTATAAACCTAAACAAAAACCCGCAAAGCACAATGGTTTGTTTGAAACAACACTTATTTTAATCAGCGTTCTCGCCCTTTATTTCGCTTACATCGTCTTTTTTCTCATCTAA
>KSG66_00410
GTGAAAAGCGTGGAAGATTTTTTCAAAACATATCATCTTCAGGCGGAGGGAGAAACGATTATTGCCGGGGTCTCCGGAGGCCCTGATTCAATGGCGCTTCTCAGTATGCTGAATAAACACTTCGGGCATTCCTCCGTTATCATAGCGGCGCATGTCGACCATCAGTTCAGGGGTCCTGAATCTGAAGAAGATATGAAGTTTGTGCAGTCATATTGCGAAGCGGAACACATCCTCTGTGAAACGGTACAGATTGATGTTTCTGCATACGCAAAGAAGAATAGGCTGAACAAGCAGGCTGCCGCGCGTGATTGCAGATATCAGTTTTTCGAAGATCTGATGGCGAAACACCAAGCGAAGTTTTTGGCGCTGGCTCATCACGGCGATGACCAGGTTGAGACAATGCTCATGAGGCTTGCGAAAGGTACGCTCGGGGCAGGGCTTGCGGGAATGCAGCCCGTCCGCGAATTTGCATCCGGCTGGCTGATCAGGCCTCTCCTTTATGCGGCAAAGGATGAAATCCTTGAATACTGCCGTCAAAAAGGGCTCAGCTACAGAACGGATGAGAGCAATGCAAAAGACGATTATACAAGAAACAGATTCAGAAAGACCGTGCTTCCTTTTTTAAAACAAGAATCACCTGACGTTCATAAAATGTTTCAAAAGGTGAGTGAAGCACTGACAGAAGACGAACAATACCTGCAGTCATTAACGAAAGAACGAATGAATAAGGTTATTACAAGCAAGTCTGACACATCGGTTGAAGTCAATTCCTCTCAATTGCTTGCCCTTCCGATACCTTTACAAAGAAGAGGAGTTCAACTAATATTAAACTATCTTTATGAAAACGTTCCATCGTCGTTTTCCGCCCGCCACATACAGCAGTTTCTCGAATGGGCGGAAAATGGAAGCGCCTCGGGAGTGCTTGATTTTCCGAAAGGGCTGAAGGTGGTCAAATCATATCAGACATGTTTGTTTACATTTGAACAATGGCAATGTGAAAAAGTTCCCTTTGAGCTGCAGCTGCAAGGAGCGGAAGGCGAGACTGCTGTTCTCCCCAACGGCTTTATGATAGAGGTGGCCGTTCAAGCTGACCCTCATATCAAAAATGGGAATGCTGTTTTTATGACAAGCAGAAACAAGGTGCAATTTCCTTTAACAATCCGGACGAGAAAAATCGGCGACCGGATCAAACTTAAAGGGATGAATGGCTCGAAAAAGGTGAAAGATATATTTATTGATCATAAACTGCCTCTGCGGGATCGGGACGAATGGCCGATTGTAACGGATGCGAGCGGTGAAATTATCTGGCTGCCTGGCTTGAAAAAATCCATCTTTGACGATCTTGTGATTTCAAACAGTGACCGCATTGTATTACAATATAGACAGCATGAAAAGTGTAGGGGGCAAGCATTAACATGA
>KSG66_00415
ATGAAACAGGATATCGAAAAAGTGCTGATCTCAGAAGATGAGATCCAGCAGAAAGTAAAACAGCTTGGAGAACAATTAACAAGCGAGTACAGCGACACGTTTCCGTTGGCAATCGGTGTGTTAAAGGGAGCGCTTCCTTTTATGGCTGATCTTATAAAGCATATTGATACATATTTGGAAATGGACTTCATGGATGTATCAAGCTACGGAAATTCCACGGTTTCTTCCGGAGAAGTCAAAATCATCAAAGATTTGGATACATCTGTAGAAGGCCGGGACATCTTAATCATTGAAGATATTATCGACAGTGGGTTAACCTTGAGCTATCTCGTAGAACTCTTCCGATATCGTAAAGCGAAATCAATTAAGATTGTTACCCTGTTGGATAAACCAAGCGGAAGAAAAGCGGACATTAAAGCAGACTTCGTAGGCTTTGAAGTTCCTGACGCGTTTGTTGTGGGTTACGGACTTGATTATGCCGAACGCTATCGCAATCTGCCTTACATCGGAGTATTAAAACCGGCGATTTATGAAAGCTGA
>KSG66_00420
ATGAATCGGGTCTTCCGTAATACCATTTTTTATTTACTTATTTTATTAGTAGTAATCGGGGTTGTGAGTTACTTCCAGACCTCAAACCCGAAAACAGAAAATATGTCGTACAGTACGTTTATCAAGAACCTCGATGAAGGGAAAGTTGATAGCGTATCGGTTCAGCCTGTCAGAGGTGTTTATGAGGTAAAAGGACAGCTGAAAAAATACGACAAAGACCAGTACTTTTTAACACATGTTCCTGAAGGAAAAGGAGCAGACCAGATATTTGACGCAATTAAAAAGACGGACGTAAAAGTTGATCCCGCACAGGAAACAAGCGGGTGGGTGACGTTCTTAACGACGATCATTCCGTTTGTCATCATCTTTATTCTGTTTTTCTTCCTGCTCAATCAGGCTCAGGGCGGCGGAAGCCGTGTCATGAACTTCGGAAAGAGCAAAGCGAAGCTGTATACGGAAGAAAAGAAACGCGTGAAGTTTAAAGATGTAGCCGGCGCGGATGAGGAGAAGCAGGAGCTCGTTGAGGTTGTTGAGTTTCTGAAAGATCCCCGCAAATTCGCCGAGCTTGGCGCCAGAATCCCTAAAGGCGTGCTGCTGGTCGGACCTCCGGGAACCGGTAAGACATTGCTTGCGAGAGCCTCAGCCGGTGAAGCGGGCGTTCCTTTCTTCAGCATCAGCGGATCTGACTTCGTTGAAATGTTTGTCGGTGTCGGTGCTTCCCGTGTGCGTGATTTATTCGAAAATGCGAAAAAGAATGCGCCTTGCCTGATCTTCATTGATGAGATCGACGCGGTAGGACGTCAGCGCGGCGCCGGTCTTGGCGGCGGGCATGATGAACGCGAACAGACGCTGAACCAGCTGCTTGTAGAGATGGACGGTTTCAGTGCGAATGAAGGAATCATTATTATCGCTGCGACAAACCGTGCGGACATTCTTGACCCTGCATTGCTCCGTCCGGGACGTTTTGACCGTCAGATTACGGTAGACCGTCCGGATGTCATCGGCCGTGAAGCCGTATTGCAGGTGCATGCGAGAAACAAACCGCTTGATGAGACGGTGAACTTAAAAGCAATCGCTTCAAGAACACCTGGCTTCTCAGGCGCAGATTTAGAAAACCTTCTTAACGAAGCGGCACTCGTTGCTGCCCGTCAAAACAAGAAGAAAATTGATATGCGCGACATTGATGAAGCAACGGACCGTGTCATTGCGGGTCCTGCGAAGAAGAGCCGCGTCATCTCGAAAAAAGAACGCAATATCGTGGCGTACCACGAGGGCGGTCACACCGTTATCGGACTTGTGCTGGATGAAGCCGATATGGTTCATAAAGTAACGATCGTTCCAAGGGGGCAGGCGGGCGGATACGCGGTCATGCTTCCGAGAGAAGACCGTTACTTCCAGACAAAACCTGAACTTCTCGATAAAATTGTCGGTCTTCTGGGCGGACGTGTTGCGGAGGAAATTATCTTCGGCGAAGTCAGCACGGGGGCTCACAATGACTTCCAGCGGGCAACGAACATTGCCAGAAGAATGGTGACAGAGTTCGGTATGTCAGAAAAACTCGGACCGCTTCAGTTCGGTCAATCTCAAGGCGGTCAAGTATTCCTGGGCCGGGATTTCAACAACGAGCAAAACTACAGTGATCAGATCGCTTACGAAATCGATCAGGAAATTCAGCGCATCATTAAAGAATGTTATGAGCGTGCGAAAACCATCCTGACTGAAAATCGCGATAAGCTTGAATTGATTGCTCAGACATTGCTTGATGTGGAAACATTAGATGCGGAACAAATCAAGCATCTCGTGGATCACGGAAAACTCCCTGAGCGCAATTTCTCAGATGACCATCTTCAAAAAGACGATGTGAAAGTAAACATCCTGTCTAAAACAGAAGACGAAAAGAAAGACGAGCCGAAAGAATAG
>KSG66_00425
TTGTTACTGGTTATAGATGTGGGGAACACCAACACCGTGATTGGTGTATATCATGATGGGGAACTAGAATATCATTGGCGCATAGAAACGAGCAGGCACAAAACAGAAGACGAATTCGGCATGCTGCTCCGCTCCTTATTTGAACATTCCGGACTGATGTTTGAACAGATTGAAGGGATTATCATCTCATCCGTAGTGCCGCCGATTATGTTCTCTTTAGAAAGAATGTGCACAAAATACTTTCACATCGAGCCGCAGGTTGTCGGCCCGGGAATGAAAACAGGTTTAAATATAAAATATGACAATCCGAAAGAAGTGGGAGCTGACAGAATCGTCAATGCCGTTGCGGCGATTCAGCAGTATGGCGGCCCCTTAATTGTTGTTGATTTCGGAACGGCGACGACGTATTGCTACATCGATGAAAACAAACAATACATGGGCGGCGCGATTGCTCCCGGCATTACAATTTCAACGGAAGCGCTGTACTCACGCGCGGCCAAGCTTCCGAGAATTGAAATCGCCCGACCGGACAATATCATCGGCAAAAACACGGTAAGCGCCATGCAGTCCGGCATCCTTTTCGGCTATGTCGGACAAGTTGAAGGCATTGTAAAGCGGATGAAATGGCAGGCCACACAAGAACCGAAAGTCATTGCGACAGGGGGGCTTGCGTCATTAATCGCAAACGAATCAGACTGTATTGATATTGTTGACCCGTTTCTTACTTTAAAAGGGCTGGAAATCATTTATGAGCGAAATCGCGTGGGTCACGTATAG
>KSG66_00430
ATGGATTATTTAATTAAAGCAATTGCATATGACGGTAAAGTGCGGGCTTATGCAGCCAGAACGACAGATATGGTAAATGAAGCGCAAAGAAGGCATGACACGTGGCCGACGGCATCAGCCGCAATCGGCCGGACGATGACAGCGTCTCTGATACTCGGAGCGATGCTTAAGGGTGAAGATAAGCTGACAGTCAAAATAGAAGGCGGCGGCCCGATCGGAGCCATTGTCGCAGATGCGAACGCAAAGGGTGAGGTAAGAGCATACGTATCAAACCCGCACGTTCATTTTGACCTCAATGAACAAGGGAAACTGGATGTCAGACGGGCGGTCGGAACTGACGGAACACTCAGTGTCGTAAAAGATTTGGGCTTGCGTGATTATTTTACGGGGCAAGTAGAGATTGTCTCGGGTGAACTCGGTGATGACTTCACGTATTACCTTGTTTCTTCTGAACAAGTCCCTTCATCTGTCGGCGTAGGTGTTCTAGTAAATCCTGATAACACGATTCTCGCTGCGGGCGGGTTCATCATTCAGCTTCTTCCGGGGACTGATGAAGAAACCATTTCAACAATTGAAAAGCAATTATCTCAAATCGAACCGATTTCAAAATTGATTCAAAAAGGCCTGACACCGGAAGAAATCTTAGAAGAAGTTCTGGGTCAAAAACCGGACGTTCTCGAAACAATGCCGGTCAAATTTCACTGTTCTTGTTCAAAAGATCGATTCGAAACGGCCATTTTAGGACTAGGCAAAAAAGAAATACAAGATATGATAGAAGAAGACGGAAAAGCCGAAGCGGTTTGCCATTTTTGTAATGAGAAATATTTATTTACAAAAGAAGAACTGGAAGAGCTTCGTGACGAAACAACCCGCTAG
>KSG66_00435
TTGAAATCGAGAACACTTTTGACGATTATTGTAGCGGCGCTGTTGGTATGCAGTGTAGCAGTGGCGTATAAGTTAACAAAATCCCAAGCTGCAGGGTCATCTGAAGAATCCATCGCGACAATCGGTGATAAACATATCACACGGCAGGACTGGATGAAAAAGATGGAAGACGAGTACGGAAAATCAACTCTGGAAGACATGATTAATGCACAAGTAGTGGAAGAACTTGCGAAAAAGAATAAACTCACAGTTTCAAACACCGAATTGGAACGTGAATTTCTTTTAATCAAAGCGGTGAATAATTCATTTTATGAAGACAGCCATATTACCGAAAAAGAATGGAGAGACCAGATCCGCTACAACATTCTTCTTGAAGAACTGCTGACGAAGGACATCGATATATCGGATAAGGAAATGCAATCATTTTATAATAAAAATAAAGAACTGTACCATTTCGATGATTCCTACAGAATCAGGCACATTGTCGTCAAAAACAAGGAAGAGGCGGACAGGGTGCTTGCTGATTTGAAAGGCGGTTCCAGCTTTGAAGCCGTCGCCGCTGAGCGTTCCACGGACAGATACACGTCTCAGTATGGCGGAGACCTCGGCTTTGTGACAGAAAACCAGGAAAATATCCCGCAGGCATATATCACAGAAGCTAAAAATCTCAAAGAAGATGAATGGTCCGCTGAACCGATTAAAGTTTCTTCAGGATATGCCGTCATTCAGCTGAAAGAAAAGCTTAAAGCAAGAACTTTCTCATACAATGAAGTGAGAAGTCAAATCAGACGCCAGATCGCGATGGATCAATTAGGTGACAAGGCGACAGTCAAAACGCTGTGGAAAGAGGCGGGGGTCTCTTGGTTCTACGGGGAAAAAAGAACTAAATGA
>KSG66_00440
ATGGTGCGTATTGCAAATTCTATTACTGAACTAATCGGAAATACTCCTATTGTGAAATTGAATCGCCTGACGGATGAAAACAGTGCAGATGTATATCTGAAGCTTGAATACATGAATCCGGGCAGCAGCGTAAAAGACCGTATCGGAGCGGCGATGATTGAAGCGGCTGAAAAAGAAGGAAAATTAAAAGCCGGCGACACAATCATTGAACCGACAAGCGGAAATACAGGGATCGGTCTTGCGATGGTGGCAGCGGCTAAAGGTCTCAGAGCCATTCTCGTTATGCCTGATACAATGAGTATGGAACGACGCAATCTGCTGCGCGCATACGGAGCGGAGCTTGTGCTGACTCCCGGCGCAGAAGGAATGAAGGGCGCCATTAAAAAGGCGGAAGAACTTGCGGAGGAAAACGGATACTTTGTGCCTCAGCAATTCAACAATGCGGCAAACCCGGAAATTCACCGTCAAACGACGGGGAAAGAAATCGTAGAACAGTTTGGTGACGACCAGCTTGATGCGTTCGTGGCCGGAATCGGTACCGGCGGAACCATCACGGGAGCGGGCGAAGTGCTGAAAGAAGCATATCCATCCATCAAAATCTATGCGGTAGAGCCGGCTGATTCTCCGGTTCTTTCCGGCGGAAAACCGGGCCCGCATAAAATTCAGGGTATCGGAGCGGGATTTGTCCCTGAAACATTGAATACGGACATCTATGATCAAATCATTCCCGTCAAAAATGAGGATGCATTTGAATATGCCCGTAAAACGGCAAAAGAAGAAGGGATTCTCGGCGGCATTTCTTCCGGAGCGGCCATTTACGCGGCGCTGGAAATCGCGAAAAAACTCGGGAAAGGCAAGAAAGTGCTTGCGATCATCCCTAGTAACGGAGAACGTTACTTAAGCACACCGCTTTATCAGTTTGAATAG
>KSG66_00445
ATGGCACAACGCAGACCGGCAGGAAGAAAAATACCTTTTACGAAACAAGCATTTTTACAGCGATATGAAAACCTTTCGAAATCGAGAAAACGGCATGTTCTGCTCGAAAGCGCGAGAGGGGGAAGATTCAGTATAGCCGGTCTAGATCCGATTGCGTCCGTCAGAGGGAAAGACGGAATTACTACGATCAAGCATGAGGGAGAAACACTGTTTAAAGAAGGTGACCCGCTGCGGGCCTTTCATGAATGGTTTGGAACGCTCGGAACGGAAACAAACGTTGAGTTTCCGGACTTTCAGGGCGGTGCGATTGGTTTTATCAGTTACGACTATGCCCGATATATTGAGAATTTTAAGATGCTGTCGTTAGATGATCTGGAAACACCCGATATTTACTTTCTTGTTTTTGATGATGTGGCCGTTTATGACCATGAGGAAGAGGCGTTATGGCTCATTACCCATACTGAAGCGGAAGAAGCGGATCTTGCAAAAGAAAAGCTGTCCGGCTTAGAGGACATGTGGTGTTCCCTCCAAACGGCGGACGAGCCTTTTTCACCGCTGAATCGGAATGGGGACGGATCGTACGCCGCTCCGTTCACTGAGGAAGGATTTTCACAGGCTGTAGAACAAATTAAACAATATATCGCGAGCGGCGATGTGTTCCAGGTTAATTTGTCCATCAGGCAGTCTCAGTCTTTATCCGTTCATCCGTATGAGGTGTATAAACACTTGAGAAACGTCAATCCGTCTCCTTACATGGCCTATCTCGAGACACCGGGGTTTCAAGTGATATGCGGGTCGCCGGAGCTATTGGTGACAAAGAAGGGGAAGAAGCTTGAAACGAGACCGATCGCGGGTACGCGTTCAAGAGGAAAAGACGATGCTGAAGACAAGGCTTTGGCTGATGAATTAATTCACAACGAAAAAGAACGTGCGGAACACGTCATGCTTGTTGATCTTGAGCGCAATGACCTCGGGCGCGTATCGCGCTACGGCTCCGTGCGGGTTAACGAGTTTATGGCGATCGAAAAGTATTCCCACGTCATGCATATCGTGTCAAACGTACAGGGAGAGCTGCAGGACGGATATGACGCGACAGACATTATTCATGCGGTGTTCCCGGGGGGCACCATCACGGGAGCGCCCAAAGTGAGAACGATGGAAATTATAGAAGAGCTTGAGCCGACAAGACGGGGGCTTTATACTGGATCTATAGGCTGGTTCGGATTCAACGGAGATTTGCAGTTTAACATTGTGATCCGGACGATCTATGCAGCCGGCGGACATGCTTTTATGCAGTCCGGAGCAGGAGTGGTTATTGATTCGGTTCCGAAGCATGAATACAAGGAATCGTTCAAAAAAGCTTTTGCGATGAAAAAGGCGTTAGAGCTGAGTGAAGAAGAGACAAAAAATCAGACGAGGTGA
>KSG66_00450
ATGATTTTAATGATTGACAATTATGATTCATTTACGTACAACTTGGTTCAATATTTGGGTGAGCTCGGGGAGGAACTGATCGTCAGACGGAATGACGAGATTACGATTGAGCAGATTGAAGAGCTGGGTCCGGACTTCTTAATGATTTCTCCCGGGCCGTGCAGTCCTGCTGAAGCGGGGATCAGCCTCGAAGCCATCAAACATTTTGCCGGCAGTATTCCTATTTTCGGCGTATGTCTCGGGCATCAGTCGATTGCGCAAGTATTCGGCGGCGATGTCGTCAGAGCAGAGCGGCTCATGCATGGCAAAACGTCAGAAGTTATGCATGACGGCCAGACGATTTTTAAAGGCCTGCAAAATCCGCTGGTCGCCACCCGGTACCATTCACTTATTGTCAAAGCGGACACGCTGCCGGATTGTTTTACGGTATCCGCTCAAACCAAAGAAGGAGAAATTATGGCAATCCGCCATCATGAGCTGCCTGTTGAAGGTGTTCAGTTCCATCCGGAATCCATCATGACCTCCTTCGGCAAAGAGATGCTCAGAAACTTTATAGAGACACACCGCAAAAAGGAAGTGTCGGTGTGA
>KSG66_00455
GTGATTATATATTTGAATGGTCAATATATAGAGGAGAAAGAAGCGGCGCTTTCTCCTTTTGACCATGGTTATCTGTACGGGATCGGCGCGTTCGAGACGTTCAGGCTTTACAGCGGCCGGCCGTTTCTGCCGGATGCGCATGTCGCCAGGCTCAACAGGGCGCTTCGGGATCTGCAGATTGCATATGAGGTGAACGAACAGGAGCTGCTTGATATGCTTCGGAGACTGTTGCACCTCAATGACATAAAGGACGGCAGCGCGCGTGTCCGGCTTAACATCTCGGCAGGCGTCAGCGATAAGGGGTTTGCCGCGCAGACTTATGAAAAGCCGACCGTCCTTTGTTTCGTCAACCGGCTCAATCCGGAAACTCTGCCTGTTCAAAAAGAAGGCAGGCTTCTCTCTGTCCGGAGAAATACGCCTGAAGGAACTTTTCGGTTAAAATCCCATCACTATTTAAACAACATGTACGCTAAACGGGAGATCGGGAATGATCCTAATCTTGAAGGGATTTTCCTGACCGGAGAAGGAGATGTCGCGGAAGGCATTGTCTCCAACGTGTTTTGGCGAAAAGGAGACAAGGTCTTTACGCCATCTTTGGATACGGGAATTCTCGATGGGGTAACAAGACAGTTTGTCATTGATGAATTGAAACGGCAGGGGACAGAAGTCACCGAAGGCCGATTCCGTTTTCAATCAATGCTTGAAGCAGATGAAGCATGGTTGACAAACTCCGTGCTTGAAATCATCCCGTTTTCTAAAATAGAGGAAGTTCCGCTGCCCGGAATGAGCGGAAAAACGGTGCAATTGCTCTGTAAGCAGTATCAGCAGGAAATAAACAAAATGAATGTACAGGAGGAGGAACAAAATGGCGCAGCAAACAATTGA
>KSG66_00460
ATGGCGCAGCAAACAATTGAACAGCCTAAACTGATTCATACAAAAAAAGGCGCTCTGTCCTATAAAGAGAAGACGCTCGTTATGGGGATATTAAATGTAACGCCAGACTCCTTCTCAGACGGCGGCAAATACGACAGTACGGAAAGGGCGCTTCTGCATGCGGCGAAGATGGCTGAAGAAGGGGCGCATATCATAGATATCGGCGGCGAATCGACAAGGCCCGGCGCATCACTCGTGTCGGCTGATGAGGAAATGTCACGAGTCATCCCCGTCATAGAACGGATTACAAGCGAGCTGGACATTCCGCTTTCAATCGATACGTATAAAGCGTCCGTGGCAGACGAAGCGGTCAAAGCGGGAGCCTCTATCCTTAATGACATCTGGGGGGCGAAAGGTGATCCTGACATGGCGTCAGTAGCCGCCGCACACGGGGTTCCGATTATCTTAATGCATAATCGCATGGAAAGAAACTACAACGATCTTATTCCTGATATGCTTGCAGACTTGATGGAAAGCGTAAAAATTGCCGCAGAAGCCGGCGTCACAGATGAAAACATGATTCTGGATCCGGGGATCGGCTTTGCGAAAAACTATGAGGACAATCTGGCTGTCATGAACAAGCTGGAGGTGTTCAGCGGGTTAGGTTATCCGCTGCTCCTGGCGACATCGAGAAAAAGGTTCATCGGCCGTGTGCTTGACCTTCCCCCTGAAGAACGTGCCGAGGGAACGGGAGCGACAGTATGCCTTGGCGTCCAGAAAGGCTGCGACATTGTGAGGGTGCACGATGTCAAAGAGATCGCAAGAATGACTAAGATGATGGATGCTATGTTGAACAAAGGAGGCGTACATTATGGATAA
>KSG66_00465
ATGGATAAAGTATATGTAGAAGGTATGGAGTTTTACGGATATCACGGCGTATTCGAAGAAGAAAACAAACTCGGCCAGCGCTTCAAAGTAGACCTGACTGCCGAACTGGATTTGAGCAAAGCGGGAAAAACGGATGACCTTTCTTATACCATTAACTATGCGGAATTGTACAGTGTCTGCCGCGGCATCGTTGAGGGCGAGCCCGTTAATTTGGTCGAGACCCTTGCGGAACGGATCGCAGACACCGTCCTTGAGAAATTTGAGCCGGTGCAGCAATGTACGGTAAAGGTTGTTAAGCCTGACCCGCCGATTCCTGGCCATTATAAATCAGTAGCCATAGAAATGACGAGAAAGAAATCATGA
>KSG66_00470
ATGAACAATACGGCATATATCGGCCTCGGTTCCAATATGGGCGACCGTGAACATTATTTGCGCCAGGCAGTGGCCATGCTCAGCCGTCATCATGGCGTGACGGTGTCAAAGGTGTCCTCCATATATGAAACAGATCCCGTCGGCTATGAGGATCAAGATCAGTTTCTCAATATGGCGGTTGAAGTGAAAACGGCGTTATCTCCTTTTGAACTTCTTGACGTAACGCAGAGCATTGAAGCTGAATTAGGCAGAACGAGAGAGATTCGCTGGGGACCGCGGACGGCAGACCTTGACATTTTGCTGTATAATCGTGAAAATATTGAAACAGAGCGGCTGATTGTTCCGCATCCGAGAATGTATGAGCGCTTATTTGTCCTTGCGCCGTTAAAAGAAATATGTCCGCAGGCGGATCATATCACGGTAAGCGCTGAAACAAACCAAGAAGGTGTAAGAGTATGGAAGCAGAAATCTGGGGTAGGCGAATTCGTGCATTCAGAAAGCTGA
>KSG66_00475
ATGGAAGCAGAAATCTGGGGTAGGCGAATTCGTGCATTCAGAAAGCTGAAAGGTTATACTCAAGAAGGATTTGCAAAAGCATTAGGTGTATCAGTTTCTATTGTCGGTGAAATTGAACGCGGAAACCGATTGCCGTCAGATGCCATCATTCAAGATGCGGCAGATGTTTTAAATATAAGTGCGGACGAATTGGCCCCGCCTGAAAAATAG
>KSG66_00480
ATGTTTAAAATCGGTGATATTCAATTGAAAAACCGGGTCGTGCTTGCCCCTATGGCCGGTGTCTGCAACTCAGCGTTCAGATTGACTGTAAAGGAATTCGGAGCCGGATTGGTATGCGCTGAAATGGTCAGTGACAAAGCGATTCTTTACAACAACGCAAGAACAATGGGGATGCTTTACATTGATGAACGTGAAAAACCGCTCAGCCTTCAGATTTTTGGAGGAAAAAAGGAAACCCTTGTGGAAGCGGCGAAGTTTGTAGATCAAAACACGACTGCTGATATTATTGATATTAACATGGGTTGTCCCGTACCCAAGATTACAAAATGCGATGCGGGCGCCAAATGGCTACTCGATCCTGATAAGATTTATGAAATGGTATCCGCAGTAGTAGATGCTGTTGATAAGCCGGTTACAGTGAAGATGAGAATGGGTTGGGATGAAGAGCACATTTATGCAGTGAAAAATGCCCAAGCCGTTGAACGTGCCGGCGGAAAAGCCGTTGCCCTGCACGGCCGCACAAGAGTGCAAATGTATGAAGGCACTGCGAACTGGGATATCATTAAAGAAGTGAAGCAATCCGTCTCCATTCCCGTCATCGGAAACGGGGATGTCAAAACGCCTCAGGACGCGAAACGCATGCTTGAGGAAACAGGAGTTGACGGCGTCATGATCGGCCGGGCCGCACTCGGCAACCCGTGGATGATTTACCGTACGGTGCACTACCTTGAAACCGGTGAGTTAAAAGACGAACCGAAAGTCCGTGAAAAAATGTCGGTATGCAAACTGCACTTAGATCGCCTGATTAAGTTAAAAGGCGAAAATGTGGCAGTCAGAGAAATGAGAAAACACGCTGCCTGGTATCTGAAAGGTGTCAGAGGCAATGCGAATGTACGCAACGAAATTAACCAATGTGAGACGCGTGAAGAAGTTGTGCAGCTTTTAGATGCATTTACCGCCGAAGCAGAGGCAAAAGAGCTTCAAGATGCAAAAGTAGGTTAA
>KSG66_00485
ATGAGTCAAGAAGAGCAAAATCATGAGGAATTGAACGACCAGCTGCAAGTCAGACGAGATAAAATGAACCAGCTGAGAGAAAACGGCATTGACCCTTTCGGCGAACGTTTCGAGAGAACGCATCAATCTCAACAGATCATTGACGCCTACCAGGATCTTTCTAAAGAAGAACTGGAAGAAAAAGCGATCGAAGTGACCATTGCAGGCCGTATGATGACAAAGCGCGGAAAAGGGAAAGCCGGCTTTGCGCATCTGCAGGACTTAGAAGGTCAAATTCAAATTTACGTAAGAAAAGACAGTGTCGGCGAAGAACAATATGAAATCTTTAAATCTTCAGACCTGGGAGACGTTATCGGCATCACGGGGAAAGTTTTCAAAACAAACGTAGGCGAGCTTTCTGTCAAAGCGACATCTTTTGAACTGCTGACAAAAGCACTGCGTCCTCTTCCTGATAAATATCATGGGTTAAAAGACGTTGAACAGCGTTACCGCCAGCGCTATCTCGATCTCATCGTAAACCCTGACAGCAAACAAACGTTTATCACACGCAGCAAAATCATCCAAGCGATGAGAAGATACTTAGATGACCATGGATACTTAGAAGTTGAAACACCTACGATGCACAGCATACCGGGAGGAGCGTCTGCACGCCCGTTCATCACGCACCATAACGCGCTCGACATGCCTCTTTATATGCGTATTGCGATTGAACTGCACCTAAAACGCCTGATTGTCGGCGGATTGGAAAAAGTCTACGAAATCGGCCGTGTGTTCCGTAATGAAGGTGTTTCTACACGCCATAACCCTGAATTCACGATGATCGAGCTGTATGAAGCGTACGCCGATTATAAAGATATTATGAGTCTTACGGAAAACCTCGTAGCACATATTGCGCAGGAAGTGCTTGGAAGCACCACAATCCAGTACGGAGAAGAGCAGATTGATCTGAAACCTGAATGGAAACGACTCCACATGGTAGATGCGGTCAAAGAAGCGACAGGTGTAGATTTCTGGAATGAGATGACTGTTGAAGAAGCGCGCGGTCATGCAAAAGAGCATGGTATCGAGATCACAAATTCAATGACGGTAGGTCATATCATCAATGAATTCTTCGAACAAAAAATTGAAGAAACACTCATTCAGCCTACATTTATTTACGGCCACCCTGTAGAGATTTCTCCTCTTGCTAAGAAAAATCCGGAGGACCCTCGCTTTACAGACCGTTTTGAGCTGTTTATCGTCGGCCGTGAGCACGCTAATGCGTTTACGGAGCTGAATGACCCTATTGACCAGAGGGAACGCTTTGAAGCGCAATTAAAAGAAAGAGAAGAAGGAAACGATGAAGCGCATATGATGGATGAAGACTTCGTTGAAGCTCTTGAATACGGCATGCCGCCGACCGGGGGATTGGGTATCGGTATCGACCGCCTTGTCATGCTGTTAACAAATGCTCCGTCTATCAGAGACGTTTTATTATTCCCTCAAATGAGACAACGCTAA
>KSG66_00565
GTGGGACATAATATTTCTGACATCATTGAACAGTACTTGAAACAAGTATTAGATCAAAATGGCAAAGAAATTTTAGAGATCAAACGCAGTGAAATTGCTGATAAATTTCAATGTGTTCCTTCCCAAATAAATTATGTCATCAACACCAGATTTACAAGTGAAAGAGGATATATTGTTGAAAGTAAACGGGGAGGCGGCGGTTATATTCGTATTATCAAAATTAAAATGAATAACGAAGTCGTCCTCATTAATAATATTATTTCGCAGATTCATACCCACTTGTCCCAGGCAGCCTCTGATGACATTATTCTCAGACTGTTAGAGGACGGAGTTATTTCGGAAAGAGAAGCTAAAATGATGGTGAGTGTAATGGATCGTTCAGTTCTATATATTGATTTGCCCGAACGGGATGAACTAAGAGCCAGAATGATGAAAGCAATGCTCACATCTTTAAAACTAAAGTAA
>KSG66_00570
TTGATTTGTCAAGAATGCAATGAGAGACCGGCCACTTTTCACTTTACGAAAGTTGTTAATGGAGAAAAACAAGAAGTTCATATTTGTGAACAATGTGCAAAAGAAAATAGCGATTCATACAGTATAAGTGGAAACCAAGGGTTCTCGATCCATAATTTATTATCAGGGCTGCTGAATATGGAGTCTTCATTTCAAAACACCGGTTCTCAAATGTTCGGCTACTCAGAGCAAGGCACAGCTTGTAAGAAATGCGGTATGACGTTTCAGCAGCTGAGAAAAACAGGGCGTTTCGGCTGTGCGGAATGTTACGATACGTTCTACAGCCAAATTACACCGATCTTGCGAAAAGTTCACAGCGGGAATACGGTGCATGCCGGGAAAATTCCAAAACGAATAGGTGGAAACCTGCATGTAAGACGGCAAATGGAAATGTTAAAAAAAGAACTTGAATCTTTAATACACCACGAAGAGTTTGAAAGAGCAGCGGAGGTCAGGGATCAGATCCGATCGTTAGAGCAGAAATTAAAAAGTAAAGACAGTGAGGGGGAACAAGGGTAA
>KSG66_00575
ATGTCGCTCAAGCATTTTATTCAGGACGCACTAAGCAATTGGATGAAGCAAAAGGGACCTGAAAGTGACATTGTACTCAGCAGCCGTATACGGTTGGCCCGAAACTTTGAAAATATAAAGTTTCCTGCCAGGTATACGAATGAAGAAGCCTCATCCATCATTCAGCAATTCGAAGATCATTTTTCAGGAAAAGAACTTCCTGATATCGGTCAATTTCATTTAATCAGAATGAGTGAAGCTCAGCCTTTGGAAAAACGGGTGCTGATGGAGAAACATCTGATCAGCCCGAATTTAACTGAATCCCCTTTTGGCGGCTGTTTGCTTTCTGAAAATGAAGAAGTCAGCATTATGTTAAATGAAGAAGATCATATCAGAATTCAATGCCTCTTCCCCGGCTTCCAGCTTCTCAACGCTATAAAAGCGGCAAACCAGGTTGATGACTGGATTGAGGAGAAAGTGGATTACGCCTTTGGAGAGAAGAGAGGGTACTTAACAAGCTGTCCTACAAATGTAGGGACGGGACTAAGGGCTTCAGTCATGATGCATTTGCCGGGCCTTGTATTAACTAGGCAAATGAATCGAATTATACCGGCAATTAACCAATTAGGCTTAGTTGTTAGAGGAATTTACGGTGAAGGCAGCGAAGCATTAGGAAATATCTTTCAAATTTCAAATCAAATCACACTCGGAAAATCAGAACAGGACATTGTAGATGATTTAAACAGTGTGGCTGCCCAGCTGATTGAGCAGGAACGTTCAGCCCGAGAAGCGCTTTACCAAACCTCGAAAATTGAATTGGAGGACCGGGTATTCAGATCTTACGGTGTTTTATCCAACTGCCGTATGATTGAATCAAAGGAAACGGCGAAATGCCTTTCTGACGTTCGGCTGGGGATAGACCTTGGAATCATCAAAGGGCTATCAAGCAATATACTTAATGAACTGATGATTTTGACACAGCCGGGTTTTCTCCAACAATATTCGGGCGGTGCATTACGGCCGAACGAAAGAGACGCGAGAAGAGCGGCTCTTATCAGGGAAAGGCTGCATTTAGAAATGAGTGCAAATAGACAGGAGGATGATTCGATATGA
>KSG66_00580
ATGATGTTTGGAAGGTTTACAGAGCGAGCTCAAAAGGTATTGGCACTGGCACAGGAAGAAGCACTGCGCTTAGGCCATAACAATATTGGAACTGAACATATCTTATTAGGTCTGGTTCGTGAAGGAGAAGGGATTGCGGCTAAAGCACTCCAAGCACTCGGACTCGGTTCGGATAAAATTCAGAAAGAAGTGGAGAGCTTAATCGGACGGGGACAGGAAATGTCTCAAACGATTCATTATACGCCAAGAGCAAAAAAAGTCATTGAGCTCAGCATGGATGAAGCCAGAAAGCTAGGACATTCTTATGTGGGAACAGAACACATACTTCTCGGACTGATTCGTGAAGGAGAAGGCGTGGCCGCGAGAGTTCTGAATAATCTCGGTGTCAGCTTGAATAAGGCGAGACAGCAAGTGCTGCAGCTTCTGGGAAGCAATGAGACGGGATCTTCTGCATCCGGTACGAACAGCAATGCAAACACGCCGACGCTTGACAGCTTGGCTCGTGATTTAACTGCGATTGCGAAGGAAGACAGTCTTGATCCGGTTATCGGCCGAAGCAAAGAGATTCAGCGTGTTATTGAGGTATTAAGCCGCAGAACGAAGAATAATCCCGTTCTTATCGGAGAACCGGGTGTAGGTAAGACTGCGATTGCTGAAGGCCTCGCACAGCAGATCATCAATAATGAAGTGCCGGAAATTTTACGTGATAAACGCGTAATGACATTAGACATGGGTACGGTTGTAGCCGGTACGAAATACCGCGGAGAATTTGAAGACCGCTTGAAAAAAGTAATGGATGAAATACGTCAGGCCGGCAATATTATTTTATTCATTGACGAACTGCATACACTGATCGGAGCGGGGGGAGCAGAAGGTGCGATTGACGCATCGAATATCTTAAAACCTTCACTGGCCCGCGGAGAGCTTCAATGCATCGGTGCGACAACGCTTGATGAATACCGTAAATATATCGAAAAAGACGCTGCTCTGGAGCGCCGTTTCCAGCCGATTCAGGTGGATCAGCCGTCAGCCGATGAAAGCATTCAAATTTTAAAAGGGCTCCGTGACCGCTATGAAGCGCATCACCGCGTATCCATTACCGATGAAGCGATTGAAGCAGCGGTAAAATTGTCCGACCGTTATATTTCTGACCGCTTCCTTCCGGATAAAGCGATCGATTTAATTGATGAAGCCGGTTCAAAAGTACGTCTCCGTTCTTTCACAACGCCTCCGAACTTAAAAGAGCTTGAGCAGAAACTCGATGAAGTTCGCAAGGAAAAAGACGCTGCCGTTCAGAGCCAGGAGTTTGAAAAAGCGGCTTCTCTTCGTGATACGGAGCAGCGCCTGAGAGAACAGGTGGAAGACACGAAAAAAACGTGGAAAGAAAAACAAGGCCAGGAGAACTCCGAAGTTTCTGTAGAGGATATCGCGATGGTTGTATCCAGCTGGACCGGGGTGCCTGTATCTAAAATTGCCCAAACGGAAACAGATAAGCTTCTCAATATGGAAAACATTCTGCACTCCCGCGTCATCGGCCAGGATGAAGCTGTTGTAGCCGTTGCAAAGGCTGTCAGACGTGCAAGAGCCGGTCTGAAGGACCCGAAACGCCCGATTGGTTCATTCATCTTCTTAGGCCCTACAGGCGTTGGGAAGACAGAGCTGGCACGAGCGCTGGCGGAATCCATTTTCGGTGATGAGGAAGCGATGATCAGAGTGGATATGTCCGAATACATGGAGAAACACTCGACTTCACGTCTTGTCGGTTCTCCTCCGGGATATGTCGGCTATGATGAAGGCGGCCAGCTGACAGAAAAAGTGAGAAGAAAACCTTACTCTGTCGTACTGCTTGATGAAATTGAAAAAGCGCATCCTGATGTGTTTAACATTCTCCTGCAAGTGCTTGAAGACGGACGCTTGACTGATTCAAAAGGACGCACTGTGGATTTCCGCAACACGATCCTGATTATGACGTCAAACGTCGGAGCGAGCGAGCTGAAACGCAACAAATATGTGGGCTTCAATGTGCAGGATGAATCACAAAACCATAAAGACATGAAAGACAAAGTCATGGGAGAGCTGAAGCGCGCCTTCAGACCTGAGTTTATCAACCGGATTGACGAAATTATCGTCTTCCACTCCCTTGAGAAAAAACATCTTACAGACATCGTGTCGCTTATGTCTGATCAGTTAACAAAACGTCTGAAAGAACAAGATCTCTCTATCGAGCTGACGGATGCTGCAAAAGCAAAAGTGGCAGAAGAGGGCGTCGATTTGGAATACGGCGCACGTCCGTTAAGAAGAGCGATTCAAAAGCATGTGGAGGACCGGTTATCAGAAGAACTCCTCAGAGGCAATATTGATAAAGGCCAGCACATTGTTCTTGATGTTGAGGACGGCGAATTTGTCGTAAAAACAACTGCTAAAACGAACTAA
>KSG66_00585
ATGGCTAAATCAAAAACAAAATTCATCTGCCACTCATGCGGTTATGAATCCGCTAAGTGGATGGGAAAGTGCCCGGGCTGCGGGGCTTGGAATACAATGGTGGAAGAAACCATAAAAAAAGCACCGGCGAATCGGCGGGCGGCTTTCTCCCACTCCGTTCAAACCGTCCAGAAACCATCACCCATTACATCAATTGAAACATCGGAAGAACCCCGCGTTCAAACAAAGCTCGAAGAATTCAACAGAGTGCTTGGCGGCGGCGTTGTGAAAGGCTCGTTAGTATTAATCGGCGGCGATCCAGGCATCGGAAAATCAACGCTCCTTCTCCAAGTATCCGCACAATTAGCAGATACGGCCGGCAGCGTGCTTTACATTTCAGGGGAAGAATCCGTGAAGCAAACGAAGCTGCGTGCCGACAGACTTGGAATCAACAGCCAAATGTTACATGTTTTATCTGAAACCGATATGGAGTATATTTCGTCTGCTATACAAGAGATGAAACCCGCATTTGTTGTCGTAGACTCCATTCAGACCGTGTACCAAAGTGATATCACCTCGGCTCCCGGCAGTGTATCACAAGTAAGAGAGTGTACGGCCGAATTGATGAAAATCGCGAAAACAAACGGCATACCTATTTTTATCGTCGGGCACGTCACAAAAGAAGGATCGATCGCAGGGCCGAGATTGCTTGAGCACATGGTCGATACCGTTCTATACTTTGAAGGAGAGCGGCATCATACATTCCGTATTTTGCGGGCCGTAAAAAACCGTTTCGGCTCCACAAATGAAATGGGCATCTTTGAAATGCGGGAAGAGGGGCTTACGGAAGTGCTGAACCCTTCTGAAATTTTCTTGGAAGAGCGTTCTGCCGGGGCATCGGGTTCGAGTATCGTTGCGTCAATGGAAGGAACGAGACCGATCCTGGTTGAAATCCAGGCGCTCATATCACCGACCAGTTTTGGAAACCCGCGCCGCATGGCTACAGGCATTGACCACAACAGGGTGTCGTTAATTATGGCTGTGCTTGAGAAGCGGGTGGGTCTTTTGCTTCAAAATCAAGATGCATATTTAAAGGTCGCCGGCGGGGTCAAACTGGATGAACCGGCGATTGATTTGGCAGTAGCCGTCAGCATTGCCTCAAGCTTCAGAGATACACCGCCGAATCCCGCAGATTGCTTTATCGGTGAAGTGGGTCTGACAGGAGAAGTCCGCAGGGTGTCAAGAATCGAACAGCGCGTAAAGGAAGCGGCAAAACTCGGCTTCAAGCGCATGATCATACCTGAGGCGAATGCAGATGGGTGGACAATACCAAAAGGGATTGAGGTTGTCGGAGTAGCAAATGTTGCAGAAGCGCTTCGTACTTCATTAGGAGGATCATAA
>KSG66_00590
ATGGAAAAAGAGAAAAAAGGGGCGAAACAAGAGCTTGACCTGTCTGCAATTCTGCAGTTCGTTGCTCCGGGCACCCCGCTCAGAGCCGGGATAGAGAATGTACTTCGGGCAAATACAGGCGGCCTGATTGTTGTCGGATACAATGATAAGGTAAAGCAAGTCGTGGATGGCGGTTTTCATATTAATACATCATTTGCGCCCGCTCACTTATACGAGCTGGCCAAAATGGACGGTGCCATTATTTTAAGTGATTCCGGACAGAAAATTCTTTATGCGAATACGCAGCTTATGCCGGAAGCGACCATTTCTTCTTCAGAAACGGGAATGAGGCACCGTACGGCGGAACGGGTGGCGAAGCAGACCGGCTGTCTCGTCATCGCCATTTCTGAGCGCAGAAATGTCATTACGTTATATCAGGACAGCATGAAGTACACACTAAAGGACATAGGATTTATTTTAACAAAGGCAAATCAGGCCATTCAAACGCTTGAGAAGTATAAAACCATTTTAGACAAAACGATTACGGCTTTAAACGCATTAGAGTTTGAGGAGCTTGTGACATTCAGTGACGTGCTGTCCGTCATGCATCGATATGAAATGGTGCTCCGAATAAAAAATGAAATCAATATGTATATTAAAGAACTCGGAACGGAAGGCCACTTAATCCGTCTGCAGGTGATTGAACTGATTACGGACATGGAAGAAGAGGCGGCACTTTTCATCAAAGACTATGTCAAAGAAAAAATCAAAGATCCGTTCGTGCTGTTAAAAGAGCTTCAGGATATGTCCAGCTATGATCTGCTTGATGATTCCATTCTGTTTAAGCTGCTTGGATATCCGGCTTCTACCAATATTGATGATTATGTGCTCCCGAGAGGATACAGGCTGCTGAACAAAATTCCGCGTCTGCCGATGCCGATTGTTGAAAATGTGGTTGAGGCGTTCGGATTTTTGCCAAGCATAACGGAAGCCACTGTAGAAGAGCTTGATGATGTTGAGGGTATCGGCGAAGTGCGCGCCAAAAAAATCAAAAAAGGCTTAAAACGCCTTCAGGAAAAACACTATATAGATAGACAGCTTTAA
>KSG66_00595
ATGTTAAAACGAATAGTTCAGGCGTTCTTCATTATTGTGGGCGGCGTTGTCGGTATCTTTTTAATACCTGAATTGTTTGTGCTGTCAAATATACAGGACATACCTTTAATAACAAACGCATATACGTCTGCTGCAATTGGTGCTATTATCTTTTTTCTCATCAGTATATGGACGACAGAATATGTGATTAATTGGGTAAAATGGATTGAAGATTCTTTACTGAGAGCTCCGGTGCCGGATCTGTTATTCGGGAGTCTCGGATTGGTTTTTGGACTTATCATCGCATATCTCATTGTAAACGTGATTCCGCTGGACAATATTCCGTACCGTATATTCAGCACCATCATTCCGGTCTTTCTGGCTTTCTTTCTCGGTTATCTGGGCTTCCAAGTCGGATTTAAGAAAAAGGATGAACTGATCAGTCTTTTCTCCATTTCTGCAAGAATGCAGAAGAAAAAGGGAAGTGCTGATGAGGAGCAGGAGGAACAGGATAAAAGGCTGAAAATCTTAGATACAAGTGTTATTATTGATGGGAGAATTGCAGATATTTGTCAGACGGGCTTTTTAGAAGGCGTCATTGTCATTCCTCAATTTGTGCTGGAGGAATTACAGCATATCGCTGATTCTTCAGATGTTTTAAAACGTAACAGAGGACGACGCGGTCTGGATATCTTGAATCGCATTCAAAAGGAACTGGATATTACGGTTGAAATTTATGAAGGCGACTTCGAGGACATTCAGGAGGTTGACAGCAAGCTTGTCAAACTTGCGAAGCTGACATCCGGCGTCGTTGTGACGAATGATTTTAATTTAAATAAAGTATGTGAGCTTCAGAAGGTTGCGGTACTGAATATTAATGACCTTGCAAACGCGGTGAAGCCGGTTGTGCTTCCGGGCGAAGAGATGAATGTGCAGGTGATTAAGGACGGGAAAGAGCATAATCAAGGTGTGGCTTACTTGGATGACGGTACGATGATTGTTGTGGAAGAAGGCCGCAATTATATAGGGAAACATATTGATGTGCTCGTAACCAGCGTACTGCAGACAGCGGCGGGACGAATGATTTTTGCCAAGCCCAAGCTGCTTGAGAAAGCTCTTTAA
>KSG66_00600
ATGGAGTATGTTGTCGTTATTCCGGCTGCCGGACAAGGAAAACGGATGAAGGCCGGGAAAAATAAGCTGTTCATCAGCTTAAAAGGTGCGCCTGTTATTATACACACACTGCGGGTTTTTGAAAGCCACGCACCCTGTCAGAAAATAATCTTGGTGATAAACGAGAGTGAACGGGAAGATTTTCGCCAGCTGCTGGCCCAATTTCCGATTCAGACGGAAATTGAGCTTGTTACCGGAGGTGCGGAGCGTCAGAACAGTGTATACGAAGGACTGAAAGTGATTGATAAGGAATCGGTCGTTCTTGTTCATGACGGAGCGCGCCCGTTTGTCACACATCAGCATATCGATAAGCTCGTTGAAACAGCAGAGGAGGCGGGAGCGGCTGTCCTGGCTGTTCCTGTGAAAGACACGATAAAACGGGCGGAAGGCTCCCGGGTTGCGGAGACCTTTGATCGTTCAAGCTTGTGGGCCGTTCAAACGCCGCAAGCTTTTCGTCTTTCTTTATTGAAGACGGCGCATATGGAAGCGGAAAACAAAGGCTTCTTAGGGACGGATGACGCCAGCCTCGTCGAGCGTCTTGATGGATATCAGGTGAGTATCGTTGAAGGCAGCTATACCAATATTAAGCTGACAACGCCGGATGATCTGATATCCGCGGAAGCAATCATGAAAGCGGAAAGTGGGAATCATAATGTTTAG
>KSG66_00605
ATGTTTAGAATCGGACAAGGATTTGATGTGCATCAATTAACGGAAGGCCGTCCTCTCATCATCGGCGGAATTGAAATTCCTTATGAAAAAGGGCTGCTCGGACATTCAGATGCTGATGTATTGCTGCATACAGTCGCAGACGCGTGTCTCGGAGCGGCAGGTGAAGGAGATATCGGCAAGCATTTCCCGGATACTGATCCGGAATTCAAGGATGCGGATTCTTTTAAGCTGCTTCAGCATGTCTGGAACATTGTTAAAGAAAAAGGATACGTACTCGGAAATATAGACTGTACGATTATTGCGCAAAAGCCGAAAATGGCGCCGCATATTGATGCTATGAGAAAACGGATAGCGGAAGGCCTTGAGGCGGACGTCTCTCAAGTAAACGTAAAAGCGACGACGACTGAAAAGCTCGGGTTTACCGGAAGAGCTGAAGGAATTGCCGCTCAGGCGACCGTTCTGATCCAAAAAGCCTGA
>KSG66_00610
ATGGGAAATGAAGTACGCGTTCGTTATGCACCGAGTCCGACCGGACATTTGCATATCGGTAACGCCAGAACAGCGCTTTTTAACTATTTATTTGCCCGCAGCCAAGGCGGAAAGTTTATTATCCGGATTGAGGATACGGACAAAAAGCGAAATATTGAAGGCGGAGAGCAAAGCCAGCTCAACTATTTGAAATGGCTCGGCATGGACTGGGATGAAAGTGTGGATATCGGCGGAGAATACGGCCCGTACCGCCAGTCTGAGCGTAACGACATTTACAAAAAGTACTATGAAGAGCTTCTTGAAAAAGGGCTTGCTTATAAATGTTTCTGTACGGAAGAAGAACTTGAGAAAGAACGTGAAGAGCAAATCGCCCGTGGGGAAATGCCGCGCTATTCCGGCAAACACAGAAACCTGACTCAGGAAGAGCAGGAGCAGTTTTTAGCCGAAGGCAGACAGCCGAGCATCCGTTTCCGCGTGCCGGAAGGGAAAATCATCGCATTTAACGATATCGTAAAAGGTGAGATTTCTTTTGAATCAGACGGCATCGGCGACTTTGTCATCGTCAAAAAAGACGGAACACCGACGTATAACTTTGCTGTCGCGATTGACGATTACTTAATGAAAATGACGCACGTGCTCCGCGGTGAGGATCACATTTCAAATACACCGAAACAGATCATGATTTTCCAGGCATTCGGCTGGGATGTTCCTGTCTTCGGACATATGACGCTTATCGTAAACGAAAGCCGCAAAAAATTAAGTAAACGTGATGAATCAATTATCCAGTTTATTGAGCAGTATGATGAGCTGGGTTACCTGCCTGAAGCGCTGTTTAACTTTATCGGACTTCTCGGCTGGTCTCCCGTCGGTGAAGAAGAGCTTTTCACAAGAGAACAATTCATTGAAATTTTTGATGTAAATCGTTTGTCTAAGTCACCGGCTCTGTTTGATATGCATAAACTGAAATGGGTCAACAACCAATACGTCAAAGCGCTGGATCTTGATCAAGTGGTTGAGCTGACCTTGCCGCACCTGCAAAAAGCTGGAAAAGTCGGCACTGAGCTTTCTGCCGAGGAGCAGGAATGGGTTCGTAAATTAATCTCTCTTTACCATGAGCAATTGAGCTACGGCGCTGAAATTGTCGAGCTGACTGATTTGTTCTTTAAAGATGAGATCGAGTATAATCAAGAGGCAAAAGCCGTTCTGGAAGAAGAACAGGTGCCTGAAGTGCTCAGCGTATTTGCTGCGAAGCTTGAAGAGCTTGAAGAATTTACGCCTGAGCTGATCAAAGCCTCAATTAAAGCTGTTCAGAAAGAAACAGGCCATAAAGGTAAAAAGCTGTTCATGCCGATTCGTGTAGCGGTTACCGGTCAGACACACGGTCCTGAGCTTCCGCAGGCCATTGAGCTGATCGGCAGAGAAACAGCCGTCAGACGCCTGAAAAGCATTTAA
>KSG66_00615
GTGTTTTTTAAAATGCTAAAAGAAGACATAGATACAGTGTTCGATCAAGATCCGGCAGCAAGAAGCTATTTCGAAGTTGTTTTAACTTATTCTGGTTTACATGCTATATGGGCGCATCGGATTGCACATGCTTTATATAAACGGAGATTTTTCTTCCTGGCGCGCCTGATATCACAGATTGCCCGTTTCTTTACCGGAATTGAAATCCATCCCGGCGCGACCATCGGGAGAAGGTTTTTCATTGACCACGGTATGGGGGTCGTCATAGGGGAAACATGTGAAATCGGCAATAACGTGACGGTATTCCAAGGTGTCACTCTCGGGGGAACGGGAAAAGAAAAGGGGAAGCGGCATCCGACCATAAAAGATGATGCTTTAATTGCAACCGGAGCGAAGGTGCTCGGCTCTATTACGGTCGGGCAGGGTTCTAAAGTAGGGGCCGGTTCCGTTGTGCTTCGTGATGTTCCCGACTTTTCGACCGTTGTCGGCATACCGGGGAAAGTCGTCATTCAGAACGGAAGAAAAATCAAACGCGATCTCAATCACCAAGACTTGCCCGATCCGGTTGCTGACCGGTTTAGAGCATTGGAGCAGCAGATTTTTGAACTGCAGGCTGAACTGGAAGATAAAAAAGAAAGGATCAACCAAAAATGA
>KSG66_00620
ATGACCATTACACTTTATAATACATTGACACGGAAAAAGGAAACATTCGTTCCTCTTGAGGAAGGCAAAGTAAAAATGTACGTGTGCGGACCGACTGTATACAACTATATTCATATCGGAAACGCCCGTCCGGCGATTGTGTATGATACCGTACGCAACTATTTAGAGTATAAAGGATACGATGTTCAATACGTATCGAATTTTACCGATGTTGACGACAAACTGATTAAGGCGGCCAACGAGCTCGGCGAGGACGTCCCGGCCGTTTCTGAACGGTTTATTAAAGCGTATTTTGAAGACGTGGGCGCCCTCGGATGCCGGAAAGCGGATCTTCACCCCCGGGTCATGGAAAACATGGACGCCATTATTGAATTTGTCAGCGAGCTGATTAAAAAAGGCTACGCTTATGAATCAGAAGGCGATGTCTATTTCAAAACAAGGGCCTTCGAAGGCTACGGCAAGCTATCTCAGCAATCAATTGATGAACTCAGATCAGGCGCGCGTATCCGGGTCGGCGAGAAGAAAGAGGATGCGCTGGACTTTGCTCTTTGGAAAGCTGCTAAGGACGGAGAAATATCATGGGATAGCCCTTGGGGAAAAGGCCGCCCGGGCTGGCATATTGAATGCTCCGCAATGGTGAAAAAGTATTTGGGTGACGAAATCGATATTCATGCCGGCGGTCAGGACCTGACATTCCCGCACCATGAAAACGAAATTGCCCAATCTGAAGCATTAACAGGCAAGACATTCGCAAAATACTGGCTTCACAACGGATATATCAATATCGATAATGAGAAGATGTCAAAATCTCTCGGCAACTTTGTTTTGGTGCACGATATCATTAAGCAATATGACCCGCAGCTTTTGAGATTTTTCATGCTGTCCGTTCATTACCGCCACCCGATCAACTATTCGGAAGAGCTGCTTGAGAAAACAAAAAACGCGTTTAACCGCCTGAAGACGGCCTATAGTAATTTAAACCATCGTTTGATTAGCAGTACGAATCTGACTGACAATGATGAGGAATGGCTCGCTAAAATTGAAGAGCACCGCACTGCGTTTGAAGAAGCAATGGATGATGATTTTAATACGGCGAATGCGATTTCCGTTTGGTTTGATCTGGCGAAGCTCGCCAATTACTACATGCAGGAAGACAATACGGCGGATCACGTCATTAAAGCCTTTATCAGCATGTTTGACAGAATCGGATCTGTTCTCGGACTTACGCTCGGCGAAGAAGTGCTTGTCGACGAAGAGATTGAAGAGTTGATTGAGAAGAGAAATGAAGCCCGCCGCAATCGCGATTTTGCTTTGTCAGACCAGATTCGCGATCAGCTGAAAAGCATGAATATCATTCTTGAAGATACGGCCCAGGGAACTCGCTGGAAGCGGGGAGAGTAA
>KSG66_00625
ATGCTTCAATTTGAACAAATCAAAGATTCAAAGCAGTTAAACGGTCTTGCGCTTGCTTATATGGGTGATGCCATTTTTGAAATATATGTCCGGCATCACCTGCTTAAGCAGGGCTTTACGAAACCGAATGACCTTCATAAGAAGGCGAGCCGGATTGTATCGGCAAAATCACAGGCAGACATATTGTTCCGCCTTCAGGACGAATCCTTTTTCACGGAGGAAGAGGAAGCCGTGCTGAGAAGAGGCAGAAACGCGAAATCAGGGACGACGCCAAAAAACACAGATGTACAGACGTACCGCCATAGTACAGCTTTTGAGGCTTTACTCGGATACCTTTTTCTTGAGAAAAGAGAAGAAAGACTGAATCAGCTGATTGCTGAGGCTATACAAGTCGGGACGTCAGGGAGGAAAACAAATGAGTCAGCAACATGA
>KSG66_00630
ATGAGTCAGCAACATGATTACGTCATAGGAAAAAACGCTGTGATTGAGACGTTAAAGTCAGATCGCAAGCTGTATAAGTTATGGATGGCGGAAAACACAGTAAAAGGACAGGCGCAGCAAGTTATGGAGCTTGCTAAAAAGCGCGGCGTCACCATTCAATTTGTACCGAGGAAAAAACTCGATCAGATGGTGGAGGGGCAGCATCAGGGTGTTGTCGCCCAGGTGGCAGCATATGAATATGCACAATTAGACGAATTATATAAAAGAGCGGAAGAGAGAAACGAACAGCCTTTCTTTCTCATATTGGACGAGCTGGAAGACCCTCATAATCTCGGTTCCATCATGAGAACGGCTGACGCTGTCGGTGCACACGGCATCGTGATTCCGAAACGCAGAGCGGTCGGACTGACTTCGACGGTCGCAAAAGCTTCGACCGGTGCGATTGAACACATTCCCGTCGTGAAGGTGACCAACCTTGCCCGGACACTTGATGAAATGAAGGAGCGGGGGATTTGGGTCGTCGGAACGGATGCATCCGCCCGGGAAGACTACCGCTCTATGGACGGCAAGATGCCTTTGGCGCTCGTTATCGGAAGCGAAGGCAGAGGAATGGGCCGGCTTGTGAAAGAGAAATGTGATTTTCTCATTAAGCTTCCGATGGCCGGAAAAGTCACGTCTTTGAATGCGTCGGTAGCGGCCGGCCTTCTCATGTATGAAGTCTACCGGAAGCGCAATCCTTTAGGGGAATGA
>KSG66_00635
ATGGACATCCTGTTAGTAGACGGATACAACATGATTGGAGCTTGGCCGCAGCTAAAGGATTTAAAAGCGAACAGTTTTGAAGAAGCGAGAGATGTACTGATCCAGAAGATGGCGGAATATCAGTCCTACACGGGAATCAGAGTCATTGTGGTGTTTGACGCACACCTGGTAAAAGGCATAGAGAAAAAACAAACGAATCACAGAGTCGAAGTGATTTTCACACGGGAGAATGAAACGGCGGATGAGCGGATCGAGAAGCTTGCCCAGGCGCTGAATAATATTGCGACACAGATTCATGTCGCAACTTCCGATTATACGGAGCAGTGGGCGATCTTCGGACAAGGGGCTCTCCGTAAATCCGCCCGGGAGCTCCTGAGGGAAGTGGATACGATAGAACGCCGGATTCAAAGGCGGGTTTCAAAGATCACTTCTGAAAAACCACCGGGTAAAATCGAGCTGTCCGAAGAGGTTTTGAAAACGTTTGAAAAGTGGCGCCGAGGCGGTCTGGATTAG
>KSG66_00640
GTGAATCTACAGAACAGCAAGGGAAAGTTCAACAAAGTGCAATTTTGCCAGTTGGAGGACGAGCAGGTCATTGAAAAGGTTCATGTTGGGGATAGTGATGCGTTAGATTACTTGATTACGAAGTACCGTAATTTTGTACGGGCGAAAGCAAGGTCTTATTTTTTAATAGGGGCCGACAGAGAAGATATTGTACAGGAAGGGATGATAGGCTTATATAAGTCTATCCGAGACTTTAGAGAGGACAAGCTTACTTCATTTAAAGCTTTTGCAGAATTATGCATTACCCGCCAGATTATTACCGCAATAAAGACAGCTACCCGTCAGAAACACATTCCTTTAAATTCCTATGTTTCTTTAGACAAACCTATTTTTGATGAAGAATCTGACAGAACACTGCTTGATGTCATTTCAGGCGCTAAAACGTTAAATCCTGAAGAGATGATTATTAATCAGGAAGAATTTGATGATATCGAAATGAAAATGGGAGAACTGCTGAGCGATCTGGAGAGAAAGGTGCTTGTTTTGTACTTGGACGGAAGAAGTTACCAAGAGATTTCAGATGACTTAAACCGACACGTAAAATCAATCGATAATGCCCTGCAGCGCGTGAAGCGCAAGCTTGAAAAGTATTTAGAAATAAGAGAGATCAGCCTGTAG
>KSG66_00645
ATGAGAAAAAAGATTACGCTGGCATGCAAAACATGCGGAAATCGTAATTATACGACAATGAAAAGCTCTGCATCAGCGGCTGAGCGGTTAGAAGTTAAGAAGTACTGCAGCACTTGCAATTCACATACAGCTCATTTAGAAACAAAATAG
>KSG66_00650
ATGCGCATGATGAGTTTCTTTAAAGATGTTGGGAAAGAAATGAAAAAGGTTAGCTGGCCTAAAGGCAAAGAGTTAACGCGCTATACAATCACGGTGATTTCAACGGTTATCTTTTTTGTTATCTTTTTTGCCCTCCTTGATACAGGAATTTCTCAATTAATTCGTTTAATAGTTGAATAA
>KSG66_00655
ATGGAAAAGAATTGGTATGTTGTTCATACGTATTCCGGTTATGAAAACAAAGTAAAAGCAAACCTTGAAAAACGTGTGGAATCAATGGGAATGCAGGATAAAATTTTCCGCGTTGTCGTCCCTGAAGAAGAAGAGACTGATATTAAGAACGGCAAGAAAAAAGTAGTCAAAAAGAAAGTGTTCCCGGGTTATGTGCTTGTTGAAATCGTCATGACTGATGATTCCTGGTATGTGGTCCGCAACACGCCGGGCGTTACCGGATTCGTCGGATCAGCCGGTTCAGGCTCAAAGCCGACTCCGCTTCTTCCTGGCGAAGCGGAAACCATCTTAAAACGCATGGGCATGGATGAGCGGAAAACCGACATTGATTTTGAATTGAATGAGACAGTCAAAGTCATAGACGGACCTTTCGCCAACTTTACAGGATCAATTGAAGAGATTGATTATGATAAGAGCAAAGTGAAAGTATTCGTTAACATGTTCGGCCGTGAAACGCCGGTTGAACTGGAATTTACCCAGATCGACAAATTGTAA
>KSG66_00660
GTGGCTAAAAAAGTAGTAAAAGTTGTAAAATTGCAAATTCCTGCTGGAAAAGCTAACCCAGCGCCGCCAGTTGGACCTGCACTAGGTCAAGCCGGTGTAAATATCATGGGATTCTGTAAGGAGTTTAACGCTCGTACAGCTGACCAAGCTGGTTTAATCATTCCTGTTGAAATTTCGGTTTACGAAGACCGTTCATTTACATTTATTACAAAAACTCCGCCTGCTGCAGTATTGCTTAAAAAAGCAGCTGGAATTGAGTCTGGTTCTGGTGAACCAAACCGTAATAAAGTGGCAACCGTTAAGCGCGATAAGGTTCGCGAAATCGCTGAAACGAAAATGCCTGACTTAAACGCAGCAGACGTTGAAGCGGCAATGCGCATGGTTGAAGGTACTGCCCGCAGTATGGGTATCGTTATCGAGGATTAA
>KSG66_00665
ATGGCTAAAAAAGGTAAAAAGTACGTTGAAGCTGCGAAGCTTGTAGACCGTGCGAAAGCTTACGACGTCGCTGAAGCAGTGGCGCTTACTAAAAAAACAAACACAGCTAAATTCGACGCTACAGTTGAAGTTGCTTTTCGTTTAGGGGTTGACCCTCGTAAAAACGATCAGCAAATCCGCGGTGCAGTTGTACTTCCTAACGGAACTGGTAAAACTCAGCGCGTGCTTGTATTCGCTAAAGGCGAAAAAGCAAAAGAAGCTGAAGCTGCCGGTGCAGACTACGTTGGCGATTCTGATTACATCGCGAAAATCCAGCAAGGCTGGTTCGAATTCGATGTAATCGTTGCGACTCCTGACATGATGGGTGAAGTCGGTAAAATCGGCCGTGTGCTTGGACCAAAAGGTCTTATGCCAAACCCTAAAACAGGAACTGTTACATTCGAAGTAGAAAAAGCAATCGGCGAAATCAAAGCTGGTAAAGTAGAATACCGCGTTGACAAAGCTGGTAACATCCATGTTCCGATCGGAAAAGTTTCTTTCGAGGATGAAAAACTTGTTGAGAACTTCACAACAATGTATGATACAATCCTGAAAGCAAAACCGGCTGCGGCCAAAGGTGTTTACGTGAAAAACGTTGCCGTTACTTCTACTATGGGCCCTGGTGTCAAAGTAGACGCTTCTACTTTCAACGTAAAATAA
>KSG66_00670
ATGAGCAGCGCAATTGATACAAAAAAAGTTGTTGTTGAAGAGATTGCTTCTAAACTGAAAGAAAGCAAATCAACGATCATCGTTGACTACCGCGGACTTAACGTTTCTGAAGTAACTGAACTCCGTAAACAGCTTCGCGAAGCTAACGTAGAGTTCAAAGTGTACAAAAACACAATGACTCGCCGTGCGGTTGAACAAGCTGAACTTGATGGTTTGAATGATGTCTTAACTGGACCGAATGCGATCGCATTCAGTACTGAAGATGTTATCGCTCCGGCAAAAGTTCTTAACGAGTTCGCGAAAAATCACGAAGCTCTGGAAATCAAAGCGGGCGTTATCGAAGGAAAAGTATCTTCTGTTGAAGAAGTGAAAGCTCTTGCTGAACTTCCTTCACGCGATGGCTTACTTTCTATGTTGCTTAGCGTACTTCAAGCTCCAGTTCGCAACCTTGCACTTGCAGCTAAAGCAGTTGCAGACCAAAAGGAAGAACAAGGCGCTTAA
>KSG66_00675
ATGGCTTTAAATATCGAAGAAATCATTGCTTCCGTTAAAGAAGCAACTGTACTTGAACTGAACGACCTAGTAAAAGCAATCGAAGAAGAATTTGGCGTAACTGCTGCTGCTCCTGTAGCTGTAGCTGGCGGAGCTGCTGCTGGCGGCGCTGCTGAAGAGCAAAGCGAATTCGACCTTATCCTTGCTGGTGCAGGTTCTCAGAAAATCAAAGTTATCAAAGTTGTTCGTGAAATCACTGGTCTTGGCTTGAAAGAAGCTAAAGAACTTGTTGACAACACTCCAAAACCACTTAAAGAAGGTATTGCGAAAGAAGAAGCTGAAGAGCTTAAAGCTAAACTTGAAGAAGTTGGCGCTTCTGTAGAAGTTAAGTAA
>KSG66_00680
ATGAGTGAACACTATTATTCAGAAAAACCTTCAGTTAAAAGCGATAAACAGACATGGTCATTTACACTGCGGAACAGATCTTATACATTCACAAGTGACAGCGGCGTTTTCTCGAAAAAGGAAGTTGATTTCGGTTCGCGCGTCTTAATTGAAGCGTTTGAAGAGCCGGAGATCGACGGTGACTTCCTGGATGCAGGCTGCGGTTACGGCCCGATCGGTCTGTCGCTCGCCGGTGCATTTACAGACCGGACCGTGCACATGATTGACGTGAATGAAAGAGCCGTAGAGCTGTCAAATGAAAATGCAGAAAAAAACGGAATAAAAAACGTTCGGATTTATCAGAGTGATTTATTTTCAAATATTGATTCTGCTCAAACATTTGCTTCTATTTTTACAAACCCCCCAATCCGCGCCGGAAAAAAAGTTGTCCATGCCATTTTTGAAAAAAGCGCTGAGCATTTAAGGGCTTCAGGTGAATTGTGGATCGTTATACAGAAAAAACAGGGCGGGCCTTCTGCCATTGAAAAACTGAAGGAGCTTTTTGACGAAGTTTCTGTGGTTCAAAAAAAGAAAGGCTATTATATCATAAAAGCAAAAAAAGTTTGA
>KSG66_00685
TTGACAGGTCAACTAGTTCAGTATGGACGACACCGCCAGCGCAGAAGCTATGCTCGCATTAGCGAAGTGTTAGAATTACCAAATCTCATTGAAATTCAAACCTCTTCTTATCAGTGGTTTCTTGATGAGGGTCTTAGAGAGATGTTTCAAGACATATCACCAATTGAGGATTTCACTGGTAACCTCTCTCTAGAGTTCATTGACTACAGTTTAGGAGATCCTAAGTATCCCGTTGAAGAGTCAAAAGAACGTGATGTGACTTACTCAGCTCCGCTGAGAGTGAAGGTTCGTTTAATTAACAAAGAAACTGGAGAGGTAAAAGATCAGGATGTCTTCATGGGTGATTTCCCTATTATGACAGATACCGGTACTTTTATCATCAACGGTGCAGAACGTGTTATCGTATCTCAGCTTGTTCGGTCTCCAAGTGTATATTTCAGTGGTAAAGTAGACAAAAACGGTAAAAAAGGTTTTACCGCGACTGTCATTCCAAACCGTGGCGCATGGTTAGAATACGAAACTGATGCGAAAGATGTTGTGTATGTCCGCATTGATCGCACACGTAAGTTGCCGGTTACGGTTCTTTTGCGTGCTCTCGGCTTCGGTTCCGACCAAGAGATTCTCGATCTCATTGGTGAGAACGAATATCTCCGCAATACACTGGATAAGGACAACACTGAAAACAGTGACAAAGCGCTTCTTGAAATCTATGAGCGCCTTCGTCCCGGAGAGCCGCCTACAGTAGAAAATGCAAAAAGCTTGCTGGATTCCCGTTTCTTCGATCCGAAGCGATACGACCTTGCGAATGTAGGACGCTATAAAATTAATAAAAAGCTTCATATCAAGAACCGCCTGTTTAACCAGCGCCTTGCAGAAACACTGGTGGATCCGGAAACCGGTGAAATTCTCGCTGAAAAAGGGCAGATTCTTGACAGAAGAACACTTGATAAAGTATTGCCATACTTAGAAAATGGAATCGGCTTCAGAAAACTTTATCCTAACGGCGGCGTTGTCGAGGATGAAGTGATGCTTCAATCCATTAAAATCTATGCTCCTACCGATGCAGAAGGAGAGCAGACGATCAATGTGATCGGCAATGCTTACATCGAAGAAGCGATTAAAAACATTACGCCTGCTGATATTATTTCTTCTATCAGCTACTTCTTCAACCTCCTGCACGGAGTGGGCGACACTGATGATATCGACCATCTCGGAAACCGCCGTCTGCGTTCTGTAGGTGAGCTCCTGCAAAACCAATTCCGTATCGGTTTAAGCCGGATGGAACGTGTCGTACGTGAAAGAATGTCTATTCAAGACACAAATACAATTACGCCGCAGCAGCTGATTAACATCAGACCTGTTATTGCGTCTATTAAAGAGTTCTTCGGAAGCTCACAGCTTTCTCAATTCATGGATCAGACGAACCCGCTTGCTGAATTGACGCACAAACGCCGTCTGTCAGCTCTCGGACCGGGCGGTTTGACACGTGAGCGCGCAGGTATGGAAGTACGTGACGTTCACTACTCTCACTATGGCCGTATGTGCCCGATTGAAACGCCTGAGGGCCCGAACATCGGTTTGATCAACTCATTGTCATCATTTGCGAAAGTAAACCGCTTTGGTTTCATTGAGACGCCATACCGCCGCGTTGATCCTGAAACAGGAAAAGTAACGCCTAGAATCGACTACCTGACTGCTGATGAAGAGGATAACTATGTCGTAGCCCAAGCGAATGCTAAGCTGAGCGATGACGGTTCTTTCTTGGATGACAGCATCGTAGCGCGTTTCAGAGGGGAAAACACCGTTGTAGCCCGCAACCGCGTGGATTACATGGACGTTTCTCCTAAACAGGTTGTTTCTGCTGCGACAGCATGTATTCCGTTCTTGGAAAACGATGACTCTAACCGTGCTCTAATGGGAGCGAACATGCAGCGTCAGGCTGTGCCTTTGATGCAGCCGGAAGCTCCGATCGTCGGAACGGGTATGGAATACGTATCCGGTAAAGACTCCGGTGCAGCCGTTATTTGTAAACACCCTGGTATCGTTGAACGGGTGGAAGCGAAAAACGTATGGGTGCGCCGCTATGAAGAAATTGACGGCCAAAAAGTAAAAGGCAACCTGGATAAGTACAGCTTGCTGAAATTTGTCCGCTCCAACCAAGGTACGTGCTACAACCAGCGTCCGATCGTCAGTGTCGGCGATGAAGTAGTCAAAGGAGAAATCCTTGCTGACGGACCTTCAATGGAGCTTGGCGAACTTGCTCTCGGCCGCAACGTAATGGTCGGCTTCATGACATGGGATGGTTACAACTATGAGGATGCCATCATCATGAGTGAACGCCTTGTGAAAGATGATGTATACACATCTATTCACATTGAAGAATATGAATCAGAAGCACGTGATACAAAGCTTGGGCCTGAAGAGATCACCCGCGATATTCCAAACGTAGGGGAAGACGCGCTTCGCAATCTTGATGACCGCGGAATTATCCGTATCGGTGCGGAAGTCAACGACGGAGACCTTCTCGTAGGTAAAGTAACGCCTAAAGGTGTAACTGAGCTTACGGCTGAAGAACGCCTTCTGCATGCGATCTTTGGAGAAAAAGCGCGTGAAGTCCGTGATACTTCTCTCCGTGTGCCTCACGGCGGCGGCGGAATTATCCACGACGTAAAAGTCTTCAACCGTGAAGACGGCGACGAACTTCCTCCGGGAGTGAACCAGCTTGTACGCGTATATATCGTTCAGAAACGTAAGATTTCTGAAGGTGATAAAATGGCCGGACGTCACGGAAACAAAGGGGTTATCTCGAAGATTCTTCCTGAAGAAGATATGCCTTACCTTCCTGACGGCACGCCGATCGATATCATGCTTAACCCGCTGGGTGTACCATCACGTATGAATATCGGTCAGGTATTAGAACTTCACATGGGTATGGCTGCCCGCTACCTCGGCATTCACATCGCGTCACCTGTATTTGACGGCGCGCGTGAAGAAGATGTGTGGGAAACACTTGAAGAAGCAGGCATGTCAAGAGACGCTAAAACAGTTCTTTATGACGGCCGTACGGGAGAACCGTTTGACAACCGTGTATCTGTCGGAATCATGTACATGATCAAACTGGCGCACATGGTTGATGATAAACTTCATGCCCGTTCGACAGGTCCTTACTCACTTGTTACGCAGCAGCCTCTCGGCGGTAAAGCCCAATTCGGCGGACAGCGTTTCGGTGAGATGGAGGTTTGGGCGCTTGAAGCTTACGGCGCAGCTTACACGCTTCAAGAAATCCTGACTGTGAAGTCCGATGACGTGGTCGGACGTGTGAAAACATATGAAGCCATCGTCAAAGGCGACAATGTTCCAGAGCCTGGTGTTCCGGAATCATTCAAAGTATTGATCAAAGAGCTTCAAAGCTTAGGTATGGACGTAAAAATCCTTTCAGGCGATGAAGAAGAAATAGAAATGAGAGATCTAGAAGACGAGGAAGATGCGAAACAAGCTGACGGCCTTGCATTATCAGGTGATGAAGCGCCGGAAGAAACAGCATCTCCAGACGTTGAACGTGACGCAGTAACGAAAGAATAG
>KSG66_00690
TTGCTAGATGTGAACAATTTTGAGTATATGAACATCGGTCTTGCTTCACCGGATAAAATCCGTTCATGGTCTTTTGGTGAAGTGAAAAAGCCTGAAACGATAAACTATCGTACATTGAAACCTGAAAAGGACGGCCTGTTCTGCGAACGCATTTTCGGACCGACTAAGGACTGGGAATGTCATTGCGGCAAGTACAAGCGGGTTCGTTATAAAGGCGTAGTTTGTGACCGTTGCGGAGTTGAAGTAACGCGGGCTAAAGTCCGTCGTGAGAGAATGGGGCATATTGAACTGGCTGCCCCGGTTTCTCACATTTGGTATTTCAAAGGTATTCCGAGCCGTATGGGTCTTGTATTGGATATGTCACCGCGTGCGCTGGAAGAAGTTATTTACTTTGCTTCTTACGTCGTAACTGACCCGGCCAATACACCGCTCGAAAAGAAACAGCTTTTATCTGAAAAGGAATACCGTGCGTATCTGGATAAGTACGGAAACAAATTCCAAGCCTCTATGGGTGCGGAAGCCATTAATAAACTTCTGCAGGACATCGACCTGGTCAAAGAAGTTGATATGTTAAAAGAAGAGCTGAAGACTTCTCAGGGACAGCGCCGTACACGTGCGATCAAACGCCTTGAAGTGCTTGAAGCCTTCCGTAATTCAGGAAACAAGCCGTCTTGGATGATCCTCGACGTGCTTCCGGTTATTCCGCCTGAATTAAGACCGATGGTTCAGCTTGACGGCGGACGTTTCGCAACGTCTGACCTGAACGACCTTTACCGTCGTGTCATCAACCGTAATAACCGTTTAAAACGTCTGTTAGACCTCGGCGCGCCAAGCATCATCGTTCAGAACGAAAAACGTATGCTTCAGGAAGCAGTCGACGCTCTGATTGACAACGGACGCCGCGGCCGTCCGGTTACCGGACCGGGTAACCGTCCGCTTAAATCTCTTTCTCACATGCTGAAAGGGAAACAAGGGCGTTTCCGTCAGAACCTTCTCGGTAAACGTGTAGACTACTCAGGACGTTCCGTTATCGTCGTAGGTCCGCATCTGAAAATGTATCAGTGCGGTTTGCCGAAGGAAATGGCGCTTGAGCTCTTCAAGCCTTTCGTCATGAAAGAGCTTGTTGAAAAAGGCCTTGCTCACAATATCAAGAGCGCAAAACGCAAAATCGAACGCGTGCAGCCTGAAGTATGGGATGTACTTGAATCTGTCATTAAGGAGCATCCGGTCTTACTGAACCGTGCCCCTACTCTTCACAGATTAGGTATCCAGGCTTTCGAACCGACGCTTGTTGAAGGACGCGCCATCCGTCTTCACCCGTTAGTATGTACAGCTTATAACGCTGACTTTGACGGTGACCAAATGGCGGTTCACGTACCTTTATCAGCTGAGGCTCAAGCTGAGGCGCGCATTCTGATGCTTGCGGCCCAAAACATCTTGAACCCTAAAGATGGTAAACCGGTTGTTACGCCGTCTCAGGATATGGTATTAGGAAACTACTACCTGACGCTTGAGCGCGCCGGAGCAGTCGGCGAGGGTATGGTTTTCAAAAATACGGACGAAGCGCTTCTTGCTTATCAAAACGGTTATGTTCACCTTCATACGAGAGTAGCTGTTGCAGCGAACTCCCTTAAGAATGTGACATTTACTGAAGAACAGCGTTCAAAATTGTTAATTACAACTGTCGGTAAGCTCGTCTTCAATGAAATTCTTCCGGAATCATTCCCTTACATGAATGAACCAACGAAGAGCAACATTGAAGAGAAGACACCTGACCGTTTCTTCTTAGACAAAGGTGCTGACGTAAAAGCTGTGATTGCTGAGCAGCCGATCAACGCACCGTTTAAAAAAGGCATTCTCGGTAAAATCATCGCGGAAATCTTTAAACGATTCCATATCACGGAAACGTCTAAAATGCTTGACCGCATGAAAAACCTCGGTTTCAGATATTCAACGAAAGCCGGCATCACAGTAGGGGTTTCTGATATCGTCGTTCTCGATGATAAACAGGAAATCCTTGAAGAAGCACAAAGCAAAGTTGATAATGTCCTGAAACAGTTCAGACGCGGTTTAATCACCGAAGAAGAACGTTATGAAAGAGTCATTTCAATTTGGAGTTCAGCGAAAGATGTTATCCAAGGCAAACTGATGAAATCATTAGACGAAGTCAACCCGATCTACATGATGAGTGACTCAGGAGCCCGTGGTAACGCATCTAACTTTACACAGCTTGCGGGTATGCGCGGTCTGATGGCCAACCCGGCTGGACGAATCATTGAATTGCCGATTAAATCAAGTTTCCGTGAAGGTCTGACAGTATTGGAGTACTTTATCTCCACTCACGGTGCGCGTAAAGGTCTTGCCGATACCGCCCTGAAAACAGCTGACTCAGGTTACCTTACACGCCGTCTTGTTGATGTTGCGCAGGATGTTATCATTCGTGAAACAGATTGCGGAACAGACCGCGGTATTCTTGCAAAACCGCTCAAAGAAGGCACGGAAATCATCGAGCGTCTGGAAGAGCGTCTGATCGGACGTTTCGCCAGAAAACAGATCAAACATCCTGAAACGGGTGCTGTGCTCATTAACGAAAATGAATTGATCGATGAAGATAAAGCGCTGGAAATCGTTGAAGCCGGAATCGAAGAAGTGTGGATCCGTTCCGCGTTCACATGTAACACTCCTCATGGTGTATGTAAACGATGCTACGGACGTAACCTTGCAACCGGAACTGATGTTGAAGTCGGCGAAGCAGTAGGTATTATCGCCGCTCAATCTATCGGTGAGCCTGGAACACAGTTAACAATGCGTACGTTCCACACAGGCGGGGTTGCCGGAGACGATATCACACAAGGTCTTCCGCGTATCCAAGAGCTTTTCGAAGCGCGTAATCCGAAAGGTCAAGCGACGATTTCTGAAATTGACGGTACAATTGCCGAAATCAATGAAGTCCGCGACAAACAGCAGGAGATTGTTGTTCAGGGCGCTGTTGAGACACGTTCATACACGGCACCTTACAACTCACGCCTGAAAGTGGCTGAGGGTGATCAGATTACCCGCGGCCAAGTGCTGACAGAAGGTTCTATCGATCCGAAAGAACTTCTTAAAGTCACTGACCTGACAACGGTTCAGGAATATCTTCTGCATGAGGTTCAGAAGGTTTACCGTATGCAGGGGGTTGAAATCGGCGATAAACACGTAGAAGTAATGGTTCGCCAGATGCTTCGCAAAGTCCGTGTGATCGATGCCGGAGATACTGATGTTCTCCCTGGCACATTGCTTGATATTCACCAATTTACAGAAGCGAACAAAAAAGTGCTGCTTGAAGGCAATCGACCTGCTACAGGCCGTCCTGTCCTTCTCGGTATCACAAAAGCTTCACTCGAGACGGATTCATTCTTGTCTGCCGCATCATTCCAAGAAACAACACGCGTTCTTACAGATGCTGCGATTAAAGGCAAGCGCGATGAACTTCTCGGCCTGAAAGAGAATGTTATCATCGGTAAACTGGTTCCGGCCGGTACCGGTATGATGAATTACAGAAAAGTAAAACCTGTTTCAAACGTTCAGCCTTCGGAAGATATGGTTCCGGCTGAATAA
>KSG66_00695
ATGTCTTATGATAAAGTATCACAGGCCAAATCAATTATTATTGGTACGAAGCAAACAGTGAAAGCTCTAAAACGAGGTTCAGTGAAGGAAGTCGTCGTGGCAAAAGACGCGGATTCAGTTCTTACGGCTGGCGTTATCCAGCTTGCAAAGAACCAAAATACCGCTGTCTGTATGGTGGATTCCATGAAAAAGCTCGGCAAAGCCTGCGGAATTGAAGTGGGAGCAGCAGCTGTTGCCATTATGTTATAG
>KSG66_00700
ATGCCTACAATTAATCAGCTAATTCGCAAGGGACGCGTGAGCAAAGTTGAAAACTCTAAGTCACCTGCATTAAACAAAGGATACAACAGCTTTAAAAAAGAGCACACTAACGTATCTTCTCCACAAAAACGCGGGGTATGTACTCGTGTGGGTACAATGACACCGAAAAAACCGAACTCAGCACTTCGTAAATATGCTCGTGTTCGTTTGACTAACGGAATCGAGGTTACTGCCTACATTCCTGGTATCGGTCACAACCTGCAAGAGCACAGCGTTGTACTGATCCGCGGCGGACGTGTAAAAGACTTACCGGGGGTACGCTACCACATCGTTCGTGGCGCGCTTGATACTGCCGGAGTTGAAAACCGTGCGCAAGGCCGTTCTAAATACGGTACGAAACGTCCTAAAGCAAAGTAA
>KSG66_00705
ATGCCACGTAAAGGTCCTGTAGCAAAAAGAGATGTTTTACCTGATCCGCTTTACAACTCTAAGCTGGTATCCCGCCTGATCAACAAAATGATGATCGACGGTAAAAAAGGTAAATCTCAAACAATCCTATACAAGTCATTCGATATCATTAAAGAACGCACTGGCAATGATGCAATGGAGGTTTTCGAACAAGCATTGAAAAACATCATGCCTGTACTTGAAGTAAAAGCACGCCGTGTAGGTGGAGCTAACTACCAAGTGCCTGTAGAAGTTCGTCCTGAACGCCGTACAACTCTTGGTCTTCGCTGGTTGGTTAACTATGCGCGTCTTCGCGGAGAAAAAACAATGGAAGAGCGCCTTGCTAACGAAATTCTTGATGCAGCTAACAACACTGGTGCTGCCGTTAAGAAACGTGAAGACACTCACAAGATGGCAGAAGCGAACAAAGCATTTGCTCACTACCGCTGGTAG
>KSG66_00710
ATGGCAAGAGAGTTCTCCTTAGAAAAAACTCGTAATATCGGGATCATGGCTCACATCGATGCCGGTAAAACGACTACTACAGAACGGATCTTGTTCTACACAGGCCGTATCCACAAAATTGGCGAAACTCACGAAGGTGCTTCGCAAATGGACTGGATGGAGCAGGAACAAGAACGCGGTATCACAATCACTTCTGCAGCAACGACTGCACAGTGGAAAGGTTACCGTGTAAACATCATCGATACACCGGGACACGTAGACTTCACAGTTGAAGTTGAACGTTCACTCCGTGTACTTGATGGTGCGGTTGCCGTACTTGATGCTCAATCAGGTGTTGAGCCTCAGACAGAAACAGTATGGCGCCAAGCAACAACTTACGGAGTACCGCGTGTTGTATTTGTCAACAAAATGGACAAAATCGGTGCAGACTTCCTTTACTCTGTAGGCACTTTAAGAGACCGTCTTCAAGCTAACGCTCACGCAATTCAATTGCCGATCGGCGCTGAAGACAACTTCGAAGGTATCATCGACTTAGTAGAAAACGTTGCGTATTTCTACGAAGATGACCTTGGAACTCGTTCAGATGCGAAAGAAATCCCTGAAGAGTACAAAGAACAAGCTGAAGAGCTTCGCAGCAGCCTGATTGAAGCTGTAGCTGAGCTTGATGAAGAGCTTATGGAAAAGTACCTTGAAGGTGAAGAAATCACTATCCCTGAACTGAAAGCTGCTATCCGTAAAGGTACACTGAATGTTGAATTCTACCCTGTACTTGTTGGTTCTGCTTTCAAAAACAAAGGTGTTCAGCTAGTACTTGATGCTGTTCTTGACTACCTTCCTGCGCCAACTGATGTTGCTGCAATCAAAGGTGTACGTCCTGATACAGATGAAGAGATCGTTCGTCATTCTTCTGATGAAGAGCCATTCTCTGCACTTGCATTTAAAGTTATGACTGACCCTTATGTCGGTAAGCTGACATTCTTCCGCGTATATTCCGGTACACTTGATTCCGGTTCATATGTAAAGAACTCTACAAAAGGCAAGCGTGAGCGCGTAGGACGTATCCTTCAAATGCACGCTAACAGCCGTGAAGAGATCTCTACTGTTTACGCTGGAGACATCGCAGCTGCTGTAGGTCTAAAAGATACTTCTACTGGAGATACTCTATGTGATGAGAAGGATCTTGTAATCCTTGAATCAATGGAATTCCCAGAGCCTGTTATCGACGTAGCGATTGAGCCTAAATCAAAAGCTGACCAAGATAAAATGGGTATCGCTTTAGCGAAACTTGCTGAAGAAGATCCTACATTCCGTACACAAACAAACCCTGAAACGGGTCAAACAATCATCTCTGGTATGGGTGAGCTTCACCTTGATATCATTGTTGATCGTATGAAGCGTGAGTTCAAAGTTGAAGCTAACGTTGGTGCTCCTCAAGTTGCGTACCGTGAGACATTCCGTACCGGTGCAAAAGTTGAAGGTAAATTCGTACGTCAATCAGGCGGACGCGGTCAGTTCGGTCACGTTTGGATCGAATTTGAACCGAACGAAGAAGGCGCTGGCTTTGAATTCGAAAACGCAATCGTCGGTGGTGTTGTTCCTCGTGAATACATCCCAGCCGTACAAGCAGGTCTTGAAGACTCTCTTGAAAATGGTGTCCTAGCCGGATTCCCGCTAATCGACATCAAGGCGAAACTTTTTGATGGATCTTACCATGATGTTGACTCAAACGAAATGGCGTTTAAAGTCGCTGCTTCTATGGCATTGAAAAATGCAGTCAGCAAATGTAACCCAGTTCTTCTTGAACCAATCATGAAAGTTGAAGTTGTTATTCCTGAAGAATACATGGGAGACATCATGGGTGATGTTACTTCTCGTCGCGGACGCGTAGAAGGTATGGAAGCTCGCGGTAACGCTCAAGTTGTGCGTGCGATGGTACCTCTTGCTGAAATGTTCGGTTACGCTACTGCCCTTCGTTCTAACACGCAAGGACGCGGTACGTTCACAATGTTCATGGATCACTACGAAGAAGTGCCGAAGAGCATCGCTGAAGAAATTATCAAAAAAAATAAAGGCGAATAA
>KSG66_00715
ATGGCTAAAGAAAAATTCGACCGTTCCAAATCACATGCCAATATCGGTACAATTGGACACGTTGACCATGGTAAAACAACATTAACTGCTGCTATCTCAACAGTACTTCATAAGAAATCTGGTAAAGGTACAGCTATGGCGTACGATCAAATTGATGGTGCTCCAGAAGAACGTGAGCGCGGTATCACAATCTCTACTGCACACGTTGAGTACGAAACTGACACTCGTCACTATGCACACGTTGACTGCCCAGGACACGCTGACTATGTTAAAAACATGATCACTGGTGCTGCGCAAATGGACGGAGCTATCCTTGTAGTATCTGCTGCTGATGGCCCAATGCCACAAACTCGTGAGCACATCCTTCTTTCTAAAAACGTTGGTGTACCATACATCGTAGTATTCCTTAACAAATGCGACATGGTAGACGACGAAGAGCTTCTTGAGCTTGTTGAAATGGAAGTTCGCGATCTTCTTAGCGAATACGACTTCCCTGGTGATGATGTACCAGTTGTTAAAGGTTCTGCTCTTAAAGCTCTTGAAGGTGACGCTGAGTACGAAGAAAAAATTCTTGAACTTATGGCTGCAGTTGATGAGTACATCCCAACTCCAGAACGCGACACTGACAAACCATTCATGATGCCAGTTGAGGACGTATTCTCAATCACTGGTCGTGGTACAGTTGCTACTGGCCGTGTAGAACGCGGACAAGTTAAAGTCGGTGACGAAGTTGAAATCATCGGTCTTCAAGAAGAAAACAGCAAAACAACTGTTACAGGTGTTGAAATGTTCCGTAAGCTTCTTGACTATGCTGAAGCTGGAGACAACATCGGTGCACTTCTTCGCGGTGTAGCTCGTGAAGACATCCAACGTGGACAAGTACTTGCTAAACCAGGTACAATCACTCCACACAGCAAATTCAAAGCTGAAGTTTACGTTCTTTCTAAAGAAGAGGGTGGACGTCATACTCCATTCTTCTCTAACTACCGTCCTCAGTTCTACTTCCGTACAACTGACGTAACTGGTATCATCAATCTTCCAGAAGGCGTAGAAATGGTTATGCCTGGAGATAACACTGAAATGATCGTTGAACTTATCTCTACAATCGCTATCGAAGAAGGAACTCGTTTCTCTATTCGTGAAGGCGGACGTACAGTTGGTTCAGGCGTTGTTTCTACAATCACTGAGTAA
>KSG66_00720
ATGAACGATAACTTCAAGAAAACCAATCGTATTTCAATGCTTCAGCAATTGCTGATTAATGGCAGTGAACAAACCATTATGATTAATGGTGATGACAGGAGTAATCCGCTGCTTTTGTTTTTGCACGGCGGTCCCGGCACGCCTCAAATCGGCTATGCGAGAAAATACCAGAATAAGCTGGAAAAGCATTTCACCGTTGTGAACTGGGATCAGAGAGGGGCGGGTCTCTCTTATTCAAAGGAAATTCCGGGTTCATCTATGACTTTAAATCAGCTGACAGCCGATACCATTCATTTGACCGAACACTTATGCAAGCAATTCAGCAGGCAAAAAATATATATCGCCGGCTATTCGTGGGGTTCAGTTCTGGCGCTTCATGTTCTTCAAGAGAGACCTGATTTGTATTATGCGTATATCGGTATCAGTCAGGTGGTTAATATTCAAAAGGAAGAAACGGAAGCTTACCGGCTGATGATGGAATGGAGCAGGCAACGGAAACATTTCCTGCTGGAAAAGACGCTGCGCTTTATCGGAGCGCCTCCATGGGAGAAACAGCTGCAGCGATCGTTATTTCTGCTTTGTATCGAGATGAGGGGAGGGGGCTTTACCCATCATCCGATCGGTGCTCTTAAAGCAGGGGGGCGAATGCTGTTTGGTGAACCGTACGGTGTGAGAGGGAGCTTCTTAGCCGCGCGGGGACAAATGTTCAGCCTGAAACACCTGTGGGAGGATCTCATTTTCTTTGATGCCGGGAAATCAGTTTCTTCTATTATAATACCGTGCTGTTTTATGTCAGGGAGATACGATTTGACGGTCCCGGGGACGACGTCTTATGAATATTATCAGAAGGTTGATGCGCCTTATAAAGAATGGCATTGGTTTGAGAACTCAGCCCATTCGCCTCACTTGGAGGAACCGGATCGCTTTGCCGAAGTTGTCAGCCGGTTCGCATCGTTCCATCTCTGA
>KSG66_00725
ATGGCAAAACAAAAAATTCGTATTCGTTTAAAAGCATATGATCATAGAATCCTTGATCAATCTGCAGAGAAGATTGTTGAAACGGCAAAACGTTCTGGTGCCAGCGTATCTGGTCCGATTCCGTTGCCAACTGAAAAATCAGTTTACACAATCCTTCGTGCGGTGCACAAATACAAAGATTCTCGTGAGCAATTTGAAATGCGTACACATAAACGTTTAATCGACATTGTGAACCCAACACCACAAACTGTTGATGCTCTCATGCGATTAGACTTACCATCTGGTGTCGATATCGAAATCAAACTTTAA
>KSG66_00730
ATGACCAAAGGAATCTTAGGAAGAAAAATTGGTATGACGCAAGTATTCGCAGAGAACGGTGATCTTATCCCGGTAACTGTTATTGAAGCAGCTCCAAACGTTGTTCTTCAAAAGAAAACAGCTGAAAATGATGGCTATGAAGCGATCCAGCTTGGTTTTGACGATAAGCGTGAAAAGCTTTCAAACAAACCGGAAAAAGGACACGTTGCAAAAGCGGAAACTGCTCCTAAGCGCTTCGTTAAAGAATTACGCGGCGTGGATATGGATGCGTATGAAATTGGTCAGGAAGTCAAGGTTGAAATTTTCTCTGCAGGAGAAATCGTAGATGTAACAGGAGTATCTAAAGGTAAAGGTTTCCAAGGTGCAATCAAGCGCCACGGACAATCTCGCGGACCTATGTCTCACGGTTCACGCTACCACCGTCGTCCTGGTTCAATGGGACCTGTAGATCCTAACCGTGTATTCAAAGGTAAACTATTACCTGGACGCATGGGCGGAGATCAAATCACTGTCCAAAACCTTGAAATCGTAAAAGTAGATGCTGAGCGCAATCTTCTTTTGATTAAAGGTAACGTACCTGGTGCGAGAAAAACTTTAATCACTGTTAAAAGTGCTGTTAAATCTAAATAA
>KSG66_00735
ATGCCAAAAGTAGCATTATACAACCAAAACGGTTCTACTGCTGGTGATATCGAATTAAACGCGTCTGTATTTGGAATTGAGCCAAATGAGAGCGTAGTATTCGACGCTATTCTTATGCAAAGAGCTTCCTTACGTCAAGGATCTCACAAAGTAAAAAATCGTTCTGAAGTACGCGGCGGAGGTCGCAAACCATGGCGTCAAAAAGGTACAGGTCGTGCCCGTCAAGGTTCAATCCGTTCACCGCAATGGCGCGGAGGTGGTGTCGTATTCGGCCCAACACCACGCAGCTATTCTTACAAATTACCTAAAAAAGTTCGCCGCTTGGCAATCAAATCAGTATTGTCTTCTAAAGTGAACGACAACAACATTATTGTTCTTGAAGATCTTACTCTTGATACGGTTAAAACAAAAGAAATGGCAGCTATCCTTAAAGGATTATCTGTTGAGAAAAAAGCTTTAATCGTAACTGCGGATGCAAACGAAGCAGTATCTCTTTCTGCACGCAACATCCCTGGAGTTACAGTTGTTCAAGCTAACGGAATCAACGTGTTAGACGTTGTCAACCACGAGAAGCTTCTGATTACAAAAGCTGCGGTTGAAAAAGTAGAGGAGGTGCTTGCATAA
>KSG66_00740
ATGAAAGATCCTCGTGATGTTCTTAAGCGCCCCGTCATTACTGAACGTTCTGCTGATTTAATGACTGAAAAAAAATATACTTTTGAAGTTGATGTAAGAGCTAATAAAACAGAAGTGAAAGATGCAGTTGAAAGTATCTTTGGAGTGAAAGTTGACAAAGTCAACATCATGAACTACAAAGGGAAATCAAAACGTGTCGGCCGCTACACTGGTATGACTAGCCGTCGCAGAAAAGCGATCGTAAAACTTACTGCAGACAGCAAAGAAATCGAAATTTTTGAAGCTTAA
>KSG66_00745
ATGGCGATTAAAAAGTATAAACCGACCTCTAACGGACGTCGTGGCATGACAACTTCAGATTTTGCTGAAATCACGACTGACCAGCCGGAAAAATCCTTGCTTGCTCCCCTTCACAAAAAAGGCGGACGTAACAACCAAGGTAAATTGACTGTACGTCACCAAGGTGGCGGACACAAACGCCAATACCGTGTTATCGACTTCAAACGCGATAAAGATGGTATACCTGGACGCGTTGCTACAGTTGAGTACGATCCAAACCGTTCAGCTAACATTGCACTAATCAACTATGTAGACGGAGAAAAACGTTACATTCTTGCACCAAAAGGAATTCAAGTAGGTACTGAAATCATGTCCGGCCCTGAAGCTGACATCAAAGTAGGTAACGCACTTCCGCTTATCAACATCCCTGTTGGTACAGTTGTGCATAACATTGAATTAAAACCTGGTAAAGGCGGACAGCTTGTACGTTCAGCTGGTACATCTGCTCAGGTTCTTGGTAAAGAAGGCAAATACGTTCTTGTACGTCTTAACTCTGGTGAAGTTCGCATGATCCTTTCTGCTTGCCGCGCTTCTATCGGTCAAGTAGGTAACGAGCAGCACGAACTTATCAACGTTGGTAAAGCAGGACGCTCTCGCTGGAAAGGCATTCGCCCTACAGTCCGCGGTTCTGTAATGAACCCTAACGATCACCCGCACGGTGGTGGTGAAGGTCGCGCGCCAATCGGACGTAAATCACCAATGTCTCCTTGGGGCAAACCGACTCTTGGATTCAAGACACGTAAGAAAAAGAACAAATCTGATAAATTTATCGTACGTCGTCGTAAAAATAAATAA
>KSG66_00750
ATGGCTCGCAGCTTGAAAAAAGGACCATTTGTCGATGGACACTTGATGACAAAAATCGAGAAATTAAATGAAACGGACAAGAAACAAGTTGTAAAAACTTGGTCTCGCCGTTCAACTATTTTCCCACAATTTATCGGTCACACTATCGCAGTATATGACGGACGTAAACACGTGCCTGTATTCATTTCTGAAGACATGGTAGGCCACAAGTTGGGCGAATTCGCACCGACTCGTACTTACAAAGGCCACGCCAGTGACGATAAAAAAACAAGACGCTAA
>KSG66_00755
ATGCAAGCTAAAGCTGTTGCAAGAACAGTCCGTATTGCTCCTCGTAAAGCACGTCTAGTAATGGACCTGATTCGAGGTAAGCAAGTAGGCGAAGCAGTATCTATCCTGAACTTAACTCCGAGAGCTGCTTCTCCGATCATCGAAAAAGTTTTAAAATCTGCTATCGCAAATGCTGAGCACAACTACGAGATGGACGCTAACAATCTGGTTATTTCTCAGGCATTTGTTGACGAAGGCCCAACGTTAAAAAGATTCCGCCCGCGTGCTATGGGACGTGCGAGCCAAATCAACAAACGTACGAGCCACATTACAATCGTTGTATCAGAAAAGAAGGAGGGATAA
>KSG66_00760
GTGGGTCAAAAGGTAAATCCAGTCGGTCTTCGTATCGGAGTCATTCGTGATTGGGAATCTAAGTGGTACGCTGGTAAAGATTACGCTGACTTCCTGCACGAAGATTTAAAAATTCGTGAATTCATTAGCAAACGCCTTTCTGACGCTTCTGTTTCTAAAGTAGAAATCGAGCGCGCAGCAAACCGCGTTAACATTACGATCCACACTGCTAAGCCTGGTATGGTAATCGGTAAAGGCGGATCTGAAGTTGAAGCACTTCGTAAAGCCCTTAACAGCCTTACTGGCAAGCGTGTACACATTAACATTCTTGAAATCAAAAGAGCAGATCTTGATGCTCAGCTTGTAGCTGACAACATCGCTCGTCAACTAGAAAACCGTATTTCTTTCCGCCGTGCGCAGAAACAACAAATCCAACGCACTATGCGTGCTGGAGCACAAGGTGTGAAAACAATGGTTTCCGGTCGTCTTGGCGGAGCTGACATTGCTCGTTCTGAATACTACAGTGAAGGAACTGTTCCATTGCACACTTTACGTGCTGACATCGACTATGCAACATCTGAAGCTGACACAACTTACGGTAAGCTTGGTGTAAAAGTCTGGATCTATCGTGGAGAGGTTCTTCCTACTAAGAAGAAAACTGAGGAAGGAGGAAAATAA
>KSG66_00765
ATGTTATTACCAAAACGCGTTAAATATCGCAGAGAGCATCGCGGAAAAATGCGCGGTCGCGCTAAAGGCGGTACTGAAGTACATTTTGGTGAGTACGGTATCCAGGCTCTTGAAGCTTCTTGGATCACGAACCGCCAAATCGAAGCTGCACGTATTGCGATGACTCGTTACATGAAACGTGGCGGTAAAGTTTGGATTAAAATTTTCCCTTCAAAACCTTACACTGCTAAACCGCTTGAGGTACGGATGGGTTCCGGTAAAGGGGCTCCTGAAGGCTGGGTAGCTGTTGTAAAACCGGGCAAAGTTTTATTTGAGATTTCTGGTGTGTCTGAAGAGGTAGCTCGTGAAGCTCTTCGTCTTGCATCTCACAAATTGCCAATTAAAACGAAGTTCGTAAAACGTGAAGAAATTGGTGGTGAATCAAATGAAAGCTAA
>KSG66_00770
ATGAAAGCTAATGAAATTCGTGACCTTACCACTGCTGAAATTGAACAAAAAGTAAAGTCTCTTAAAGAAGAACTTTTCAATCTTCGCTTTCAATTAGCGACAGGACAACTTGAAAATACTGCTCGCATTCGTGAAGTGCGCAAAGCTATCGCGCGCATGAAAACTGTGATTCGTGAAAGAGAAATTGCTGCCAACAAATAA
>KSG66_00775
ATGAGCGAACGTAACCAACGCAAAGTTTACCAAGGCCGTGTTGTTTCTGACAAAATGGATAAAACCATCACTGTTGTTGTTGAAACATACAAAAAGGATCCTATTTACGGTAAACGCGTAAAATACTCGAAGAAATTCAAAGCACATGATGAAAATAACCAAGCTAAAATCGGAGACATCGTAAAGATCATGGAAACTCGTCCATTATCTGCAACTAAGCGTTTTCGTCTAGTAGAAGTTGTCGAAGAAGCTGTTATTATCTAA
>KSG66_00780
ATGATTCAACAAGAGACTCGTTTAAAAGTTGCTGACAACTCCGGTGCGCGTGAGGTACTTACTATTAAAGTTCTTGGCGGTTCTGGACGTAAAACGGCTAACATTGGTGATGTAATTGTTTGCACGGTTAAACAAGCAACACCAGGAGGCGTTGTCAAAAAAGGTGAAGTCGTAAGAGCTGTTATCGTTCGCACAAAAAGCGGAGCACGCAGAACTGACGGATCATACATCAGCTTCGATGAGAATGCATGTGTTATCATCCGTGACGACAAGAGCCCGCGTGGAACTCGTATCTTCGGACCGGTTGCCCGTGAATTACGTGAAAACAACTTCATGAAAATTGTTTCTCTGGCTCCAGAAGTTATCTAA
>KSG66_00785
ATGCATGTGAAAAAAGGCGATAAAGTAATGGTTATCTCTGGTAAAGATAAAGGCAAACAAGGTACAATCCTTGCTGCTTTCCCTAAAAAGGACCGCGTTCTAGTTGAGGGTGTAAACATGGTGAAGAAGCACTCTAAACCAACTCAAGCAAACCCTCAAGGCGGTATTTCTAATCAAGAGGCGCCAATTCATGTATCAAACGTTATGCCGCTCGATCCTAAAACAGGTGAAGTGACTCGCGTAGGATACAAAGTGGAAGATGGCAAAAAAGTTCGTGTTGCAAAAAAATCTGGGCAAGTCTTAGATAAATAG
>KSG66_00790
ATGAACCGCCTTAAAGAAAAGTACAATAAAGAAATTTCACCTGCTTTAATGACGAAGTTCAACTACGACTCTGTTATGCAGGTGCCAAAAATCGAAAAAATCGTAATCAACATGGGTGTTGGTGATGCTGTTCAAAACGCGAAAGCAATCGACAGTGCTGTTGAAGAATTAACGTTTATCGCAGGTCAAAAACCTGTCGTTACTCGTGCGAAGAAATCAATTGCTGGATTCCGTCTTCGTGAGGGAATGCCTATCGGTGCGAAAGTAACTCTTCGCGGAGAGCGCATGTATGATTTCCTTGATAAACTTATTTCTGTATCTTTACCGCGTGTACGTGACTTCCGCGGGATTTCTAAGAAATCTTTCGACGGTCGCGGAAACTACACTCTTGGTATCAAAGAACAGTTAATCTTCCCTGAAATTGACTACGATAAAGTAACAAAGGTTCGCGGAATGGACATCGTTATTGTAACGACTGCTAACTCTGACGAAGAGGCTCGTGAGCTATTAACTCAAGTAGGTATGCCGTTCCAGAAATAA
>KSG66_00795
GTGGCTAAAAAGTCAATGATTGCGAAACAACAACGTACACCAAAGTTTAAAGTGCAAGAGTACACTCGCTGTGAACGCTGCGGACGTCCGCACTCAGTCATTCGTAAATTTAAACTTTGCCGTATTTGTTTCCGTGAGCTTGCATATAAAGGACAAATTCCTGGCGTGAAAAAAGCCAGCTGGTAA
>KSG66_00800
ATGGTTATGACAGATCCAATTGCAGATATGCTGACTCGTATTCGCAATGCAAACATGGTACGTCATGAGAAGCTTGAAATTCCTGCTTCTAAATTGAAAAGAGAAATTGCTGACATTTTAAAGCGTGAAGGTTTCATTCGTGACGTTGAGTTCGTAGAAGACAGCAAACAAGGTATCATCCGCGTTTTCTTGAAATACGGACAAAACAACGAGCGCGTTATCACTGGTCTTAAAAGAATCAGCAAACCAGGTTTGCGTGTATACGCTAAATCAAATGAAGTACCTCGCGTACTTAACGGTCTTGGAATCGCGATTATTTCTACATCACAAGGTGTTTTAACGGACAAAGAAGCCCGTGCAAAACAAGCTGGTGGAGAAGTTCTAGCATACGTTTGGTAA
>KSG66_00805
ATGTCTCGTGTAGGAAAAAAACTGCTTGAGATCCCTTCTGGAGTTACAGTAACGCTGAACGAAGGCAACACTGTAGCTGTAAAAGGACCAAAAGGAGAATTAACTCGTACTTTCCATCCTGATATGGAAATCAAAATTGAGGACAACGTGCTTACAGTTACTCGTCCTTCTGATCACAAAGAGCACCGTGCGCTGCATGGTACGACTCGCAGTCTGCTTGGAAACATGGTTGAAGGCGTATCTAAAGGATTTGAAAGAGGTTTGGAATTAGTCGGTGTCGGTTATCGTGCGGCTAAATCCGGAAACAAACTTGTTTTAAACGTTGGATACTCTCATCCTGTTGAGATTGTTCCTGAAGAGGGCATCGAAATCGAAGTTCCTTCTCAAACTAAAGTAGTTGTAAAAGGTACAGACAAAGAGCGTGTAGGAGCTATCGCTGCTAACATCCGCGCTGTACGTTCTCCAGAGCCTTACAAAGGTAAAGGAATCCGCTACGAAGGTGAAGTTGTTCGCCGTAAAGAAGGTAAATCTGCTAAGTAA
>KSG66_00810
ATGATTACGAAAACTAGCAAAAATGCTGCTCGTCAAAAAAGACATGCCCGTGTTCGTGCTAAACTTTCAGGCACAGCTGAAAGACCTCGTCTGAATGTGTTCCGTTCAAACAAACACATTTATGCTCAAATCATCGATGATGTAAATGGCGTTACACTTGCTAGTGCCTCTACTCTCGATAAAGATTTGAACGTGGAAAGCACTGGTGACAGCGCTGCTGCTGCTAAAGTCGGTGAACTCGTTGCGAAACGCGCTTCTGAGAAAGGTGTTTCTGACGTAGTATTTGACCGCGGCGGATACTTATACCATGGACGTGTAAAAGCTCTGGCCGATGCAGCTCGTGAAGCCGGACTGAAATTTTAA
>KSG66_00815
ATGCGTCGTATTGACCCAAGCAAATTAGAGTTAGAAGAACGCTTAGTTACGGTTAACCGCGTAGCGAAAGTTGTTAAAGGTGGTCGTCGTTTCCGTTTCGCAGCTCTAGTCGTTGTCGGTGACAAAAACGGTCACGTAGGTTTCGGTACTGGTAAAGCACAAGAAGTACCTGAAGCAATCCGCAAAGCTGTTGAAGATGCGAAAAAGAATTTGATTGAAGTACCAATGGTTGGAACTACGATTCCACACGAAATCATCGGACGTTTCGGTGCAGGCAATATCTTGTTGAAACCTGCTTCTGAAGGTACTGGAGTTATCGCTGGAGGCCCTGTACGTGCGGTACTTGAGCTTGCTGGCGTTGCTGATATCCTTTCTAAGTCTTTAGGTTCTAACACACCGATCAACATGATCCGTGCAACACTTCAAGGTTTAAGTGAGCTTAAACGTGCCGAAGACGTTGCGAAGCTTCGTGGAAAATCTGTAGAAGAACTGTTAGGATAA
>KSG66_00820
ATGGCTAAATTAGAAATTACCCTCAAACGCAGTGTAATCGGTCGCCCGGAAGATCAGCGCGTTACTGTAAGAACACTTGGTTTAAAGAAAACAAACCAAACTGTCGTTCATGAAGATAACGCTGCGATCCGCGGTATGATTAATAAAGTATCTCATCTAGTTTCTGTTAAAGAACAATAA
>KSG66_00825
ATGAAACTTCATGAATTAAAGCCTTCAGAAGGTTCACGTAAAGTACGCAATCGCGTAGGTCGTGGTATTGGTTCTGGTAACGGTAAAACAGCTGGTAAAGGTCACAAAGGTCAAAACGCTCGTTCTGGCGGCGGTGTACGCCCTGGATTCGAGGGGGGACAAATGCCTTTATTCCAACGTCTTCCTAAACGCGGTTTTACAAACATCAACCGTAAGGATTACGCTATTGTGAACGTAGACAAATTGAACGGTTTTGCGGAAGGAACGGAAGTCACTCCTGAACTTCTTCTTGAGACTGGTGTTATTAGCAAACTTAATGCAGGAGTAAAGATTCTTGGCAACGGTAAATTAGAGAAAAAATTAACTGTAAAAGCCAATAAATTCTCTGCTTCTGCGAAAGAAGCTGTTGAAGCTGCTGGCGGTACAGCTGAGGTGATCTAA
>KSG66_00830
TTGTTTAAGACAATCTCCAACTTTATGCGTGTGAGTGATATTCGGAATAAAATCATTTTTACATTACTCATGCTTATCGTCTTTCGCATAGGTGCGTTTATCCCTGTGCCATATGTAAATGCTCAGGCGTTGCAGACACAAAGTTCGATGGGGGTTTTTGATCTCCTTAATACATTTGGCGGCGGTGCGCTTTATCAGTTCTCCATTTTTGCGATGGGAATTACGCCTTACATCACTGCTTCGATCATCATTCAGCTGCTTCAGATGGATGTTGTGCCGAAGTTTACCGAGTGGTCTAAGCAAGGTGAAGTCGGCCGCCGTAAATTAGCTCAGTTCACGAGATATTTTACGATTGTGCTTGGTTTTATCCAGGCATTAGGTATGTCTTACGGGTTTAACAACCTGGCAAACGGTATGCTGATTGAGAAATCCGGCATATCGACATATCTGATTATTGCTTTAGTACTCACTGGAGGAACTGCTTTTTTAATGTGGCTGGGAGAACAAATTACTTCCAATGGAGTAGGTAACGGAATTTCGATCATCATCTTCGCGGGGATTGTGGCTAGTATTCCGAAAACTGTTGGGCAGATTTATGAGACTCAATTTGTCGGCAGCAGCGATCAGCTGTTTATTCATATTGTAAAAATCGCTTTACTGGTGATTGCGATTTTGGCCGTTATTGTTGGTGTTATATTCATTCAGCAGGCCGTACGCAAAATCGCGATTCAATATGCAAAAGGGCAAGGTCGTTCACCTGTTGGCGGAGGCCAGTCAACTCACCTTCCGCTTAAAGTGAATCCGGCAGGGGTTATTCCGGTAATCTTTGCGGTTGCGTTTCTTATTACGCCGCGTACTATCGCGTCATTTTTCGGAGAAAACAATGTGACAAAGTGGATTCAAGCCAACTTTGACAATACACATCCGGTGGGCATGGCGGTTTATGTCGCATTAATTATCGCCTTTACGTACTTCTATGCTTTTGTGCAGGTAAACCCTGAACAAATGGCTGATAACCTAAAAAAACAGGGTGGCTATATCCCGGGGGTTCGTCCAGGGAAAATGACTCAAGATAGAATTACGAGCATTTTGTATCGACTTACGTTTGTGGGTTCTATATTCTTAGCCGTGATTTCCATTCTTCCTATCTTTTTCATTCAATTCGCTGGATTGCCTCAAAGTGCACAGATTGGCGGAACATCATTGTTAATTGTCGTCGGGGTAGCCTTGGAGACAATGAAGCAGCTGGAGAGCCAGTTAGTGAAACGTAATTACCGAGGATTTATGAAAAATTAG
>KSG66_00835
ATGAACTTAGTCTTAATGGGACTTCCTGGAGCCGGTAAAGGCACACAGGGAGAACGAATTGTTGAGGATTATGGGATACCTCATATCTCAACGGGAGATATGTTCCGTGCTGCTATGAAAGAAGAAACACCACTCGGACTCGAAGCAAAGTCTTATATTGATAAAGGCGAGCTCGTACCGGACGAAGTCACAATCGGCATTGTCAAAGAAAGACTCGGCAAAGATGATTGTGAAAGAGGTTTTCTTCTGGACGGATTTCCGCGAACAGTCGCTCAGGCTGAAGCTCTTGAAAACATTCTTGAGGAATACGGCAAGCCGATTGATTATGTCATTAACATTAAAGTAGACAAAGACTCTTTAATGGAACGTTTGACTGGACGCAGAATTTGCAGTGTTTGCGGCACAACCTACCATTTGGTTTTCAATCCGCCGAAAACGCCGGGTGTTTGTGATAAAGACGGAGGAGACCTTTATCAACGGGCAGATGATAATGAGGAAACCGTCTCAAAACGGCTTGAGGTCAACATGAAGCAGACTCAGCCTTTACTCGATTTTTATTCTGAGAAAGGGTATCTTGTCAACGTCAATGGCCAGCAGGACATTAACGACGTGTACAAAGATGTGAAAGAGCTTCTTGGAGGATTGAGCAAATGA
>KSG66_00840
ATGATTATCTGTAAGACCCCTCGTGAGCTTGGCATCATGCGGGAAGCAGGGCGAATCGTGGCTTTGACTCATGAAGAGATGAAAAAGCACATTAAACCAGGAATCTCGACAAAAGAATTGGATCAAATTGCCGAACGTTTTATTGAGAAGCAGGGTGCAATCCCATCTTTTAAGGGGTATAATGGGTTTCGCGGGAGCATCTGTGTATCAGTTAATGAAGAACTCGTTCACGGAATTCCCGGTAAAAGGGTTTTGCGTGACGGTGACATTATCAGCATTGATATCGGTGCTAAATTAAATGGTTATCATGGTGACTCTGCTTGGACATATCCGGTAGGAAACATCAGTGATGATGATAAACGACTGCTGGAAGTGACAGAGGAGTCTTTATATAAAGGCTTGAAGGAAGCAAAACCAGGTGAACGTTTGTCGAATATTTCCCACGCAATACAAACGTATGTCGAAAATGAGCAGTTTTCAGTTGTTAGGGAGTATGTCGGACATGGTGTTGGTCAAGACTTGCATGAGGATCCGCAAATTCCTCATTACGGTCCGCCAAACAAAGGACCTAGGCTGAAGCCTGGTATGGTTCTCGCTATAGAACCGATGGTTAACGCTGGCAGCCGGTATGTGAAAACATTGGCTGACAACTGGACGGTTGTAACGGTAGATGGGAAAAAGTGTGCTCATTTTGAACATACGATTGCGATTACGGAAACGGGTTTTGATATACTGACAAAAGTCTAG
>KSG66_00845
ATGGCGAAAGACGATGTAATTGAAGTGGAAGGTACGATTGTCGAAACACTGCCAAACGCGATGTTCAAAGTTGAACTCGAAAATGGCCATACGGTTTTGGCTCACGTATCTGGTAAAATCCGCATGCACTTCATTCGCATTTTACCTGGAGACAAAGTTACGGTAGAATTATCTCCATATGACTTAACTCGTGGCAGGATTACGTACCGTTACAAATAA
>KSG66_00850
ATGAAAGTGAGACCATCAGTTAAACCAATCTGCGAAAAATGTAAAGTTATTCGCAGAAAAGGAAAAGTAATGGTGATCTGTGAAAATCCAAAGCATAAACAAAAACAAGGATAA
>KSG66_00855
ATGGCTCGTATTGCTGGTGTAGATATCCCACGTGACAAACGTGTTGTTATTTCTTTAACATATGTCTTCGGAATTGGCCGCACAACGGCTCAGCAAGTCTTGAAAGAGGCTGGTGTTTCTGAAGATACTCGTGTGCGTGATCTTACTGAAGAAGAACTTGGTAAAATCCGTGATGTTATTGACAAACTGAAAGTAGAAGGTGACCTTCGCCGTGAAGTTTCTCTTAACATCAAGCGTCTGATCGAAATCGGAAGCTACCGCGGAATCCGCCATCGCAGAGGTTTGCCTGTTCGCGGACAAAACTCTAAAAACAATGCGCGTACTCGTAAAGGTCCGCGTCGTACTGTAGCTAACAAGAAAAAATAA
>KSG66_00860
ATGGCTGCTGCTCGTAAACAAAACACGCGTAAACGTCGCGTGAAAAAGAATATTGAGTCAGGAATCGCTCATATTCGTTCAACTTTCAATAACACGATCGTTACGATCACTGATACTCATGGTAATGCTATTTCTTGGTCAAGTGCCGGAGCTCTAGGATTCAGAGGTTCTCGTAAATCTACTCCTTTTGCTGCGCAAATGGCTGCTGAAACAGCTGCTAAAGGTTCAATCGAACACGGACTTAAAACTCTTGAAGTAACTGTTAAAGGACCAGGTTCTGGCCGTGAAGCTGCAATCCGTGCTTTACAAGCTGCCGGGCTTGAAGTTACAGCTATCAGAGACGTAACTCCTGTTCCTCATAATGGATGCCGTCCACCAAAACGTCGCCGCGTGTAA
>KSG66_00865
ATGATCGAGATTGAAAAACCAAAAATCGAAACGGTTGAAATCAGCGACGATGCCAAATTTGGTAAGTTTGTCGTAGAGCCGCTTGAGCGTGGATATGGTACAACTCTGGGTAACTCCTTACGTCGTATCCTCTTATCCTCACTCCCTGGTGCCGCTGTAACATCGATCCAGATAGATGGTGTACTGCACGAATTCTCGACAATCGAAGGCGTTGTGGAAGATGTTACAACGATAATCTTGCACATTAAAAAGCTTGCATTGAAAATCTACTCTGATGAAGAGAAGACGCTTGAAATTGATGTACAGGGCGAAGGAACTGTCACAGCAGCTGATATTACACACGACAGCGATGTTGAAATCCTTAATCCGGATCTTCATATCGCGACTCTTGGTGAGAATGCGAGTTTCCGAGTTCGCCTTACTGCACAAAGAGGACGTGGGTATACACCTGCTGATTCGAACAAAAGAGACGATCAGCCAATCGGCGTGATTCCGATCGATTCAATCTTTACGCCAGTTTCTCGTTTATCTTATCAGGTAGAAAACACTCGTGTAGGCCAGGTTGCAAACTATGACAAACTTACACTTGATGTTTGGACTGACGGAAGCACTGGACCGAAGGAAGCAATTGCGCTCGGTTCAAAGATTTTAACTGAACACCTTAATATATTCGTCGGTTTAACTGACGAAGCTCAGCATGCTGAAATCATGGTTGAAAAAGAAGAGGATCAAAAAGAGAAAGTTCTTGAAATGACGATTGAGGAACTTGATCTTTCTGTCCGGTCTTACAACTGCTTGAAGCGTGCGGGCATTAACACGGTTCAAGAACTTGCGAACAAGACGGAAGAAGATATGATGAAAGTTCGCAACCTGGGACGCAAATCACTTGAAGAAGTGAAAGCGAAACTTGAAGAACTTGGACTCGGCCTTCGCAAAGACGATTGA
>KSG66_00870
ATGTCATACAGAAAACTAGGACGTACGAGTTCACAGCGTAAAGCTATGCTTCGTGATCTTACAACAGATTTGATCATCAACGAAAGAATTGAAACAACTGAAACACGTGCGAAAGAACTTCGCTCTGTTGTTGAAAAGATGATCACTCTTGGTAAGCGCGGTGACTTGCATGCTCGTCGTCAAGCTGCTGCATACATTCGCAACGAGGTTGCTAATGAGGAAAATAACCAAGATGCACTTCAAAAATTGTTCTCTGACATTGCAACTCGTTACGAGGAGCGCCAAGGCGGATACACACGTATTATGAAGCTTGGTCCTCGCCGTGGTGACGGTGCACCAATGGCAATCATCGAATTGGTTTAA
>KSG66_00875
GTGGATCAAAAACAGCTTATATCCGTAAAAGACATTCTATTCCGATACCGCAAAGATGCGGAAAGACCGGCGCTGGACGGTGTGAGTCTGGAGGTATACGAAGGAGAATGGCTTGCTATCGTAGGCCACAACGGTTCAGGGAAGTCGACTTTGGCCAGAGCGCTGAACGGACTGATTTTGCCTGAGGCCGGAGAAATTGAAGTCGGCGGCATCAAGCTGACTGAGGATACCGTGTGGGATGTGCGAAAAAAAATAGGGATGGTCTTTCAGAATCCCGATAACCAATTTGTCGGAACGACTGTTCGCGATGATGTGGCTTTTGGTTTAGAAAACAATGGTGTTCCGCGCGAAGAAATGATTGAGAGAGTAGTTTGGGCTGTCACACAAGTCAATATGCAGGATTTTCTTGATCAAGAGCCGCACCATCTCTCCGGAGGTCAAAAACAAAGAGTGGCGATCGCAGGAATTATTGCCGCGCGTCCTGATATTATGATTTTGGATGAAGCGACATCCATGCTTGACCCGATTGGGAGAGAAGAAGTCCTTGATACTGTCAGACGCTTAAAAGATCAGGGCATGGCCACCGTCATTTCGATAACACATGATCTGGAAGAAGCCGCAAGGGCGGACAGGATCATTGTGATGAACGGCGGCAGGAAATATGCAGAGGGCACGCCTGAAGAGATTTTTAAATTAAACGAAGACTTGGTTCGCATCGGTCTTGATTTGCCTTTCTCATTCCAGCTCAGCCTGCTTTTGAAAGAAAGCGGACTGGCGTTAACGAAAAACCATCTGACTCAGGAAGGGCTGGTGAATGAGCTGTGGACATTAAAATCAAAGATGTAG
>KSG66_00880
GTGGACATTAAAATCAAAGATGTAGAACACCGCTATCAAATGAAGACACCGTTTGAACGGCTTGCTCTGTATGATATCAATGCCGTAATAAAAGAGGGCAGCTACGTTGCCGTCATCGGGCATACAGGGTCGGGCAAATCGACGCTCCTGCAGCATTTAAACGGTTTGCTGAAACCGACTAAAGGACAGCTTGAACTCGGGAGCACGATTCTGGCAGCCGGTAAAAAGAATAAAGACCTTAAGACTTTACGAAAAAAAGTCGGAATCGTTTTCCAATTTCCCGAACATCAGCTGTTTGAAGAGACTGTGCTGAAGGACATCGCATTCGGACCGATGAATTTCGGTGTAAAAAAAGAAGACGCTGAACGGAAAGCCAAAGAAATGCTGGGGCTTGTGGGCCTTCCGGAAGACATTTTGGATCGTTCACCATTTGAGCTCAGCGGCGGCCAGATGCGCAGAGTGGCGATTGCCGGCGTTCTCGCGATGGAGCCGGAAGTGCTGGTTTTGGATGAACCGACGGCCGGTCTTGATCCGAGAGGGCGCCAGGACATTATGGACATGTTCTATGCGCTTCATCAGCGGGGAAACCTGACAACCGTTCTCGTCACCCACAGCATGGAGGACGCCGCCCGTTATGCCGACGAGATGATCGTCATGCACAAAGGAACCATTAAAGCGACGGGGAGTCCGCGTGACTTGTTTGTAAAAGGTGAAGAGATGTCCGAAATGGGCCTGGATCTTCCTGAATCGGTGAAGTTTCAGAGACGGCTTGAGAAGGCTCTCGGCGTCAAGTATGAGAAACCCATGCTGACCCTGCAGGATGCCGCCAGTGAAATTAAGGCTTTCTTTCAGGAGGAAAAGGACCAATGA
>KSG66_00885
ATGATGGACAGCATGATTATCGGAAAGTATGTTCCCGGATCATCGCTTATTCACCGATTGGACCCGCGAACAAAACTTGTCAGCATCTTTCTTTTTGTATGTATTGTTTTTTTGGCAAACAACGTACAGACGTACGCTTTACTCGGGTTGTTTACATTCGGGGTGATTGCCTTAACACGAGTGCCGTTCAGCTTTTTGCTGAAGGGGCTTAAGCCGATTATCTGGATTGTGGCGTTTACCTTTTTATTACACATTTTCATGACGCATGAAGGATCTGTCATTTTTCAGCTTGGCTGGTTTAAAGTGTATGAGGGCGGACTTATACAGGGTATTTTTATCTCCCTCCGTTTCGTTTACCTTATCTTTATGACGACGCTGCTGACGCTGACAACAACGCCGATTGAAATAACAGATGGAATGGAGCAGCTGCTGAACCCTTTTAAAAAGGTGAAGCTGCCCGTACACGAACTCGCATTGATGATGTCGATATCATTGCGATTTATCCCGACATTGATGGAAGAGACAGATAAAATCATGAAGGCGCAAATGGCGAGGGGTGCGGACTTTACAAGCGGCCCGGTGAAAGACAGAATCAAAGCGGTTGTTCCGCTGCTTGTCCCGCTGTTTGTCAGCGCCTTTAAACGCGCAGAAGAGCTCGCGGTCGCCATGGAGGCGAGAGGCTACCAGGGCGGTGAGGGGAGAACGAAATACAGAAAGCTTGTCTGGACCGGAAAGGATACCGGAGCTATTCTGCTCATCATGGTATTAGCCGTGTTATTGTTTTTCTTAAGAAGTTAG
>KSG66_00890
ATGAGAGTGAAATGTACCATTGCTTATGACGGGCATTTATTTAACGGGTATCAGGTTCAGCCTGGAAAGCGGACCGTTCAAAGTGAATTGGAAAAAGCGCTGGCCGTCATCCATAAAACGGACGGCAGAGTGCCTGTTTACTCATCCGGCCGCACGGACAGCGATGTTCATGCTGCCGGGCAGGTCATTCATTTTGATACGCCGCTGTCCATCCCGGCTGAGAAATGGCCGTTTGCGCTCAATGCCCTGCTGCCTGATGATATTGCCGTCAAAACAGCAGAGATTGCGGATGATGGGTTCCATGCACGATTTAGCGCGGTCCAAAAGGAATATCGCTACATTGTATATACGGAGAAACACCCGGACGTATTTAAACGACATTACGCTTACCATTTTGCATATCCGCTTAATGTGCAGAAAATGAGGGAAGCTTCAAGGCACCTCATCGGGACACATGATTTCACAAGCTTTTGCGCGGCTGATACCGCGGTTCAGGATAAGGTCAGAACGATTTACGAGCTGGATTGGACTGAGACCGGAGACGGCCTGCAGATGCGGATCACCGGTAACGGTTTTCTCTATAATATGGTCAGAATCATTGCCGGAACGTTATTGGATACAGGAGCTGGAAAATTTTCTCCCGATGATGTAAAAGCAATGCTCGAAGCGAAAGATCGCGAAGCCGCGGGGCGCACCGCACCGGGGCACGGGCTGTATTTATGGAGCGTTTGCTATGACAACTAA
>KSG66_00895
ATGCGTACAACACCTATGGCTAACGCAAGTACTATTGAACGCAAGTGGTTAGTTGTTGATGCAGCTGGCAAGACTTTAGGACGTCTTTCTACAGAAGTTGCATCTATCCTTCGCGGGAAACACAAACCGACTTACACACCGCACGTTGATACTGGAGATCATGTGATCATCATCAACGCTGAAAAAATCGAGTTAACTGGTAAAAAGTTAACTGACAAAATCTACTACCGTCACACTCAACATCCAGGCGGATTAAAATCAAGAACTGCTCTTGAAATGCGTACAAACTACCCTGAGAAAATGCTTGAGCTTGCTATCAAAGGCATGCTTCCAAAAGGTTCTCTAGGTCGTCAAATGTTCAAAAAATTGAACGTATACCGTGGTTCTGAGCATCCACATGAAGCACAAAAACCTGAAGTTTACGAACTTCGCGGTTAA
>KSG66_00900
TTGGCACAGGTTCAATATTACGGTACTGGCCGTCGTAAAAGTTCTGTAGCGCGTGTGCGCTTAGTTCCAGGAGAAGGTCGTATCGTCGTTAATAATCGTGAAATCAGCGAGCACATTCCATCTCCAGCTCTAATCGAAGATATCAAACAACCATTAACTTTAACTGAAACAGCTGGTACTTATGATGTTTTAGTAAACGTACATGGAGGCGGCTTATCTGGTCAAGCTGGAGCAATCCGTCATGGTATCGCTCGTGCTTTGCTTGAAGCAGATCCAGAATACCGTGCAACACTTAAACGTGCTGGTCTTCTGACTCGTGACGCTCGTATGAAAGAACGTAAAAAATACGGTCTTAAAGGCGCTCGTCGTGCACCTCAGTTCTCAAAACGTTAA
>KSG66_00905
ATGAATAAGTTAGTCATACATAACAGCAAGGCATGGGATAAAAAAGTCGAAACAGGCAATGAATGGACGGTTGCGGTTGATTCTCATACGATTGGTGAAGCGAAAAAAGGCAATTGGAGCATCAGAATGACCCCCGGAAAAGATGTGCCGGCGGATTGGTTTCCGCCCATAGACGGTCTGAAGGTTCTTTGTCTCGCTTCAGGAGGAGGACAGCAAGGGCCGGTCCTTGCTGCTGCAGGAGCGGACGTGACCATCTTTGACAATTCGGAAAAACAGCTTGCGCAAGACAGAATGGTTGCCGAGCGGGACGATCTTACGCTTCGGACTGTCAAAGGCAGCATGAATGATCTGAGCTGTTTTGATGATGAGTCATTTGATTTTATCGTGCACCCGGTATCGAATTGCTTTGTTGATACGGTTCTTCCGGTATGGAAAGAAGCTCATCGCGTATTGAAAAAAGGCGGGTCTTTAGTCTCCGGTTTTGTAAATCCCGTCGTGTTCTTATTTGATATGGATTTAGAGCAGGAAGGTGTACTCAAAGTAAAGTATTCCATTCCGTTTTCGGATGAAAAAGACCTGAGTAAGAAAAAGGTAAAGGAACTTATTGATAATCATGAAGCGCTTGAATTCGGCCATACGCTGGAGGATCAAATTAAAGGTCAGATTGACGCAGGCTTCATGGTTGCCGGTTTTTACGAGGACAAAGGCGGCCTCGTGCTGGATGAATACATTAATACATACTCCGTAACAAGAAGCATTAAAATATAA
>KSG66_00910
ATGAAAAAGCTGTTTCAATACAATTGGACGGTGCGTGACGAGTGGTTTATGATATGTGAAAAGCTGAGCCGGGAGGAACTGACGAAAACCCGGACGGGCGGAATGGAGAGCATCTTGCGGACTTTATTTCATATCATTGATGTCGAGATCAGCTGGGCTCGTGCCATTTTAGGTAAAGATGATGTTTTACCTGCTGAGTCTGACTATACGAGCATTCAGGATCTCAGAAAGCTGTCTGAACAGCATCGGGAGGATGTCATTCATGCGGTCTCCCTCAAAGGACCGGATCTTGTTAAGCCGGACTGGATGGACCAAACCTTTCCTAAAGAAGATATTCTCCGCCACATCCTTGCGCATGAGATTCACCATATGGGACAACTGTCGGTTTGGGCCAGAGAAATTGGAATAGAACCGGTTTCGGCTAATGTGATCAGCCGTCCGCAGGAAAAAGCCGCAAAAAAACAGCACCTCTGA
>KSG66_00915
ATGGCAGAAGTATTATCTTTTTCAGACGTGAAACGGCAGAAGGATTTTGAGCTTGAGAAGAGTTTACTAAAGGAGCTGTCACTGACGCAGATCATTCAGTCCGTAAAAGCATGTCTTACCCCTTTGTTTCCCTTTCTTCAAGACGAACACGGCATTCTGAGTGAAGGATGCATAGATTTTGCAATTGAAGCGTATTTATTAGGCGGCAGGTTCGGCGTCTTTGGCTATTATGGTGAGTCTTTGCAGAGGGCAAACGCCCGTTCGGCTGAGGAAGAGGAAGAACTGACGGTCGATTTTTTTGAATATCTTTGCAATTGGACGCATGAGCAATATTCTTCCGTTAAACAAAAAGAAATCTATGAAGCGTCCTGCCGGTTTATCAACAGCTGGTGGACGGAAGGATTTCTGCAAAGAGAAAAACAATGTAAGCTCCGCATGAGGTAA
>KSG66_00920
ATGACAAAAAAGCTGAAATGGCTCGGTTTTTTACTTGGCTTTATCATATTATTGTGTTTATTCCGGTTTCAATTCCAAAATGATGATTCTTGGCGGCCGTGGAGTCTGCCTCTGAGCGGGAAAATCATCTATCTCGATCCGGGACACGGCGGGCCGGACGGAGGCGCCACGGGAGGCAGTCACCTTGAAAAGGACATTACTCTCGAAGTGGCCTCCAGGGTAAGAGACTATTTGCAGGAGCAGGGAGCTTTGGTCATTATGACGCGGGAGACGGATACTGATTTAGCTCCTGAAGGGACGAAAGGCTACAGCAGACGCAAAGCGGAAGATCTGAGAAAGCGCGTGGAAATCATCAACCGTTCAGAGGCGGAGCTTTATATCAGCATTCATCTGAACGCCATACCGTCACCGAGATGGAGCGGCGCCCAAAGCTTCTACTATGGAAAATACGAAGAAAATGAAAAAGTGGCAAAATATATACAGGACGAATTGAGAATCAATTTGGAGAATACAACGAGAAAGGCGAAACGGATACACGGCATTTACTTAATGCAGAATGTAACCAAACCGGGCGCGCTGGTGGAAATCGGATTTCTGTCCAATCCCGCGGAAGCGAAAAGGCTCGGCCAGCCCAAATATCAGGACAAAATCGCTTCTTCCGTGTATAAGGGCGTATTGAGATATTTTACAGAGAAAGGAGACCCTCCCGAGTAA
>KSG66_00925
ATGATAAGAGAAGATGAAGTAAGAAATATAGTCGGAAACATGCGCGAACCTTTTCTTCATAGACCGCTGGGAGAATTGGATGCCATTAAAGAAGTAAAGATCAAGCCGGAAAAACGGCATGTCAGTGTAAAAATTGCATTGGCAAAAACGGGGACGGCTGAACAGATGGGTATTCAGCAGGAAATCGTATCCGTTCTGAAAGAAGCGGGTGCGGAAACTGTGGGACTGCGGTTTGAAGAGCTGCCGGAAGAAACATTGGCAAAATTCAGCCGGCCGGCTGCTGAAAGCGAAACCCTGCTGAATAGGAAACACCCGCCGGTCTTTCTTGCGGTGGCAAGCGGAAAAGGCGGTGTCGGCAAATCAACGGTTTCCGTCAACCTGGCCATTTCTCTTGCGCGGCTCGGAAAAAAAGTCGGCTTGATTGACGCGGATATATACGGATTCAGCGTGCCGGACATGATGGGTATTACAGTTCGCCCGACAGTAGAAGGAGAAAAACTGCTTCCTGTCGAAAGATTTGGAGTAAAGGTTATGTCGATGGGCTTTTTCGTCGAAGAAAACGCTCCGGTTGTGTGGAGAGGGCCGATGCTGGGCAAGATGCTGAATAACTTCTTCCATGAAGTTGACTGGGGAGAGGTTGACTATATCGTTCTTGATCTGCCGCCCGGCACGGGTGATGTGGCGCTTGATGTACACACGATGCTTCCGAGCTGCAAAGAGATTATCGTATCAACGCCGCACCCTACAGCCGCATTTGTAGCGGCGAGAGCGGGTTCTATGGCGATTAAGACCGATCATGAAGTTGTAGGGGTCATTGAAAATATGGCTTACTATGAAAGTGCAAAAACCGGCGAGAGAGAATATGTGTTCGGTCAAGGTGGGGGAGATAAGCTTGCAGAGGAATTGCAAGTGCCGCTGCTTGGCAGAATTCCTTTAAAACAGCCTGATTGGGACAAGGATCAATTTGCGCCTTCTGTCTATGACAGAAGTCATCCGATCGGGAAAATTTATATGGGGATCGCCCAGAAAGTCATTGAAAAAACAGCTGAATAA
>KSG66_00930
ATGTCAAAAGCCAAAACGCTATTGATAAGCTGTTTTGTTGTATTATCTGTAACAGCTTGTGCTCCAAAAGACCAAGCAGCGGATATGGATTATGACCAGACTAAAAAAATGGTTGTTGATATATTAAAGACCGATGATGGAAAAAAAGCAATTAAGGAAATATTAAATGATGATGCGATGAATGAGGCATTGGTGATTGATCAAAATGCCATTAAAGGCACAATAGAGAAAACCCTCACCTCTAAAAAAGGGGCGGAGTTCTGGAAAACCATCTTTGAAGACTCAAAGTTCGCCGAGAGCTTTGCAAAAACTCTTCAGCCCGAGCATGAAAAAATCATAAAAAAACTGATGAAAGACCCTGATTATCAGAAAAGTTTTATGCAGATCATGCAGGACCCCGGCATGGATAAAAAATACTATGAGCTGGTGAAAAGCCAAAAATTCCGCAGTTACTTAGAAGATGTAATTACAGAGACACTTTCCAGCCCGCTTTTCAAAAAGCAATTCGAGGATGAATTGAAAAAAGCGGCTTCAAGCTCTGAAAAAGAAAGCCAATAA
>KSG66_00935
ATGAAAAGCCGCGGGCTTGTTCGATTTTTCTTTTCGATTTTAGCTGTGGGCGCTCTTATTACAAGCGTCGTGGGATTTGCTCTGAAGTGGGGGGAGTACAAGGGGTTCTTTCTGAATTTTGAGGCCGGTCAGATTTTCTCCGTTCTGATCTGGTTTATCGGGGTAGGCATGATTTTCAGTGTGATCAGCCAGATGGGATTCTTCGTTTTTCTGACGGTGCACCGGTTTGCCCTTGAAATTCTCAGATCAAGCTCGCTTTGGAATCTGCTTCAGCTGTTTATCATTCTGTTTGTCGCTTTTGATTTAATGTACGTCAGATTTTTGTTTTTCGGAGAGCGGGATGACTCGATTGCGGGGTTTGTCTGGCTGCCGCTGGCTCTGCTTGCCGTCGGCCTGTTGACGGCGTATATAAAACAAAAGCAGTCCTCAAAAAATACGTTCGTTTCATCATTATTTTTAATGGTCGTTATTACAGCGCTTGAATGGGTTCCTGCGCTACGAGTGAATAATGAGGACTGGCTTTATTTGATGCTGATTCCGCTGATGGGCTGCAATGCGTTTCAGCTGTTAATGCTGCCGAAGTTTGCCCAGAGGTAG
>KSG66_00940
GTGAATCACTTCTACGTGTGGCACATCAGAAGGATAAAACAGCTGCTTATTATTATCATTGCCGCATTTGCAGCAGCCAGCTTTTTTTATATACAGAGAGCCGTCCCCCTTCCTGTATTTTTAACTGATAGCGGCCCGAAGGCTATTTCAAAAGGGGAGACGAAAGCGGGCGAAGTCGCATTAACATTCGATATCAGCTGGGGCGACGAAAAAGCAGTTCCAATTCTGAACGCGCTAAAAGCAAACGGTATTAAAAACGCCACTTTTTTTCTGTCAGCTTCTTGGGCGGAACGGCACCCGGACACAGTTGAACGTATGGTAAAAGACGGACATCAAATCGGCAGCATGGGATATGCGTATAAGAATTATACCAACCTAGAGGACAATGAAATAAAAAAAGATATCCTCCGGGCCCAGACTGCATTTAAAAAGCTGGGAGTGAAGAATGTTCATTTACTCCGCCCGCCGACCGGACAATTTAATAAAAAGGTTCTTACCATTGCACAGCAGTACCACTATTCAGTGGTTCATTACAGCGTTAACTCGCAGGATTGGACAAATCCCGGCCCTGATAAAATCATTGAAAATGTAAACAGTCATATAAAAGGCGGCGACATTGTCCTGCTGCACGCCTCTGATTCAGCAACACAGACTGAAGAAGCGCTCCCCGCCATTATTCACAATTTAAAGCAAAAAGGACTGAAAAACGTGACCGTCGGCGACCTGATCGCAAATACTGACGTCAAGTCATCAGAAGTGAAATAA
>KSG66_01000
ATGAAAACTCGTCTGCTGTGGATAAGCTGTTTTTCTTATGGATCGATTGCTTTTACACTTGTTATTCTGGGAGCCGTACTGCCTGAGTTACTCACACATTATTCACAAAGCTACAGTAATGGCGGAGTATTGGTATTCTCTCAGTTCATGGGCTTTCTCATTGGTGTCATCGGAATGCCTTACATGGTGAAAAAGCTTGGGCGCAAAAACGTCGTTATCTTTGGCCTGGCACTCATCAGCTGTGAAATGTTCATCACCTTCCTGCCGCCCTGGCCGCTGCTATTTCTTCTCGTCAGCATCGCGGGGCTTGGCGCCGGATTGGTGGAATCCTGTGTAGGCACGATCATCCTCACCGCTATTAAAGAAAGACAGGCTGTGGCCATGAGCAAGATGGAAGTGGCCTACGGATTAGGTGCGCTTTTCATGCCTCTGCTCTCAGGCTTTCTTATCAACAACCACATGTGGACAATTGCTTTTTTAGTATTAGGGTTATCCAGTTTTGCACTATTAATTGCATGGAAGCAGATGAGTTTCGGCAGTATTGATCAGCTTCTCATCCGCAAAGAGGTCCCTTCCGATGACACTCAAAAAGAAAGCACCGGTTATCGGTCACACGGATTGCTGTTTATTGCCTTGGCGGGTGCTTACTTCTTCTTTTACGGCGGCAGTGAAGTTTCCATTGTACATTTTATCCCCTCCATCTTCGCTGAGAAATGGGATATCCCCAACTCTTTGGCAACGATAACAGTTACAGTGTATTGGACGGGCATGATCATCGGAAGGTTATTAACAGGCCCGGTATCAGAAAAGCTGACATATCACCGTTATCTCCGTCTCATAAGCATTGGCGGTCTGGCTGCACTTACCGTATTAGCATTAAGCAAAAACGTATGGTTCGGTTTTGCCCTTTGCTTCTTTTTAGGGCTGTTCATGGCAGGCATGTTTGCAATAGCCCTAATCATCACGAATCATTTTTATCCCGGAAAGACAGAAACGACTACCAGTATTCTGCTCGCTTCAAACGGATTAGGAGGTTCACTCCTTCCGATCGCCGTCGGCTGGAGCTTAGATGAATATCCCGCACAAACTGCGTTCTGGCTGTTTACTGCACTGATGCTCCTTATGCTGCTGATTGTATTCAGTTTAAGAATGCTCGAGACAATAAAATCAAACAATCTTCAACATCACAACAGCAAAGCAAAATCAATGTAA
>KSG66_01005
GTGGGAACGAAGGAAATCACGAATCCAGACAGCTTGTATTACAGTGTTGACGATGTAGTAATGGAGCGCGGAGAAGGGATTTACCTGTACGATCAAGAGGGAAATGAGTACATTGATTGCGCCTCTGCCACGTTTAACTTGAATTTAGGATACGGTAACAAAGAGGTCATTGATACGGTTAAAGAACAAGCCGATAAGCTGATCCATGTAACATCATCTTTTCAAACAGACGCCGTAAATAAACTGGCAGAAAAACTAGTAGAAATCGCCCCCGATAATCTCACAAAAGTACACCCTAAAGTCAGCAGCGGTTCCGCTGCAAATGAAGGAGCTATTAAAATGGCTCAGTATTACTCCGGAAAAACCGATGTCATCTCCTTATTTCGAAGCCACCTTGGACAAACGTATATGACTTCCGCTTTGTCCGGCAACTCATTCAGAAAAGAACCTTTCCCGCCACAAATTTCTTTTGGCCTGCAAGTCCCCGATCCCTATTGCAGCCGCTGTTTCTATAATCAGAAACCTGATTTATGCGGTATGCTGTGCGTAGAAAGAATTAATGATTTTATTGAGTATGCGAGCAATGGAAAAATTGCCGCCATGATTATTGAACCGATATCCGGAAACGGTGGAAATGTCGTTCCGCCTAAAGAGTATTTTAAACATTTGAGAAAGCTTTGTGATGAACATGATATCGCTCTGATTTTTGATGAAATTCAGACCGGATTCGGACGGACGGGCAAAATGTTTGCCGCGGACCACTTCGATGTGAAACCTAATATGATGACGGTAGCAAAAGGGCTCGGGGGCACAGGCTTCCAAGTCGCCGCCACTCTGACGGAGGACAAGTATACCGGGCTTCCGGGGTATACGCACTCCTTCACGTACGGCTCAAATGTGATGGCCGCCGCTGCCGCGTGTAAAACCATAGATATCATGCAGCGCCCGGGATTTTTGGAAAATGTAACGACGGTCGGTCATTATATTATGGATCGCTTAGAAACGATGAAAGAGGATTTCGCTTTTATTTCTGAGGTAAGAGGCGTCGGTCTTATGATCGGTGTGGAGATTGTTAAAGAGAACAATGAACCGGATGTGGAGCTGACCAATTATATTGCTAAACGGGCAATGGATTACGGGCTGATTCTCCGGACATCCCGTTACGGATTCGGAAATGTATTTAAGATCCGTCCGCCTTTAACCATAACACTTAGTGAAGCCGAAGTGCTCTGCTACAGACTTCGTAAGCTATTGGAGGAAATCAAGTGA
>KSG66_01010
GTGAGAGACTATATCATTGGGCTTGGACAATTTGTTTATCAAAAGGTGAAAAATCAAAAAGGCACACTGAAAAACCGGCTCGTAAACGGCTATTCCCCGGGAGGCGACGCCCAATTTAACATAGACGCCGCTGCTGAGGAGGCGGTGCTGGATTATATTCAAGAAAAGGGCCATCCGGTTGCTTTTTACACGGAGGATGGCGGCCTGAAGCTGATTGGAGAAGATCCGCAATATATTTTAATTGTAGATCCGATAGACGGAACGCGCCCGGCCGCCGCGGGACTTGAAATGTCGTGTATTTCGATTGCGCTTGCTTCGTATAAGCCAAACGCAAAGATTAAGGATATCGAATTTGCTTTTTTACTTGAATTGAAATCAGGCGCTTTTATGTACGGTGATATATACAGCGATGCCATTCATTTTGAAGGGTATCATGGAGAATTGCCGAATTTGAGCGGAGTGCGGGATATTAAAAATATGTTTTGGAGCCTTGAATTTAACGGGCATCCGGCGCAGCTGATGACGGACGCATACGGCCATCTGATTGACCAGTCGGCCAATAATGGCGGGGTTTTTGTTTTCAACAGCGCTTCTTATTCGATTTCACGAATTATTACGGGGCAGATGGATGGGTATGTGGATATCGGCAATCGTCTGCTGAAAGATGATCCGAAGCTGCTTTCAGATTTTCAGCAGGTCGGGAACGGGCAGGTGCTGCATTTGTTTCCTTATGATATTGCCGCAAGCGTTTTTTTGGCGAAGAAGGCGGGAGTGATCATTACGGATGCATACGGCCGGTCTTTGGACGAAACACTTCTGACAGATTTAAGTTATCAGAATCAGCAATCATGTATTGCGGCATCAACGAAAGAGCTTCATCAAACATTGTTAGACCAAATCCGCTGGGGCAGAAAGGAAGAGAAATATGAAGGCGTTGGTCTGGACTCCTAA
>KSG66_01015
ATGAAGGCGTTGGTCTGGACTCCTAATGATAAGCTTGAATATCAAGAGGTGGACGAGCCTCAAATTCGGAAATCCAATGATGTGAAAGTGAAAATTTTCGGCACTGGTATCTGCGGAACGGACTTAAATGTGCTGAAAGGAAAAATGAATGCAACCCATCATATGATTATGGGGCATGAATCGGTGGGAGCGGTCGTGGAAATCGGACCGGACGTGACAAATGTAAAAGTCGGAGACCGCGTCGTGATAGATCCTACGCAGTTTTGTGGGAAATGTCATTATTGCCGGAGAGGGCTGACGTGTTATTGCGAAACCTTCGAGGATTGGCAGCTCGGAATCGGAGCGCACGGAACGTTTGCGGAATATTACGTGGGGGAAGACAGGTTCATGTACAGAATTCCGGATTCAATGGAATGGGAGCGGGCCACATTGGTTGAGCCTCTCTCCTGTGTGCTGAATGTTGTGGACAAGGCTTCGATTCAGCCGCAGGACTCGGTCTTGGTTTTGGGCTCCGGAACGATCGGACTGCTTGTGCAAATGATGGTGAAAAAACTGGCGCGATTGACGGTTGCGACTGAAATAGGCAGTTTCCGAAGCGAGGCGGCGAGCCGGATATCGGATTATGTCTACCACCCTGAAGCATTAACCGTGGATGAAGTGAAACGGATTAATCAAGGAAGAAAATTTGATGTGATTTTTGACGCCATCGGCAACCAGCTTGATTGGGCTTATCCTTTCATTGAAAAGGGAGGCAGAATGGTGCCGATGGGCTTTGATGATACGTATGAGATGACGGTCAGGCCATACCAGCTGCTGTCAAACGGCGTGACGATTGTGGGCACAGGTGAAGCCCGCCAGATCATGGAAGCCGCGTTAGCATGCGCGTCCGACCTTCCGCAGCTCTATGATCTTATTACGGAAAAGACGGAACTGAAGAATTATGAAGAAGCCATTGATCATCTCATGGGCATCGACCCGGTGACAAAAGAAAGAAAGGATATCAGCGCAATAAAAACAATTCTTGTGTCTGATCCGGAACTTTTATAA
>KSG66_01020
TTGAAAGATTATACATTACAGCAGCAATGGTTCGGAAATGTCCGTAAAGACATTCTGGCCGGTATTCTGGTTGCTCTCGCTCTGATCCCTGAGGCGATCGGATTTTCAATTATTGCAGGTGTCGATCCGATGGTCGGCCTTTATGCATCATTTTGTATCGCGATTATTATTTCTATCTTCGGCGGCAGACCGGGAATGATTTCAGCCGCTACGGGTTCAATGGCGGTTGTCATGGTGACATTGGTGGCTGATTACGGGCTGCAGTATTTGTTTGCGGCAACCATTTTGACAGGTATTATTCAATTTATTCTTGGTGTCAGTAAGATAGCGAAATTGATGAAATTTATTCCGCGTTCGGTCATGATCGGATTTGTGAATGCTTTGGCGATCTTGATTTTTTCTGCGCAGCTGCCGCAGTTCAAAGGAGCTTCATGGGTCATGTACGCCGTGCTTGCCGGATCACTGGCTATCATATATCTATTGCCGAAGGTTACGACGGCTGTGCCGTCTCCGCTGGTGGCGATTATTGTCATGACGATCATAGCGGTGGTCTGCCATGCGGATGTCCGCACGGTCGGTGATATGGGCGGGATTACAAGTTCACTTCCGCATTTCTTGATACCGGATGTTCCGTGGACGTTTGAGACATTGCGGATTATTTTCCCGTATTCTCTGGCCCTTGCATTCGTCGGATTGCTCGAGTCATTGCTGACGGCCCAGATCATTGATGAAATGACCGATACGGATAGTGATAAGAACAAAGAAAGCCGCGGACAAGGCATCGCCAATATTGTGAACGGATTTTTCGGAGGCATGGCCGGATGCGCCATGATCGGTCAGTCTGTCATCAATACGAAAGCCGGCGGACGCGGCCGGTTATCGGCATTTACGGCCGGCGCGTTTTTAATGTTTTTAATTGCCGTATTAAGCGGTATCGTCGTGAAAATTCCGATGGCTGCGCTGGTGGCCGTGATGGTTATGGTGTCCATCGGCACGTTCGACTGGTCATCGATTAAAGGTTTGCGGAAAGCGCCCCTTACTGATTCGATCGTTATGGTTATTACCGTCGTGACGGTCGTCCTGACAAATGACTTATCAAAGGGTGTCTTCGCGGGTGTGCTGCTAAGCGCGATCTTTTTTACGGCGAAAATTTCTAAGCTGAAGATTGTGTCACATTCCGAACAGAAAGATGTCAGAACATATAAGGTAACGGGACAGATCTTTTTTGCTTCCGTGTCTGAACTGATGAATGCCATCGTTTATGATGAAGGCGTGAAGCGGATTGTCATTGATTTGACCGATGCCCACGTGTGGGATGATTCGGGAGCGGCGGCTCTTGAGAAAATTGTCGCCAAATGTAAAGAATACGGAATTGAGGCTGAATTAAAGGGATTAAATCAGAAAAGCCGAGATTTAATGAAACAAATGGCATAG
>KSG66_01025
ATGCCGCTTTTGACTCCGTCAAGTGTGGCGGCGGGTGTGCTGTTATCTCAGCATATCAGCTGGATGGCCGGCGCTGTGCCGTGGATATTTGCATTTATTACATTTACGGGCAGTCTGAGTGCCAATTTTCAATCGCTGAAGCGCAGTATCGAGAAGCCGCTCCCGATGATCATGGCATTGTTTGTTCTGCATATTTTCATGCCTGTTTTTGCATGGGGAAGCGGCCATCTGATTTTCAGCGGTGACCCTTTAACTGTGACGGGGCTGATTATGGGTGTGGTGATTCCAACCGGAATTACGAGTTTGATTTGGGCTGCGATGTATAAGGGAAATGTCGGATTGACGCTGTCTATTATCCTGGTTGATACCGTCCTTTCTCCTTTTATCGTACCGTTAAGCCTGTCTGTCCTGGCCGGGGCGAATGTTCAGATGGATGTGTGGGGAATGATGAAAGGGCTGGCGGAGATGGTGGTGATTCCATCCATCGCAGGGATGATAGTCAACCAGTTTTCCCCGCCGGTAAGGACTCAGGCGATAAGCCGGTCGCTGTCTCCTTTTTCAAAAATCTGTCTGATGATTGTCATTGCCATTAACAGTTCGGAAATCGCGCCGTATGTCACGCACGTGGATATCAAATTTGCGGGCATCGCAGGCATGGTATTTTTTATTGCCATGACGGGTTATGCCGTGGCATGGCTGATCGGAAGACTGATGAAGCGGAGCCAGGATGAAATCGTGTCTCTGATTTATACGGGGGGCATGCGCAATATCAGCGCCGGAGCCGTTCTCGCCGTGTCTTTCTTTCCGTCTCAAGTGGCGGTTCCGGTCGTCATCGGGATGCTCTTTCAGCAAATTCTTGCCGCTTTGTTCGGCTATTTACTGAAACGCTTTGAACTTAAGCCGGTCGTGATGAAGTATGAAAAAAACCGCTCAGCTACGTGA
>KSG66_01030
ATGAGAGGCATCCTTACAGAACACCGGATAAACGGAAAGGAATGCACTGTGTATCTTCCTCCCTCCTGTTCGGTTCAAACAGGGGCTTTACCCTGTGTATACGTACTGGACGGGGGTTCTTTGTTTTTAGAACAGATGGATAAGCTTGAATCCCAATTTGCGAACGGAACACTTCCCGAATTGATTTTCATCGGCATCAAACCGGCTGACAGGCTCGATGAGTACACGCCGTGGCCCGCGCCTTCCCTGAGCACTGCGTTTCATGATTTCGGCGGCAAAGGGAGGCTCTTTCTCGAGGAGCTGACAAATGTCATCATCCCCACTGTTGAAGATATGCATCACATTTCTGCACATCCGGAAACGAGAGGCCTGATCGGCGCGTCATTAGGCGGACTGTTTTCGGTGTACGCGATGTTACAGAAGCCTGAAATATTCGGCAGAATCGGCTGTATTTCCGGTTCCTTCTGGTATGAAAAATCAGCAGAGTATGTCCGCTCCGCATCTTTGCGTCCGGCACGGCAGCGTATCTATATGTCTGTCGGCAGCCGCGAAGCTGAGCATAAAAACAACATCCAAAACACCATGATCCGACAAAATAAAGACGTGCATGAAAGCCTGAGGCAAAAAGGCTTTTCTCAATCTCAGCTCTCTTTCACTGTTGAAAAAGGCACCGTGCACCATCAAGAAGCATTCAAACGACAATTCAATGCAGCACTAAGCTGGCTGTACGGAAAAAACCGCTCACGTAGCTGA
>KSG66_01035
ATGGCCGGAATTTATATCATTCTGATTGCTCTCATATTGCTCGTAAGCTATTTCAGCATGACAAGCGGTTCTTTTTCCGCAAAGCCGGGTGAACTGCTCAGTACGCTTTTCCGCATCCATCCGAATCCGCAATATGACATTTTGCTGTTTCAGCTGAGGCTGCCGCGCATTGTCATGGCTGCTGCCATCGGACTCGGGTTGGGGATAGCCGGAGCCGTTATTCAGGCCATTACCAAAAACGGTCTTGCCGATCCCGGTATTTTGGGCATTAATGCAGGAGCCGGAGCCGGAATCGTCACGTTTATGCTTCTGTTTCAGGGACAATCTGAAGCGACGGCACTTGCCTCTGCGATGGGTATGCCTGTCTTCGGCCTCATCGGAGGATTGATGGCGGCCGTGCTGATCTATATTTTCGCCTGGCACCGGGGGCATCTTGAATCGGGCAGAATTATTCTCGTCGGGATCGCCATGAATTCCGGATTCAGCGCGCTGTCTTTATTTCTTTCATTAAAAATGGACCCGCAGGATTATGAGATGGCGATGGTTTGGAAAAACGGCAGCATCTGGTCGGCAAACTGGATGACCATTACGGCGATCCTTCCGTGGCTGATCTTGTTCATTCCTCTTCTTATGGCGAAAACGTCATTGCTGGATACCATTCGTTTCGATGAGGACACGGTGAAAAGCCTCGGTGTTTCAACCAATAAAGAAAAAACAATTTTACTCATTGCCTGCATCGCTTTGATCAGCGCATGTGTAACCGCAGCGGGCAGCATGGCATTTGTCGGACTGATCGCGCCCCATATTTCCCGCAGGCTCGCCGGGATTGAGCACAGATACTCATTACCGGTCAGCGGATTGGTCGGTATGCTCCTCGTCATATCCGCCGACTTTGCGGGCAAATTGTTCTTTCAGCCTTCAGAAGTGCCGGCGGGAATTATTCTTGCGATTCTCGGCGTTCCTTATTTCTTTTTTCTTCTGTTTAAGCAAAAGAAGGGGCTGGATGCATGA
>KSG66_01040
ATGTATGCAAAACGGCGGACACACATTATTATCATTGCTTCACCGATTGCCATTGTTCTGTCACTGCTGCTTTCCGTTTTATACGGCGCAAAGCAGCTTGACTTCCATACCGTGTTCTCCGCATTGCTGCACTTTAATCCGGAGAATACCGACCATCAGATCATATGGCATTCAAGAATCCCGAGGGCTGCCGGCGCTATGTTTATCGGCGCCGCCCTTGCTGTTTCCGGAGCGCTCATGCAGGGAATCACACGGAACTATCTGGCCTCGCCTTCGATCATGGGTGTGTCGGACGGCTCCGCTTTTATCATCACCCTTTGCATGGTATTGCTCCCTCAATCGACATCCATTGAAATGATCATATACTCGTTTATCGGTTCCGCATTCGGCGCCGCTCTTGTTTTCGGGCTGGCCTCCATTCTTCCCGGCGGTTTTACCCCGGTGCAGCTTGCCATTATCGGAACGGTGACCAGTATGCTTCTCAGCAGTCTGTCGGCTGCGCTTTCGATTTATTTTCAAATTTCGCAGGATCTCAGTTTTTGGTACAGTGCGAGACTGCATCAAATGAACCCTGATTTTTTGAAACTGGCCGTCCCGTTTTTTGCAATCGGAATCATCACGGCCATGATTCTCAGCAAAAAGGTCACTGCCGTATCATTAGGAGACGACATTTCAAAAAGTCTGGGACAGCAGAAAAGAACCATCAAACTCATGGCGATGGCGGCCGTTGTCATATTGACAGGAAGCTCGGTGGCACTCGCCGGAAAAATTGCCTTTGTCGGTTTGGTCGTTCCGCACATCACACGTTTTCTCGTCGGATCGGACTACAGCAGGCTGATCCCATGCGCGTGCATCATCGGCGGCGTCTTCCTGACCCTTTGCGATCTTGCCAGCCGATTCATCAATTATCCGTTTGAGACGCCTATTGAAGTTGTCACTTCTATCATCGGTGTTCCTTTCTTTCTTTATTTGATTAAAAGAAAAGGAGGGGATCAGCGTGGTGCGTAA
>KSG66_01045
ATGAAGAAATTGGCATTCGCTTTCATGATTTTGCTTTTGGCTTTCACGGCCGCGGCTTGCGGAAGCTCAGAAACATCCGATACAGCAAGTAAAGGAAAGGACGCTTCTTCAGATAAAAAGAAAATCGAATATCTCGGAAAAACATATGAAGTCAAAGCGCCGACTGACAAAATCGCCATTACAGGCAGCGTAGAATCAATGGAAGACGCCAAATTGCTTGACGTTCATCCGGCAGGAGCAATTTCTTTCTCCGGCAAATTCCCGGAACTGTTTAAAGATATTACAGATAAATCCGTATCAACGGGAGAAAAAATGCAGCCGAATATGGAAAAAATTCTTGAGCTGCAGCCAGACGTCATTCTGGCATCAACCAAATTCCCGGAAAAAACGTTGAAAAAATTGAGCGGCACCGCTGAAACGATCCCTGTCTCTCATATCTCATCAAACTGGAAAGAAAACATGATGCTGCTCGCCCAGCTTACAGATAAAGAGAAAAAAGCGAAAAAAATCATCGCAGATTACGAACAGGATCTGAAAAAGACAAAAACAAAGATCAACAGCAAAGCGAAACAGTCAAACGCGCTGGTCATCAGAATCAGACAAGGCAATATTTATATTTATCCTGAACAAGTATATTTCAACTCCACGCTTTACGGTGATTTAGGCCTGAAGGCGCCGGACGAAGTCAAAGCGGCGAAAGCGCAGGAACTGATTTCTCTTGAAAAATTAAGCGAAATGAACCCTGACCACATCTTTGTACAATTCTCTGATGACGAAAACGCAGATAAGCCGGACGCTTTGAAAGACTTAGAGAAAAATCCGATCTGGAAGAGCCTGAAGGCAGTCAAAAAAGACCATGTATACGTCAATACGATTGATCCATTAGCCCAAGGCGGAACCGCATGGAGTAAAATCCGCTTCTTACAGGTTGCGGCTGACAAATTGACTCAAGACTAA
>KSG66_01050
ATGAAAAACACATTATTCTTTCAGCCCATTGATATCATCTCCGTAAAAAAAACAGCCGACCTTCTGTCAGAGCATCAGCTCACTGATTCCCCCGTATTGATCTTTCATGTGAAAGGCGAGGGACAAATTGATATCGGAACAGACAGCTTTCCGCTGCAGAAGGAAACGCTCTACATCTGTCCTTGTGATGAGACATTCAATATTGCCCCTATATCGTCAGGCGGCATCCATTTGTATATCGTCAGACTCCGTGTTTTCTCCTATTCATCAGATGATGAAGCGATGCTTCCGGATAATGGGGAAGACATCTTCCACGGACTTCAGCAAATGAATTTACAAACGGTGGATCATTTGACAAGCCGGCTTCAGTCACTTTCTGAAAACGTGCGATCGGCGGATGCATTGCAGAAAATGAAATATACAGCCGACTTTCAGCAGCTGATGTACGACCTTTATGCCGCAAAAGTATGCCATCAAAATAATACGAAAGCGGCGATCGAACAGACAAAACAATTCATACATGCTCAGTCCGACACAAAAATCACGCTCACCCAGCTCGCTCATATGGCGGGAATCAGTCCCAAGCATTATAGTGAAACCTTTAAAAAACTATACGGGCAGAGCGTAACTGAATATATCACAGACATCCGCATAACCAATGCGAAAAAACTGATGGCCAAGGCAAACTGCAAACTGCGGGAAATCGCTCATCAAATCGGCTACCAGGACGAATTTTATTTCAGCCGCATCTTTAAAAAACATACCGGCAGCTCACCTACAAGCTATATGAAAAAAAGGCGCACAAAAATGGCCGCTTACGGAAAAGAAACGATGGGGCATCTGATTCCTCTGCATCACGTGCCTTACGCTGCAGCGCTGCACCCGAAATGGACGGCCTATTATTACAAACAATTCTCTTCTGATATTCCGGTTCACCTGAGTGCTTACCGCTATAATGCAAATTGGGAAGAGAACTTGCACACGCTTTCCCAAGCTGCCCCGGACATCATTTTCAGTCTTGATTCTGTCAGTGAAGAAGAAAAACAGCGCCTGAATGACATCACTGAAGTTTTTTACCTTCCGGCTCAAGAGAATTGGAGAGACCAGTTTCTTCGCACAGCCGCATATTTGAATGAAGAGCAGGAAGCGCGGCACTGGCTTAAAGCTTATCAAAGTCTCGCCCATTCAGCGAAAGATGCTCTTAAACACGTGCGGCATCAGCGGTTCTTATTTATCCGTGTATATAAAGAAAATATGTACATCGCCCATAACAACAGTATTGAGGATGTCTTCTTCGGTGATTTAGGCTTTGCCTCCGCAAAACCGGAAACTTTTGCTCCTGACGAAAAGATTTCCTTGGAAATGCTGGCGGATTGCCAGGCTGACTGCATCATGCTTTTCACTTGTAAAGAACCGGAAACGCTTCGTTATTTTCAGCGGATTCAGCAGACCGGGACATGGCAGAACCTTAGAGCCGTCAGCAATAAACGCGTGTTTCCCATATCATCTGACCCGTGGATTGAATATTCTCCAAGCGGACATCAGCGGATGATCGAGCAAAGCATTTCCATTTTATCCGAAGATCGTCCATGGTAA
>KSG66_01055
ATGAAAACACAAACGGCTGCGCTTCTTGCCGGATTAGTCGTCATCAGTGCTATGACGGCAGTCTCGGCGGCTTCTGACAGAAACCTTCATACCGCCAAGAAACCAAGCATCCAAACAGGCATCGACCGCCTGCTGAAAGATTATAAACAGGAACTGAAGGGAAAAAGGGTCGGGCTGATCACCAACCCGACCGGTGTGAACAATTCATTGAAAAGCAGCGTTGACGTGCTGTATGAGGCACCAGACATCCATTTAACGGCATTATTCGGACCGGAGCACGGTGTCCGCGGCGATGCCCAGGCCGGAGACAAAGTCACATCCTATATAGACGAAAAAACAGGGCTTCCCGTCTACAGCCTGTACGGGGAAACGAGGAAACCGACGCCTGACATGCTGAAAGATACAGATGTGCTGATTTTCGATATTCAGGATGTCGGAACACGATACTACACCTACATTTATACAATGGCCTATGCCATGGAAGCGGCCAAAGAAAAAGGCATTCCTTTTTATGTCTTAGACCGGCCGAATCCGCAAGGCGGACGAAATCCGGACGGCCCGGTTCTTGAACCGGATTACGCTTCATTTGTCGGACTGTATCCGATCCCGCTGAAGCACGGCATGACGATCGGTGAGCTTGCTCTTTTATTCAATAAAGAGTTTCATATTGGCGCCGACCTCACCGTCGTAAAAATGAAGCGCTGGAAGCGGACGATGACGATTGAAGATACCGGTCTGCCGTTCGTCCTCCCTTCGCCTAATATCCCGACCCCGGACAGCATATTCGCATATTCGGCGACAGGACTAATCGAAGGCACAAACGTATCCGAAGGAAGGGGCACGACAAAGCCGTTTGAACTTATCGGCGCGCCTTATATGAAAAGCACCAAGCTCGAAGAACGCCTGAACAGTCTCAAGCTTCCGGGCGTCGCCTTCAGAGCCGCATCATTTATCCCCAGCTTCTCCAAGCACCAGGGCAAGCTGTGCCACGGCGTTCAAGTCTACGTAACAAACAGAAACACATTTGAAGCGGCAAAAACAGGGCTTTCCATTCTGAAAACCATGCATGACTTATATCCAAATGACTTTTCCTTCTTGCCGACAGGCTCTTTTGACAAGCTGATCGGTAACGGCTGGGTACGCAAAAAAATAGAAAAAGGCGCTTCCATTGAAGACATCACCAGCACATATCAACGCCGGCTGAACCAATTCAAAACTCTAAGAAAACAATACCTCATATACTGA
>KSG66_01060
ATGAAACTTGTCATCTCAGCTGTATTACTGTTGTTCATTGTTTTCGGCACGCATCATGCATCGACAAAACCGGACATTCCGTCACAGGCGGAACAAGCGGTATCCCGTATGACATTAGATGAAAAATTAGGGCAGATGCTCATGCCTGATTTTCGAAATTGGCAAAAAAAGGGGCAGTCATCACCTGAGGCTCTTACCCAAATGAATGACGAAGTCGCAGGGCTTATTCAAAAGTACCGGTTCGGCGGCGTTATCTTATTTGCAGAAAATGTAAAAAACACTGAGCAAACGGTTCGCCTGACAAATGCCTTTCAAAAGGCGAGCCCTGACATTCCGCTATTATTAAGCATTGATCAGGAGGGCGGCATCGTAACCAGACTTGGTGAGGGCACTCATTTCCCAGGCAATATGGCGCTCGGAGCCGCGAGAAAAACAGCCTACGCGTCCCAGACCGGCGCCATTATCGGCAAAGAACTGAAAGCACTGGGCATTAATACGAATTTCGCTCCCGTTCTCGATATCAATAATAATCCCGGAAACCCTGTCATCGGCGTCAGGTCGTTCAGTTCAGACCGTGATCTGACAGCTTCACTCGGCCTTGCCTCAATGAAGGCTCAGCAAAAGCAGGATGTCGCTGCCGCCGTCAAACATTTCCCGGGACACGGTGACACGGATGTCGACAGCCACTACGGCCTTCCGCTTGTCACCCACAATCAAGAAAGACTGCGTCAGATTGAACTTTATCCGTTCCGGAAGGCCATTCAGGCCGGAGCTGATATGATCATGACAGCCCATGTGCAATTTCCCGCTTTTGACGATACAACCTATAAAAGCAAGCTGGACGGTTCAGACATTCTCGTACCCGCCACACTCTCGAAAAAAGTGATGACTCACCTTCTCCGTGAGGAAATGAGATTTAACGGCGTCATCGTTACGGATGCATTAAATATGAAAGCCATTGCCGATCATTTCGGCCAGGAAGAGGCGGTCGTCATGGCAATAAAAGCAGGAGTCGATATTGCCCTTATGCCGGCCCAAGTGACATCGCTGCAAACGGAAAACCGCTTTGCCCGGGTTCATTCCGCTTTAAAAAAGGCGGTACAAAAAGGGGAAATTCCGCTGCAGCAAATTAACAAATCAGCGGAACGCATCATTTCCCTGAAAATAAAACGAGGGATATATCCCGCACCGAAAGAGACAAATCTGAAAAAGAAGATTGCAAAAGCAAAGAAAACCGTCGGCAGCAAAAATCACCTGAAAGCTGAAAAACAAATCGCGGAAAGATCCGTCACCGTCATACAAAACAAAAACCGCACGCTCCCATTCAAACCGAAAAAGAACAGCTGCGTTCTCATTGCCGCTCCTTATGAAGATCAAACAGCGTCAATGGAACAAACCATTCGGCAGCTCATCAAGAAGAAAAAAATCCGGCCGGTAACCATCAGTAAAATGAACTTCGCCGAGCGCACATTTCATGATGAGCACAAAAAGCTGGTATCCGACGCGGATTACGTGATTACAGGCTCATATGTCGTGAAAAATGATCCTGTCGTAAACGACGGTGTCATTGACGATTCCGTCACAGATCCCGGCAAGTGGACGACTGCATTTCCGCGGGCCGTCATGAAAGCCGCACAATCGAACAAAAAACCCTTTGTGCTGATGAGCCTGCGTAATCCTTACGACGCCGCGAACTTTGAAGAAGCTGAAGCCCTTATCGCAGTCTACGGCTTTAAAGGATATACAGACGGACAATTTCTCCAGCCAAACATTCCGGCAGGCGTTGAAGCGATATTCGGACAGACAAAACCGCAAGGCAGGCTGCCCGCTGACATTCCTTCCGTCACTCATCCGGGAACGACACTCTATCCTTATGGTTTCGGTATCAATCTGAAGACCGGAAAACCGCTTTAA
>KSG66_01065
ATGAAAACACTGACAGCCGCCATACTCACAATGGTCATCAGCCTCTCCTTCCTGCCGCAGCACAAAGCCGAAGCCCAATCCAAATTATACGACACAGCAAAGCTCAGAAAGGTTGATCAAATGATTGAAAAAGACATCGCAGCAGGATTCCCCGGAGCCGTCCTCGTCGTCGTAAAGGACGGACGGGTGATCAAAAAGAAAGCATACGGCTACAGCAAAAAATATGACGGGACTACCCTTTTATCCCGTCCGAAAAAAATGAAAACATCAACCATGTTTGATTTAGCTTCCAATACAAAAATGTACGCGGCCAATTTTGCACTACAGCGACTCGTCAGCCAGGGAAAGCTTGATGTGTATCAAAAAGTCTCGGCTTACCTTCCTGATTTCAAAGACGGAAAAAGCGATCCGATTCAAGAAAAAGACCGCATTCGCGTCATCGATGTGCTCCAGCATCAATCCGGTCTGCCGGCAAGCTTTTATTTCTATCAGCCGGACACCGCAGGCCCTTTGTATTCACAAGAACGTGAGAAAACGATCCGTTTTCTCACCCAAATCCCGCTTGAATACAAACCGGGAACAAAACACGTATACAGCGATATCGGTTACATGCTTCTCGGCTGCATCATTGAAAGCATAACCGGAAAAACCCTTGATGCCTATGCGGAACAAGAACTGTACAAACCGCTGAAACTGACGCACACACTGTTCAATCCGCTGCAAAAAGGCTTTAAAGAAAAAGCATTCGCAGCTACTGAACGTTTAGGCAACACACGTGACGGAGTCATCCATTTCCCTCACATCAGGACGTATACGCTGCAGGGGGAAGTTCACGATGAAAAAGCATTTTACTCCATGGGAGGGGTGTCCGGTCACGCCGGGCTGTTTTCCAGAGCTGATGACATAGCCGTCCTTCTTCAAGTCATGCTGAACGGAGGCAGTTATAAACACGTTTCTCTCTTCAATAAAAGAACGGCCGATTTGTTCACAACGGCGGCATCCTCTGATCCGACTTTCGCTCTCGGCTGGCGGAAAAACGGCAGCCCGGATATGGAGTGGATGTTCGGCCCTTATGCAAGCAGGCAGGCATATGGCCATACAGGATGGACCGGCACCATCACGATTATTGATCCCGCTTATAAGCTGGGGATCGCACTTTTGACCAATAAAAAGCATTCCCCCGTCGTCAGTCCCGGTGAAAACCCGAATGTTTTTGAAGGGGATCTTTTCCCCACCGGAAGCTACGGCAGCGTCATAAAAACGATTTATGAAGCCATTGAATGA
>KSG66_01070
ATGAGCAAAGAGGCATTTTATCAGTCACTGGCCAAAGATATCCTGGACAATTGCGGCGGTTCATCGAATATTTCAGGCTTTACCCACTGTATGACACGCCTGAGGATTACGCCTTTAGATCAGGACAAAACGGATATTGAAGCGCTGAAACAGCTTGACGGGGTCATAGGCGTCGTCGAAGCCGAAACACTGCAGATCATCCTTGGCACGGGTGTCGTCAATCATGTCGCCGACGCTTTCGCAAAACTTATGTCATCCGGAAAAAACATTGATTTAAAAGAAGCCGCCTCACGAAAAAAAGCCGATCTCAACAGAAAAAACACCACACCCATCAAACTGTTTCTGAGAAAAATATCAAGCATCTTCATTCCCCTTATTCCCGCACTCATTGCATCAGGTTTAATTACCGGTATTACGAAAGTCGTCATTCAGGCCGGCTGGCTCCCGAAAGAATCCCAAATCGCACTTATTTTAACGGTTATCGGTTCAGGCTTATTCGCATACCTCGGCGTCCTTGTCGGCATCAATGCGGCGAAGGAATTCGGCGGGACTCCCGCGATGGGCGGCCTTGCGGGTATATTGATCCTTAACCCTGAAATCGCCAATATCAGTTTGTTCGGAGAGAATCTGCTCCCTGGCAGGGGAGGATTAATCGGCGTTCTTTTCGCTGCGGTTTTTATCGCTTATACCGAACGGTTTATCAGAAAGTACGTCCATCAATCCATCGACATTATCGTCACGCCTACATTGTCTTTACTTATCACCGGGCTGGTAACATATGTCGTTTTTATCCCTGCAGGCGGTTTTATTTCTGATCTGATTACATCTGGTTTATTGTCGCTGCTGAATGTCGGGGGAGTGCTCTCAGGGTTTGTGCTGGGAGCCGCCTTCCTGCCGCTTGTCGTCACCGGCCTGCATCAGGGCTTGACTCCCGTACATTTGGAATTAATCCGATCAATCGGAGATGACCCGCTTCTTCCGATTCTCGCGATGGGAGGCGCGGGTCAAGTAGGGGCGGCCTTCGCCATTTTTATGAAAACCAAAAAAGCCTCATTGAAAAGAGCGATCGGCGGCGGACTTCCATCCGGTCTGCTCGGAATCGGAGAGCCGCTCATCTTCGGCGTCACGCTCCCGCTCGGCCGGCCGTTTTTGACGGCGTGTTTAGGGGCGGGAATCGGCGGCGCCTTTCAAGCCCATTTTCAGGTGGCTACTTTTTCAATCGGTGTCTCCGGCCTTCCGCTCTCGTTTCTCGTACAGCCGGCTCAAATCGTTTTGTATATCATCGGTCTCTTCATCTCTTACGGGGCGGGCTTTGTCTTCACTTATGCGTTCGGATTTAAGGATGATATGGCTGCTGAATTTGAATAA
>KSG66_01075
ATGACAGACCGGCTTAACATTCACAGATTGACCACAGAAACCAGAAATCCGCAGACCGCTTCAATCCATCAAGCAGACACGATGGAAATTCTCCGCATCATTAACCAAGAGGATTTCAAAGTGGCTGAAGCCGTTCAGCAGGTGCTGCCCGATATTCAGATTGCCGTTCAATTCGCCCATCAGTCCTTACGGCGAAACGGCAGGCTGATTTATGCGGGAGCGGGCACAAGCGGCAGACTCGGTGTACTGGATGCGGTTGAATGCCCGCCTACATACAGCGTAAGTCCCGACTCCGTCATCGGTCTGATGGCCGGAGGAGCAGACGCCTTTTTGCAAGCGGCTGAAGGTATAGAAGACAGCGAGGAAACCGGCGCTCTCGATCTCAAAACAATCGGGCTTACCGCAGAAGACACCGTGATCGCCATCGCGGCAAGCGGGCGCACGCCGTATGCGGCCGGTGCGCTGAAATACGCAAAAACAATCGGCGCCAAAACCGTCGCACTCACATGCAATAAGGACTCATTGATCAGCACTTATGCCGATCACAGCATTGAAGTCGTCGTCGGCCCCGAAGTGATTACAGGGTCAACACGAATGAAAGCGGCGACGGCACATAAAATGATTCTGAACATGATTTCCACGGCCGTGATGATCAAAAGCGGCAAAGTGTACGAAAATTTAATGGTGGACGTTCATGTCAGCAACGAAAAATTGAAAGAACGCGCAATCGGCATTATCCAAAGCATCACGGGCGTTCCGTACGACAAGGCAAAAGAAACGCTTGAGGCCGCAGGCAGCCATGTCAAAACGGCAATCGTCATGCTGAAGACGAATTCGGACGAAACACACGCGAAGGCACTGCTCAAAGAATCAGACGGCTTCATTGATAAAGCCATTGAACAGCACCTTTCAAAAGAAAAAGAACGCTGA
>KSG66_01080
ATGGATGTGGCCCTGTCCTTTTATAAACCGGAGCATGCAGACGGGCTGAACGGGTTTGTGCTGAGTGAAGAAGATAAAAAGTTCACAGCTCTGCCGATAGATGTCCTGCCGCATGCTCTCGTCATCCGGGATCGCTACCCGACAGTCATTTTAAAAGAAGACCGCCCCGTCGGTTTTTTCATTTTACATACCTCAAAAGAAACCATTGCCCCGTATTCGAACAATGTGTCTGCCATTTTGCTGAGTGCGCTGTCCTTACATGCGCCGCATCAGGGAAAAGGTTATGCCAAACAAGCGATGCTGCAGCTCCCCGCTTTTGTCGCAAATTACTTTCCTTGGTGTGATGAAATCGTGCTTGCTGTAAACCATCGCAATCATCGTGCAAAGAACCTGTACCGGTCTTCCGGTTTTATTGATAAAGGCCGTCGCACGATCGGCCCCATCGGCGAACAGCACATTCTGCATCATTTTTTGTGA
>KSG66_01085
ATGATCTTAGTCAGCTCTTGTCTCGGCGGTATCGAATGCAGGTATAACGGCTCTCACGCCGCTTCGGAAAAAATCCGCAGACTCGTAGAAGAAAAGAAAGCTGTTATGGTCTGCCCCGAACTTTTGGGCGGCTTCACCACTCCCCGCGAACCGGCGGAAATCATCGGCGGTACGGGCGAAGACGTGCTGAACGGAACAGCAAGAATCGTAACGGCATCAGGCGAAGACGTTACGGCTTTATATATGGACGGCGCGGAAAAAACGTTAGCATACGCAAAAGAAATAGGCGCCGCAACGGTCATCCTTAAAGAAAACAGTCCGTCCTGCGGCAGCAGCTTTATCTATGACGGCACTTTCTCAGGAAAAAAAATAATCGGAGACGGCATCACTTCCGCTCTTTTAAAACGGGCAGGCTGCCGTGTTCTATCAGAAGACGAATTGGATCAATTATAA
>KSG66_01115
ATGGAAAACCTGATTAAAAAAAGAATCAAGCAAGTCAAAAAAGGCGATCAAAATGCGTTTGCAGAAATCGTTGACCTTTATAAAGATAAGATTTACCAGCTTTGCTACCGCATGCTCGGCAATGTTCACGAGGCGGAAGATATTGCGCAGGAAGCTTTTATCAGAGCGTATGTCAATATCGACAGTTTCGATATCAACAGAAAGTTCTCAACGTGGCTTTACAGAATTGCGACCAACCTGACCATTGACCGAATCCGCAAGAAAAAGCCTGATTACTATCTGGACGCAGAAGTAGCGGGAGCAGAAGGGCTGACGATGTATTCGCAGATCGCCGCGGACGGGGTTCTCCCTGAAGACGCCGTATTGTCATTGGAGCTGTCGGACACAATTCAGAAAAAGATTTTAAAGCTGCCTGACAAGTACAGAACGGTTATTGTATTAAAGTATATTGACGAACTCTCTTTAATTGAAATCGGGGAGATTCTGAATATCCCTGTCGGCACCGTCAAGACAAGGATACACAGAGGCAGAGAGGCTCTTAGAAAACAATTGAGGGATCTTTAA
>KSG66_01120
ATGAGCTGTCCTGAACAGATTGTGCAGCTTATGCATAAGCATCTTGATGGAGATATCCTTCCTGAAGATGAAAACGTATTAAAACAACATTTGCAGTCATGCGGGAATTGCAAACGGCATTTTCATGAAATGGAGAAATCCGTAGCACTCGTCCGAAGCACATCGCATGTCACGGCCCCTGCTGATTTTACTGCCAAAGTTATGGCGAATCTTCCAAAAGAGAAAAAACGCGCTTCTGTAAAACGATGGATCAAAACTCATCCGATGATTGCAGCCGCAGCGGTTTTTGTGATTTTAATGGGCGGCGGTTTTTTCAACAGCTGGCATAATGACCACAATTTCAGTGTGTCCAAACAGCCGAACCTTGTCGTGCAGAATCACACGGTCACCGTCCCTGAAGGCGAGACTGTAAAGGGCGATGTCACAGTAAAAAACGGCAAGCTGTTCATTGAAGGAAAAGTCGACGGCAATGTGACCGTCGTCAACGGAGAAAAATACATGGCCTCAGCCGGACAAGTCACCGGGCAGATTGAAGAGATTAACCAATTGTTTGACTGGGTCTGGTACGAACTGAAATCGGCGGGCCAGGGCGTCGTGAGCGCTTTGGACCCGAATGAAGATGAGTAA
>KSG66_01125
ATGGCTTTTGAGGACATCCCATTTTTGCAATACCTCGGCAATGCCGTTGATATTCTCCTTGTTTGGTATGTGATATATAAATTAATCATGGTCATACGCGGGACGAAGGCGGTTCAGCTTTTAAAAGGAATCGTCGTCATCGTATTGGTCCGGATGGCCAGTTCATATTTGGGACTCAGCACGCTTCAGTGGCTGATGGACCAAGCGATAACATGGGGATTTTTAGCGATCATCATTATATTCCAGCCTGAGCTGAGACGGGCGCTTGAACAGCTCGGACGGGGCCGGTTCTTTTCCAGGAGCGGAACCCCCGTGGAGGAAGCGCAGCATAAGACAATTGAAGCGATTACAAAATCGATCAGCTACATGGCAAAACGCCGCATCGGCGCACTCATCGCGATTGAGCGCGATACGGGAATGGGTGATTATATTGAGACGGGCATCCCGCTTAATGCGCAGGTCAGCTCGGAGCTTTTGATTAATATCTTCATCCCGAATACACCGCTGCATGATGGAGCGGTCATTATGAAAAATAACGAGATTGCGGCGGCTGCCTGTTATCTGCCGCTTTCTGAAAGCCCGTTTATTTCAAAGGAGCTGGGGACGCGTCACAGAGCGGCTGTCGGCATCAGTGAAGTGACGGACAGCTTAACCATTATTGTATCTGAAGAGACGGGCGCCATCAGTGTGGCCAAAAACGGAGACCTTCACAGAGAATTGACGGAAGAAGCACTGAAAGAAATGCTTGAAGCCGAGTTTAAGAAGAACGCCAGAGATACTTCTTCTAACCGCTGGTACTGGAGGGGCAAGAAAAATGGATAA
>KSG66_01130
ATGGATAAATTCTTAAACAACCGCTGGGCTGTAAAGATCATTGCATTGCTCTTTGCGCTGCTGCTTTACGTTGCGGTTAACAACAACCAGGCGCCGACTCCGAAAAAGCCGGGGGAATCCTTTTTTCCGACATCAACGACTGACGAGGCTACGCTTACTGATATTCCTGTAAAAGCATACTATGATGAAGCGAACTATGTTGTCACCGGCGTGCCCCAGACCGTAAATGTCACGATTAAAGGCTCGACAAGCGCGGTGAAAAAGGCGAGACAGACGAAGAATTTTGAGATATACGCCGATATGAATAAGCTGAAGACCGGGACTCATAAGGTCGAATTGAAGGCGAAAAACGTATCGGACGGACTGACGGTCTCCATTAACCCGTCAGTCACGACGGTTACGATTCAGGAAAAAACGGCTGAGAGTTTTCCCGTGGAAGTTGAATACTACAATAAAAGCAAAATGAAAAAGGGATACACCCCTCAGCAGCCGATTATCAGCCCGAAAAACGTGCAGATTACAGGTTCGAAAAATGTGATTGATAACATTTCACTTGTCAAAGCATCCGTGAACCTTGAAAATGCAAATGAGACCATTGAAAAGGAAGTGAAAGTGACCGTCTATGACAAAGACGGCAACGCACTTCCTGTTGATGTTGAACCGTCAGTCATTAAAGTGACGGTTCCCGTAGCCAGTCCGAGCAAAAAGCTTCCTTTCAAAATCGAAAGGAAGGGAAGTCTTCCGGACGGGGTGAGCGTTGCGAGCATTGACTCGAATCCGAGTGAGGTGACGGTTTACGGCCCGCAGGATGTGCTGGATTCACTTGAATTTATTGACGGCGTATCTCTTGATTTAGGCAAAATTGATAAAGATACCGATATCAATGCCGATATCCCGCTTCCTAAGGGTGTCACTAAGGTATCACCGGAAAAAATCACGCTTCATGTTAAAGTGGACAGTGAAGACAAAAAGGATTTTGACAATGTCGGAATCAAGACGGTCGGACTGGGAGGCTCACAGCAGATTGAGTTTCTCGATCTTGAATCGCAGGCGATAAATATTACGGCCAAAGGCTCTCCCGCCAACATTAAGGCGCTGAAAAAGTCGGACATTGAACTGTATGCCAATGTCTCGGACTTGGATGACGGAGAGCACTCTGTAAAGCTTGAAGTAAACGGCCCGCAAAACGTCACATGGTCCCTGTCAAAAGACACGGTTAAGATTAAGCTGACTTCTAAGAAAAACACAAGTTCAAATAAAAATAACGGCGGTTCCGCTGATTCCGGCAATAAGAACGGCACAAGCGGAGACGCAGACAAAGACAAGAACAAGAACCGGGAAGACGACACTGACAGCGATCAGAATAAAAGTCAAAACCAGGATCAAAATCAAGACCAGGATGAAGACGGATCAAGCGCTGATTCTTCTTCAACAGAATGA
>KSG66_01135
ATGGGCAAGTATTTTGGAACAGATGGTGTAAGAGGTGTTGCCAACAGCGAGCTTACGCCAGAGCTGGCCTTTAAAGTTGGGCGTTTTGGCGGTTATGTCCTGACCAAAGATAAGCAGCGCCCGAAAGTGCTGATCGGCCGTGATACACGTATCTCCGGACATATGCTGGAGGGAGCCCTTGTCGCCGGACTTTTATCGATCGGAGCTGAAGTGATGCGCCTCGGCGTTATTTCTACGCCGGGGGTATCCTATTTAACGAAAGCCATGGATGCTGAGGCGGGCGTCATGATCTCCGCTTCTCACAACCCCGTACAGGATAACGGAATTAAATTTTTCGGAGGGGACGGCTTTAAGCTTTCTGATGAGCAGGAGGCCGAGATTGAACGTCTCATGGATGAACCGGAAGATAAGCTGCCGAGACCGACAGGCGCGGACCTCGGGCTTGTAAACGATTATTTTGAAGGCGTTCAAAAGTATCTGCAATTTTTAAAGCAGACGGCGGACGAAGATTTCACAGGCATTCATGTAGCGCTTGACTGCGCCCATGGTGCGACCTCTTCTATTGCGACGCACCTTTTTGCCGATCTCGATGCTGACGTATCTACAATGGGGACGTCTCCGAACGGATTGAACATTAATGATGGCGTCGGTTCTACACACCCGGAAGCGCTGAGTGCTTTCGTCAAAGAAAAAAACGCCGATATCGGCCTTGCGTTTGACGGCGACGGCGACCGCCTCATTGCCGTTGATGAAAAAGGAAACATCGTCGACGGTGATCAGATTATGTACATATGCGCGAAGTATTTGAAATCAGAAGGCCGTCTGAAGGATGATACCGTCGTATCGACCGTGATGAGCAACCTCGGTTTCTACAAAGCGCTTGAAAAAGAAGAAATCAAAAGCGTTCAAACGGCAGTCGGCGACCGCTATGTCGTAGAAGCGATGAAAAAAGACGGCTATAATGTCGGCGGCGAGCAGTCGGGGCACCTTATTTTCCTTGATTACAACACTACCGGCGACGGTCTTTTGTCCGCGATCATGCTTGTGAATACGCTGAAGGCGTCCGGCAAAACCCTTTCAGAACTTGCGGATGAAATGAAAAAATTCCCGCAACTCTTAGTGAATGTGAAAGTGACGGATAAATATAAGGTAGAAGAAAACGCTAAGGTGAAGGCCGTTATTTCTGAAGTGGAAAAAGAAATGAACGGAGACGGCCGGATTTTAGTGCGCCCGTCAGGCACCGAACCGCTCGTCCGCGTGATGGCCGAAGCGAGAACAAAAGAGCTTTGTGACGAATATGTCACAAAAATCGTGGATGTCGTGCGGACAGAAATGGGAGCGGAGTAG
>KSG66_01140
ATGTGTGGAATTGTAGGTTATATCGGTCAGCTTGATGCGAAAGAGATTTTGTTAAAAGGATTAGAGAAGCTTGAGTACCGCGGTTATGACTCTGCCGGTATTGCTGTGGCGAATGAGCAGGGCGTGCATGTGTACAAAGAAAAAGGCCGCATCGCCGACCTTCGTGAAGTGGTGGATCACACGGTTGAATCTCAAGCGGGAATCGGCCATACACGCTGGGCGACTCACGGCGAACCAAGCTTCCTGAACGCTCACCCGCATCAAAGCGCACTCGGCCGCTTTACACTTGTTCATAACGGTGTGATCGAGAACTATGTTCAGCTGAAGCGCGAATACCTTGAAAACGTTGAACTGAAAAGCGACACGGACACTGAAGTAGTCGTTCAAATGATCGAGCAATTTGTGGCGGGAGGACTTAGCACAGAAGAAGCGTTCCGCAAAACACTGACTCTGTTAAAAGGTTCTTACGCAATTGCATTATTTGACGGTGAAAACACAGACACCATTTACGTTGCAAAAAACAAAAGCCCTCTGTTAATCGGTCTTGGAGATACGTTTAACGTCGTGGCATCTGACGCGATGGCTATGCTTCAAGTAACGAATGAATACGTTGAGCTTTTGGACAAAGAAATGGTGATCGTGACAAAAGACGAAGCCGTGATTAAAAACCTTGACGGTGAAGTCATGACACGTGCGTCTTATATTGCTGAGCTTGACGCCAGTGATATCGAAAAAGGCACATACCCTCACTACATGTTAAAAGAAACGGATGAGCAGCCGCTTGTTATGCGCAAAATCATCCAAACGTATCAGGACGAAAACGGCAGACTGGCCGTGGCCGGCGATGTCGCTGACGCCGTGGCGGAAGCGGACCGCATTTATATCGTGGCTTGCGGAACGAGCTACCATGCCGGTCTTGTCGGGAAACAATATATTGAAATGTGGGCAAACGTACCGGTTGAAGTGCATGTAGCGAGTGAATTCTCTTACAACATGCCGCTTCTGTCTAAGAAGCCGCTCTTTATCTTCCTTTCTCAAAGCGGAGAAACAGCGGACAGCCGCGCCGTGCTTGTTCAAGTCAAAGCGCTGGGTCACAAAGCGCTGACAATTACAAACGTTCCGGGATCAACGCTTTCTCGTGAAGCGGATTACACATTGCTTCTGCACGCAGGCCCTGAGATCGCTGTTGCATCAACAAAAGCGTATACGGCTCAGATTGCCGTCCTCGCGATCGTTGCGTCCGTTGCAGCAGAATGCAACGGCGTTGATATCGGTTTTGATTTGGTCAAAGAATTAGGTATTGCGGCAAACGCCATGGAAGCCCTCTGCGACCAGAAGGACGAAATGGAAATGATCGCACGTGAGTACCTGACTGTTTCAAGAAACGCTTTCTTCATCGGCCGCGGCCTTGACTACTTCGTGTGTGTCGAAGGTGCCCTGAAGCTGAAAGAGATTTCTTACATCCAGGCGGAAGGCTTCGCCGGCGGCGAGCTGAAGCATGGAACAATCGCTCTGATTGAAGAAGGAACACCGGTCTTTGCGCTTGCGACACAAGAACACGTCAACCTGAGCATCCGCGGAAACGTGAAGGAAGTCGCGGCCCGCGGCGCCAACACTTGCATCATCTCGCTGAAAGGCTTAGAAGACGCAGACGACAGATTCATCCTGCCGGAAGTCAACCCTGCGCTTGCTCCGCTGGTTTCTGTTGTGCCATTGCAGCTGATCGCTTACTATGCGGCACTGCACCGCGGCTGTGACGTTGACAAACCGCGCAACCTTGCGAAGAGTGTTACGGTGGAATAA
>KSG66_01145
ATGTCAAACCTTTTAGAAATCAGAAACATCAGCAAATCTTTTGGTCATAAAGCTGTTTTAAAGGATGTTACATTCAATGTGCCTGCCGGATCAATTGTCGGTTTTATCGGTGATAACGGCGCAGGCAAGTCAACAACATTTAAAACGATATTAGGATTAATCTCTCAGGATAGAGGTAAAGTGAAAATCTTTGGTAAAGAGAATTTGGATAAACATATAAAGTTCAAAGAAGATATTGGGGTCGTATTTGATGCGATGAATCTTCCTGCGCACCTTACGATAAAGCAGCTGAATCATGTATTTAAGAAACTATTCGGTGCTTGGGACCAAGATCATTTTTACCGGTTGGTTCATTCTTTCTCTTTACCTATGGACAAAAAAGTGAATACATTCTCGCGCGGCATGTCAATGAAGTTATCCGTAGCTGTTGCTTTGTCGCATAATGCAAAATTATTACTTCTGGATGAAGCAACGGGAGGACTTGATCCCTCTTCAAGAGATGACCTGTTAAATGAATTAAAAAGCTTTGTGAGTAAAAGCAACGGCGGTATTTTACTTTCATCGCACATTATGACTGATGTCGAGAAGATAGCCAGCCATATCATTATTATGAAAGATGGCGAAATTTTATTAAATGAAGAGAAAGATAAGGTTCTTGAAAGCTATACTGTTATAGACGTTGATGAGGGCCGATTGGCTGAGCTTGACGAAGATATCGTTCTAGCAAAAAGGAATCATGGATCTTATTGGAGTGTGCTTGTATCGGATCAACAGAAATTGCCGAATGGCGTAACGGCCAACACCCTTTCCATAGAAGAAATCAGCGTCTTTTTAACGAGGAGTGAAAACATTGAGAGGTCTGTTACTGACTAA
>KSG66_01155
TTGGATAATATATATAAATTGCTGATTATAGAAGACGATAAGGATATGGCTAAGGCGTTACAAAATTTACTTGTTAAATGGAATTTTGAAACTGTTATATGCGGAGATTTTGATAATATTTTGTCAATATATGAAAAAGAAGAGCCTCACATCATATTATTGGACATCAATATTCCTTCATTTGATGGTTTTTATTGGTGTAAGAAAATAAGAGAAGTTTCAAGTGTCCCAATTATTTTTTGCTCGTCTAGAAACAGTAATATGGATATTGTCATGGCTATTAACAATGGCGGGGATGATTATATTCAAAAACCATTTGACAGCCATGTATTGGTGGCGAAATTACAAGCAATTATAAGGAGAACTTATGAGTACATAACAGCAGAATCTCATCTAATCGAATCTAATAATGTGATATTAAACCTTAACGATGCAAAAATATACTTCCAAGATCAGAGTTTAGAGCTTACAAAGAATGAATTTAAAATTCTAAAAACGTTAATGGAAAACAAAGGGAAAGTTGTTTCGCGGGATAATTTAATGAGACAGCTTTGGAATGATGATATTTACGTAAACGAAAATACGTTGACAGTAAATATAAATAGATTAAGGAATAGATTAGAGGGGATTAATGTTGATGACTTTATTTTAACAAAAAAAGGAATGGGATATATAATTCAATGA
>KSG66_01160
ATGAAATTAATTGATTATGTGAAAAATCATATATTATGGATTTTATGCAGTGCACTTATTCTGGTTGTAATCAATGGGATTTTGTTTGCGAGTACCTCTATTCATCAAAGTTATATAGACATTTTTTATATGGATTTGTTGATTGTCTTTATTCTACTGATCAACATTTTCTATGGATTCATCAAGGCAAAAAAGAAATACGAAGTTGTGTTTAATAGTTCTATCGAAACTTTAGAAAAAAACAAAGTTAGAAATGATTATTTTATAGATATGCTTATAAAAGTCTCCAAAAAGCAACAAAATAAATTTTTGAAAGCAGAAGAAGATTATAAAAACGGTATTAACGAAATTCAGGACTATACTACTCAATGGGTTCATGACATAAAAGTTAATATAGCTGTGTGTGAACTGCTACTGGATGAGATTAACTCAGAAAGCAGCAGAGAGCTGCGTAATCAAATTGAACGAATTAAATTTAGGATTAATCACATTTTACATGTGACAAGAGCTAATCACTACGATCAAGACATTTTAGCGGGAGTAGTAGATGTATGTCATATTTTAAGAAGTGCAATAAAAGAAAATGCTCTTTTTTTTATTAATAAAAACATTGAGATTGAGACTAATTTAAAACCATTTAGTGTTATCAGTGATGAACGTTGGATCTATTATATTTTTGGTCAAATTCTTAATAATAGCAGTAAATATACACCTGAGGGGGGAACGCTGACTATTACAACTAAAGAAGAGAAACAAGCCTATTATATAATGATTAAAGATAATGGAATTGGTATTTCAAAAGAGGGTTTATCTAGGATATTCGATAAAGGCTTTACAGGTAAAAATGGTAAGGTAGGAACGAAATCTACAGGGATGGGTTTATATTATGCTAAAAAAATGGCTGATAGACTAAGTATAGGAATTGAGGTAGACAGCGTAGAGGGTGAATATACTGAATTTCACATTATATTTTATAAACTATCCGATTATTATAAAGTGGCAAATGAAGCAATAAGTAATTAG
>KSG66_01165
ATGAATAAGATCGTAGAGGTATCAAACGTAATAAAGGAGTATGGTGAAATTGGCAGTACCTTTCGAGCGCTTAAGGAGGTAAGCTTAAATATCAACAAAGGAGAATTTGTTGGTATAATGGGTCCTTCAGGCTCAGGTAAGACCACATTGTTAAATATTATGTCTACTATTGACAAAGCTACTTTAGGAGAAGTTTTAATCGATGGTAAAAGAATAGATTATTACAAGGATGAGGACCTTGCAAAATTCAGGAGAGACACAATCGGATTTGTCTTCCAAGCTTTTAATTTATTAGACAATATGACAATTAGAGATAACATTGCTCTGCCTCTTGCACTAAACAATGTAAAACACAAAATCATTCTAAAAAAAATTGATGAACTAACTGAGCTCTTAGGAATTTCAAATCAGTTAGATAAGTATCCATATGAATTGTCAGGCGGTCAAAAGCAAAGAGTAGCTATTTGTCGTGCGTTAATTACCTCTCCAAAGGTTATTTTTGCAGACGAACCAACAGGGGCTCTTGACTCTAAGTCATCCTCAGAGGTTCTAGAATGTTTTAAAAATATTAACAAAACCATAGGAACAACCATCATCATGGTAACCCATGATGCAAACGCAGCAAGTTATTGTAATAGGGTTATGTTCTTAAAGGACGGTAAATTACACGGAAGACTAGACAGCAGCGGAGATAAAAAGGAATTATTTAAGAAAGTGTTAAACATGCTTGCCGTAATGGGAGGATCGGAAAATGAACTCCTTTAA
>KSG66_01170
ATGAACTCCTTTAAAATTGCCTTTAAGCTTTTGAAGAATAATTTAAAAATATATGGATTATATTTTGTGGTTTTAGTTGTAACTGTGGCAACTTACTACAATTTTACTGCTATACAGTACAATGAAGTGTTTGTCCAATTAACTGAAAGGTTTCAATCAGCTGTAGTGGCAAGTGCAACATCTGGCTTTGTTCTAATTTGCACAGTGGTCTTTTTTATGTGGCATGCCAATGGATTCTTTTTAAAACAACGTCAAAAAGAAACCGGGTTATACATGCTAATGGGAATAAGTACTTCTAAAATTGGAAGAGTATTCGCAATTGAAAGTATTCTAATAGGCAGTTTGTCTCTATTAATGGGTTTATTGATCGGGATATTATTCTCGAAATTGTTCTTAATGTTATTAAGTAAGTCCATGACACTGGGTGGTGAAATTCCTTTTAGTATATCTGCACAAGCCATCATTCAGCTTATTATTGTGTTCGGGACCATCTTTGTAATGCTGGGAATGAAAAACTATAGAGTTGTGAAAAAAACACAACTAATTAATATGTTGAATGCTTCGAAAGCAAAGCCCTCACCTCCAAAATATAATTATACAAAGGGTTTTACAGGTTTAGTATTAATTGCTGCAGGCTATATAGTTGCACTAAACTTTAAGCAATGGGATTTGGATTTATTGCTTTCTGCGATGGGAATCTTGGTCTTGGTCAGCACGGGGACTTATCTGTTTTTTGGAAGTTCTCTGACTATAATTTTAGGGAAGTTAACAAATTCAAAAAAAATTATTTATAAAGATGTAAGGTTAGTCAGTATAAGTAATACTTTCTTTAGACAAAAAGTTAATTATAGAAGTTTAGCGATGACGGCTATTTTAACAGCAGCTACCGTAACTGCATTCAATGTAAGCATTTCGTTCAAACAGTTTGAAGCAAATTATGACATCACAGCCTCCCCATACAGTTTAAGTTTTGAAAGCAATTCTGAAGATGTCAAAGATAAAGTCAAAGGAGTGATTCGAGAGTCAAAGCATGACTTAATCGGAATCAATAAGATTCACTTTTTTATTGGTAATGTCCAATACGACGATAATAAGCAAAATATTGATCCGAATAACAAAGCTATTATCACTAGTTACTCACAAATAAAGAAAACATTAATATTTTTGGATTATAGTAATAAAGCAAGTATTTTGAATCAAATTAAACCAGAAATTCATGAAATTTCTTTTATTCTAAATGCTGATTCGATAGCTTCACCTATTTATGTTGATGGTAATAAAGTGAGCATTAATAATAATAATTTCCTAGTTTCTAAACATACACAGCTCCCTTTTACAGGGAAAATTAAAAAATATGGTGACAAAAACATTTATGTTTTAAATGACAATGATTATAAAGAATTAAGAAAGAAAAACCAAGAGATTGTATTAAATGGTGTGCGAATTACAGATGAAAAAGAAAGTAGGGAAGTGGTTAATAGAATCAAGGAAGTTGTACCAGGTGGAGATTTGAATGTAAATGGAAAGAATCAAAGCTTTACATGGGAGTATTATGCTTTAGGTCAATTTTTCTTTTTAGGCCTGATTATGTCCCTAGTATTCATACTAGCGACCTTTAGTACAATTTACTTTAAAATTTTAAGTGATGCATTCACTGATAGGGAACAATATTCAATGTTGAAAAAAATTGGTATGAGTAAAAAGGAAGTGCAGAGGTCTGTCTATCTGCAAGTTGGAATTGCATTTTTACTGCCTGTGATTGTGGGGGCCCTTCATAGCATTGTAGCAATGAATATGCTGGAACAGATTATGAATGTAAAATTCACCATTCCAATTCTATGCGGCATCGGATTATTTGTTCTTATAATGGTTGCTTTTTATATAGGACTCTGTAAAAACTATACCAAATTGGTATATGAAGAGCAGTAA
>KSG66_01175
ATGTCATGGTTAACTAAATGGTCCTTTGCTAATAAAGCTGCTATTACGTTAACATCCATTATTATAATAGCCTGGGGAGTAGTCAGTTATCTTCGTATATTAGTGAAGAAATCAGAGTCGGTCAATCTTGTTTCACAAAGCTTAGCAGTTGTTGTGATTGGAGGTTTGGCAGTAGCAACCATGCTTACCTTAATAGTGATACCATGCGTATATGAAATATTTAATTTTAAAAAATCAAAAATGCAAAGGCGTGAAAAAACATTGAAAGATGATATAACAATTTAA
>KSG66_01185
ATGATGACTGGAGCAATTCCGCAAAAGAAACTGCTGGATGGGACAAGCATTCCCGCGATCGGCTTCGGTACATACGCTCTTAATGGAAACAACGGCGTTCATGCCATTACCAGCGCCATTGATATCGGCTACCGTCTGATTGACACCGCTTATAACTATGAAAATGAAGGATCGGTCGGAGAAGCCATCCGCAGAAGCTCTGTTCCGAGAGAACAGCTATACGTGACGTCCAAGCTGCCCGGGCGCTACCATGACTATGACAAAGCTGTACAAACCATCCAAGAATCTTTATACCGCGCCGGTCTGGACTACTATGACCTGTATCTCGTCCATTGGCCGAACCCGAAACAAGACCGCTACACGGAAGCATGGCAGGCACTGATTGATGCGAAAAAATGGGGTCTGATCCGATCCATCGGCGTCTGCAATTTCCTGCCTGAGCATATCGAACGGCTCGAACGTGAAACCGGCGTAAAGCCAGGCATCAACCAAATTGAACTGCATCCCGCTTTTAATCAGCAGCAGCAGCGCCAATGGCACGAAGAACAGGGCATCGTGACAGAATCATGGAGTCCGTTATCCCGCGCCGGCGAAGTATTGAACGATCAAAAACTCGGACGGATTGCGGACAAATACGGCAAAACCATTTCTCAAGTCATTTTACGCTGGCATATCCAGCTGGGCGCCATCCCGATTCCAAAATCAGCATCGCCCGAGCGCCAGCTTGAAAACATCTCTGTTTTTGATTTCTCCCTTGATGAAAACGATATGAAACTTATCGATTCGCTTACCCGCCCCGACGGACGCATAAACGGCCAAGACCCAGCGGAGTATGAAGAGTTTTAA
>KSG66_01190
GTGCAGCAAGCATGTATCGCAATCGTTATAATTTTGTTCACGGCCGCCGCCTATCTGGCTATGGTGAGATTATATGTGCGCTTTCCATATCCCTTTCTCATACCAGTTTTGACGACTACGATTTTCATTATCGCCGTGCTGCTTGTTTTTCATATTTCGTATAAAGACTATATGATCGGCGGACAATGGATCAATTCACTGCTCGGACCCGCCGTGGTGGCTTTGGCATACCCGCTTTATAAGCAGCGCCGGGTGTTAATCAAGTATATGTTTCCGATCATCGGCGGCGTGTTGGCCGGTTTATTCTCCGGAATGGTCAGCGGCCTGCTATTTGCAGAGCTGTTCGGCATCAGCCGGAGTTTGATTTTGTCAATTATCCCAAAATCAATTACGACGCCTGTCGCCATACAGATTGCGTCCGGTATCGGCGGTGTCCCTTCCATGACAGTCGTGTTCGTCATGATCGCAGGGTTTTCCGGCGTTATCTTAGGACCGCTGCTTCTCAAGTGGATCCGCATCCGCAGCTCACTCGGGAAAGGAATTGCATTCGGAAGCGCTTCCCATGCGCTCGGCACCTCAAAAGCAATGGAGTACGGAGAATTAACGGTCTCCATGAGTTCTGTTTCCATGACGCTCTGCGCCGTGTTAGGGTCGGTCTTCGGCCCCGTCGTAGCATGGATGTTTCAAATTTAA
>KSG66_01195
GTGAAAGTCATACGCATCATCTTGCAAATCATTATTTTATTCGCATTTTCCTTTATCGGGGGAGCCGTTCAGCAGTTCTTTCACCTGCCCATTCCCGGAAGCATCATCGGTTTGATCCTGCTGATCATATGTTTATCGGTTAAGATCATTCCCGTCAAAATGATTGAAGACGGAGCCGGATTTTTGCTGTCTTTTCTTCCGCTCTTATTCATTCCGGCCATGACGGGCGTCATCAATTACCCGTCACTGTTTTCCGCCAGCGGGGCTGCTCTGTTTCTGATCATCGTGCTGAGCACCATCGTCACAATGATCGCCGCAGGGTACGCCAGCCAGCTGTTAGAGCACAAAGCCAATCAGAGAAAGGAGAAAAAGAAGTGCAGCAAGCATGTATCGCAATCGTTATAA
>KSG66_01200
TTGTCAAAACAAGATCCGATTGAATTAATTGAATATGAGCTCACCACTTTTATCAGGAGAGCTGTTTATCTTGATAACTCCGACCGTAAAATCGGACATCTGGAAAGGGCTGCGTATTTGTTATTACGGCAGCTGGATGAATTCGGGCCTGCGCGTGTGAAGGAATTGGCCGAATCATTTAAGCTGGATATTTCCACATTGTCACGCCAGGCAGCGGCCTTGGAGTCGAAAGAGCTGATCCAGCGTTTTTCCGATCCTTCTGACGGGCGGGTCAGTCTGTTTGCGATTACGAAGCTTGGCAAACAGAGGTTAAAAGCTGATAAAAAGATGCGTCTTGAGCGGTATCATCGTATGCTTGACGATTGGTCCGGCGATGAAAAAGAAATGTTCGGCCGGCTTTTGCTGCGGCTGAATGAGGCATTTATCGATTAA
>KSG66_01205
GTGGCAAACAAAGAATTAAAGAGAGGCTTAGGCGCGCGTCATATACAGATGATTGCGCTGGGCGGCACGATCGGTGTCGGTTTATTCATGGGGTCATCCAGCACGATCGGATGGACAGGGCCGTCTGTCCTGCTGGCTTATGCGATCTCGGGTATCTTTATCTTTTTTATCATGCGTGCGATGGGCGAAATGCTCTATGTAGAGCCGAGTACAGGGTCGTTTGCGACATTCGGCCATAAGTATATACATCCGTTAGCCGGCTATATGACGGCGTGGAGCAACTGGTTTCAATGGGTGATCGTCGGGATGTCTGAAATTATCGCCGTCGGTTCGTATATGAAATATTGGTTTCCTGATCTGCCGGCATGGATTCCCGGCATTATCGCCATGGCCATTCTCGGTGCGGCGAATTTAATTTCAGTAAAATCTTTCGGTGAGTTTGAATTTTGGTTTGCCATGATCAAAATCGTCACCATTATTCTGATGATTGTGGCCGGAATCGGGATTATTTTCTTCGGTTTCGGTAACGGAGGGCATGCGATCGGATTATCTAATTTATGGTCGCACGGCGGTTTCTTTACAAATGGTTTTTCAGGATTTTTCTTTGCTTTGTCTTTGGTTGTTGCGGCCTATCAAGGGGTCGAGCTGATCGGAATTACGGCAGGGGAAGCGAAGGACCCGCAAAAAACGCTGAGAAGCGCGATTCAGAGCATTATCTGGCGGATTTTAATTTTCTACATCGGTGCGATTTTCGTAATCGTTACCGTATATCCGTGGAATGAGCTTCACTCACTCGGCAGTCCGTTTGTTTCGACATTTGCGAAAGTCGGGATTACGGCGGCGGCCGGTTTGATTAACTTTGTTGTGATTACCGCTGCGATGTCCGGATGCAACAGCGGGATATTCAGTGCGGGACGTATGCTTTATACGTTAGGCGTGAACGGACAGGCGCCGAAATTCTTTAAGAAAGTTTCTTCGAGCGGTGTGCCGATATTCGGTACGCTTGCGGTATTAATCGGACTTGTGATCGGTGTCGTGCTGAACTACATCGCGCCTCCGAAAATTTTTGTTTATGTGTACAGCGCGAGTGTGCTGCCGGGAATGATTCCGTGGTTCGTCATTTTAATCAGCCATCTCGGTTTCAGAAGAGCGAAGGGCGCTGAGCTTGATAAGCATCCGTTTAAGATGCCTTTTGCGCCGTTTACAAACTATTTGACGATCGCTTTCTTACTCATGGTATTGATCGGCATGTGGTTTAACAAAGATACGCGGATTTCTTTGGTTGTCGGGGTGATTTTCCTGGCGATTGTGACGGTCAGCTATTATGCGTTCGGTATCGGCAAGCGCATGCCTGGTGAAAAATCGAAAATAGAAGACGCTGTATAA
>KSG66_01210
ATGAGTCATTACCGTACGTTATTATTTGATATAGACAATACGCTGCTGGATTTTACCGCTTCAGAAACCGATGCTCTTCAAAAATTGTTTCAAGGTTCAAAGCTGGAGCTGACGGCAGAGGTGGAAGCCCGTTATAAAGCGTTAAATCAAGGGCTGTGGCAGGCGTTTGAAGAGGGGGAAATGACCCGCGATGAAGTGGTGAATACACGGTTTGCCCTTTTATTTAAAGAATACGGCCTCGAAGCCGACGGCGTGCTGATGAATCAGGCGTACCGCCAATACTTAGAAGAAGGGCACCAGATGATAGACGGAGCTTATGAGCTGATTGAACGGCTGAGTCCTTTATTTGATTTATACATCGTGACGAACGGCGTCTCAAGATCACAATATAAGCGGCTGGGCGACTCCGGTCTGTATCCGTTTTTTAAAGATGTGTTTGTATCTGAGGACACGGGTTTTCAAAAGCCGATGAAGGAATACTTTGATTACGTGTTTGCGAGAATTCCCGGTTTTTCTGCCGGGCACGGGCTTATTATCGGCGATTCATTGAGCGCGGACATAAAAGGCGGTCAGATGGCGGGAATGGATACGTGCTGGTTTAATCCCGGAAAGAAAGCAAATGAGTCCGGGATCATCCCGACGTATGAAATTCATTCGCTTGATGAGCTGTATGATGTGCTGAACGTGGAGCGAAAAGCCGCCGCTCATCTGTAA
>KSG66_01215
ATGAAGATTGCACATACGAAGTTACTGATCAGGGGTTTTGCATTACTATCAATCTTTCATGCGATTCTTCAGCTTCCTCCCGGCCGGGGGGAGCTGAAGGTTTTTTTGTCTGTGCTCGTGATGATGCTGACGGCTAATGACTGCCTGCGGCCGCTATATATGAAGAGAAGGCCTGCTGTATATCAAGGCTCTTTTCTCCTGAGCAACGTTATCGCGGGAGTTCTTTTGTACAATGTCTATAGTGTGGGGACACAGGCCGTAATGGTGCTTTTATTGGCGGAGGTGCTTATTACTGATCAGCAGATTTCGGCTGTTTTGTTAACGGTGAATGCCGCCGCATTTGCCGCAGCTTTATACGCCGGAGGAGCGGGTGTCAGTGATATCGTGCCTCCATACTTCATCATGTTTGCGGTGATTTATTTATATCGGAAAAACCTGCAGGAGAAGTCGAAGGTAGAATTGCTGAACCGAGAGCTGAAAACCGCTAATGACACACTGAAGGAATATTCAGACCGGATTGAGGAACTGGCCGTTACGAAAGAAAGAACAAGAATTGCGCAGGAGCTGCATGATTCGCTCGGTCATTATCTGGCTGCTCTGAAAATGAATTTAGAGTTTGCCGGGAAGACAGCCGGGCATCAGCCGGACAAAGTGAAGCAGATCATTCATAAAGCGCATGATCTTACGAAAGAATCCATTTTAAAGCTTCGCCAGGCGGTTACGCTGCTGCAGGGCTCGTTGTCCGGGCGGGCGTTTGAGCAAGAGCTCCGTGACATTTTCAGTCATTTTCAAGAGGCGGGAGGCATACGCTTCGAGCTGGAGACGGACGCGGCGATAGAAGCGGAACAGCCGGATGTGAAGCATTGTCTTTATCAATCCGTTCAGGAAACGATTACGAATGCGATAAAGCATGGACATGCTTCATATGTTTCTGTCCGGATTCAAAAAAACCGAAACATGATATTGGCGCATATTCATAATAACGGCTCAGCCTGCGGAACGATCATAAAATCAAATGGTCTGAAAGGAATTGAGAAAAGAGCGGCCGCACTTGGCGGAGAGGCTGTTTTCTCTTCCGGGAAGGAAACGGGTTTTGACGTGAAAATAAGGATTCCATGCAAGGAGGAATAA
>KSG66_01220
GTGAATGTCATGATTGCAGACGACCAGTCCATTGTGAGAGAGGGGCTGAAAATGATTCTGAGTCTTCACGAAGGAATACAAATATCGGGAGAGGCTTCTTGCGGCGAAGAGGTTCTCCGGCTGCTTTCTCAAACCGAAACCGATGTGATTTTGATGGATATCAGAATGCCCGGTATGGACGGAATCGAAACGACAAAAGCGGTAAAAGCGCGATATCCTTCCGTAAAAGTCATCATTCTGACAACGTTTGAAGATGATCACTATATTTTTGCCGGGCTGAAAAGCGGAGCCGACGGCTATCTCTTGAAGGATGCTGATTCAGATGAAATTACCGCCTCTCTTCAAGCCGTTTATGAAGGGCAGATGATGCTGAATCCCAAAATCACGGTTTCCGTCGTAAAAGCGCTGAACAACATGGAGATCCCTGCGGTGCAGAAAGAGCCGCGGTCAAAGCTGAAGGAGATTCTCACGCCGAGAGAGCTTGATGTGGCGAAACACATTATGGAAGGCAAAAGCAATAAACGCATTGCCGCAGACTTATTTCTGACTGAAGGCACTGTGAAAAACTATGTATCCAGAATCCTCGATAAACTTGAAGTGTCAAACAGAACCGAGCTTACCTTATATTTGCAAAAATTGCTATAA
>KSG66_01225
ATGCTCGAATTAACGGATTTGACAAAGAAGTACGGCGATTTTACCGCTGTCAATCATATATCACTGCGCGTCGAAAAAGGAGAGATATTCGGTCTGCTGGGACCAAACGGCGCCGGTAAATCAACAACGGTGTCGATGATCAGCACCGTGCTCTCACCGACGGGCGGAACAATCTGCATTGACGGAACCTCATTACAGGAGCAGCCTGCGGCCATAAAAAAAGTGATGGGAGTCGTCCCGCAGGAAATCGCTTTATATCAAGCGTTAAGCGCAAAGGATAATCTGGCTTTTTTCGGGAGTCTGTACGGACTGTCCGGTAAGGAACTTTGTAAACGGGTTGATGAAGTGCTGGATATCATCCAATTAAAGGAACAGCGAAACCAAAGGGTATCTGAATTTTCAGGCGGCATGAAAAGACGGGTGAATATCGGGGCCGCGCTAATGAATGAACCGAAACTATTCATTTTAGATGAACCGACCGTCGGAATTGATCCGCAATCCAGACACCACATTCTTGAAACCGTGAAGACGTTAAATCAAGAAAAAGGGATGACCGTCATTTACACGAGTCATTACATGGAAGAGGTCGAATACCTCTGTGAAAAAGCGGCGATCATGGATCACGGCTCAATCATTGCCTGCGGGACGAAAGACGAATTGAAGCAGTCAGCCAAAGCTTCTGATACCCTGATCGTGAATGCAGAGGGGCTGAATGATGATGCCGTTAAAAAAATCCGCCGCATTCCCGGTGTTGCCGAGGCTGCTGTCAGCCAGCAGACCATTACGATGCTCGTCTCTGCGGCAGATCGCAATATCCTTGATATTGCGGATGATATCAGGAAAACCGGTATCACCATTAAGGGCATTCATTTCGAGGAAGCCAATCTGGAAAGCATTTTCCTCCGGCTCACCGGCAAAACGCTGCGGGATTCATAG
>KSG66_01230
ATGAAAATATTATTCAGGCTGATCTTATTAGATTTTCGGTTATTGGCCGGAGCAAAGTCTTTCTATATAAAACTGATTCTGTTTCCGGCACTGATGATTTTTATTTTAGGAACGGTTTTTCACGGCGATTCGAAAGTGAAGCCATTTCAGACCGCGTTTTATAATGCGGATCACGCGGAGAGTTCTTTGGGCGACGTATTAAAGAATGACGTGCTGAAACAAACTGATCTCATCCGTGTAAAAGACATAGGCAGTTACCAAGAAGGGAAACAGCTTGTCGAAAGCGGCAAAGTCTCCGTTTTTGTATACGTACCGAAAGGCTTTGCAAAAGCGGCAGAACACAATGAAAAAACAAGTATCAAAGTCATCTCGGACCAACAGGGCTCTGTAAACGGAGACATTGTGGAAATGATGGCCGATTCGTTTGTCACCAGAGTAAAAGCGGAGATCAGTGAAGAAAAAGCGGTGCTGAAGAAGTCGGGACATCTGTCAAAGGGAGATGTCAGCAAAATCATCAGCGGCCTTTCGGGTGAACGTGAACAGGCTGTCACCATTCCGAAACAGTCAGCCGGCAATCACGCGGCTCCGATTGATGCGATGCAGTATTATTCAATCGCAATGGTCGTCATGTTTTCCATTATGACCGCGTTTGCGCTCATTCACGGGATAGTGGAAGAGAGACAGCAGCACACGTTATTCAGAATCAAATCAATGTCTGTTTTACGTATCCAGTATGTGGCGGGTAAGCTTTTGGGAATCATGCTTGCCATCCTTATGCAAATGGCTGCCGTCATCATCGCAAGCAGCATCTTGTATCAGGTAAAATGGGGCAATTTGTTTGAAATATTGCTGGTTACGATTGTTTATTCATTTGCGATCGGCAGTATCGTGCTTCTTTGGGGGTTTACTGCAAAAAACCACGAGACCGTCTCAAGCATGGCGGCTCCTATTCTGTATGGCTTCAGTTTTTTAGGCGGAAGCTTTATCGCAAAAGACGGCTTGCCTGACAGTTTGAAAATCGTGCAGGAGCTGATACCGAACGGCAAAGCGATCAACAGCTATGTCAGTGTCACGCAGCATGCCGATCTGAGCGGTATTGCGGCGGATTTGGCAGAGCTTGCCGCCATCGGCGCCGTGTTTTTATGTTTGACCATCTGGGTGTTTAAACGGAAGGAGGCTGTTTCATGA
>KSG66_01235
ATGACGCAGCTGTTATTCATGATCAGACATCAGCTGAAACTGATGCTGCAAAATAGGGCTGCCATCTTTGCGACGATTTCCGCCCCGCTCCTTCTCACATATTTCTTTTCCTTTTCTGCGGATGGCAGTCAGCAGAAGGAAGTATATGTAGCTGATGAGGATCAGAGCGCCTATTCAGCGCAATTTATGAAAATGATTCAGACAGCCGGCCATATAAAAGTCACGAAGGTCACGGAGGACGTATTAAAAACAAAGGTTAATCATCAGGATATATCCTTTGGATTGCTGATCGGCTCTTATTTTGAAGAGACATTATTTTCCGGAGATGAATTGAACGTTTCATTTATTCAGAATGAAGAAAAGGGTGATGCTGTTTTGACAGAGCAGCTGATTGCGCAGCAGGCGGGCGCGCTGAAAAAAATAGTCCGCGATGCAAAAGTGATATCTCGCACGCTGCACACCGACGGAAAGCAGGCCGCAGCTGATCTCTTGAAGGATATTCAGGGGCATTCCGCCGTCAATGTTGACCGCCATCACGTTTATGAAGGCGGACAGGCAGCCGACAGACTTATCGGATTTTTAGTGATGTTTATCTGGTTCGTTGCAGTCCAAAGCCTGCGATCATTTATAAATGAACAAGAAAATCATACATATGACAGATTGCTGAGCACGCCCGTTTCCTATACGGCATATGCAATCTCTAAGTTTGCGGCGGCGTATCTTTTCGGACTTCTCCATATTATCGTGATCCTCGCTGCCGGAACATTCATGCTGCATATCCGTTTTGCTGATCATGTTTTTGCTGCGGGAGCGGTGCTTGCGGCCTGCTCGTTTGCGCTGACTGCTGTAACGATGGCTGTGATACCGTTCATGAAGAGCCAAAAGCAATTCACGTCGCTTGCTTCCGTTTTTATAGCTGTCACGGGTTTATTGGGAGGGGCTTTCTTCACATTAGACACGGCTCCGGAGTACATGCGGATGCTGTCGTTGTTTACCCCTGAAAAATGGGCGATCGGCGCATTTCAAAACAATGGCGGAGGCAGCATGCAGATAGTGCCGCTGAGCCTGTTTCTTGCTGCCGGTGCAGCGTCATTGGTCTTATCACTTTATATGATAAGCCGTCATATGAAAAAAAACGGTTAG
>KSG66_01240
TTGTATATGGCAGAAATGATCGGAATCATAGAATTGCTCGCGGGAGCCGCAATGAACGTATGGATCGGGAGGCTCGGAAAAACCTTTTTCGGTAAAGATGACAGAAGTTCGAGAGTCGTGTTAAGAATCTGCGGCATCTTTCTCATGATCAACGGCGTTTCAAGAGCGTTTCATATCTAG
>KSG66_01245
ATGAAAAAGAGACTCGTTACGCTATTCGCGGCGGCCGTTGCTGTTTTGTTGCTTGTGAGCGGGTTGTGGGCTCCATCAGCGTCTGCGGCGCCGGCTCCTGCTTTAACACAAATCCGTATTATCGGTGTGACGTCTGACGGTCAGAGTTACCAATGGGAAAATATCGGGCCGAACCAAATCAGCGCATCAAAACCGATGAAGGGTACAACGGGTTATTTAGCCGTATATTTCCAAGGGTATCCGAACAATAACACGATCCAGGCGTTTAACAACGGAACGAATATTACAAGTCTTACGTCAAAAGCGCTGGAAGATGAATATACGAAAAACGGCAATATCGTTACAGGCTATATTAAATATTACAGTGTTCCTCTTTCTTATGTCAGTTCAGGAACGTTCTCTTTCTCCGCAACGGGGCTGAACGGGCCGTACACGCCGTTAAGCAGCGGGTTTTTCTCCATTCAGGTACAGAGTTAA
>KSG66_01250
ATGGACAGGACACTCGGATATTTGCGCGAGTCGCTTTCGAACCACTTGGAGCATGACGTGTGCCGAGGGATTTATAAAAAGCTTCAGGTGAAGCATTATGCAAATGAGGGCGAGTTTGTGAAAGATCTAAATGATTTGGAAATGGATGTGCTGAATCAGGTGCTTGAAAAGGAAATCAAATATGCTGAGAACGAGCAGGATGAGAAGCGCACGATGGAATTGAATGAAGTATATGAGCTCCTGTTTTAA
>KSG66_01255
ATGAACGAAATAAAAAAACAGACGGTTCTTGAGTTATCATCGGTTGAAAAAGCTTTAGTTTTTCTGGTGCCGCCATTATTGGGGCTGATCATCGGATGGTTTCTGCCGGTCATTGCGAAATGGGCCGTAACATTGGATTGGCTGCCTGTTATCGGGCCGCTGGAAATGATCGCTTCTTTTCACGGATGGAAGGCTGCGGCTGTCATCGCCGTTATCGGCTTAATCGGGGGATTGTGGCTGACGCGGACTGTTTTTAAAGAATGTCTTACGGCGGTCGTGACGGACAGCGAGGTGTCCTTAACCATATATAATGAAGAAAGCGTGTACTCGAAAGACAGCATTTCCGGTGTGTTTACGGATGAAAAGCATCTTGTCTTATTGGGGACTGAAGGGCAGGAGCTTTTTCGGGAGAAGCTTGAGCCGGCGGTTGAAAAAGCGGCTGATGCGTTTCGCGCGCATGGGTATGTCTGGCTGGGGACGGAAGATCCTTTTAAAGAAGAATATAAACGGTGGGTGCCGGACACGCCGGATTTGGAGCCGGGGGCTAATGCTCTTTTAAAAGCGAGAGAAAAGGCGCTGAAAGAGGAAGAAAAGGCTGACGCGAAAGAGCTGAAAGCGGAAATAACCAAGCTGGGCATTACCGTTCGGGATAAAGGCTCGCGCCAATATTGGCGGTTCTATCAAACGCCGTCTGCATAA
>KSG66_01260
GTGAAACAAAAACTGCTCATTTCAGGACTTGCCGTGTCGACTGTCGGAGTGACTTCCTACCTGCTCAAAGATAAATCAAACCGCCAAAAGGTGATGAACTTTATCCGCAATATGAAAACATCGCTCTCCGGGAAGCAGGATATTGAATCATTCCCCGTCAACAAAGCAGGCAACCCGCACCCCGAAGATATTGAAGATAACAAAATGGTATCCGAAGGCTCCATGTACCCGGTTCAATATTATGATGACAAGAAGAAATAA
>KSG66_01265
ATGAATCAATTACATCGCAGAATGGGAACGTTTGCACTCATGATGGTCGGACTTGGGTCGATGATTGGCTCCGGCTGGTTATTCGGAGCGTGGCGGGCGGCTCAGATTGCGGGACCTGCCGCAATTATTTCCTGGATTATCGGTATGATCGTTATTTTATTTATCGCACTTTCTTACAGTGAATTGGGTTCAATGTTCCCGGAAGCCGGGGGAATGGTAAAATATACTCAATATTCTCATGGATCATTTATTGGATTTATCGCAGGATGGGCAAACTGGATCGCGATTGTTTCCGTTATTCCGGTGGAAGCGGTTGCGTCTGTTCAATATATGAGCTCATGGCCGTGGGAATGGGCAAAATGGACAAGCAATCTCGTTCACAACGGCACTCTTACGGGAGAGGGGCTCGGCTTCGCATCCGTATTACTGATTATTTACTTTTTACTGAATTATTGGACAGTTAACTTGTTTTCAAAAGCGAATTCATTGATTACCATCTTTAAAATTATTATTCCGGGGCTGACAATCGGAGCGCTGCTGTTTACCGGCTTTCACGGCGGAAACTTCACATCCGGTTCAAGCATTGCGCCGAACGGCTGGGCGAGCGTGCTGACGGCGGTGGCCACATCAGGTATCGTATTTGCGTTTAACGGGTTTCAAAGCCCGATTAACATGGCCGGAGAAGCGAAAAATCCCGGCAAATCGATTCCGATTGCGGTTGTCGGTTCGCTGCTGGTCGCAACCGTCATTTACGTCCTATTGCAAATCGCATTTATCGGTGCGGTTGAACCTTCCATGATCGTTCACGGCTGGAGTCACCTGAACTTCAACTCTCCATTTGCCGATTTGGCGATCGCATTGAATATCAACTGGCTTGTCATTATTCTTTATGCGGATGCGTTCGTATCTCCGTCAGGAACGGGTATCACATATACCGCTACGACGTCACGCATGATTTACGGCATGGAAAAAAATAAATATATGCCGAGCATTTTCGGAAAGCTTCATCCGCTGTACGGCGTGCCGCGCCAAGCGATGATTTTCAATCTGATCGTATCGTTTATCTTTCTGTTTTTATTCAGAGGATGGGGCGTGCTTGCTGAAATCATTTCCGTTGCGACGCTGATTTCTTATATCACGGGTCCCGTGACGGTGATGACGCTGCGGCGGACGGCGGGGGATTTATACCGGCCTCTCCGTCTGAAAGGCCTCAGCGTGGTTGCACCGCTCGGCTTCGTGTTCGCGTCTCTCGTGCTGTATTGGGCGCGCTGGCCGTTAACAGGGCAGGTGCTGTTTATCATTTTGATCGGCCTTCCGATTTATTTCTACTACCAAGCGAAAGCGAAGTGGAAAGGATTCCGCAGAAACTTTAAAGGCGGCGTCTGGATGGTTTTCTATCTGCTCAGCATGATGGTCATTTCATGGCTCGGAAGTGAAAAATTCGGCGGTCTGAACATCATTCCGTACGGGTGGGATATGGGGCTGATCGCAATCGTTGCCCTTGCCTTCTATGCGTGGGCGCTGAAGAGCGGCTTCAAGACTGAGTATTTGAAAGACGCCAAAGCAATCAATGATCAATTAAAAGGCGGACAGGCGGAAGCCGCTGCCGGAAAAGAATAG
>KSG66_01270
ATGAAAACGCGAAAATTTTTTGCAACATTATGCATCATTACTCCCTTAGTATTTGGAGGTTTTACGAGTGTTAAGGCTGTAGACTCGTATAATTCAGAAACAGTAAACTACATATTGAAAATGAATCCGAATCTGTCGAAAAAAGAATTAATTGAATCTGTTAATGATCTAGTTAAACAAGATAATAAAACATCTAATGAGATCTTAGAGGAAATTAAAACTGAATTAAAGAAGCAAGAAAAGCTAGATAAAGAAGAAGGTAAAAGTAATAGAATGAGCACAATGGGCAAGAATAGCGGGCCAAAAATTATAGGATCAAGCTCTAAAGGTAATGTTTACTATACACCTGCATCTACTTTTGGGCTTCCGCATGGACATGTCGGTATGTACTATAAGGGAAATCAAATTGTCGAATCGGTCCCTAAAAAAGGTGTTCGTGCAATAGCTTCCTCGAAACGTAAGGTCGAAAAAAATGCTGTAATTCAAAATGTGAAAGTTTCTAGTTCTAAAAAAAATAATTCAGTAAATTGGGGTTACAGCAGGGTTGGGAAGGATGGTTATTCATATAATTTTGCAACAAATAGAAAATCGAGTCATTATGGTGATAAAAACTGTTCAAAACTATTATGGTCAGCTTTTAAGCTAAAGGCTGGTATAGATATGGATAAAGATAAAGGTCTGGGTGTCTATCCAAGAGACATCAGAGATTCCAATTATACAAAAACTATTAAAACATTTTGA
>KSG66_01275
TTGAACAAGATTAAGTGGCTTATTATAATTGGGGTCATAGTATTAATAGGTATATTTATATGTATTGGAACATTTAAATATACTAATTCAGCTTCTGATGTTAAACAAACTGAAACAGAAAAAGAAAAGAATTTCTTGAATGATAAAATTGCAGCTATATATTATTCAGCAACAATAGATTACCCTAAAGATGGGAGTTACACTGTATATATTGATGAAAAAGGAGCAGCAACAGCTGTAAAAGGAGATGCTATTGAGGTTGGAACCATTGCACAAGATGAAAAAAACATAGTTAGACAGGACAAAAAAGAAGTTTATATGATAGGCGATAACTTCAAAAAATTCCCGATGCAACATCAAGTACATACAAGTTATGGGCAGTCATCGGGTCATTTAATAAAAGGAAATATCTTTTATTTTTTGAATAATCAAGAAGTCGGTAAAAACCATTATAATAGCTTAATCAGATGGGGTAACAGCAATGGATTTCATGAAAAGATTATTCCGGGTTTCTATACAAGTACTGGTAATGACGGTGAATATATTTACGTGATAAATGAAGATTCTTCAATCAAAACACCGACTTTTCAGGGTATTAAAATAGATAAAGATAAAGTTACAGTTACAGTAGGGAAAGGAACAACAATTCCTATATTAAATGAAGAAAATTGGAGTGTTTATTCACAGATAATAGTTAAAAAAAGCTCAGCCTTTTTTATACTATATAACCAAACGGATAAATCAAACAAAGTAAAATTCAAAGTAGCAGAAATTGATTTAAAGCATAATAAGTTTAAAGGGGCATATCCTTTAGGCAGTTATAATATCCCTGATGAAATTTCTCAACTGGCAATTCCTCTTTCCACTAATAACTTTTTTGTGAAAAATGACACTTTATATCATTTGGCAGCTAATTCAATACTTTATACTTTTGATCTGAAAAGTATGGAGCCGAAGAAAAAACTCCCATTACATAGATCAACAAAATTTGAAAACCAAGCAAAATTCACTTATTTTGATGAGTCTGAAATTTTCTTGTTAGAAATAAGCAAGGGTGGGAAATATGTGATTAATTCTTACTCTTATAAAAACGGAAAAAAATTAAAATCTACTCCTATCAGAGGACTTGAAAAAATTATTAACAATACCCATGTTTCTGAATATGACTTTTTTATGATTAAGAAAAACAAAGAAGTATGGGGTGATTAG
>KSG66_01280
ATGGATGAGCTAGATCTTGCTTTTGGTATTTTACCACTTTCTATTATCGTCTTATCGATTATATTCACTTATATTTTCAAAAAAGTGTATATAATGCCGCTTGTCAGTATAGTTATTTCTGTCATACTAATGTTTACTGTTTTTAATCTATCCTTTTGGGGATGGGTTGTTGTCTATGGTTTAGTATCACTAATATTATCATATATTACAAATAGTGTAAGAACGAAAATAGATAATAGAAATAAATAA
>KSG66_01285
ATGCGGAAACATAAGTTGTTTGCTTTGGTATTGCTTTTATTCGGTTTATTGTCATTCATCGTCACGCCTGTATCGGCGGCGGGAAAAGGAAACCTTTTGTCTCCTGACAGAATTTTGACCATTGCCCATCGCGGTGCTTCGGGGTATGTCCCGGAGCACACGATCCTTTCTTATGAAACTGCGCAAAAAATGAAGGCTGACTATATTGAGCTGGATTTACAAATGACAAAAGACGGCAAGCTGATCGTCATGCATGATGAAAAACTGGACCGCACCACAAACGGACAAGGCTGGGTGAAGGATCATACATTAGCCGAGATTCAAAAGCTCGACGCCGGCTCTTGGTTCAATAAGGCCTATCCGGAAAAAGCAAAACCGCAATACGCCGGACTCCACGTTCCCACACTTGATGACGTGTTAAAACGGTTCGGCAGACATGCAAACTATTATATTGAAACAAAGGCGCCCGAAACATATCCGGGTATGGAAGAAAAACTGATCGCTTCACTGAAAAAATACAAATTGGCAGGCAAGCATGCGAAACTTGGACAAGTTATCATTCAGTCTTTCAGCAGGGACAGCCTTCTGAAAATCAAACAGCTCGATCCGAAACTTCCCGCCGTCCAATTGCTTGAAGCGGAACAGATGATGTCAATGACTGACGCAGATTTAACGGACATAAAAACATATGCCGTCGGAATCGGACCGGATTACAAAGCGCTGAACGCTCAAAATGTCCGAAACATTCGCAGCCACGGCCTTCTGCTTCACCCTTATACCGTAAACAGCGAGGCGGACATGCGCCGTCTGCTGAATTGGGGCGTAACAGGTGTGTTTACCAACTATGCGGATATATTCCAAAAGGTTAAAAAAGAATACAAATCATAA
>KSG66_01290
ATGTTTCAATTGTTTAAGCCGGCTCCGCATATTGAGAGATTGGATGATTCAAAGACGGATGCGGCCTATAAACGGCTCAGGCTGCAAGTATTTTTGGGGATTTTCATCGGGTATGCCGGGTATTATTTGCTTCGCAAAAACTTTGCCTTCGCTATTCCTTATTTTCAGGAACAAGGGTTTTCAAAAGGGGAACTTGGCTTGGTGCTTGCGGCCGTATCAATCGCTTACGGCTTCAGTAAATTTATTATGGGGATGGTGTCTGACCGCTGCAACCCGAGGTATTTCCTTGCGACAGGTCTGTTTTTGTCAGGTGTCGTAAACATTTTATTTGTTTCCATGCCGTGGGTCACGTCAAGCGTGACGATTATGTTCATTTTTATGTTTATTAACGGATGGTTTCAAGGAATGGGCTGGCCGCCTTGCGGACGGACGATGGCTCATTGGTTTTCCATCAGTGAACGCGGAACGAAAATGTCGATATGGAATGTCGCCCATAACATAGGCGGAGGTATTCTCGCCCCGCTCGTGACTCTCGGCATCGCCATGTTTGTCACTTGGAAAAGCGTATTTTTCTTTCCGGCGATTATCGCCATCGTTATTTCATTTGTGATTGTTCTTCTCGTTCGGGACACGCCGCAATCCTGCGGGCTTCCGCCGATTGAAGAATACCGGAATGACTATCCGAAACATGCGTTCAAAGACCAGGAAAAAGAGATGACCACCAAAGAAATTCTTTTTAAATACGTGCTGAATAATAAATTTCTGTGGTATATCGCATTTGCCAATGTCTTTGTTTACTTCGTGCGGTACGGTGTCGTTGACTGGGCGCCGACTTATTTGACGGAAGCGAAAGGATTCTCTCCTGAAGATTCCAGATGGTCTTATTTCCTTTATGAATATGCGGGAATTCCGGGAACGATTTTGTGCGGCTGGATCAGCGATCGTTTTTTCAAAAGCCGCCGCGCGCCGGCAGGCGTACTGTTCATGGCCGGCGTATTTATCGCTGTATTGGTCTACTGGCTTAACCCTGCCGGTCATCCGCTCATCGATAATATCGCGCTGATCAGCATCGGCTTCTTAATCTATGGACCTGTCATGCTGATCGGGCTTCAGGCCATTGACCTTGCGCCTAAAAAAGCGGCGGGAACGGCAGCCGGCTTAACCGGGTTTTTCGGCTACATCGGAGGCTCCGCTTTCGCCAACGCCATCATGGGTTATGTCGTAGACCGCTTTGACTGGAACGGCGGCTTTATCATGCTTATCTCCTCATGCGTGCTGTCCATCGTCTTCTTGGCTATGACGTGGAATACGGGCAAGCGGGCGGAGCATGTGTAA
>KSG66_01295
TTGATTGATGAATTGGATTTTGCGTTCGGTGTTCTGCCGCTTTGTATCATCATCTTGTCAGTCGCCGGAACATATTTGTTTAAAAACGCGTTCATTATGCCGGCTGCCGCTTTGGCCGTTTGCCTTATATGCACCTTTACCGTATTGAATTTCTCGTTTATCGGGTGGGCCGTCGTGTACACGCTTGTCTCTTTCGCGTTATCTCATATTACGATGGTGGTGATCAGCCAAAATAAAAAATAG
>KSG66_01300
ATGGGTATCATTAATGGAAAAATGTTCATTGACCGATTAAATCAGCTTGGAAATGAGATTTGGCTCGATGGTGAAAAGATCGAGGGACAGATTTCTGAACATCCCGCATTTAAGGGCCTTCTGGAAACGAAGCGCTCTCTTTATGATTTGCAAACGAAACCGGACATGAAAGATCAAATGACTTACAGTCTTCCCGGTAAAAAAGAACGGGCCGGGCTTTCATACCTGCAGCCGAAAACGAAAGATGACGTAAAAAGAAGAAGAAACATGTTCGAACATTGGGCCAGACACACGCACGGAATGATGGGTCGAAGCCCAGATTATATGAATACCGTGCTGATGAGCTTCGCCTCCTCCGCCGCGCTTTTGAAAGACCGCGAGCATTGTTTTCCGGAACATGTTCAAGCGCTGTACGAACGCGCTGCTGCACAGGATCTTTCTTTTACGCACACGTTTATCACCCCTCAGGTGAATCGTTCACAAATGGGTGTAAACGTATCGCCGACACCTATCTCGGCAAAAGTCGTCGATAAAAATGAAAAAGGCCTCATCATACACGGCGCCCGGATTTTAGCCACACAAGGCGGCCTGACGGATGAAGTGCTCGTGGTTTCTCTGCCTAAAATGTATTTTGAATCGGATGAAGCGTTCGCTTTTTCAATCCCTTCCAATACAAAAGGAGTAAAATTCATCTGCAGGGAATCTTTCGTACTCGGAAAATCAGCGTTTGATTATCCGCTCAGCTCAAGATATGAAGAAATGGATTCTATCGTTGTATTTGATCACGTTTTGGTCCCTTGGGAACGCGTATTCTTTTATAATAATTATGAGGCGGCTTTTGATTTTAATATGAAAAGCTCTTTTAACGCCTTCGCATTTCATCAAGTTATCACGAGACAAATTGTAAAAACGGAGTTTCTCCTGGGCCTCGCCCAAACGCTTGTCGAAGCGATAGATGTGGGCGAATATCAGCATATTCAGGCTAAGATGGCTGAAATCATCACCGGTCTGGAAACGATGAAAGCCCTTTTGGAAAAGTCGGAGAATGATGCGGAAACAGATGAATGGGGTTATATGCGTCCGAGTGTCACTCCGCTTCGTGTGGTCAGCGCGATTTTTCCTGACATCTACCCGCGCTTCACGGAAATCATTCAGCTGATCGGGGCAAGCGGAATGGTGACTTTGCCGACTGAAAAAGCGTTCCGTTCTGACATCAGAGGAGACCTTGACCAATATTTGCAGGCGGCCGAATTGAACGCTGAGGACCGGGTAAAAGTGTTCCGCCTCGCATGGGATTTGACCATGAGCCCCTTTGGAACAAGACAGACACAATATGAGCGGTACTTCTTCGGTGATCCCGTCCGCTTAACCAGCCATCTGTACAGAAGCTACCCGAAAGAAGAACAGACCGCGGTCATCAAGGAATTCCTGCACATTCATAAATAA
>KSG66_01305
ATGAAGATTGATATGCAGATATACAAGGAAACCGTTCAAAAAATAGAAACCGATTTGATTCCGCGAAGTCAAAATGACGAAGAACTGCTTACATACTTAATGAAACAAGATTCGCTCACACTGAATCAAATGAAAATGTGTTTCACTGAACCGCCCCTCACCTTTCAACATACTGTCAAAATTGTATGTACAGTCACATTCATCACGTTATATATCTTTTTTTTCAGCACTCATTTTAATGATTTGATTGAAATGGCTCTGCAGATGGTTTTCGGTCTGGCCGGCCTTGTTTGGATTATTGCTGTATTTCCGTTTTCAAGAAAAATCCAAGTGTCTGACCGTTTCAGACAAAAATCTGAAAACACCCGTATCACCGGAATGATAGACTTCGTCCTCGAACAACGATACAAAGACATGATCAGTTAA
>KSG66_01310
ATGGACGAAATGGTCCTGGAAACACAACAATGGCTGAATGAAACGTACAAAGGCAGACACGGGTACAACAAAGTGCCGGAAAACGGAAAAACGGGCTGGGATACCATTTACGGTCTGACACGGGCGCTTCAAATTGAGCTTGGTATTTCAGAACCTGCCGATAACTTCGGCCCAACGACACAAAGATTGTTTAAGCCGTTGAAAAAGCAGGCTCCCGATTCTAAGCCGACAAACATGAATTACATTCTGCAAGGGGCGCTGTGGTGTAAAGGTTTTAACCCCGGCGGATTTTCAGGCGTTTTCTATGAAAATACCGAAAATGCTGTAAAAGAGTTTCAAAAAGCGGCCGGGCTCACTAAGCAAGACGGCATCGTCACGGCACTCATTATGAAGGCCTTGCTGGATATGAGCGCTTTTCGGTTAGTAGCGGGAGGCGACAAAAAAATCCGCCAAATCCAGCAGAACCTGAACCGGGATTACAATGACTACATCGGCTTGATGCCTTGTGACGGCTTATATGCCCGCGATACAAACAAGGCTCTCATTTATGCCCTGCAAAAAGAAGAAGGCATGAGCACAAGCGTCGCCAATGGATTTTTCGGAAACGGAACGACCAGCTTATGTCCTACCTTGACTCCCGGCGATTCACGGACAGGCTTTGTTTTGATTGTTCAATACGCGCTTTACTGTAATGGGAAATCATTTGACCCCGGTGAATTCGACGGAAAATACGGCGTCGGCGTTGTATCGGCAGTGAAAGCTTTCCAAAAGTTTATGTGCCTGCCGCAGACTGGTTATGCGGACATGCCGACGATTAAAGCTTTATTATCAAGCTCAGGCGACACAACCCGTGCTGCTTCAGCTTGTGACACCGCTTCCATTTTGACGGCAGATACGGCCAAAACTTTGCGTGAGAATGGCTATAAGATCGTGGGAAGATATCTGACCGGGAATGTGCGGACAAGCAGCGGACTGACATCGAAAGCATTAACGTCAAAAGAACTCTCCACTATTTTCAATGCCGGCTTAAGCGTGTTTCCGATTTATCAGGACGGCGGCTATGAATCTTCTTATTTTGTAAAAGACCAAGGAACGAGAGATGCGTACAGCGCTGCATCAGCCGCCCGAAGATTAGGCTTTCCGTCAGGAACGACCATTTACTTTGCCGTCGATTTCGATGCGTATGATTATGAAGTCACGGATAAAATCATCCCTTACTTTCAAGAAATCAAGTCAGCTTTTATGAAAATGCAGGCGTTCTCAACTGCGCCGAAATATGAAATCGGGGTATACGGACCGAGAAACATTTGTATCCGGACGTCAGAAGCAGGTCTGACCAAATATAGTTTTACGGCTAACATGTCGACCGGATTCAGCGGCAACCTCGGATACCCGATGCCGAAAAACTGGGCTTTTGATCAATTTTATGAAGGAACGATCGGAAGCGGAGCGGGAAAAGTCGCCATTGACAAAGACGGATACTCCGGAAAAGACTCGGGTGCAAGCAGCGTCCATCCGCCTTCTGATCCTGTGTATGATGCAAGACTGCGCACACTGACGGACATTTTAACAACCATTCCTGCTTTAGAAAATATATCGAATCTTGCGAATGCCATGTTTGAATTCGACAAGACAGAAACCATTTATACATCACCTGAAATGGATATTCTTTTATCTACTTCACTTTTGGCAACAGTGCCAAGCGAAGGTTCTCCCAACACAGTTACCATTACAAATGGCAAACCGGGAGCTTATATTACCGGTCTGATGGGAGATTCACAAGTCTCTTTTACAGCATCACAAATTGATTCCTATCAAAACCTGCTTAACAGTCTGAGCTTGTCAGTCCGCAACGGTTATTTAGAAGTGTATGTCAATCCGGCTGCGGGATCGCTGAATATTCAATTTAAAATTTATACACCTGATATTCCGGTCGGTGACAGTGCTACAACTGGACTAACAACTACCATTACATTTAAAATAAAACAAAAGAGCTTCAGGTTGCCGGATTCCGAAGAGGTGTACTCCCCGGATTGGGATTCTGTCGTGAATACCATGGCTATTGCAGGCGCAGGAATTATTGTTATTGTAGGGATCGGTGCTTTAGTCGTTTTAGCACCTGAATTAGGAGGAGCTGCAGCCTTGTTCAGCACGGTTTTATCACTATTTCTATAA
>KSG66_01315
ATGAGTCTAAGAATATTGGTTGAACCTGAAAGTAACTTTATAACAATGTTTGGATTAAAAGGAAAGCAATTTGGTTACGATGTGATTTCATGTCAATGTACAGTTGATTACATACTTAAATTTTTGGATGTAGATAAAAGTGTTCAAAGAGAAATAGCAGAAAAACAGGTTTCTAATATAAGTAAATATATACAATACGGAATGGAGGGCAATGATATCTATTTTCCTCCACTGATTTTTTCTGCGAGAGGTAAAGGGAAGTTTGAACATGATAAAAGCCAGTTTCATTTACATAATGGTGAGAAAATGGTGATACTGGATGGTCAGCACAGAATTGAAGCGTTCAAAACGTTGAAAAAGAGGATAGAAGTTAATGGTGCTGATCCAAAAAAGCTTGAGTATATAAACGAATTCCCATTAACAATTCAGATTTATTCAGACTTAAATAAAAAACAAGAAAGGCAACTGTTTACTGATGTTAATACTAAATCTTCGAAAGTAAGTAACACCTTGTTAATAATGTATAAAGATAATGATTTAAATGGAAAAATTGTTAAAGAAATAATTAATGATCATCCATCTATTTCTCCTGATAAATTTGAAATACGTGCTCAAAGAACAACTACTAAACTTATGACCGCATCTACTCTATACAATATTGGTTTAGCTTTAAATGACGGTACCCTACAAGTGAAAAATAATACCTCAAAGATAAATAAAGAAAACTTTCCTGAATATAAAAAAAGGTTAGAGGACTTCTTAACGCTTTTGCTTAAGTATGCACCCTCACAGGCTTTAGATAGAGACAAATATTTCATCTTGAATCCTTATGTGCTACAGGGTATTGCAAGATGTATATACTCCCTGAGAGAAAACAATAATGACTTTAATATGGAAACTTTCTTTTTAAGTATTTTTTCAAATGTTGACTGGACACATAAAAATAAAGAACTCAAACAATTAGGAATCCCTTTTAATCCAAAAACAAATAAATACAGATTCACGGTTGGAACAAGAACAGCAATTCGAATTACCAATATGTTGCTACAAAAAGTGTAG
>KSG66_01320
GTGTTCGAAAAAAGGTTAAAAGGTCTTATTAATTTAATAAATGGAAAAAATAAAGGCATTATGACTACCCAGCTATCAGTTAGAGATTTGTTGGACATTTACGAGATTGATAATAGAGTCAATAGAGACATTAATTATTCTCGGCTAAGCTCACTTGCCAAATATATTGATTCGTATGACTCTGGTATTGGAATATTTTTGCCTTCTTTTGTCCTGGTGTTTAAAGGAGACCCTATTAATTTTTATGATAGAAGCACTAAAGAATTAGTATTGCCACAAGGTTTTAAGTTAAGAGTCATTGATGGACAACATAGAATAAAAGGAATGGAATATCTTTTAAAAACTATAGTTGATACTGAAAGGAAAGAACAAGTATTAAACAGTATAGTTAGTGCTCAGATCTACTTTGGTTTATCTGATAAAGATCAAAAGAATGTTTTTGTAGACATAAATTCAAACGCAAAAAGAGTTTCTATGTCATTAATCTCGAAATATGATACAAGAGAGGTTATGAGAGTACTTATTAGAGACATATATCAAATTAACAAATCCCTACAAGTTGCTGGTGTAGAATTCGAAAAAAGTAGAATAGTGAGACCAGGGAGTAAGTTATTTAGCACGAGTGCACGTTTGAATACTTTTCTGACTTTACTTTTATTTGGTAAGGCTAAGTTGAGTAAAACAAACGAACAGATCTTAAAAGATAATTATGATGATGTATTAAGCTTCTTAAATAAATTTTTCGATGTTTTTTTTGAGATATTACCTGATCAGTTAGGAGATGTAACTAAATATACATTGGGACATGAAGCTTTGCAAAATGCAATAGCGCTATATTTACATGAATTAATTATGATTGAATCAATAAACGTTATAGGGTGGAAGGATTGTTGGGAACAGGAAGTTGAAAAATTGGGGGAATTTGATTGGACCATAAAAAATACTCATTTCACGGAATTCATGATTGACAGCAGATCTGGAAATAAAAAAGGGTTTAAGACTTTTATTGATAGGCAATATGATGGTATATTAGAAATTCTAAAAACACAACTAGACTAA
>KSG66_01325
ATGAGAAGAAAAATGAAAGACAGATGGAACGACGATGACCGTATTTACCTAGGCTTATCTATAAAAGAGAAACTTTTCCCAACGATATTGGGAGGTATTGTCGGGGATGCACTGGGTGTACCCGTGGAATTCAAGGACAGGAATTTAGAAGTAAACGGCATGACCGGATACGGTACTTACAATCAGCCCCCGGGGACGTGGTCAGATGATTCATCATTGACATTATGCTTGATAGAAAATTTAATTGAGGAAAATGGCGAAATTGAATTGATGGAAAAATTCACCTCATACCGGGAAGATGGTTATTGGACACCGCACGGCCATATGTTTGATATCGGTCGAACAACTGATGAAGCCATTGAGCGCTTTTTAAAAGAGAAAAACGTTCGTCAATGCGGCGGAATCACTGAGTTTGATAACGGCAACGGCGCGTTAATGCGCATTTCTCCTTTAGTTTTTATCTTATGCAATGAAAAAGACTTCACGACAAGAAAAAGGGAAATTGAACGGTGGGCGGAATTAACACATGCGCATCCAAGATCTACACTAGCCTGTATTGTTTATATACAATTTCTCATCCATTTATTTAATAATAATACTCCAGCTCGGGCTTTTGAACGAGCAACAGAAACCTGCAGGTCAGAACTATCCAAGGATATAAAATATAGAGATGAATTGGTATGTTACAGACGCGTGTTTGATCAATCTATTTTAGATGCGAAAAAAGAAGATATTATCTCTGACGGCTATGTTGTGCATTCTCTTGAGGCTGCATTGTGGTGTTTCTTTAAACATACAAACTATAGGGATGCAGTCTTAGAAGCAGTTAACCTGGGAGGAGATACAGATACTATCGCTTTTCTTACAGGTACGTTAGCCGGCATGTGCTATGAGATCAATAGTATTCCAGAAGAGTGGATTAATAGACTGACAAGAAAACAAGATATTTTAGACCTATGTGAAAGATTTTTTCAATATTGTTATAAGAGAGCGGCTCAATAG
>KSG66_01330
ATGGTAAAATACGGTCGGAGAAAATCAGGCGAAAGGACACTGTATATGAAATTACTCGAAACCAATACTCTCATTCAATCAGCAAACAGCCGTCTGAAAGCTTATCAAAAAACGAAAGATGACATGATTGCTTTAAAACAGCAGTTTCACGGCATTGCAAATACGGACGCCATGTCAGGAAAAGGCGCGGACGCCATTAAAGCCTTCTATACTGAACAGGCCGCCGGAGCAGAGCTTTGGCTTGATCTCTGCGACATGAAAATTACTTTTTTCAAAAGCATCCCAAGAGAAATAGAACAGGCGGGCTTCGGCCGGCATGACTTGCTGGAAGAATCGTTTCTTGATAGTGAGCTTAAGCATGCCGGGCAAAGAGCTTACCATATCATTGATGGCCAGCATGATGAGATCAGCCGAATTTTAGGATCAATTGACGACATTTTGTCCTTATCACCGTTTGACAAATCTTCGGTTACCGGCAAACTTGATGCCTCCGATCACAAAAAACGGCAAACAGCAGAACACTTACATAAACTCGACGCAAAACTGGTTCACGAGTACGCTCAATCTGAAGCGCTTGAACACGAAGTTGAAGCCTTCTTCCGGACGCTGGCCGACTTAACAAGTAAAGCAGGCGGTCCGCAATCTTTTAACGCCAAAGCATTTCACGATACTGACGTATATAAAAGAAAAGACAGCATACAAAAACAAGCCCATCAATACATCAAAATGAAACAGCAGGAAGAAACCGCCTTTTTACAGAAAAAACTGGACCGCATTTCTGACCCGGATGAATATATAAACATTGCAGAAAAACTCGGGGCTGACAACATGAGCGCCGAACAATTACAATATTACTCAAGCCTCGTCCAGCTAAAAGCCATGCGCCAAGCCGGACAAATGCTCGTCGACGGGGCAAAAGGCATTACGCTTGGGATATGGGATGCAGGAAAAGACACCGTCATTGGCGCTTACGATTTCGCAATCTGGCTGCAAAGAGCACAAGGACACGCAGGAACAATAGAACAGGCCAAAGCCGGACAAGAACTCATCGGCGCCATTTACAATGCACCGGAAACATTCGATTATATGGTTCAATCCTTCAAAACTTCATGGAATGAAAACATCATTCACGGTGACACCTACAGCCGCACCCACTATATCGCTTACGCTGCTGTCTCCCTCTTAGGAGCAAAAGGCGCCGGAGAAGTTACCGGAGTGACAAGGGTCGGGAGATTTGTGACGAAGGAAGCAAAGACCTTTATTGCGGATCAGAAAAAAGTAGCAGCTGGAATTTACACAAAAGGAAAAAGCTCGATTTCTCAACCCTGGAAGCCTGCGCTTGCCGGAATTGGAAAATCACCTTCTCCGGCGGGGAAAGCAATTGATGTGAAGCAGGAGACCTTATTAAATTTTAACGGGTCCTTCAGGGACAAAAGGGATCTGGATATAAGTGAAACAAGTCCTCGAAAAATAGATAATCTAGAACAGGCACATATTTGGGGAGAAAAACATTATGACAAATGGATAAATTCTCTTACTGCGGAAGAAAAACAAGCTCTAATTGATTATACCGGAGACTATTATGAAGATATCAATGCGTATTTGCGGGGCGTTAATAGCTCATTAAATGGAATTAATCCTACAAAAATTACTGATATTCATAGTGCGCTGGAAAAGGCAAAAATCCCCGAAGACATTGTTGTTTATCGCGGTACAGACTTAATTGCTTTAAGAAAGATCCTGCCTAGAGACGAAGTGCTGACAGAAGGGCTCATAAATAATTTAGTTGGGCAGAGAATAAAAGACGATGCTTTCATGAGCACTGCCCTCCTTAAGGAATCAGCTTTTGATTATAAGAAAGTTTCCTATTCCATCAATGTTCCTAAAGGAACTAACGGAGCCTATATTGCGAAAGTAAGCCACTTTCCAGAAGAGGCAGAGATTCTTTTAAACTCCGGACATGAGATGATTATTAGAGATGCTAAACTCGATGCAGATGAAAAAATACATTTAGTATTAGATTTAATTAAAAAGTAG
>KSG66_01335
ATGGATCAAGATTATATGACTGAGCTTGTCTCAGTCCAGCTGAAGAAAATCCGGTCGGAGAGAGGCTACACACAGGAGAAAATGGCGGATGTGATCGGTCTTTCCAAAAAGGCGCTGGTGCAGATTGAGAAAGGGCGGGCGCTTGCGGAATGGCCGCACGTTGTGGCGGTTTGCGCGCTTTTCAGATCAAGTGAAACACTGCAATCCGTATTAGGAGATGATCCGCTGGAGGTCATTGAAGCGGTTGCCCATCGCACAATTGACAGGCCGAAGGGGAAGACGATGGGCGGCAAGGTGTGGTGGAAAACCATCGAGAAAAAAGGCGAGTTCCGCTTGCAGCAGCATTTGATTTCCCACCATTACCGCATCCTTGATTCCTATGATGATCTGTGGTTCAGCAGTTTTGAAAAGGCAGAGGCTTTGGAGCGGCTTGATGAGCTGTTTTTGGAGGCGGAAGAAGCGAAGCGCTGA
>KSG66_01340
ATGAAGCCTGAAGATATCGTCCGAAGCGGCCCGAATCAGTACATATGCAAGGAAGGAATCGCAAAAGAACTTCCGGGGCTGCTGGAGACATTCAGAAAACCCGTTATTGTGACCGGAATCAAATCCTATCAGGCGTTCTCCGATTACAGCGGCGGTTCTTCCTGGGATGTGATTCAGCATAAAGGATACTGTTCACCTGAGGCGGTGCGTAAGGTCTGTGAGCAGGCGGAAGACGCGGATGTGATCATCGGTATCGGAGGCGGCACGATTTTGGATATGGCAAAAGCGGCGGCAGACCGGCTTGATATAGAGGCTGTGATGGTTCCTTCCATTGCGGGGACGTGTGCGGCAAGTACACCGTTGAGTGTCATATATGATGAGAGAGGCAATTTTATCAGAGTTGATTATCATAAGCGTTCAAGCTATTTGACGCTTGTTGATCCGCTGTTTTTGCTTTTCTCTCCCATTGAATATATGAAAAGCGGGATCGGTGATACGCTGGCGAAATGGTATGAGGCTGAGGCGGTCATCAGAAATACGGAGGAGGCGGCGCCGCTGATGGCGCAGGCGGGGCTGAGGCAGGCGGAATATATCCGTAATCTGTTATTGCGTTACAGTGAAGCGGCCGTCGGAAGCATGGAGAAAGGCGAGCTGTCCGTGCCGTTTATCCATACGGCGGAAACGATCATTATGCTTGCGGGAACGGTCGGCGGGTATGGCGGCCGTTTGTGCAGGATGGCAGGGGCGCATGCGGTCCACAACGGACTCAGTTTTCTTCAGGAGACACATCAGGTGCTGCATGGCCAGAAGGTTGCTTACGGCATATTGGTGCAGCTCGCGCTTGAGAATCGGAGACCTGAGATTGAAGAGCTGCTTCCGTTTTACCGCCGGCTCGGTTTCCCCGTCAGTCTCTATGATCTCGGCATCCTTGACAATCATGAGGAAGCCAAGCTCTGTATTGCTTCTCACGCCTGCCGGGCGGAAGAATCGTTATGCTTAATGGGACAATATCGCGAGAAGGACGTGTCAGCTGCGATTGAATCGCTCGAATCAGCGCAAAAGACAGGATAG
>KSG66_01345
ATGTATCAGGCGAAGAAGATGTTGTTATTAGGATCAGGCGAGCTGGGGAAAGAAGTCGTCATTGAAGCGCAGCGGCTCGGGGTTGTCACTGTAGCCGTTGACAGCTATGAGCATGCTCCCGCCATGCAGGCCGCGCACAAAAGCTATGTGATTGATATGCTTGATAAAGCGCAGGTCAGAGAAGTCATTGAGAAAGAAAAACCGGACTTGATCGTGCCGGAAGTGGAAGCCATTGCGACGGATGAGCTGCTGAAGCTTGAGGAAGAAGGTTTTCACGTCATTCCGAATGCGCGTGCGGCAAAGCTGACGATGGACCGTGAAGGCATCAGACGGCTTGCGGCAGAGACGCTTCATCTTCCGACTGCCGGCTATGAATTCGCGAATACATATGAAGAATTTAAAGAAGCGGCGGAAACAATCGGCTTTCCGTGCGTGGTAAAACCGCTGATGAGCTCTTCCGGAAAAGGGCAAAGCGTGTGCCGCTCGGCTTCCGGGCTGAAAAGCTGCTGGGACATGGCGATGGAAGGCGGCCGAGTGAAAAACGGCCGGGTCATCGTTGAGGAATTCATTCCGTTTGAATCAGAAATCACTCTTCTGACAGTGCGCGCGGCGAACGGTACGTCCTTTTGCGCGCCGATCGGACATGAACAAAAAGACGGTGACTATATTGAATCATGGCAGCCTCATCATATGACGGAACAGCAGATCAAAGAGGCGAAACACATTGCGAAAAGCATAACGGACGAGCTCGGCGGATACGGTTTGTTCGGGGTGGAGCTTTTCCTTACTGAAGATAAAGTATATTTCAGCGAGGTGTCTCCCCGTCCGCATGATACAGGGCTCGTTACGCTTGTGACGCAAAATTTGTCAGAGTTTGCGCTGCATGTCCGCGCGGTATTGGGATTCCCGATTCCGGAAATCACTCAGCTGTCGCCGGGGGCAAGCCGTCCGCTGAAGGCGCCAAAAGAGCTTGCTGATTATGCGCTTGAAGGTGTGGAGAAGGCTTTGGCGGTAAAAAGCACTCAGGTCCGCGTATTCGGTAAACCCGTCACGAAAGTAGGACGCCGTATGGCGGTTGCGCTTTCTGCAGCTGAGACCGTTGAAGAGGCCAGAGAAAGAGCGACCGAAGCACTCAGTTATTTATCAATTACATAA
>KSG66_01350
GTGAATTATATACCTAGTATGATTACAATTGGAAATTTCATTTGCGGGCTCTTATCGATTCATTCCCTTTTGTATCATAATATACACTCTGCGGTGATCTTTATTTTCACCGGGATGTTTCTTGATTTCTTTGACGGTTTGGCCGCCCGTAAGCTGAACGCGGTATCGGAGATGGGAAGGGAGCTTGACTCTTTTGCGGATCTCGTGACGTTCGGCGTAGCGCCGTCCATGCTCGCTTACAGTGTTTCACTATATACGATTCCGTTCATCGGAATTTTAATCGCGCTTTCCTACAGTATCTGCGGGATGATCCGTCTTTCCAGATTTAATATTGAACAAAGCAAGCTGCCGACGTTTATCGGGATGCCGATTCCGTTTGCGGGTATGTGTCTTGTCATTTTGAGCTTTATCAATAACGCTTTTCTTCTGGGGGCGGGAACGATCGCGCTCGGTTATTTAATGGTCAGCAACATTAAATTTCCGCACTTTAAAAAACAGGCGCCTGAAAACCTGGAGAGCAGAAGATGGAATTAG
>KSG66_01355
ATGGAATTAGTTCAGCAATTAATATCCGATTACGGATATATCGCGATTTTTCTTATGCTGACACTCGGTATTATCGGATTGCCAATTCCGGATGAAGTCATGATGACGCTTGTGGGCTACTTCGCTCATTTAAACGTACTGAATTACGGGCTCTCCATTCTGATCAGCTTTATCGGAGCGCTCCTTGGGATGATTATCAGCTACTTCATCGGCAGAAAAGCCGGCCGGCCGTTTATTAATAAGTTCGGAAAATGGGTCGGCCTGAAGGAAAAGAGGATGGAGAAAGTAGACAGGTGGATGAAGAAGTACGGGCCGTACACCATTATTTTAGGTTATTTCATCCCCGGCATCAGACACGTGACCTGCTACTTTTCCGGAATCGGCAGAATGGAATTCAAAACCTACTTATGCTTCGCCGCCATCGGAGCGTTTTTATGGTGTTTTATTTTTATTACTATAGGAAAATTTATAGGAGTAATCAATGTTTAA
>KSG66_01360
ATGTTTAATACTGCCGCTAAAGTTCTTTACCGTTCATTGATTGAACTGACTAATAATCGATTGACGTCTTATCTCATTAAAAACTTCTGTGAATCGAAACTGAGCAAGCCGATGATTCCGCTGTTTTCCAAACACTATCGCATCAACTGGAATGAAACGGAACGTACGGCTTCTGACTTTGATTCACTGGCGTCATTTTTCATTCGTGATATTAATTTAAATCTCCGCCCCGTGGCAAAAGAGAAGAACGCCATCGTCAGCCCGGTGGACGGTGTCGTTCAGACGGTTGGCATGATTAAACCCAATCAAACTTTCATGGTAAAAGGGAAGGATTATTCGTTCGCCGAACTGACGGGGTTTAAAAGCGCCGATCACAAGTATAACGGCGGGTGTTTTGCCGTGCTTTATCTGAGCCCGAGACATTATCACCGCTTCCATTCTCCCGTCAGCTGCACGTATCAGAAGCTGGCCGAGTTGGGGAAACGCTCCTATCCCGTTAATACGATGGGATTGAAGTACGGGAAAGATGTGCTCTCAAAAAATTACCGTTATGTGTACGAGCTGACCCGTGCTGACCAGCAGATGCTCATGATTCCGGTAGGTGCGATGAATATTAACTCGATCGTTCAGACAAACACCGGAAACAGGCTTGAGACGGGGGAAGAGCTGGGCTATTTTTCATTTGGATCGACCGTTATTTTAGTATTCGAGAAAGATATGTTTACCCCTTCGGATAACCTGACTGAAGGCCGTGAATTACAGGTCGGTCAGATCATCGGTTATGCGGAGTCACAGGAGGAGGCGTCCGCTTTATAA
>KSG66_01365
ATGAAAGAAAAGGATTTGGCAAAGCTGATAGAGCAGTACCATCATACAGGGGATCAGCAAATTCTTGAAGCCGTGCGGGACGCATGCCGGCCTGTCGTTGAGGAGCTCATCTCAGAACTGGCTGAAGACAGCGCCGATCTTCTGCGGGCAAAAGGCCGTGACCGTTTTCCGTTTATTATCGGCAAGTATCAGACCGCGGCCGGCCTTTCGCTTGAGACCTTTTTGCGCAACACGTATCGGTTTTATTTTCAGCAGGTTTTAAAAGGCGAAGCGTGA
>KSG66_01370
ATGGAAAAACAATATAGAGTTTTACTTTATTATAAATATGTAAAGATTGATGAGCCTGAAGAGTTCACGGCTCAGCATTTGAAGTTTTGTAAGGAGCTCGGTCTGTTAGGCCGTATTTTGATTTCTGAAGAAGGCATTAACGGTACGGTGTCCGGAACGGTTGAACAGACGGAACAATACATGAATGCGCTGAAAGCTGATCCGCGCTTTGCCGACATGCCGATTAAAATTGACGAGGCTGACGGACATGCATTCCGCAAAATGTTTGTGCGCCATAAAAAAGAATTGGTGACGCTTCGTCTCGAAGATGATGTTGATCCGAATGTCACGACGGGCAAGCATTTGAAACCGAAAGATTTTTATGAGCAAATGCAGGATCCTGACACGATCGTGATCGACGCCAGAAACGACTATGAGTATGACCTCGGTCATTTCCGCGGAGCGGTCAGACCTGATATTGAGGCGTTCCGTGAGCTGCCGGACTGGATTGAAGAGCACAAAGACATGCTTGAAGGTAAAAAAATTCTCACGTACTGCACAGGCGGCGTACGCTGTGAGAAATTTTCCGGCTGGCTGCTGAAGAAGGGCTTTGAAGACGTGTCCCAGCTTGACGGCGGTATCGTCACTTACGGTAAAGATCCTGAAGTGAAAGGGCAGCTGTGGGACGGACAGTGCTACGTGTTTGACGAAAGAATCAGCGTACCGGTCAACCGCGTAGAGCACGTTATCATCGGAAAAGATTATTTCACGGGCGAGCCGTGCGAGCGTTATGTGAACTGCGCAAATCCGGCATGTAATAAAAAAATGATCTGCACACCTGAGAATGAATACAAATACATGCGCAGCTGCAGTCACGAATGCCGTACGAACGAACGCAACATGTATGTGAAAGAGCACGAAATGACTCAGGAAGAAATCAATGAACGTCTTGCTTTGATTGAAAAAGAGGATCATGCGGCGATTGATTAA
>KSG66_01375
TTGAAAAAATTTATCGCATTCCAGATTTTGATCGCTTTAGCCATCGGAGCATTGATCGGCCATTTCTTCCCGGATTTCGGGATGGCGCTGCGGCCCGTCGGAGACGGATTTATCCGCCTGATTAAAATGATTGTCGTGCCGATCGTGTTTTCAACCATTGTCATCGGAGCCGCCGGCAGCGGCAGTATGAAAAAAATGGGCAGTCTCGGCATCAAAACGATTATTTGGTTCGAAGTGATTACGACGCTTGTTCTGGCGCTCGGTCTGTTTTTGGCGAACGTGCTGAAGCCGGGAGTCGGACTTAACCTTTCTCATCTTGCTAAAAAAGATATTCACGAGCTTTCCGGCTATACGGAAAAAGTAGTCGACCTGAAACAAATGCTTCTTGATATTATCCCCGTTAATATCATTGACGTTATGGCGAAAAACGATCTTCTCGCCGTCATTTTTTTCGCGATTTTATTCGGTGTTGCCGCAGCCGGCATCGGCAAAGCCTCCGCACCTGTCATGAGTTTCTTCGAATCCACGGCAAATATTATGTTCAAGCTGACGCAGATGGTGATGGTCACCGCTCCGATCGGCGTTCTCGCCCTGATGGCCGCCTCCGTCGGGCAATTCGGAATCGCGCTTTTGCTTCCGATGCTGAAGCTGATCGGCACTGTGTTCCTCGGGCTGTTCCTGATACTCTTCGTTCTGTTTCCGATCGTGGGGCTCATCTTTAAAATCAAATACTTTGAAGTGCTGAAAATGATTTGGGATCTGTTTTTGATCGCTTTCTCCACGACAAGCACAGAAACCATTCTGCCTCAGCTGATGGATCGGATGGAGAAATACGGCTGTCCGAAGCGGGTCGTCTCCTTTGTGGTTCCGTCAGGTTTATCGCTGAACTGTGACGGCTCAAGCCTCTATTTATCGGTGTCCTGTATTTTTCTGGCGCAGGCGTTTCATGTGGAGATGCCGCTTTCTCAGCAGCTTCTGATGATGCTTGTGCTCGTCATGACAAGCAAAGGCATTGCCGCCGTCCCGTCAGGCTCACTCGTCGTGCTTCTGGCGACAGCGAATGCCGTCGGTCTCCCCGCGGAAGGCGTCGCCATCATTGCCGGTGTCGACCGCGTCATGGACATGGCGAGAACCGGCGTCAACGTGCCCGGCCATGCGGTCGCCTGCATCGTCGTGTCCAAGTGGGAAAAAGCATTCAAATATAAAGGACCCGTCACGGCAGACCAGACTGCCCGGACAGAAAGTATGTAA
>KSG66_01380
TTGAATCAACTGATTGAAAGACGTAAGGTCACAGCAAGAAAAGAAAAACCGGATTCCGCTTCATTGGGATTTGGCAAGTACTTCACAGATTACATGTTTGTCATGGATTACGAAGAGGAGAGAGGGTGGCATGATCCGAGAATCACCCCTTATGAACCGGTCAATCTTGATCCGTCCGCATCCGTTTTCCATTACGGGCAGGCCGTATTTGAAGGGCTGAAGGCTTACAGGTCAGAAGACGGCCGGGTGTTGATGTTCCGTCCTGACCAAAATATAAAACGGCTGAATAAATCGTTACGGCGGATGAGCATGCCGCCTCTTGACGAGAAGCTGGCGCTGGAAGCATTGATACAATTGGTGGAGCTGGAGCAGGAATGGATACCGATAGAAAAAGGAACCTCTTTATATATTCGTCCGTTTGTAATTGCGACTGAGCCTTCTTTAGGCGTCCGGCCTTCAAAACGTTACAAGTTCATGGTTGTTCTGACGCCTGTCGGTTCGTACTACGGCGATCAGCTGAAACCGATCCGTATTTATGTGGAGGATGAGTATGTGCGTGCCGTCACCGGCGGAGTGGGCGACGTCAAAACGTCCGGAAATTATGCGGCCAGCTTACAGGCTCAGCGGAAAGCCGAAGAACTGGGGTATGATCAGGTGCTTTGGCTCGACGGGGTGGAAAAGAAATATGCCGAAGAGGTAGGGAGTATGAATATCTTTTTCATCATAAACGGAGAGGCCGTAACGCCGGCATTAAACGGAAGCATTCTCGGGGGCATCACACGCGCATCTGTGATAGAGCTGTTAAAAAGCTGGGGCATCCGCGTCAGGGAAGAACAGCTCGCCATTGATGACATCTATGAGGCTGCGATGAGAGGCGAGGTGTCAGAGGTATTCGGTACGGGAACCGCGGCCGTCATCTCGCCGGTCGGCGCGCTGCACATTCACGGAGAAACGATTGAACTGAATAACGGTTTGATCGGTGAAGTGTCAGAAAGGCTCTATGAAACGATTGCCGGCATCCAAGTCGGGAAGGTGCGGGATTCGTTCAGATGGGTGGTTGAAGTATAA
>KSG66_01385
ATGAACAACAAGAACGAGACGAATTTTCAGAGAAGTATGAAAAGCAGACACCTCTTTATGCTATCACTCGGAGGTGTGATCGGGACGGGGCTGTTTTTAAGCTCTGGGTATACCATTCATCAGGCGGGTCCGGCGGGCACCATTTTCGCTTACCTTTTGGGCGCGGGCATCGTCTATCTTGTCATGCTTTGCCTCGGTGAACTGTCAGTGGCCATGCCGGTGACGGGCGCATTCCACACCTATGCGAAGACCTATATCGGGCCCGCGACGGGCTTTACGGTCGCATGGCTGTACTGGCTGACGTGGGCGGTGGCGCTGGGCTCTGAATTCACGGCGGCCGGGCTTTTCATGCAGCGTTGGTTCCCGCATACTTCAGTTTGGATGTGGAGTGCGGTATTCGCTCTTCTCATCTTTTTATTAAACGCCTTCTCCGTGAAATTTTTTGCTGAATCGGAGTTTTGGTTCTCAAGTATTAAAGTCTTAGCCATCTTACTGTTTATTTTATTGGGCGGAGCGGCGATGTTCGGCATCGTCCCGATGAAAAGCGGTGAGGCCGCACCTATGCTGTCGAACTTTACGGATGGCGGCAGCCTTTTTCCAAATGGCTTTTTCCCGATACTGATGACGATGCTTTCAGTAAACTTTGCTTTTTCAGGGACGGAATTGATCGGAATCGCTGCGGGGGAAAGCGCCGATCCGGAAAAAACCGTTCCGCGCGCCATTAAGACTACAGTCTGGCGGCTGGCGCTTTTCTTTATCGGAACGATTTTTGTGCTGTCAGGGATGATCTCTATCAAGGAAGCCGGTGTGATTGAAAGCCCGTTTGTCACGGTATTTGACAGAATCGGCGTGCCTTATGCGGCCGATCTGATGAATTTCGTCATTTTAACGGCGCTTCTGTCTGCGGCCAATTCAGGGCTGTACGCGTCATCACGTATGCTGTGGTCCCTGTCTAAAGAAGGGGAGCTTCATCCCGCCTTTGCCAGGCTGACCTCTAAAGGCATTCCTTTTAACGCTCTGATCTTCAGTATGATCGGCGGCATTCTGTCGTTGTTGTCAAGCGTATTTGCAGCGGATACAGTCTATCTTGTTCTCGTCTCCGTCTCAGGATTTGCGGTAGTGGCTGTGTGGATGAGCATCGCCGCATCGCAATTTTTGTTCCGAAGACGGTTTCTTACAGAAGGGCACCAGCTTTCAGACTTGAAATACAGGACACCGGGATATCCGGCCGTACCGATAGCGGCCTTTCTCCTATGCCTCGCCTCCTGTATCGGCATCGCTTTTGATCCGAACCAGGCCATCGCCCTTTATTGCGGAATTGCATTTATGGCCGTTTGCTACAGCGCTTATTACTTGAAAAACCGGAAAAGCAGAGCCCGCGTGCAAGCCGTAAAATCCCAATAA
>KSG66_01390
ATGAATCCCTTTACACAAATATTAAATGAATACCCGGTGATGATCATAGACGGCGCGATGGCAACCGAGCTTGAGCGGATGGGCTGTGATTTACATGACGATCTGTGGTCGGCCAAAATTCTTTTAGAGAGGCCGGAACTGATCAAACAGGTGCATGCAGAATATTTTGCCGCCGGCGCTGATTGCGCGATCACCGCCAGTTATCAATCGACAATCGAAGGATTTGCAGCGCGCGGCATCCCTGAAACCGATGCGATACGTCTCATTCAGACATCTGTTGAACTTGCCGCGCAAGCACGCGATGAATTTTGGGCGCATGAAGAAAACCGTTTACACCGGCCCAAACCTTTGGTCGCCGCTTCTATCGGACCTTACGGCGCGAGCCTCGCTGACGGCTCCGAATATCGCGGGCATTACGGACTGACGGAGGATGAGCTGATCAGCTTCCACCGCCCCCGGATGAAAGCCCTCATAGAATCCGGCGCCGATCTTTTGGCCTGCGAGACCATTCCGTGCCTGTCAGAAGCAAAAGCGATCACAAGGCTGCTGGAGGAATTCCCCGGCACTTATGCATGGATCAGCTTCAGCGCCAAAGACGGACGGCATATCAGCGAAGGCACGCCTATTTCCGAATGCGCGGCTCTGCTCGGCTCCTGCAGCCAAATCGCAGCGATCGGCATCAACTGCACACCGATCGAACATATTCCGCAGCTGGTACAAGAAATCAAACGGGCAACGTCCAAACCGATTATCGCCTATCCGAACTCCGGCGAACAATATGACCCAGTGACAAAAACCTGGAAAGGCGCAGCGTGCGAAAACCATTTCGGAAAAAGCGCGCAAAGCTGGTACGAAAACGGCGTGAGCCTGATCGGAGGCTGCTGCCGGACGAAACCTGCGGACATTCAGGCCATTGCCGATTGGGCCAAGACCTTAAAAACAACTTGA
>KSG66_01395
ATGCAGGAATTCCTTGAAAATGTAATCGGCTCGGCAAATGATTTTTTATGGTCAAAACTGTTAATCGTACTGCTTCTTTCTCTGGGACTGTTTTTTACGTTCAGATCAAAGGGTCTGCAAGTCCGCATGCTGAAGGAAATGATCCGGGTTTTGAAGGAAGGCGCGGCCGCCCGGACAAAAAACAGCATTTCCCCGTTTCAGGCATTTTGCATCAGTATGGCGGCGCGTGTCGGAACCGGGAATATTACCGGAATCGCCATTGCGATCTCACTCGGCGGTCCGGGCGCTATTTTCTGGATGTGGATTATCGCAGTCATCGGTTCGGCTTCAAGCTTTGTTGAAAGCACGCTGGCCCAAATTTATAAAGTAAAAGATCAAAACGGATTCCGCGGGGGCCCGGCCTATTACATGGAAAAGGGCCTGAAGAAACGCTGGATGGGCGCGCTGTTCGCCGTATTAATCACACTGTCATTCGGGGTTGTTTTTAATTCCGTTCAATCCAATACGATCAGCGTCGCCTTTCAAAACGCATTCGGCACCAGCCGGCTTACATTGGGCATTATTTTAATCTTGGTTTTCGGCGGCGTAATCTTCGGCGGCGTCAAACGAATTGCGAAAATGGCGGAATACATCGTAGTCGTTTTGGCCGTTTTATATATCGGTGTCGCTTTCTTTGTCATTCTGACGAACATCACCCAATTGCCCGGCGTTCTGTCGCTAATCGTAAAAAATGCGTTCGGCATTGATCAGGCAGCGGGCGGCGCTTTAGGTGCGGCCTTGATGCAAGGTGTAAGACGCGGGATTTTCTCAAATGAAGCGGGTATGGGAAGCGCTCCGAACGCGGCGGCGACAGCTACGACGAGCCACCCGGTGAAACAGGGGCTCATTCAGGCATTCGGCGTCCTGACGGATACGCTCGTCATTTGTACAAGCACGGCGCTTATCATTTTATTTTCAGACGCTTATCACCAGCCGGGACTGAGCGGCATCGCGCTTTCTCAGGCCGCCTTGAGCGATCATGTCGGCGCGTGGGCGTCCGGTTTCCTTGCCGTCTTAATGCTTTTGTTCGGCTTCAGCGCTCTGATGGGCAACTATTATTACGGAGAAACCAATATCGGATTTTTAAGCCAGAACAAAAAATGGCTGTTCATTTACCGTATCTGTGTGCTCGGAATGGTACTGTTCGGCTGTATTTCCAAAGTCCAGCTTGTGTGGGATATGGCTGACTTGTTCATGGGCTTAATGGTGGTCGTGAACTTAATTGCGATTTTCCTTCTGTCGAAAAAAGCGTTTGCCGCTTTGAGCGATTATGTCCGGCAAAAGAAAGCCGGAAAGGACCCCGTCTTTTACAGAGATGTGCTCCCTGATGATGACGGGATCGACTGCTGGGAGTATTCAGACATCGCGAAAAGTGCGAAAGGCAAACACATTTCCTAA
>KSG66_01400
ATGAAAGATATGGTCAGAGAGCGCCTTGAAAAAGAGGAACTGGCATCACTTTTACAAGATTGGGTCGAGCATTACCGACCGTTTTCCGTCAATGGAAAAAGCGCAAATTATATACCCGCCCTTGGAGAAATCAACGACTCTCAGCTGGGCATTTGCATATTAGAGCCGGATGGCTCAATGATTCATGCCGGTGAATGGAATGTCCCGTTCACATTGCAGAGCATCTCAAAAGTCATCAGCTTTATTGCCGCCTGCATGAACAGAGGCATTTCTTACGTGCTGGATCGTGTGGACGTGGAGCCGACAGGTGATGCGTTTAATTCTATCATCCGGCTTGAAATCCATAAACCCGGGAAGCCCTTCAACCCGATGATCAATGCCGGCGCCATTACCGTCGCCTCGCTGCTTCCGGGTGAAACGGCGCATGATAAATTAGAATATCTCTTTTCCGTTTTTGAAAAATTAATAGGAAAACGCCCTCACATTCACGAGGAGGTCTTCCGTTCTGAATGGCAGACCGCGCATCGGAACCGAGCGCTCGCCTACTATTTAAAAGAAACGAACTTTCTCGAGGCGGATGTGGAAGAAACGCTTGAAGTGTATTTAAAGCAGTGCGCCATGGAGGGTACAACCGAGGACATCGCTTTAATCGGATTGATACTTGCGCATGACGGCTACCATCCGATCCGACGGGAACAGGTCATTCCGAAAGATGTCGCGAAACTCGCCAAAGCCCTGATGTTGACATGCGGGATGTACAATGCGTCAGGCAAATATGCGGCTTTCGTCGGCGTCCCGGCCAAAAGCGGGGTATCCGGCGGCATTATGGCATTGGTTCCCCCAAGCGCCAGAAGAGAACAGCCTTTTCATAACGGCTGCGGCATCGGCATTTACGGTCCGGCCATTGATGAATACGGCAACAGCCTGACCGGCGGCATGCTGCTGAAACATATCGCACAGGAGTGGGAGCTCAGTATTTTTTAA
>KSG66_01405
ATGCTGATCACCGTGCCGCTGGCGGGGGAACTGAAATTTTACCCCCTGAATGAGGTATATCGGATCAGCTTCGGCGCCCCGGCTTTTTTCTTTTTTCTGCTGCTGCTTCGGCATGTGCCGGCAGTATTGTCAGGGCTGTTGACAGGTGCAGCCGTTGTGGCATTCCGGATCGGCCTGGCGTGCTGGGGAGGAGAGCATGCCGGCTTTACGGAGGCTTTTTTCAGCCAATATCCCAGTTTCTTTTTTTACTTTACATATGCCTGCTTGTTTTATGTGCTGAAGGTCAGGCTTTTTTGGAATCGGCCGCTGATGATCGGGTTTCTCGGCTTTCTCATTGAAATTGCGTCCGATGCCGTTGAAATGACGGTTCAGTTTTCCGGCGGCCGGCAGATTATGATGCCGGACAAGCTGGCGGATATCGCAGTTATCGCTGTTTCTCACACATTTATTGTGCTGAGTTTTTTCAATGTGATGAAGCTGCACGAATCTCAGGTCAGGGAAAAACAAACGAGAAAGCAGCATGAGCACATGCTGATGATTGTGTCTAACTTATATGAAGAAACGATTCATTTGAAAAAAACGCTGAAAACGACAGAGCATGTGACGAAAGAATCCTATCAGCTGTATCGGGAAATGAGCGGGAACGACCGGGAGCTCGGGAGCCGAATGCTGCGCCTCGCGGGAGAAATTCATGAAGTGAAAAAAGACAATCAGCGAATATTCGCCGGCCTGTCGAAGCTGATTTCCAATGAGAGATTCCGGGATTACATGAATGCCGCCGCTCTGGTCGGCATCGTCATCCGAATCAATGAAAAATACGCCGAATCTTTAGGCAAGGACATTCAATTCCGGAGCGTGATTGAAGGAGAACATCCCGATTATCACGTCTTTACCGTCCTGTCGATCTTAAATAATCTGACCGCCAATGCCGTCGAAGCCATGGGAGACAGGGGTGAGATCCGCCTCGCACTGCGCAGGGCTGAGGGGGAGATGGCCGAATTTCAGGCTGAAGATGACGGTCCCGGCATTCCGGAAAAAATCGGAGAGGTCGTTTATGATCCCGGGTTTACATCCAAATACGATGAATTCGGCACACCTTCAACGGGCATCGGGCTTACTTACGTGAAGGAAATCGTAACTGAACTTGACGGAGACATTTCCTTTCACAACAAGCCAAAAGGCGTCATATTTACGATTAAGCTGCCGGTAAAGCATTTGATTGCAGAAAGGATGAACTCATAA
>KSG66_01410
ATGCGGTTTTTTATAGCTGATGATGACCGGGCGATCCGTTCCATTTTAAAACAGATGATCGAGGACGAGGACTTAGGCGAAGTCGTCGGTGAGGCAGAGGACGGAAGCCAGATTGAAGGGCATTATCTCCATTTTAAGCAAGTCGATATTTTATTAATTGATCTGCTGATGCCGGGTCGGGACGGGATTGAGACAATCCGGCATCTTCAGGGGTCGTACAACGGAAAAGCGGTGATGATATCGCAGGTGGAGGCAAAGGAAATGGTGGGAGAAGCTTATTCTCTCGGCATCGAATACTTTATCCACAAACCGATCAACAAAATCGAGATCGTCACCGTTTTGCGAAAAGTAAAAGAGCGGATTGAACTGGAAACCTCGATCGGCGACATCCAACACTCGTTAAGCCGCCTTATTCAGCGGAATGAGCCGAAAAAAAGCGGGCCTGGGGGGATGCACGAGAAATCAATCAAAGAAACAGGAAAATTTCTTTTATCGGAATTAGGCATCGTGGGAGAAAGCGGGGCGCATGACCTCATGGCCGTCCTTCACTATTTATTTGAGGATGAACAGGCGGAAAGAAACATCCCGTCTTTAAAGCAGATGTTTACAAACGTCGCCATCCGGAAGCTGGGGCCTGCGGCGGCACAAGCCGAGGTTAACAGGGAAATCAAAGCCTCGGAACAGCGGATCAGAAGGGCCGTCATTCATTCGTTAAACCATTTCGCTTCATTGGGCACAACTGATTTTTCAAACCCCAAATTTGAATATTACGCCTCGAAATTCTTTGATTTCCCTGCCGTCAGCAAGAGAATGAAAGAAATGCAGGCTAAGGAAACCGTGCCGCTTTCTCCGGTTAAAGTGAATATGAAAAAATTCATTCACGTCTTCTTTTTAGAGGCGAAAGATTTACGCGAAGGATCAAAATTTGTCAGCGGAGGCAGCCGGTGA
>KSG66_01420
ATGGTGATCGCAACCGACGACCTTGAGCTCACGTGTCCGCATTGTGAAGGAACCGGCCAGGAGAAAGAAGGGACGCCCTGTCCGAAGTGCGGCGCGAAGGGCGTCATATTGACCGCTCAAGGAAACACGCTGCTGCATTTTATCAGAAAGCATATTGATCAGTGA
>KSG66_01430
ATGACAAGTGAAAGAGAACAAATAAGCAAAAAAGTTGCTTTGATTGCATTGATAGCCAATCTGATCTTAATGGCAGGAAAGATCTTTTTTGGACTGATAGGCGATAGTGAAGCAGTTTTTGCCGACGGTATACATTCTGCAGCGGATGTCGCGGCTTCAATTGCTGTCCTGGCCGTCATCGGCATTTCTAATAAGCCGCCCGATCAAGACCATCCTTTCGGGCATGGCAAAGCTGAGGTCATCAGCGAAGCGATTGTAGGAATAATATTAGTGCTCGTTTCCGTGTATATTCTAATAGAAGCGATTTCGTCCTTTGTTGAGGGCCCAAGCATCCCGCAATACAGCGCATTGTTTGCGGCTCTGATATCCTACGCGGCTAAGCAGATCTTATATCGTTATTCGATCAAACAAGGGAAAAAATGGAACAGTAAAGCGATTATAGCGATTGCATACGATCATAAAGGCGATATCGTTGCCTCTCTTGCCGCTTTTATCGGCGTCCTATTGGCGATTATCGGGAACACCCGCGGATGGTCCTATCTGTTGTACGCAGATGCAATTGCCAGTGTCATCGTGGCGTACCTCATTTTTAAGATTTCAATGGAATTAATCAGGCCGTCTGTTGACGTTCTCATGGAAAAAAGTGTTGATCCCGAACTGATAGAGGAATATAAAGCGGTTATTTTGCATTGCCCTCAAGTCAAACGGCTCGATAAAATCCGAGCAAGAGAACATGGCCACTATAAATTGCTTGATGTCCGGTTATCTTTGGATCATGATTTGACGATTAAGCAGGGACACGATATTGCCCGCGAAATCCGAAATGAAATCAAAAGACACTTTTCAGATGTTGAAGAAGTGCTCATCCATGTGAATCCTTATTTTGAAGAATGA
>KSG66_01435
ATGGCTGAATTTGTACAGCTAGTGAATGAAAGAAGATCTGCAAGCAACTTTCTTCCAGAACATCCAATCACAAGAGATGAGCTCAACGAAATGTTTGAATTGGTTGCGTTGGCTCCATCAGCTTTTAATTTGCAGCATACAAAATATGTGACGGTTCTTGACCCGAATGTAAAAGAAAAGCTGAAGCAGGCCGCAAACGGACAATATAAAGTGTTTAGCTCATCAGCGGTTCTTTTGGTTTTAGGGGATAAGCAGGCATATCAGCAAGCGGCTGACATCTATGAAGGATTGAAGCTGCTTGGGGTATTAAATAAACAAGAGTATGATCACATGGTTCAAGACACCGTTTCGTTTTATGAAAACAAGGGAGAACCATTTAAGAGAGATGAGGCGATAAGAAATGCTTCACTTTCTGCGATGATGTTTATGCTGAGTGCTAAGGAAAAAGGCTGGGACACCTGTCCGATGATAGGGTTTGATACTGAAGCCGTGAAACAGATTTTGAAGATAGATGATCAATTTGAAGTTGTCATGATGATTACAATCGGTAAAGAAAAAATAGAAAGCAGAAGGCCGCGCGGCTACCGAAAGCCTGTGAATGAGTTTGTGGAGTATATTTAA
>KSG66_01440
ATGGCTAAAAAAACGATGGGAATCCATCATATTACAGCAATTGTCGGTCACCCTCAAGAGAATGCTGATTTCTACGCTGGAGTGCTGGGGCTGCGATTGGTCAAGCAAACGGTCAATTTTGATGATCCGGGTACGTATCACCTTTATTTTGGGGATGAAGGCGGGAAGCCGGGAACAATCATCACATTCTTTCCGTGGGCGGACGCCCGTCAAGGCATCATTGGAGACGGACAGGTTGGCGTGACATCTTACGTCGTGCCGAGAGGTGCTATGGCATTTTGGGAAAAGAGACTTGAAAAGTTCAACGTGCCATACACAAAAATCGAGCGTTTTGGAGAACAATATATAGAATTTGATGACCCGCATGGCCTGCATTTAGAAATCGTGGAAAGAGAAGCAGGGAAGGTCAATACGTGGACTTTCGGAGATGTGACCCCAGATGTTGCCATTAAAGGCTTTGGCGGTGCAACCTTGTTATCAGCACAGCCAGAAAAAACAGGTGAATTGCTGGAAAACATCATGGGGCTTGAGCGAGTCGGCAAAGAAGGAGACTTCGTTCGTTATCGTTCTGCCGGTGATATCGGAAATGTGATTGATCTTAAATTAACGCCTATCGGCCGCGGACAAATGGGTGTCGGCACGGTCCATCACATCGCTTGGCGGGCTCAGGATGACGAAGATCAATTAGATTGGCAAAGATTCATTGCTGCGAACGGATATGGTGTGACTCCTGTTCAGGATAGAAACTATTTTAATGCGGTTTACTTCAGAGAACACGGGGAAATCTTATTTGAGATCGCAACTGATCCGCCGGGCTTTGCCCATGATGAGTCACAAGAAACAATGGGCGGAAAATTGATGCTCCCTGAGCAGTATGAACCGCACCGGGCTCATATTGAACAAGGGCTGCTGCCGTTTGAAGTGAGAGAATTAGATTGA
>KSG66_01445
ATGGAAGATGCAGGACTATTACTTATTCGAATCATGATTGGTGTGGTGTTTCTGTTTTATGGATCACAAAAATTATTCGGCTGGTTTGGCGGATACGGGATTAAAGGAACCGGACAATGGTTCGAGTCAATTGGAGTTAAACCAGGCAATGCCGCGGCCGCTTTATCAGGTCTCGGGGAACTCGCAAGCGGAATTTTATTTATTTTAGGTGTATTCCTCCCGCTTGGAGCTGCTATTATAACGATCATTATGTTAGGTGCCATTGTAAAAGTTCACGGAGCGAAAGGGTTTGCGAACGGTGCCGGCGGTTTTGAATATAACTTGGTGCTGATTGCAGTCTCCATCGGAGTTGCACTCATCGGTTCAGGGGCGTACGCTTTGCATTTTTAA
>KSG66_01450
ATGAAAGAGCTGACAGACTTACATTCGTTAGATTCTATCGAGAATTTTATTAAGCAGCATCAATTCAGTTTTATCTACATTTCAAGACCCACCTGTACAGTATGTCACGCTGTTCTGCCGCAGCTCAGAAAAGTATTGGATCAGTTTCCGAATATCAAATTGGGGCATACCAACGCTGACGAGGTAGAAGAGGTTGCCGGCAGATTTTCAGTCTTCACTGTCCCCGTGCTTCTTTTGTTCATTGATGGGACTGAGTTTCTGAGAGAAGCCCGCCTTGTTCATTTTGAACAGCTCGAAGAAAGGCTGATAAGGGTTTATCAGTTATATCAAGATGTATAA
>KSG66_01460
ATGGAACACATTAAAGCGCTTGCCATTAAAGGCATTATGACCATCATTATTCTGTATCTGATACTCGGCTTAGGTTTTCGCTTTACATTCGGCGACGTGCTGCTGATGACCATTGTGCTGGGGGCCGTTTCCTACTTTACGGGCGACCTGTACGTGCTTCCGAGATGGAATAATATCACGGCGGCGTCCGCTGATTTCGGAATCGCGTTTCTTGTTGTCTGGCTGATGGGAATGCCGCTGTCCATGGGCATTTCCGGAGGAAGACTGGCGTTTGCCGCTCTTATTTCCGCCGTCATCATCGCTGTCGGAGAATATTTTTTCCATATTTATCTGATGAGAAAAGACTTGGGCGGGTCCCGTTTTTTAGAACCCCGGTCCGAATAA
>KSG66_01465
ATGGCAGTCGTAAAAGCGTCGAGCGCAGATGTCAATCTAATGGCAAGGCTGCTCAGGGCGGAAGCGGAAGGCGAAGGGAAGCAGGGAATGCTTTTGGTCGGCAATGTGGGAATCAATAGGGTGCGGGCGAATTGTTCTGATTTTAAAGGCCTGCGCACCATCAGGCAGATGGTGTTTCAGCCGCACGCGTTTGAAGCGGTGACTCACGGATACTTTTACCAGAGACCGCGTGAATCCGAGCGGAGGCTTGCCCGCAGGAACATTAACGGAGAACGGTTTTGGCCGGCTAAATTCAGCCTGTGGTATTTTAAGCCGCCGGGCAACTGCCCGCAGACTTGGTATGGCCAGCCGTTTGTCGCCAGATTCAGATCCCACTGCTTCTATCAGCCGACAGGTGAGACGTGCGAAAACGTGTACAATACATTTTAA
>KSG66_01470
ATGACACATGACGGCCGTTTAGATGAATGGATCAAGGAATTGGAGAACAAAAGCTTTCAGAACAATACATTTGACCGCCGCGCATTTATACAGGGCGCCGGGAAAATCGCCGGTCTTTCCCTCGGGTTAGCGATCGCGCAATCCATCGGCGCGTTTGAAGTGAATGCCGCTCCGAAATTTTCAAACTATCCGTTCACCCTCGGCGTAGCCTCCGGCGACCCGCTGTCTGACAGCGTCATTCTCTGGACGCGTCTTGCCCCTGACCCGCTGAATGGGGGCGGCATGCCGAAGCAGGCCGTGCCGGTAAAATGGGAAATCGCCGCTGATGAACATTTCCGTCACATCGTCAAACGCGGAACGGAAATGGCCAAGCCGAATCTCGGACACTCCGTCCATGTCGAGGCGGACGGGCTCAAGCCCAATAAAGTGTACTATTACCGGTTTAAAAGCGGGCATGAGCTCAGTCCCGTCGGCCGGACGAAAACGCTGCCCGCTCCCGGCGCTGACGTATCCGCCATGACGTTTGCATTTGCCTCATGCCAGCAGTATGAACACGGCTATTATACGGCGTATAAACATATGGCGAAGGAAAAGCTTGATCTCGTGTTCCATCTCGGAGATTACATTTATGAATACGGACCGAACGAATATGTGTCAAAAACGGGAAATGTCAGGACGCACAGCAGCGCTGAAGTGTATACACTGTCAGATTACCGCAACCGTCATGCCCAATACCGCTCTGATGCCAATCTGAAAGCCGCCCACGCCGCATTTCCGTGGGTCGTGACGTGGGACGATCATGAGGTGGAAAACAATTATGCCAATATTATCCCTGAAAAAGGCCAATCCGTTGAAGCGTTTGTGCTCAGGAGGGCCGCAGCTTACCAGGCTTATTATGAACACATGCCGCTCAGGCGCATGTCATTGCCGAACGGTCCTGATATGCGGCTGTACAGGCAATTTTCTTATGGCAATTTGGCATCGTTCAATGTGCTTGATACAAGACAGTACAGAGATGATCAGGCCAACGGCGACGGGAATAAGCCGCCTTCTGATGAGTGGAGAGACCCGAAGCGCACATTGATGGGGACAGAACAGGAGCAATGGCTCTTCGGAAATTTAGCCGCGTCAAAAGCGAAGTGGAATGTGCTGGCGCAGCAAATCTTTTTCGCGCAATGGAATTTCGGAACAACCGCCAATCCGATATACAGCATGGATTCATGGGACGGCTACCCGGCTCAGCGGGAGCGGGTCATCAATTTTATAAAAAGCAAAAACCTGAACAATGTCATCGTGCTGACGGGTGATGTTCACGCAAGCTGGGCGTCAAACCTGCATACCGATTTTAATCAAACGAATTCAAAGATTTTCGGAGCCGAATTCGTCGGGACTTCCATTACATCTGGAGGAAACGGGGCGGATAAACGGGCCGATACGGATCAAATCTTAAATCAAAACCCGCACATTAAGTTTTTCAACGATTACCGCGGCTATGTCCGCTGTACGGTGACCCCTGCCCAATGGAGAGCGGATTACAGAGTGGTGCCGTACGTGACGGAGCCGGGGGCTGAGGTATCCACGCGGGCTTCATTCATTTATCAGAAAGACCAGACGGGGATTCGGAAGGTCTCTCAAGCTGCGGTTGCAGGCGGTTTAAAGCAGTCAAACGAGGTGGAAGAGGATCGTTTCTTCGCCCATAACAATGCGCATGAAAAGCAAATGAGAAAGAAACGGGCCAAAATCTCACAATAA
>KSG66_01475
ATGTTTTCAAATATCGGCATTCCCGGGTTGATCCTGATCTTCGTCATCGCTCTCATCATTTTCGGACCTTCAAAGCTTCCGGAAATCGGCCGTGCCGCCGGCCGCACGCTGCTTGAATTTAAAAGCGCCGCAAAAACATTGGTCTCAAATGAAGAGCCGGACAAGCAGACAGCTGAGAAAGACAAAACGGCAGGCTGA
>KSG66_01480
TTGGATAAAAAAGAAACCCACTTGATCGGGCATTTAGAGGAAGTCCGGCAGCGTCTCATTAAAACCGTTATCGCCTTTCTCGTATTTTTTATCGGCGCCTGCTGGTTTGTGCAGGATATTTATGACTGGCTGATCAAGGATTTGGATGGCAGGCTGGCCGTTTTAGGGCCGAGCGAGATTTTATGGGTGTATATGATGATTGCGGGAATATGCGCCCTTACGGCAACGATTCCGGTTGCCGCTTTTCAGCTCTGGCGTTTTACGGCGCCGGCTTTGACCCCGTTTGAACGCCGCGCCGCTTTGCTTTACATTCCGGGGCTTTCGGTTTTGTTTATTATCGGAATTTCCTTCGGGTATTTTGTGCTGTTTCCGATTGTGCTCGGATTTTTAACACAATTATCCGCCGGCCATTTTGACATGGTATTTACGGCGGACAAGTATTTTACCTTTATGCTGAATCTTACATTGCCGTTCGGATTTTTGTTTGAAATGCCTCTGGCCGTCATGTTTCTGACACGGCTCGGAATCGTGAATCCAACCCGGCTGGCAAAGGCGCGGAAGCTTTCGTATTTTGTGCTGATCGTCGTCTCGGTGCTGATTACGCCTCCGGATTTTATGTCTGACTTTCTCGTCATGATTCCGCTGCTCGTCCTCTATGAAATCAGTGTGACGCTGTCCCGCATTGTTTACCGGAAGAAATGGGCCGAGGCGCCGTCTGCAGCTTAG
>KSG66_01485
ATGGAGAAAAAAGTATTGCTGACAGGCTTTGACCCCTTCGGCGGGGAAACGGTCAATCCTTCATGGGAAGCGGTCAAACGGCTGGACGGTGCCGCTGAGGGCCCCGCCTCTATCGTATCTGAACAAGTGCCCACCGTTTTTTATAAGTCCCTTGCTGTGCTGCGCGAGGCGATCAAAAAGCATCAGCCTGACATTATCATCTGTGTAGGACAGGCAGGCGGCAGAATGCAGATCACGCCGGAACGGGTCGCGATCAATCTCAATGAGGCGCGTATACCGGATAACGAAGGAAACCAGCCTGTCGGGGAAAACATTTCTCAAAACGGTCCCGCGGCCTATTGGACCGGCCTTCCGATCAAACGGATCGTTGAGGAAATCAAAAAGGAAGGCATTCCCGCGGCTGTATCCTACACGGCGGGGACGTTTGTATGCAATCACCTCTTTTACGGCCTGATGGATGAAATCGCCTGCCGCCATCCGCACATCCGCGGCGGGTTTATACACATCCCGTACATTCCGGAGCAAACCTTGCAGAAGTCTGCGCCGAGCCTAAGCCTGGATCTCGTGACAAAAGCGCTCAAAATCGCCGCGGTGACCGCCGCGGCGCATGAGGACGATATTGAGACCGGCGGAGGCGAACTTCACTAA
>KSG66_01490
TTGAATTCGCCTCTGGTGCAATACCGATCTTTATTTCCGGCGCTCCGCACACATACGATGCTCGCCAGCTGCTCTCAAAGCGCTCTTGCCCTGCCGGTTTCAAAAGCGATCAATGACTATCAGGAAAGCCTGCTTCAGGATGGCGGAAACTGGGAAGAAGCCATTGGACGAACGGAGCAGGCAAGGTGTGAATTTGCGAAATTGATCGGCGCCCATCCTGAAGAAATTGCCGTTTTACCTTCAGTAACGGCTGCTGTCTCTGCCGTCGTTTCCGCTTTACCGGATTGCCGAAAGAAACAGGCGGTGTATACGGAATTGGATTTTCCGGCGATCGCCCACATTTTGAAGGCACAGACTGAGATGGAGCTTTCAGTCGTGCCGTCTGAAAATGGAATGATCCCGTTAGAGCGGTATGAGACGTACATATCGGAACAGACGCTTTTCACCTGTGTGCCCCATGTGTCATATACGTCCGGTTTTGTCCAGGATATGAAGCGCATTGCCGAGATATCCGCAAAGAAGGGATCGCTTCTTTTTGTCGATGCTTATCAATCGGCGGGGCACATCCCGATTGATGTAAAAGAATGGGGAGTTGATATGCTGGCCGCGGGTGCGAGAAAGTATATGCTCGGCATACCGGGAACGGCGTTTCTTTATGTCAAAAAGGAACTTGCCGAACGGCTGAAGCCGAAAGTCACCGGGTGGTTCGGGCAGCAGCGGGCGTCGATGCTGGATTTAACCCGTTTTTCTTATGCGGACGGAGCCAAACGCTTTGAGACCGGAACCCCGGCATTTATCAGCATATATGCGGCACAGGCGGCTTTATCTCTAGTAAACGATGCCGGCACAGACCGCATTCACCAAGAAGTAAAAAAACTCAGCGCATTTGCGTATGAATACGCTTCTGAAAAAGGACTGAATCTCACAGGGCCGCCGTCTGCCGATGACAGACCCGGCATGATTTCCATACGGGATGAAAAAGCGGCGGAAACGGCTGCGCTGTTGAGGCGGAAAAACATCGTATGCGCACCCAGCGGACAAATCATCCGGCTGGCGCCTCATTTCTATAACACGGCCGATGATCTGATCTATGCGATTGATGAACTGGCTGAAGCGCGCGGTATATAA
>KSG66_01495
ATGATTTTGGAAAATGCTCAGCCTTCCAAACAATATAAAGTCATGCCGATCATGATTTCTTTACTGACGGCAGGGTTTATCGGCATGTTCAGTGAAACGGCGCTGAATATCGCCCTGACTGACCTGATGAAGGAGTTACATATCACTCCTGCGACCGTCCAGTGGCTGACGACGGGCTATCTGCTCGTTCTCGGTATACTTGTCCCGGTATCGGGTCTGCTTTTGCAATGGTTTACGACAAGACAGCTGTTTATCGTTTCACTTGCTTTTTCCATTATCGGTACGCTGATTGCAGCGCTTGCGCCGAGCTTTCCGTTTCTTTTGGCGGCAAGAATCGTGCAGGCTTTAGGAACCGGGCTGTTGCTGCCGCTGATGTTTAATACAATCCTCGTCATCTTCCCGCCGCATAAGCGCGGAGCGGCGATGGGGACGATCGGGCTTGTCATCATGTTCGCTCCTGCGATCGGTCCGACATTTTCAGGGCTTGTGTTAGAGCATTTGAACTGGCATTGGATTTTCTGGATTTCCCTGCCGTTTCTTGTGTTGGCTCTTTTATTCGGCATCGCCTACATGCAGAACGTGTCTGACATTACAAAACCGAAAATTGACGTGCTTTCCATTATTCTGTCTACGATCGGGTTCGGCGGCATCGTATTCGGATTCAGCAATGCGGGCGAAGGATCAGACGGCTGGTCAAGCCCGACGGTTATCGGTTCGCTCACTGTCGGTGCGATCGCGCTCATCTTATTTTCCATCAGGCAGCTGACAATGAAGCAGCCGATGATGAATCTGCGCGCTTTCCGCTATCCGATGTTTGTTCTCGGTGTCGTGATTGTATTTATCTGTATGATGGTTATCTTATCGACAATGCTTCTATTACCTATGTATTTACAAAGCGGACTGATGCTGACGGCGTTTACGTCCGGGCTCATCCTGCTGCCGGGCGGTATTTTAAACGGCTTTATGTCTCCGGTGACGGGGCGTCTGTTTGATAAATACGGGCCGAAGTGGCTTGTCATTCCCGGATTTGTCATCACGGCAACTGTGCTTTCGTTTTTCTCAAACATTAACGCCGCTTCAACGGCACTTCTGATTGTCGCGCTTCATACATGCCTGATGATCGGCATTTCCATGATCATGATGCCGGCGCAAACGAATGGCTTAAACCAGCTGCCGCCGGAATTTTATCCGGACGGAACGGCCATTATGAATACGCTCCAGCAGATGGCCGGCGCAATCGGCACTGCGGTGGCGGTCAGCATCATGGCTGCCGGCCAGAAGGATTATATGAGCACCGCGAAAAACCCGAATGATCCTTCCGCATACTCTCACGCGCTGATTGCGGGCGTCCAGCACGCCTTTATCTTCGCAATGATTGTCGCCGTTATCGGCTTGATCAGCGCTTTCTTTATGAAACGGGTCAAAGTGAATCACTCATAA
>KSG66_01500
ATGAGCTATGGAGATTCTCGTGAAAAAATCCTCGCCGCGGCAACCAGGCTGTTTCAGCTTCAGGGGTATTACGGCACGGGGCTGAATCAGATTATTAAAGAAAGCGGTGCGCCGAAAGGTTCTCTTTACTATCATTTTCCGGACGGCAAAGAGCAGCTCGCCATTGAGGCTGTCAATGAAATGAGCCATTATATCCGTATGAAAATAAAAGAAAGCCTTGATGCCCATCCTGATCCTGCGGAAAGCATTCAAGCGTTTTTACAGGACTTATCAAGCCAATTCACATGTCCGGAGAACTTTGAAGGGTTTCCTGTCGGTTTACTGGCTGCCGAGACGGCTTTAAAGAGCGAAAAGCTCCGGCAGGCCTGTCAATGCGCTTATCAGGAATGGGAGAATCTGTTCGCGGGCAAATTGAGATCAGCCGGTTTTTCTGATGAGAGAGCGGCGGAAATCAGCACTGTTTTAAATGCCATGATAGAAGGCGGCATCATTGTGTCCTTAGCCAAAAAAGACAAAATGCCGATCCTCCATATTTCTAAACAAATCCCGAACCTGCTGAAGACATAA
>KSG66_01505
ATGAAAAAACAATTCATGCCCTTCATTACATTTATCACGGCTCTGCTATTCCTCGCGGCCGGCTGCTCCCAATCTCCTCAAACGAAAGAAACACCGCCCCAGATGGCAGCCGCAGCCTCTGCGAAAAAAGACGGACTTCCGAATATTAAAATTCTTGCCACCGGCGGCACAATTGCAGGCGCTGCTCCTTCAAAGACGTCCGCTACGGAGTACACGGCGGGGGCAATCGGAGTTGATGCCCTGATTCAGGCCGTTCCGGAGATAAAAGAGATCGCGCATGTGAGCGGAGAACAGGTTGTGAATATCGGCAGCCAGAATATGAATAACGAGACACTGCTGAAACTTGCAAAACGGGTAAACAAGCTGCTCAAGTCTGATGATACAGACGGCATTGTCATTACACATGGAACAGACACACTTGAGGAAACCGCCTACTTTCTCAATCTGACGGTCAAAAGTGACAAGCCCGTTGTTGTCGCCGGGTCAATGAGGCCGTCCACGGCGATCGGAGCGGACGGGCCGTCCAACTTATATAGCGCGGTAAAAACAGCGGCTGCGCCTGATGCGAAAGGCAAGGGGGCGCTTGTCGTATTAAATGACAGAATCGCTTCGGCGCGTTATGTGACAAAAACCAATACAACCGCGGCCGACACATTTAAATCGGAAGAAATGGGTTATATCGGAACAATTGCTGATGACGTCTATTTTAATAACGTCATCACCCGAAAGCATACGAAGGATACAGATTTCCAGATAGATAAACTCGATAAACTGCCGCAGGTCGATATTATATACGGCTATCAAAATGACGGAAGCTATCTCTTTGAAGCCGCCGTAAAATCAGGAGCGCAAGGCATTATTTTTGCAGGCTCGGGAAACGGCTCAATGTCTGATGCGGCGCAAAAAGGCGCCGTAAAGTCGGTCAAAAGCGGGCTGGCGGTCGTCCGCTCCACAAGGACGGGAAACGGAACGGTAACACCTAATCGAGAGTATGAAAAAGACCATTTGACAGCTTCAAACTCTCTCAACCCTCAAAAAGCGCGGATTCTTCTGATGCTTGCGCTGACAAAAACGCATGACCCTAAGCGGATTCAAACCTATTTCAATGAGTACTAG
>KSG66_01510
ATGAAACAAATAAAAAACAAAATTCTAGTCATCCTTACAGTCTGTATGCTGTCCGTCATTTCCGTATTTGCCTTCCAGCCGACCGTATCGAAAGCCTCCTCAGGGCATAACCCTGTTGTCATGGTCCACGGAATCGGCGGGGCGTCCTTTAACTTCGCGGGAATCAAAACATACTTGGCATCCCAAGGCTGGTCAAGAAAAGAGATGTACGCCATTGATTTCTTAGACAAAACCGGAAACAACAGACATAATGCGCCGAGACTGTCCAATTACGTGAAAAAAGTGCTCAGCGAAACAGGTGCGAAAAAAGTCGATATCGTCGCGCACAGCATGGGCGGAGCCAACACGCTCTATTACATTAAAAATCTTGACGGCGGAGACAAAATCGCAAACGTCGTCACACTCGGCGGAGCGAACGGCCTTGTGACCAACCGGGCGCTTCCGGGGACTGATCCGAACCAAAAGATTTTATATACATCGATTTACAGCTCAGCGGACTTAATCGTCCTGAACCCGCTGTCACGGCTGATCGGCGGGAAAAACGTGCAGATTCACGGTGTCGGACACATCGGACTTTTGATGAACAGCCAAGTAAACGGGCTGATTAAAGAAGGTCTGAACGGCGGCGGACAAAATACAAATTAA
>KSG66_01515
GTGGGAAAAGTGAAAAGAAATGCCCCTTGCCCATGCGGCAGCGGGAAGAAATATAAAAAATGCTGCGGAAGCAAAGAAGCTGCCATTCCGGCAGACATCGCGGCAAAAGAAGCGAAACAGATTCAGGAAAGCCTAATGGAGTACGCCTTTACAGCACATAGAGACGGCATATCATCATTTATTAACCAGCACGCGTTCATTACGGAGCTGGACAGACAGACAAAAGACATCGGAGTCTTCAACCTCGGCATCTGGGGAATTTTCTTCCGTCCGCTGGCAGGCGGCAAGACGATTTTTGAAGAATATCTTCAGAAAAAAGCCGGCGGCATCAACCGCCCGAAAACACGGGAAATCGTTGAATCATGGAAAAGCATGACACCTGCCGTTATGGTTCTTGAAGATGTGAAAGAAGGAATGATTCACTTTGAAGATGTGATGACGAAAAAACAATTCAAAGTGGAAATGGACGTCAGCCAGCAGGATCTTCCGCCGGCGGGAAGCCTGATTCTCGGCTATCCGATCCACGAAGCGGAAAAAGCCGAGTTCTTCATGCAATTTACGATCTTCCCTGTGAAGCGGGCCGAAGCTTTGATCAGCAAAGTGAAAAAGGCGGCGGCCCCGGCCCTTGCGGAAGGAAAATCGCCTGAGCGCTTTATGCAGGAAAACTTCGACACTGTGCTGGCCGCTCTTTTAGGATCGGCGGAAGAGCCTGAGCAGGCTGCTGAAGAAAAACAGACAGAGTGGGCGAACGACATGGAGAAGGAAACGGCGGACGCTATTGAAAAAGGCCTGAGCGGGGATGAATACCCGGCTGAGCTGGTTCCGGCCGTAATTGATCTGTGGAAAACGTTCTGTGTCAAAAAAACACCGACGATCAGAAAGCCTGAAGCTTTCGCAGCGGCGGTCGAATATTACGTGAACAGCATTTCTCTGAACGGCGCGTCCGTTTCTCAAGCGAAGCTGGCGAAGAAGTACGGCGTCAGCGCCTCAACGATTTCCAGCCGCTATAAGGAAATCGAGGGTGCTCTCACGGATGAAGCCGAACGCTTCGCCGCAGCTCTGACATCTTAA
>KSG66_01525
ATGTCCATCAAAAAAATGAGCGCCGTGTTTTTCATTCTGCTTCTCACGGCATTTACCGCCGCGTGCAGCAGCGAAACGAGCAGCGGCCAGGAAAGCAGCACGGCGAAAGTGAAAATAAAAGAGACGGCGTGGGCCGCTTCAGACGATACTGAACATCCGGCCGCGCTGAAAGTAACGGTCACCGTCAAAAATACGGGCAAAGACCCGCTTACCGTCAAAAGCAGCGACTTCTCGCTTTATCAGGATGACGCGAAAACAGCCAAGACCGATAAGGAAGACTTGATGCAGAGCGGCACGCTTCATGCTGGTAAGACAGTGACGGGCAATCTGTACTTCACGGCTGACGAAGGCAAATCATATGAATTGGTATATCAGCCGCAGGCAAAAGACGCGAAGCCTTTATCTTATAAACTGAAAGTCAAAGGCACAGCCTCAAAAGCAGTACCTGACCCGGCGGACGCATTATCCGCCTACATTGATGTGATGCTGTACGGCAAACACAATAAAGATTTCACCCGCCTGACCGGGGTAAATGAAAAAATGACGGCCGCCGCATATCAGGAATCGGCGAAAGCCAGCTTTATCACCTCAGCAGGCATTTCACAAGAACAGGCGGATCCAAAAGCCATTTCCGCTATTATTGACGCCATGTCATCAGCGCTGCGGGATAACACAGAGCTCAAGGTGCATACCAAATCCATGTCAGGCAAAAAAGCCGTCCTTGAAGCAAAAGTGACGCCGCTTGATATGTCTCCGCTTGCGGGCCAGCTGCAAGACCGCGTGCAAGACTATGCCGGAAAGCACCCCGATGCTGATGAAAACGAAATTGTCAGCCACCTGCTTTCTGTCTATCCGGAAGAGTTTATGCGCCTGAAACCGGCTTCTTCTTCCGTTACAAGAGAAATCGAGATGAAGAAAAACGCCCGCGGCCAGTGGTATCTGGATACAGACGCCGATCTGGAAGGATTGACAGAAGCGTTTTTGAAAACGTCCTGA
>KSG66_01530
ATGAAAAAAGAAGAGTTGAAACAGCTGGCTCTCCGAATCGGAAACGTACCTGCCCGCTACGAGAGTAATGTGGAAGAATACCAGGAAGATGAGGTTCTGTTTTGGTGGGAAGATAAGAATGATCCGGAAGCCGGCATCATGGTCGAATTAGACCGGGACGGAAAACTGAAATACTTATCCCGTCCGGCTTTCCGGACTGATCTGCCGCCTCTTTCGGAATCGGACATAGAAAAACGGATGCGGGCGTTTTTAGAAACCCATCGTCCGGGGGCATTGGCTGAGTTTGAATTGGAAACAATCGGCTCCGCAAATGATGGCGATGTGAGATATTCCTATGTTCAGATGGCTGACGGTCTGCCGCTTCCGCTGACCGGGTTTTACGTCGACCTCTCTTTGACAGGGGAAGTAACCGGTTTTTCTTACCATGGGAAGGCCGATGATCTTGTAAGGCCCGGGACAATTGCGGACAAGCGGGAAGCATTGGCTCACTTTGTCAAACATATAGAAGCAGAGCTGTTGTTCACCGTCCTGCATCAGTCCGTCTATATGCAGGGGGATGACAAGCCTCATCTCGTCTATGAAATCGTGTCTCCGACGCGGCCGATATCGGCCGACCTGAAGGAAGAGAATGAAGAAATAGACGAATATGAAGAACTGGAAGACGACACGCGGCCGTATGTCCCGATTTCACGCCCTGCACCTGAAGCGGAAAAAATGAGCATCAATGACATGATCGGGCTGCACGACGGTTTTTATAAAGAGAGGGAAAGCGATCTTGGGGACGGCCGCATCGGCATTGCCTGGCGTCCTGAAAAAACAAAATCCGTACGGGAAGATAAAAGCTTTGAAAGTCTGTTTAAAGAACGGAATGAACACGTATTGAAAACAATGCAGGATAAAGAATCGGGCCGGCTCGCCGGAGTGATGTCATTTATACATAGTGAAGGCGAACCGGTGTTTTCTGAGGAAGAATGCCATCACATGGCCATCCGCTTTTTATTCGCCATGTTTCCGGAAGCGGATCAGTATTTCCGGGTTCAATATGATGAACCGGATGATGAAGGAGAAAACGCAGGGCTTACATTTAAGGCTTGTTCGGGCGGTGTTGATTTGCGATTCGGAGAGGGGAGAATCTGTGTCAGCAAAAAGACGGGTCTTGTCACTGTATATATGCCGCCGGAAATTGATCCGAAAGAGCTCGAGGAAATCGATCCCGTTCCTTCATTGACATTGGGAGAGGCGAAGGACGCGATCCGCCGGGCCATCAAAGCAGAGCTCGCTTGGGATCGTTGTTACGATGACGACAGCTCCGGGAAAGTGTACAGGCTCGTATACAAACCGGTTTTCCCGCGGTTTATTGAGGCTCATACGGGAGAAGCGATCACGAGTTTAATAGGCTGA
>KSG66_01535
TTGCTGAAAGAACATCTGAGAAAAAAAGCGCTGGAGATCGGGAACATACCGCCGCACTATGAGCTTGAAATAGAAGATTATGATGAAAAACAAAAAACGAGAGCCTATTATATATGGAAAAATCGTAACCATCCGGATAAAACGGTCACGATTGAGCTGGGTGACGACGGATCTTTGCTTACTTATTCACGCAACGACTGCCCGAGTTCAGACATGCAGCTGTCAGAAGCCGAATTAAAGCTGACGGCTCTTCGGTTTGCGGCGAGACACCGCCCGCTTACTTTTATGAATTTCATCTTTCAGGCGAGGGAAGAACGCAATGGGTGCATCCGATTTATCTATACAAAAAAAGTGCTCGGCCGGCCGCTTCCCGATTCAGGTTTTTTCGTTGATGTAACCAGGAGCGGCTTCGTCGTGCAGTTTATCTATTACGGGGATAAGGGTGAAGCGCCCGTTCCGGAAACATTCGTCGATCGGGAAAAAGTCGTCTCGCATTATATGAGTGTGCTGACATTCAGTCTCGTCTATGATGTGGTCAATTTTGAGAAAATACCGCGTCTCGTCTATGAACCGATTCTGCCGGCTTACAGCTATCCGGCCGGTGAAGATGATATCGTGCCGGATCAGCAGCTTTGCGAAGACAGGAATGAGCCGGCAAAACCGCTTCCCGCGTTTGAACATAAACGGGAAATCAGCCTGGATGAATTAATGGGGTTTACCGCGGATATGGTTCAGACGCGCCGGCGTGATCTCGGGGATGAGATCGGAACGACATGGCGGAAAGGGTCGGTTCCGGAACGGAAAGATTTGAGTATCGAAAGCTATTTTGAAAGCAGCAACAAAAATACAATGAAGATGAAAACGGACAAAAAGACAGGGAAAATGACAGCCTTTAAATCTTTTATTGAGCATCAGGGCCCGGCCTTTTATTCTGCGGAAGAGTGTGAGGCCGTCGCGCTTCAATTTTTATACAAGCTTTATCCGAGAGCGGACGAGTTTTTTAAAATGAACCCGCTGAAAACGGACGGAAGGGGCAGGTTCCGCTTCCATTTTTCCATATGGCATCAGGATATTCCGCTGCGGTTCGGCGCTGCGAGAATTCTTGTCAGTCCCGTAACGGGGCTTGTGGAAGCTTACATGGCGCCTGACATTGACCCGGAGCAGCTGGAGAAGATCAATCCGGTGCCGGCCGTTACTCCCGAAGAAGCAAAGGCCGCTTTTTTATCCGATTTCCATCTGCGGCTGGAGTGGCAGCGCGATTTTACGCCGTCCGGCAATGAAGGATATAAGCTTGTGTACAGGCCTGTCTATCCTCCGTACATTGATGCGCAAAAGCGAAAAAAGAAAAGGTTTTATTAG
>KSG66_01540
ATGAAACGACCAGTCAGAATTGCGCTGCTTTTGATCCTCTTCTTTTCCGCAGACCTATGTTTTTCCTATGTGCAGAAAGAATTGAGGCCGCAGACGGCATTACAAGATAGAGCCATTCCAAGCGCTCTTCATCCGCTCGTGAGGCAGAATGCGGAGCTATTGCAGACGGCCGCTCTGAAAAAAGGCATCACCGTCGTTATCACAGAGGGTTTCAGATCAATTGAGGAACAAAACGAATTGTACCGTCAAGGACGTTCAAAAAAAGGAAATATCGTCACCTACGCAAAAGGAGGGGAATCTTACCACAATTACGGCCTTGCGATCGACTTCGCCCTGCAAAAAAAAGATGGAAGCCTGATTTGGGATATGACGTACGACGGAAACCGAAACGGCACGCCCGATTGGCTTGAGGTCGTATCGATTGCCAAAACGCTCGGTTTTGATTGGGGAGGCGATTGGAGAGGCTTTAAAGATTATCCTCATTTACAAATGATCCCTGGCTAA
>KSG66_01545
ATGAAATCCAAGATTCCATCTGAAGAAGTGGCCGTAAAGATGAATGAATGGTATAAGCTGATCCGCGCGTTTGAAGCCGATAAAGCTGAAGCGCTGAAGCGGGAGATTCAATATGAACTCGAAGATATGGAAGAGAACCAGGATTTATTGTTGTATTTTTCATTGATGGAATTTCGGCACCGCATCATGCTGGATAAATTAAAACCCATGAAAGACGGCGACTGCCAGCCTCCGTTCTCTGAAATGCTCACTGAGATTGAGATGAACCAGCAAAAGCTGACCGGCTTACTGGAATATTATTTTTACTATTTCAGGGGAATGTATGAATTTAAGCAGAAAAACTTCATCTCAGCGATTTCTCATTATAAGCGGGCTGAGGAAAAGCTTGAATATGTGGAAGATGACATAGAGAAAGCCGAGTTTCTGTATAAAATTTCTGAGGTGTACTATCATATCAAGCAGACTTTCTTTTCGATGAATTACGCGGGGCAGGCGCTTGATATTTACAAGAAATATGAATTATACGGAATGAGAAGGGTGCAGTGCAAATTTATCATTGCCGGAAATCTGATGGACGCCCAGCAGCATAAAAAAGCGCTGGAATACCTCGAATGCGCCTTGGAACACGCGGAGCGGCTTGATGATCAATATATGATTGCTGCGGCCTATTATAATATCGGGCACTGTATGTACAGTCTGGGTGACTTTTGCAAGGCGGCGGAGGATTTTGAACGGGCGGCTGCCGGATTTGAAGCACACAGCTTCCGGCAGGTCATCCAGGCTGTTTTTTCACTCACACATATCTACTTTAAAACGGAAAAATACAGTGAAGCCGCCGCCAGCTGCGCGCGGGGCATGAGAAGCGCTGCGGAGTGGGAAGATGAGATCTATATGACGAAATTCCGTCTGATTAAAGAGCTTTATCAGGGGGAAGGCGGACAGGATTCGCTCAAAGAGTATTTTGACGTTCTGGAATCAAAAGAGCTGTTGGCTGACACGGAGGAACTGCTTCAGGACGCGGCTCATTTCTTTCATAAACGGGAGAACTACAAAGCGGCATCTTATTTTTTCAGCAGGCTTGTCGGCGTGCAAAAAAGGCTGCAAATGAACAACTACGCATAA
>KSG66_01550
ATGTATCAGGATTTACAGGGAAAAACAGCAATCGTAACAGGTTCTTCGAAAGGAATCGGAAAGGCCATTGCCGAACGCTTCGGCAAGGAGCGGATGAATGTGGTTGTGAATTACCTCGGTGATTCCACCGGAGCGGAAGAAGCGGCGGACATCATTGAGAAAGCGGGAGGCAGAGCCGTCACCGTAAAAGCCGATGTATCCTCAGAAGAAGGGATTCAGGCGCTGTTTCATGCCGCGCAAGAGCATTTCAGGGGTGTGGACGTGATGGTCAACAATTCCGGTTTTAACGGGACCGAAGCGATGCCCCATGAAATGAGCCTGGAGGATTGGCAAAGGGTCATCGACGTCAATGTGACCGGCACCTTTTTGGGGGCGAAAGCGGCACTGAAACATATGCTCGAGAGCGGCAAAAAAGGAACGGTCTTAAACATATCGAGCGTTCATCAGCAAATACCCCGCCCTGAAAACGTGCAGTACTCGGCATCCAAAGGCGGGATCAAAATGATGACGGAAACGATGGCGCTCAATTACGCAGACAAAGGCATCCGGGTGAATGCCATCGCTCCCGGCACGATCGCCACGGAGTCCAATAAGGATCTGGAAGATGAAACACATAAACAAGCCCAGCTGAAAAAAATTCCGATGAACGCCTTCGGAAAACCGGAAGAAGTCGCCGCGGCCGCCGCATGGATGGTGTCGGAAGAAGCGAGTTACGTGACCGGAACGACACTTTTCGTCGACGGAGGCATGACGCTTTATCCGTCTCAGCTGGATAGATAA
>KSG66_01555
ATGGCGAATGACTGGTGGAAAGACGCCGTTGTCTATCAAATCTATCCGCGAAGCTTTCAAGATACGAACGGCGACGGCATAGGCGACCTGCGGGGGATTATCGCGCGTCTCGATTATATAAAAGAACTTGGCGCTGATGTGATATGGATCTGCCCGATTTACCCGTCGCCAAACGTCGATAACGGCTACGATGTGACGGATCATCAAGCAATTATGGAATCTTACGGAACGATGGAGGACTTTCACGATCTGCTTACAGAATGCCGCAGCCGCGGATTAAAGCTTGTGATGGATTTCGTCTTAAATCATACCTCCACGGAGCATCCTTGGTTCAAAGAGGCGGAAATGAATCCGGACAGCAAATACCGCGATTATTATATTTGGCGGCCGGGCACCGCGGACGGCCCGCCGACCGATTGGGTGTCGGATTACGGACAATCCGTCTGGCAGTACGAAGAACATACGGGCGAATATTACCTGCATATGAACGCCGTCAAACAAGCCGATCTGAATTGGGAAAATCCCGAGGTTCGGCAATCAGTGTACGAGATGATGAGATTTTGGCTCGATAAAGGCGTGGACGGATTGAGAATAGACCAGCTCCATCTTCTGTCAAAAAAAGAATATTTGCCGCCATATGAAGACTACATCGCCCGCCGGGCCGATCCGAAGCCTTTCCGGCCAAACGGGGCACGGATACATGATTACTTAAAAGAAATGACGAAAGAGGTATTTTCCAAATATGACGTGATGTCGGTCGGCGAGGCCGGATCAGTGACGCCTGAGGAAGGGCTGGTCTACACGGGAACCGATGAGCATGAACTGAATATGATTTTTCATTTTCAGCATATGGAGCTTGATCAAAAGCCGGGCCAAGAGCATTGGGATGTAAAACCGCTTGAGCTGTCCGATTTGAAAAAAGTGCTCACAGACTGGCAGGAAAAACTGGAACATCGAGGCTGGAATACGCTGTATTGGTGCAATCATGACCAGCCCCGGATCGTATCCCGTTTCGGAGACGAAGGCACATACCGCAAAGCATCCGCCAAAATGCTTGCCGCCCTGCTTTATTTCATGAAAGGCACGCCGTACATTTACCAGGGGGAAGAAATCGGCATGACAAACGCTCCGTTTGACAGAATAGAGGATTATCAAGATATTCAGACCGTCAATATGTATCATAAAAGGGTATTTGAAATGGGCCGCAACAGGGAAGAAGTCATGGCGTCCATTATGGCGAAAAGCCGGGACCATGCCCGTACACCGATGCAGTGGGACGGCAGCAAGAATGCCGGATTTACGGAGGGCGAACCGTGGCTCACGGTCAATCCCAATTACAAAACCGTCAATGCGGCCGAGGCTCAGGATGATCCCGATTCTATATTGAACTTTTACAAAAAACTGATCCGCCTGCGAAAACAGTATGCTGATATCATAAAAGGCAGCTACACGCTGCTGCTTCCTGATGACCCGCAGCTGTTTGTGTATGAAAGACAGGCAAACGGACAAAAACTCATGTCCATCAGCAACGTATCGGAAGAAGAAGCCGTCTTTTATTGGCCGGATGGCTCCGAACCTGAAAGGGCCGAGCTGCTTCTCAGCAACTATGAAAATGACGGCGGCACGGGATCCCGCATCACATTCCGCCCATACGAAACAAGAGTTTATCTGCTTGCCTGA
>KSG66_01560
TTGTTTAAAAAATGGAGCGGAATCATTGTCATTGCGGCATGCTTTTTAATCGCGGCGGGCTGCGGCAATTCATCTTCAAAAGGTTCGTCAGGTTCTTCAAAAAGCGGCAAACTGCACGTCGTGACGACCTTTTATCCTATGTACGAATTCACGAAACAAATTGTCAAAGACAAAGGCGATGTAGACATTCTCATCCCGTCTTCGGTCGAACCCCATGATTGGGAGCCGACGCCGAAGGATATCGCCGGCATTCAAAACGCCGATCTTTTCGTATACAACAGCGAATATATGGAGACATGGGTTCCTTCAGCGGAAAAAAGCATGGGCTCTGATCATGCGAAGTTTGTAAAGGCGTCAAAAGGAATTGACTTACTCGAAGGTTCGGATGAAGAGGAAAAGGAACATGGACACGGCGGTCATGACCACAGCCACAGCATGGACCCTCACGTGTGGCTCAGCCCGGTTCTTGCGCAAAAAGAGGTCAAAACCATTACGGCACAGATCGTAAAACAGGACCCGAAGAATAAAGCATACTATGAGAAAAATAGTAAAGAATATATTGCAAAACTGCAGGATCTTGATAAACTATACCGTACAACATTAAATAAAGCGGCGAAAAAAGAACTGATCACACAGCACGCGGCATTCAGCTATCTCGCTAAAGAATACGGCTTAAAACAAGTCGCGATTGCAGGCCTTTCTCCTGAAGAAGAGCCGAGTGCGGCCAAACTGGCGGATCTCAAAACGTTTGCCAAAAAGCATGATGTGAAGATCATCTACTTTGAAGAAGTTGCATCGCCTAAAGTTGCAGATACACTTGCCGGTGAAATCGGCGCGAAAACGGAAGTGCTCAATACACTGGAAGGTTTAAGCCAAAAAGAACGGGATAAAGGCATCGGTTATATCAACATTATGGAGAAAAACCTTGATGCACTGAAAGATTCGCTATTGGTTAAATAA
>KSG66_01565
ATGAATCTCGTTACATTAAAAGATATCGTTTTTGGTTATTCGCATACACCGGTGCTTGACGGCGTGTCGCTGGAAATCAAAAGCGGCGAATTCGTCGGCATTACAGGACCGAACGGCGCGTCAAAATCGACGCTGATGAAAGTCATGCTCGGCATGCTCAGACCTTGGGAAGGAACGGCCGAGATCAGTAAAAAAAACGCAGCCGGAAAACGCCTGACAATCGGCTATGTTCCGCAGCAGATTTCTTCATTTAACGCAGGATTCCCAAGCACGGTTCTGGAGCTTGTGCAATCAGGCCGTTATACGAAAGGAAAATGGTTTAAACGATTGAACGAAACGGATCACCACGAGGTGGAAAACGCGCTGAAGATGGTGGAAATGTGGGATTTCCGCCATCGGAAAATCGGCGATTTATCCGGCGGACAGAAGCAGAAAATCTGCATTGCGAGAATGCTTGCGAGCAATCCGGATCTGCTGATGCTTGATGAGCCGACAACCGCGGTTGATTATGAAAGCAGACAGGGTTTCTACGAATTTATGCACCATCAGGTGAAAAACCACAACCGGACCGTCGTCATGGTGACACACGAACAAAACGAAGTACAGCAGTATCTGGATAAAGTCATACGGCTTGAGAGGGGGGAAAAAGGCGGATGGAAATGTTTGACTTGGAATTCATGCGACGAGCTTTTCTAG
>KSG66_01570
ATGGAAATGTTTGACTTGGAATTCATGCGACGAGCTTTTCTAGCGGGAAGCATGATCGGAATTATGGCGCCGATATTAGGCGTATATCTCGTGCTGAGAAGACAGGCGCTGATGGCGGATACGCTGTCTCATATTTCATTGTCGGGCGTGGCCATCGGTTTTTTTCTCAGTACCAATATTACGGCGGCGAGCATCGTTGTCGTCACGATCGGAGCGATAGGAATTGAATACATGCGGCGGGCATACCGTACATATTCAGAGGTATCTATCGCAATCTTAATGGCGGCCGGGCTGTCGTTTGCGATGTTTCTGATCAGCCTGTCTAAAGGCGGCGCGTCAATGAGCATCGATCAATATTTATTTGGATCGCTTGTCACGGTCAGCCAGCAGCAGGTCTATATTATCGGAGGCATTACCCTGCTGATTCTGCTTTATTTCATTATATTAAACAGACCGCTCTATCTTCTTACCTTTGACGAGGCGACGGCGAAGACATCAGGCATTAACACAAACCTGCTGTCAATGTCATTCAGCATCGTGACGGGGCTGGCGATTTCGGTCATTATTCCGATTATCGGCGTGCTGCTCGTTTCCGCGCTCCTCGTACTGCCCGCGGCTTTTGCAATCCGTATCGCCAAAGGGTTTAAATGGGTGTTTGCGGCAGCCATTATTATTTCTCTTTTCAGTGTGTTCATGGGGCTGACGTCTTCGTACCAGCTCGGAACGCCTCCGGGGCCGTCAATCACTTTACTGTTAATCATTCTGCTTCTGCTCGGGTTTACGCTGCAGGGGATTTGGAATGCGTTTAAAAAAGGAAAAGAACGAAAAAACCGCCGTTAA
>KSG66_01575
GTGATTGATTTAAGCATACTTGATCAGGCGCCAGTATCCAAAGGAAACGGGCCGCACGAGACGCTCCGCCATTCCGCGGAGCTCGCCCGCCTCAGCGAAGGTTGGGGCTATAAGCGGTACTGGTTTGCCGAGCATCACGGCACAAGAGGGCTCGCAAGCGTTTCGCCGGAAATTATGATCGCTCATACCGCCGCAGCTACAACATCCATCCGTGTCGGATCAGGCGGCGTGCTGCTGCCGCAGTACAGCCCCTATAAAGTCGCGGAAACTTTCCGTCAGCTTGAGGCGCTGCACCCGAACCGGATTGACCTTGGGGTCGGACGCTCACCGGGCGGCACAACGAAAATCCGGCTCGCCCTCACAGACGGGGTAAAGAAAAGCATGACCGAGTTTAACAGGCAGCTTCAGGATTTATCATCCTTTCTGACAGATTCAGTTCCCTCGGACCATGCTTATGCAGGAATAAAAACAGCGCCTTTGATTGAAACAGCCCCGCAGCTTTGGGTGCTCGGCCTCGGGGAAAACAGCGCCAGACGCGCCGCTCTTCAAGGTGCTGGCTATGTCTTCGGCCATTTCATTAATCCGGAACGCGGGGAAAAAGCTTTTCAGATCTATCGGGACCATTTCCGGGCCTCCGCCCACTTTTCCGCTCCCGCCTCGCTCTGTGCCATTTTCGTCATATGCGCGGCTACGGATGAGAAAGCGGAAGAACTCGCCTTAAGCCAGGATTTATGGCTTCTTCGTGTCGGAAAAGGCGCCGACAGCCGCGTGCCGAGTGTGGAAGAAGCGAAGGCTTATCCGTATTCGCCGGAGGACCGTAAACAGATAGAAGAAAACAGGAAGCGGATGGTGATCGGCTCTCCTGCCGCAGTGAAACGCCGTCTGCTTGAACTTTCCGAGCGGTATCAGACAAAAGAGATGATGGTGCTGTGCAACGTCTTTGATTTCGAAGCAAAAAAAGAGTCATATGAGCGTCTTGCTGATATATTTCTGTAA
>KSG66_01580
ATGGCGATCTCTTTACAAAAAGGACAGCGGATTGATTTAACAAAAGGAAAAGCCGGCCTGTCAAAACTGCTGGTCGGACTCGGCTGGGACCCTGTATCATCCGGGGGCTTTTTCGGAAAGCTGTTCGGCGGAGGCGGTGCCAATATCGACTGTGACGCTTCCGTACTGATGCTTGAAAATGATAAAATGACAGACAGCAAAAACGTCATCTATTTCGGCAATCTGAAAAGCCGGTGCGGCGGTGTCGTACATACGGGTGACAACCTGACGGGTGAAGGCGACGGCGATGATGAACAAATTCTCATCGATTTGGCGAAAGTGCCCGCTCAGATTAATAAACTTGTGTTTGTCGTCAATATTTACGACTGCGTCAGACGAAAACAGGACTTCGGCATGATTCAAAACGCGTTCATCCGCGTCGTTGATCAGGCTAATCGCGAAGAACTGGTGACTTACAATTTAAGAGATAACTATTCAGGCAGAACGAGCCTGATCGCGGCTGAAATCTACCGCGAGGACGGCGAGTGGAAATTCGCCGCAGTAGGAGAAGGCACAAACGATACAAAAATCGGCGATATCGTTAACCGATACGCCTAA
>KSG66_01585
ATGGCAATTTCATTGGCAAAAGGACAAAAAGTAGATTTGACGAAAACAAATCCGGGTCTTTCTAAAGTCGTTGTCGGCCTTGGCTGGGATACAAACAAATACGACGGCGGACATGATTTTGATTTAGATTCCAGCGTCTTTCTACTAAATGAAGCAGGAAGATGCGCGTCGCCCGATGATTTCATTTTCTATAATCAGCTTGAAGGCGGAAACGGCTCTGTCGCACATTCAGGCGACAACCTGACAGGCCAGGGCGAGGGCGATGACGAAAGCGTAAGAGTCAACCTGAGCGCGGTGCCTGCGGCTATTGACAAAATTTCATTCGTCATCACGATTCATGAAGCGGAAGCGCGCGGCCAAAACTTCGGACAAGTTTCCAACGCGTTCGTGCGTATTGTCAATGAAGAGACAAATGAAGAGCTGATCCGCTACGATCTGGCTGAAGATTTCTCAATTGAAACAGCCATTATCGCAGGGGAGCTTTACAGACATAACGGCGAATGGAAATTTTCCGCGATCGGCTCAGGCTACCAAGGCGGACTGGCCCGTATTGCGACAGATTACGGCCTGCAAATCGGCTGA
>KSG66_01590
ATGGCTATTCAATTATCGAAAGGACAGCGTGTTGATCTGACAAAAACGAACCCCGGCCTTACAAAAGCGGTGATCGGCTTAGGCTGGGATACGAACAAGTACTCCGGAGGGCATGACTTTGACCTTGACGCGTCGGCTTTTCTTGTCGATGCCCATGACAACTGTGTAAATGATCTTGATTTTGTTTTCTACAATAACCTGGAACACCCAAGCGGGGGCGTCATCCATACGGGAGACAACCGGACGGGCGAGGGCGAGGGAGACGATGAACAAATTATCGTCGACTTCTCAAAAATACCCGCAAATATTGAAAAGATCGGCATCACCGTCACGATTCATGATGCGGAAGCGCGCGGCCAAAATTTCGGACAAGTGTCTAACGCGTTCGTGCGCGTCGTCGATGAAAACAGCCAGAATGAACTGCTTCGTTTCGATTTAGGGGAAGACTTCTCGATTGAAACGGCGGTTGTCGTTTGTGAGCTTTACCGCCATGGGGCTGAGTGGAAGTTTAACGCCATCGGCAGCGGGTTTTCCGGCGGTCTGGCATCACTTTGCCGGAATTACGGCTTGCAGGTGTAA
>KSG66_01595
TTGGATTTTCTACATCATATTATGTCGACCTACGCTTCCTTTTTTGATTGGAAAATGTGGGGTGAGGTGCTGACTGACCCTGTATCATGGGGGCTGATCGGTTCCTTGGTTCTGCTGGAAGGGCTGCTGTCGGCCGACAATGCGTTAGTGCTTGCGGTTATGGTAAGGCATCTGCCTGAAAAACAGCGGAAGAAAGCATTAACATACGGATTGTTCGGGGCATATATTTTCCGTTTTATCTTTATCGGGATCGGAATGCTGCTCATTAAGTTCTGGTGGATCAAAGTGCTTGGCGCGCTGTACCTGGCTTGGCTCGTCATTAAGCATTTCTGGATCGGAGAAGGTGATGACGATACGGAAGGCATGAAGAAAAATTCATGGATGGTCCGTACGTTCGGAATTTTCTGGGCCACTGTCGTTTCAGTTGAGTTAATGGATCTGGCCTTCTCTGTTGACAGCATTTTGGCCGCGTTTGCGGTATCGGAAAAAGTGTGGGTGCTCTTGATCGGCGGTATGCTTGGCATTCTCATGATGCGTACAGTCGCAAAAGTATTCCTTGTTTTAATTGATAAAATCCCTGAGCTTGAAAACACGGCTTTCGTGCTGATCGGGATTATCGCCGTGAAAATGGCGGCGAGCGCCTTTGATTATGAAATGCCGCACGTTGTGTTCTTCGGAATCATCATCGCTGCGTTTGTGGTAACGTTTATTATCCACTATTTCAACAAACAAAAGCAGGTTCAGGAGCAAACGGCTGCATCTAAAGAAGAATAA
>KSG66_01600
ATGAGGCAGGAAGAATTGGTGATCCGAAAGGCCGAGCCGGAAAACGATGACTGGGAAACGTTTCTGATGCGGCCGCTGCCGGAACGTCCCGGTTACGAGCGGGAAAACGGGCTGGCGTTTACCCGGCTTGCCGTCCGGATTTTGGGCACTCCTTATGATGAGACGGAGTATTACAATAAGCTTTTCGAGCTGTCTTCTCATGAAAACATCCATGTGTTAAGCGAAACGCTGGATAAGACCATCGCGCCTGAAACGTTTCAGGCGCTCCAGCACATCCATTCGGTCAATCAAAAAGAGAAAGGGCTTTCGGTTTCCAGATTTGTCGCGTTTCTCGATGGGGGCAGGCTGCTTGCCAAACACGCTGATCCGCTTATGCACCGCCGGCTGAGAACCGCGTTTATGACGCTTTTGGAAACCTTTGCGGACCGGCATGAAAACGGGCTGAATCACCCCGATTTCCGGCGTGTGCTCTTGGATGTGTCAAAGTTTTCGCTGAACCACCTGAATCCATGGCTCGAACAAGCCGATATAGAGCGTGAGATGCCGAAGGTGGTGTGGTATGGAGACGCTACCAAAAGCCAGCTCTATTTTCTCTATTATCTCATGCTGATCGGCTGTGACGTCCTATTGTTTCATCCGGCTGCGGAAGATCCGTTCAGCTTGATTGATCCGGATGAGGAACTCAGCTTTGTGATAAAGCTCCCCGCAACAGGCGGCCTTGAGCCATTCCCGAAAGAAAAGCCGGACAGAACGTCCACGACGGCCTACCGGTCAACGAAAGAAATTGAGCATGTGCTGAACCATGAGGAATCTATGATGTATAAGCCTTGGCAGTTCAGGGATCATACCCCGCAGTCCGTGACTTTAAAAACGACGTATGATGAGTTATTTCTCATTGCGAAGGAGCGGGCATTTATCCGGCCGCAATTTAAAGCGGACAGGGAGCGGGTGGCCGTTCCGAACCTTTTTGCGAAAGTGATGGGGGTTTCCAAAGATACGAAAGAATATTGGAACAGACTCCATACCGCCGCGGACTATCAGGAGACACACATGATCCGCAGTTTTCCGTTTACGGAAGAGCTGAAAGCCAACTACCAGTATCACTACAGTCAGGTTTTGAACGAAGAAGGAGCAATTGACGCGGAAAGGCTTAAAAGAAGCAACATCTGGCAGTACAAGCACCTCCCGTCAGGCGTGCAGAACGCCATCGCCAATGTGATTTCTGACATGTGCAGAAACCCAGGGCTGAAGGCTTTGCCCGGCGAGCAGGCAAGGGATGCCGCAATCTATTTGTTCCGCCAGGCGACGAACCTGCCCGCTTCGCTGCTGCAATTGATTCAGACGTTTGATTACGCCCAAACCGTTCCGAAACTCATTTTATATCATACGGAACAAAATGGCGAACTCACACGTTCGGACGCCGCCGCTCTGTTGTTTTTAAATAAATTCGGCGTCGATATCATCTTGTATAATCCGCCGGGGCATCAAGATATTGAGCACTATATTGAAGAAAGCCAATTTGATGTCCATTGGCTGGAGGACATGGTGTTTCGGCAGGAATATAAGGAGCCGTCACTCGTAAGAAAGCTGTTTAGAACCATTACGCAAAAGCAGGGAGAGTAA
>KSG66_01605
ATGACAGAAAATCAAAATCCGCTTGTTCTTGATAAAAATGAAGAGATTTCTGAACAAAAAGCAGATGACATCAGGGTGCAGCTGCGCCAAGACCCTGAAGTGCAGCGCATTTCGCAGCAAATTGACGTGAAAAACCAAATGGAGCTGCTTGAGTACGGAAAAGAACCGGCAGTTGAAATCTCGAAGTTCTCCGACCGCATCTTAAATATGATGAAAACAACAAGTGTCACGGATTCAGGCACAATGCTGACGCAGCTCGGAAAAATCATGGACCGTTTTGACAAAAATGATTTCGATGAACCAAAAGGATTTCTCGCTAAAATGTTCAAACGCGGCAACAGCATGATTGAAAAGATTTTTCAAAAGTACCGCACCCTGGGCGGAGAAATTGAAAAAATCCACGTTGAAATTTCAAAATACAAAGATGAAATGGCAAAGACGAACCATACGCTTGAAGAGATGTATGAAAACAACATTAACTACTACATGGAGCTTGAAAAGTATGTCGTTGCCGGGCAGATGAAGCTTGAGGAAATGCAGGCGCTTATTCCTTCTTATGAAGAAAAAGCGGCCGGCGGAAACCAGCTTGCGCAAATGCAGCTTGATACACTGCGTGACGGGCTTCAGGCGCTTGAGGAACGTGTCTATGATTTAGATATGGCGCGGATGGTGGCGCTGCAAACGGCGCCTCAGATCCGCCTCCTTCAGCGCGGGAATACGAAGCTCATCGGAAAAATCAATTCCGCTTTCGTTATTACGATTCCGATTTTCAAAAACGGCATCATTCAGGCTGTCACAGTCAAACGGCAAAAGCTTGTGGCTGATTCAATGAGCGAGCTGGACCGCCGCACGAATGAAATGCTGAAGCGCAACGCTGAAAATATTTCAAACCAAAGCGTGGAGATCGCCCGTATGGCAGGCCGTCCGAGCATTGACATTGAGACGATTGAAACGTCTTGGAACACGATCGTCAGCGGTATGCAGGAAACGGAACAGATCGAAGAAGAGAACAGACGTATCAGAGAAGACGGCGCGAAACGGATTCAACAGCTTCAGGATAATATTAAAAACGCAGTTTTAAAGAATTAA
>KSG66_01610
ATGAACAAACAACCTGCCGTCACTCCGCGAAAACTTCTGGCGATTGCCGGAATGGGCTGGCTGTTTGACGCGATGGATGTCGGAATTTTGTCGTTTATTATCGCCGCGCTTCACACTGATTGGAATTTAACGCCCGATCAAATGAAATGGATCGGAAGCGTCAATTCCATCGGTATGGCAGCGGGCGCCTTTGTATTCGGAATGCTGGCCGACAGGATCGGCCGGAAAAAAGTGTTTATGATCACGCTGTTATTCTTTTCTGTCGGAAGCGGCATATCCGCTTTCGCAACGGGATTGACGGTTTTTCTCATATTGCGTTTTCTGATCGGAATGGGGCTTGGCGGGGAACTGCCTGTCGCCTCAACGCTCGTGTCAGAAGCGTCCCCTCCTGAAAAGCGGGGACGGATCATCGTGCTGCTTGAGAGCTTTTGGGCCGCGGGCTGGCTTCTTGCGGCGGTGATTTCCTACTTTGTCATACCGTCATTCGGCTGGCAGGCCGCGCTGCTCTTAACGGCGCTGGCCGCGTTTTATGCGCTGTACTTGCGGAAAAGCCTTCCGGAATCACCGGCGCATCAGGCATTGCCGCAGAAAAAAAGCATACGCGGGCAGGCGGGAAGTGTCTGGACGAAACCGTATATTCGGCCGACGGTGCTGCTGTCTGTCGTTTGGTTCTGCGTCGTCTTTTCATATTACGGCATGTTTTTATGGCTGCCGAGCGTGATGCTGATGAAAGGCTACAGCATGATTGAGAGCTTCGAATACGTCCTTCTGATGACACTTGCCCAGCTTCCCGGATATTTCTCTGCGGCGTGGCTGATCGAAAAAGCGGGGCGGAAGACCATCTTAGTCATCTATTTGCTCGGAACGGCGGGCAGCGCTTATTTCTTCGGTGCCGCGGATTCATTGGCCATGCTGCTCACAGCGGGCATGCTGCTGTCCTTCTTCAATCTCGGCGCATGGGGCGTGCTTTACGCCTATACACCGGAGCAGTATCCTGCGGCGATCCGTGCGACCGGTTCCGGCACAACGGCGGCCGTCGGCAGAATCGGCGGCATTTTCGGTCCGCTTCTCGTCGGATCGCTTGCAGCCCGGAACGTTTCGTTTACAGTGATTTTCGCCGTCTTTTGTGCGGCCATCCTGATTGCCGTCATCACCATTCTAATTCTCGGAAAAGAAACGAAACAGACAGAGCTTGCGCAATGA
>KSG66_01615
ATGAATTTGGATGAGAAACCAATTAAGATAAAAGTCGAAAATGTATCTAAGGTTTTCGGAAAACAGACAAAAAAAGCCATTCAGATGCTGTCCAGCGGAAAAAACAAAAAAGAGATCCTGAAAGCGACCGGATCAACCGTTGGTGTCAATCAAGCAAACTTTGATGTATATGATGGGGAGATATTTGTCATCATGGGTCTATCGGGGAGCGGTAAATCAACTTTAGTTCGGCTGTTAAACCGGCTTATTGAACCGACTGCCGGGAATATTTATATTGATGGTGACATGATAACAAATATGTCAAAAGACCAGCTCCGGGAAGTGCGCCGGAAAAAAATCAGCATGGTCTTTCAGAAATTTGCGCTGTTTCCGCACAGAACGATTCTTGAAAATACGGAATACGGTTTGGAGCTCCAAGGCGTCGACAAAAAAGAGCGTGAGCAAAAAGCGCTTGATTCGCTTAAACTTGTCGGTCTTGAAGGCTTTGAACACCAATTCCCTGATCAGCTCAGCGGAGGAATGCAGCAGCGTGTCGGACTTGCCCGCGCATTGACGAATGATCCTGACATTCTTCTGATGGATGAAGCTTTCAGTGCGCTTGATCCGCTGATCCGCAAAGACATGCAGGATGAGCTTTTAGACCTTCATGACTCTGTCGGCAAGACGATCATCTTCATCACACATGATCTTGATGAAGCATTGCGCATCGGCGACAGAATCGTGCTGATGAAAGACGGTAACATCGTTCAGATCGGGACGCCTGAAGAAATTCTGATGAGCCCGTCCAATGAATACGTTGAGAAATTCGTTGAGGACGTTGATTTATCCAAAGTTCTGACAGCGGGTCACATCATGAAGCGCGCTGAAACCGTGCGGATTGACAAAGGGCCTCGTGTAGCGCTGCAGCTCATGAAGAATCTCGGTATTTCTTCTATTTACGCCGTTGATAAACAGAAACAGCTTCTCGGCGTCATTCACGCGGCGGATGCGAAAAAAGCGGTGGAATCCGACTTATCGCTTCAGGATATTCTAAATACTGAATTTACGACTGTAAACGAAAGCACGTACTTGACGGAAATTTTCGATGTCGTGTCTGATGCGAATATTCCGATCGCCGTCACGGACGATAAGGACCGCATGAAAGGCATTGTCGTAAAAGGCGCATTAATCGGCGCGCTTTCAGGAAATAACGATTATATAAATGTTGAAGATTCTGCTGAACAAGCTCAGGATTCTTCTGTTCAGGGGGTGAAGTAA
>KSG66_01620
ATGGACAGATTGCCTAGAATTCCGTTAGCAGATATCGTTGACCGGTTTGTTGACTGGCTTACCATGACGTTCGGAGGTTTCTTTGACGGAATCTCAAACGGTTTGGCCGCTTTCGTAAACGCGATTGTGAGCGGTTTGGGTTTCATCCCGTCTATTTTATTGACTGTTATTTTTGCAGCTCTCGCTTGGTGGATCAGTACGAGAGGAATTGCACTCTTTACGTTAATCGGATTCCTTGTTATTGATTATTTGGGCTATTGGTCGCCGATGCTGCAAACGTTGGCGCTTGTCGTCACCTCTGTTTTGATTTCCATTATTATCGGGGTTCCGATCGGCATATGGGCGTCTCAGAAAGAAACGGTCCGCCGCATTGTCACACCGATTCTGGATTTAATGCAGACCATGCCGGCTTTCGTATATCTGCTGCCTGCAATTTTCTTCTTTAATATCGGGGTTGTGCCAGGCGTCGTGGCATCTGTTATTTTCGCGATGCCTCCGACGATCCGCATGACGGTTCTCGGTATTAAACAGGTTCCCGCTGATCTGATTGAAGCGACGGAAGCATTCGGTTCAACGACGTCTCAGCGTCTGTTCAAGGTCCAGCTTCCGCTTGCCACAAAAACAATTCTTGCCGGTATTAACCAAAGCATCATGCTTGCTTTGTCAATGGTCGTTATCGCGGCCATGGTCGGTGCGCCGGGCCTCGGTTCTGAAGTATACAGCGCCGTGACACAGTTGAAAACCGGTGTCGGAGTGGAAGCGGGTATCGCGATCGTTATCGTAGCGATTACACTCGACCGTATCACGCAAAACATTAAAGTGAAGAAGAAGAGCAGGGGGAATGCCTGA
>KSG66_01625
ATGCTTAAGAAAATCATCGGTGTCGGCGTTACCGCTGCGCTGGCTCTTTCTTTGGCTGCCTGCGGTTCGCAGACTGATGGTAAGGCAACGGCTGCGGACCAGGTGAACAAAACCATTATCGGTATTGATCCGGGATCGGGGATCATGGCCCTGACGGATGAGGCCGTGAAGGATTACGGATTGAAAGACTGGAATGTCGTCACGGCATCAAGTGCTGCCATGACGGCGACATTGAAGAAATCATATGACCGGAAAAAGCCGATCATCGTAACGGGCTGGACGCCGCACTGGATGTTCTCCAGATACAAGCTGAAGTTCCTTGATGATCCGAAAAAAACGTATGGAACTGCCGAGCAGATTCATACGATTACTAGAACCGGCTTCAGTAAGGAACAGCCTAACGCGGCCAAAGTTCTCAGCCAGTTTAAATGGACGCAGGACGATATGGGAGAAGTCATGATTGCCGTTGAGGAAGGCGAAAATCCGGCCAAAGCCGCAGCTGAATATGTGAAAAAACACAAAGATCAAGTGGCTCAATGGACAAAAGGCGCCCATAAAGTTAAAGGGGATAAAATCAACCTGGCTTATGTGGCATGGGACAGTGAAATCGCAAGTACGAATGTAATCGGAAAAGTATTTCAAGACCTCGGTTATGACGTGAAGCTGACGCAAGTGGAGGCAGGACCGATGTGGACTGCGATTGCGACAGGCAGCGCGGATGCGTCATTGTCTGCTTGGCTTCCGAATACCCATAAGGCATATGCGTCTAAATATAAAGGCAAATATGAAGATGTAGGAACGAGTCTGACAGGCGTCAAGATGGGTCTGGTCGTTCCTCAGTATATGAAAAACGTCAATTCAATTGAAGATCTGAAGAAATAA
>KSG66_01630
ATGAACAGACTCACAGCGCATGAAAAGCAAGTCATTATGGATATTTTTGACCACCTGCACGCCAATCCCGAAGTAAGCTGGAAAGAATATCAAACAACTGAATATCTGACTGAAAAACTGAAAGAGGCCGGCTGCCGGACCCGCACGTTTGATGATTGTACCGGGGTTGTCGGCGAAATCGGAGAAGGCTCGCCCGTTGTGGCTGTCCGGGCGGATATTGACGCGCTGTGGCAGGAAGTGGACGGTGCCTTTCAGGCGAACCATTCATGCGGACATGATTCACATATGACGATGGCGCTCGGCACGATGATGCTTTTAAAGAGTCAGCCGAAACTTCCGAAGGGCACCATCCGCTTTATTTTTCAGCCGGCGGAAGAAAAAGGCGGCGGAGCGCTGAAAATGATTGAAAAAGGCGTACTGGATGATGTTGACTTCTTATACGGCGTGCACGTGCGCCCCGTACAGGAAACGGCAAACGGCCGATGCGCACCGTCCATTCTGCATGGCTCAAGCCAGCATATAGAAGGACTGATTATCGGAGAAGAAGCCCACGGCGCGAGACCGCATCTCGGCCTTAACAGTATCGAAATCGCCGCTCTTCTCGTCCAAAAACTCAGCTTCATTCATCTTGATCCCGGCATCCCGCATTCCGTGAAGATGACAAAGCTTCAGGCAGGCGGAGAGAGTTCCAATATCATTCCGGGAAAAGCATCGTTCAGCCTTGATCTCCGCGCACAAACCAATGCCGCCATGGAGAAATTAACCGCCGAAACCGAAAGAGCCTGTGAAGCGGCGGCTGCCGCATTCGGCGCAAAAATCGAACTGCAAAAAGAACACAGCCTCCCGGCAGCCGAGCGAAACAAGGAGGCGGAAGCCATCATGGCATCTGCGATCAGCAGCATTCTCGGAGAAGAACATCTGGATGAACCTCTTGTGACAACCGGTGGAGAGGATTTTCATTTTTACGGGTTAAAGGTGCCGAACTTGAAAACGACGATGCTCGGCCTAGGATGCGGTCTGGAGCCGGGACTTCACCATCCCCAAATGACATTTGACCGAAGCGCCATCTTTACTGGAGTTGAGATATTAACGGCCGCCGTCCTCAAATCGTTTGAAGCATAA
>KSG66_01635
ATGGCTGTGCCGAAGGCCGAACCTGTATTGAAAAAGAAGAAATTGTTTGTGATGCCTGATGCTTATGTGCTGCTGTTCATTGTCGCTTTACTATGCGCGATAGCGTCGTACATCGTTCCCGCGGGAGAATTTGACAGGGTGACAAAGGGCAGTGTGACGTCCGCCGTCCCGGGAAGCTATCATTCTTTAGACCAGTCTCCTGTCAGCCCGATCGCTTTTTTCACCGCGATTCAGGAAGGGATGACAAGTTCCGCGCCGATCATTTTTTTAATCCTGTTTACGGGCGGCACCATTGCGATTTTGGAGAAAACGGGCGCCATCAATGGATTGATCAGTAATGTCATCAGTACGTTCCGCACAAAACAGCTGCTGTTTATTGCGATTGTCGGATCTCTGTTTTCGATCCTCGGCACAACCGGCATCGTCGTTAATTCCGTGATCGGTTTTATTCCGATCGGCCTGATCGTCGCCCGCTCGCTGAAATGGGACGCCGTGGCCGGAGCGGCCGTCATTTATATCGGCTGCTATGCCGGGTTTAACGCTACGATTTTATCACCTTCACCGCTCGGGTTATCACAAAGCATCGCGGAGCTGCCGCTGTTTTCCGGTATCGGCCTGCGGATTGCCGTCTACATTTGTTTTCTGTTATCATCTATTTTATATATTTATCGGTATACGAGAAAACTCAGAAAAGCAAAGGACGCCAGTCTGCTGGGGAACGATTGGTTTCCGGCGGCAGGTTCACTCCCGCAGGTTTCTGAGCCGGAGGACAAGCATGTCCCGTTTACCGTCCGCCATAAATTGATTCTGGCTGTCGCGGCTTTGTCGCTTGCAGGCTTTTTATACGGCGCGCTTACTCTTGGCTGGTCTGATTCAGAGATGGCCGCCGTGTTCATTTTTATCTCAATCGTGTCCGGCCTGATTGCGGGAATGGCGGCAAATGATATCGCAAAAACGTTTATTACAGGCTGTCAGGGCCTCGTTTACGGCGCGCTGATCGTCGGAATGGCGAGAAGCATTTCCGTTATCCTGGAACATGGAAAGCTGCTTGATACGGTAGTCAATGGACTTGCGTCACTGCTGCACGGTTTCAGCCCGATGGCAGGCGCCATCGGAATGTATATTTCCAGCGCCCTGCTTCATTTTCTGATTTCATCAGGCTCAGGGGAGGCGGTCGTATTTATTCCGATCTTGGCGCCGCTTGCCGATCTGATGGGTATCACGAGACAGGTCGCGGTTGAAGCGGTTATGCTTGGGGAAGGCGTCGTAAACTGTGTCAATCCGACTTCCGGCGTGCTGATGGCCGTACTGGCTGCCAGCGGCATTCCGTACGTAAAGTGGCTTCGCTTCATGATTCCGCTGGCGCTGATTTGGTTTGTCATCGGCCTTGTGTTTATATGCATAGGCGTCCTGATCAATTGGGGTCCTTATTAA
>KSG66_01640
ATGAATCAGCGTCGGAACAGACTTTCAAACGTGAATGGAAAGAGTGAGAGTGTGAAAGAGAAAGAACGAATGATTTGGTCAGAAGTCGGAATGCTTGTGGGCACACTGTCTTTGCTTGACATCATCGTACGCGGACTTGTTCTGAACTGTCCGTTTAGGGAATGGGCCGGTAGCTTGGCGGTTTTCTTCATTATAATTGTTTATTATTGTATCAGGGCGGGAGCGTCGGGAATGCTCATGCCGAGAATAGACACCAAAGAAGAACTGCAAAAGCGGGTGAAGCAGCAGCGGATAGATTCAATTGCGGTCACTTTTGCGGTAGCGGCGATTACGATGTACGACAGGGGGTTTCCCCATACATTCTTTGCTTGGCTGAAAATGATCTTTCTTTTTATCGTCTGCGGAGGCATTCTGTTTCTGCTTCGGTATGTCATTGTGAAGCTGTCTTACAGAAGAGCGATAAAAGAAATAAAAAAGAAATCATCTTGA
>KSG66_01650
ATGATGAACGAACGAGTGAACAAAGTAGCATTAATCGGAGCAGGTTTTGTTGGAAGCAGTTATGCATTTGCGTTAATTAATCAAGGGATCACAGATGAGCTTGTGATCATTGATGTAAATAGAGAAAAAGCCATGGGAGATGTCATGGATTTAAATCACGGAAAGGCATTTGCGCCTCATCCGGTCAAAACGTCTTACGGCACATATGAGGATTGCAAGGATGCCGATATCGTGTGCATCTGTGCAGGGGCCAATCAAAAACCGGGCGAAACGAGACTTGAGCTGGTCGAAAAAAATCTCGCCATTTTTAAAAGCATTGTCGGTGAAGTAATGGCAAGCGGATTTGACGGCATCTTCCTCGTTGCCACAAACCCGGTCGACATTCTCACTTATGCGACATGGACATTCAGCGGGCTGCCGAAAGAACGCGTCATCGGCAGCGGCACGACACTGGATTCTGCGCGATTCCGTTATATGCTGAGCGAATACTTCGGAGCCGCTCCGCAAAACGTACACGCCCACATTATCGGCGAGCACGGCGATACCGAGCTTCCTGTATGGAGTCACGCCAATATCGGCGGAGTGCCGGTGCAGCAATTGCTGGAGAAAAATGCAGCTTACAAACAGGACGAGCTGGATCAGATCGTTGACGATGTGAAAAACGCGGCCTACCATATTATCGAGAAAAAAGGCGCGACATATTACGGAGTGGCGATGAGCCTCGCCCGCATCACAAAAGCGATTTTGCGTAATGAAAACAGCATTTTAACCGTCAGCACATATCTGGACGGCCAATACGGTGTAAACGACGTCTTTATCGGCGTTCCGGCCGTCGTCAATCGGAACGGCATCGCAGGTGTGACGGAACTTGAGCTGAATGAAACAGAACAGGCTCAATTCAGCCGCAGCGCAAACGTGCTGAAAGATATTCTCGCTCCGCATTTCGCTGGGTAA
>KSG66_01655
ATGGAACAAACAGACGCGAAGGACGCCTCGACGAAGTTTGTCGTCATCGGTCTTTTGCTGGGCATTTTAATGTCGGCTATGGATAATACAATCGTTGCCACTGCGATGGGAAATATCGTGGCGGACCTCGGAAGTTTCGATAAGTTCGCGTGGGTGACGGCATCATACATGGTAGCCGTTATGGCCGGTATGCCGATTTACGGAAAACTGTCCGATATGTACGGACGCAAACGTTTCTTTTTATTCGGTCTTATTCTTTTCTTAATCGGATCTGCATTATGCGGAATCGCCCAAACAATGGATCAGCTCATTATTTACCGCGTCATTCAGGGAATCGGCGGAGGCGCGCTGATGCCGATCGCCTTCACGATCATTTTTGATTTATTTCCGCCGGAAAAACGCGGAAAAATGTCGGGCATGTTCGGTGCCGTTTTCGGCCTGTCCAGCGTTCTCGGACCGCTTTTAGGCGCGCTCATTACCGACTCCATCAGCTGGCACTGGGTGTTTTACATCAACGTGCCGATCGGTATTTTATCATTGTTTTTCATTCTTCGTTATTATAAAGAATCCCTTGAACACAGGAAACAGAAAATCGACTGGGCCGGCGCGATTACGCTGGTGGTTTCCATTGTCGGTCTGATGTTCGCTCTTGAGCTCGGCGGAAAAACGTATGATTGGAACTCCGTGCAGATCATCGGTCTGTTCGCTGTGTTCGCCGTGTTCTTTATCGCCTTTTTTATTGTGGAAAGAAAAGCGGAAGAACCGATTATCTCATTTTGGATGTTTAAAAACCGTTTATTTGCTACAGCACAGATTCTGGCGTTCCTTTACGGAGCCACGTTCGTCATTTTAGCGGTGTTTATCCCGATCTTCGTTCAGGCTGTGTACGGAAGCACCGCTACAAGCGCGGGCTTTATTTTGACGCCGATGATGATCGGTTCTGTTATCGGAAGTATGATCGGCGGAATTTTCCAGACGAAAGTGCGGTTCCGCAGTTTAATGCTGATTTCCGTGGTCGCTTTCTTTATCGGAATGCTGCTGCTTTCCAATATGACACCGGATACGGCGCGTACGATGCTGACGGTATTCATGCTGATCTCAGGATTCGGCGTCGGCTTCAACTTCTCACTGCTGCCGGCCGCGTCCATGAACGATCTGGAGCCGCGTTATCGCGGAAGCGCCAACTCAACAAACTCGTTTTTGAGATCATTCGGTATGACGCTCGGTGTGACGATTTTCGGCACCATCCAGACGAATGTGTTTACCAATAAGCTCACAGATTCATTCAGCGGCATGAAAGGAGCGGGCGGCGCGATGCAGAACATAGGAAATCCGCAGGACATTTTCCAGGCCGGCACGCGCGCTCATATTCCGCCGCACATTCTGGATCGCATTATTGACGCCATGTCGCAAAGCATCACATATGTATTTACGCTTGCGCTAGCGCCGATCGTCATTGCCGCCGTTACCATTTTGTTTATGGGAAAAGCGAGAGTGAAAACCTCTCAGGAAATGGCGAAAAAAGCGAATTAA
>KSG66_01660
TTGTCAACAAGAAATACCAGAAGCGAGACGGAGGAAACCGCGATACAGTTATTCCGGAAGATGGCCACAAGGACGATCCTGTTTCATCAGGCGGCCGCTCAATCTCTCGGTCTGTTTCCGACCGATTTAAAATCAGCTGATATCTTAAATGAAGCAGGCCCGATGACCGCAGGCGAGCTGGGGAAAAAAACCGGCCTCAGCACAGGTTCGGTAACGGCGCTCATTGACCGGCTCGAAAAAGCGGGATATGTCATGAGGAAAAAAGACCCCGAAGACAAACGTCGGGTGATCATCGTGCCGCTGACAGCCGGAAAAGCGAATGTGAAGCAATTGTTCAGCTCCTTATCCCAGTCCACGATCAGCCTTTGCCGACAATATAAAGAAGAAGAACTGCAGCTGATATTCGATTTTTTAGGAAAAGCGACGGACATGATGGAAGACGAGCTTGAGAAATTAAAATAA
>KSG66_01665
ATGAACATCTTTTTAAGCTACATCGTTCTCGGGCTGTCATTGTCAGCACCTGTCGGACCGGTCAATGCAGCGCAAATTGACAAAGGCATCAAAAACGGCTTTTGGCATGCATGGATTTTCGGTCTTGGCGCCATGGCCGCGGACGGGCTGTATATGATTCTGATCTATTTCGGGCTGTCTCAATTTTTGACCGCTCCTTTTGTAAAAACGTTTTTGTGGCTCTTCGGTTTTTTCGTGCTGACCTATACGGGAGTCGAAACGTTAAAAAATATCAGGGAAGCCATGAATGTCAGAAGCGGAAAAGGAAAACCGGCTTTTTACAAAACATTCGGCGCGGGATTTTTTATTTCTCTTTCCAATCCGCTGAGCATTTTATTCTGGCTCGGCATATACGGGAGCATTCTCGCCAAAACCGCTGAATCCTTCGATGCAAATCAGCTTTTGATTTACAGCTCCGGCATTCTTCTCGGCATTTTGATCTGGGATTTCTGCATGGCGGTCGCCGCGAGCACTTTCAGAAATCTCCTTCATGAAAAAGCGCTCCGCTGGCTGACGGGAGCGGCGGGTGTGTCTTTGATCGTTTTCGGGTTTTATTTCGGATGGCAGGGGATTCAAATGCTCATCTCATAA
>KSG66_01670
ATGGCAAGCGGGCTGTACACAAAAAGTTGCCTTGAGGAAAAGTTATTGGATCTGCCAAATTGGCAGAGAATCGCTTTTGAGCTTCTATCAGAAAAAGTAGGCGATAAAGCGGATACGTTTCCGTGCATTCCCGGACGTCAGGGATTTTTGACAGATCAGCTCCGGATATCCTTTGCGGGTGATCCCCGCGAAGACGGAACCCCGGAGGAAGTGGGGATGCTGCTGTCCGAGTACGGAAAGATCTCAAGGAATACCGGAAGATACGCGTCGCTGCTTGTGATTTTTGATACGCCTGAGGATTTAGCTGAGCATTATTCAATTGAGGCGTATGAAGAGCTGTTCTGGTCTTTTTTAAACCGGCTGAGCGGCTGCGACCCGAATGACTGGCCGGAAGATATGCCGGAAGACCCTGAACATTATAAATGGGAGTTCTGCTTTGACGGCGAGCCGTATTTTATTCTGTGCGCGACGCCTGCGCATGAAGCGCGACAAAGCAGAAGCTTCCCGTTTTTTATGCTGGCGTTTCAGCCGAGATGGATTTTCGAAGGATTAAATGATTCAACCGCGTTCGGACGAAACATGAGCCGGCTGATCAGAAAACGCTTAGAGGCGTATGATGAAGCCCCTCTTCATCCCCGATTGGGGTGGTACGGAGGAAAAGACAATTTAGAATGGAAGCAATATTTCCTCCGTGATGATGAGACGCAAGTGTCAAAGTGTCCCTTTTCTTATTTGAAAAGACTATTTAAACCGACGAAATAA
>KSG66_01675
ATGGGTAAATCACAGGACCAGCCTAAAGGAAATCTCGCTTGGTGGCAGCTCTCCTTAATCGGCGTCGGCTGCACAATCGGGACGGGCTTTTTTCTCGGGTCCAGCATTGCTATTGTCAAAAGCGGATATTCCGCGCTGATCTCATTTCTTATTGCCGGGCTTGGCACCTATTTTGTCTTTGAGCAGCTCGCGAAGCTTTCGGCTAAACAGCCCGAAAAGGGGTCTTTTTGCGCTTATGCGAGAAAGGCTTTCGGCACTTGGGCCGGTTTCAGCAACGGATGGGTGTACTGGTCGTCCGAGATGCTGATCACGGGAAGCCAGCTGACAGCAATCTCGCTGTTTACGAAGCATTGGTTTCCGAATGTGCCGCTGTGGATTTTCGCCTCCATCTATGCGGTGCTCGGTCTTTTGATTATATTTACGGGGCTGTCCGTTTTTCAAAAAACGGAAAATGTGCTCGCTGTTGTCAAGACGGCGGCGATATTTATGTTTATCGTGATCGCCATATTGGCGCTGTGCGGTATATTTTCTCATAAACCGGATGTGCAGGTGCCGAACGAATCAAAGGATTTGTTCCCGCACGGAGCGATGGGGTTATGGACGGGACTGATTTATGCGTTTTACGCCTTCGGAGGAATTGAAGTCTTGGGGCTGATGACCGTACACTTGAAAAAACCGGAGGAAGCCTCAAAATCAGGCCGGCTGATGCTTGCCGTACTTGCGGTGATTTACGTCATTTCTCTCGGCCTGGCGCTGCTGTTAGTGCCGCTGGGCAAATTCACCGAGCAGGACAGCCCGTTTATTACATCGCTGAAGGGTTTTCATTTAGATATCATTCTTGATATTTTTAACGGGATTTTTATTATTGCGGGATTTTCCACGCTCGTCGCCTCGCTGTTTGCCGTGACGACATTGCTTTGTACAATGGCCGATGACGGGGATGCGCCGAAATGCTTCAGATTAAAGGAAAACAAAAAAATCTGCTGGCCTGCGCTCGGATTGACGTTTGCCGGACTCATCGTCTCCATCATCCTGTCATTGGTGCTGCCGAAAAATATATATGAACACATGACAACCGCAGCGGGCCTCATGCTTCTTTATACGTGGCTGTTCATTTTGTTCTCGGGCAAGAAACTGCTCGAAACGACAAAGATGGGAACCGCACAGATTGTTATCGCCCTTGTGCTGATTGTCGCGGCCGTCTCCGGGACGCTGTTTGAGAAATCGAGCCGGCCCGGTTTTCTGGTCAGCCTTTGTTTTCTCGCCGTCATTGCGATCGTGACATGGATCGTACAAAAAAAGCAGGGACACAGCCCTGCCGGATCATAG
>KSG66_01680
ATGACACAGCAATTTATCGTACCGCCGAAAAAAGGGCTCGGCCTGAAGGTTCACAAAGGGCAGATTATAAAAGTTGTCGATGTGGAAGGACAGCAGGTGGCTGACTTCACGGCGTATCATGCCAAGGACTTTTATGAACATCTTGATCAGGGCGCGACGATTGATGCCAACCAGTCCATTCATGTAAAAACGGGTGATCATATTTATTCAAATTTATACAAGCCGATGCTGACGCTGATTGAAGATACAGTCGGTAAGCACGATCTGCTGCTTCCCGCCTGCCGTCCGGATATGAACAGACTTTTATACGGAAAGCATAAAGACGAACTCCAGGATACGTGTTATGACAATATGAGCGGGGCGCTTGAACCGTTCGGGGTGCCGCGGCCGCATATGCATTACCCGTTTGCCATCTTTATGAACACGGTGCTCGATGAGAAAGGGAACTTATCAGTCGAAACGCCTCTTTCTGACGCGGGTGATTATGTACGGCTCCGTGCGGAAATGGATCTCGTCGTCGCGTTTTCATCCTGTCCGATCGAAAAAGGAAAATGCAACGGAGACAGCATCACGGCGCTGCGGGTGGAAATCAGCTGA
>KSG66_01685
ATGAGCATCCAGAAACAAATTATGAATGATCTCCATGTAAAGCCCTCAATTGATCCGAAACAAGAAATTGAGGACAGAGTGAACTTTCTGAAACAATATTTGAAAAAAACAGGTGCCAAAGGCTTTGTGCTCGGCATCAGCGGGGGGCAGGATTCCACGCTTGCGGGACGCCTCGCCCAATTGGCGGCTGAGAGCATCAGAGAAGAAGGCGGAAATGCGGAATTTATCGCCGTCCGGCTTCCACACGGCACACAGCAGGATGAGGATGACGCCCAATTGGCGCTCAAATTCATTAAACCTGATAAATCATGGACATTTGATATTAAGTCCGCTGTCAGCGCGTTCGCCGATCAGTACAAAAAAGACACGGGCGATCAGCTGTCTGACTTTAACAAAGGAAATGTAAAGGCCAGAATGAGAATGATCGCTCAATATGCCATCGGCGGACAAGAGGGGCTGCTTGTCATCGGCACCGACCATGCGGCCGAGGCAGTGACCGGTTTCTTCACGAAATACGGTGACGGCGGAGCTGATCTGCTGCCGCTGACCGGATTAACGAAACGCCAGGGCAGACGTTTATTAGAAGAGCTCGGTGCGCCGGAGCGCCTGTATTTGAAATTACCGACGGCCGATCTGCTTGATGAAAAACCGCAGCAGACTGATGAGACCGAACTCGGCATCACCTACAATGACATTGATGATTATTTAGAAGGCAAGGACGTTTCTTCCGAAGTGATTGAGGCGCTGGAAAAACGCTACCTCAGTACGGAGCATAAGCGCCAGGTGCCGGCATCGATGTTTGATGATTGGTGGAAATAG
>KSG66_01690
ATGAACTTCAAAAAAGTGTTAACCGGTTCTGCGCTGTCTCTTGCCTTACTGATGTCTGCCGCTCCTGCCTTTGCCGCATCACCAACAGCATCCGCATCCATGGAAAATAGCCCAATCTCAACGAAAGCAGATGCCGGCATTAATGCCATCAAACTCGTTCAAAGCCCTAACGGAAACTTCGCTGCTTCTTTCGTTTTAGATGGAACAAAGTGGATTTTCAAAAGCAAATACTATGACAGCAGCAAAGGGTATTGGGTAGGGATTTATGAAAGTGTAGATAAATAA
>KSG66_01695
GTGATCCTTTGGATAAATGGGGCTTTCGGTTCCGGAAAAACACAAACAGCGTTTGAACTGCACAGAAGACTGAAACCGTCTTACGTATACGATCCTGAAAAGATGGGGTTTGCGATGCGTTCGATGATACCGCCGGATATCGCTGAAGATGACTTTCAAAGCTACCCTCTGTGGCGGGAATTCAATTACAGCATGCTTTCCTATTTGTCAGATACATATCAGGGCATCATCATTGTGCCCATGACCATTACGAACGATCAATACTTCCATGACATTATCAGCAGGCTGAGACAGGATGGCCGGACCATTCACCACTTTACCCTGCTGGCTTCAAAGGAAACATTGCTGAAACGCCTGCGCACCAGAGCGGAAGGAAAAAACTCCTGGGCCGCAAAACAAATCGACCGCTGCATCAACAGCCTGTCTGATAGCCTCTTCACAGAACATCTCCATACAGACCAAATGTCTATTCAGCAGGTCGCAGAAACGATCGCTGCCCAAGCAAATCTGCCTTTTGAGCCTGATTCGAGAGGCAGCCTTCGAAGATTCACCGACAGATTGATGGTGAAGCTGAATCATATCCGTATCAAATAA
>KSG66_01700
ATGAAACTGAGTTTTTGCACGACAGGTTTTAAAAAAAAGCATATTCTCGACATCATTTCTTTCGCGAAGGAGCACTCCTTTAAGGGAATCGAACTGTGGTACGGACACGCTAAACAATATATAGAGGAAATCGGCCCGCTCGACAGGCTTGATCAGCAGCTTCAGGAGGAAGGCCTCGGGGTGCCTGCCGTCAGTTTGTACACTGACTTCGCCGCTCAGGATGAAAGGCAGGCGTTAAAGGATGTTCAAAGGGCATTAAGCGCGGCACGACAGCTGCACAGTCCCTTGATCAGAGTCTTTGCCGGCAATCTTCCTTCGCACCGGACATCACCGGAAAAGTGGCAGCGTGCGGTTGATCAATTTCAGCAGGCGGCACGGCTCGCAGATGACTATGAAGTCGATATCGGGCTTGAGATTCATTACGATACGTACGCGGATACACCGGAGGCGGCGCTGGCATTTTTGGAGGATGTCGGACATCCGCGGGTCCGCACCATTTTTGACGGCTCCAACCTACACGTCAATCACGTTGACCAAATGTCCGCTTTAGAAAAACTGTATCATACCGTCAGCCACATTCATCTGAAAAACTATCACTGGAATTTTGACAACTGGTATCTCAGCAAGCCAACTCCGATTTTTCAAGGAGATCTCGATCAAAAAGCATTTTTAAAAGAGCTGATGAACAGACAATATGACGGTTTTGTTTCTCTTGAGTATTTTGGAGAACATGCCTTTACGCATATAAAGGAATCGCTCCGCGAATATACGTCCGTTTTTTCCCGCTGA
>KSG66_01705
TTGAAAAATGAAACGGAGCTGACGGACTTCAGTCCCGTCTGCAATAAACCGACTCGCGCTCGTTATGTGATACTGATTCTTTTGTTTTTTATCACTGCGATTAATTATATAGACCGTGCCAGTGTATCCATCGCCGCCCCGTCCATTCAGACATCGCTGAACATAAGCCCCGCGCTTTTGGGCGTCGTCTTTTCCGCATTCAGCTGGACTTATACGGGAATGCAGATTCCCGGCGGGCTCATTTTGGACAAATTCGGGTCAAAACGGACGTACGGCGTTTCTTTATTGATCTGGTCGGTTTTCACCGGAGTGCAGGCTTTTGCGGCCAGTTTCGGATTTTTATTCGGCTGCCGCCTGATTATCGGGCTGGCTGAATCGCCTGCGTTTCCGGCAAACAACCGGATTGTCACGACATGGTTTCCAAGGCGGGAACGCGCCTTTGCGACGGGTGCTTATACGGCGGGGGAATATGTGGGGCTGGCGTTCGCCACACCGGTTTTATTCTGGGTGTTAACGGCATTTGACTGGCGCGCCGTCTTTATTTCCTCAGGGGTGCTCGGGCTTGTTTTCTCCATTTTCTGGTTCAAAATGTATCACGAGCCGAATCGGTGCCGGAAAGTGAACCGGGAGGAGCTTGAGTATATTAGAGAAGGCGGCGGACTGACAGAGGTGTCAGAATCAGCCGGCAGGATCACGTGGCCGGATTTCGTCCAGCTTCTTAAATACCGCAAGCTTGTCGGCTTGTATATCGGCCAGTTCGCCGTAGCCTCCACGCTGTTCTTCTTTTTGACATGGTTTCCGACTTATCTGGCGGAGGCAAAGCACATGGCTTTCTTAAAAGTCGGCTTCGCCGCATCAATCCCGTATATCGCCGCCTTTTTCGGCGTATTGTTCGGCGGATATTGGTCTGACGGAATGATGAAACGGGGCGTGTCGGTGAACGTTGCCCGGAAAACGCCCGTCATCCTCGGTCTTCTGCTGACAGGCTCCATCGTGCTCGCGAATGTTACGGATTCTGCTCCTGCGGTTTTGACGATCTTATCCATTGCTTCTTTTGCGCAGGGCATGTCCAATATATCCTGGACGATGCTGAGTGAGGTGGCGCCAAGCGAGACAATCGGATTGGCAGGAGGCGTGTTTAACTTTTTCGCCAATATGGCCGGTATTATCACCCCGCTTATCATCGGGTTTATCGTTTCTGCGACCGGTTCATATAACGGAGCGATTCTGTTTGTCGGCGCTGTCGCATTTATCGGGGCATTTTCTTATATTTTCATTGTCGGAAAGGTGGAACGCATTACGCTCCGATAG
>KSG66_01710
ATGAACGCAAAACGTGCCATTCCCGTAAGAGAAAGAAATATCGTACTGATCGGATTCATGGGTGTCGGAAAGACAACAATCGGCCAGCTGGTCGCTAAGAAATTATACAGAGACTTCATTGATATTGATCTGCAGATTGAGAAAGATTTCAAGATGTCCATCCCTGAAATGTTTGAGAAAAAAGGTGAAGCCTTTTTCCGTCAGACCGAAAAGGATTATATATTAGATATCTGCCGCAATACGAAATTCAAGATCGTGTCACTTGGGGGCGGTTCGTTTAAACAAGAGGAAATCAGACAGTGCTGCCTTGAAAACTGTCTCGTGCTCCATCTTGATTTATCATGGGAGAATTGGAAGCAGCGGGCTGATCTGCTGATTGAAAGCCGTCCCGTTCTGCATAACCGTTCCATGGATGAAATGCAGCAGCTCTTTAACGAGCGCCAAAGCATCTATGATAAACATAATTCAAAAGTGGCGACGGATAATCTGGAACCAGAAGAAATAGCCGATTATATCGTAGAAACGTTAAAAATCGGCTGGGACCTGTATCAGCCGATGTAA
>KSG66_01715
ATGCAATTATACGACTTGCCGCTCGACCAACTGCAAACCTATAAACCAAATAAAACCGCTCCTCATGACTTTTCGGATTTTTGGGCATCATCATTACATGAGCTTGCAAAGGAAGAGGCAAAGCCTGAATTGACGGCTGAAAGCTACCCGGCTGACGGCGTGAAAGTATTCCGGCTGACATACCGAAGCTTCGGCAAGGCGGAAATTAAGGGATGGTACGCCGTTCCCGACCGGCAAGGACCGCATCCGGCCATCGTGAAATATCACGGCTATAACGCGAGCTATGACGGGGATATACATGACATCGTAAATTGGGCGCTACACGGATATGCCGCATTCGGCATGCTTGTCCGCGGTCAGCACAGCAGCACAGATACAAGCGTCTCACCGCATGGACACGTTCCCGGCTGGATGACGAAAGGGATTTTAGATAAAGATACATATTATTACCGCGGCGTGTACTTAGACGCCGTCCGGGCTTTGGAAGTCATCAGCGGCTTTGAGGAAGTGGATGAAACGAGGATCGCCGTCATCGGCGGGAGCCAGGGAGGCGGACTTTCAATCGCCGCGGCGGCACTATCTGACATTCCGAGAGCGGTTGCGGCCGATTATCCTTATTTAAGCAATTTTGAGCGGGCCATTGATGTCGCTCTTGATGAGCCGTATCTTGAGATTAACTCCTTTTTCAGAAAGAACGGCAGCCCTGAAACGGAGAAGGCCGCGATGAATACACTGGCCTATTTTGATATCATGAATCTGGCGGACCGCGTAAAAGTTCCGGTGCTCATGTCCATCGGGCTGATTGACCGCGTGACTCCGCCGTCGACGGTGTTTGCCGCTTACAATCATCTGGAAACGGAAAAAGAATTGAAGGTTTACCGGTATTTCGGACATGAATACATACCTTCTTTCCATACGGAAAAGCTGGCCTTTCTGAAAGCGCATCTGAAAGGCTGA
>KSG66_01720
ATGGAACAAAGGATCATCGAAGAATTAAAACGAATTGAAGCACAGCACGGCGTCAAGGTGCTTTATGCCGTAGAATCAGGGAGCCGCGCATGGGGGTTTCCGTCAAGCGACAGCGACTACGATGTACGGTTTCTCTATGTGCCGAAAAAAGAATGGTACTTTTCGATCGAACCGCATAGGGATGTCATAGAAGAGCCGATTCATGACATGCTTGACATCAGCGGCTGGGAACTGAGAAAAGCGCTGCGGCTTTTTAAAAAATCAAATCCGCCTCTTTTGGAATGGCTCTCTTCTGAGATGATCTATTATGAAGCTTTCTCAGCGGCTGAAAAGCTTCGAAAACTGAAAAACCGCGCCTTTTCGCCTGAAGCCGGCATCTATCATTATCTCAATATGGCAAAACGGAATGAAAAAACGGAATTGCGGGGCAGTGAAGTGAAGATTAAAAAGTATTTTTATGTTCTGCGTCCTCTCCTTGCCTGCAGATGGATTGAAACGTTCGGCTCCGTACCGCCGATGTCATTTCCCGTACTGGCCGATGCCTTATTGACGGATGAAGCGCTCATTTCTGAAATCAATACACTGCTTACAAGGAAAAAAAGCGGTCAGGAGCTGGCCCCGGAACCGAGAAATACGATCATTCATGCATTTATAGAAGAAGAAATAGAACGCATCAGGCACTATGTCAAAATGATCAAAACGCCGAAACCTGACATAACGGAGGAACTGAATCAGCTATTGATTCAGACCGTCGAAGAGGCGTGGGGGTAA
>KSG66_01725
GTGATTACAAGAGATTTTTTCTTATTTTTATCCAAGAGCAGCTTTCTCAATAAGATGGCGCGAAGCTGGGGAAGCCGTGTGGCAGCCGGCAAAATCATCGGAGGAATGGATTTCCGCAGTTCTATCCCGACAATCCGACATTTGAACAGCCAAGGGCTGTCAGTTACTGTCGATCATTTGGGGGAATTTGTCAACAGCGGTGATGTCGCGAAAGAACGCACCGAGGAGTGCATGCAGACCATCGCCTTAATCGCTGATGAACAGCTGAATTCCCAAGTGTCATTAAAAATGACGTCTTTAGGTCTTGATATAGATCTCGATCTTGTCTATGAAAATATGACGAAAATCCTCCAGACGGCTGAAAAACATAAAGTCATGGTGACGATTGACATGGAAGATGAAACGAGATGCCAGAAAACGCTGGATATCTTTAAAGACTTCCGGAGCCGGTATGAATATGTAAGCACCGTGGTGCAGGCTTATCTGTACAGAACGGAGAAGGATCTTGATGACCTCAGCCCGCTGAATCCGTTTCTGCGGCTTGTCAAAGGGGCCTATAAAGAATCGGAAAAGGTGGCCTATCCTGAAAAAAGCGACGTCGATGAAAATTATAAAAGACTCATCCGCAAACAGCTTTTAAAAGGACATTATACGGCAGTTGCCACGCATGATGACAAAATGATCGAGTTTACAAAACAGCTTGCCAAAGAGCACGGCATTCCAAACGACCGTTTTGAGTTTCAGATGCTGTACGGCATGCGCTCGCAAACCCAGCTCAGCCTGGTGGAAGAAGGATACCGCATGAGAGTCTACCTGCCTTACGGGGATGACTGGTACGGCTATTTCATGAGACGGCTTGCCGAACGCCCCTCAAACATCGCATTCGCCTTTAAAGGGATGACTAAGAAGTAA
>KSG66_01730
ATGACTACACCTTATAAACACGAACCATTCACGAATTTCCAAGATCAATCGAACGTTGAAGAATTTAAGAAAGCGCTTGCGACGGTAAATGAGTATCTGGGAAAAGATTATCCGCTCGTCATCAATGGTGAAAAGGTAGAGACGGAAGCGAAAATCGTTTCAATCAATCCGGCTGATAAAGAAGAAGTCGTCGGAAAAGTGTCAAAGGCGTCCCAGGAGCACGCTGAGCAAGCGATTGAAGCAGCTGCGAAAGCGTTCGAAGAGTGGAGATACACATCCCCTGAAGAAAGAGCGGCCGTTTTGTTCCGCGCAGCTGCCAAAGTCCGCCGCAGAAAGCACGAATTCTCCGCCCTGCTCGTCAAGGAAGCAGGAAAACCTTGGAACGAAGCTGATGCAGATACGGCTGAAGCGATTGACTTCATGGAGTATTATGCACGCCAAATGATCGAACTGGCAAAAGGCAAACCGGTCAACAGCCGCGAAGGCGAGAAGAACCAATATGTGTACACGCCGACTGGAGTGACAGTTGTTATTCCGCCGTGGAACTTCTTGTTTGCGATCATGGCAGGAACAACAGTGGCGCCGATCGTTACTGGAAACACAGTGGTTCTAAAACCTGCGAGTGCTACACCTGTTATTGCAGCAAAATTTGTTGAGGTGCTTGAAGAGTCCGGATTGCCAAAAGGCGTAGTCAACTTTGTGCCGGGAAGCGGAGCAGAAGTAGGCGATTATCTTGTTGACCATCCGAAAACAAGCCTTATCACATTTACAGGATCACGTGAAGTCGGTACGAGAATTTTTGAACGCGCGGCAAAAGTGCAGCCGGGCCAGCAGCATCTGAAACGCGTCATTGCTGAAATGGGCGGTAAAGATACGGTTGTTGTTGACGAGGATGCGGACATTGAATTAGCGGCTCAATCGATCTTCACATCTGCATTCGGCTTTGCCGGACAAAAATGTTCTGCAGGTTCACGTGCAGTTGTCCATGAAAAAGTGTATGATCAAGTATTAGAGCGTGTCATTGAAATTACGGAATCAAAAGTAACTGCTAAACCTGACAGTGCAGATGTTTATATGGGGCCTGTCATCGACCAAGGTTCTTACGACAAGATCATGAGCTACATTGAAATCGGAAAAGAAGAAGGCCGTTTAGTAAGCGGCGGCACCGGAGATGATTCAAAAGGCTACTTTATCAAGCCGACGATCTTCGCTGACCTTGATCCGAAAGCAAGACTCATGCAGGAAGAAATTTTCGGGCCTGTCGTGGCGTTTTCTAAAGTGTCAAACTTTGATGAAGCTTTAGAAGTGGCCAACAATACTGAATATGGTTTGACAGGCGCGGTCATTACAAATAACCGCAAACATATTGAACGGGCGAAACAGGAATTCCATGTCGGCAACCTGTACTTCAACCGCAATTGTACGGGAGCGATTGTCGGCTACCATCCGTTCGGAGGCTTCAAAATGTCCGGCACTGATTCAAAAGCGGGCGGCCCGGATTATTTGGCCCTCCACATGCAGGCGAAAACAATCAGTGAAATGTTTTAA
>KSG66_01735
TTGATTATTTCCATTTGTATCTATATGGCGGGTATGCTGTTTATCGGTTATTTCGCCTACAGACGGACGTCAAATCTGACGGATTACATGCTCGGGGGGCGTTCTTTAGGCCCTGCCGTCACAGCGCTCAGCGCGGGAGCGGCGGATATGAGCGGATGGCTCTTGATGGGGCTTCCGGGTGCTATGTTCTCGACAGGATTAAGCGGCGCTTGGATTGTGCTCGGGCTTGTGCTCGGGGCGTGGGCGAACTGGCTTTTCGTGGCACCGAGGCTGAGAACGTATACCGAAAAAGCGGGGAATTCCATCACCATTCCGGGTTTCCTTGAAAACCGTTTCGGTGATCATACGAAGCTTCTCAGACTGTTTTCGGGTCTTGTCATTCTCGTCTTTTTCACATTTTACGTATCATCCGGCATGGTCTCAGGAGGCGTCTTATTCAACAGCATTTTAGGGTTGAATTACCACACGGGACTGTGGGTCGTGACAGGCGTCGTTGTCGCCTACACCTTGTTCGGAGGCTTTTTGGCGGTAAGCTGGACGGACTTTGTTCAAGGGATCATTATGTTTGTGGCGCTTATTCTCGTACCGATTGTGACGATTTTCCATACGGGCGGCCCGGGGGAAACCGTTGCCGATATCCGTTCCGTCAACCCGGAACTGTTTAATATGTTCAAAGGGACGACCGTCCTTGGCATTATTTCTTTATTTGCGTGGGGGCTCGGCTATTTCGGGCAGCCGCATATTATTGTGCGCTTTATGGCGATCACATCTGTGAAAGAAATCAAACGCGCCAGACGGATCGGAATGGGATGGATGATTTTGTCTGCACTAGGCGCGCTGTTTACGGGTCTTGCGGGAATCGCGTATTACCACCAGCACGGACTGAAGCTGGCTGATCCGGAAACCATTTTTATTCAGCTCGGCAACATTCTGTTCCACCCGATTATTACGGGATTTCTCATTTCTGCGATTTTAGCGGCCATTATGAGTACGATTTCGTCTCAGCTGCTCGTTACGTCCAGTTCTTTAGTAGAGGATTTGTATAAGTCCATGTTCAGGCGTTCGGCTTCTGATAAGGAACTCGTATTTCTGGGGAGAATGGCAGTGCTTGCGGTGTCAATCATCGCTTTGGTGCTCGCTTGGGAGAAAAACAACACGATACTTGGTCTTGTCAGCTATGCATGGGCGGGATTCGGCGCGTCATTCGGGCCGGTCGTACTGCTCAGTTTATTTTGGAAACGGATGACGAAATGGGGGGCACTCGCCGGCATGATTGCGGGAGCGATTACCGTAATCATTTGGGCGAATGCCGGTCTTTCAGACTTTTTGTACGAAATCATTCCGGGCTTTGCTGTAAGCCTTGCCGCTGTATTTGTCGTCAGCTTATTGACACAGGCTCCGTCAAAAGATGTCACAGATCAGTTTCATGATTACCGTGATACACTTTCTCAATAA
>KSG66_01740
ATGGAAGAGCTTTTAGAGAGAGTTTTTTCATTTACGGACATTGATAAATTAATTGATTTCATCAGTTATGAATTGCAGAAGCCCGTTATTCTGGAAAGCGCGGATTTCTTTTTGCTTGCCTATAATTCTTATTACATTAATCACTTCGACTCCGCCAACCAGCAGACGATATTTTCAAAAAAATGCCCCGTGCAGATTTTTGAAAGGTTTCTGAAGGACGGGGTGATCGAAAAGCTGAAAACCGTTCCTGAACCGTTCCGTGTCGAAAAAATAGACAGTATCGGACTGAATCAGAGAGTGGTTGTAAGCGCAAAACATAAAGGGGAAGTGATGGGCTACATCTGGATTCAGGAGCTCGACCGAAACTTGACGGACGAGGAGCTCGATTTTTTATATGAAACTTCATTTCATGTCGGAAAAATCATCTATAAAACGAACCGGCTGAAACAAGAAAAAGAAGAAAGAGCGGAAGACCTGGTGAAACGGGCGATCTTTCAGCAATTCTCCTCTGAAAAGGAGTTCAGGCGGGAAGCGGAAAAGATGAACGCCGTGCTGCCGTCGGTTTTTTCAGTAGTCGTCCTGCACGCCGCAAATGGGGATGGGGAGGCAGTCGAAGATGTGAAGGAAAACATCAAATCGTACTTGAATTTGCGGGATAAAGTCAGTCACGTCTTAACCATTGATTCCAATATTGTCATCGTCGTCGCAAGCTTCTCGCAAAAAAGCTCCGGCACTTCGGCAGCATCTGAATTCATCCACAAACTGCTGACTCATTTTCACTTTCAGAAGATCCCCACTCCCATCTATATCGGAATCGGCAATGAATACAGCAGCATCCTGAAGCTCGGCAAAAGTTATATAGAAGCCCTTGAAGTCATAAAGGCCGCCGAAATTACCGGAAACCAGGAAAATATCCCGTACGAATACAGTAAGCTCGGGATTTACCGCTATCTTGAAAGCATCGAAGAAAAAAACGCCTCACTGGAATATGTAAACGATGATTTAGCGTTATTAAAAGCCAAAGACAGAGAAAGCAGTACAGAACTGCTGAAAACGTTAGAAATCTATCTCCTCAATAACTGCAAAACAAAACCAGCCGCAGAACAGCTTTTTATTCATCAAAACACATTGAACTACCGTATCAAACAGATTCTTGACATGACATCAATTAATTTAAACGACTTCAGGACAAGGTGCCAGCTGTACCTCGATATCATGCTGATGAAAAAGAGATAA
>KSG66_01745
ATGGCGGAAAATCATGAGGTGTATGACGTCACGATTATAGGCGGAGGCCCGATCGGCCTGTTTGCGGCTTTTTATTGCGGGATGCGCGAGCTGAAAACGAAAGTGATCGAGTTTTTGCCGCGGCTCGGAGGGAAAGTGTCTATGTTTTTCCCTGAAAAAATCATCCGTGATATCGGCGGAATACCCGGGATTGCCGGAGAACAGCTGATTAAGCAGCTGAAGGAACAGGCTGCGACATTTAAGCCGGATATCGTGTTGAATCAGCGGGTGACTGGATTTGAACGGGTGGAAGACGGAACCATTGTGCTGGAAAGTTCCAAAGGGGAAAAGCACTATACGCGCACGGTGATTTTGGCCGTCGGCATGGGAACGCTTGAGGTCAATGAACTTGACAGCGCGGATGCGAGCCGTTATTCGGGAAAGAACCTTCATTATAAGGTAGAGAAGCTTGATGCGTTTCGAGATAAGCATGTCGTGATTTCCGGAGGGGGAGATACCGCGGTTGACTGGGCGAATGAGCTGGAACCGATTGCGGCGTCTGTTACCGTCTTGCACCGCAGGGAGGAGTTTGGCGGTTTGGAAAGCAGCGTCGCGAAAATGAAGCGGTCTTCCGTGCGGGTGCTTGCGCCGTATCGACTGAAGCATCTCAACGGCACCGGAGAACGGATCGAGAGCGTCACCATTTGCCAAACTGAGTCCGGACTTTCTGAAGTCATCAAGCTTGATGAGCTCATTATCAACCACGGGTTTAAAATTGATCTCGGTCCGATGAAGGACTGGGGGTTTGAGATAGAAGAAGGCAGGATTAAAGCTGACAGACATATGCGGACGAATCTTCCGGGCGTGTTTGTCGCCGGTGACGCCGCCCATTATGAAAGCAAGCTCAGATTGATTGCCGGCGGTTTCACGGAGGGGCCGACCGCCGTGAACAGCGCCAAAGCCTATTTGGACCCGCAGGCGGATCAGATGGCGATGTATTCGACTCACCATAAAAAATTGGTGACACAATAA
>KSG66_01750
ATGAAAAACGGAATCGTATATTTTGTCGGTGCCGGACCAGGAGACCCGGGGCTGATCACCGTAAAAGGAAAACAGGCTCTGGAGAAAGCGGATATCATTTTGTATGACCGGCTCGCAAACCCAAAGTTCCTTGAATATGCCTCACCGGACTGCCGGTTCATTTATTGCGGAAAGCTGCCCGACCGTCATTTTATGAAACAGTCTGAGATAAATGCCCTGCTGATTGAAAAAGCGGCGGAGGGCTGCACCGTCGTCCGCTTGAAAGGCGGAGACCCAAGTGTGTTCGGCAGAGTCGGCGAAGAAGCGGAGGCGCTTCATCAGCACGGCATCCGCTACGAAATGGTGCCCGGCATCACCTCGGGAATCGCAGCGCCGCTGTATGCGGGAGTCCCCGTCACCCATCGTGATTTCGCTTCGTCCTTCGCGATGATCACCGCTCATGATACATCATTGCAAGGCAGGCCGAATCTCGACTGGGAAGGGCTTGCCCGAAGCGTTCAAACGCTTGTGTTTTACATGGGCGTTAAAAATCTGTCGTTTATATGCCGGCAGCTTATGGAGTACGGAAAATCCCCTTCCGTTCCCGTACTCGTCATTCAATGGGGGACGTGGGGGCGGCAGCGAAGCGTTAAAGGAACGCTTCAGGACATCCATGAAAAAGTTCAAAGCCAAAACATCACCAACCCTGCCATTATCGTCATCGGTGATATTGTCAATTTTCAAACACACAGCTGGTTTGAAAGCAAACCGTTCATCGGGCGGCATATCATGGTTGTCACTCATGGCGATGAAGAACATACATTGACAGACAAGCTGCGCGAGTATGGCGCCGATGTTATTGAATGGCCGAAGCGGATCGTTAAAAAAATGCCCGCAAACGAAAACATCCTGAAACAGATCAGCACCTTTGAACAACTATTTTTCACATCACGCCTTGCGGTATGCGAATTCTTTGACACACTGGCTTTCAAGCAGATCGATATCCGCCGGGTGACCGCAAGCCTGAATGCAGCGACTGAGGCCGCAAAGACGGAACTGACAAAACGGGGCTTTCTCCTATCCGAATGTCAAATTGATTCTCCGCATTCACTCATTGTAGGAAGCCGTCAAGCAGCAGAAAACTTGTCAGACTCAAAATCATGCCCGTTTTATATCACCCATGAGCATATCGCGGATGAGCGGTTCACTTCCATGATCGAACGCACGATCAGTGAGTCTCCTCTGCAAATGATTATCTGTACGGGCAAAGAATCCGCTCAGCATTTGATCAGCGCCGGAAAACAAATCGGCATATCACCGGATCCGTCAGCAAACCGCCCTCCCGTCATCTGCATGGGCGAAGACGTCCCCGCCGGCTGCGGGTTTACCGCCGTGAAAAATCAGGAACAGTTATTTGCGTTTATACGAAATGAAATGAAAGACATGCTCGTTCACAGCTGA
>KSG66_01755
ATGGTTAATAAAGATATGACAAAGGTTTGCATAGGCAAAGTAAGCGAATTACCCGAGGAGTTAGGAAAAACCGTATATATAGAAGATAAAGAGCTTGCCGTATTTAAGCTTTCTGACGGGAGCGTCCGCGCCGTCGAAAATCGCTGTCCCCATAAAGGGGGCGTCCTGGCTGAAGGCATCGTCAGCGGAGAATACGTCTTCTGTCCGATGCATGACTGGAAAATCTCCTTAGAAGACGGAAAAGTCCAAGAGCCGGATCATGGCTGTGTCAAAACATACGAAACACTGATTGAAGGAGAGAATGTATACCTCCTGTATTGA
>KSG66_01760
ATGGGAAAAAAACAGCTAGTCCTTGTTGGAAATGGAATGGCCGGGGTAAGAGCGATTGAAGAAATACTGCGTGTTTCAAAAGACGAATTCGAGATTACAATATTCGGGGCCGAACCTCATCCCAACTATAACCGAATCCTTCTGTCAAAAGTGCTGCAAGGCGATACCGACATTCAAGACATTACGTTAAACGATTGGAACTGGTACAAAGAAAACAACATTCAGCTGTATACCGGTGAAACAGTCATCAAAGTCGACACGGAAAATAAAACCGTCATCACAGATGCAGACAGAATCCAGCCTTACGATGAACTCATCCTGGCGACAGGCTCTGTCCCTTTTATCCTTCCGATTCCGGGCGCAGACAAACAAGGCGTCACGGCATTCCGGGACATAAAAGATACAGATACGATGCTCGCGGCGTCAAAACAATATAAAAAAGCAGCCGTCATCGGCGGAGGACTGCTGGGATTGGAAGCCGCACGCGGACTGCTGAATCTCGGAATGGACGTGTCTGTCATCCACCTCGCCCCATTCCTGATGGAGCGCCAGCTTGACGCAGCGGCGGGACGCCTGCTGCAAAACGAATTAGAAAAACAAGGCATGACCTTTTTCCTTGAAAAGCAAACCGATGAAATTCTCGGTACTGACCGTGTCGAAGGCGTACGCTTCAAAGACGGCACAAGCATCGAAGCTGACCTGGTCGTCATGGCGGTCGGCATCCGCCCGAATACACAGCTTGGCACAGAAAGCGGCATTCCGGTAAACCGCGGAATCATTGTCAATGATTATATGCAGACTGACATTCCGCACATTTACGCGGTCGGTGAATGTGCCGAGCACCGCGGAATCGCATACGGTCTTGTGGCGCCGCTCTATGAACAGGCGAAAGTGCTGGCCAAACATATTTGCGGCATTGACACAAAACCGTATGAAGGCTCCGTTCTCTCCACTCAATTAAAGGTATCAGGCGTCGAAGTCTTCTCTGCCGGTGACTTTGACGAATCAGAGGACAAAAAAGCGATTAAAGTGTTCGATGAACAGGACGGCATTTATAAAAAAATCGTCCTGAGGGGCAATCAAATTGTCGGCGCTGTTTTGTTCGGCGACAGCAGCGAGGGCGGCCGCCTGTTTTCTATGATTCAAAAAGAAGCCGATATCTCCGAAACCTCCAAAATATCAATCTTACAGCCTCTTGACCAGGAAGCAGGCGCAAGCATGACCGCGGCGATGAGCGACGATGAAATCATCTGCGGATGCAACGGCGTTTCAAAAGGTGCGATTATTCAAGCCATTCAGGAAAAAGGCTGCACATCAACGGACGAAATCAAAGCATGCACCGGGGCATCCCGTTCCTGCGGAGGCTGTAAACCGCTCGTGGAAGACATTCTTCAATATACACTGGGCTCAGAATTTGACGCGTCCGCGCAAAAAGAAGCGATTTGCGGCTGTACATCACTGTCGAGAGATGAAGTCGTAGAAGAAATCAAAGCCAAAGGGCTGTCCCATACAAGAGAAATCATGAACGTGCTCGGCTGGAAAACGCCGGAGGGCTGCTCCAAATGCCGTCCTGCCCTCAACTACTACTTAGGCATGATTAATCCGGCTACATACGAGGATGACAGAACATCCCGTTTTGTGAACGAACGGATGCACGCCAATATTCAAAAAGACGGAACATACTCAGTCGTGCCCCGGATGTACGGCGGCGTGACCAACTCTCAGGATCTCCGTAAGATCGCCGATGTCGTCGACAAATATGAGATCCCGCTCGTTAAAATGACAGGCGGCCAGCGGATTGATCTCATCGGCGTCAAAAAAGAAGACCTGCCGAAAGTATGGGCCGAGCTTGATATGCCGTCAGGCTACGCGTACGGAAAAACACTCCGCACGGTAAAAACGTGCGTAGGCGAACAATTCTGCCGCTTCGGCACGCAAGATTCCATGGCACTGGGCATTGCGCTTGAGAAAAAATTCGAAGGGCTCAATACGCCTCACAAGGTCAAAATGGCCGTGTCCGCCTGCCCTCGGAACTGTGCGGAATCAGGCATTAAGGACCTTGGCGTTGTCGGCATCGACGGAGGCTGGGAGCTTTATGTCGGCGGAAACGGCGGAACCCATTTGCGCGCCGGTGATTTGCTGATGAAAGTAAAAACGAATGAAGAAGTCTTAGAATATGCGGGGGCTTACCTTCAGTACTACAGAGAAACGGCAAACTATCTGGAGCGGACATCCGCATGGCTTGAGCGCGTCGGTCTATCTCATGTCCAATCCGTATTAAACGATCCGGAAAAACGGCAGGAGCTCAACGACAGAATGAATGAGACACTCTCTGTCCACAAAGATCCGTGGCAATACTTCCTTAAAGATAAAAAAGCATCTAAAGATCTATTCGAAAATGTCGTCACGACTTCATAA
>KSG66_01765
TTGACTGAACCGATGCTCCGTTATTTCCGTGACAAACTGCAAGATATTCAATCGGAAAAAACATATGAGACGCAATGCCCGTTCTGCAGCATGCAATGCAAAATGCAGCTTACGGAACAAACCTTCGCGGCACGGAAGAAATACACTGCAATCGGCATTGATAATCCGACGACACATGGCCGTTTATGTACAAAAGGCATGAATGCCCATCAGCATGCCGTGCACTCTTCCCGCATTACACGCCCCCTGTTTAAAAAAAACGGTGAATTTGTGCCTGTCTCTTGGGCTGAAGCACTGAATCGCATTAAGGAACAAATCAATCTGATCCAAACCGAACACGGCAATGATGCGATGGCCGTCTACGGGAGCGCCTCCATTACAAATGAAGAAGCCTATCTGCTAGGAAAGTTCGCACGGGTCGGCTTACAGACGAAATACATCGATTACAACGGGCGGCTCTGTATGTCTGCCGCAGCAACGGCGGCCGGCCAGACATTCGGCGCGGACAGGGGCCTGACGAATCCATTATCGGACATTCCGCATACACGCGTCATCATCCTGGCAGGCACCAATATCGCGGAATGCCAGCCGACGATCATGCCGTATTTTGATAAAGCGAAAGAAAACGGGGCTTACATTATCGCCATTGATCCCCGGGAAACGGCGACGACCAAAATAGCCGATCTTCACCTGAAAATCAAGCCCGGCACAGACGCCGCCCTGGCAAACGGACTCGTCAAAATCTGCATTGACGAACAGCTTACAGACAAAGACTTTATCCGCACACGAACAAACGGATTCGATAAGCTCAAACGGCATACCGACGCTTTAGATCTGAAAGAGATTTCCGAGCAGACAAGTGTTCCTTTGGAGCATATGCGAAAGGCCGCCGTGAAGTTTGCCAAGGAAACATCCGGCATGCTGTTTACAGCGCGGGGGATCGAACAGCAGACTGACGGTACCGCGGCGGTGAAAGCTTTCTTAAATATGGTGCTGATCACGGGAAAAATCGGCAAGCCCTTCTCAGGTTACGGGGCGATTACCGGTCAAGGCAACGGACAAGGCGCGCGAGAACACGGCCAAAAAGCGGATCAGCTTCCGGGCTACCGTTCTATCGAAATTGAAGAACACCGGGCGTATATTGCGAAGGTGTGGGGGATTCATCAGGATGAGCTGCCGCGAAAAGGCGTCTCAGCCTATGAAATGATAGAAAAAATAGCTAGCGGCGACATCAAAGGACTGTTTCTCATGTGTTCCAATCCGGCTGTTTCCGGCCCAAATGCGAATTTCGTCAAGCAAGCAATCAAGAAACTGAGATTCTTTGTCGCAGTTGATTTATTTATTTCTGAGACCGCGGCATTCGCAGATGTGATTTTACCCGCCTCCTCTTATTTGGAAGACGAAGGCACGATGACAAATGTAGAAGGCCGCGTGACATTAAGAGAAGCGAGCCGCACCTGCCCCGGAGAAGCGAAACATGATTGGCAGATTATCTGTGACATTGCCTCGGCTCTTGGTAAAGGGCATTATTTTCCCTATACGTCAGCGGAGGAAATCTTTAACGAACTGAGAGAAGCGAGCCGCGGCGGAATTGCTGATTACGCTGGCATCACCTATGACAGGCTCAGGCGGGAAGGCGGCATTCATTGGCCGTGTCCGGAATCTGATCATCCCGGAACTGGGCGCTTGTTTACAGAATCATTTGCTCATCCGGATCAAAAAGCGGCATTAAGTGTGATTCCAAACGAACCACCTGTTCCAAAAGAGAAACCGTCAGCCGATTATCCGCTTTATTTAACGACAGGCAGAGTCATGTCTCACTACTTAACGGGTGTCCAAACGAGAAAAAGCTCTGCCTTGGCTGCAAGACATTTCGAATCCTTTGTGGAAATCCACCCAAAAACGGCGGCCGACTATCATATCGAAGACCGTGTTCTCGTGAAGATAGAATCCCCCCGGGGCAGCATCACGGTCCGGAGCAGATGGTCGGAAAACGTACGAAAAGACACGTTGTTTGTCCCCATCCATTGGTCTGACACGCAAAACGTCAACGATTTAATTGGTGAAGCCTTGGATCCGGACTGTAAAATGCCCGGTTTTAAGATGTGCGCGGTACGAATCAGCCCTATATAA
>KSG66_01770
ATGAAGAAACAACGATTAATTGCAGCAGGGAACGGAATGGCCGGAATCCGCTGTATTGAACACATTTTAAAGATGAACCGTGACATGTTTGAGATTGTCATTTTCGGAAGCGAACCTCATCCCAATTACAATCGCATTCTCTTATCCTCCGTTTTACAAGGTGAGGTTTCGCTTGATGCCATTACGCTGAATAGCCGCGAATGGTACAAAAAAAACGGAATTACGCTTTACACGGGAGAAACGGTTGTAGACATTGATACAGAACGGCAGGTTGTCACAACGGATCGAAAGCGCAGCATGACTTACGATCAAATCATCCTTGCAACTGGCTCCTCTCCTTATATTCTCCCCATACCCGGAGCAGAGAAAGAAGGGGTCTGCGGCTTTCGGACAATAGAAGACTGCCAATCCCTTATCAATGCGGCCGGCCGGTATCAAAAGGCGGCGGTCATCGGCGCCGGTTTATTAGGTCTTGAAGCGGCCGTCGGCTTACGGCAGCTCGGCATGGACGTCAGCGTCATTCACCACTCTTCGGCCATTATGCAAAAACAGCTTGATCAAACGGCATCACGCCTGCTGCAGAAAGAGCTGGAGCGAAAAGGCTTAGTCTTTCTTTTAGAGAAAGACACGGCATCCATTACAGGAAACTCACGGGCGGAAGGCATCCGTTTCAAAGACGGTTCTTCCATAGAAGCAGACCTGATTGTCATGGCCGCCGGTGTGAGGCCCAATATCCGATTGGCTGCATCTGCCGGACTTTCAGTGAACCGAGGAATCATCGTCAATCAATTCATGCAGACGAACAAACCGAATGTGTATGCCGTCGGTGAATGCGCGGAGCATGACGGGATTGTATACGGATTGGCGGCGCCGCTTTATGAACAGGGAAAAGTGCTCGCGCAGCATCTATGCGGCGTCCCGTGCGAAGGGTTTCAAGGCTTTACACAATCTGCAGCCTTAAAAATAGCCGGTATTGATGTATGGTCGGCAGGAAAGGTGCACGAGGATGAGCACACAGCCGGCATATTGTTCCATGATGAGCATGCAGGCATCTACAAAAAAGCGCTCTTTGAGGACGATAAACCGGCCGGCTTTATTTTATTCGGGGACACGCGCGGTAAACAGCGGCTTCTCGACAGTCTTGTGAAGCAAAGAGATATTTCCATCGTGAAAAAACAGCTCATGGAACCGGATCAAGGCGGTATATCCTTTGAATCCATGCCTCCCCATGAAACCATTTGCCAATGCAGCTCAGTGACCAAGGGGTCCATTGAAGAAGCGGTAAACAAATATGGCTTAAAAACCGCGGAGGAAGTAAAGCACATGACAAAAGCGTCCGGGTCTTGCGGAGGATGCAGGCCTCTCGTTGAAGACTTGCTGAAGTATATGGCGAGCGATGATTACACAAAACCCTCCCGCCAGCCTTCGTTTTGCGGCTGCACCGATTTGACGGAAGAAGAAGTCATCGCGGAACTTTGGCGCCGTCCGTTCACTGATGCCGCCGAGGTAATGAAAGAGATCGGCTGGAAAACAGAAAACGGCTGCCGCATTTGTATTCCGGCGCTTCACTATTACCTGGAAAGGACGCGGCCTGATTTTATGCAGTTCAATGAAATATCGGCAGAAGAGACATGCACCCTGATTCCGCAAATGTACGGCGGACTGACAAGTGCGGCAGAGCTCAAAAACATCGCAGACGTCATCGAAGAATACGGCATCCCCGGCGTTTCGATGACTGACAGTCACCGGCTGAGGCTTTCCGGAATCAGGCCAAATGACCTTGCAAGCATCAGAAAAGCACTGAACATGCCGGTTTTCTCCCCCCGGCACCGCTGGACGATTCAAATCAGAGCATGTACGTGCGGACAGCATCGCTCCTTTCAAGAGCTGGCAAGCAGGATTGAACGAGATACCGACATGCTTGCCGTACCCGCTTATGTATCCGTCAGCTTGTCATGTGAAAACAATTGCACCGATGCTTACATTCAGGATATCGGCGTGCTTCAGACACAAACTTGCTGGGAAGTTTATATCGGGGGCGTCCGCGGAAAACAAGCCCGCGCCGGCAGCCTTTTTTGTGTGACGAATAACGAAGACAGTACCGCCGCTATGATGAAAGGCCTTATTCAGTATTATCGCGAAACGGCTCACTACAACGAAGCGATTTACCAATGGGTTGACAGACTCGGCCTCGTCCATATCAGAGAAATGCTGTTTGAAGAAGATATGCGGACACAGCTTCTGAAAAATCTTCGTTCAGACATATCCCTGCTGCAAAACCTGTCTGCCGGGAAAACGCCATACGAAAGGATGAAGCTTTTTGACTGA
>KSG66_01775
ATGAAGCTGTCGGAATTAAAAACAAGCGGTCATCCGCTCACTCTGCTCTGTTCCTTCCTATATTTTGATGTGAGTTTTATGATTTGGGTAATGCTGGGGGCGCTCGGCGTTTATATTTCTCAGGATTTCGGGTTGTCTTCTTTTGAAAAAGGGTTTGTCGTGGCTCTGCCGATCTTATCAGGATCTGTGTTTCGGATCATTTTAGGTGTGTTAACGGACAGGATCGGGCCGAAGAAAACAGCCGTGATCGGGATGCTGATCACGATGATCCCGCTGCTTTGGGGGGCATTCGGCGGCCGTTCTTTGACTGAGCTGTATGCGATCGGCATTCTGCTGGGCGTAGCGGGCGCAAGTTTTGCTGTTGCGCTTCCGATGGCGAGCCGGTGGTATCCGCCTCACTTGCAGGGGCTTGCGATGGGGATAGCAGGTGCCGGCAACAGCGGCACTTTGTTTGCGACATTGTTCGGTCCCCGCCTTGCGGAACAGTTTGGGTGGCACAGTGTAATGGGAATTGCGCTTCTTCCGTTGATGATCGTTTTTATTCTGTTTATCGTCATGGCGAAGGACTCTCCTGCACAGCCCGCACCGCAGCCGCTTAAAAACTACCTTCACGTTTTCAGGCAGAAGGAGACATGGTGTTTCTGTCTTTTGTACGGCGTCACTTTCGGAGGTTTTGTGGGATTATCAAGTTTTTTGGCGATTTTTTTCGTTGATCAATATCAATTGTCAAAAATCCATGCCGGTGATTTCGTTACAATATGTGTCGCGGCGGGCAGTTTTTTTCGCCCAGCAGGAGGCTGGATTTCAGACCGTGCGGGAGGTGCGAAAGTTCTCGCTGTACTGTTTGTCATCGCGGCTCTGTGTATGGCGGGAGTCAGCAGCCTGCCTCCGCTTTCAACGGTTGTCGTTCTGCTGTTTATCGGAATGATGGCGCTCGGTATGGGCAACGGAGCGGTATTTCAGCTTGTCCCTCAGCACTTTGCAAAAGAAATCGGAATGGTGACGGGGATCGTCGGAGCGGCCGGCGGCATAGGGGGGTTTTTCCTTCCGAATATTTTAGGATCATTGAAGCAGATGACGGGAACTTATGCGATCGGTTTTATCTCTTTTTCATGTATCGCATTGCTCGCATTTGTGCTTGTTCTGGCCGCAGGCTATTTTTGGAGAAAAAGCTATGGCACTGAAAACAGTCCTGCGGATGTTTAA
>KSG66_01780
ATGAAAAAAATTCCGGTTACAGTATTGAGCGGCTATCTTGGTGCCGGAAAGACGACCGTTTTGAATCATATTTTACAAAACCGCAACGGTTTAAAAATTGCCGTCATCGTCAATGACATGAGCGAAGTAAATATAGACGCGGGCTTGGTGAAGCAGGGAGGCGGCTTGTCAAGGACGGATGAGAAACTCGTAGAATTATCCAACGGCTGTATCTGCTGCACGCTGCGTGAAGATTTATTAGTCGAAGTTGAGAAACTCGCGAAAGACGGCAGATTTGATTATATTGTGATTGAATCAACAGGGATCAGCGAACCGATTCCCGTTGCCCAGACATTTTCTTATATAGATGAAGAAATGGGCATTGATCTGACAACTTTCTGCAGGCTGGACACAATGGTGACCGTGGTGGATGCAAACCGCTTCTGGCATGATTTCCAGTCCGGTGACAGCCTTCTTGACCGGAAGGAAGCGGCGGGAGAAGAGGATGAACGGGTGATTGCCGATTTATTAATTGACCAAATCGAGTTTTGTGATGTGCTCATTTTAAATAAATGCGACATGGTGGGCGAAAAAGAGCTTGAACAGCTGGAAACGGTTCTTCGCGCATTACAGCCCCGTGCCAGACTGATCCGGTCCGTCCGCGGAGAAGTGCCCGCCGAATACATATTGAATACCGGTTTATTTGAGTTTGAGGAAGCGAGTTCATCAGCAGGATGGATAAAGGAGCTGACGGCAGGTCATGAAGCGCACACTCCCGAAACGGAAGAGTACGGCATCACTTCGTTTGTGTACTCGCGGCGTCTGCCGTTTCATACCGTTCGTTTTGACAGCTGGCTGCATCAATCAATGCCTGACAACATTGTGCGCGCAAAAGGAATTGCTTGGTGCGCAACCCGCAACAGCCTTGCGCTGCTGATGTCTCAGGCGGGTCCGGCAGTTTCGATTGAGCCTGTTTCTTATTGGGTGGCGGCAATGCCGAAACTTGAGCAGGAGCAGATTAAACAGCAGGAACCGGAGATTCTGGAAGATTGGGACGACCAATTCGGAGACCGTCATACGAACCTGGTGTTTATCGGAACAGATTTACATGAAGCAGCCATTACAAAGGAATTGGATCAGTGCCTGCTCACGCCGTCTGAGTTCGATTCCGACTGGTCGCAGCTTGAAGATCCTTTTCAATGGGATATTCAGCGGGCCGAATAA
>KSG66_01785
GTGAAAGCACTGACATACCAAGGAAAAGAACATATGGAAGTGAAAGAAGTCCCGGCACCCGCCATTCAAGATGAGAGGGATGTCATCGTTCGAATCACCGCAACCGGGATATGCGGTTCAGACCTTCATTTATATAAAAACGGAATACCCGCCGATCCGGGTTATATCGTCGGGCATGAGCCGATGGGAATCGTTGAAGAAACGGGCAGTCAAGTCAAAAAGCTGAAAAAAGGCGACCGGGTCGTGATTCCTTTTAACATCGGCTGCGGAGAATGTCATTATTGCCAGCACCAGATGGAAAGCCAGTGTGATGAATCTAATCCAAATCCTCATACAGATGCCGGCGGCTTATTCGGTTTTTCGGAGTTTAACGGTAATTATCCCGGCGGGCAGGCTGAATATTTACGTGTTCCTTATGCTGATTTCTCTTCTTTTCTGGTTCCGGCAGACAGTGAGCTTGAAGATGAGCATGTGCTGCTTCTGTCAGATGTCATGCCGACCGCCTTTTGGAGCGTCCAGCACAGCGGAGTGAAAAAAGGAGATACAGTCGTGATTCTGGGATCAGGTCCGATCGGTTTAATGGCGCAAAAATTCGCGTGGAAAAAAGGAGCAAAGCGGGTTATCGCAGTCGATCAAGTCCCGCATCGCCTTGAACATGCGAGACGCATAAACGGAGCAGAGACCTTCAATTTTTCAGAACATGATGAGATCGGGAAACTGCTGCATGAACAAACGTCAGGGGGCGCGGATGTAGTGATTGATTGTGTCGGAATGGACGGCACGCCGCTGTCAAAAGAAAAAACAGAGCAAAAACCGAATCAGTTCGGAACGATCAGTCCGATTCTTACAGCATCAGAAGCCGTTAAGAAGTTCGGAACCGTGCAGCTCACGGGCGCATACATTTCTGAAGCGGACGGCTTTCCGCTCGGTGATTTTTTCACACGCAACGTTTCTTTAAAAATGGGCCAGGCACCCGTTATTCATCTGATGCCGATGCTGTATCAAATGATCGAACAAAATGAAATTGATCCGACGGACATCATTACACACAAAATGAGTCTTGCGGAAGCTCCTGCTGCATATGATATATTTGACAAAAAAGAAGATGGCAACATTAAAGTGATTTTAAAGCCATAG
>KSG66_01790
ATGAATATTTACAGACCGGCGGGATTTTGGATCAGATTGGGAGCCGTGGTACTCGACTATTTAATTACTTCAGTGCCTTTGGCGATTATTTTTATGCTGGCAACAGGAAAAGATCCGAATGAGAGCGCAATGATCAGCATTATTTTGACTCTTTATGGTATTTTGCTCCCTGTCTACTGGAACGGTTATGTTATCGGCAAAAAGATCTGCGGTATCCGCATCGTCAAAAAAGACGGAACTCAGGTAGGCTTTCTCACTATGATTTTGAGAGTGCTTGTGGGCGGCCTGATATATGGGGTGACGTTTGGAATCGGTGTGATCGTGAGCGCATTCATGGTCGGAATGAGAGAAGACAAACGGTCAATCCACGATTTTGTAGCGGGAACGTATGTCACGTACGCGCTGCCGGACGAATCGATTGAAAAGAGCGAATAA
>KSG66_01795
ATGAAAAGAGCTGCATTGTCTTTAGCTGCGTTTTTCATTACAGCAATGGTTTTCACAATGCCGGCACACGCCGCCGGAACAAAAATGCCTTCAACAATGTCACTCACGGAACAGCAGAAAAAAGAAATTGAATCACTTGAAAAAGAAGTGCTCGAAAAACGAAAACATGTCATATCCAAATATGTCGAGTACGGGGTCCTGCCGAAAGAAAAAGCAGAACATATTAAACAGCATATGGACAGGCGCTTTAACATGATGAAACAAAATGGGTTTGTCCCGAAGCCTCCGCCTCATAAATTGGAAAAGCGGCATCATCATTCTTAA
>KSG66_01800
ATGATACATAAAAAACAGGGCCTGTTCCCTGATACATTTCTATGGGAGTCAGCCTCGGCTGCCTATCAGGCTGAAGGAGCCTGGAATAAAGACGGTAAAGGACCTTCAGTATGGGTAAACAGTGCAGAGTGGCTATTAGTGACGGAGTTCATCTCATCGGCTACTGCAGCTGGTCATTCACGGATCTGTTAA
>KSG66_01810
TTGATTAAATCATGGAAACCGCAAGAACTGGCCATTTCTTATCATCAATTTACAATCTTCCAAAAAGATTCAGAACCGCCTGTTATCGATTGGACCGATGAAGCCATTGAAAAAGGATATGCGGAAGCTGACGGAGCTGTTTCATTTGAGGCAAGGAGAAATACGAGGGCATTTATCGTTCTCAGGCTTAACACAAGTGAACCGGTACCATCCTATGAGAAAAAAGCGACTGTTCCCTTTGAGGCTGTAAAAGATGGAATTGAGATTGAAAGCGTGATGTCAAAGCGGCTTTTCTTTCATATTCCGAAAGGCCGATACAGCCTTACCTGTTATTCAGTGCCTGCCGAAATATCCGATCTTCATGCGGATACGTATATTATTGATGCAGCCGTAATGTAA
>KSG66_01815
TTGAAAACATTAAAAGCACTGCTGCTTGTTCTTATCATCATTGCCGGAGCAGTCGCGGCCCTGATCAAGGGTGATCTTTTCTCAGATAACGAGCAAACCGTTCAGAAGAGTGATTACGACAAGGTAATCCTATTTCCGTCCGATCGATATCCGGAAACAGCAAAGCATATTAAGGACGCGATAAAAGAAGGGCATTCCAGCATATGCACCATTGACAGAGACGGAGTACATAAGCGGCGTGAGCAATCTCTTAAACATGTGCCTGTCAAAACGGGATACGATAGGGATGAATGGCCGATGGCGGTTTGTAAACAGGGCGGAAACAACGCCTCCGTAGAATATATTTCTCCGGCAGACAACCGCGGAGCCGGCTCATGGGTCGGACACCAGCTTACCAATGATCCCGACGGAACGAGAGTATTATTTAAAATTAAGTAA
>KSG66_01820
ATGAAAACGACTGAATACTTACATGAAATACTAAATGAAATATCCCGCACCGCAGCATTAATATCCGACAGTGAAGCTGACAAGCTTGCGGATCAGATTTTATCGGCAGATCAAATCTTCACGTCCGGAGCGGGGCGTTCCGGCTTTATGGCTAAAGCGTTCGCCATGAGGATGATGCACATCGGCCTGAACGCTTACATCGTCGGTGAGACGCTTACCCCTCCCCTCCAAGAAGGCGATCTCGTCATCATCAGCTCAGGCTCAGGCGAAACAAAAAGTCTGCTTCATACGGCTGAAAAAGCCAAAAGCCTTAACGGCATCATCACTGCATTAACGATTAACCCCGCTTCAAGTCTCGGCAAACTTGCGGATCTTACAATAACGATTCCCGGCTCTCCTAAGGAAGAGACCGGCGGAGACAGAAAGACGATTCAGCCGATGGGTTCTTTATTCGAACAAACTCTTCTGCTGTTTTACGATGCGGTTATTCTAAAAATCATGGAGAAAAAAGAATTGAATTCAGCAGACATGTTTACAAAGCATGCGAATCTGGAATGA
>KSG66_01825
GTGGAATTACAGCTGGCATTAGACTTAGTAAATATCCCGGAAGCAATTGAACTTGTGAAAGAGGTCGAACAATATATAGATGTTGTAGAAATCGGCACTCCCGTTGTCATTAATGAAGGACTGAAAGCCGTGCAGGAAATGAAAACAGCCTTTCCTCACTTGAAAGTGCTTGCCGATCTTAAAATCATGGATGCAGGCGGTTACGAGATTATGAAAGCGGCAGAAGCGGGAGCCGACATCATCACCGTTTTAGGAGCGACAGACGACTCAACGATCAAAGGGGCCGTTGCCGAAGCAAAAAAACAGCAGAAAAAAATCCTCGTCGACATGATAAACGTAAAAAACCTTGAAACACGGGCAAAAGAAATTGACCAACTCGGTGTTGATTATATTTGTGTTCATACGGGTTATGATCTTCAGGCAGAAGGAAAAAATTCATTCGAGGAACTGACGGCGATTAAAAAAGCGGTCAAGAGCGCTAAAACCGCAATTGCCGGAGGCATTAAACTTGATACGCTTCCTGAAGCCATCAAACAAAACCCAGATTTAATCATTGTCGGCGGAGGCATTACGGGAGCTGACAATAAAGCGGATGCTGCTGCTAAAATGAAACAGCTGATCACACAAGGATCATGA
>KSG66_01830
GTGAGCCGAATGGATGAGAAAACGTTTAATTGCGAAAAGGAATTGACGCTTGCCGTGATAGGCGGGAAGTGGAAAATGCTGATTATGTGGCACTTGGGAAAAGAAGGGACGAAGCGGTTTAATGAGCTGAAAGCTTTAATTCCGGATATTACGCACAAAATTCTTGTGAATCAGCTCAGGGAGCTGGAGCAGGATCTGATCGTTCACAGGGAAGTTTACCCTGTCGTCCCTCCGAAAGTGGAGTATTCTTTAACGGCGCAAGGAGAAAGCCTTATGCCGATTCTGGACGCCATGTATAAGTGGGGAAAAGATTATATGGAATTAATCAACATTGATAAAACTGCAATAAAGGAATCTTTTTGA
>KSG66_01840
ATGAGCAAAAAATCAATTCAAAAGGTGTATGCACTCACACCGATGCAGGAGGGAATGCTGTATCATGCGCTGCTTGATCCGCATTCTTCCTCCTACTTCACACAATTAGAGCTTAGGATTCACGGAAGCTTTCAGCTGGAGCTTTTTGAAAAAAGCGTCAATGAGCTGATCCGGACATATGACATCCTGCGTACGGTATTCGTGCACCAGCAGCTTCAAAAACCGCGCCAAGTCGTATTGGCGGAGCGGAAGACGAAGGTGCACTATGAAGATATCAGTCAATTAGATGAAGCGCGCCAAACCGAATATATTGAACGCTATAAACGCGGCGTGCAGCAGCAGGGCTTTCATCTGGCGAAGGATATTCTCTTTAAAGCGGCGGTGTTCAGACTCAGTGAGAAGGAGCTGTATCTCGTCTGGAGCAATCATCATATCGTCATGGACGGCTGGAGTATGGGCGTTTTGATGAAAAGCCTGTTTCAAAACTATGAAGCGCTTCGTGCCGGCCGGCCCGCCGGGGGAAGTCAGGGCAAACCTTACTCTGACTATATCAAATGGCTCGGAGGCCGGGATTATGAGGAGGCGGAACAATATTGGAGCAGCCGCCTGGCGGATTTCGAACAGCCGAGCCTGCTCCCGGGCCGTCTGGCAGCAGAAAAGAAAGACTACCAAAATGAAGAATATTCTTTTGTCTGGGATGAAGAGCTGGTCGCACAGATTCAGCAGACCGCCAACCGGCATCAAGTCACGGGGCCTAACCTGTTTCAGGCCGTTTGGGGTGCGGTGCTCAGCAAATACAACTATACAGACGATGTGGTGTTCGGCACCGTTGTATCAGGCCGTCCTTCAGAAATCAACGGCATAGAAACGATGGCGGGGCTGTTCATCAATACGATTCCCGTCAGAATCAAGATTGACAAAGGTGCAGCCTTTTCGGACGTGATGGCGGCAGTTCAGAAAAACGCCGTGGAAGCCGAGCGCTATGATTATGTGCCGCTCTATGACATTCAAAAGCGCTCCGCCCTGGACGGCAGCCTCTTAAATCATTTGGTCGCGTTTGAAAACTATCCGCTGGACAAAGAGCTGGAAAACGGGGGCATGGAGGAAAGACTCGGATTTTCCATTAAAGTTGAACATGCTTTTGAGCAGACGAGCTTTGATTTCAATCTCATCGTGTATCCGGGAAAAACGTGGACTGTCAAAATCAAATACAACGGAGCGGCTTTCGCCCATGATGCCATCGAACGAACGGCGCATCATCTGACCCGCATGATGAAAGCGGCGGTCGGAACGCCTGACGCGCCCGTGCGGGAACTCGGCCTTGTTTCAGGTGAAGAAGAGCGGCAGATTGTTGAGGTATTCAATGATACGAAAACGGCGCTTCCGGAAGAGGAGGCCGTTCACCGTTTGTTTGAAGCACAGGCAAACCGGACGCCTGCAAGTATCGCGATAAAAGAAGCGGGACGCGAATGGACCTACCGTGAAGTGAACGAAGCGGCCAACCGCCTGGCGAGACACCTTGTGAAGAGCGGGCTGGAAAAAGGCCGGACCGCCGCTATTATGAACGACCGGTCTGCGGAAACCGTTGTAGGAATGCTTGCCGTCCTAAAAGCAGGCGGCGCATATGTGCCGATTGATCCGGCTTTTCCGGAGGACCGTCTCCGCTTTATGGCGGAAGACAGCTCGATTCGGCTCGTGCTGACAGTTCAGGCATATCAAGAACAAGCGGGCGCATTGCAAGTCCCGGTCGTCATGCTGGATGAAAGCGCGGATGAAACGGTAAGCGGAACAGACTTGAATCTCCCCGCTGGCGGCAACGACTTGGCGTATATCATGTATACATCCGGATCGACCGGCAAACCGAAAGGCGTCATGATTGAACACAGAAATATCATCAGGCTCGTCAAACATTCGAATTACGTGCCGGTTCATGAAGAAGACCGGATGGCGCAAACGGGAGCCGTCAGCTTTGATGCCGGAACCTTCGAAGTCTTCGGCGCATTGCTGAACGGAGCGTCATTGCATCCGGTGAAAAAAGAGACGCTGCTTGACGCCGGACAATTCGCCCAATTTCTGAAAGAGCAGCGGATCACGACCATGTGGCTGACGTCTCCGCTGTTTAATCAGCTTGCCCAAAAGGATGCCGGCATGTTTAACACGCTCCGGCACCTCATCATCGGCGGTGATGCGCTTGTGCCGCATATCGTCAGCAAAGTGAGGAAGGCATCACCGGAGCTGTCGCTTTGGAACGGCTACGGGCCGACGGAGAATACGACGTTTTCGACGAGTTTTCTCATTGATCAGGACTACGACGGCTCGATCCCGATCGGGAAGCCGATAGGAAATTCCACTGCGTACATTATGGATGAAAACCGCAGCCTCCAGCCGATCGGCGCGCCCGGTGAGCTGTGCGTCGGCGGAAGCGGAGTGGCAAGAGGCTATGTGAATCTGCCTGAATTAACGGAGAAGCAGTTTTTACGCGATCCGTTCAGACCGGATGAAATGATATACCGGACGGGGGACTTGGCGAAGTGGCTTCCGGACGGCACGATCGAGTTTCTCGGCAGAATTGACAACCAAGTAAAGGTCCGCGGTTTCAGAATCGAGCTCGGCGAAATCGAGGCGAAAATCAGCCAGGCGGAGAATGTGACGGAATCTGCGGCTGTGATCCGGAAAAATAAAGCGGATGAAAATGAAATCTGCGCTTACTTTACCGCAGACCAAGCCCTTTCGCCGGAAGACCTGCGCAAAACGCTTTCGGAATCACTTCCGGAATACATGATTCCGGCGCACTTCATCCAGATGAATCAGTTTCCGCTGACGGCGAACGGAAAGATTGATAAAAAAGCGCTGCCTGAGCCTCAGGCTGAAGCTGTTCAAAAAGAATACGTAGCGCCGAAAACGGAAGCGGAGCAGAAACTCGCGGACATTTGGGAAGGCATTCTCGGTGTAAAAGCGGGTGTGACTGACAATTTCTTCACGATTGGCGGACATTCTTTAAAAGCCATGATGATGACCGCTAAAATTCAGGAGCACTTTCAAAAAGAAGTGCCGATTAAAGTGTTATTTGAAAAGCCGACCATTCAGGAGCTTGCGCATTATTTGCAGCATGAGAGCGAGGAGGAGCAGCAGTTTGAACCGATCCGACAAGCGCCTTATCAGAAGCATTATCCTGTTTCCTCAGCACAGCGCAGGATGTATATCCTTAATCAGCTCGGACAGGCCAGCACGAGCTACAACGTCCCTGCTGTACTTCTGCTGGAAGGATCAGTAGACAAAAAGCGTCTTGAGGAGGCCATGCAGGCATTAATCAACCGTCATGAGACACTGCGTACGTCGTTTGACATGGCAGATGGAGAAGTCGTGCAGACCATTCATAAAAATGTGTCGTTTGAGCTTGAAACCGCCGAGGGCCGGGAAGAAGATGCAGAAGAGCTGACAAAAGCCTTTATCAGACCGTTTGCGCTCAACCGCGCGCCGCTTGTCCGTTCGAAGCTGATCCGGCTTGAAGAAGACCGGCATCTTCTGCTGATTGACATGCACCACATTATTACGGACGGAAGCTCAATGGGCATTTTCATCGGTGATCTTGCGAAGCTTTATCAAGGCACGGAGCTTGCGCTGCCAAAGATTCATTATAAGGATTTTTCAGTCTGGCAGCGTGAAAAAGCAAATCTCGATCAGCACGAAGCCTACTGGCTTGAGACGTTCAAAGGCGATCTGCCGGTGCTGGATCTGCCGCTTGATTTCCCGCGTCCTGCCGAGCGCAGTTTTGAAGGGGAACGCGTCATCTTCGGGCTTGATAAACAGGTGACGGCGCAGATTAAGAAGCTGCTGGCTGATACGGATACGACGATGTACATGTTCTTGTTAGCCGCTTTTCAAGTGCTGCTGTCCAAATATTCGGGGCAGGAAGACATCATAGTCGGGTCTCCGGCGGCCGGTAGACAGCATCCTGATCTCCAAGACGTGCCGGGCATGTTTGTCAACACAGTTGCGCTTCGGTCGCATCCTGCCGGCAAAAAAACGTTCAAACAATTTCTGGATGAGGTGAAAACAGCGAGCCTTCAAGCTTTTGAGCATCAAAGCTATCCGCTTGAAGAATTAATTGAAAAACTGCCGTTAATGAGGGACACAAGCCGGAGTCCGCTGTTCAGCGTGTTATTTAATATGCAGAACATGGAGATCCCGGCCCTGCGGCTCGGAGATTTGGAGATTTCTTCATACTCCATGCATCATCATGTCGCTAAATTTGATCTTTCCTTAGAAGCGGCTGAACGCGGAGAAGAGGTCGGATTGAGCTTTGATTACGTGAAAGCCTTATTTGCGGACGAAACCATCCGCCGCTGGAGTGCTCATTTTGTCAATCTGATTAAAGCCTGCGCTGAAAATCCGGATATTCAGCTGGCCGACGCAAGCCTGCTGTCCGCTCCTGAACGGGAAGCGCTCCTTTCTGATGAAAAACGTACGGAAGCGGATCTGCCTGAGGGCACTTTTGTTTCGCTGTTTGAACGGCAAGCGCAAAAAACGCCTGATCTCACGGCGGTTGCGGGCGGAACAAGTCTGACATATCGTGAGCTTGATGAACGCTCGAACCGGTTTGCCCGCCACCTTCAGGCTTGCGGAACGGGCAGTGAGGACATCGTGGCCATTATGATGGATCGTTCGGCCGACTTGATTACCGCGATTCTCGGCGTCATGAAAGCCGGAGCGGCATTTCTCCCGATTGATCCGGAGACTCCTGAAGAGAGAATCCGCTACTCTCTCGAAGACAGCGGAACGAAGCTTCTGGTCGTCAATGAGAGAAACATGACCGCGGCCGCCGTTTATAAAGGAAAAACGGTCGTAATGGAAGACGGAGAATGGCAGAACGAAAGCGCCGACCGGCTTGAAACGAAGCCCGGCGCCGACCAGCTTGCATATATCATTTATACTTCGGGAACAACGGGCAAACCGAAAGGCGTCCAGCTGGAGCACCGCAATCTAATCAATTATGTCACATGGTTCAGCCGTGAAGCCGGTTTGACCGAAGCTGACAAATCCGTGCTGCTGTCTTCTTACGCATTTGATCTCGGCTATACGGCTATATTCCCTATTCTTCAGGCGGGCGGCGAGCTGCACATTGTGCCGAAAGAGACGTACACCGCGCCTGATCAGCTTGGTGAGTATATACAGAAAAACGGCATTACGTATATGAAACTGACGCCGTCATTGTTCCATATGATCGTCAATACAGCCCGTTTTGCGGCAGAACGCCGTTTCAGCCCGCTTCGTTTAGTGGTGCTCGGCGGAGAAAAGATCATCACGTCCGATGTCCGCAAGTTTCATGACGTATACGCCCATACCGACTTCATCAATCACTACGGGCCGACGGAAACGACGATCGGCGCCATTGCCGGACGGATCAATATGGAGCGCCTTGATCAATATGAGCAGCGTCCCGTCATCGGCCGCCCGATCGCGAATACCGGCGCGCTTGTATTGGACGGAGCAATGCAGCTCGTTCCTCCGGGCGCAAGCGGCGAGCTTTATATTACCGGGAAGGGGCTTGCAAGAGGATATCTTCACCGTCCGCAGCTGACGGCGGAGAAATTTCTCTCAAATCCTTTTTCACCGGACAGCCTGATGTACAAAACGGGAGATGTCGTCCGCAGGCTTCCTGACGGGACGATTGAATTTATCGGCCGTGCGGATGATCAGGTGAAAATCCGGGGCTACCGCATTGAATTAAAAGAGATTGAAACCGTGCTGTTAAGCGTAAACGGCATTCAGGAGGCGGTCGTTCTCGCAGTCAGCGAAGGCGGGCTGCCGGAACTGTGCGCGTACTATAAAGCCGGCAGCGAGCTGAAAGGCTCTGAGCTTCGTAAACAGCTTTCCGAAACACTGCCGTCTCATATGCTTCCGGCCTATTTCGTGCAGGTAGACCGCATTCCGCTCACAGCCAACGGAAAAACTGATAAAAACGCCCTGCCGAAACCGGGCGTCAGCCAAACGGCGCAAACAGTTTCAGCCTTGCCGGAAACGGAATTGGAGGAAAAGCTGTGCCGCATTTGGAAACAGACACTCGGTACGGATACGCTCGGCATCGACGATAATTTCTTCGATTACGGCGGGCACTCTTTAAAAGGCATGATGCTCCTCGCCAATATTCAGGCTGAACTGGACAAAACGGTTCCGTTAAAAGCGCTGTTCGAACAGCCGACTGTCCGCCTGCTTGCCGCATATATCGAAAAATCGGCGGTATCTGAGGGATATCGGGTGATCACACCGGCAGACAGTGCAGACGCGTACCCGTTATCATCCGCCCAAAAACGGATGTACGTCCTGAACCAGCTTGACCGGGAGACAATCAGCTATAATATGCCGTCCGTTCTTCTGATGGAAGGAGAAGTCAATATTTCAAGGCTTCAGGAAGCCCTCAATCAGATGATCAATCGCCACGAGTCTTTGCGGACGTCCTTTATCGATCAAAACGGCCGCCCGATGCAGCAGATCGCAGAACAGGCTGACATCGACCTGCACATCTTTGAAGCAGCGGACGAGGAGAAAGCGGATCTTATCATTCAGGCATTCATTAAGCCGTTTGATCTGAGCGCGGCTCCGCTCATTCGGACCGCTCTTGTCAGACTGAATGAAAAGAAACATCTGCTGCTGCTGGATATGCATCATATTATTGCCGACGGCGTGTCCAGAAGCATGCTGGTCAAAGAGCTCGCTCACCTTTATAAAGGGGGAAGTCTGCCGTCGCCGAACCTGCACTATAAAGACTTCGCCGTCTGGCAGAATGAACCTGAGCAGGCCGAACGGATGAAAGACAATGAGCGTTATTGGCTCTCCGCATTTTCCGGCGAGCTTCCTGAATTGAATCTGCCGACCGATTTCCCCCGTCCGCCGGTCCAAAGTTTTAAAGGACAATCCGTCCGTTTCAGAGCGGGGTGTGAAACGGAAAAAGCGGTGCGTGAATTAATGGAATCATCGGGAGCGACTCTTCATATGGTGCTTCACGCCGCGTTCCATGTCTTTTTGAGCAAAATCACGGGGCAGCGCGACATCATTATCGGCTCGGTGACCGCCGGAAGAACGAGCGCCGAAGTTCAGGAAATGCCGGGGATGTTTGTCAATACGCTTGCGCTTCGCAATGAAACGCGCAAAGAGCAAACCTTCGCCGGGCTGCTCGAACAGGTGAAACAAACCAATCTCGACGCGCTGGCGCATCAGGATTATCCGTTTGAGGATCTGATCGGAAAGCTTGACCTGCCGAGAGACATGAGCCGCAACCCGTTGTTCCAGGTGATGGTGACGACAGAAGATCCGGATAAAGAAACACTGGAACTGGAGAACCTGCGCATCACTCCGTATGAGTCGAACCAAGGCACGGCGAAATTCGATCTGACACTCGGCGGGTTTACGGATCAAGAAGGCCTCGGCCTTCAGTTTGAATATGCGGCTGATCTGTTTAAAAAAGAAACAATTGAAAAGTGGAGCGCCGGGTTCCTGCGGATTCTGAAGCAAGCGGCAGAAAGCCCGGACAGAAAGCTGCCTGAGATTTCACTGATCAGCGATGCTGAAAAACAAGCTCTCCTTGATGCATGGAAAGGAAAAACAATTTCTGTGCCGCGGGACAAAACGGTTCACCGTCTCTTTGAAGAAACGGCCGCCCGCTACGCGAACCGGCCGGCCGCGGCATACAACGGCGCGAAATGGACGTACGGCGAGCTGAACGCAAGGGCGAACCGCATCGCACGCATTCTCATGGACTGCGGCGTCACGGCTGACAAACGTGTCGGCATTTTGACGAAACCGTCCTTGGAAATGGCCGCGGGTGTACTCGGCGTCCTGAAAGCGGGCGCGGCATTTGTGCCGATTGACCCCGACTACCCGGAAGAGCGCATCAGCTACATTCTGCAGGACAGCGGCGCCAAGCTCCTTCTCACACAGGAAGCGCTGGACGTACCGGAAAGCTACAACGGAGAAACGATTCTGCTTGACGGCGGACGCTCCATTCTGAGCCTGCCGCTTGATGAAAACGATGAAGCGAACCCGCAGACGGAAACAACGGCGGATCATCTCGCTTATATGATTTACACGTCAGGAACGACCGGGCAGCCGAAGGGTGTCATGGTCGAACACCATGCGCTGGTGAACCTGTGCTTCTGGCATCACGACGCATTCGCCATGACGGCGGATGATAAAAGCGCCAAATACGCGGGCTTCGGTTTTGACGCCTCCATCTGGGAAATGTTCCCGGCATGGACCATCGGCGCGGAGCTTCACGTCATTGACGAAGCGATCCGGCTGGATATCACCCGCTTAAATCACTATTTCGAGGAGAACGGCGTGACCATCACCTTCCTGCCGACGCAGCTGGCCGAACAATTTATGGAGCTGGAAAATACCTCTCTCCGCATGCTTCTCGTCGGCGGCGACAAGCTGAAGCGGGCGGTGAAACAGCCGTACACGATCGTCAACAACTACGGACCGACGGAAAACACCGTCGTCGCGACAAGCGGCGTCATCAATCCGGAGGAAGGATCGCTTTCGATCGGACGGGCGATTGCCAATACGAGAGTTTATATTCTCGGCGACGGCGATCAGGTGCAGCCGGAAGGCATTGCCGGTGAATTGTGTGTGGCCGGCCGCGGTCTGGCGCGCGGATACCTGAACCGTGAAGAAGAAACGGCGAAGCGGTTTACCGCAGATCCGTTCGTGCCCGGCGAGCGCATGTACCGGACCGGCGACCTCGTCAAATGGAACGCGCAGTGCGGCATTGAATACATCGGCCGTATCGACCAGCAGGTCAAAGTGAGGGGCTACCGGATCGAGCTTTCAGAAATCGAAGTCCGCCTCGCCCAGCTTGCGGACGTTCACGACGCAGCGGTGACGGCCGTGGAAGACAAAGCGGGCAATACCGCGCTTTGCGCCTATGTCGCGCCTCGGCAGGACGATATTGAAGCGCTCAAATCCGCGCTGAAAGACACGCTGCCTGACTACATGGTGCCGGCGTTCTGGGTGGAGATGGACGAGCTTCCGGTCACCGCAAACGGAAAGATTGACAAAAAAGCCCTGCCGGCACCGGACATTGAAGCGGGAAGCGCCGCTTACAAAGCGCCGGAAACGGAGATGGAGACGCTGCTTTCTGACATTTGGCAGGAAGTGCTCGGTCTTGACCAGATCGGCGTAAGCGATAATTTCTTCACGCTCGGCGGCGATTCGATCAAAGGCATCCAAATGGCGAGCCGTCTGAACCAGCATGGCTACAAGCTGGAGATGAAGGATCTCTTCCAGCATCCGACCATCGAAGAGCTCGTCTCTTATGTGGAGCGGACGGAAGGCAAGCAGGCCGACCAGGGACCTGTCGAAGGCGAAGCGGAGTTAACGCCGATCCAGCGCTGGTTCTTTGAACGAAACTTTACCGACAAACACCACTGGAACCAATCCGTCATGCTTCACGCGAAAGACGGCTTTGATCCGGACCTGGTGGAAAAAACCCTGCAAGCATTGATTGAACACCATGATGCGCTCCGCATGGTTTACCGTGAAGAAAGGGAAGGCATCATTCAGACATACCTCCCTGTCACAGAATGCAAGGCAAGCTTTGACATCGTTGATCTGTACGGAACTGACGAGGATATGCTGAAAAGCCAGATTCAGCGGCTTGCCGATCATCTTCAGGGAAGTCTGGATCTGGAGAACGGTCCGCTGTTAAAAGCGGAGCAATACCGGACAGAACTAGGCGATCATCTGTTAATCGCGATTCACCATCTCGTCGTGGACGGGGTTTCATGGAGAATTCTGCTTGAGGATTTCGCTTCAGGTTATAAACAGGCGCAGCAGCAAAACAGCATCGTCTTCCCGCAGAAAACCCACTCCTTTAAAGATTGGGCGGAGGCGCTGAACACATTTGCGCAATCAGAAGAGCTGAAAAAGCAGGCGGATTATTGGGCGCAGGCAGATGCGGAAGAACTCCAGCCGCTGCCGAAAGATCATGATCCGAACAAACGGCTCGTCAAACATACGGCGGCCGTGAAATGTGAATTGACTGAGGAAGAAACGGCGCAGCTGCTCACAGATGTTCATCATCCGTACGGAACGGAAATCAACGACATTCTGCTCAGCGCGCTCGGCTTAACGATCGGTGAATGGACGGAAAACGGCAAAGTCGGCATCAACTTAGAAGGACACGGCCGGGAAGAAATCATACCGAATGTCAATATTTCACGGACGGTCGGCTGGTTTACGGCCCAATATCCTTTGATTCTGCAGATCAGCAAGGAAGACGGCGTCTCTTCCGTCATTAAAACGGTAAAAGAGACGGTGCGGCGCGTTCCTGATAAAGGTGTAGGATACGGGATTCTCCGGTATCTGTCATCCGATAAAACAGAAAGAGGCGTCACGCCTGAAATCAGTTTTAACTACTTGGGGCAGTTTGACAATGAAGTGAAAACGGAATGGTTTGAGCCGTCTCCATACGATATGGGACGTCAAGTCAGCGAAGAGTCAGAGGCGTTATACGCACTGAGCTTCAGCGGGATGGTTACAGGCGGCCGCTTCGTCATTTCTTGCTCATACAATCAGGAAGAATATGAAAGAAGCACCGTCGAAACACAGATGCAGCGGTTTAAAGACAATCTCTTAATGATCATCCGCCATTGCACGGCCAAAGAGGAGAAAGAATTTACGCCGAGCGATTTCAGCGCGCAGGATCTTGAGATGGATGAAATGGGAGACATCTTTGACATGCTTGAGGAGAATTTAACGTGA
>KSG66_01845
ATGAGCCAGTTCAAAAAAGATCAAGTTCAGGACATGTATTATTTGTCGCCGATGCAGGAGGGAATGCTGTTTCATACTCTCCTGAATCCCGGCCAAAGTTTTTACATCGAACAAATGACAATGAAAGTAAAAGGCAGCTTGAATATCAAATGCCTTGAAGAAAGCATGAATGTGATTATGGACCGGTACGATGTATTTCGTACCGTGTTCATTCACGAAAAAGTAAAAAGGCCGGTCCAAGTCGTATTGAAAAAACGGCAGTTTCAGATAGAAGAAATCGATCTGACACATGTAACGGACAGCGAGCAAACAGCCAAAATCAATGAATACAAAGAACAGGATAAGATCAAGGGCTTTGATTTGACGCGGGATATTCCGATGCGGGCAGCCATTTTTAAAAAATCGGAAGAAAGCTTTGAATGGGTGTGGAGCTACCACCACATCATTTTGGACGGCTGGTGCTTCGGCATCGTCGTGCAGGATCTGTTTAAGGTATACAATGCCCTGCGCGAACAAAAGCCGTACAGCCTGCCGCCGGTCAAACCGTATAAAGACTATATCAAGTGGCTTGAAAAGCAGGATAAACAAGCATCACTGCATTACTGGCGCGGGTACTTAGAAGATTTTGAAGGACAAACGACATTTGCGGAGCAAAGAAAGAAACAAAAGGACGGCTATGAGCCGAATGAGCTGCTCTTCTCACTGCCGGAGGAGGAAACAAAAGCATTTACCGAGCTTGCAAAATCGCAGCATACCACTTTGAGTACGGCGCTGCAGGCGGTTTGGAGTGTATTAATCAGCCGCTACCAGCAGTCCGGCGATTTGATCTTCGGCACAGTCGTTTCCGGGCGTCCCGCAGAAATCAAAGGCGTTGAACATATGGTCGGGCTGTTTATCAATGCTGTTCCGAGGCGGGTGAAGCTGTCTGGGGATACCACATTTACCGGCTTGCTCAAGCAGCTGCAGGAGCAATCGCTGCAGTCTGAGCCGCATCAATATGTGCCGCTCTATGACATCCAAAGCCAAGCCGATCAGCCAAAGCTGATTGACCACATCATTGTGTTTGAAAATTATCCGCTTCAGGATGCAAAAAATGAAGAGAACAGTGAAAACGGCTTTGATATGGAGGATGTACACGTTTTTGAGAAATCGAATTATGATCTCAACCTGTTGGCTTCTCCAGGTGATGAGATGCTGATTAAGCTTGCCTATAACGGGAATGTGTTTGATGAGGCGTTTATCCTGCGCTTAAAATCTCAGCTTCTCACAGCGATTCAGCAGCTCATCCAGAAGCCGGATCAGCCTGTCAATACGATCAGACTTGTTGATGAAAAGGAAAGAGAGCTTCTGCTTACCGGCTTAAACCCGCCGGCTCAGACTCATCAGGCGAAGCCTCTGACGGATTGGTTCAAGGAAGCGGTGAATGTAAATCCTGATGCGCCGGCGCTTACGTATTCCGGCCAGACTCTTTCCTACCGTGAATTAGATGAGGAAGCGAACCGTCTTGCGCGCCGTTTGCAAAAGCAAGGTGCGGGCAAAGGCTCCGTTGTCGCGTTGTACACGAAGCGCTCGCTTGAACTGGTGATCGGCATTCTCGGCGTATTAAAAGCGGGAGCGGCTTATCTGCCGGTTGATCCGAAGCTGCCGGAAGACCGAATCTCGTATATGCTGGCTGACAGTGCGGCAGCCTGTCTGCTGACACATCAGGAGATGAAAGAAAAAGCGGCTCAGCTGCCGTATACAGGAACAACACTCATCATCGATGATCAAGCACGGTTTGAGGAACAGGCAAGCGATCCTGCAGCCGCAATTGATCCCGATGATCCGGCGTATATTATGTATACATCCGGCACAACCGGAAAGCCGAAGGGCAATATCACCACTCATGCCAATATTCAAGGATTGGTCAAGCATGTAGATTACATGGCATTTTCTGAAAAAGATACGTTCTTATCTGTTTCCAATTACGCCTTTGACGCATTTACCTTTGATTTCTACGCATCAATACTGAATGCGGCACGGCTCATTATCGCAGATGAACATACACTGCTTGATACAGAACGGCTCACTGATCTGATCCGGCAGGAGAATGTCAATGTCATGTTTGCGACAACCGCACTTTTTAATCTTCTCACCGATGCGGGAGAGGAGTGGCTGAAGGGGCTTCGCTGTGTGTTATTCGGGGGTGAGCGCGCGTCTGTGCCTCACGTCAGAAAGGCGCTTGAGATCATGGGGCCTGGTAAGCTGATTAATTGCTACGGGCCGACTGAGGGAACGGTGTTTGCGACAGCTCACGTCGTGCATGATATCCCGGATTCCATTTCCTCATTGCCGATCGGAAAGCCGATCAGCAATGCAAGTGTTTATATTCTTAACGGGCAAAATCAGCTTCAGCCATTTGGAGCTGTCGGTGAACTGTGCATCAGCGGAATGGGTGTATCAAAAGGGTATCTGAACCGTCATGACCTGACGAAGCAAACGTTTATTCCAAATCCGTTCAAGCCGGGAGAAACGCTTTACCGCACAGGGGATTTAGCACGCTGGCTGCCGGATGGAACAATTGAATACGCCGGGCGTATTGACGACCAGGTCAAAATACGCGGACACCGGATTGAGCTTGAAGAAATCGAAAAGCAGCTGCAGGAATACCCGGGTGTGAAAGATGCGGTCGTTGTTGCGGACCGCCATGAGTCCGGAGATGCATCAATCAACGCCTACCTCGTGAACCGGACGCCGCTTTCAGCTGAAGACGTAAAGAGGCACTTGAAAAAACAGCTTCCTGCTTACATGGTGCCGCAAACCTTTACTTTCTTAGAGGAGCTTCCGTTAACGACAAACGGGAAGGTCAATAAACGGCAGCTGCCGAAACCGGATCAGACTCAGGCGGCGAAAGAATGGATCGGGCCTCGAAATGCGACGGAAGAAACAATTGCGCACATCTGGTCCGACATTCTCGGCAGACAGCAGATTGGGATTCATGATGATTTCTTCGCGCTCGGAGGCCATTCCTTAAAAGCGATGACAGCAGCGTCGCGCATTAAAAAAGAGCTAGGTACGGACATTCCGGTGCAGCTGTTATTCGAAGCGACGACAATCGCAGACATTGCCGGTTATCTGCTTCACGGTGAAGAAAAAGGTATGAAAGATCTCACCATCATGAATAAAAATCAGTCTGACACACTGTTTACGTTCCCGCCGGTTCTCGGTTACGGGCTGATGTACCAGCCGCTGGCAAAACAGCTGTCCGGCTATCGAATCTGTGCGTTTGATTTTATCGAGGAAGACAACCGCATCGAACGCTACACAGAGCTGATCAATCAGCTCCAGCCGGAAGGACCGGTCAAGATGTTCGGATACTCGGCAGGCTGTACGCTCGCCTTTGAAACGGCCAAACGGCTTGAAGCCGAAGGACGTAAAGTGGAGCGGCTGATCATGGTTGATTCTTATAAAAAACAAGGCATCAGCGACTTAGAAGGCCGCACCGTAGAAAGTGATGTCCAGGCGCTGATGAAGGTAAACAGGGACAATGAAGCGCTGAATAACGAAGCCGTCAAAGAAGGGCTCGCCAAAAAAACAAACGCGTTTTATTCTTATTTCGTGCATACCGTCAGCACCGGCACGGTCAAAGCGGATATAGATCTATTAACGTCAGAACCGGACTTTGCGATGCCGCCGTGGCTCGCTTCGTGGGAGGAAGCCACGACAGGTGAATACCGTGTGAAAAAAGGCTGCGGCACGCACGCAGAAATGCTTCAGGGAGAATGTCTCGAAAGGAATGCGGCATATTTGCTCGAATTCCTAAGGAAGGAACATCTGAAGCTGACAACTTCACGATAG
>KSG66_01850
ATGGTCCAGCTCTTTAAATCGTTCGATACCACAGAAAAAACGCAGCTTATCTGTTTTCCGTTCGCAGGAGGCTATTCCGCATCATTCCGCCCGCTCCACACCTATCTTCAAGGTGAGTGTGAGATGCTTGCCGCGGAACCGCCGGGACACGGAACAAATCAAATGTCCCCCGTTGAGGATTTTGAACAGCTTGTCAGTTTATACAAGCAGGAGTTGAATCTCCATCCTGACCGCCCGTTTGTGCTGTTCGGCCACAGTATGGGAGGCATGGTCGCTTTCAGGCTGGCGCAAAAGCTGGAGCGGGAGGGCATTTACCCGCAGGCCGTGATCATCTCAGCCATTCAGCCGCCGCATGTGGAAAGGAAAAAAGTGTCTCATCTTGATGATGAAAAATTTCTCGCCCATATTATCGAGCTTGGCGGAATGCCGCAGGAGTTAGTGGAGAATAAGGAGGTCATGTCATTTTTCCTGCCTTCTTTCAGATCCGACTACCGCGCGCTTGAAAGCTTCCGTCCGTCTGATTCTCACATGATTCAATCACCCGTCCATATTTTTAACGGGCGGAAAGATAAAAAATGTATCAAAGATGCGGACGGATGGAAAAAATGGGCCGACAATCCCGTATTTCATGAGTTTTCGGACGGCCACATGTTCATATTAAGTGAAACTGAAAAAGTGGCGGAACGAATCTATGAGATTATTAACAGGAGCACGGCAGGCCAATTGTTATAG
>KSG66_01855
ATGAATGATGCAGCAAAAGAGCTGAACAGAACATTATCTGAAGAAAACCCGCACGTGCTTCATATGCTTTCTGATTTGGGCAGAGAGTTGTTTTATCCGAAAGGGGTGCTGACACAATCGGCTGAAGCGAAAGCCAGGGCCGGAAAGTATAATGCCACGATCGGGATTGCCACCTCACAAGGCGAGTCCATGCACTTTTCCCATATTCAAGAGACACTGTCCGCCTATAACCCCGATGATATCTACGATTATGCTCCGCCGCAGGGAAAAGAGCCGCTCAGACAGGAATGGCTGAAAAAAATGCGTCTCGAAAATCCTTCATTAGCCGGCAAAGACATCAGCACGCCGATCGTGACAAACGCTTTAACACACGGGCTGAGCATCGCCGCCGACTTGTTCGTCAATGAAGGGGATACACTGCTTCTGCCTGATAAATATTGGGGAAATTACAATTTCATTTTCGGTGTCCGGCGCAAGGCATCCATTGAGACATACCCGCTTTTTCAGCAGGATGGGCGTTTTAATGCGGCGGGGCTGTCCGAGCTGCTGAAAAAGCAGGAAGAAAAGGCGATTGTTGTGCTGAATTTCCCGAATAATCCGACAGGCTATACGCCGGGGGAAGAGGAAGCGTCAGAAATCGTCAGCGTGATCTTGGAGGCGGCGGAGGCCGGCAAAGAGATTGTCGTGCTCGTAGACGATGCGTATTACAATCTGTTTTACGATGAAACTGCCATTCAGGAATCCATCTTCAGCAAACTCGCCCAAGTGCACGACCGGGTGCTTTGCGTGAAAATAGACGGCGCGACGAAGGAAAATTACGCGTGGGGCTTCCGCGTCGGTTTTATTACGTACAGCACAAAAAGCGAAAAAGCGCTGCGCGTGCTCGAGGAAAAAACAAAAGGGATTATCAGGGGGACGATTTCAAGCGCCCCGCATCCGTCCCAAACGTTTATGCTGCGGGCGATGCAGTCACCGGAATACGAGAAAGAAAAATCGCTGAAATATAACATCATGAAAAAACGGGCTGACAAAGTGAAAGCCGTTCTTGCAGAAAACAAGCACTATGATGACGTATGGACGCCTTACCCGTTTAACTCTGGTTATTTCATGTGTGTCCGGCTGAAAGACATAAACGCCGGCGAATTGAGATTGTCGTTGCTTGAAAAGAGAGGAATCGGGACGATATCCATTAATGAAACCGATTTGCGAATCGCATTTTCATGTGTTGAAGAGGAACACATCGCGGATCTGTTCGAAGAAATTTATCAGGAAGCAAAGCAGCTGCAGAAACAGGCGGAAATATCAGGCTGA
>KSG66_01860
ATGAAGATTTACGGAGTATATATGGACCGCCCGCTTTCTGCAGGGGAAGAGGATCGGATGATGGCGGCCGTGTCCGCCGAAAAGCGGGAAAAATGCCGGCGCTTTTACCATAAGGAGGATGCTCACCGCACCTTGATCGGCGACATGCTGATCCGCACCGCTGCGGCGAAGGCTTACGGACTTGATCCGGCCGGGATTTCATTCAGCGTTCAGGAATACGGAAAGCCGTACATCCCCGCGCTTCCGGACATGCACTTTAATATTTCCCACTCCGGTCGCTGGATCGTGTGCGCCGTTGATTCAAAACCGATCGGCATTGATATTGAAAAAATGAAGCCCGGCACGATTGATATCGCCAAACGGTTTTTTTCGCCGACGGAATACAGTGATCTGCAAGCGAAACACCCCGATCAGCAGACCGATTATTTTTACCACCTGTGGTCGATGAAAGAAAGCTTTATCAAACAGGCCGGAAAAGGGCTTTCCCTGCCGCTTGATTCATTCAGCGTCCGCCTCAAAGACGACGGCCATGTGTCCATTGAGCTCCCGGACGGACATGAACCTTGTTTCATCCGCACATATGAGGCTGACGAGGAGTATAAGCTGGCCGTTTGTGCGGCGCATCCCGATTTTTGTGACGGGATTGAGATGAAAACGTATGAAGAGCTGCTGTAA
>KSG66_01865
TTGAAGCGGGAATTCTTGATGCGCTGGACGTTTTATTTTGCTGGTCTGTTGATTTTGTCTTTCGGGGTATCGTTAACCATTAAAGGAAAAGCTCTCGGCATCAGCCCTTGGGATGCCTTTCATTATGGGCTTTTTCAGCATTTCGGTCTTTCTGTCGGCCAATGGTCCATCGTGGTCGGCGCGGTCATTGTGGCTTTAACCTGCCTGTTCACGAGGACACTCCCGAAAATCGGCGCTATCTTAAACATGGTGCTGATGGGAATGTTTATTGATTTCTTTTCGTTTCTGCTTCCTGAGACGCACGCTTTTTCCTTAGCGGCCGTGTGTTTTTCTATCGGATTGCTGCTGATCGGGTGCGGCGTCGGTATTTACGTATCAGCAGGGCTCGGCGCGGGCCCCCGGGACTCTCTGATGATGCTGATATCTGAAAAAACGGGCTGGAACGTGCAATGGGTGCGGAACGGCATTGAGCTGACGATTCTTGCCGCAGCCTGGATGATGGGCGGACCGATCGGCGCCGGAACCATTATTACGGCTGTTTTGACGGGGCTGATTCTGCGTTTTTCTTTGCCGCAATCCTCTAAACTGTTAACATACGCGATCTCCGGGCGGGCAACGTCCGTTCATTAA
>KSG66_01870
ATGCTTTCCGTCAAAGGATTAAATAAATCATTCGGACAGAATGAAATTTTAAAAAAGATAGATATGGAGATAGAAAAAGGGAAAGTCATCGCCATTCTGGGGCCGTCCGGTTCAGGAAAAACGACGCTTCTGCGCTGTCTGAACGCGCTTGAGATCCCCAATCGCGGCGAGCTGGCATTCTCCGATTTTTCAATAGATTTCTCCAAAAAAGTGAAGCAGGCTGATATTCTTCGCCTCCGCCGCAAATCAGGCATGGTCTTTCAGGCGTATCATCTGTTTCCTCACCGCACGGCGCTTGAAAACGTCATGGAAGGACCCGTTCAAGTGCAAAAGCGCGACAAGGAGCAAGTCAGAAAAGAAGCGATCGAGCTTCTGGAAAAAGTCGGACTGAAAGACAAAATGGATTTATATCCGTTCCAGCTTTCCGGCGGTCAGCAGCAGCGTGTCGGCATCGCCCGCGCGCTTGCGATTCAGCCCGAGCTGATGCTGTTTGACGAACCGACGTCAGCGCTCGATCCGGAGCTGGTCGGCGAGGTGCTCAAAGTGATTAAGGATCTGGCGAACGAAGGCTGGACGATGGTCGTCGTCACCCATGAAATCAAATTCGCGCAGGAAGTGGCCGATGAAGTCATCTTCATTGACGGCGGCGTCATTGTGGAACAAGGACCGCCGGCCCACATCTTTTCCGCGCCGAAAGAAGAACGCACGCAGCGGTTTTTAAATCGTATACTGAATCCTTTGTAG
>KSG66_01875
ATGTTTCTAAGTAACTTGCCGGAGCCCGTGATTGCAACAGCCATTCCTTGGGATTTGGTGCAGCAGTCATTCTGGCCGATTCTTTCCGGGGGAATCTATTACTCGATTCCCCTTACCATTCTTTCCTTTATTTTCGGAATGATCATCGCGCTGATGACGGCGCTCGCCAGAATGTCAAATATGAAACCATTGAGATGGGTGTTCAGCGTATACGTATCAGCGGTGCGCGGCACTCCTCTTCTCGTTCAATTGTTCATCATTTTTTATCTGTTCCCGACATTTAATATTACGCTGGACCCTTTCCCAAGCGCAGTCATCGCGTTTTCATTAAACGTGGGCGCCTACGCTTCTGAAATCATCCGGGCATCTATTTCATCCGTGCCGAAAGGGCAATGGGAAGCCGGTTATACGATCGGCATGACCTATCGCAAGACATTGTTCCGCGTGATCCTGCCGCAGGCGTTTCGCGTGTCCATTCCGCCATTATCAAATACATTTATCAGCCTGATCAAGGATACATCTCTCGCCTCACAGATTCTCGTCGCGGAGCTGTTCAGAAAAGCGCAGGAAATCGGCGCGCAAAACCTTGATCAAATCTTGGTCATCTATATTGAAGCCGCCTTTATTTATTGGATCATCTGCTTCTTGCTGTCAATCGTACAGCACGTGATCGAACGGCGTCTCGACCGTTATGTGGCCAAATAA
>KSG66_01885
ATGGATATCCGGCAATTGCGTTATTTCATCACCATTGCCCAAGAGCAGAAAATCACGACGGCCGCCAAAAAGCTCCATATGGCACAGCCGCCTTTAAGCAGACAGCTGAAACAGCTCGAAGAAGAATTGGGCGTCATTCTGTTTGACCGCAATAAAAAGAAACAAATGACCCTTACATATGAAGGAAATGTCTTTTTGAAAAGAGCGAAAGAGATTCTTCATAAGTTTGAGGATGCCATTATCGAGGTACAAGAGCTGAAGGAAGAAGTGGCCGGGACACTTGCCGTCGGGTCAACCATTTACTGCGCAGCGCTCATGCTTGAGAAAGTGTCACAGATGAAAGAGCGGTTTCCGCATCTCACCTTTAACATTTGGGAAGATGAACCCGTCTCACTGCTTGAGCTTCTGGAAACCCGGCAGATTGACGCCGCCGTCACCACCACCTTGATTAAAAACGACGGCATTGAATCGAAGGAGCTTGAAGACATTCCGTGTGTATTGGTGCTGTCCGAGCATTCAAAACGAATGTGCGGAGAAACGATTAAACTGAATGACATCGCCTCTTTGCCTCTGATCCTTTTGCGCACCGTCAATGGAAGAGGTGTGTATGACCAAGTCCTCCAAGTTTGTGAACAGTACGGTCTCGACCTCCAGGTTGTCTGTGAATGCCATGACTCCGCGACGCTCTTGAGCCTCGTATCATCAGGGTTCGGCGCCACAATTCTGCCTTTGACGATGATTCCCGTCCATATGCGCTCGCATGTCAAAACGGTTATCATCGAAGACAACCCGTTTGTCATGACACCGGCCGTCATCTGGAGGAAAGACAGCTACCTGCCGAAGCCTGTCAGACAGTTTTTGGAATTATTTTGA
>KSG66_01890
TTGACACCACATTTCAAGCGTAAAGGAGGGGTCAATATGAAGCTCGTCATCGGAATGACCGGGGCAACGGGAGCCATATTCGGGATCAGGCTTTTAGAATATTTAAAAGCCGCGGAGATCGAAACCCATCTTGTCGTTTCTCCTTGGGCAAATGTCACCATTACACATGAAACCGATTATACGTTAAAAGATGTCGAGAAACTCGCATCCTATACGTATTCTCACAAAGACCAGGCAGCGGCGATTTCAAGCGGTTCGTTTGAAACGGACGGGATGATCATCGCTCCGTGCAGCATGAAATCACTGGCAAGCATCCGCACCGGAATGGCTGACAATCTGCTGACAAGGTCGGCTGACGTCATCCTGAAGGAGCGGAAAAAACTTGTGCTGCTGACAAGAGAAACACCGCTCAGCCAAATTCATTTAGAAAATATGCTAGCGCTTACAAAAATGGGTTCCGTCATTCTTCCGCCGATGCCGGCATTTTATAACAAGCCGGCTGACATGGATGAATTGATCGACCATATTGTGTTCCGGACGCTCGATCAGTTCGGTATCCGTCTGCCGGAAGCGAAACGGTGGTACGGAATTGAAAAACAAAAAGGAGGAATCTGA
>KSG66_01895
ATGGCCTATCAGGATTTTAGGGAATTTCTCGCCGCTCTTGAAAAAGAAGGGCAGCTCTTAACAGTAAACGAAGAGGTGAAACCGGAGCCGGATCTGGGCGCCGCAGCGCGTGCAGCCAGCAATCTCGGGGATAAAACCCCTGCGCTTTTGTTTAACAATATTTACGGACATCACCATGCGCAGGTGGCTCTGAATGTCATCGGCTCGTGGCCGAATCACGCGATGATGCTCGGCATGCCGAAAGATACGCCTGTAAAAGAACAATTCTTTGAGTTTGCCAAACGGTACGATGCATTTCCGGTGCCGGTCAAACGGGAAGAAACCGCGCCGTTTCATGAAAATGAAATAACGGAAGATATCAATCTATTTGACATCCTTCCGCTATTCAGAATCAACCAGGGGGACGGCGGCTACTATTTGGATAAAGCGTGTGTCATTTCCCGCGATCTTGAAGATCCGGACAATTTCGGCAAGCAAAATGTCGGCATTTACAGAATGCAGGTAAAGGGAAAAGACCGTCTCGGCATTCAGCCCGTGCCTCAGCATGATATTGCGATTCATCTTCGCCAAGCTGAAGAACGCGGCGTGAATCTTCCCGTTACGATCGCGCTTGGCTGTGAGCCGGTGATTACGACGGCTGCGTCAACTCCGCTGTTATACGATCAATCCGAGTATGAAATGGCCGGCGCGATTCAAGGGGAGCCCTACAGAATCGTCAAATCTAAATTGTCTGATTTAGACATCCCTTGGGGCGCTGAAGTCGTTCTGGAAGGAGAGATCCTTGCGGGAAAACGGGAATACGAAGGACCTTTCGGTGAGTTCACGGGCCATTATTCAGGCGGCCGCAGCATGCCGGTGATCAAAATCAAACGGGTATATCATAGAAACAATCCGATTTTTGAACATTTATACTTAGGCATGCCGTGGACGGAGTGCGATTATATGATCGGCATTAATACGTGCGTGCCGCTTTACCAGCAGCTCAAGGAAGCTTATCCGAACGAAATTGTCGCCGTGAATGCGATGTATACGCACGGGCTGATCGCCATTATTTCCACGAAAACGCGCTACGGCGGATTTGCCAAGGCGGTCGGCATGCGCGCCCTGACCACGCCGCACGGACTCGGCTACTGCAAAATGGTCATTGTCGTGGATGAAGATGTCGATCCGTTTAACCTGCCGCAAGTCATGTGGGCGCTCTCAACGAAAATGCATCCGAAACACGATGCAGTCATCATTCCTGACCTGTCCGTCCTTCCGCTTGACCCGGGGTCTGATCCGGCAGGGATGACACACAAAATGATTCTTGACGCCACAACGCCTGTCGCGCCGGAAACAAGAGGCCATTATTCGCAGCCGCTTGATTCTCCGCTGACAACGAAAGAGTGGGAACAAAAACTGATGGACTTAATGAATCAATAA
>KSG66_01900
ATGAAAACATGCCCGCGCTGTGAATCGAAAAAAGGAGAAACCGTCAGCCAATCGCCGGTCAAAGGCGCTTGGGAAATTTACCAATGCCAAACCTGCTTTTTCACATGGAGATCCTGTGAACCGGAAAGCATCACGAATCCGGCGGCATTCAACCCGGCATTTAAAATTGATCCGAAAGAAACGGAGACGGCCGCACATGTTCCCGCTGTCCCGGAAAGAAAAGCGTAA
>KSG66_01905
ATGCTGACGGAGCACTTGCCGAAGGCGCTTTACACGCTTTTAGACGGGATGGAGCTTGAAAAAAAGCAGCACGACGCGTTTGTGCTGCAATCTGTGACAAAAGAAGGCCGTCCGCACGCGGCTATGATCAGCGCCGGTGAAATCGTGGCTGTGAGCAGAACAAATCTCCGGCTCGCCTTATGGAAAAACACGACGACCGTAAAAAGCCTGCTGCATTCGGGACAAGCTCTTTTCATCGCCTGGCACGGAGGAGCCGCATATTACGTCACATTGGAATGTGAGGCGCTTCCGCCGCTGAAAGAGGCGAAACACGAGCGGGAACGGTTCAGCTGCCGCGTGATCACCGTCAAGGAAGATCGGGCGAAATACGCGGATCTGACATCCGGACCGGCCATCCAGCTCCACGAACCGGAAGATGTCTTGAAGAGATGGAGAGAAACACTTGAGGAGTTAAAACGATAG
>KSG66_01910
GTGGCATCTATTGATAAGGACTCTATAACAGAAACTGTGCCGCAAAGAGGCTTTTTCGGTCATCCCCGCGGCTTGTTTACACTGTTTTTCACCGAATTTTGGGAGCGTTTCTCCTACTATGGTATGAGAGCCATATTGCTTTACTATTTATACACGGAAGTCGCTCATGGCGGTCTCGGCTTTGATAAAACGACCGCAGTTGCCATCATGTCCATATACGGGTCTCTCGTATACATGTCGAGCGTCATCGGCGGATGGCTGGCCGACCGGGTATTCGGCACGGCAAACACCGTATTTTACGGCGGAATTTTAATTATGTTCGGGCACATCGCTCTTGCCTTCCCTGGCAGCACGGCGGCGTTTTTTACCAGCATGGCTCTGATCATTATCGGAACCGGCCTGCTTAAACCAAACGTATCCAGCGTTGTCGGAGATTTATATACGAAGGAAGACGAGCGCCGCGACTCAGGTTTCAGCATCTTTTACATGGGGATCAACCTCGGCGGATTGCTTGCGCCGCTAATTGTCGGAACACTCGGACAGAAGTACAACTACCACTTAGGCTTCGGATGCGCCGCGGCCGGTATGTTCCTCGGACTGATTGTTTTCGCTCTTACGAGAAAGAAATACCTCGGCAAAGCAGGCTCCAATGTACCGAATCCGATTTCTAAATCATCAGTGATCGGCACGGGAATCGGAGTGGTCATCGCAGCAGCCGTTATCGTCGTTCTGATTCAAACCGGCTGGCTGACGATCCAGCGTGTGATTGACACCGTCAGTATCCTCGGCATTGTCATTCCGGTTATTTACTTTATCGTGATGTTCACGAGCAAAAAAGCGACGAAAACGGAAAAATCACGGCTTGCGGCTTATGTTCCGCTGTTTATTGCAGCCGCAATGTTCTGGGCGATTCAGGAGCAGGGCGCGACGATTCTTGCTTTATATGCGGATCAGCGCACGAGACTTTCCTTTGCGGGCATGCATCTTGAGTCTTCATGGTTCCAGTCTCTGAACCCGTTATTCATCGTTATTTTCGCGCCGGTGTTCGCGTGGATCTGGATGAAGCTCGGCAAACGCCAGCCTTCAACACCGATTAAATTCGCGATCGGCATTATCCTTGCCGGATTATCATTTTTAGTCATGGTGCTTCCGGTTATGGGCGGAAGCGGCGAGCTTGTGAGCCCGCTTTGGCTTGTGCTCAGCTTCCTTTTGGTTGTGCTTGGTGAGCTTTGCCTTTCACCGGTCGGTTTATCCGTCACAACGAAACTTGCGCCTGCCGCTTTCTCAGCGCAGACGATGAGCATGTGGTTTTTAACAAACGCCTGCGGTCAAGCCCTGAACGCAAAAGTAGTCGGTTTGTTTGATAAGATTTCTGAAGCGGCCTACTTCGGCTCAATCGGTCTTATTTCGATCATTCTTGGTATTATTTTGATTCTTCTATCTCCCGTTATTAAACGGGCGATGAAAGGCGTACAATAA
>KSG66_01915
TTGCCGAATTGTATATTGGATATTACGGATTGCGGTGTGGCGGCAGACGGAAAAACCGACGTGACGGTAGCCATCAATCAATGCTTGGCCAGGGCCGTAAGCGAAGGCTGTCATACAGTGTTTTTTCCGCCCGGAACGTATAAAATCAACGGCACGCTTGGCGGGGACAGAAGCCAGCCGTTTCGGAACGCCGGGATTAACGTGCCGAGCCATCTCACCATCGTTTTAGATCCGGAATGCACGATTAAAGTGGCGCCGAACAGCTCCTGGGGCTACTCGGCTTTCTATATAGGCAGGCGTGAAAATGTCACCATCACCGGCGGCCGGATCATCGGGGAACGGGATGAACACACGTATACCAATGTCCCTTTGCGGTCGACCCATGAATGGGGGTTTGGAATCTGTATTGAAGGCAGCAGCAATGTGCTGATCGAAAATGTGAAGATTTCGGATTTTACGGGAGACGGCATAATTGTCAGCCCGCTCGGGTTAAAAACAAACAGTGATTACGAAACTTCAGAACAGGTGACCATCCGCCGCTGTGAGGTCAGGCAGTCAAGGCGGAACAACATTTCAATCACCGGCTGCAATACCGTTACGGTGGAAGAATGCGTGATTGAAGACGCCGGGCAAGGGAACGGAACGGCTCCGAAATTCGGAATCGATATTGAATCGTACGGAGAAGGCGATATTGATTATGAGGAAGCTCTTCATATTACGGTCCGCAACAACTTCTTCTCCGGAAACGCCGCAAGCTCAGTCACCAATTTTAACGGATATAATGTGTTAATTGAAGGAAATCATTCCGATAACACAATCAGCTACGGGTATGGGGCACATACCGTCATTTCGGGGAATGTCTTCTTTCGGTCAGACGGCGGCTCAAGAACCGCAGTCGCCGGACAAGGTGTGTCACAGGGACAGGACAGCAGCAATGCCGTCATTTCCAACAATCTGATTACCGGTTTTTCCACCGGAATAGATGTAAGGGGAAAAAGCGTCCTCGTCACCCACAACAAAATCAATCAATTTGAAAATACGGGCATCTCCGTCTATCAGGCAGAAGATGTGACCGTTGACGGCAATGTCATTGAAAACGGACGTTCCGAAACGAGACGAAGCACGGGGATGCGGGCGACGCTGTCGGAAAACGCCGTTTTTACGAATAACACTCTGAATCAGGTGACAGACGGAATCAGCATGTCGGCCGGCAATATCACCGTAAAACAAAATGTGCTGAAATCGTTCAGCCGGGGCATATGGGTCACAGGCGGAAATGCCGTTATTGAAGGAAATACGCTCATTCCGAATGCGTATCAGGGCGCCGCGGAGTCCTATGCCGTATCTGTAACAAATGAAGCCAGGGCTGTCATCAAAGGCAATCTCTTTAAGAACTATAAAAACTATCCCGTATTCAGTTCAACATCCTTGGGAACCTCTGTCATCAGCAACCGCTTTGAATCATCACCGCTCGTCGTTACCGTGTATCTGAACTCAGGCACGCATGAAGTCATAGACAATACGCTCACGATCAACCGAACGGCGGGCAGCCCGATCGGCATCTATCTGAACGGAGCCTCCAATTCCCTCGTGTCGGGCAATACCATCAACAACCTTTCCGCCGCTTCTGCTTCCGCCATCCAAACCAATTCCTCCGCAAGCACCAAAATCATCGGCAACCGCATAATCAGAGGCGTCATTGTGAAACACACGACAGATACGGAAAGCGGAAATATCGTCATCTGA
>KSG66_01920
ATGAAAATATTGGGAGTTTCATTTTTTTTGCTGGCTGCCTTGCTGGTGATTTCACTCGCGATGGATATGCTACAAGGTTTCAGTTTCTATGGAGCGGTCCAAAACAACCTGTCCGCTTTTAAATTGACCACCTTCTCAGAATGGCTGATGCTGTTTTTATTCGCCCTCTTTTTAATCAGAGAAATGATCGCTTTATATAAATCAGGTAAAAAAGATGCCTGA
>KSG66_01925
ATGCCGCCATTTTTTAAGCAGAAGAAACAAAAAAAAGCCGATCAAAACGACCGTGACAATGAAGACAGAAAAGAAGCGGCCAGCCAGCCGGACAAAGAGCGGGATGAGCCGATCTCCCTCAGCTTAAAGCAAAATATGAAGAAGCTGTCTGAGAGGTTCGGCAACAGTGCCGATGTCGTCATCCGCCGGCTGAAAATCGGAAAAGAAGAGCTTCCGGCCGCAATTGTGTATATCGCCGGTTTGGTAGACGAACAGCTTGTCAGCCAATCCCTTCTGGAGGATTTAATCGACATCCCGTCCGTTCAGCCGGAACAAGCGGTCTGCCTGATATACGATAAAACGCTTGCGATCGGCGGGGTGAAAGAGGAGGAAAAATGGAAAAGTCTTTATGCCGGGCTGGTGGCGGGCAGCACGCTCATTTTTGTCGACGGGGCTGACAAGGCGCTGATCGCCAGCACGGAAGGGGGAGAGCACCGGTCCATTCAAGAGCCGAGCACTCAGGTCTCTTTCCGCGGCCCGCGGCAGGGATTCACTGAATCTCTGCAAACCAATATTTCCATGATCCGCAGGTATGTAAAAACGCCTGATGTATGGGTTGAAAAAATGGAGATCGGACACGAAACGAATACGGATGTCGCGCTGATGTATATTAACGGAATTTGCGATAAAAAGCTGATTAAGGAAGTCCGCAAGCGGCTGAAGCACATTGACATCGACAGCATTCTGGAATCCGGCTACATTGAACAGCTCATTGAAGACGCGCCGTTTTCTGTGTTCCCCACCGTATATCATACGGAGCGGCCGGACGTTGTGGCGGGGAATCTGCTGGAAGGACGATTTGCGATTATAGTGGACGGAACGCCGTTCGTTCTCCTCGCGCCGGCCTTATTTATTCAATTTTTTCAATCGGTTGAGGATTATTATTCACGATTTGATATCGCCACCAGCATCAGGGTGCTGCGGGTTTTGATCTTCTTCATTTCACTGGTGGCGCCGGGGATTTATGTGGCGGCGACGACCTTTCACCAGGAAATGATTCCGACGCAGCTGCTGATTGTCATCGCGGCCCAGCGGGAGACGGTGCCGTTCCCGGCCGTGATTGAAGCGCTGACGATGGAAGTGGCCTTTGAGATTCTCAGGGAGGCGGGTGTCCGGCTTCCGAGAGTTGTCGGCTCCGCCGTTTCCATAGTCGGAGCGCTTGTCATCGGCCAGGCCGCCGTACAGGCCGGCATTGTTTCCCCGGCCATGGTTATCGTCGTCGCCCTGACGGCGATTGCCAGCTTTGCGACCCCGGCTTTTGACATGGCGATATCTGCGCGGCTGATCCGGTTTCTCTTTATTCTGTCGGCGGCGGTCATGGGATTTTACGGGCTGATTCTGGGCATTATCATGATGTTTGTCCATCTGTGCGGCCTGCGTTCATTCGGATTTCCGTATATGTCCCCGCTCGCTCCTTTAACCCCGGGCGGACTGAAGGATTCCCTCCTCCGCGCTCCGTTATGGGCGGATGAAAAAAGGCCGGGACTGCTCGTGCAGGAAAACAACAGGCGCCAAGGGGAACATCAAAGACCGAAACCGGAGACATCCAGAGGAATGGTTAATAAAGATGTAGAAGAGGGCGACGGTAATGAAAAGACGTAA
>KSG66_01930
ATGAAAAGACGTAAATGGATGCTTATCCTTTGTACGATGGTTTCCCTTATGTTTGTATCCGGATGCTGGGATAAAAGGGAGCTGACCGATTTAGCGGTGATCTCCGCCATCGGTATTGACCGGACCGAAACGGGAAAGTACGTCCTTCACTTTCAAATTATCAATCCGGGAAACGTGGCCGGCGGTCTGCAGGGCGGCGGAGCGGGAGACCGGCCTCCGGTTTCCGTCTATTCGGTGTCCGGAGACAATTTGACGGAAGCTTTGAGAAAAGGCTCGATGAAAGTGTCCAGGAGGCTCTATTTTGCGCATACAAATCTCGTGGTGTTCAGTGAAAAACTGGCGAAAGAGGAAGGGCTCAGTTTTATTCTGGACAATCTTGACCGCGACACCGAATTCAGGACGACCGCAACCGTTGTGATTGCGCATAATTCCAAGGCGGAAGACATTATTAAAGTGCTGACGCCGATTGATAAAATCCCTTCCAATAAAGTGAACAAGACGCTCAGCTTCACGCAGGAACAATACGGCAGAGTCATTAAAACCAGCCTTCAGGACGTTCTGATTGATCTCGCTTCTCCGACCGGGTCGCCGTTTATTCCTGGTTATGAAATGCACGGAGACGATAAAGCCGGTCCTACGATGGAAAATACGCAGACAACTGAACCGAAAGCAGTGCTGTCAGCGGACGGACTGGCGGTGTTCAAAAAGGATGGGAGGCTGGATTACTGGATTGAGGATGACGACAGTGTGGGGGCTGTATGGCTGCTCAATAGGATCAAGCATACGTTCATCAATGCGGATTGGAAGAACGTGAAGCATGCAATCAGTCTGCAGGTCACCCGCCAGAATACAAAGGTGACGGCCACTTTTCCGAACGGAAAACCGCATATTCACGTGCATGCTCAGGTCGAGGGGCTGGTGGACGCTGTCAGATACCCTTTCCATCTGTCTGATCCGCAAGTGCTGATGACGATGCAAAAGGCGCTCAGCGTGCAGCTTGAGAAAGATATCACCAAATCGATTGAAGATATAAAAGCCCATAAGAATGACTTCGTCGGCTTCGGAGACCTGATCTATCGGAAGCATCCGGACAAATGGAAAAAGTTCAAAGGGAAGTGGGATGAAGAATATTTCCCAAATCTCCCCGTAGATGTCAAAACGGAAGTCATTATCAGAAGAACGGGCTTGCGGAATAATCCTCTCTCAGACAAGCTTGAGCATGATTGA
>KSG66_01935
ATGGAAAATGCGAAAATCGGCACGCGTCAGCTGTTTATTATGATCATTTTGTTTGAATTGGGCAGTTCGTTATTGATCCCGCCGGGCACGATGGCCGGGCGGGATGCGTGGCTGTCCGTGCTTCTCGGGTGCGTTACCGGTCTCGGACTTTTCTACGTTTATCAGGCGCTGTATCAATTTTTTCCTGAGTCTTCTCCGAGAGATTACATGAACGAACTGATCGGCAGACATCTGAGCTGGGCGGTCTCCCTTCTTTATATTCTCTATTTTGCTTATATCGCCGCCCGCGTATTGCGGGATTTTGGCGAAATGCTTGTCACCTTCGCCTATCAGGACACGCCGATTTTAATTGTGAATGCCATGCTGATGATCGCCGCGATATTTGCGGTCAGAAAGGGAATTGAAGTGATAGCGAGAGCCGGCGAGCTGCTGTTTGGCATTATGTATTTCCTGACAGCCGTCGGGCTGATCCTCATTATCAGCTCAGGCACGATAAACCTCAGATTTCTCCAGCCCGTTTTAGCGGAGGGTGCAGGAACGGTCATTTATTCCGTGTTTAAACAGACGATGTTCATCCCGTTCGGTGAATTAATCGTGTTTGTCATGATTTTCCCTTATTTAAAAGATCGGAAAAAGGTGAAGAAAACCGGATTTATGGCGATTATCATCAGCGGGCTGTTTTTGGCGATGTCAGTGGCGATTAATATTTGTGTGCTGGACGTCAACTTAATGCTCCGCTCTCAATTTCCGCTGCTGAGCACCATACAGACAATTAAAGTGGAAGAGTTTTTAGACCGGCTGGATGTCTTTTTCATGCTCGTGCTCGTCATCGGCGGTTTTTTCAAAGTCAGCCTTTTTACATATGCGGTTGTCGTGGGCGTGTCCACGCTGTTTAAAGAAAAAAATCCGTCCCAGCTGGCCTTCCCGGTCGGATTGGGGGTGCTGATTCTCTCCATCAGCATCGCAAGCAATTTTTCGGAACACATGAATGAAGGCTTAAACATTGTGCCGATCTATATTCATCTTCCGTTTCAAGTGCTGTTCCCCGTTTTGCTGCTTATCATTGCCGTTATTAAGAAAAAGGTCAAAGGGACCGTCTATACAGTTTCGAAGAAATAA
>KSG66_01940
ATCATGACAAAGAAAAAAGAAATCAAACTCGGTGTGTTTCTCGCGGGCACCGGCCATCATGTCGCTTCTTGGAGACATCCTCAGGCACCGGCGGACGCGAGCATGAATTTGGATTATTTCAAAGAACTGGCGAAAACAGCTGAGCGGGGGAAATTGGACATGCTGTTTTTGGCGGACAGTTTATCAATAGACGGCAAATCACATCCGAATGTGCTGACGCGCTTTGAGCCGTTTACGCTGCTGTCGGCGCTCGCTCAGGTCACATCCCGCATCGGTCTGACGGCGACCGCATCTACCACATACAGCGAACCGTTCCATATCGCGAGACAATTTGCATCGCTTGATCATCTTTCCAACGGCCGTGCGGGCTGGAATGTCGTCACATCTTCGATTGAATCGACCGCGCTTAATTTCAGCGGCGAAAAGCATCTTGAGCACCATCTCAGATATCAGCGCGCGGAAGAATTCGTTGAAGTCGTCAAAGGATTATGGGATTCGTGGGAGGAAGACGCCTTTATCCGTGACAAAGAATCAGGAGCATTTTTCGATAAAGACAAAATGCATGAATTGAACCATAAAGGAACATATTTCTCCGTGAGAGGGCCGTTAAATGTCGCCCGCACACCACAAGGGCGCCCAGTCATTATTCAGGCCGGATCATCAGGAGACGGAAAAGCGCTGGCAGCCAAAACGGCGGAAGTCATTTTCACCGCGCAAAATCATTTGGAGTCCGCGCAGGAATTCTATCAATCTATTAAAGAACAAGCGGCTTCTTTCGGCCGTGATCCTGAAAAAATCGCGATCATGCCGGGAATTTTTCCCGTTATTGCCGATACCGAAGAAGAAGCGCAGGCAAAATATGAAGAGCTCCAAGACCTCATCATTCCGTCTGTCGGCCTGAACATTCTGCAAAACTATCTGGGCGGCGTCGACCTTTCCGCCTGCCCGCTTGACGGCCCGCTGCCTGAATTGGATGCGGATGCGTCGAATGCCGTTAAAAGCCGGTTCAAGCTCGTTCAGGAGATGGCCAAACGCGATAACATGACCATCCGCGAGCTGTACAAATATGTGGCGGGTTCAAGAGGCCATCATATCTTTGTCGGAACGCCGGAACAGCTTGCCGATAAGATGGAAGAATGGGTCGGAAAACAAGCTTGTGACGGTTTCAACATCATGCCGCCGCTTTTGCCTGAAGGTCTCACTCTTTTTGTAGACAAAGTGATTCCAATTTTACAAGAACGGGGCGTGTTCAGAAAAGAGTATGAAGGAACGACGCTCAGAGAACATTTCGGACTGGAAAAACCGGCAAACCGATATGCCGACTAA
>KSG66_01945
ATGTCAAGACAATACCGGCTCGCAACGGAGGCAGACGCTGATGAGCTGCTTTCACTGACACTGCGGGCGTATGAACCGATCCGCAAGCTCGGCATCAACTTTGCCGCAGCAACGGCGGATAAGGAGCTCGTTTTGAATAACATACAAAAAAACGCCTGTTACGTTTTGGAGGAAGACGGACGGATTCTGGCGACGATTTCTCTGCGGATGCCGTGGGGGCCGAATCCCGGGCCGTACGGTGTCCCTCATATTTGGTGGTTCGCCGTCGATCCTGAAACCGGAAAAAAAGGGACGGGCTCAGACATGCTGGAGTGGCTGGAGAATACAGTGCTCCGCGATACATTAAAAGCGCCTTTCGTGTCACTAGGCACAGCGGACAAGCATCCGTGGCTGATCGGCATGTACGAGCGGAAAGGCTACGTCCGTGCAGGCGAAAAGGATTTAGGAAAAGGGCACATCACCATTTATTTAAAAAAACAATTGCAGGATTAA
>KSG66_01950
ATGAAGAAGAAAACATGGGCTTTGCTGCTGTCTGCCGCGCTTTTGGCGGTCTTAACAGCATGCGGAAACGGAAACGAAAGCGAAGGCGGCGATAACGTACTGCATGTAGGCGCCACGGGGCAAAGCTATCCGTTCGCATATAAAGAAAACGGCAAGCTGACCGGCTTTGACGTGGATGTCATGGAAGCCGTCGCGAAAAAAATCAACATGAAACTGGACTGGAAGCTGCTTGAATTCAGCGGTCTGATGGGAGAGCTCCAGACCGGCAAACTCGACACCATCTCAAACCAGGTCGCTGTCACGGACGAACGCAAGAAAACGTATAACTTCACAGAACCGTATTCGTATGCGGGCACTCAAATCGTCGTCAAAAACGATAACAAAGACATCAAATCAGTCAACGATCTAAAAGGAAAAACAGTGGCGGCCGTTCTGGGCTCAAACCACGCGAAAAACCTTGAGAGCAAGGACCCGGATAAAAAAATCAACATTAAAACGTATGAAACACAAGAAGGTACGCTGAAAGACGTGGCTTACGGACGGGTTGACGCTTATGTGAACAGCCGCAGCGTCCTGATCGCCCAGATCAAAAAGACAGGTCTGCCTCTGAAATTAGCAGGAGACCCGATTGTCTATGAAAAAGTCGCTTTCCCGTTTGCGAAAGATGCGGCTCACGATAAAATCCGCAAAAAAGTAAACAAAGCCATTGAAGACCTGCGAAAAGACGGCACGCTGAAAAAGCTGTCTGAAAAGTATTTTAAAGAAGACATCACAACGGAAGCAAAGCATTAA
>KSG66_01955
ATGAACAGCATTGATTGGGGATTTATGTTTTCAGCTTTTCCCGCGTTAATCGAAGCCTTGCCGATCACATTACTAATGGCCGTCGCGGCCATGGTATTTGCCGTGATCGGCGGCCTTATATTAGCGCTTATCACAAAAAATCGTGTTCCTGTGCTTCACCAGCTGTCAAAGGTGTATATTTCATTTTTCCGGGGCGTGCCGACGCTCGTGCAGCTTTTCTTAATTTATTACGGCCTGCCCCAGCTCTTTCCCGGAATGAGCAAGATGACGGCGTTAACTGCGGCGATTATCGGGTTAAGCCTGAAGAATGCCGCCTACTTGGCTGAAATCTTCCGCGCGGCGCTCAACTCAGTCGATGAGGGGCAGCTTGAAGCCTGTCTGTCTGTCGGAATGACAAAATCCCAGGCGTACAGACGGATCATTTTCCCGCAAGCCGTCAGAAACGCGCTTCCCGCGACGGGAAATACGTTTATCGGCCTGTTAAAGGAAACATCGCTCGCCTTTACATTAGGAGTGATGGAAATGTTCGCCCAAGGAAAAATGTACGCATCAGGCAACCTCAAATATTTTGAGACGTATTTAGCCGTCGCGGTCATGTACTGGATTCTTACGATTATTTACAGTGTGCTGCAGGATCTGCTCGAACGGGCGATCAGCAAGCCTTATCGCACATAG
>KSG66_01960
ATGATACAAGTCAGACATATTCGAAAAGCATTTAAAGACCTTACCGTACTTGACGGGATCGATCTTGAGATCAAAAGCGGCGAAGTCACGGCCATCATCGGCCCGTCAGGCTCGGGAAAATCAACGCTCCTCCGTTGTTTGAATCTGCTGGAGCGCCCGGATGACGGCATCATTGAAATCGGTGATGCAAAACTGAATGCAGCGTCCTATTCGCGCAAAGACGTTCATAAGCTTCGCCAGCAGACGGCGATGGTGTTTCAGAATTACAACCTGTTCAAAAACAAAACCGCCCTGCAAAATGTGACAGAGGCGCTGATCACCGCGCAAAAGAAACCGAAAAAAGAAGCGGAACAGATCGGTATGGATCTGCTGCGGCAAGTCGGTTTAGAACACAAAGCGGACAGCTACCCGATTACGATGTCGGGCGGGCAGCAGCAGCGGATCGGGATTGCGCGCGCCTTGGCCGTTGATCCTCACGCGATTTTACTGGATGAACCGACTTCGGCCCTTGACCCTGAGCTTGTAGCCGGGGTGCTCCAAGTCATCAAATCAATTGCCGAAAAACAGACAACCATGATCATCGTCACGCATGAGATGACTTTTGCTCGTGAAGTGGCCGACAAAGTTATTTTTATGGCAGACGGACGCATCATCGAACAGGGAACGCCGGAAGAGCTGTTTGACAATCCGCAGAACGAACGGACGAAAAAATTCATTAAGCAAGTGGGAGAGCCCGCCGAACTTGTCTAA
>KSG66_01965
ATGGCAAATGAAACGTATGAATCATTAAACAAACGTTTAATCAATATCCGCCGCGACCTTCATGAACACCCTGAGCTGTCAGGCGAGGAATACGAAACGACGAATAAAATCCGCCGCTGGCTGGAGGAAGAAGGAATCACGGTTCTTGATATGCCGAAACTTCAAACCGGAGTGATCGCTGAAATCAAAGGAGACAAAAGCGGCCCCGTCATCGCCGTCAGAGCGGACATCGACGCATTGCCGATCGAAGAGAAAACAAACCTTCCGTTTGCTTCGCGCAACAGCGGCGTGATGCACGCCTGCGGCCATGATTTCCATACGGCATCTATCCTCGGCACGGCTTTTTTATTAAAAGAGAGAAAGCATGAGCTGAAAGGAACGGTGCGGTTTATTTTTCAGCCCGCGGAAGAAATCGCCGCCGGAGCAAGACAGGTCATTGAAGCCGGCGCGCTTGACGGTGTATCGGCGATATTCGGCATGCATAACAAACCTGACCTCCCCGTCGGTACGGTCGGTCTGAAAGAAGGCCCGCTGATGGCGAGTGTCGACCGCTTTGAAATCACCGTTAAAGGAAAAGGCGGCCACGCCGGAATCCCTGATAACAGCATTGATCCGATTCAGGCGGCAGGGCAGATTACCGGCGGCCTGCAATCAGTTGTCAGCAGAAATATCAGCTCGCTTCACAATGCCGTCGTCAGCATCACAAGAGTTCAAGGCGGCAGCTCTTGGAATGTCATCCCGGACCATGTTGAAATGGAAGGCACCGTCCGGACGTTTCAAAAGGATGCGCGTGACGCTGTTCCGAAACATATGAAGCGGGTTGCCGAAGGAATCGCAGCCGGGTTCGGGGCAGAAGCCGAATTCCGTTGGTATCCTTACCTTCCGACAGTGATGAACGACGCCCGTTTCATCCAGGCGGCGGAACAAACGGCTGAAGATCTCGGGCTTCAGACCGTTCGGGCAGAACAGTCGCCCGGCGGCGAAGACTTCGCGTTATATCAAGAAAAAATCCCCGGCTTTTTCGTCTGGATGGGAACAAACGGAACAGAAGAATGGCACCATCCCGCCTTCACACTCGACGAAAAAGCGCTCCCGGCAGCGGCTGAGTTTTTCGCCCGGCTTGCCGTCAATGTATTGGAGCAGACGGAATGA
>KSG66_01970
ATGAATACGGAAAATCTGACGGCCGGGCTTGCTGAGGCCGTCATGTCGTCTGTGCCGGAAACATCCGCTGAAGCGATGAAAGAAGCGCGCAAAGGACTGCTTGATTTTACAGCGGCAGCTTTTGCGGGGAGACGGGATAAAGGAGTTGAAAAGCTGGTAAAACTGGCCGAAGAAGAAGGCGGGGTGCCGATAGCGCCGCTTATCGGCAGAAATCAAAAAACCACGCCGTCCCAATCCGCGCTCATTAACGGATTCATCGCACATGCGCTTGATTTTGACGATGTTCATTCTGATGTAAGAGGACATCCGAGCGCAGTCATCCTCCCGGCTTTGATTGCAGCCGCATCAGCCGGCCGTATAGACAAGGGCCGCTTTCTCGGTGCTTATGTGACGGGAATCGAAGTGATGGCGCGGATCGGCGAGTCAGCTGGAAGGCATCATTACGAGAAAGGCTGGCACAATACAGGAACGTTAGGTGCCATTGCGGCCGCATGCGCCGTCGGATTCGCGGAGAATCTGAATCAAATCCAATTGCAGAAAGCAATCGGGTTTGCGGCCGCCCGTTCCGGAGGCATGAGAGTGCAATTCGGGACAGAAATGAAGCCGCTCCACGCAGGACTGGCCGCTCAAGCCGGATTGTTCGCCGTAAAGCTTGCAAAGGCCGGTTTCGGCGGCTCAGTTCATGCGCTCGACGGGGAGAAAGGTTTTTTCGGACTGTACGGCGATCTTGAACGGGCAGAAACCCTGCTTGTAAACAGGTGGGGAAACCCTTGGCGGATTGTGAGCCCGGGACTTTGGTTTAAGGTTTATCCGTTTTGCTCGGCGGCTCATCATGCGGCGGACGCCATTCTCAAGCTGAAGGCCGAACATGGTCTCACTTTCGGCCAAACGGAACGGATCGACGTGATTTATCCGCCGGGCGGGGACGCCGCATTGACAGAACGGCGTCCGAAAACAGGCGAAGCGGGAAGATTCAGCGTGGAATATGTGATCACCTTAGCTTTGCACGGTAAGGATTTTTCAGTTGAACATTTCACATCCGAGCCGATTCCTGAATCCTTTCAAAAAGGATTTGAGCGGATTCACCGCAGCTGCGATGACCAAATTCAGCCGGCTGAAAACGCCGTTCCGAAGGGCCGTTTTACAATTGTACGGGTTACGGCTTCCGGCGGTCATGTCTATGAAACACGTATCGACTGTCCGAAGGGAGCGCCGGGAAACGGCCTTTCTGAAAAAGACATTGAAGACAAACTCCGGCTCGCTTTGCCGGGGGAAGAGGAAAAGGCGGAAGAATTGATCAAAGCAGCCGGACAATCAAATATTGACCGTTATTTACAGCTGATATAA
>KSG66_01975
ATGAGCCTATTAACCTTTCAACAGACCGGCTACTGGTACCAAGACAAATCACAGCCGCTGTTTCAGGATATAACGATCAGCTTTGAAAAAGGGAAGTTTTATACAATTGTCGGCGCCTCCGGGACGGGGAAAACAACGTTTCTGTCTCTGGCGGGCGGCCTTGATACACCTAAAGAGGGAAGCATCCTTTATAACGGAGAAGACATCTCCAAAATCGGATTAACCAAATTCAGAAATCAATATGTCTCTATCGTCTTTCAATCTTATCATCTGATCCCGTATATGACGGCGCTCCAGAATGTCACAACAGCGATGGAGATCACCGGCTCTAAGGAGAACAACAAAGATGCGTTCGCGCTCAGCATGCTGAAAAAAGTCGGCATCACCGAACAGCAGGCCCGTCAGCGAGTGCTGACATTAAGCGGCGGACAGCAGCAGCGCGTTTCAATTGCGCGGGCTTTCTGCTGTGACACGGATTTGATTTGCGCGGACGAGCCGACGGGAAATCTCGACGAGGATACGTCAAAGGAAATCGTCCGGCTCTTTCAGGACTTGGCACATAAAGACGGCAAATGCGTCATCATGGTGACGCACGACGAACAAATTGCCAAAGTGTCTGATATCAACATCCGCTTATCAAGAGGAAGTTTCACGGTCAAAGAAAACGGCACGGCCGTTTCCTGA
>KSG66_01980
ATGAACTTTATAAAAAGAGCCTTTTGGAGCATGAAGGAAAAAAAGGGAAAAACATTTTTGCAGCTGGTTGTGTTTTCAGTGATTTGCATTTTTGTCCTGTCCGGTCTTACGATCCAGTCAGCGGCAAAGAAATCAAGCGAACTGGCAAGGCAGCAGCTCGGCGGGAGCGTCACACTCCAGGCTGACCGCCAAAAGCAAATGGCGCAGCAGCAAAAAGACGGTGAAAAGAGGACGTTTGAATCAACGCCGATTTCCGTCTCAGATGCCAAGAAGCTTACATCTTTACAGCATGTTAAAAATTACAACTTCCTCACGACAGCGTCAGCAAATGCAGAAAGCTTTGATGCGATAAAAAGCTCAGGCGAATCAGCCAGTTCCGGCGCCGGCCGTTTTCAAGGCGGCGGAAGACAGATGATTTCAGCGGATATCTCGATCGAAGGCGTGCTCTCTACGGCATTGCTTGATGATTTCACAGGCGGGAGTTCAAAAATCACTGACGGACGCGCTATCACAAAAACAGATGCGGACGCAAAAGTCGCCGTGATTAATGAAACGCTGGCAGACCAAAATAAGCTGAAAGTCGGCGGCTCCATTACCGTTTCCTCAGCAGCGGATGATTCTTTGAAAACGAAGCTTAAAATTGTGGGAATCTATAAAACAACATCATCAGGAGACGATCAGGCACAGCATTTTTCATTCTTAAATCCTGACAATAAAATCTACACGCCTTACACCGCCGCGGCGGCGTTAAAAGGGTCTGATAACAAAAACAAAATCAGCTCAGCCGTTTATTATATGGATGATGCAAAATATATTGACTCATTCGTTGCGGCTGCGAAAAAAACATCTATAGATGATAAAACCTACGCGCTGACGACAAATGATCAGGTGTATCAGCAAATGGCCGGTCCGATTGAAAATGTCGCGTCATTTTCTAAAAACGTGGTATACCTTGTATCCATCGCGGGCGCGGTCATTCTCGGGTTGATCGTGATGATGTCGATCAGGGAACGCAAGTATGAAATGGGTGTCTTGATGGCGATCGGCGAAAAGCGCTGGAAGCTCATCGGACAATTCTTAACGGAAATTCTGGTTGTCGCCGTTATTGCCATCGGGATCGCATCCGTCACGGGCAGCCTTGTGGCGAATCAGCTCGGAAATCAGCTTCTTTCCCAGCAGGTCAGCTCAGCCGATGATTCACAGCAGCAAACAAGCGGCTGGGGCGGCGGAGAAATGCCGCGGGGAGGCGGCTTGTTCGGTCAGCATTCATCCGGCGCGGATGTCATCAGTACAATGCAGGTAAACGTCTCGCTGAATGACCTTCTGATTCTTGGCGGGATCGGCGTCGCAATTGCCGTCATCGCCACATTACTGCCGTCTGTATCAGTCATGCGGCTTCACCCTAAAACGATCCTGACCAAGCAGGAATAA
>KSG66_01985
ATGAAGATATTAATGATAGAAGACAATATAAGCGTATGCACCATGACGGAAATGTTCTTTTTTAAAGAAGGGTTTGAAGCCGAATTTGTCCATGACGGAGTGGAAGGCTATCAGCGGTTCACGGAAGAGGACTGGGATTTGGTCATTCTGGACATTATGCTTCCATCCATGGACGGAGTGACGATCTGCCGGAAAATAAGAGAGACGAGCAGTGTGCCGATTATTATGCTGACCGCAAAGGACACGGAGTCTGATCAGGTGATCGGGTTTGAAATGGGGGCCGACGATTATGTCACCAAGCCGTTCAGCCCGCTGACACTAGTAGCGCGGATTAAAGCGGTGATCAGAAGATACCGGGCGACGGGGCAGGCCGTAAAAAGTGACGAATTGATCGAAACGGCGTGTTTTTCAATCAATAAGAAGACGCGGGAAGTGTTTCTGCACGGAAAACCTGTCGAGAATCTGACGCCGAAGGAATTCGATCTGCTCTTTTATCTCGCACAAAATCCGCGCCAGGTCTTTTCGAGAGAGCAGCTGCTTGAGCAGGTGTGGGGCTATCAATTTTACGGCGATGAACGTACGGTTGATGTTCATATTAAACGGCTGCGCAAAAAACTGTCCAGTGAGGAAAAACCGTTTTTATACACGGTGTGGGGGGTAGGATACAAATTTGATGAGGATTAA
>KSG66_01990
TTGATGAGGATTAAATACTTATATCAGCTGCTGTTAAGCCATGTCAGCATTTTGATTTTGGCCTTTTTCATCATCATTTCCCTGTTTTCGCACTTTGTGAAAGATTTTGCGTATCAAAATAAAGTGGATGAGCTGTCATCTTACGCGCAGCAGATCACAAGTGAGCTGAACGGCCGCGATCTTGATCTGCGCCGCCTGTATCCGTATCAGGACATGTTAAAAACGCGCGAGACCAGGTTTATTATTTTTGATGAACATCAGCGGCCTTACTTTTTTCCTGACGATATGCCGCCGCGCGAGAAGCTGAAAAGTAAAGAGTGGCACATGCTGAAGCAAGGGAAAACCGTTCAGATCAGAGCGGAGATGAACCGTTTTAATACGGAAGGCTTAGAAGTATCGCTTGTCGCAAAGCCGCTTTTTATCAACGATCAATTTAAAGGGGCGGTGCTGTTCGTGTCTCCCGTCAGAGGTGTCGAGCAGATGATCAGCCAGGTCAACCGCTATATGATTTACGCGATCATCAGCACCCTTATCATCACGATTCTGCTGAGCTGGCTTTTATCTAAATTTCACGTCAAGCGGATTCAGACATTGAGGGATGCGACCGGAAAAGTGGCATCAGGTGATTACGATATTTCGCTCAAGAACAGCGGCGGCGATGAAATCGGCATGCTGGCGTCCGATTTCAACACCATGGCCAAAAATCTGAAGCAATCGAGAGAGCAGATTGACCGCCTTGAAAAGCGGAGGCGCCAATTTATCGCCGATGTCTCCCATGAGCTGAGAACACCTTTGACGACCATTAACGGACTTGTGGAGGGGCTTAACAGCAACACCATCCCGGAAAAAGATAAAGAGAAATGCTTCTCGCTGATCAGCGAAGAAACGAAGCGGATGCTCAGGCTCGTGAAAGAAAACCTGGATTATGAAAAAATCAGATCCCAGCAAATCAAACTGGACAAGCTCAGTCTGCCGCTCATCGAGGTGTTTGAAATTATTAAAGAGCATCTCAATCAGCAGGCGGAGAAAAAACAAAATCAGCTGCGGATTCAAGTGGAGGACGGCGTCAAAGTGTTCGCCGATTATGACAGGCTGATCCAGATTCTCGTCAACATCACGAAAAACAGCATTCAATTTACGCAAAAGGGAGACATCACGCTGCGCGGGTATGAAGGCTATAAAGAAACGGTGATTGAAATCGAAGACACCGGGATCGGCATCTCCAAAGAGGAAATTGAGCATATATGGGAGCGGTTTTATAAGGCGGACGTGTCCAGAACGAATACGGCATACGGCGAATACGGACTCGGCCTTTCCATCGTCAGGCAGCTCGTCGAAATGCACAAGGGCACGATAGATATTGACAGCGAAAAAGGAAAAGGCACGACCTTTACAATCCGCCTTCCGCTGAATACGAAAAATGAATCATCTTGA
>KSG66_01995
ATGAAGAGCGGGTTAATTCCTTCTTCAGCAGTCGGGCAGAAAATTAACGAGTGGTACCGATACATCAGAACATTCAGCGTGCCGGATGCGGAGATCTTGAAGGCCGAGATCAAACAAGAGCTTGACCATATGGAGCCTGATTCGAACTTAGTGCTTTATTATTCCCTCATGGAATTTCGCCATCAGCTGATGCTGGACTACTTGGAGCCGCTGGAAAAACTGAAGATAGAAGACCAGCCGACCCTGTCGGAAATTCTTGATAACATTGATAACAGCCAGGCCGGCCTCAAGGGGCTTCTCGATTATTACGTCAATTTTTTCAAAGGCATGTTTGAATTTGATAAAAGAGAATTTATCTCAGCGATTACATATTATAAACAAGCTGAGAAAAAACTGGCCTTCGTATCGGACCATGTGGAACGGGCGGAGTTTTATTTTAAAGTGGCCGAAGCTTATTATCATATGAAACAAACGTATTTTTCTTTGATACATATAAAAAACGCTTATGAAATTTACGTGGAGCAGGACACATATAACGTCCGGATTATTCAATGCCATTTTGTATTCGGCGTCAATTTAATGGATGAAAGGCGCTTTGAACAGGCGGCCAAACATTTTCAGCACGCTCTGCAAATGGCCGAAAAAGAACAAAAAGCGCAGCTTGTCGGGAGGGCGCTGTATAACCTCGGACTGTGCTACTACAATCAGGACCGCATCGGCGAAGCGATTCCGTACTTTGAACGGGCGGTTGATACATTTGAATCACAAAGAATCGTCAATTCTCTTCCTCAAGCATATTTTCTAATCACACTCATTTACTTTAAACTCGGAAAAAAAGAAAAAGCGTCGGAATATCACAAGCGGGGATATGAATATGCTAAAGAAACAGACGATCCCGTTTACACGGTAAAATTCGAATGGCTGCAGGCTCTGTATCAGGCGAAACCGGATGAGGAAACAATCAGCGCGTGTTTCCGTTACCTGGAAGATAAAAATTTATACGCCGATATAGAGGATTTAGCACTAGAAGCAGCTAAATATTACTATGAACAAAATTGCTTTAAGATTTCTTCTGACTATTTTCTGAAAGTCGAAGAGGCAAGGAAACAAATACAAAGGAGTGAGGGTTTGTATGAAATTGAAATCTAA
>KSG66_02000
ATGAAATTGAAATCTAAATGGTTTGTTATTTGTTTAGCAGCCGCCGCGATTTTTACAGTGACAGGAGCAGGCCAGACAGATCAGGCTGAATTCCATGTAGCTGAAAGAGGAATGACGTGA
>KSG66_02005
ATGTCAGGATATTCAGGAGTCAGCTCTTTCGCTTTGATCGTTGTTTTATTTATCCTGTTGATTATTGTTGGTACTGCCTTCGTTGGCGGTTTCTAA
>KSG66_02010
ATGAAAGTTGTAAAATTCGGAGGCAGCTCTCTTGCGTCAGGAGCCCAGCTTGAGAAAGTGTTTCAAATCGTGACGGCTGATCCCGCGCGGAAAGCCGTCGTCGTATCGGCACCGGGAAAACGCTTCTCGGACGATACAAAGGTGACGGATCTGTTAATCCGCTGTGCGGAGCATTATTTACAAAAAGGTGCAGCGCCCGAGCTTGCCGAAACGGTCATTGAGCGGTACGCCGCCATCGCGCGTGAGCTGAACCTGGATTTCTCTATTATAGAAAGAATTCGCAGTGACCTATTCGCTCTCTTAAACAGCTGTAAAACCAATCCCGAACAATATATGGATGCGGTGAAGGCGAGCGGCGAGGACAACAACGCGAAGCTGATCGCAGCCTACTTCCGGCGCCAGGGCGTGAAAGCGGAATATGTAAGTCCGAAAGAAGCGGGGCTGTTTGTGACGAATGAACCCGGAAGCGCGCAGGTGCTCCCTGAGTCTTATGATCATTTGTACCGCCTGAGAAACCGTGAAGGCTTGATCATTTTTCCGGGATTCTTCGGTTACACGAAGGAACATGAGATTGTGACGTTTTCCCGGAGCGGTTCTGATATTACCGGCTCCATTCTCGCCAGCGGCTTAAAAGCCGACCTGTACGAAAACTTTACTGATGTGGACGCCGTCTATTCCGTCAACCCGTCAATCGTGCGGCATCCGAAAGAAATTAACGAACTGACGTATCGGGAAATGCGTGAGCTCTCCTATGCCGGATTTTCCGTTTTTCATGATGAAGCGCTGATTCCCGCATTTCGGGCCGGCATCCCCGTTCAGATTAAGAATACGAATAATCCGGATGCGAAAGGAACACGCGTCGTCAGCAGCCGTGACAATACGAACGGGCCAGTCATCGGCATCGCAAGCGACACGGGCTTTTGCAGCATTTACATAAGCAAATATTTAATGAACCGGGAAATCGGTTTCGGCCGCAAAGCCCTTCACATTTTGGAGGAAGAAGGATTGACGTATGAACACGTTCCATCCGGCATTGACGACATCACGATCATCCTCCGGCACAATCAGATGGACTCAGAACTGGAACACAGGCTCGTCACCCGTCTGAAGCAGGAACTTCAAGCAGATGAGGTCACAGTCAGGCATAATCTGGCGCTGATTATGGTCGTCGGGGAAGCGATGCGCCATAATGTCGGCACAACCGCCAGGGCATCCAAAGCACTGTCGGAAGCCGGCGTCAACATCGAGATGATCAATCAAGGGTCATCGGAAGTCAGTATGATGTTCGGAGTGAAAGAAGAACAGGAAAGACACGCGGTGCGGGCACTGTATGACGAATTTTTTGCCGGAGTCTTACTCTCATAG
>KSG66_02015
ATGAAGCTACGTTACTTACTTTTGCTACTGGCGGTTTTGGCGTGTACTTCTATATTTATCGGTGTAGAAGATTTGTCGCCGCTGGATATTTTTCATTTAAATAAAGAACAGGCAGGTACATTGTTTGACAGCCGGCTGCCGCGTTTGGTGAGCATTATCATCGCCGGCATGAGCCTGAGCATCTGCGGATTAATCATGCAGCAGATCAGCCGGAATAAATTTGTATCGCCGACGACTGCGGGAACGATGGACTGGGCAAGGCTCGGAATTTTGATTTCATTAATGCTTTTTACATCAGCCAGTCCGCTTGTGAAAATGTCTATCGCTTTCGTTTTCGCGTTGGCGGGAAATTTCCTGTTCATGAAAATTCTCGAGAGGATCAAGTTTAATGATGCGATTTTTATTCCTCTCGTCGGTTTAATGCTTGGGAATATCGTCAGTTCAGTCGCCACGTTTATCGCATATAAATACGACCTGATCCAAAACCTGTCGTCCTGGCTGCAGGGGGATTTCTCACTGGTCGTCAAAGGCCGGTATGAGCTTTTATATCTGAGTATCCCGCTGGTGATCATCGCTTATGTGTATGCGGATAAATTTACGGTGGCGGGAATGGGAGAGAGCTTTTCCGTCAATCTCGGCCTAAAATACAAACGCGTCGTCAATATCGGTCTGATTATCGTGTCGCTCATCGCTTCACTGGTGATCCTGACCGTCGGGATGCTGCCGTTTCTTGGTTTGATCATTCCCAATATGGTGTCGATTTACAAAGGGGACAACCTGAGGAGCAGCCTGCCTCACACCGCTCTGCTGGGCGCTGTTTTTGTGCTGTTTTGCGACATTTTGGGAAGGGTGATCATCTTCCCGTACGAAATTTCCATCGGCCTGATGGTCGGTGTTATCGGCAGCGGCATCTTCCTGTATATGCTGTTAAGGAGAAAAGCATATGAGTCATAA
>KSG66_02020
ATGAGTCATAATAAAAAAATTACGCTGCTGGCGGCGCTCGCCATGATATGTATCGGATTCTTCCTGTTCTACGGACTGGGCAATTGGGAATACTCCCTGCCGAGACGATGCTTCAAAGTGCTTGCCATGATGCTCACCGGAGGAGCGATCGCGTTTTCAACGGTCATCTTCCAGACGATTACAAATAACCGCATACTGACACCGGGCATTTTAGGCCTCGATTCCCTGTATATGCTCATTCAGACCGTCATCGTGTTCCTGTTCGGTTCAATGAATATCGTCATGATGAACAAAAATCTTAATTTCGTCATCTCCGTCGGGCTGATGGTGCTCTTGTCACTCGTTTTGTACCAGCTCATGTTTAAAGGCGAGGGGCGGAACGTGTTTTTCCTTCTGCTTGTCGGCGTCGTGTTCGGCACGCTGTTCAACAGTCTGTCATCCTTTATGCAGATGCTGATTGATCCGAATGAGTTCCAGGTTGTTCAGGACAAAATGTTTGCCAGCTTTAACAATATCAACACCGATCTTTTATGGTTTGCCGGTGCTGTCTTTCTTCTGACAGGCATTTATGTCTGGCGGTTCACGCGGTTTTTTGACGTGCTGTCCCTCGGCAGGGAGCACGCCGTCAACCTGGGGATTGATTACGATAAGCTTGTGAAACAGATGCTCATTGTCGTCGCCATTCTTGTGTCTGTCTCTACGGCTCTTGTCGGGCCGATTATGTTTTTAGGACTGCTTGTCGTCAATCTGGCGAGAGAGTTTTTAAAAACCTACAGGCACACGTATTTAATCGCGGGTTCTGTCCTGATCAGCATCGTCGCGCTCGTCGGGGGCCAGTTCGTCGTGGAGAAAGTGTTCACATTTTCCACGACGCTGAGCGTCATCATTAATTTTGCCGGCGGGATTTATTTTATCTATCTGCTGTTAAAGGAGAATAAATCATGGTAG
>KSG66_02025
ATGGTAGAGGTCAGAAATGTAAGCAAACAATACGGAGGGAAAACCGTCCTTGAGAAAACGTCTCTATCCATTCAAAAGGGCAGGCTCACCTCATTTATCGGTCCGAACGGCGCGGGGAAAAGCACGCTGCTGTCTATCATGAGCCGGCTGATTAAGACGGATTCCGGGGAAATCACGGTCGACGGGCAAGAGATCGGGGCCTGCAAAAGCAACGATCTGGCAAAAAAAATCAGCATCTTGAAGCAGACGAACCAAATCAATATCAGACTGACAATTAAAGACCTGGTCAGCTTCGGCAGATTTCCGTATTCCCAAGGGAAACTGACGGATGAAGATTGGGTGCATATCAACCAGGCCCTCAGTTATATGAAGCTGGATGATTTAAAGGATAAATACCTCGATCAGCTCAGCGGAGGCCAGTGTCAGAGGGCGTTTATCGCGATGATCATCGCTCAGGATACGGACTATATTTTTCTCGATGAGCCGCTGAACAATTTAGATATGAAGCATTCCGTTGAAATGATGAAGCTGTTGAAGCGGCTTGTGGAAGACTTCGGAAAAACGGTCGTCGTAGTGATTCACGATATCAACTTCGCATCCGTGTATTCAGACCATATCGTCGCACTGAAAAACGGACGGATCGTCAAAGAAGGGCCGGCGGAGGAGATCATTGAAACCTCCGTGCTTGAAGATATTTATGATATGACCATCCCGATTCAAGAGATTGACAGTCAGCGGATCGGTGTGTACTTTTCTTAA
>KSG66_02030
ATGAAAAAATTCGCATTGCTATTCATTGCGCTCGTTACGATTTTTGTTGTTTCTGCATGCGGAAACGGGGACAAAACATCAGGCAAATCAAAAGAAACAATCACAATCAAAGATGATCTGAACAAAGAAGGAGTCAAAGTGCCGAAGAATCCGAAAAAAGTCGTCGTATTCAACTTCGGAATGCTGGACACGATGGATGAACTCGGTTTACAGGATCACGTGGCGGGGCTTCCGAAACAAAACCTTCCAAAATACTTATCTTCATATAATAGTGATAAATACGCCAATACCGGCGGTTTAAAAGAACCGGATTTTGAAAAAGTCGCGGATATTGATCCGGATTTAATCATTATCGCCCACAGACAATCTGATTCTTATAAAGAGTTCTCAAAAATCGCGCCGACGATTTATCTTGATGATGACTATACAAACTACGTTGACAGATTCAAGCAAAACACCGAAGTGATCGGCAAAATCTTCAACAAAGAAAATGAAGTGAAAGATAAGCTTGCGAAAATTGACAAATCCATTGCCGATCTGAAGAAAAAGACAAGCAGCACGGATAAAAACGGGTTAGTGGTGATGGCGAACGACGGCAAAATCAGCGCGTTCGGATCTAAATCAAGATACGGCTTCATTCATGATGTGTTCGGCGTCAAACCGGCTGACAAAAACATCGAAGCCTCATTGCACGGACAAAGCATTTCCTATGAATATATCGCCAAAACAAACCCTGATTACATGTTTGTCGTTGACCGCGGAACAGCGATCGGCACAAAATCTTCAACAAAACAAGTGGTTGAAAATGATTATGTAAAATCGGTGAAAGCTGTGAAAAACAACCATGTTGTCTACCTTGATTCAGCTACATGGTATTTATCAGGAGGCGGCCTGGAATCCATGGCTCAGATGGTGAAAGAAGTAAAAGACGGAATCGAGAAGTAA
>KSG66_02035
TTGAATAAGAGTATTGAAACTGCACCATACAAACGCTCTGTCATTGTCGGGATTCTTTTGGCGGGAGCGTTCGTCGCCATTTTGAACCAGACACTGCTTATCACGGCGCTGCCGCACATTATGAATGACTTCAATATAGACGCCAACAAAGCACAATGGCTGACAACATCGTTTATGCTGACGAACGGGATTTTGATTCCGATTACCGCATTTTTAATAGAGAAATTTACGAGCCGCACCCTCTTGATTTCCGCCATGAGTATTTTCACGGCGGGCACCATTGTCGGCGCATTCGCCCCGAATTTTCCGGTGCTCTTAACGGCCCGGATTATTCAGGCGGCCGGCGCCGGGATTATGCTGCCTCTCATGCAGACGGTATTTCTCACGATTTTCCCGATGGAAAAGCGCGGCCGCGCCATGGGTATGGTCGGCTTGGTTATTTCGTTCGCGCCGGCGATCGGCCCGACGCTTTCCGGATGGGCGGTCGAAGCATTCTCTTGGCGGTCTTTGTTTTATATTATCTTCCCGATCGCGGTCATCGATTTGCTTTTAGCGATTATTCTGATGAAAAACGTCACGACATTACGAGAAACACAGATTGATATTTTATCCGTGATCTTATCGACCCTCGGATTCGGCGGCCTGCTTTACGGCTTCTCAAGCGCCGGTTCATCAGGGTGGACCAGTGCTGAAGTGCTGACTTCGCTGCTTGTCGGAGCGGCCGCGCTGATTTTCTTTATCGCAAGACAGATGAAGCTCAAAAAACCGATGCTGGAATTCCGCGTGTTTTCTTTCGGGATTTTCAGCCTGACCACCCTGCTCGGAACGCTTGTCTTCGCGCTGCTGATCGGAACAGAAACCATTCTCCCGCTTTACACGCAAAAAGTCCGGGGCGTATCCGCGTTTGATACCGGATTAATGCTTTTGCCGGGCGCGATTGTGATGGGAATGATGTCTCCGTTTATCGGCCGGGTGTTTGACAGAATCGGCGGAAAAGGCCTTGCGATGACCGGATTCTTCATCATCCTGCTCACGTCCCTTCCGTTTATGAATCTGACAGACTCGACGTCTCTCATTTGGATTGTCGTCGTTTATACCGCGCGGCTTTTGGGAACAGCCATGATTATGATGCCGGTGACGACAGCGGGAATCAACGCCCTGCCGCGCCACTTAATTCCGCACGGCACAGCCATGAACAATACCGTCCGCCAAGTCGGGGGTTCTATCGGTACGGCGCTTTTAGTTTCCGTGATGAGCAGCCAGGCCGCACACGCCAATGCGTCAACTCCGGGAAACGCCGCCCTGCACGGCATGAATGCGGCATTTGTCGTAGCCGCCTGCATCGCGCTGGCCGGCTTCCTCTTATCTTTTACATTAAAGAAAAAACCGCGTCAGCCCGAGCAGCAGCAGGCCGTTACGCGGTAA
>KSG66_02040
ATGAATGATAAGAAAACGGATATTCTGCTGGCGGCAAGGAAGCTTTTTTCCGGGAAAAGCTTTTCGTCGGTTTCGATGCAGGCGATCGCAGAGGAGTGCAAAGTCTCCAAAGCATCTTTATATAAGCTGTTTGAATCAAAGGAAGACCTGCTCCTGGAGCTGCTCGATTTTAACCAGAAACAGATGGTAGCCGCCGCTTCATTATTGAATGAAGAAACAAGCCTCTCCCCTGAGGAACGGTTTGCCAAAAAACTGATGGCTGAGCTTGAAGGCTTCAGGCGCAATCAGCAGTTTTTTAATATGCTGATGTACGGAAGCCCCTCTTCCATTAATGAGCGGGTAAAGCGGCATATCCACAGAGCCCGCTCCACCTTTATCTGCTGGCATCGCGATTCACTGATTCAGACGTACGGCGAAGACATTATTCCTTATGTATGGGAGCTGGTGATCGTCCTGCAGGGGCTCCTGAGAGAATGCATCACGCTGATTAAGCTGGAAAAAGAACCGCTCGCCCTGGAGCCGCTCACGGAGTTTATCATCCGCCATCTCAATCTCATCGTCGAAAACAGGACAACCGAAACCGCATTGCCTCAGGAGATGATTGACCTTTATATCGCCTCCGCTTCCTCATTTGAGCCGAAAGACAAAACCGTATTGCTGGCTGAAAGCCTGAAGGAACTGAAAGAAGCGGTCTCAGTCCTTCCGGAGGAAAAATATGACGTCGCAGGACTCGCTTCCGCGGCGGCTATGCTGGAGAAAGAATCAGCGGACAAACAGCCGCGGGATTTTCTTATAAAAGCGCTCATCGGTTATTTGGAGCAGGCCGGACCGCTGCACCAGCCGCTTGCAGCCGTTAAAACATTGCTCAAACTATAA
>KSG66_02045
ATGAACGAAGTCCTTCAATTATTAACAGACCACCGTTCCATCCGCAGCTACACAGATGAAACCGTATCGGATGAACAGCTGGATCTTATCATCCAAGCCGCTCAGGCAGCGCCGACTTCCATTAACGGTCAGCAATTTACCGTTATCGCGGTGAAAGATAAGGAACGGAAGAAAAAAATATCCGAATTGGCGGGCGGCCAGCCGTGGATTGACCAAGCGCCGGTTTTCCTTTTATTCTGCGCTGATTTTAACCGCGCCAAAATTGCGCTTGAAGAATATAATGATACACCGCTTGAGATCACGAACGGTTTAGAGTCCGTTCTAGTCGGAGCCGTAGATGTCGGGATTGCGCTGGGTACGGCAACGGCTGCGGCTGAATCAATGGGACTCGGCACTGTGCCGATCGGCGCCGTGCGCGGCAAGCCGGACGAACTCATTGAATTGCTGAAACTTCCGAAATACGTTTTCCCGGTTTCCGGTCTCGTCATCGGCCATCCGGCAGACCGCTCCGCGAAAAAACCGCGTCTGCCGCAAGCAGCCGTTCTGCATCATGAAACGTATCAAGAAGAAGATTTAAGAACCCATATCGAGGCCTATGACAAGCAGATGTCCGAATACATGAAAAAACGCACCGACGGACAGGAAACAAGAAACTGGTCACAAGGTATCACTTCCTACTATAAGCAGGTTTATTATCCTCACATTCGTGAAATGCTTGAAAAACAAGGATTTAAGACGGATAAATAA
>KSG66_02050
ATGATCGTCTTACAGGCTTACATGAAAGTAAAAGCGGATAAACGCGAGGAATTTTTAGGAGAAGCGCAATCACTTCTTCAGCATTCACGCGCGGAAGAAGGAAATGTGCAATACGATCTTTTCGAAAAAGTCGGTGAGGAGAATACATTCGTCATGCTTGAACAATGGAAAGATGAAGAAGCGATGAAATTCCATAACGCAACTGACCATTTCCAAGGATTCGTGGCAAAAGCGAAAGAAGTGCTGAGTGCGCCGCTTGACGTCGTCCGCACAGAACTGTCAGAGTAA
>KSG66_02055
ATGAACATTCCAAACCATCCTGAAACCGAACGCTTACAGCTGACAAAGGTTCTTCATGCTCTGAGTGATCCGCTCCGCTTAGAGCTGGTCAAACAATTGGCGGAAACAACAGAAAAAACGTGCGGAACCTGCGCTGATGTCCGGGTCGCTAAATCAACGCTGTCCCATCACTTCAAAGTGCTGCGGGAAGCGGGGATCGCCCAAGTGCGCATAGACGGGAAGCACCGTTATTATTCCCTGCGCAAAGATGATTTACAAGCGGTGTTTCCCGGCCTGCTGGAGGCGATTTTGCAGACAGAACCGGACCGCTGGTAA
>KSG66_02060
ATGCTGACGATTTCCATTGATCATTCGGAAACGGCGGATTATATCTATCAGCAGATCTATCAGCACATAAAAGCGGCCGTTTTGAAGCGCAGCCTGATGCCTCATACAAAGGTGCCGTCTAAACGGGAGCTTGCCGAGACGCTGAAGGTCAGCGTGAATTCAGTGAATTCAGCTTATCAGCAGCTGCTTTCGGAAGGTTATTTATATGCGGTCGAAAGAAAAGGTTTTTTCGTGGAGGAAATTGATACGGTTTATCATGAAGAAGCGCCTTCGCTCCTATTGCCGGATGATTTGAAAGAGCGGGAGACGGATAAAAGCGGCTGGATTTCGTTTTCTCATATGAGCGTGGATACGGCGCATTTCCCCCTGAAAAGCTGGTTCCGCTGTGAGCATAAAGCAGCCGCCCGTTCATTTCATACACTCGGTGAACTCGTCCATCCGCAAGGTTTATATGAAGTCCGTGAAACAATTTCGCGGCTTATTTCCCTGACAAGGGGCGTTACATGCCGCCCGGAACAAATCGTGCTCGGGGCGGGCACGCAAATGCTGGTGCAGCTGCTGACGGAACTGCTGCCAAAAGACGCGCTCTACGCCATGGAGAACCCGGGATATATGAGGATGTACCGGCTGCTGCAAAACCTCGGGAAAAAGACAGCAACGATCGGCCTTGATGAGAAAGGCATGTCCATGGCCGAAATCGAAAAGCGCCGGCCCTCTGTATTGATCACCACGCCTTCCCATCAATTCCCCTCAGGCGTGATCATGCCGGCTTCCCGGCGGATTCAGCTTTTAAACTGGGCCGCCGAACAGAACGGCCGCTTCATCATTGAAGATGATTATGACAGTGAATTTAAATATGACGCCGATACGATACCGGCGCTTCAAAGCCTTGATCGGTTTCAAAATGTCATCTACATGGGGACCTTTTCAAAATCCCTTTTCCCAGGTCTGCGCATCAGCTATATGGTTCTGCCGCCCGGGCTTTTGCGGACGTTCAAAGAGAGAACGTATGACCTGCATACGTGCAGTACGCTTGCCCAGCTCGCGCTGAAAGAATTTATCGATTCAGGTGAATATCAGAAACATATTAAAAAGATGAAGCAGCATTATAAGAACATGCGGGAACGCCTCATTTCGGCTTTGGAAGAAACATTCGGAGAAAGAATAAGTGTAAAGGGCGCCAATGCGGGGCTTCATTTTGTCACGGAGTTTGACTGCGCCCGTTCAGAAAAAGAGATATTGGCACGGGCGGATGCAGAACAGCTCGATCTGTTTGCGATGAGCCGGTTCCGTCTGAAAGCGGGAGGCGATTCAAACAAACCGCAGCTTATCCTGGGGTTCGCCCGTCTGAAGGAGAGCGATATTCAAGAAGGCGTCCTCAGGCTTTACCGGGCAGTTTTCGGCGCATAA
>KSG66_02065
ATGAGCCAAACAGCATCATCAGAAGTGACAACTGCCCAGTGGCAGCAAAAACGGGATCAATTCGTTTCCAAGGGGGTCGGCAACGGAAACCGCGGCATGGCGGTAAAAGGGGAAGGGGCGCTTTTGTACGATTTGGACGGCAGACGATTCATTGATTTTGCCGGAGCGATCGGAACGCTGAATGTCGGCCATTCCCATCCGAAAGTGGTGGAGGCCGTGAAGAAACAGGCGGAGGATCTGATTCACCCGGGTTTTAACGTTATGATGTATCCGTCTTATATTGAGCTGGCCGAAAAACTTTGCGCCCTTGCGCCGGGAGATCATGCGAAAAAAGCGATTTTTCTCAATTCGGGGGCGGAAGCGGTGGAAAACGCCGTGAAAATCGCGAGAAAATATACGAAGCGCCAGGCTGTCGTGTCATTTACAAGAGGGTTCCACGGCCGCACGAACATGACGATGAGCATGACGAGCAAGGTGAAGCCTTATAAATACGGTTTCGGCCCATTTGCCTCAGAGGTGTATCAGGCGCCGTTTCCTTACTATTATCAAAAGCCGGCCGGCATGAGCGACGAGCAGTATGACGACTTTATCATCAGCGCTTTTGAGGATTTCTTTATCGCCGCAGTTGCACCGGAAACCGTCGCCTGTGTCGTAATGGAGCCGGTTCAGGGAGAAGGCGGCTTCATCATTCCGTCAAAACGTTTCGTCCAGCACGTCGCCGCTTTTTGTAAAAAACACGGCATTGTTTTTGTAGCGGATGAGATTCAGACCGGTTTTGCCAGAACGGGAACGTATTTTGCGATTGAACATTTCGGAGCCGTTCCGGATTTGATCACCGTTTCCAAATCACTTGCGGCCGGATTGCCGCTGAGCGGCGTCATCGGCCGGGCGGAAATGCTTGATGCCGCCGCGCCGGGTGAACTCGGGGGCACATATGCGGGAAGCCCGCTCGGCTGTGCGGCTGCGCTTGCGGTCTTGGATATTATTGAAGAAGAAGGGCTGAATCAGCGTTCCGAGGAGATCGGCCGGATCATTGAGCATCAAGCGCTCGAGTGGAAAAAAGAGCATGCCTGCATCGGAGAAGTGCGCAGACTCGGCGCGATGGCGGCCATCGAAATTGTCAAAGATCCGGACACGCGGGAACCGGACAAAGCAAAAGCCGCGGCGATCGCTAAAACGGCGAACGAGAACGGGCTGCTGCTGCTGACGGCCGGCATAAATGGCAACATTATCAGATTCCTGACGCCGCTTGTCGTGACGGATGAGCAGCTCAAAGAAGGCCTTTCCATTATCGAAGCAGCTCTGTGA
>KSG66_02070
ATGCCAGAACAATTAACAGTGTACAACCCGGCAACGGGAGAGGCGATCGAAAGCATCCCCCAGCAGACGGCCGAAGATGTTGAAAAAGCGATTGAACGTTCACATCAAGCGTTTCAATCATGGTCCAAAACATCAGCGGGAGAACGTGCCTCACTTTTGAGAAAATGGTATGAGCTGATTGTTGAAAATAAAGAAGAACTTGCGGAATTAATTACGAAAGAAAACGGCAAACCGTACGAAGAAGCGGTCGGAGAAGTTTTATACGGCGCCGGCTATATTGAATGGTTCGCCGAAGAAGCAAAACGGATTTACGGCAGAACCGTACCTGCGCCGACAACGGGCAAACGGATTGTCGTCACCCGTCAGGCGGTCGGCCCGGTAGCCGCAATCACGCCGTGGAATTTCCCAAATGCGATGATTACAAGAAAAGCCGCGCCGGCTTTGGCAGCAGGCTGTACGTTCATCATCAAACCGGCGGAGGATACGCCGCTTTCCGCTTACGCCCTTGCGCGTCTCGCATATGAAGCGGGAATTCCGAAGGACGTGATGCAAGTGGTGATCGGTGACGGAGCCGAAATCGGAAACGTCTTTACCAGCAGCCCGAAAATCCGTAAAATTACCTTCACCGGCTCAACGCCTGTCGGCAAAATCCTGATGAAAAACAGCGCCGACACCGTAAAACATATGTCAATGGAGCTTGGCGGACATGCGCCGCTGATCGTGGATGAAGACGCTGATCTTGATCTGGCGGTAGCCCAAACAATGGCCTCTAAATTCAGAAACGCCGGCCAAACTTGCGTCTGTGCGAACCGGCTGATCGTACACGAATCCGTGAAAGACGAGTTTGCGAAAAAACTGAGTGAAGAAGCTGCGAAACTCAAAGTCGGAAACGGTCTTGAAAAAGGCGTAAACGTCGGCCCTGTCATCAACAAAAAAGGCTTCGATAAAATCGTCGGCCAAATTAATGACGCCGTGGAAAAAGGCGCAAAAGTGCTGACGGGCGGAACGTATGACCAAAACGATGAAAAAGGATGCTATTTCGTGACGCCGACCGTGCTTTCAAATGTAGATACATCCATGAACATCATGCATGAAGAAACATTCGGCCCGGTTGCGCCGATCGTTACGTTCTCAGATATTGATGAAGCGATCAAGCTTGCGAACGATACGCCGTTCGGGCTTGCGGCTTATTTCTTCACAGAAAACTACCGCCGCGGCATTTATATTTCTGAACAGCTTGAATACGGCATCATCGGCTGGAATGACGGCGGTCCGTCCGCGGTTCAAGCGCCGTTCGGAGGAATGAAAGAAAGCGGCATCGGCCGTGAAGGCGGTACGGAAGGCATTGAACCGTACCTGGAAACCAAATACATGTCTATCGGACTTTAA
>KSG66_02075
ATGGATATATTACTGGCTCTTCTCCCGGCTTTATTTTGGGGGAGCATCGTGTTATTTAACGTTAAATTAGGCGGCGGGCCTTACAGCCAGACGCTGGGAACGACAATCGGGGCGCTCATCGTTTCGTTTGTGCTGTATCTGTTTGTCCACCCGGTGCTGTCTGGGCGCATTTTTATTGTCGGCATCATCTCGGGGCTGTTTTGGTCGCTCGGCCAAAGCAATCAGCTTAAAAGCATACAGCTGATGGGCGTTTCAAAAACGATGCCGATATCAACGGGAATGCAGCTCGTCTCGACTTCTTTGTTCGGTGTGATCGTATTCAAAGAATGGTCAACCCCGATCGCGATTACGCTGGGTATTCTCGCCCTTATTTTTATCATCATCGGGATTGTGCTCACATCTTTAGAAGATAAAAAGGGGCGGGCGGACGGAGAACCGGGAAACTTAAAAAAAGGCATTGTCATCCTGCTGATCTCCACGCTCGGTTATTTGGTCTATGTCGTCGTCGCCCGGCTGTTCGGCGTATCCGGATGGTCAGCGCTTCTGCCGCAGGCAATCGGGATGGTCATCGGCGGACTGCTCCTGACGTACAAGCATAAACCGTTTAATAAGTACGCCCTCAAGAACATTCTGCCGGGAATCATCTGGGCGCTCGGGAATATGTTTCTGTTCATCTCACAGCCGCGCGTCGGAGTTGCGACAAGTTTTTCCCTTTCTCAAATGGGAATCGTCATCAGCACGCTCGGCGGAATCTTCATTCTCCGTGAGAGCAAAACGAAGCGTCAGCTGGTCGCGATTGCCATCGGGATTATCCTGATCATTGTGGCCGCGGTATTCTTAGGCGTTGCGAAATCAAATTCATAA
>KSG66_02080
ATGTACACGGATTTAAAGGGAAAAGTCGTTGCCATTACGGGAGCTTCATCAGGATTAGGAAAAGCGATGGCGATCCGCTTCGGACAGGAGCAGGCGAAAGTCGTGGTTAACTACTATAGTAATGAAAAAGACGCCCAAACCGTTAAAGAAGAGATTCAAAAAGCGGGAGGCGAAGCGGTCATCGTTCAAGGAGACGTCACAAAAGAAGAAGATGTCAAAAACATCGTGCAGACCGCGGTGAAGGAATTCGGCACATTGGATGTCATGATCAATAACGCCGGCATGGAAAATCCGGTTCAGTCACATGAAATGCCGCTTAAAGACTGGAACAAAGTCATCAATACCAATCTGACCGGCGCTTTCTTAGGAAGCCGCGAAGCCATTAAATATTACGTAGAGAATGATATTCAAGGAAACGTCATTAACATGTCAAGCGTACATGAAATGATTCCATGGCCGCTGTTTGTTCACTACGCGGCGAGTAAGGGCGGCATCAAATTGATGACGGAAACGCTGGCGCTTGAGTACGCGCCGAAGCGCATCCGTGTTAACAATATCGGACCGGGAGCCATCAATACGCCGATCAACGCGGAAAAATTTGCGGATCCCGTTCAGAGAAAAGATGTGGAAAGCATGATTCCGATGGGATATATCGGTGAGCCGGAAGAAATCGCGGCTGTCGCCGTCTGGCTTGCTTCGAAGGAATCAAGCTACGTGACCGGCATTACGCTGTTTGCTGACGGAGGAATGACCAAATATCCGTCATTCCAGGCAGGCCGCGGATAA
>KSG66_02085
ATGTTGAAAAAAAAGGCTTTATTATTCATATCCGCCGTGACCCTGTCACTCGTCGGTTTTACGGCGACAGCAAGCGCCCACGTCTCAGTCAAACCCGCGGAATCCGCGGCCGGTTCTTGGGAAACATACACGATGAAAGTGCCTGTGGAAAAGAATGAGCCGACAACGAAAGTCGTGCTGAAAATGCCCGCCGGCGTTGAATTTCAGCAATATCAGCCGATTCCGGGCTGGAAAACATCCGTATCCAAACATGATGACAAAGCGGTCTCCGTCACTTGGGAAGCAAAGGACGGCGGCATTCAGCCCGGCCAATTCCAGCAGTTCACGTTCGTTGCGAAAAATCCTGAAAAGAGCGGAGATGCCGCTTGGGACGCTTACCAATATTACAAAGACGGCAGCATTGTAGAATGGACGGGTGATGAGAAAGCCGACACGCCCCACTCGATTACGAAAATCACGAAATCGGCCAGCGTGACGGATGCGCACGGAGCTGAACAGTCAAACGAAGAAAGCAAATCCGGCGTATCAGCGCTTGATATTGCGGCCATCGTTCTGTCAGCTGCGGCGATTATCCTTTCCATCGCGGCGCTTGTAAAGAAAAAACGCGCGTAA
>KSG66_02090
ATGAGACAGAACAAACGCTGGCTCATCTTTTTGCTGTTCCTTGTTTTGATTCCGAAAACAAGCTTCGCCCACGCCTACATCACAAACTCAAATCCGGGTGAGAACAGCGAATTAAAACAAGCGCCGAAGCAGATTGAAATTGAGTTTAATGAACAGATTGAAGAAGGATTCCACTCCATTAAGGTCTATAATTCATCCGGCGAACGGGTTGACGCGGGCAAAACGGTGATTCAAAAAAATAATGCCCGCATCATGACCGCGGCATTGAAAAATAATCTGCCGCATGATATTTACAGAGCGGAATGGAACGCGGTATCGGCCGACGGACATCCGGTATCCGGCGTCATCCCTTTCAGTATCGGAAAAGCCGGCGGAGAACTTCAGGAGCAGACATCATCGCAAGCGGCGCTTCATCCCGAAGCGGCCATCGACCGCGGTATTTTGTACACCGCTCTCTCCCTGTTTATCGGCACGGCTTTTTTCCATCTGTTTTGGTACAGAAATAATAAAGATTCATCAAAAGCAAAACGAACTGTAAAGCTGCTCGTGATTTCTTTATGTTTAACGGGGCTCGCGCTTATCTGCCAGCTCCCGATCCAGACGAAAGAAAACGCGGGCGGCGCTTGGAGCGCCGCGTTTCAGCCGGACTATGTAAAAGAAACGCTTCTGAAAACGGCAGGCGGGTACGTCTGGATGATCCAGATCAGCTTATTTATCCTGCTCGCCCTGTCCATGATCCCGCTGTTGAAGAAGAAAGCATTCCGGTCATTTGCGTACTGGACGGCGCCGCTGTTATTCTTCTTCGCTTCGCTTTTGGCAAAAGCATTCGCCGGGCATGCGGCGGTTATCGACGAAAAAGCGGTCGGCATCGCGATGGACTTTCTCCATTTATCGGCCGCGTCTGTATGGATGGGCGGTATCGCCGCGCTTGTGCTGCTTCTTTCATCAGAGTGGAGAAAACCCGATAAAACCATCGCTTGGGAAACGGTCAGACGGTTTTCTCCTTGGGCGTTCGCCTCTGTCGGTGTGCTGTTATTTTCAGGCGTGCTGAACGGATTTTTCATTATCCGCACGTTTGATTCACTCTTTCACACTGCTTACGGTAAGACGCTCCTTTTGAAAATCGGACTGTTTGTCATCGTGCTTGTGCTCGGCGCCGTTCACGTATGGATGACGAAGTTCAGCAGAAAAAGGAGCATCAGCGCAACGATAAAGGCCGAATGGGCACTAGGCATTGCGGTGTTATTTACAACCGCCGTCTTCACAAGCCTGCCCAGTCCGCCGCCGCCTGCGCCATTGCCTTTTAACGGCTCAGAAACGATCGGAAACGGGGAAACCCTGTCCTTGCACATTACGCCGAACCAGCCGGGTAAAAATGAATTTCAAGTCATTGTCACCGATCACAACGGCAGCTTGGTAAAAGACATTCAGCAATTTACGGTCACTGTTTACCAGACGGGCTTCAGCGGCAAACAGCATGAAAGCACCTTTGATTTGAAGAAGACGAAGGAAGGCACATTTGAAGCCGCCAACCTGTCCATCACCGAAAAGGGAAACTGGAAGATCAAAGTCCACGGGCTGACAAACGATTTTAATGAAATCAACCAAATATTCTCAACGACAAACTAA
>KSG66_02095
TTGCTTCCGATTCACAGACAGCAAACCTTGCTTGAATGGCTGAAAGAAGAGGGCGCGCTGAAAATCTCTGACATAAGCGAGAGATTCGGCGTCTCCGAGATGACCGTGTACAGAGACGTCAATCAGCTGGCGGATGCAAACCGGATTATCCGGACACCCGGCGGCATTACGCTCCCTCCCGCTTCAGAACGAAGCGCCAATCAATGCGGCTATTGCCTGCGGCCGATTCAGCATTCGTATTCTGTTCAGCTTATTACCGTTTCACAAGCCGTTGAGCAGATGTGCTGCATTCATTGCGCGATTTTGCGGTATGAGGATAAAAAGGAAGAAGTGTCCCATGTCATTTGTAAAGATTTTCTTCTCCAGACGACGCTGACGGCCGCTTCCGCATACTTTTTAGTCCATGCCGATATTGACCTTCACTGCTGCCGGCCTCAGGCGATTCCCTTCTCAACGCTTGATTACGCAGAACGGTTTCAAAAAGGATTCGGCGGGGTCATTTGCACCTTTGACGAGGCGGCGGACATCATCTTACACGACAGGCAGAAGGGATGCACCTGCAGCAAGACATAA
>KSG66_02100
ATGAAAGAAACGACCTGCCCGAACTGCGGCAAGCCGATTACAGGCGACATGGTCAGATCATCCATGATCCCGTGCCAGTTTCAGTGCGGGCATTGCCATGTGAAATTGCGTGAATATAAAGTATCCGCTCCGATTATGGCTGTGGCCATTGCGATCACGGTGCTTTTGATTTATCTTGTGCAGATGGCCAGAACCGCCGTCATGCCGATGTTTCCGGCAGCGCGGTATGTGCCGGCCGCCATTTTCGCGCTCGTATGTGCGTATCCGGTGTTTATTGTCAGTGAGCGGCTCATTGCCAAACTCGTCGTCACAAAAGGACACATTATATACAGAAAGCGTTAA
>KSG66_02105
ATGAACATGCAGCAAGAACAGCAAGCTGGCATGAAAGTGAAGATACAGCGGTTCGGCAGTTATTTAAGCGGTATGATCATGCCGAATATCGGCGCATTTATCGCATGGGGAATTATCACCGCGCTGTTTATTCCAGCGGGATGGTTTCCGAATCCGCAGCTGAATACATTGGTAAGCCCGATGATTACGTATCTACTGCCGCTTTTAATCGCATATACGGGCGGAAAAATGATTTACGATCACCGCGGGGGAGTCGTCGGAGCGACGGCCGCCATCGGAGTCATTGTCGGAGCGGACATTCCGATGTTCTTAGGGGCAATGATTATGGGGCCTTTGGGCGGTTATCTCATTAAACAATTAGACCGTGTGTTTAAAGATAAAGTCAGACAGGGTTTTGAAATGCTGATCAACAACTTCACGGCGGGAATTATCGGAGCTGTGCTGACGATTATCGCATTTTATGCGATCGGCCCGGTCGTCCTGTCTCTTAACAAATTGCTGGCGGCAGGTGTGGAAGTCATTGTCCACGCGAATTTGCTGCCGATTGCAAGCGTTTTCGTAGAACCGGCGAAAGTCCTGTTCCTGAATAACGCGATCAACCACGGCATTTTAAGTCCGATCGGAATCGAGCAGGCCGCCAAAGCGGGTAAATCCATTCTGTTCTTAGTGGAAGCGAACCCCGGGCCGGGACTCGGTATTTTACTGGCATATATGTTCTTTGGGAAAGGCTCTTCAAGATCGACGGCTCCGGGAGCGGCGATCATTCATTTCTTCGGGGGGATTCATGAAATCTATTTCCCTTACATTTTAATGAAACCGATGTTGATCCTCGCGGCGATCGCCGGGGGAGCGAGCGGACTGCTTACATTCTCGATCTTTAACGCGGGTCTTGTCGCCGCATCATCTCCGGGAAGCATCATCGCCATTTTGGCGCTGACGCCGAAAGGAAGCTATCTCGGCGTGCTGGCGGGCGTCATCGTTGCCGCGGCCGTATCGTTTATCGTCTCGGCGCTTATTCTGAAATCGTCTAAAGCAGGCGAAGAAGATTTGACAGCCGCGGCGGAAAAAATGCAGGAAATGAAAGGCAGGAAAAGCGAAGCGGCGGCCGCATTGGCAGACAAAGAGGAAGAGCCGGAAAACAGCGCCGCTGATATTTCCGCTGACCAAGTCAGCCGCATTATCTTCGCATGCGACGCAGGTATGGGATCGAGCGCAATGGGCGCCTCTATTTTAAGAAACAAAGTGAAAAAAGCAGACCTGGATATTGATGTGACAAATACGTCGATCAATAATCTGCCGAATGACGCGGATATCGTCATTACGCATAAGGACCTGACTGACCGCGCGAAAGCGAAGCTGCCGCAGGCGGTGCACATTTCGGTTGATAATTTCTTGAACAGCCCGAAATACGATGAACTGATTGAAAAGCTCAAAAACTAA
>KSG66_02110
ATGGAAGTATTGGCTAAAGCGAACATCAAACTGAACCAGACGGTGAACTCAAAAGAGGATGCCATCCGCCTCGCGGGACAGACATTGATTGATAACGGCTACGTGAAGAACGGCTATGTGGAAAAAATGTTCGAACGTGAAGAAACATCATCCACGTTTATGGGGAATTTCATCGCGATCCCGCACGGCACGGAAGATGCGAAGGATGAGGTGCTTCATTCAGGCATTTCCGTCATCCAGATTCCGGATGGTGTGGAATACGGTGAAGGCAATACGGCAAAGGTCGTTTTCGGTATCGCCGGAAAAAACAATGAACACTTAGACATCCTGTCAAACATCGCCATCATCTGCTCAGAGGAAGAAAACATCGAACGGCTGATCAGTGCAAAGACGGAAGAAGAACTGGCCGCTATTTTCAGCGAGGTGAACTGA
>KSG66_02115
ATGATTGCCCTTCATTTCGGAGCGGGAAACATCGGACGGGGCTTTATCGGCGCCCTGCTCCATCATTCCGGCTATGACGTAGTTTTCGCTGATGTGAATGAAACGATGGTCAGCCTTCTCAATGAAAGGAAGGAATATACCGTGGAGCTTGCCGACGGCGGCCGGCAGACAGAAATCATCGGCCCTGTTTCAGCCATCAACAGCGCGGTGCAAGAACAAGAGCTGTACGGGCTGATCAATGAAGCGGCGATCATTACGACGGCGGTGGGCCCGAACGTTCTCAGACTCATCGCCCCGTCCATCGCGGAAGGGCTGAAGCGCAGAACGTCTTCTGAGCCTCTCAATATCATTGCCTGTGAAAATATGATCGGCGGTAGCAGTTTTCTGAAAAAAGAAGTTTTCGGACATTTGACGGATGCGGAGCGGGAACTCGTGAACCGGACGGTCGGCTTCCCGGATTCTGCGGTAGATCGGATCGTGCCGATTCAGCACCATGAAGATCCGCTGAAAGTATCCGTAGAACCGTTTTTTGAATGGGTCATAGACAGAACCGGCTTTGCCGGCGGCCAGCCGGTACTTAAAGGCGCGTTGTTTACGGATGATCTTACGCCTTTCATCGAGAGAAAGCTGTTTACCGTCAATACCGGTCATGCCGTTACGGCGTACGTCGGCTATCAGCGCGGATTAAAAACCGTCAAAGAGGCCATCGGCCATCCGGAAATCCGGCGTGTCGTGTACGATGCACTTTCAGAAACGGGCGAGTACTTGGTGAAAGCGTACGGCTTTAAGCAATCCGAACACGAGCAGTACATGAAGAAAATCATCGGCCGCTTTGAAAATGAATACATCACGGATGATGTGACAAGAGTCGCCAGATCACCGCTCAGAAAACTCGGAGCGAATGACAGATTAGTAGGGCCGGCTAAAAAAATAAAAGAACCGAACGCGCTGGCAGAAGGCATCGCCGCCGCCCTGCGCTTTGACTATCAGGATGATCCGGAAGCGGTTGAGCTGCAAAAGCTTATCGCGGAAAAAGGCACGAGCCGCGTTCTTCAAGACATTTGCGGTATTCAGCCGCATGAACCGCTGCACGGCATCGTGCTCAAAAAGCTCAATCAATAA
>KSG66_02120
ATGAATCAGAAGCTATTGCCACATCGTTATCCGTTTCTTTTAATTGACGGCACGACGAACAGTGAAGCCGGAAAATGGGCGGCTGCTTACAAAAATATCAGTGAAAATGACTGGTTTATAACTGAATCCCAAAGAGAGATGCCATTTTCGCTCGTCGTTGAAGCAATGGCCCAAACGGCGGCTTGCGCGGGAATTACCGGCGGTGACAGCCTCGGTCTCTTATCCGCGGTGAAGAAAGCGGAAAGGTTAGGTGCCGCTTTGCCGGGAGACCGTCTGGATCTTTTGTTTGAGGTCACGCGAATCAGACGCGGTTTTGTGTTCGGCCGGGCGAAAGCGTCCGTTGCCGGGAAGCCTGTGGCGGAAGCTGAACTCAGCATATTTATCCAGCCATCGTAA
>KSG66_02125
ATGAAAGAAAGAAAACAAAAGAACAAACCGAATGAAAATCCTGAACATCATGATTTAACCGATCCGATTCCGCTGGAAGAGCTGAAGGAAAACGCCAATGACGAAAAACACAAACATGACCAAAGGGACAATTCACAAAGTGAAAGAGACTATGATACAAAATAA
>KSG66_02130
ATGCCGATACAAAGAGAAGACGCAGATATTAAACTGATCGCGATTGATATGGACGGAACCCTGCTCAATGACGAGCAGCTCATCCCGGAGGAAAACCGGCGGGCGATCAAGGAAGCGGAGGCGAAAGGAATTCACGTCGTCATCAGCACAGGACGCACGCTGATGACCTGCCGCGAACTGGCTGAGTCTCTCGAGCTGTCATCCTTTTTAATCACGGCAAACGGCAGCGAGATCTGGGATTCCAACTTTGAGCTGGTTGAGCGCAAGCTTCTTCATACCGATCATATTCAAAAATTATGGGATCTGAGGAATAAGCACAACACGAATTTCTGGGCCTCTACCGTCGATAGAGTGTGGAGAGGGGAATTCCCGGAAACGATTACAGATCATCAGTGGCTCAAGTTCGGATTCGAAATCGAGGATGACGAAGTGCGGAATGAGGTGCTGCAAGAGCTCAAGGAATACAAGGAGCTCGAGATCACAAACTCCAGTCCGATCAACATCGAAGTCAATGCCCTCGGTATCAACAAAGCGGCTGCGCTGGCGAAGGTATCGGAAAAACTCGGCTTCACGATGGAAAATGTGATGGCCATGGGTGACAGTCTGAATGACATTGCCATGATTGAAAAAGCGGGTGTCGGCGTCGCCATGGGGAATGCGCAGGACATTGTGAAAGAAACAGCTGACTGGGTGACTGATGTCAACACGGAAAACGGGGTCGCCAAAGCGATCCGCCACTGGGTGTTATAA
>KSG66_02135
ATGTTTCAGATTGACATCAATTGTGATTTAGGAGAGAGTTTCGGTGCTTATAAAATCGGACTGGATGAAGAGATTTTGGATTATGTGACATCTGCAAACATCGCCTGCGGCTTTCATGCGGGTGATCCCAGCGTGATGCGCAAAACGGTTGCGCTTGCGGCGGAAAAAGGCGTGAAAATCGGCGCTCATCCCGGGCTGTTCGATCTGCAGGGATTCGGGCGGCGGCAGATCGCGATTACACCCGAGGAAGCGTATGATCTGACGCTGTACCAAATCGGCGCGCTGTCAGGTTTTTTAAAAGCAGAAGGTGTCGAGATGCAGCATGTGAAGCCGCACGGCGCTTTATATAATATGGCCGCCGTCAATCCCGGCCTGTCAGCAGCCATCGCTCAGGCGGTCTGTCATTTTGATCCCGGGCTTATTCTTTTCGGGCTTTCCGGAAGCGAGCTGATTAAAGCGGGAGATCGAATCGGACTGAGGACGGCAAGCGAAGTGTTTGCGGACCGCACCTATCAGGAAGACGGCACGCTGACGCCGCGTTCAGAGCCGGATGCGCTGATTCAGGATGACAAAAAAGCGGTCGGTCAAGTGATTCAAATGGTGAAAGACAGCACGGTGACATCACGTAAGGGACAAGCTGTAAGCCTGAAAGCGGACACGGTCTGCATTCACGGAGACGGAGCCCACGCCCTCACATTCGCAAAAACAATCAAAAAAGAATTAAAAACGGCAGACATTCAAATCAGCGCGCTTGCAAAAGACTGA
>KSG66_02140
ATGGAGCAAAAGAAAAAAACAGCCGGAAAGGCTTCCGGCAAATGGTCGATTCTTTTAGGCGCGACATTTTTGATGGCGACATCATCAATCGGGCCCGGCTTTCTGACGCAAACGGCCACGTTTACCAATACATTGGCGGCAAGCTTCGGCTTTATCATTTTAATTTCTATTATTTTGGACATTTTCGCGCAAACCAATGTATGGCGGATTATCGCGGTTTCCGGAAAGCGCGGCCAAGAGATTGCCAATATGGTGCTTCCGGGCGCCGGTTATGCCATTGCTTTTCTGGTCATGCTCGGCGGACTTGCGTTTAATATCGGAAACATCGGCGGCGCGGGTCTCGGTCTTCAAGTATTATTCGGGATCAAACCGGAGATCGGCGCTTTAATCAGCGCAGCGGTCGCGGTGCTGATTTTTGTCATAAAGGAAGCCGGAAAAGTCATGGACCGTTTTATGCAGATCGCCGGCATCGTCATGATCGTATTGACGGTGTATGTTGCCGTAACGACGGCTCCGCCGGTCGGACACGCCGTTGTGAAAACTTTTATGCCTGATCATATCAGTGTGCTGGCGATCGTGACGCTTGTCGGCGGCACAGTCGGCGGGTACATTACATTTGCCGGAGGCCACCGTTTGCTTGATTCAGGCATCCAAGGGAAAGAAGTCATCCCTCAGGTTACGAAAAGCTCCATCACAGGCGTTCTGATTACATCGATTATGCGGATTGCCCTGTTTCTCGCCGTGCTCGGCGTCGTCTCAAAGGGCCTGAGCATTGATCCTGATAATCCGGCGGCTTCTGTATTCCGGCTTGCGGCGGGAAATGTAGGCTATAAAATTTTCGGCGTCATCATGTGGTCTGCCGCTATCACGTCTGTCATCGGCGCCGCCTATACATCGGTATCATTTTTCAAATCATTTTCAACAAAAATCGAAAAGCACTCACATGGCGTAATTATCGGTTTTATCATCGTATCCACTCTTATTTTTGTCACGATCGGCCAGCCTGCCAAAATTCTGGTCGCGGTCGGTTCGCTTAACGGCTTAATTCTGCCGCTTGCATTAGCGATGATTCTGTTGGGCGCTTATAAGAAAAAAATCGTCGGCGATTACAAGCATCCGATCTGGCTCACGATTGCAGGGGCGATCGTAGTAGTTGTCATGGCGGTTATGGGCATCTATACATTATTCACGCAAATGCCGCAGCTATGGAGCTGA
>KSG66_02145
ATGAAAAACCATATGAGTGACATGAGCCCCGAAGAAGCCAGACAGCTGATCAGGAAAGGGCAGATGACCGGGCCGACGGTGGGGATGGCCGCTTCTTACGCACAAGCCAATCTCGTCGTTTTGCAAAAGGATCTTGCCTTTGATTTTCTCTTATTCTGCCAGCGCAATCAAAAGCCTTGTCCGGTGCTTGACGTGACGGATGCGGGTTCACCCGTTCCGGCAATAGCTGCGCAAGGAGCTGATATCCGGACGGACTTTCCGAAATACAGGATTTATCGGCATGGCGTGCTTACTGAAGAGGTAACGGATATTACGCCGTATTGGAAGGATGATGATGTCGGGTTTTTGATCGGCTGCAGTTTTTCATTCGAGCAAGCCCTTATTAATCAGCACATTCCAATCAGGCATATTGATGAAGGCGTGAACGTTCCCATGTATAAAACAAATATTGACTGTGTTCCCGCCGGCCCATTTTCAGGAAAGATGGTCGTCAGCATGAGACCGATTCCGGAAAGGCTTGCAGTCCGGGCGGCGCAGGTCACGTCACGTTTTCCCGCCGTGCACGGCGCCCCCGTCCGCATCGGAAATCCGCAAAGCATCGGTATCAGCGATTTGCAACAGCCGGATTTCGGAGATGCCGTAACGGTGCGGGAAGGTGAAGTTCCCGTATTCTGGGCCTGCGGCGTTACACCCCAGGCGGTGATCATGGAAGCAAAGCCTGATATTGTGATAACACATTCACCGGGGCACATGCTGATCACCGATATACGAAATGAATCGCTTGCTGTCCTGTAA
>KSG66_02150
ATGATGCAGTATAGCGGAAATACAGCGCTTGATATACAGCCGTACGGTGATTCCGCCGTTATCATCCGCTTTGGCGGGCACATCAGCGAAGAGGTCAACAGCCGGGTGCATGCGGCGGCAGCCTGTATGGAAGAACGGCCGTTTCCGGGCTTCGTTGAATGTATTCCGGCATTCACAAGCTTAACGATCTTTTATGATATGTATGCCGTCTCAAACATAAAAAAAGGCGTCTCTCCTTTTGCCTTGGTCAAGAAAGAAGTGACAGAACGTCTCAGCCATATAATGACCGACCGCCAGAAAGAGCGCCGGGTGATGGAAATCCCCGTTTGTTACGGCGGTGATTTCGGTCCCGATTTAGAAGAGGTCGCTGAGATGAACGATCTGACCCCGGAAGACGTCATCCGTATTCATACTGAAGGCGAATATCTCGTTTATATGCTCGGATTTGCGCCGGGATTTCCGTTTTTAGGAGGAATGTCTGAGCGGATCAGAGCGCCGAGAAAGGCGTCACCAAGGCCGTCCATCCCGGCCGGTTCAGTAGGAATCGCGGGAATGCAGACCGGTGTGTATCCGATATCCACTCCCGGCGGCTGGCAGCTGATCGGCAGCACCCCGCTCCGGCTTTTCAGGCCGGAAGAACATCCGCCGAGTCTTTTGAGAGCGGGCGATACGGTGAAATTCGTCCGGATCACGGCAGAGGAATACAGCCGCATCAAGGAGGGAGCCGAATGA
>KSG66_02155
ATGAAAGTGGTAAAGCCCGGTCTCTTGACGACGGTTCAGGACACGGGACGCACGGGGTATCAGAAATACGGTGTGCTGGGAAGCGGCGCAATGGATACGATCTCTCTGCGCATCGCCAATCTTCTTGCCGGAAATCAAGAAAAAGAGGCGGGACTGGAAATTACGCTCATGGGGCCCGGGCCTTCCTTTGAATTTTCAGAACCTGCGGTTATTGCCGTGACGGGAGCTGATTTTGCCCTTCATATTAATGGGGAGCCCGCTCCTCTGTGGAAACCGGTTTTGATAAAGGAAAACAGCGTCGTCTCATTCGGGCCGTGCAAGATGGGGAGCCGCGCATATCTCGCCGTCGCGGGGGGATTTGACGTGCCCGCCGTCATGGAAAGCAAGAGCACGTATGTCAGAGCGGGGATCGGCGGTTTTTGCGGAAGAGCGCTGCAAAAAGATGATGAGCTGCCGCTCGGCCGTATGACGCCATGTTCGGAATCAATCGCGTACCGTCTGAGCGATTCTTTCGGACAGCATGGTTTCTCAGCGCCTGATTGGTCTGTCAGCAGCAGAGGGTTTCTGCCGCTGAAAAAAAATCCGGTTATACGAGTGCTTGAAGGCGCTCAATTTCACGCTTTTACAGAAGAAGCAAAATTGCGTTTTTATCAAGAGTCATATACGGTCACGCCTCAATCCGACCGAATGGGCTACCGGCTGAAGGGCGCTCCGCTTGAATTGCGGGAGCCGCTGGAGATGGTATCTGAGGCCGTGACGTTCGGAACGGTGCAGGTGCCGCCGGACGGCAATCCGATTATTCTGCTGGCTGACAGACAGACGACGGGGGGCTATCCGCGGATGGCGCATATCATATCCGCCGATCTTCCTCTCGTCGCCCAAACGATGCCGGGGGAACATATCACGTTCCGGGCCGTTTCGCTGGAGGAAGCGGAAATGCTGCTTTTGGAGAAGGAACAGCAGCTGAAGGAGCTGAAAGCAAGGCTCAAAATGGAATGGCTGATCTGA
>KSG66_02160
ATGGAAAACTTAAACAAAACCGTCATCAAATCAATGGAACTGCTTCATTTGTTTCTGACTGAACCGAGCCTGAGCTTAAATGAACTGGTTTCTCTATCGGAGATGCCGAAGACCTCGGTTCACCGGATGGCAAGCTCGCTGGAAGAAACGGGGTTTCTCATCCGGGCGGCAGACGGCCGTTATCAGCTTGGTCTGATCTTTTTACAATTCGGCCAGCTCGTCTCTGAACGTCTGGATATCAGGAAAATAGCCAAACCGATTATGGAAGAGCTGTGCGGCGAAGTGGATGAGGCCGTTCAGCTGATCATGAGGGACGGGGATGAAGCCATTTACGTCGAGAAAATTGAAGGCACCCAAACCGTCCGCCTGTATACGGCAATCGGCCGCCGGTCTCCGCTGTACGCGGGAGCGTGCGCCAGAAGCATTCTATCGTTTCTGCCAAAAGAGGAGATTGACACATACATTCAGAAGACAAAGCTTGCCGCAATCGCCTCAGGCACGATGACGGATCGGGCTGAACTGCTTCAATCTATTGAAAGATCCTTACAATCAGGTTATACGATCAGCTATTCGGAATTAGAGGATTACACGGCGGCGATCGGAGCGCCGATTTTCAATCACGAAGGTAAGGTGGCTGCCGGAATCAGCATCGCCGGCTTCGAAGCCCGGTTTTCAGAGGACAGGCTGCCGTATTTAACCGAAAAGGTCAAAAACGCCGCACAGCATATTTCTGAGAAATTGGGTTATTGA
>KSG66_02165
ATGGGACTTGTTTATACGGCGCTGGGGGATTCTTTGACGACGGGAAGGGGATCCGGGCCGTTTTCCGCCGGTTTTGTCCAGCGGTTCGGGCGCATGATGGCAGAAGATTTACAGACAAGAACCGACGTATCCATCTTTGCCAAATCAGGCCTTGAGACGGTAGAAATTCTCGGGCTTATGTCCTTGCCGTACATTCAGAGGCGGATTCAGGCTGCTGATATGATTACGATTACAGGCTGCGGCAACGATTTGATCGATTCGGTTCAGGCATATCAGCAAACATCGGACGCTTCGGTGTTCACCAGCGTGTCCAGTCACTGCCATGAGAACTTTGAAAAGATGATAGCCAAGATCGCTGCCTTAAAAGGGCCGCACCCGTCTCCTTATGAGATCCGCGTCTTTAATTTATACAATCCTTTCCCGGGCATCTCCATTGCAGAAAAATGGATATCCTCTTATAATGCGCACCTCAGCACACTCGCATCGGCGCCGCACGTCAAAATCGCCGACGTCCACAGCGCTTTCAAAGGAAAAATGAATGAATATCTCTCTCATGACCGCGTACACCCCAACAGTAAGGGATATGAAGTCATGGCATGCGTCCTGCGGGGGCTCGGATACGGAAGCCTCGCCCGCTCATAA
>KSG66_02170
TTGCTGCGCGCCTTAAAACTGTCACTCGCGATGCTGATTATTATACTTGCGGCCGCCGCATTTACGTATGCGGAACATACCTCAGTCATACAGCCGGTTATGCTCGTGTTTCTCGGTGCGGTCATGTTCATTCAGGGGCTGGAGGAAAAACGGAAAGAAAACGACGGCTCCGGGAAATTCAATATCTATACCGCCGTTTTTGTATGGTCAATCTCCTTAATCGGTTTTACGCTTCACGCGATCTGA
>KSG66_02175
ATGATCAGAGAAGCAGCCATGCTTTATGTAAAAGAAGGTCTTGAGGGGGAATTCGAAGAGGCATTCCGCCGGGCGGAGCCGATTATCGCGGGCATGAAAGGTTATCTGTCCCATTCCTTGTCCAAATGTATGGAAAAGACGCATAAATATTTGCTGCTTGTGGAATGGGAGACATTAGAAGATCATACAAAAGGCTTTCGCGGATCGCCGGAATATCAGGAATGGAAAGCCTTACTGCACCGTTTTTATTCACCATTTCCCGTTGTGGAGCATTTTCAGGATCTATCAGACTCAGATCGCGTGAAGCGTAAAACCGATTAA
>KSG66_02180
GTGAAAAAAGGGTTATACCTATTACTTTTACTCGCAGGAATCATAGGTTTGATCGGCTGCTCGAAAACGGAATCGGCCGAAGACAGAATGAAAGATTTCGTAAAAGACTGGAACAGCGGTCATTACGATAAGATGTACCAAAGTCTCACCCAGGATGAAAAGAAAAAGCTATCCAAAAAGGATTTTGTAAAACGATATGAAACCATTTATGAACAAGCAGGGGTCAAAAATCTGAAAGTCACTGCCGAAAAACAGGACGAAGACGACAAGAAAAAAGATGACCTCCAGCACATCGATTATAAAGTCAGCATGGATACAAAAGCAGGGAAGGTCGCTTTTGAAAACACGGCCGTCCTGAAAAAAGAAAAAACAGACGATGGAGAATCATGGAACATCGACTGGAATCCTTCTTTTATTTTCAAACAGCTTTCCGATGACAAAACCGTGCAGATCGCAAATGAAGAACCGAAGCGCGGACAAATTTACGACAAAGACGGAAAAGGTCTCGCCGTGAATACCGAGGTGCCGGAAATCGGCATTATCCCTGGAAAACTCGGTAAGGATAAAGACAGCGTGATCAAAAAACTGTCTGAAAAACTGGACCTTTCTGAAGACGATATCAAAAGCAAACTGAAACAGGGCTGGGTAAAAGACGACTCCTATGTCCCGATTCAAAAAATCAGACCGGATGATGAAAGCAAGGTCAAAAGCCTGCTCGCATTAGACGGCGTGACGAAAACGAAAGTCAGCTCCCGCTACTATCCGTACGGCGAAAAAGCAGCCCATCTGACCGGCTATATTAAAACCATCACAGCGGAGCAGCTGAAAAAAGCGAAAGACGGCCAATACAGCGATACTTCCAAAATCGGCATCGCCGGCCTTGAGAATGTATATGAAGACAAGCTGCGCGGCACGGCCGGCTGGAAAATATACGTCCCGCAAACAGGTGAGGTCATTGCTGAAAAGAAAGCCGAAAGCGGGCAGGATATTCATGTAACGATTGACATGAAAACGCAGACGAAGCTGTATGATTCTATGAAAGATGACAGCGGAGCGGCAGTCGCCCTCGAACCGCAAACGGGAGAGACACTCGCGCTCGTCAGCGCACCGTCTTATGACCCGAACGGCTTTATTTTCGGCTGGAGCGGAAAAGAATGGAAAAACCTGAATGAAGATAAAAACAATCCATTTTCAGCGAAATTCAACAAACTTTATGCGCCGGGATCAACGATTAAACCGATTGCCGCGGCAGTCGGCCTGACAAACGGCACATTGAAAGCGTCGGAAAAGAAAAAAATCACCGGAAAAGAGTGGCAGAAAGATTCAAGCTGGGGCGGTTACCATGTCACACGCGTATCAGAGCGCCTGAATGAAGTGGATCTCGAAAACGCGCTGATCACATCGGACAACATCTACTTTGCGCAAAATGCCATAGATGCCGGAGCGGACGCGTTTACAAAAGGATTAAAAACATTTGGCTTTGATGAAGAGATTCCGTACCAATTTCCGATTGAAAAGTCTTCAATCGCTAACGGCAAGCTTGATTCCGAGATCCTTCTCGGAGATACGGGCTACGGCCAGGGGCAGATGATGATGTCTCCGCTGCACTTAGCGGCTGACTATACCGCATTTGTAACAGACGGAAATCTCGTCAAACCGACATTGATCAAAGACGGAGAAAAAACACCGCAAATCTGGCATAAGCAAGTGGTGTCGAAAGCCAATGCCGAAGAAATCACGAAAGGGCTGAGAGGCGTCGTTGAAGATCCGCGCGGCTCTGCATATCAGCCGGCCGTAAGCGGCATTACCGTAGCCGGAAAAACCGGTACAGCCGAGCTGAAAACGTCTAAAGAAGATAAAGACGGCAAAGAAAACGGCTGGTTTGTCGGTTACGATTATAAAAAGAAAGACCTCTTGATCGCGATGATGATTCAAGACGTCAAAAAACGCGGCGGAAGCCATTACGTCGTTGAAAAAGCGAAAAAGCAGTTTCAGAATCATTAA
>KSG66_02185
ATGCAGCGCATTCAATTGGCTGAAGACCTGGAATTTTCAAGAGTGATACACGGGCTTTGGCGTCTGAACGAATGGAATGTTTCAGACGGAGAGCTGCTGAATCTGATTGAATGGTGCATCAGCCAAGGCATCACCACCTTCGACCATGCCGATATATACGGCGGTTATACGTGTGAAAAGCTGTTCGGCGGCGCTTTGTCCCTTTCGCCTTCAATAAGGGAGCGAATCGAAATCGTCACAAAATGCGGGATTGTCATTGAATCACCGGAACGGCCCGGAAACAAGTCGCATCATTATAATACGTCGAAGTCTCACATTTTAGCGTCGGCGGAGCAGTCGCTTTTGAATCTGAATACGGATTATCTGGACGTGCTGCTCATTCACAGACCGGACCCGCTTATGGACCCGGAGGCTGTGGCTGAAGCGTTTCACGCGCTGAAAAGCTCGGGAAAGGTCAGATATTTCGGGGTGTCGAACTTTAAAGCGCACCAGTACAGAATGCTCGAATCCTATTTGGATGATCCGCTTATCACAAACCAAATTGAAATTTCGGCGTACGAGCTTGAAAATATTCATGACGGCACGCTGGATTTCTGTCAGGAAAAACGCATTCCGCCGATGGCGTGGTCACCGCTTGCGGGCGGGAGCGTCTTTACCGGACAATCAGATAAGGACGTCCGAATCCGTGCCGCGCTTCGTTCCGTACAGGAAGAAATCGGCGCCGCTTCCATTGACGAAGTCATGTACGCATGGCTGTTCACCCACCCGGCAGACATCATGCCGATTGTCGGCAGCGGAAAAGAGAACCGCATTTCCGCCGCGGTGCGTGCATCCGCGTACAAACTCAGCCATGATCAGTGGTTCCGGATTTATACCGGTGTCCAAGGCTGCGATATTCCATAA
>KSG66_02190
ATGTATATGACAGCGAGAGAACAAAAATTAATGAAACATCTTTTACTGCAGAACCGGTACGAGACAGTGCATGAACTGGCGGAAGCTTTACAAGTCAGCACAAGAACCGTTCACCGCGAGTTAAAAACAATCAAACCGATGATGGAATCATTCGGTCTGGCACTTGATAAACAGCCCGGCAAAGGACTGAAAGCGGTAGGAAACCCGGAGGACAAACAAAAACTCCTGTCAGACCTGTCCTATGAACAGTATGAATACAGCGCTGAGGAGCGGAAACTTTTAATTCTATGTTCACTATTAGAGTCTCAAGAGCCGATTAAGCTCTACAGTCTGGCGAACGAACTGCAAGTGACAAACGCGACGATCAGCTATGACCTGGATGAGCTGGAGACTTGGATTGCGCCCTTCGGCTTGACGCTGATCCGAAAAAGGGGCTTCGGCATTCAGCTGACGGGGCCGGAAAATGCGAAACGGAAAATCGTCGGCAATCTCATCGTCAACCGCCTTGATATTCAAAGCTTTTTGGAAGCGGTTGAATTGAATATTAAAGGAAAACCGGACGATGCTGAAAAAATGTTCGGCGTCGTAAATAAAGCGGAACTTTTGAAAATGGACCGGCTCTTAATTCAGCTCAAGGAAAAAATCGCGATCGCCTTATCTGACAGCTCATACATGGCGCTTGCGGTTCATTTAACCTTTGCGATGGACCGGATCAGGCTCGGAGAAACCATCACGATGGAGGATTCGGAACTAAAAGCGCTGCAGCAGACGAAGGAGTACGGCTCTGCGCTGGAAATGGCAAAAGAGCTTGAAAAAGCGTTCGGCGTTTCAATTCCGGAAGCTGAGATCGGATATATCACCATTCATTTGCGGAGCGCCAACCGCAAATACAAAACGGAATTCAAACCGGAAGACATAGAGGTTGAAACGGCCTTGCAAACGAAGCAGCTGATCGGCTTCATTTCTGAAAAAATTAAAATTGATCTGACGGAAAACGGTTCTTTATACGATGGTTTAATCGCCCATCTGGAGCCTGCGATCAACCGGGTAAAAGAAAATATCGACATGTACAATCCGATGACTGAGCAAATTAAACGCGACTACTTTCTGCTGTACATGGCCGTAGAAGAAGGAATGGAAAAATTCTTTCCGGGGCTTCTTTTCTCTGATGATGAGATCGCTTTCATCGTTCTTCACTTCGGCTCCGCTCTGGAAATCAAACGGGAAGAAGCGAAGATCAAAGCGCTGATCGTCTGTTCAAGCGGCATCGGATCGTCCAAAATGCTCGCATCCAGGCTGAAAAAAGAGCTTCCGGAAATCCGTTCCTTTGATATGTCTTCCCTCATCGAACTGAAGGATCGAGACATCACCGCGTATGACATGATCGTATCCACCGTTCCGATCCCGTATGAAAACATTGATTACGTCATGGTCAGTCCGCTTTTAAACGAAGAAGACGCTGATCAGGTCAAGCAGTACATCAAAAGAAAAATTCCGCTGATTCTTGACAAAAAAAGAAACGGTAAAAGAGAAGAGAAGCAGCCGGAGACGCCTGATATGCTGGAAGCGGCCGGCCGTATGGCGCATTACGCGGCGGTTATCCAAAGCGTGCTGCGGAACTTTTCGGTCAAATCCATTGAGTCAAACACGGCGTATGAGCTGTTTTTGAACCGTATGTTTGACATGCTGGAGCAAGAAGGATTGATTCATAATGCCCAAAAAACCGCACAGTGCCTTGCTGAGCGTGAACGACAGGGCGGACTCGGCATTCCGGGAACGGCGATGGCCCTGTACCATCTCAAAAATGAAGAAATTGTCACGCCTTTTTTCAAAATTTATGATTTGACAGCTCCATGCAGTGTCAAAGGCATGGACGGAAATTCCCTGACCGTCGACCGCGCTTTGGTGATGATGGCGCCGGCTGATATGCCTGCTGAAGGGTCGGAAATACTAAGTGCGGTCAGTTCGGCCATCATCGAGTCCGAAGACAGTATAAAAGCCTTCCAGACTGAGGATGAGGCCGATTTATACAAACGTTTAAACAAGCTGTTTTATCATTTCATTCGGGAGAAAGGACAGCGGTAA
>KSG66_02195
ATGGAGACATTACAGCATCTGATTCTGCATGACATTTCAAATAGCGAAGAGATCGAAGCTGTAAAAAGCGGTGCGCATACCCTGACCTACGCGGAATATCGAAAACGAATCAACCAGCTTGCACAAGCGCTTCTTGATAAAGGAATAAAAAAAGGCGACAGAGTGGCGATGCTTTGCAAAAACGGCCACGCGGCATCCATTGTCATGTTTGCGGCACTCGAAATCGGCGCGGTGGTTGTGCCGGTCAGCTGGCAATTAACACCTTACGAAATGAAGGGCATTTTAGCAGCCTGTGAACCGAAAGCTGTTTTTTACGGCACTGAATTTAAAGAGATCATGGAAGAAGTGCTTCCTGCGCTTGCATCTTCTCTTAAACTGAAGGTCGTAACAGGAACAGCTGCGGAGACAACGCCTCAGTTTGACGCTTTATTGACAGGCTCCGGTGAAACACCGGACGTCGAAACGGTGTCTGAAAACGATACGGCATTGCTGATGTTTACCTCAGGTACAACCGGCAATCCGAAACGCTGCATGATCACTCACGGCGGCATATACAACTACGTAAACGCGACATTGGCATACACGGGGAGAATGCAGCATGTCCGCTTCTTAGCATGCCATCCGAATTACCATACGAGCGCGATTATCTGCCAGATGGTCGGCACGATGAGCGGAACGACATTCATTATGACAGACAATCAGGACCCTGTGGAAAACCTGAAGCTCATCGAAAAAGAAAAAATACAAACCATCATGGCGCTGCCAGTCTATTTCACATACCTGCTGAAAGCATGGGAAACGCATCAGACTGACATGTCTTCTATCGTTTATATGATGACGGGAGGAACAAAGGTGCCAAGCAGTCTGATTCAGCAGTATCTCGACATCGGCATTCCGCTCATGCATGGATATGGAAGCACGGAAGCGTGGGGCATCAGCTCTTGGAATCCGCAAATGGGAATGGATAAAGCCGCTTCCGCGGGTAAACCGATGGAAGAAGTGGACGTCCGCGTTGTAGATCCGGAAACAGGTGAATTCCTTCCGCAAGGTTCAATCGGAGAAGTCGCTGTGAAAAGTCCGTTTTTATTCAAAGGCTACGAAGGTAACGAAGAAGCGACACGAAAAGTGCTGAAAGACGGCTGGTTCCATACCGGCGATTCCGGCTATGTGGATGAAGACGGATTTATCTTTATCACCGGACGTTATAAAGATGTCATCATCTACGGCGGCGATAATATTTATCCCGACCAGATTGAAGAGGTCATTCAGCAAGTGCCGGGCATTCTCGAAACGGCGGTTGTCGGTATCCCTGATCCGCTCTACGGCGAAAAGCCGAAAGCGTTCATCGTGACAAACGGCAGAGAAGGCCTGACAGAAGAAGAAGTGACCCGTTTCCTTCAAGAACGTCTTGCCGCCTTTAAAATTCCGGACATTGAGTTCGTCAGCGAACTTCCGAAAAACAACCTTGGAAAAGTGAGAAAAGACGTGCTCCGCAAACAAGCGGTCCGTTCATAA
>KSG66_02200
ATGGAAAACTATCCGAAGGAATTCCCGGCGGAATCACAAAACCGCCAGCCGGGCATTGAGAACGAAATGAATCCGGCGCCTGTTTACGAATACAAAGAATATAAAGGCGCTGACAAATTAAAAGGAAAAACCGCACTTATCACAGGGGGCGACAGCGGTATCGGACGCGCCGTAGCGGTTGCTTACGCGAAGGAAGGCGCAAATGTCGCGATCGTCTATTTTGATGAACACGGTGATGCGGAAGATACAAAAAAACGAGTGGAAGAAGAAGGCGTAAAATGTCTGTTAATCCCCGGCGATGTCGGTGAGGAAGACTTTTGCAATGAAGCCGTTGAAAAAACGGTTGAAGAATTCGGGCGTCTTGATATTCTCGTGAATAACGCCGCGGAACAGCATCCGAAAGAAAGCATTAAAGACATCACAAGCGAGCAGCTTCACAGAACCTTTAAAACAAACTTTTACTCACAATTTTATTTGACTAAAAAAGCGATTGATTACATGAAGCCGGGCAGCGCGATCATTAATACGACATCCATTAATCCTTACACAGGCAATCCGCAGCTGATTGACTACACGGCTACGAAAGGCGCGATTAACGGTTTTACGAGATCCATGGCGCAAGCGCTCGTCAACGACGGTATCCGTGTCAACGCCGTGGCGCCGGGACCGATCTGGACACCGCTTATTCCGGCGACATTCTCAGAAGAAACAGTCGCTTCCTTCGGTCAGACTACGCCGATGGGCCGGGCAGGCCAGCCTGTTGAACATGTCGGCTGCTATGTGCTCTTGGCCTCAGACGAATCATCTTATATGACCGGACAGACGCTGCATGTCAACGGCGGCAAATTTGTGACCACATAA
>KSG66_02205
ATGACGATATCGAAGCATGACGTGAATGCATACTATCAAAAAGCGGGAATCGTTCTGACTGATGATGAAGTCGAAGACATTCAAATCATGGATTACGGCTTAGGCAAGCTTAAGGAAACCGGGCTTCAGCTGTTTATTTACGTGAATACCGACCGCTACTGTTCGAAAGAATTGGTGCTCTTCCCGCGCCAGACGTGTCCGGAACACCGCCATCCGCCGGTCGGCAGCGAGAAGGGAAAACAAGAGACATTCCGCTGCCGCTGGGGGAAGGTGTATCTCTACGTGGAAGGCGAAAAGACAGAGAACCCAAGCGTCCTCCCGCCGAAAGAAGACAAGGAATACTACACCGTCTGGCATGAGATTGTGCTTGAGCCGGGCGGACAATACACCATTCCGCCGGATACGAAGCATTGGTTTCAAGCGGGAGAAGAAGGGGCGGTCGTCACGGAAATGTCATCGACAAGCACGGATGATCACGATGTTTTCACCGACCCGCGCATTTAA
>KSG66_02210
GTGTTTTCCTGTCAAATCTGGGAACATCTGAAGATCAGATTGCTTGCTAAAGAAGATACGGACGAATTGTATTCTGTTATGAAGCGAAATCAAAACCATCTCAGCGAATGGCTCAGCTGGGCGGAAGAACTGGCTGATATCGATACGTACCGAGATGTGATCATCCCCGAATGGCGCTATAAATACGCGGAAGAGAATGGGTTTGACGCCGGAATTTTTGTGAAGGGCCGGTTTTGCGGCATGATCAGCATCCATAATGCCGATCCAGTCAATCAAAAAGCAGAGATCGGCTACTGGCTGGATCGAGAGCATGAAGGATTCGGCATTATCACCGCAAGCTGCCGGGCGGTCATCACCCATGCATTTCAGGATCTCGGCCTGAACCGCATCATGATCAGCGCGGCTGAAAAAAACACGAAAAGCAGGGCGGTGGCGGAACGGCTCGGATTTCAGAAAGAAGGACTGACGAGAGAAGGCATTTTCGTACAGGGCGCCTATCATGACACGGTGAACTACAGCATGCTGAAGCGGGAATGGAGCGAAGATCGGCAGAAGAGCACATTTCTTGGTTTAAATGTCTCCCCAATGTGGAAAAGTAACAGCGGAGACGTTAAAAAGGAGTGA
>KSG66_02215
ATGAATCAAAATGAAATCAAAGAAAAAGTGCTTGAAGTACTGGATCATCATAAAGTCGGTTCGCTTGCGACGGTAGAGCAAGGCAAACCGCATTCACGCTACATGACATTTTTCCATGACGGCTTAACGATTTACACGCCGACGAGCAAAGACACTCATAAAGCGGAAGAAATTGAAAACAATCCGAATGTTCATATTCTGTTAGGGTATGACTGTGAAGGATTCGGTGACGCTTATGTGGAAGTGGCCGGAACCGCCAAACTGAACAACTCAGCCGATTTAAAAGAAAAGCTGTGGGATCCGAAACTGGAACGCTGGTTTGACGGAAAAGACGATCCGAACCTTGTGATTCTGGAAATTGAACCGAAGCAGATCAAGCTCATGAACGCGGGTGAAAAAACGCCGGCCGAGCTGGAACTTTAA
>KSG66_02220
TTGCACGTTATTACTTCACAAGTACTGTTTATCTTCTGTTTTCTGCTGCTGATACATTCGGTTGAAACGCTTGCCTATGCAACACGGCTTTCCGGCGCGAGAGTCGGATTTATCGCGTCAGCGCTGTCATTATTTAATGTCATGGTCATCGTGTCGCGTATGTCAAACATGGTTCAGCAGCCGTTTACCGGACATCTGATTGATGCCGCCGGATCAAACGCCCTGTCTGTTGTGGGCGCTCAGTTTCGATTTTTAATATTCGGCTCCACGGTCGGAACGATACTCGGCATCTGTCTTTTGCCGACATTCGTCGCGTTATTCACCAGGGCGATTATACACTTGGCGGACGGAGGAGGCTCCGTCATGCAGGTATTTAAAAAAGGATTTTCACTGAACGGGCTGAAGCATGCGCGTTCTTATATCAGACTGCCGTCAGTCTCCTATTTAAAGGGGCTTCAATTCCGAATGATCCCGAAACGCTTGTTTGTCATTAATATGGTCATTACGTCTATTTACACGATCGGTGTTCTGTCCGCTCTGTACGCCGGCCTTCTGGCGCCTGAGCACAGCACGACCGCCGTGATGGCATCAGGCTTAATCAACGGAGTTGCGACCATGCTGTTGGCTGTGTTTGTTGATCCGAAAGTATCCGTACTGGCAGACGATGTGGCGAAGGGCAAGCGCAGCTACGTCTCCTTAAAATGGACATCATTGACGATGGTGACATCAAGGGTGGCGGGCACGCTTCTCGCCCAGCTCGTGTTCATCCCCGGCGCTTATTATATCGCCTGGGTGACGAAATGGATGTAA
>KSG66_02225
ATGTTACACACGCCGATCGGCAGACTTCGCACGATGGGGTTTATTGAAGGAATGTCGCTTTTGGTGCTGCTGTTTATCGCGATGCCGCTGAAGTATTGGGCTCATCATCCGCTCGCCGTCACCATTGCCGGTTCCATTCACGGCGGTTTGTTTATCATTTATCTGGCGGTGCTGGCGTATGCGGCGTTTACTGTCAAATGGCATGTGAAATGGTCAGCCGCCGGTTTTATCGCGGCCTTTATTCCGTTCGGTAATTTTATTTATGATCGCGGCCTGAGAAATTATCAATAA
>KSG66_02230
ATGAAACTAGATAATGTTGATCTGAGCATCATTAAAGAGCTGCAGCGGGACAGCCGCCTGTCCATGCGGGAGCTTGGCAGAAAAATCAAATTGTCAGCCCCGTCCGTCACAGAGCGTGTCAGACAGCTTGAATCTTTCGGCGTTATTAAGCGCTATACATTGGACATTGATCAAAAAAAGATCGGGCTTCCCGTCTCCTGCATTGTTGAAGCGACAGTGAAAAACGGAAAATACGATCAATTCAAAACCTACATTCAATCCATTCCCAACATTGAATTTTGCTTTCGGGTCGCCGGCGCGGCGTGTTATATGCTGAAGATTAACGCGGACAGCCTGGAAACGATCGAACACTTCATCAACCGCACCTCTCCGTATGCCCAAACCGTGACCCACGTCATTTTCTCAGAAATTGACACAAAAAACGTCCTCGATTAG
>KSG66_02235
ATGTCAAAAACAGTTGTATTAGCTGAAAAACCTTCAGTCGGCCGGGACTTGGCCCGCGTGCTGAAGTGTCATAAAAAAGGAAACGGATATCTTGAAGGCGACCGCTACATCGTCACATGGGCGCTCGGACATCTGGTAACGCTCGCTGACCCTGAAGGATACGGCAAAGAATTTCAATCATGGCGGCTTGAGGATCTGCCGATAATTCCGGAGCCTTTGAAGCTCGTCGTCATTAAAAAAACAGGAAAACAGTTCAATGCGGTCAAAGCTCAGCTTGTCCGAAAAGACGTCAGCCAGATCGTAATCGCTACAGACGCAGGACGGGAAGGGGAACTTGTGGCCCGCTGGATCATCGAAAAGGCAAACGTCCGCAAACCGATCAAGCGGCTGTGGATTTCCTCTGTGACGGATAAGGCGATTAAAGAAGGATTTCAAAAGCTCCGCAACGGCAAAGAGTACGAAAATCTGTATCATTCCGCCGTTGCCAGAGCGGAAGCGGATTGGATCGTCGGCATCAACGCGACCCGCGCGCTGACGACAAAATTTAACGCGCAGCTGTCATGCGGACGCGTCCAGACTCCGACACTGGCGATGATCGCCAAGCGTGAAGCGGACATTCAGGCGTTCAAACCCGTCCCTTATTACGGTCTCCGCGCGGCGGCTGATCAGATGACGCTGACATGGCAGGATAAAAAAACAAAGCAGACTAGAACATTCGATCAGACGGTGACCGGCCGTTTGGCAAAAGACCTGCAAGGAAAGCCGGCAGTCATTTCAGAATTGAAAAAAACGGCGAAGAAAAGCTTCGCACCCGGTCTTTACGACTTGACGGAATTGCAGCGGGACGCTCATAAGCGCTTCGGTTTCTCCGCAAAAGAGACGCTGTCCGTGCTTCAAAAGCTGTATGAACAGCATAAGCTTGTCACTTACCCGCGGACAGATTCCAGATTCCTTTCCGCAGACATCGTGCCGACTTTAAAAGACCGTTTAAACGGCATGGAAGTTAAGCCGTACGCGCAATACGTCAATCAAATACTGAAGCGGGGCGTCAAAGCGCATAAAGGATTCGTCAATGATGCGAAAGTATCGGATCACCATGCCATTATTCCGACAGAGGAGCCGCTGATCCTTTCAAGCCTCAGCGACAAAGAACGAAAGCTTTACGATCTGATCGCCAAACGTTTTCTCGCCGTGTTAATGCCGGCGTTCGAATACGAAGAAACAAAGGTCACAGCCGATATCGGCGGCGAAACATTTACCGCAAAAGGGAAAACGGTTCAATCGCCTGGCTGGAAAGCCGTGTATGATATGTACGAAGATGACGACGATCATGAGGAAGACAAAGACCAGACGCTCCCGGATCTTCAGCAGGGTCAGCGCCTCACTGTCTCATCATTGAAAGAAACGAGCGGACAGACGAAACCGCCGGCGCGCTTTAATGAAGGCACGCTGTTATCCGCAATGGAGAACCCAAGCGCCTTTATGCAGGGAGAAGAGAAGAACCTTGTGAAAACATTGGGTGAAACCGGCGGACTCGGAACAGTCGCCACCCGCGCTGATATCATTGAAAAACTGTTCAATAGTTTCTTAATCGAGAAAAAAGAAAAAGATATTTTCATCACGTCAAAAGGGAAGCAGCTCTTACAGCTCGTCCCGGAAGATTTAAAATCACCGGCCTTAACCGCTGAGTGGGAGCAAAAGCTCTCCGCCATCGCAGCGGGTAAACTGAAATCCGCCGTGTTCATTAAAGACATGAAAACATATGCGGGCAAAACGGTGAAGGAAATCAAAAACAGCAGCCAGACTTTCAGACATGACAACATTTCAGGCACCGCCTGCCCTGATTGCGGCAAAATGATGCTTAAAGTCAACGGCAAACGCGGCACGATGCTCGTGTGTCAGGATCGGGAATGCGGCAGCCGGAAAACGCTGGCGAGAAAAACAAACGCCCGCTGTCCGAACTGTCATAAGAAAATGGAGCTTCGCGGCCAGGGCGAAGGCCAAACCTTCGCATGTGTATGCGGCCACCGGGAGAAACTGTCCGTCTTTGAAAAGCGCAAGGCGAAAGATAAATCCGGACGCGCATCCAAGCGGGACATCAACTCTTATATGAAAAGCCAAAACAAAGAGGAGCCGATGAACAACGCGCTGGCAGAACAGCTGAAAAAACTCGGCCTGGATAAATAG
>KSG66_02240
GTGAAGCAATTCGTTTTTCGTCTGATGATCCTTTTGATTTCGATCGTTCTGACGGCGGGGTGCGCGGAGGCCGGCACTGAAAAACAGGCGGCGGCCGAACCGTCCGGACCGCTTCAGCCCGCAGAGCATTTTATTTATCATAAATTGATGAACGGGCGGGGGATGATCCGGACGAACATATCCGGTGAGCCGGAATATTTATCTGAGTCTCTCGGACTATGGATGGCATTTTTGCTGAACAGGAAAGATGAACGGCAGTTTCAAGCGCAATATCAGCTTCTCACCGATTCGTTTCTGACGAAAAACGGGCTCGTGTCGTGGAAGATTGACGGGAATAAAGCGAGCGGCACCAATGCCTTAATTGATGATTTCAGAATTATGAACTGTCTGAATGAGGCCGGAACCCTGTGGGGAAACAGTGAATACGGGAAAACGTCGGTGCAGATCGGGAAGGCGCTGGAAAAATACAATACGAATGACGGGTATTTTACGGATTATTATGATGCCGCTTCAAATGCCGCGTCAAAGACCGTGACGTTGTCCTATGTCGACCCCGGCGCCTTACAGATGCTCAGAGAAAAGGGAATTATCGATGAGAAAACGGAAAACCTGAACCTTGATGTTCTCAATCTTGCGCCCCTGAAAAATGGTTTTCTGCCGAAATCGTTCAATACCGAAACTAAGGAATACAAATATGACAGCGAAGTGAATATCATCGACCAGCTGTACGCCGCCGTGAATCTGAAGCGGGGCGATGGCAAAGCCGCTGTGCTGTCGAAATGGATTATAAAGGAATTTAAGTCGCGCGGACAGCTGTACGGACGATACAGCGCAGACACGAAGGAGCCGGCGGTTCAATACGAATCACCGTCCGTTTACGCCCTGGCCGTTCTTTTTTTAGCAGAACAAAAAGCTGATCCGGCTGTCATCAAGCCGCTTTATGAAAGAATGACTTCATTTGAAACACTGGACACGCTGAAACCTGATTACGGCGGCTATATGAGCGGGGACGATACACATTCTTTCGATAACCTGCTGCCGCTTCTGGCTGAAAGGAAATTGTTTAATGAAAATATCATTCAATGA
>KSG66_02245
ATGAAAATATCATTCAATGAATCACAAAAACTGTGCAGCTACACAGCAGTTATGCTGGTGCTGCTGTCTTTTTTTATTTACTATGCGTCTCAGCAATCCGCAGGGCTTCTGATAACCTGCATCACATTGCTTGTCACGGGAGCCGGCATATGGTTCGGGGCAATCTACGCGCTCGTCATCACCTTACTCGTCTTATTTGTTCTCGGCAGCCTGCTCCTGTGGTTTCAGACCGGGAGCTTTATGGCGTCTGCCGGTGCCGAAAGTCTGCAGGTGCTGGTCATTTGGGGGATTGCGCTGCTGCTCTTTTCTTACATAGCGGGAAGGATTCACGAGTTGGCGAAGGGGCTTGAGCGCTCAGTGAAACAGCTGCGTGAAGAGATTACGAGCTTTGTCGCCGTCGACAGGGTGACCGGCTTTGACAACCATCTGCGGATGAAGCTGGAGCTTTCTGAGGAAATCAAGCGGGCGGAACGCTACGGCAATTCCTTCGTCTTTTTGCTGCTGCACATGCATTATTTCAAAGAATTCAAATCCCTCTACGGAGAAAAAGAGACCGATCGGCTGCTGGCGTTTATCAGCCGCCAAATCCGGTCAAGCGTTCGGGAAACAGACAAAAAATTCAGGCCGTCCGCCGAACGGTTCGGCATCGTGCTGACCCATACGCCTGAAGAAAACATGCCGGCCGTTCTGGCGAAGCTGAAAAAGGAATTGGATACGTACCGGCTGCAAAACGGTAAATACGTCTCCATCACCTTCCGTGTATGTTACTTGGCGTACCGAAAGGATTTACAAACGGCCGAGCAATTTTTAAATGAACTGGAAAACGAGATGATGATGAATGAACTCTAA
>KSG66_02250
ATGAACTCTAAATGGATACGTCTCTTACTCTCGGCGCTCTTCATGATTTCGGCGGTTTATGTTCCCCTCACGGCGGAAGCAAAAGACAAAAAGGACGGCATTCTCATTATTTATACAAGCACGGACGGCAAAGAAACCGCTGAGGTCAAAATGCTTGATCTGACCGCGGGCCATTTCTCATCCGCCGTCACCGTGAAAAGCGACGGAGACATCACAGCAGCCGATCTCAAAAAGAATCGGCGCGTCATCTATTACGGCGTCACGAAAAAAAAGCTCAGCACATCATTTGTGTCTCTGATCAGCAGTATGCCGCAGCAGCTTATCAGCATCGGCTATAACGCTGGGCAGTTCCGCCAATTTGCGGGTTTGTCCCTGGCAGAAAAAGAAACGGTATACTGCATTTACAGCAAAGAAGAAAAAACAGACATGCCGCTTGAAAAAGGGATGTCCGTGCTCGGCGTATCGGGAGTAAAAGGGGAGCCCCTTTATACATACCGGTCCGGTGACGGCAGCACCCGCCCTTTTATGTGGAAAACGGCGCGCTCTGACTATTATTTCGGTGTGACGAGCCTGTTAAATGATTCGTTTCTGACGGCGAAAGCGCTGCGCAACGCATTCGGAGAATCAGAGGACGGCACCCTCCTTTATTTGCGGCTTGAGGACATCAGTCCGATGTCAGATGAAACATTGCTTTACGAAGCGGGCGCTTACCTGCATAAAAGACACATTCCGTTTATTCTGGCGGTCATTCCGGTCTATCTCAACCCGGAAAACGGAGAAAAAGTATACCTGGCGGACAAGCCGAAAATGGTCAGCGTCCTGAAAAAACTTCAGCAAATGGGCGGCAGTATCATTATTCACGGCTACACGCACGCATACCGATACAGCGAAACGGGAGAAGGCTTTGAATTTTGGGATGCCAAAGCGGATCAGCCGATTACGTCAGAAAATGCGGATGATACTCCGGTCAAGCTTGAAAAGGAACAGGATTTTCCGAATGAAAAAGCGTACCGGGCGTATGTGAAGCCTTTCCGTGAAAAAGAAAACATCTACACAAGAACGAAGCTGGAGCAGGCGATTGACGATCTGACAGAGCTCGGCCTTTACCCGCTGTCATTCGAAGCGCCGCACTATACGATGTCTGAAGAAGGCTACAAAATCGCATCTTCTTATTTCTCCAGCATTTTCGGACAAGTGCAGCTCAGCGGCACGACGTGGAAAACCTCGGGCGCCCCTCCGTTCGTCTCAAAGCCGGCTATGCTGCACGGGATGACGCTGTACCCAGAAACAATCGGTTATGCCGATAGCTCAAAGGAAAATCCGCTCGGAGATATGGAGAATCATATTTCGCAGATGATTGATTTCGGCGGCGGAACGGCGGGCGGTTTCTACCATCCGTATCTCGGCATGAAATACCTCCCCGAGCTCGTCAATCAGATGGAGCGGATTCCCGGCGGCGAGTGGCTCGATCTGAAGAAAACGAAGCAAACGGTAACGTCGGACAGCGTCAGGATCAAAACGGACGGAGACGGAACCATTCATGTGGAAAACAAGATTCATCCGATAACGGCCTTTTTCAATCACCATCAGCAGACGCCTCTGGAAAAAGCGCTTTGGATTCTCTCCGGCGTGGTGTTATTGTTTATCATCATGTTCGCCTGCTACGTTCTATATTTGCGCGCCACATTAAAAAAACGAATCTTTAAGGAGAGAAGAACCCTTGAGTAA
>KSG66_02255
TTGAGTAACATTCTGTTTTTTATCTCATTAAGTTTAATATGGGTGATGCTTCTCTATCACATGTTTCTGATGCAGGGCGGATTCAGGCATTATATGACCTTCGAACGGAACATTCCGAAATGGCGCGCAATGATGGGGGAGCTCCCGAAGGTCAGCGTGCTCATTCCCGCGCATAATGAGGAGGTCGTCATCAGGCAGACGCTGAAGGCGATGGTGAACCTGTATTATCCGAAAGAAAGGCTTGAGATCATCGTCGTTAACGATAATTCCTCCGACCGGACGGGAGACATCGTCAATGAATTTTCCCGTCAGTATGACTTCATTAAAATGGTCATCACAAAGCCCCCGAACGCCGGAAAAGGAAAATCTTCGGCGCTGAACTCAGGGTTCGCGGAATCGAACGGAGACGTGATCTGCGTGTATGATGCAGACAATACGCCGGAAAAAATGGCGGTGTACTACCTGGTTCTCGGTCTGATGAATGATGAGAAAGCGGGAGCGGTTGTCGGGAAATTCCGTGTCATCAATGCGGCCAAAACGATCCTGACGAAGTTTATCAATATAGAAACCATCTGCTTTCAGTGGATGGCGCAGGGCGGCAGATGGAAATGGTTCAAAATCGCCACCATCCCGGGAACGAACTTCGCGATCAGGCGGAGCATTATCGAACAGCTCGGCGGCTGGGATGATAAGGCGCTGGCGGAGGATACCGAGCTGACCATCCGCGTGTATAATCTCGGCTACCATATCCGCTTTTTCCCGGCGGCTGTGACATGGGAGCAGGAGCCTGAGACATGGAAGGTCTGGTGGCGTCAGCGGACAAGATGGGCGCGCGGCAACCAATACGTTGTTCTCAAGTTTTTATCCCAATTTTTCAAGCTGAAACGCAAGCGGATCATCTTCGATCTGTTTTATTTCTTTTTTACGTATTTTTTGTTTTTCTTCGGTGTGATCATGTCAAACACGATTTTTATCATCAATCTTTTTTACGACCTGCATCTGGCAGTCGGGTTTTTGGCGATGATTTTGTGGATACTGGCCTTTTTCCTGTTTATGACTGAGGTCATGATTACTTTAAGCATTGAAAAAACAGAAATGAACAAACAAAACTTCTTTATCGTATTTCTGATGTACTTTACATACTCCCAGGCTTGGATCGTGCTCGTCATCTGGTCATTATTCACAGAGATTAAGCACCGCTTGTTCAAGCAGGAAGTCAAGTGGTACAAAACGGAGCGATACAATCAAAATAAAAGCGGGTGA
>KSG66_02260
TTGAAAAAAGCGATCATATTGATAACTGGCCTTTTGCTATTGATGTATAACGGGCAGGCGGCCGCGGCCCGGGAACTGAAAACGGACGGTTCCGCCCTCGGAACAAGCGCCGGCGCAAAAGAGCAGCAGGCGCTGACCGGCGATCTGATGACACTGTACGGGGCGAAAGACAGCGCAGAGCTGACCTATCAGATTCCTGCGGGAGCTTCGAATGCCGATCAGTCGCTTCTGATTGATTACGAGGCGTCAAACTTATTAATTGCCCCGTCTTCTTTAACCATCGCCATTGATGATGAACCCGTCAAATCCATAAAGCTTGACGGCAGTTCCAAGCGGAAAACGGTGAAGCTCAATCTCAGCAAAAGCCAATCCGCCCAAGGCTATCACAATGTATCATTACGATTTTACGGCGTATTAAAAGAGGGCGTCTGCGTCAGGCAGGATACGTCAGGCAACTGGATAAAAATTTATCCGGACAGCCGCCTTGTGCTTTCAGAAGCAAGCAAGTCAAAGGGAGCGGATCTCGGCCATTTCCCGTATCCGTTTGCCCAATCAGGCAATACGGGTGAAGAAACCGATATTATCCTTCCTGACAAACCGACCTCGGCGGAAGCTGAAGCCGCAGTCAAAACAGAAGCATATCTGAAAACGGCAGACAGCAGGCTGAAGGTATCCTATGTAAAAGAATCCGACGCCGGCAAAATCAGCAATCCGTCAATTGTCATCGGCGCTGATCAGCATTGGAACGGGAAAATAAAAGAGCTTTTCGAACGGGGGAACATCAAAGCGGAAGACAACAAACTTCTTCTCGCTGAACGGGTTCTGACATCAGGGGACAAACGGCAGCCCGTCCTGTTTGTCACGGCGCAATCAGACAAAACGCTGGCGGATAAAATCCGCGTCATCACAGACAGCGCTTATTCAAGCCAGCTGGGCGGAGATACTTTGACAATCGGCCGCCTTCAGCCCGCTGCGGAAAAGACAGGCAATAAACTGACACTAGAGGACTTCGGCGCGGGAAATGTAACGGTCGGATCAAACAAAACGGCGTCAGAGCACTTCTTTTACCCTGCGGCGGCCGCTGTTGATAAAGACGGGAAGGTCAAGTTTTCGCTCACATTAAAGACGTCGGAATCGGTCCGGACGAAGGCGGATTCAGATGATGATGCTGAGAGAGCGGAACTGAACGTCATGGTCAACGGACAGCCGAATGCGGTGCGTCTTGATGATCTCGGCAATCAAGATAAAGACGGCTTTTACCACGTCTCAATCCCGATTGATCCGAAGCTTTTGCGAAGCAGCAGGTACATTGATCTGCAATTTGTCACATCAGGTTTGAAACATAACAATCCGTGTATCGACCGTGACGAAAACAAATGGGTCTATATTGATAAAAGCAGCACGCTGACGTATCCGGTAAGCGATGCGGCGCAGAAAGCGGACTTCGGGCAATGGCCGCTCCCGTTTGCGGGCGGCGGGAAAGAGAAAACAGTGATCGTCATCCCGAATGACGTAAACATGCAGACACTGAAAGAACTTTCTCTGGTGGCGGATTCATTCGGAAACGGCTTTACCGTAAAGACGGCATCAGACATGAAGGAAGCGGATGCCAAAGGCCGGAATGTTGTGTTTATCGGAGGCCTGCCGCAAATTCCGCTTTTGAAATCAAACGCCTCTAAGCTTCTCGTGCCGTCAGACCGCAGCGGAGCTTACGATGTTTCTTCGTTTCAGATGCTGAATGAGACAACGAAACAAGTCGCGTTTACCCAGAAATCACCTTGGGACTCAGACAGCAGTATTGCTGTTTTTGCTCCGTTATCAGGAAGCGGCGCGGCTGTCACAAAAGAGCTGATCAGCTTTTTAGACAGCACAAGCGATGCGGCAACCGTCGTCAACGAAACGACAGGCAAGCAGCTGTTTTCGAACCATCAGCAAATCAAGTCAGATAACAGCAGTCCATCGGCTGATACGAAAAGCCGTTCCGCAACACTGAACGTCACGTATATCGCTGTTTTCGCGGCGCTTATGATCATTGCGGCCGGTCTGATCTGGCTGACGGCAAGAAGGAAAAAAAGAAAAACGGATCATGAAAAAAGCGAAGAGTAA
>KSG66_02265
ATGTACCATTCAATCAAAAGATTTTTGATTGGGAAACCGCTGAAATCACAGGCGGCCGGAGAGCAGAAACTCACGAAACTCAAGGCGCTCGCCATGCTTTCTTCAGACGCGCTGTCATCAGTTGCTTACGGAACGGAACAGATTCTGATCATTTTGGCTGCGGTAAGCGCGGCCGCGTTTTGGTATTCCATTCCGATCGCAGTCGGCGTTCTCATTTTGCTGCTTGCTTTGATTCTGTCCTACAGACAGATTATTTACGCTTATCCGCAAGGCGGAGGCGCTTATATGGTTTCAAAAGAAAACCTTGGTGAGAAGCCGGGCCTGATTGCGGGCGGCTCATTGCTTGTTGATTATATTCTGACGGTGGCGGTAAGCATTTCTGCCGGAACTGACGCCATTACATCGGCATTTCCGGCTTTGCACCCGCATCATTTGCTCATTGCTGTTTTGCTTGTGATTCTGATTATGATTTTAAATTTGAGAGGACTGTCAGAGTCGGCGTCCATTTTGGCGTATCCCGTCTATCTGTTTGTGGCGGCGCTTGTCCTTTTGATCGTCGTCGGACTGTTTAAGCTTATGACGGGTCAGGTTCATCCGGCCGAACACACGCCGATCGGCACACCCGTGGCGGGCATCACGCTGTTTTTGCTGCTGAAGGCCTTTTCATCCGGCTGTTCGGCACTGACCGGTGTTGAAGCCATTTCAAACGCGATCCCTGCCTTTAAAAATCCTCCGGCGAAAAACGCGGCCCGCACTTTGGCCATGATGGGGATTCTGCTGGCGATCTTATTTACGGGGATTACGGTGCTGGCGTACGGCTACGGCACGGGACCGAAGCCTGACGAGACCGTTATTTCACAAATCGCCGCGGAAACTTTCGGCCGCCATACGGTGTATTATTTCATTCAAGGCGTTACATCCTTGATTCTCGTGCTTGCGGCGAATACGGGCTTTTCCGCTTTTCCGCAGCTGGCGTTTAATTTAGCGCGCGATCAGTATATGCCGAGAATGTTTACGGTACGGGGCGACCGGTTAGGATTTTCAAACGGAATTATCTTTCTCGGTATCGCGTCCATCTTGCTCATTCTTTTATTCGGGGGCCGCACGGAACATTTAATTCCGCTTTATGCTGTCGGCGTGTTCATTCCGTTTACGCTGTCGCAAACGGGAATGTGCATCAAGTGGATCAGGCAGAAGCCGAAGGGCTGGGCGGTAAAAATGCTGATCAACTCATGCGGCGCCGCCATTTCATTTATGGTGCTGTGTATTTTATTCGCGACAAAGTTCAATCTTGTCTGGCCGGTGCTGTTATTCATGCCTGCTGTCGTCATGCTGTTTTTCGTCATTAAAAATCACTACACCGCGGTCGGCGAACAGCTGCGGGTCGTTGATCAGCAGCCTGAGGAAATCAAGGGAACTGTCGTCATCGTGCCTGTCGCCGGTGTCACCACCGTCGTCCAAAAATCGATTCAGTATGCGAAATCATTATCGGATCAGGTCATTGCGGTTCATGTTTCCTTTGACAGAGAAAACGAAAAAAAGGTGGAAAAGCGCTGGGAAGAGCTTCATAACGGCGTCCGCCTCGTCACCCTGCATTCCTCATACCGCAGTTTGGTTCACCCGTTTGATAAGTTTTTAGAAACGGTCGAACAGAAAGCGAAAAAAGAACAGTTCTCCGTGATGGTGCTGTTTCCGCAATTTATTACGAAGAAACGCTGGCAGACCATCCTTCACAACCAATCAGCCTTCTTGCTCCGCGTCCGGCTGTTTTGGAAGAAGGACATCATCGTCGCCACCCTGCCGTATCATTTTAAAAAGTAA
>KSG66_02275
ATGCCAAGTAAAACAGCAGGACACGTAATGACGGAGCTGCTTGAACAATGGGGAGTCGGTCATATATACGGCATTCCCGGAGACAGCATTAATGAATTTATCGAAGAACTGAGACATGAACGAAATAACCTGACATTCATCCAAACCCGGCACGAAGAAGTCGCAGCCCTGGCCGCCGCGGCTGAGGCAAAACTGACCGGGCAGATCGGTGTCTGTCTTTCAATCGCAGGGCCGGGGGCCGTTCATCTGCTGAACGGTTTATACGACGCCAAAGCGGACGGCGTTCCGGTGCTGGCGATTGCGGGACAGGTGGCTTCCGATGAAATCGGCCGTGACAGCTTTCAGGAAATCAAATTAGAGCAAATGTTTGAGGACGTGGCGGTGTTCAACCAGCAAGTACATACGGCAGAAGCGCTGCCCGATCTTCTGAATCAGGCGATCCGCACGGCTTACAGCAAAAAAGGCGTTGCCGTTTTAACCGTTTCTGATGATTTATTCGCGCAAAAAATCAAACGGGAGCCGGTTTATACATCGCCGATATACCTCAAAGCCGATATAGAGCCGAAAAAAGAACATCTCGTGACATGCGCGCAATATATTAACAACGCAAAAAAACCGGTCATTCTCGCCGGCCAAGGGTTAAAATCAGCAAAAGAGGAGCTGCTCGCATTCGCCGATAAAGCGGCCGCTCCAATTGTGATTACCCTTCCGGCAAAAGGCGTCGTGCCTGACAGCCATCCCCACTTTCTCGGGAATCTCGGACAAATCGGCACAAAGCCCGCCTACGAAGCCATGGAGGAATGTGATCTGCTGATTATGCTCGGCACATCGTTCCCGTACAGGGATTATCTCCCAGATGATACGCCTGCCATTCAGCTTGATTCGGATCCGGCGAAAATCGGGAAGCGCTATCCCGTCAATGCGGGAATTGTCAGTGATGCGGCTCTGGGGCTGAAAGAGCTGACGGAATACATTGAATATAAAGAAGACAGAAGATTTTTAGACGCCTGCACCGAGCACATGAAGCATTGGTGGAAGGAAATCGAAAAGGATGAAACCGAAGCGACTCATCCGCTCAAGCCGCAGCAGGTCATTGCCCGGCTTCAGGATGCCGCCGCAGAGGACGCTGTCCTGTCGGTGGATGTCGGAACGGTTACGGTGTGGATGGCCCGCCATTTTAAAATGAAGAAGCAGGACTTTATCGTCTCAAGCTGGCTCGCCACGATGGGATGCGGGCTTCCGGGAGCGATTGCCGCAAGCCTTGCCGAACCTGAGCGGCAGTCCATCGCCATTTGCGGAGACGGCGGATTTTCAATGGTGATGCAGGACCTGCCGACGGCTGTTAAATACAAACTGCCGATTACGGTTGTCGTTTTAAACAACGAAAATTTAGGCATGATTGAATATGAACAGCGGGTCAAAGGCAACATTGACTACGTCACCCAGCTGCAAAATATGGATTACGCCGCTTTTGCAGAAAGCTGCGGAGCAAAAGGCATCAAAGTGACGAAACACGAGGAATTGGCTCCCGCTTTTCATGAAGCGCTCAACTCAAATGAGCCAGTCGTCATCGACGCCGTCATCGGCGATGAGCCGCCGCTTCCGGGAAAAATCACTTACGGCCAAGCGAAGGGCTTCAGCAAATACATGCTGAAAAACTTCTTTGAAAACCAAAAAATCGAAATGCCGTCACTCAAGAAAAGCTTAAAACGGCTGTTTTAA
>KSG66_02290
ATGGCTATCTTTATTACCGTATTGCTCACCATACTATGCTGTCTTGTTATTTCATCTCTTATTTTTATGATTCTATTAAAAAAGGAGATTGTGGATACACCACCCAACCACTTAGCTCATGCAGCATTCATAGGGCTTATTGGATTCTCCCTGTTCTTCGCTATAACTGTACCTAGCCTAGTTATTTATTTTGTAGCTATAACTGTAAATCATTTTTTCGGAGAGTATATCATCTATGGTTCACTTTCAGACTTATACATATTTTCTGTCGTCGTAAGTATTTTAGCTTTAATTTATATGCTAATCCTTATGGCAATTGTAAAAGGAATTACTCATATTTTTAAATTACCTACTTGGTTAGCCTATATACTTGAATTCATTTTTGCATGGGCTGCTGTTTACTTCTCAATTAAATATGTTTCCAATAATATCATTGAAAACATATCTATATTTCAAGGTGGAGAAATTCTTCTTTCATTCTTCATAACTTTCTTATTTTCGGGCCTGGATATACTTTTTACTAATTTGGATAAGATCTCAAAAGAGAAATTAGGCTAA
>KSG66_02295
ATGAAGAAGAAAGTAATTCCTGTAGTTTTAAGCGCAACTCTACTTACATCATTCTTGGGTACTTCAGGTGCTTTAGCAGCTGAAAACAGAACCGCAACTCCTGTACCGGTAACGAAAACTGCACCAGGAACTATTCCAACTGGAATGCCTGGCACTATTCCAACCAAAGCGGCTCTCAATGGTGACTACCAAACCCAAGGTGTAGTTTCATGGTCCTATAAGGCTTTCAGAGCTGCCTGCCGTTCAGGTGGATGGCTTTTATCAAAAGCCTTAAAGCCTTTCTCCCCTAAAGCTGCGGCATGGATTAGAAAAAATTCTAAAAAGGTTGCCGACATTATGGATAAAGGTGAAAATTGGGGTGTAAAACAATTTACAAAAGCTTTTAAAGCTATCGGAGCTCCTACAGATGTAGCTACCACTTTAGCTAAATTCATTGTTGCTTTGATTTAA
>KSG66_02300
ATGGATCAAGTTTTGCCGTCGTCCCAAGTTGGTGTCAAGATCAATGAATGGTACAAAATGATTCGCCAGTTCAGTGTGCCTGATGCTGAGATTTTAAAGGCTGAAGTAGAACAGGAAATAGAGGAGATGGAAGAGGATCAGGATTTGCTTGTCTTTTATTCATTGATGTGCTTTCGTCACCAATTGATGTTAGATTCCTTGGAGCCGGAAGACAGATATAGAGATCGCCCTACAGTCGACGAACTGCTTGAAAAAATAGAAAAACCACAAAAAAGACTTACAGGCCTCTTGAAATATTACTCATTGTTTTTTCGTGGAATGTATGAATTTGATCATAAAGAGTATGTTGAAGCGATAAGCTATTATCGCAAAGCAGAGAGAGAGTTGAATGCTGTATCAGATGAAATGGAGCAAGCTGAATTTCATTACAAAATAGCTGATGCCTATTATCAAATTGATCAGCACTTTGTTTCCCTCAATCATTTAAAAAAAGCCAAGCAATTGTTTGAAAAAAGTCAACTATACAAAGTGAAAGTGATTGGCTGTAATATGATGGTCGGTGCTAACATGTACGATATGTACAGGCTGACGGAGGCAGAATCATATTATCGGGAAGCATTAAGTATCGCCCGTGGCTTGGATGAGGAAAAAGTGAAAAGAATTATCGGAGTGATCTTTCATAACTTAGGCTTAGTTTATTTAAGAGGGAAAAATTTGATTGCTGCTGAAGAGAATTTCAAAAAGGCAATAGACGTGAAAGAACATATTGATACAGTGTATGGAGTGAGATCATTATATATGATGGCGAATGTCCTGTACCAATGTGATAAAGCCAAGGAAGCACGTTTCTTTTATGAAACGGCTCTAAATCGTGCTCGGACTTCTAATGAAGAAGAATATTTGGCTAAATTAAAAATCATTAATTCATTATACGAAGAATATAATGAAACAGCAGTGAAACAAAGCTTAGGCTACTTAGAAGGGAAACGCCTTTGGTCTGATTTCGCAGAGCTGACTGAAAAATTAGGTGACTTTCATTTTGAGAAGAGAAACTATGCAGAGGGAAGAAACTTTTTAAAGAAAACCATACACGCCCAAACACAAATACTTAAGGTTACGGAGGCTATATAA
>KSG66_02305
ATGACTGTCTTTTTTACTGTTCTGCTCACTTTCTTATGCTGCCTTGTGATTTCATCTCTTATTTTTATGATTCTATTAAAAAAAGAGATCGTGGATACACCGCCAAACCGCTTAGCTCATGCAGCATTCATAGGGCTTATTGGATTCTCTCTGTTCTTCGCTATAACTGTACCCAGCCTAGTTATTTATTTTGCAGCTATAACTGTAAATCATTTTTTCGGAGAATATATCATATATGGTTCACTTTCAGACTTATACATATTTTCTGTCGTCGTCAGTATCTTAGCTTTAGTTTATATGCTTATCCTTACGGCAATTGTAAAAGGAATGACTCATGTTTTGACATTGCCTGCTTGGTCAGCCTACATCCTTGAATTCATTTTTGCATGGGCTGCTGTTTACTTCTCAATTCAATACGTTTCCAATCATATCATTGAGAACATATCTATATTTCAAGGCGGAGAAATTCTTCTTTCATTGTTCATCACTTTCTTATTTTCGGGATTGGATATCCTTTTCACTAATTTGGATAAGATCACAAAAGAGAAATTAGGCTAA
>KSG66_02310
ATGGTATCTGAGAGGGGAAAATGTTCAAAGCGGATCATATCGGTCCCGCCTAAATACATAGTCTTTCATTTCTCTCTACACTACATTTCTAAAGGAGGATTTCCCATTAAACACGCAGCTAAAGGCATTCTGTTTGCCGCATCTTTAGCCCTTGTAACTACTGCTTTTGTCCCCGCATCCTTAGCTAAAGAAAATCATAATAATACTGCCAATGCCACTGGAACGGCCAAATCATTTTTTTATCAGACTGATACGCAATTTTCCTACGGACTTAAAGCACAAAGCGATGCATCTGTGTCAAAACCAGTCAAAGATGTAATCAGAGAAGTGCTGAAAAATAAAACAAAATTATTCAATCTTGTTGAAAAATTAGCAGGAAAGAAAATAAGAAATGAACTCGAATCCGTTTTCAATGAACACATAGAACCGGTTTTAAAGAAAATGCTGAACGAGTATGTCGCCTTAAGCTGGGCTGACGTGGAAAAGAATCTTTATCTTTCACTTAAAAAGTCCGGACTTTCTGACAGCCAGGCTAAAAACCTCGCTCAATTGACAACTTTAGCAATGAAAGCATTTTAA
>KSG66_02315
ATGTCAGTATTTATCCTTTTTTATCTGTGGATTGTGCCGATTGTCATCGGCATCTTCTGTTCTCTTATTGCTTATCGGACAACGGGTAAGAAACGTCTGATTCCCGGCTTTTTCATGATCGCATTAAGCATCGTTTCCTTAATTACGGGGCTTTGGATCGGCGGGGTGAACTATCATGTGTTCATCGGGGGCATGTTTTTATTCGGTACGTTATTGGCCGGCTCTGCCTTCCCGTTTTTCTTCGCTCTTTCACGCAAACGAAAATAA
>KSG66_02320
ATAATGAGCAAAGACATCTCAGCACAATCACTGCAAGCAAAAGCCGTGCAGGATGCACTTGACGGCAAAAGCAAGGGATTCAAGCGGCTTCTGCCTTTCTTAGGCCCAGCCTTTATCGCGGCGATTGCCTACATTGATCCGGGAAACTTCGCTACGAATATCTCAGCTGGTTCGAAATTTGGGTATATGCTGCTGTGGGTCATCCTCTTTTCAAACTTGATGGCTTTTTTAATCCAAGTTCTTTCCGCGAAGCTCGGCATTGCCACGGGTAAAAACCTTCCGGAAATCGCCAGAGACCGGTATCCGAAATGGGTATCAGCCGGGCTGTGGATACAGGGTGAACTGGTGATTATGGCAACTGATCTGGCAGAATTTATCGGGGCGGCGCTCGGACTCAACCTGCTGTTCGGCATACCGATGGTTGAAGCGGCCATTATCGCGGCGATCGGATCATTCGCGATTTTAGAGCTGCAGCGCCGGGGTTACCGGGCGCTGGAAGCGGGCATCGCCGGACTTCTGTTTGTCGTGGTGATCGCCTTCGCTCTGCAAACCTTCTTTGCCAAACCTGACGCCGCTTCCGTTCTCGAAGGGCTGTTTATCCCGAAAATTGACGGAATGGACAGTGTGCTCTTGGCAACCGGGATACTCGGCGCAACCGTGATGCCGCATGCCATTTACTTACATTCCGCACTGACACAGCGCCGTGTCGTCGGAAAAACGGATAGTGAGCGGAAAAAGATTTTTAGATTCGAGACGATTGACATTCTCATCGCGATGGTGATCGCCGGGGCGATTAACGCAAGCATGCTCATCGTCGCTGCCGCGCTTTTCTTCAAGAACGGGCTGTATGTAGAAGATTTAGACGTGGCTTATCAGCAATTCGGCCACTATATCGGACCGGCTTCAGCCATTCTCTTCGGGATCGGGCTGCTGGCCGCAGGGCTTTCAAGCTCTTCTGTCGGCACATTGTCAGGCGATATTATCATGCAGGGCTTCATCCGTTACCGTATCCCGCTTTACTTGCGGCGTTTCATTACCATCATTCCCCCGATGATCATCATTATCTCAGGGGTCAACGCCACAGAAGCGCTCGTATGGAGCCAGGTCGTTCTTTCATTCGGCATCTCCTTTGCTCTCGTGCCGCTGATTATGTTTACAAGCAATAAACGCCTGATGGGCGCCCTGACGAACCGAAGATGGGTGACGGCTCTTGCCTGGCTGATTGCGGTTTTAGTGATCGCGCTTAATTTGTTTGTGATCTACGATTCATTCCGTTAG
>KSG66_02325
TTGGTACGTCGTTTGTCGATCATTTCTTTCGCCATGATTTTTGCTGTTTCTTTATTCGCTTTTGGCGGCTCTGCATCAGCAGCAGCTTTCAAACCTAAAGCTGAACCGGACGTTTCCATTTTAGCCAGCGGGGGTACAGTTGGTATTTACGGTGCTAATATGCGCTCATGCTCTAAGGTCAGCTGTTCAACGATCACAACATTCTCAAGCGGTAAAAAAATTACAGGTTCTTGGGTAACCGGAGAATATGTTCAAGGCCACTACACGAATTCTAATAAATGGCTGAAAGTCACGTATGCAGGAGCGACAGGCTACGTTTCAGTCACCACACTATCTTATTATTACGGTTTATAA
>KSG66_02330
ATGCCTTGGTCTATGAAGGATTATCCGCAATCATTGAAGAATCTCGAGGAACCTGTGAAGAAAAAAGCGATCGAAATCGCGAATGCGATGGTAGATGAGGGTTATGAAGAAGGACGGGCCATTCCCATTGCGACAAGTCAGGCGAAAGAGTGGAAAAAAAACGCTTCTAAAGAAGAAATTGATCAGCTGATGAAACACGATGATGAAACGAAACGCGGAAATTGA
>KSG66_02335
ATGATGAAAGGGTTAAAGGTTCTCTTCCTCATCACAGATATTGGATTTATCGTTTATTGGATTGTTACTTTTTTTGAGTGGATTCCAAAAAACATGGTGTTTAAAGATTATGATAACGCCATGATAATGGCCTGGAACTGGTCATTCTTTCCCTTAGATATTTTCATTTCGATAACCGGGCTGTACAGCTTGTTTCTTTATAAACGGAAACATGCGTTATGGCGCTCTTTCGCATTAATATCACTTGTGCTGACCTTTTGTTCAGGCCTGCAAGCGATTGCCTTTTGGGTATTTATCGGTGATTTTGATTTTATGTGGTGGGCATTCAATCTGTACTTGCTTCTTTATCCTTTATATTTTATTCGGAAATTGCTGGTCTCTCGTAAAAATAGCTGTCATTCTTTTTGA
>KSG66_02340
ATGCAATGGATTTATTTAAGTTTAGCGATCATTTTTGAAGTATTGGGTACGGTCAGCATGAAATTATCAAATGGATTTACAAAACTTGTCCCAAGTATTTTATTATTATTGTTTTATATCGGCAGCCTTTGTTTTCTTACTTTGACTTTGAAATATATAAGTGTCTCCATCGCGTATGCGGTCTGGTCGGGAATGGGGATCGTGCTGATTTCCGCGATCGGAATTTTTTTCTTTCATGAACAGTTCTCTGTCATAAAAGCTGTCTCTGTTCTTCTGATCATCATCGGTGTTGTTTCCTTAAACTTTATTTCTGAAAGTGAAACGTCATCAAACGGCATCAGCGTTCATACGGACAGAAACAGATGA
>KSG66_02345
GTGACAGAAGAGCGGACAGACCTGGAAAGACAACTGAGAGACATTCAAAAATGGGAAAAGGCGCAGCAGAGGGTGATGTTCTGGCAAACATTCACCCGCTTGCCGTTTCAGCTTTTGGACAAGCTGACACCGCAATTTATTCAGAGGAAAATCGGACTCATTCTCGATGAAACGGGAACGTTTATTCAGTCAGGCGGACAGTACCTTACATCAGAAAAGCGCATCATGAAAAAGTTTCAAAAACGGCTGCCGCACGGTACATGTCAAACGCTTCACGACATCCGCAATGCGCCGCTTGCCGTCATGGACGAAATCGCAGAAGCCATAGCGCGTACAAGCGTAAAGGCCGCGACGGTGCAGGGAGCCGCAACGGGAGTCGGCGGTGTATTCACGCTGGCGGCAGACATTCCGGCGATGCTCGGCCTGTCCTTAAAGACGCTGCAGGATATCGCGGTTGCTTACGGCTTTGATCCGAAAGACAAAAAAGAACGCGTGTTTATCGTCAAATTGCTCCAGCTTGCATCCAGTGACGTCATCGGAAAAAAAGCGATCCTGCAAGATTTACGGCAATATGATCAAAACGACCGCGCCTATCAGCGCGTCGCCTCGCAAATCCAAGGCTGGCGGGAAGTCGTTTACAGCTACCGCGATACGTTCGCCGCGAAAAAACTGCTGCAAATGGTTCCGGTCGCGGGCATCATCTTCGGCGCGTCCGCCAACCGTTCAGCTTTAGAAAGCATCGCGGAAACAGGCACCATGCTTTATAAAAAACGCCGGATTCTAAAACGCATGCACGATACAGAATGA
>KSG66_02350
ATGGCACAAGATAATAACAAAATGAGCAGAGAAGAAGCAGGTAAAAAAGGCGGAGAAGCGACAAGCAATAACCATGACAAAGAATTCTATCAGGAAATTGGTCAAAAAGGCGGAGAAGCAACAAGCAAAAATCACGACAAAGAATTCTATCAGGAAATCGGTGAAAAAGGCGGAGAAGCAACAAGCAAAAATCACGACAAAGAATTCTATCAGGAAATCGGTGAAAAAGGCGGAGAAGCAACAAGCAATAACCATGACAAGGATTTCTATCAAGAAATCGGCCAAAAAGGCGGAGAAGCAACAAGCAAAAATCATGACAAAGATTTTTATAAGGAAATCGGCCAAAAAGGCGGAAACAGACGAAGCAGCTAA
>KSG66_02355
GTGTCTGACATGCTGAATTTGCTCGCTATCGCCAATAAAGTCAAAGAAAAACACGACAATTTTTCAATCGCGGAGATCAATGACCACTGTGTGCGCCTCGCAGTGTTTACGGGAGAATATGACTGGCACCATCACCCTGACTCAGATGAATGGTTCATCGTTCTGGAAGGTGAGCTGCTGATCGATTTTAAGGACAAAGAAACCGCAGTGCTCAAAGCAAATGACAGCCTGCTCATCCCGAAAGGCACGATTCACCGCACCCGCTCATACGTCAGAACCGTGAATCTCTGTGTCGAGCATACGCATGCGAAAACAGTCATCACAGAGGAACGGTCATGCTGA
>KSG66_02360
ATGCTGATCAAGAAGATTGTATGTGAAACAGACGCTGCAAACGCTGAAGCATTTGCGCAAGCACAGTCAAGGTGGGGAGCATTATCATGTGTAAATGGCTTCGTCAAACAGGCCGGCGGGTGGCGGAAAAACGCAGACGGCCTGTTCATCGCAGAGATCATCAGCGTTTGGGAGAACAGACAGGCCTATGATGATTTTATGGGGAACGAACATGACCGCATATACGAAGAAATCGAGCAGAAGGCTGCGATTCTTTCAATAGAAGTGATGCTGTACGAAGAGGATGAAGCTATCATTCACGAGCTGTTACATCACCCGGACATCCGATACGAACCGGACTGGACGGTTCAGAAGGCATAA
>KSG66_02365
ATGTTTACACATACGAAAAAACTGCAGCATCCGGCTAAACCGGATCGTCCTGACCCGCTGTTCGCAAAAAAGATGCAGGAAATTTTAGGGGGACAATACGGGGAGATATCCGTCGCCATGCAATATTTGTTCCAAGGATGGAATACACGGGGCAATGAAAAATATAAGGATCTTCTGATGGATACCGCGACGGAAGAAATCGGCCATGTCGAAATGATCGCGACGATGATTGCGAGACTGTTAGAAGACGCCCCGCTGGCAGAGCAGGAAAAAGCGGCTGATGATCCGGTCATCGGGTCCATTTTAGGCGGGATGAATCCGCATCATGCAATTGTCTCAGGACTCGGCGCAATGCCGGAGAGCAGCACGGGCGTTCCGTGGAGCGCAGGCTATATCGTCGCAAGCGGAAACCTTCTGGCAGACTTCCGGGCCAATCTGAACGCCGAATCACAAGGAAGGCTTCAAGTCGCACGCCTGTATGAAATGACCGATGATAAAGGCGTGAAAGATATGCTCAGCTTTTTATTGGCCCGCGATACCATGCATCAAAACCAATGGCTTGCGGCCATTAAAGAATTAGAAGAACAGGAAGGTCCGATCGTTCCTTCCACATTCCCGAAGGCGCTGGAAAAACAGTCATTCTCCCATAAGCTTATTCATTTCTCAGATGGAGCAGAAAGCGCTGAACAAAATTGGCTGAAGGAAACAGCGCCGGACGGAGAACCATTTGAATACGAAAAGGAACCGAAAGCGCACGGCGAAATAGCTAAGCTGGATCCCGTCCCGCCGTATGTCCACAACACGCTTCCCGGACGCGAGTAA
>KSG66_02370
ATGAAAAGCTTGCTGACTTGTCTCAGCCTGATGGTACTCGGTATCGGAACCGCTTTATTCATCGGCTTTCATGATCATTTCTCAACGGATGAACCGTATTATGATGACGAACAGGAAGGCCTGAAAGATCAAATCGTTTTCAAATTTAGCCATGTCGTTGCTGAAAACACGCCTAAAGGGCGGGCGGCGAATAAGTTTGCCGACCTTGTCTATCAAAAGTCCGGCGGCACCATTAAAGTAGAGGTGTTTCCAAACGGGAGCCTCTATTCAGATAATGAAGAAATAAACGCCCTCCAAAACGGGGACGTGCAATTCATCGCTCCCTCCACCTCAAAGCTCGGATCACTGTCTCCCGAATGGGGTGTTTTGGATCTGCCGTACGCGTTTACAAACTATAAAGCCGTGCAAGAAGGCCTCAACGGCAAAATCGGCACACGCCTGTTCGCTTCATTAGAAAAGCATCATTTGAAAGGACTGGCGTACTGGACGAACGGATTTAAGCAGCTTACGTCAAATAAAGGACCGATCTTCACTCCGGACGATTTGAAAGGACAGGCGCTCAGGATCATGCCGAGCAGCGTGATCGAAGACCAATACCGTCTGCTCGGCGCGCACCCGCGGCAGGATTCCTTTAATTCCACGTTTCAGCTCTTGGAAAGCAATCTTGTAGACGGAGAAGAAAATACGATTTCAAATATCTATTCTAAAAAATTTTATAATGTTCAAGATTATTTGACAATCAGCAATCACGGGTACCTCGGTTATGCCGTGATGACCGACGAGCATTTCTGGAATTCGCAGACAGAAAAAACGAGAGCCATCTTAACGGAGGCGATGAGAGAAACGACGGAATGGAACGAAGCCTCCGCTGAGAAAATGAATAAAGACCAGCTTGAAGAGATAAAGAAGAATTCATCCATTCATATTCATGTGCTGAGCAAAGCGGAAAAGAACACATGGATGCAACGCCTCGACCCGATTTACGGACAATATGAACAGGTGATCGGCCGCGGGCTTGTGCAGGATTTGTTATCCTTGCGCCGCGAGCCTTAG
>KSG66_02375
ATGACGAAAAAAAAGCTCACCATCCGCTGGAAAATCACCATACTTTCTTATATCGTCGTGCTTTTTACCTTTTTGATCGTCGGCATCGTGCTGATCGGCAATATTCAGCATACAGAGGAGCGCGAGCTAAAAAAACGGCTGATGAATACCGCGCGGACGGTATCTGAGATGACCGATGTCAAACGCGCCCTCGAGCAGAAAAAACAAAGGGATGACGTGCGCCATGCGGTCGAAGAAATAAGGATCATCAATGAAGCGGACTACATCGTCGTCATGGATATGGATCATATCCGCTATTCGCATCCCGTCAGCACAATGATCGGAAAGCGTTCAAGGGGTGAGGACGAAGCCGCGGCGTTCGCCGAGCACATTTATTTTTCCGAAGCAAAGGGAGAGATCGGCACCGCCGTCCGCGCTTTTTATCCCATCAAAGACCGGGATTTGAATCAGATCGGCGTCGTTCTGGCCGGTAAAGCGCTGCCCGGATTCGGTGAAATTCTTCTTCAGCTGAAACATGAAATACTGTTTATCGTTCTGCTGGCGCTCGGGTTCGGACTGGCCGGCTCCTTTTTACTGGCCCGCCACATCAAAAAACAAATGTTTTGGCTGGAGCCCCATGAGATCGTGAGAATGTATGAGGAACGGACCGCTACGTTTCATTCAATGAATGAGGGCGTCATCGCGATCGATAACCAGCATCACATCACCATTTTTAATGAAAAAGCGAAGCAGATATTCAATGTCAGACAAGAGACCGATGGCAGGCTGATCTGGGACGTGTTAAAAGATTCGCGGCTCCCTGAGATCGTCGAGCGGAACCGAGCCGTATACAATGAAGAAATCCAAGTCAGCGGAAAGGTAATCATGAGCAGCAGAATTCCGATCGTCATGAAAAAGAAGGTCATCGGAGCCGTCGCCATTTTTCAGGACAGGACGGAAGCGGCGAAAATGGCGGAAGAACTGACCGGTGTGAAAAATTTTGTCGATGCGCTCAGAGTTCAAAATCATGAACATATGAACAAGCTTCACACCATCGCGGGACTGATTCAGCTCGGAAAATCAGAAAAAGCGCTCCAGCTTGCTTTTAAGGAATCGTCAGAACAAGAAAGCGTCACCGATTTTCTTCATCAGGCCATTCAGAATGACGCTGCGGCGGGGCTGCTGTTAAGCAAAATCAAAAGAGGAAAAGAGCTTGGCATCTCTGTGAAAATTGATGAAAACAGCAGTTTCTCGGCATTTCCGGAGCATGTCGACCAGCATGACATTGTCGTCCTGCTCGGCAATTTAATCGAGAATGCGTTCGGCGCATTCGAAACAGCGGACACGGAGGACAAACATATTGACATCAGTATCGAGCAAAATGATGAGGTGCTTGCTATATTAATAGAAGACAACGGAAGCGGGATTTCCGATCAGCACATTCCGCGCCTTTATGACAAAGGGTTTACCGTCAATAAAACGGGAGGAACGGGATACGGCTTGTACCTCGTCAAACAAATCGTCGACAAAGGGATGGGCGTCATTGAAGTCGACACACGGCAGGGACAGGGAACGGCATTTTCTATTTTATTTCCGATGAAGGGAGAGGAATCATTCGATGGACATCAAGGTACTGCTTATTGA
>KSG66_02380
ATGGACATCAAGGTACTGCTTATTGAAGATGATCCGATGGTGCAGGAGGTGAATAAAGAATTTATCACCGGTGTTTCGGGGTTCAGCGTAATCGCCACGGCCGCTGACGGAGACGAGGGAATCAGGCTTATAAAAGATCTGCGGCCCGGGCTCGTGGTATTAGACGTATACATGCCGAAAAAAGACGGAATTAAAACGCTCCAGGAAATCAGAAAACAAAAGCTCGAAGTGGACGTCATCATCGTCTCGGCCGCAAAAGACAAAGAAACAATCCAGCTTATGCTGCAAAACGGTGCGGCCGACTATATTTTGAAGCCGTTTAAGCTGGAGCGGATGAGACAGGCGCTCGAAAACTATAAACAATATAAACGGAAAATTGAAGAGCATGACACCATGTCGCAAGAGCAGCTTGACATGCTGCTTAAAATTCCGCAAAATCCGTCCAGGGATCTGCCGAAGGGGTTAAATCATTTTACGATGAATGAAATTTTGACCTATATGAAACAGCAGACGGAGCCGCTTTCAGCTGAAGAAGCCGCCAAAGCGCTCGGGATCGCAAGGGTGACGGCGCGGCGTTATCTTGATTTTCTTGAGAAAGACGGCCAGATTAAGCTCGACATTCAATACGGGGGAGTGGGCCGGCCGGTTAACCGCTACAAATTCGTCCGCTAG
>KSG66_02385
ATGAAAATTTTCAAAAATCTTACGGTGCAGGTCATCACGGCGGTGATCATCGGCGTCATTGTCGGACTTGTGTGGCCTGAGGCCGGGAAGCAGATGAAGCCGCTCGGCGATACATTTATCAATGCGGTAAAAATGATTATCGCACCGATCATATTCCTGACGATCGTGCTTGGCATCGCCAAGATGGGAGACATGAAAAAAGTCGGCAAAGTCGGGGGAAAAGCATTTATTTATTTTGAAGTCGTGACCACCATCGCCCTTATTATCGGACTTCTGGTCGTCAATATCATGAAACCCGGTGAGGGGCTTGATTACAGCAAGCTTGAAAAAGGGGATGTCTCTCAGTACACGCAAAACGGGGGACAGGGGATTGACTGGATTGAGTTTATCACTCACATCGTTCCGTCAAATATGGTTGACGCTTTCGCAAAAGGCGACATTCTTCAGGTCTTATTCTTTTCTGTTTTATTCGGTGTCGGCCTGGCGGCGCTCGGTGAAAGAGGCAAAAGCATTATTGATTTCTTTGATAAACTGTCGCACGTTTTTTTCAAAATCATCGGCTACATCATGCGCGCGGCGCCGATCGGCGCATTCGGGGCCATGGCCTATACGATCGGGCACTTCGGCCTTGATTCCATCAAGCCGCTGGCGAGTCTGATGCTGTCTGTATACGTTACGATGTTCCTGTTTGTATTTGTCGCTTTGAATATCATTTGCAAACTATTCGGTTTCAGCTTGTGGAACTATCTCCGTTTTATTAAAGATGAACTGCTCATCGTTCTCGGCACAAGCTCTTCTGAGTCCGTCCTTCCGCGGATGATGGATAAAATGGAGCGTTACGGCTGTTCCAAATCGGTTGTCGGCCTTGTCATTCCGACGGGATATTCTTTTAACCTGGACGGCACCTCGATTTATCTGTCCATGGCGACGGTTTTTCTGGCGCAGGTGTTCGGTGTTGACCTTACCATCGGCCAGCAGGTTACGATCATTCTCGTGCTGATGCTGACATCAAAAGGCGCGGCGGGCGTAACCGGAAGCGGATTTATCGTACTTGCCTCCACTTTATCGGCGCTTCAGGTTATCCCGCTGGAGGGACTGGCGCTGCTCCTCGGCGTTGACCGCTTTATGAGTGAAGGAAGGGCGATCGTCAACCTGATCGGAAACGGAATCGCCACCATCATCGTAGCCAAGAGCGAAAATGAGTTTGACGAAACGAAAAGCACACAGGCCGTAAAAGAAATGAAAACGGCGGTATAA
>KSG66_02390
ATGGCGGCTATTTTTAAATTTTTTCAGCATCCGGGTGTCAGACGTTTTTCCGTTTTTCTTGTTTTGACTGGGGTGTTAGTTGTATTCCGAAGTATGATTAATTTGATTTTGCTTACGTTTATTTTTACTTTTCTGATGGATCGGCTGGAGACTGTCATCCGGCACGTGTTGAACCATTTTTTCCGGATCAGCCAGAGGGTGGTCATCACCGTTTTATATATTGCGCTGGCTGTCGGGGCGACTGTCGGAGGCTTTGTCTTTTACCCGATTGTTGCCAAGCAGATTGAACAGCTGATTAAGCAGATCAAGCACATCGCGTATCATCCCGATGTCATTCCGTTTTATGATGAGATATCGAGCGTGTTCGGCGATATCAATATCGGTTCCTATGTAAAAGAAGGTTTTAATGTACTGTATACATACTTGGCCGATATCAGCACTTTCGGTTTGCAGGTCGTGATGTCACTGATTCTCAGCATGTTTTTCCTGTTCGAGAAAAAGCGGCTCACGGAGTTTATGAAAAAATTTCAGCACAGCAAGCTGTCTGTTTTTTACTACGAACTTGCTTATTTCGGCAGCAAATTTGCGAGAACATTCGGCAAAGTGCTTGAAGCCCAATTTATTATCGCGCTGGTGAACTGTATCCTCACCTTGATCGCATTGGCGATTCTGCATTTTCCGCAGCTGTTCGGCCTTTCAATCATGGTCTTTTTCCTCGGGCTCATTCCCGTGGCGGGTGTGGTGATTTCGCTCATTCCGCTCAGCATCATTGCGTATACGACGGGCGGCGCAGCGTATGTCATCTACATCGTGCTGGTCATTTTCGTCATCCATGCGATTGAGACGTACTTCCTTAATCCGAAACTGATGTCAGCGAAAACGGAACTGCCGATCTTTTTTACCTTTACGGTTCTGATTTTCTCGGAACATTTCTTCGGTATCTGGGGCTTGATTATCGGAATTCCGATTTTTGTGTTCCTGCTTGATATTCTGGATGTCGTCAATAATGAAGAAAAGGAAAAAAACGGACCGGTCCCGGATAAGACATAA
>KSG66_02395
ATGACTGAGCCGATTTTACATATTGAAGGCCTTGACAAAACAATAGGCAAAAAGCACATTTTAAAAAACATCAGCATGGATGTCAGGCAGGGCGAGATCATCGGTTTGCTCGGTCCGAACGGGTCGGGAAAAACCACACTTATCCGAATCATCGTCGGTATTTTAAAGAAAAACAGCGGCACGATTACAATTAACGGCTTTCAGCACGATGCTGATTTCGAAAAAGCGCTTGAATCAGTCGGAGCGATCGTGGAAAATCCTGAATTCTACCCGTACCTGACGGGGTGGGAAAATCTGAAGCACTTTGCCAACATGCACAAAAACATCAAAGAGGACAGGCTTCAGGAAGTCATCGAGCGGGTCGGGCTCACAAACGCCGTTCATGACAAAATTAAAACGTATTCCCTTGGTATGCGTCAGCGTCTCGGGATTGCGCAGGCCATTCTTCACCGTCCGAATCTGCTCATTTTAGATGAACCGACAAACGGGCTTGATCCCGGCGGAATGAAGGATTTCCGCGATCACTTAAAGGAACTCGCGGAGCTTGAAGGGACGAGCATCCTTTTTGCGACGCATTTATTGCGTGAAGTGGAGGACCTTTGCGACCGTGTCATCATCATTCAAAAAGGTGAGATCAAAACAGAGGTTGTTCTGCGCGGCGCTGAGGAAAAAGAAGAAAAAGCCGTCCTCGACATTCAGCCGGCTGACGAAGCCTTCGAATGGCTGTCCCAACAGCAATTTGCTCCGGAGAAAAACGGCGGGGGCATTACCGTCACCGTAGCGAAGAAGGACATCCCGGCATTAAACCGTGCGCTCGTCGGACAAGACTTTCTCGTGTATTCCATCATGCCGTATGCGGAATCGCTGGAGGATGAATTCATGAAAGTGACGACGGCGCTTCAAGAGGAGGGGGAGACGAATGTTTAA
>KSG66_02400
ATGTTTAAATTGACAGCGAATGAGCATATGAAGCTCTTTAACCGAAAAGTCTCATTAGTGGCGCTGATTCTGATGGCCGTTCTCCAATTTATTATGGCGCTTGTCATTAAACGGCTTGTCATCAGTTCCGGAACGGATGAGAATTTCATCGGCTATATGGCGTACGCGCCCGGGCTGAATATTCTGCTTGAGGCGTTAACAATCGTGATCGCGGCAACGATCATTTCCGCTGAATTTGATAAGAAAACGATCAAATTTTTGTTAATCCGCCCGGTAAAGCGGGAGCGGATTTTTGTATCTAAACTCATTACCGTATTTTTGGTCAGCTTGTACCTGTATGCGGCGTACTATGTTCTGTCTCTGCTGTTCGGCATGGCTTTCTTCGGCGTGTCGGTGACATCTGAATCAGGGACGCTTCTTATGAACACCCTGAAAGTAATCGGCACGAACTGGGTCGAGGCGTTTGCGATGGCATGTTTTGGCTTGTTGTGTTCTTCTGTATTCCGAAACAGCGCAACGGCCGTCATTTTGTCATTTATCGTGCTGTACGGCGCAAAATCACTCGTGACGATTATGTCGCTCTTCCAAAACAAATGGGGAAGTTTTCTGCTGTTCGCAAATACTGACCTGACGCAATATATGAGCGGGGCGAAACCGCTGTTTGCGGGAATGACGCCGTTATTTTCCGCAGGCATTATCATTATCCATATCGTATTCTTCTTAGCCGTCGCTTGGTGGAGCTTTTGCAAACGCGATGTTCGGGTATAA
>KSG66_02405
TTGAGAAATTTTATTACCGCATTACCGATTGTGTTATTGCTTGGTTTTTCCTTTGTGTCATTCATGTTCCAATTCGAACATCTTGTTTATTTCAGACTTGCGCTGGGATTGTTTTCTACAGTGGGGCTGTTTCTCTTATATAAATTGAAGACGGGATTCCGTTATTTCATCATCTACCTGTATGCAAGCTGGATCGTGCTTGCGGCGGTTACCGCGTTTGAAGAGCCGATTTTTTCAAGCTTTTTCTTTGGCGGGCTTGTGATGACGATGGGGTATCTCACATATATGCTGATTTATCTCGGGCTCAAGCAGGACCGCGGCCCGGAAGCAGTCTGA
>KSG66_02410
GTGTCTTTATGGATACAGAATGAACGGCAGAGGGAATGGATGGAAAAAATCGGCCTGCTTGCAGACGAATTTCAAACAACAGCCGCGCTTGATGATGAGGCGGGCCGTTTTCCCGCGGAGAAAATTCAAAGACTGCGCGACGCAGGATATACGGCGTTAACAGTACCTGAGGCATTCGGCGGTGCAGGCATTTCCGTTTATGATATGGTGCTGTTTCAGGAACGGCTGGCGCGGGGAGACGCGGCCGTGGCTCTCGGAATCGGCTGGCATTTATCCGTCATGGGTGAGCTCGGAGAAGGAAACAGCTGGGATGAAGATGTCTTTTCATTTATCACAGAAGAGGTGAAAAAGGGAGCTGTCCTGAACAGGGCAGCGACGGAACGGCAGACCGGCAGTCCGACGAGGGGAGGAAGACCCGGCACCTCCGCTGTCAAAAAAGACGGAAAATGGGTGCTGAACGGCCGAAAAACCTTTACAACCCTTTCGCTGACTTTGGATTATATGCTTGTGACGGCATGGATTGAAGAAAAACAAACGACCGGTGTTTTTCTCATTCATAAAGATCAGGCAGGCGTTTCAGTCGAAGAAACATGGGATATGATTGCCATGAAGGCGACCGGAAGCCATGATCTCCTTTTAGATCATGTCACGGTCAATGACGAGCGGCTTGTGGAGCTTATCAGCGGGCCAAGAGCGGCGAAAGTGAATGGCTGGCTGCTTCACATTCCCGCTGCTTATCTGGGTATCGCTCAAGCGGCAAGGGACTATGCCGTCCGGTTTGCATCCGAATATTCGCCGAGCAGCCTGAACGGACCGATTAAAGACGTGCCGGCTGTTCAGCAGCGTGTCGGGGAAATGGAGCTCGAATTGTTAAAAGCGAGACAGTTTCTCTTCACGGCGGCGCAAATGTATGATGACCCGAAACGCCGCCCTTTCATCAAAAGCGAGCTCGGCGCCGCAAAACATATTGTGACAAATGCCGTCCTTTCTGTTGTTGATAAAGCAATGAGAATCACTGGCGCAAAAAGCCTTGAGCGAAACAATCCGCTTCAGCGGTATTATCGGGATGCCCGGGCCGGCCTTCACAATCCGCCGATGGACGATGCGGTCATCGGCAAATTAGCGGCGGAAGCCTTTGAGCAATAA
>KSG66_02415
ATGGCGAAACGTAAAATAAAAACATACGAACAGCTGATAAAAGAAAACAAGGCGGCCATTATGAATAATCAAAAGCTGATGAATGTGATCTATGACAGAATTGACCGCAAGCATCAAAAACTGCTCCGGCACAACAGCCATACATAA
>KSG66_02420
ATGAGGTCTTCTCCTCAGCTCAGATCATCAGTTGAAGGACGAAAAAAACATCTGATCCATTTGCTGATCAATAACGGAATATACAAAAAGTCGGAACGGCATTTATATGAATTATCGCTCGGAGAATTAGAAAGCGAATACAAATATGTAAGGAAGGTGCGGACTTATGGCGAAACGTAA
>KSG66_02425
ATGAATGATCAAACGGCAAACTTAAAACGGGGTGAGAAAGGCGCGATTCTTAATATCGCCGCGTACCTCATCCTTGCCGCCGTCAAACTGGTGATCGGTCTTATTTATCATTCTGAAGCGCTCAGAGCGGACGGGTTAAATAATGCCACGGATATTGCCGCATCACTGGCTGTGCTGATCGGGCTCCGGATTTCCCAGCGCCCCGCTGACACTGATCATGCCTACGGACATTATCGGGCTGAAACAATTTCTTCATTAATTGCGTCTTTTATTATGATGGCGGTCGGTATTGAAGTGCTGATCGGAGGAGCAAAGGCGATTGTCAGCGGAACGGAGGCCGAGCCGAGCCTCATTGCGGCATGGACGGCGCTCGGAAGCGCGATTGTAATGTACGGCATGTATGTATATAACAGCCGTCTTGCGGATCGGGTTAAAAGTTCTGCGCTTCATGCGGCGGCGAAAGACAGCCGTTCTGACGCCTATGTCAGTATTGGGGCGTTTATAGGCGTCTTAACGGCCCGGCTTCATCTGCCGTGGATTGATCCGGTCATTGCTTTTCTGATCGGAATCATCATCTGTAAGACGGCATGGGACATCTTCAAAGATGCTTCCCACTCATTGACGGACGGGTTTGATCTGAAAGATTTGGAGCCGTATAAACACACGGTGAAAGAAATAAAAGAGGTCAGCAGGCTGAAGGATGTGAAAGCAAGGTATTTGGGGAGAACGGTTCATGTGGAAATGGTCATTACGGTAGATCCGGGACTGTCTGTGAAAGAAGGCCATGAAGTAGCCGATGAAGTCGAATATGCAATAAAACATGAACATGATGTGACTCATGTCCATGTTCATGTAGAGCCTGAAGTCATAAACAAAGATCGTGAAACGAATTAA
>KSG66_02430
ATGAAAAAAATCAGTACAACAGAACAATTTAATGAACTTATTCAATCCGACAAGGAAATCATCGTGAAATTTTTCGCTGACTGGTGCCCTGACTGCACGCGCATGAATATGTTCATCGGCGATATTTTGGAAGAATATAATCAAAATGATTGGTATGAACTGAACAGAGACGAGCTCCCTGAGCTTGCCGACAAATATCAGGTAATGGGCATCCCGAGCCTTCTGATCTTTAAAAACGGCGAAAAGAAAGCGCATCTTCACAGCGCAAACGCGAAAACGCCCGAAGAAGTCACAGAGTTTTTATCACAGCATATTTAA
>KSG66_02435
TTGAAAACAAGTCTAGGATTGGTGTACGGCGGAAAGTCAGCCGAACACAATGTATCGCTGCAGACAGCATTAGCTGTAACAAAAGCGCTTAATACTGAGAAGTTTGATATACATCCGATTTACATCACTGAAAAAGGAGAATGGCAAAGAGGCCCGCTGCTGACTGAGCCGGTTTCCAACGTGAAAATGCTTCAGCTGGAACAAAACGGTGAAAGTTTTGCTCTATCAGCATTGAACCGGGAAATGTTTCCTGAAGCGTCGCCTGACGAAAAGGCGACGATCGATGTCGTATTTCCGCTTCTGCACGGACCGAACGGTGAAGACGGCACCATTCAGGGTCTGCTGGAATTGCTGAACGTTCCTTATGTCGGCAACGGAGTGCTTGCATCATCAGCCGGCATGGATAAAGTCATCATGAAGCATTTGTTCGCTCAAGCGGGGCTTCCGCAGGCGAAGTACGCCGCTTTCTTAAAAAAGGACTGGAAACAGACGCCGGACAGCTGCTTACAGCAGGTTGAAGAGGAGCTGGGATATCCGTGCTTCGTCAAACCGGCGAACCTCGGATCAAGCGTCGGAATCAGCAAATGCCGAAACCGTGAAGAGCTTGAAAAAGCCTTCGAACTGGCTTTTGAGTATGACCGGAAAATTGTGGTGGAAGAAGGAATCGCCGGAAGAGAAATCGAAATCGGCGTACTCGGAAATGACGAACCGAAATGCTCCGCCGTCGGTGAAATCGCGCCGAAAACCGACTTTTACGATTACAAGGCGAAATATGAAGACGGCGACACGGATTTAATGATTCCCGCGCAAGTGACGGATGAACAATATGCGGAAATCAGCGAAATGGCGATTAAAGCCTTCAAAGCGATTGACGGATCAGGCCTTGTCCGCGCCGATTTCTTCCTGACCAATGACGGGCAAGTGCTCATTAACGAAGTGAACACAATGCCGGGCTTTACGCCATTCAGCATGTTCCCGCTGCTTTGGAAAGAAGCAGGCGTAGATTACAGTGATCTGATCGAACAGCTGGTTGAGCTGGCAAAAGAACGCCATGCCGAAAAACAGCTGATTAAACATACATTTTAA
>KSG66_02440
TTGATAAAGCGAACTGTAAAGCGAATCGCAGACATGGTCAAAGGCACACTGACAAATCCCGTATTTGAACAAACAATGATTGAGGGCGCCGCAACCGATACGCGGACTTTGGAAAAAAATCAGCTGTTCATTCCTTTAAAAGGCGAGCATTTTAACGGCCACACCTTTGTGCCGCAAGCATTCGAAAAAGGCGTTTCCGCGGTGTTGTGGGACCGCTCTGAACCGAATCCGCCGGAAGAGCGTGCTGTCATCCTGGTCGATGACACGCTGGAGGCGTTGCAAACATTGGCAAAAGCTTATTTGGAAGAGCTCGGCACACGGGTTATCGGGGTGACCGGGAGCAACGGAAAAACGACAACGAAAGACATGCTTCACGCCGTTCTCGGCACGCAGTACCGCGTTCACAAAACCGCCGGCAATTTCAACAATCATATCGGCCTGCCGCTGACTGTGCTTGCCATGCCTGAAGATACAGAAATCGCCGTTTTAGAAATGGGAATGAGCGCGAGGGGCGAAATTGATTTTCTGAGCCGTCTTGCTGAACCGGAAGCTGCCGTCATTACCAATATCGGCGAATCCCACATGCAGGATTTAGGCTCAAGAGAAGGAATTGCGGAGGCGAAACTTGAAATTATAAACGGACTTCGGGAAGACGGCGTTCTGTTTTATTTCGGGGATGAGCCGCTGCTCCGCCAAAAGGCGTACACTTGCCGGACAACGACATACGGCGCAGGCGCGGACAATGATCTCCGCCTGAAAGAAATAAAACAGGCGGAAGAAGGCACGTACTTTAATATCGACGGGATCGACCGTTCTTTCTTTATTCCCGTTCTCGGCAGACATAATGTGATGAATGCCATGGCCGCATACGCCGCCGGCATCTATTTCGGCATTACGCCGGAAAATGCCGCTCTGGGACTGAGCCGCCTGAAGGTGACGGGGATGAGATTGGAACTGGTCAAAACGGACAACGGCATCTCGATCGTAAACGACGCGTATAATGCGAGCCCGACGTCAATGAAAGCGGCGGTCGAATTAATTGAAACGATGAAAGGCTATCGGAAGAAAATGCTCGTGCTCGGTGATATGCTTGAACTTGGTGATGAAGAAAAAGCATTCCACGAAGAATGCGGAGCTGCGGTCAATCCGGCGGAAATCGACCATGTATTTACTTACGGCACACTCGGCGCATTCATCGCTGACGGAGCGCGCCGGCATTTTGAAGAAGGGCGCGTCAGCCATTATCTTGACAAAAAAGAACTGCTTCACGCCATACAGGAAATGGCCGCTTCCGGCGATCTCCTTCTGTTTAAAGCATCGAGAGGTATGAAGCTCGAAGAAATCGTTAAAGATTTATTAGAGAAGAACTGA
>KSG66_02445
TTGACTATAACGTTTCAAGATTTTCAATTAAGTTCTGATCTCATGAAGGCAATTAATCGTATGGGGTTTGAAGAAGCAACGCCGATTCAGGCACAAACGATTCCGCTCGGACTTTCAAATAAAGACGTCATTGGACAAGCGCAAACAGGTACAGGTAAAACAGCTGCGTTTGGTATACCCCTTGTTGAAAAAATGAACCCCGAGTCTCCTAATATTCAAGCAATCGTAATCGCGCCAACCCGTGAATTAGCCATTCAAGTATCTGAAGAGTTATATAAAATCGGACAAGATAAGCGTGCGAAAGTGCTGCCTATTTATGGCGGACAGGATATCGGACGTCAGATCCGCGCATTGAAGAAAAACCCGCATATCATCGTAGGTACGCCGGGGCGTCTTCTTGACCATATCAACCGCCGTACGATCCGTTTAAACAACGTGAATACGGTTGTCATGGATGAGGCTGATGAAATGCTGAACATGGGATTCATTGATGATATTGAATCCATTCTCTCAAATGTACCGAGCGAGCACCAAACGCTCTTATTCTCAGCAACAATGCCTGCGCCGATCAAACGGATCGCAGAGCGTTTCATGACTGAGCCGGAACACGTAAAAGTAAAAGCGAAAGAAATGACTGTGTCCAACATTCAGCAGTTCTACTTGGAAGTGCAGGAACGCAAAAAATTCGATACCCTGACTCGTCTTCTTGACATTCAGTCTCCGGAACTTGCGATCGTATTCGGACGTACGAAACGCCGTGTCGATGAGCTTGCTGAAGCCCTGAACCTTCGCGGATATGCGGCCGAAGGAATTCACGGCGACTTAACGCAGGCGAAACGTATGGTTGCGCTTCGTAAATTTAAAGAAGGTGCGATCGAAGTGCTTGTAGCGACTGACGTTGCCGCCCGCGGACTTGATATCTCAGGCGTTACCCACGTTTACAACTTTGACGTGCCTCAAGATCCTGAAAGCTACGTTCACCGTATCGGAAGAACGGGACGCGCAGGAAAAACGGGTATGGCGATGACGTTTATCACACCGCGTGAGAAAAACATGCTTCGCGCGATCGAACAAACGACAAAACGCAAAATGGACCGCATGAAAGAGCCGACGCTTGACGAAGCATTAGAAGGTCAGCAGCAGATGACGGTTGACCGTCTGCGCACGGCGATCAGCGAAAACAACCTGAACTTCTACATGACGGCAGCTGCGGAATTGTTAGAAGATCATGATGCAGTGACAGTTGTGGCTGCAGCCATTAAAATGGCGACAAAAGAGCCGGACAGCACGCCTGTACGCCTCACTGATGAAGCGCCGATGGTCAGCAAACGCTATAAAAACCAGCGTACTTCTAAGCGCAGAGAAGGCCAAGGCGGCGGCTACCGCGGCGGCAAAGGGAAAACCAACAACCGTTCTTCCTACGATAAAAAACGCTCAAGCGACCGCCGTTCTTCAGGTGACAGACGCCAGAAAAAATCATACTAA
>KSG66_02450
TTGAGAGCACAGCCAAAAAATCGAATCAGTCCAAGCGGCTTAAAAGTCTGGCGTCTTCAGGAAATCATCCTGTCCGCCTTCTGTCTTCTGGCCGTTATAGCAGCAGCTGTTTTAAGCCATTTCTTCCATTGGCCGTATTGGATCACCGGAGTCCTCGGCATCATTTGGATCTTCGGTTCAGTGATATCCATCTATGCCATACCGAAAATCAGGCACAGGATCTGGCGCTATGAAGTCCATGAAAATGAAATTGATATTCAATCCGGCATTTTTATTGTCAAACGGGTCATTGTGCCGATGGTGAGGGTGCAGCACGTAGATACTTCACAAGGCCCGCTCCTCAGAAGGTACCGTCTGGCCTCAGTCAAAATCTCCACGGCGGCAACCGTTCATTCCATTCCGGCGCTTGATATGGAGGAAGCTGACCGGCTGAGGGATTCCATTTCCCGTCTGGCAAGGGTGACGGAAGATGATGTCTGA
>KSG66_02455
ATGATGTCTGAGCCGAAACGTCTGCATCCGGCGGCCGTGATTTTGAACTTATTCCATACTATTATCGAAACCATTAAAAACATTATTCTGCCATTTTTTCTCGTCTATATTGTTAATTCCAACCACTTCATCCGCTTTTACGGAGGCATTGCGCTCGCCGTCCTGCTTATCTGGCTGATTACGGCTAGTGTGATCGAGTGGAGAAAATTTACATACCGGATTGAGGACGGAGAATTCAGAATTGAAGAAGGCTTGTTTTTTACGAAAAAGAGATACATCTCCATTGACCGGATTCAATCAATGAATACGAGTGCCGGCATCATTCAGCAGCTTTTTAAGCTTGTTAAGCTTCAAATCGAAACGGCCGGCGACGGGAAAAACGCCGAGGCTGTCTTATCCGCCATTACTGTGGAAGAGGCGGAACGGATCAGAGCGGCTGTTTTTCAGCAAAAAGCGGAGCAAGAAGAACGAGGGGAGACCGCAGCGGAGCAGGAGCCGATGCGCGGGGAAGATGTGCAATCCGTTTACCGCCTGTCTGTAGGTGAGCTGCTTATGGCCGCCTCAACATCCGGGGGAATCGGTGTCATCATCTCAGCGGTATTCGCCCTCTTTTCTCAGATTGATGAAGTACTTCCGATGGACTGGCTCTATGACAGGTTCTCCTTTCTCAAGCATGCGAGCATCGGCATATACGCCGTGATCATTTTCATAGGATTGTTCATCGCATGGCTGTTAAGCATCGCCGGTATGATGATCAAGCATGCCAACTTTAAGATAGAAAAAAAAGAACACGAATTGGTCATTACCAGAGGAATTATTGAAAAACATCAAGTGACGATCCCGCTCCGTAAAATCCAAGCCATTAAAATGAAAGAAAATGTGATCAGGCAATTATTCGGATACGCGACGGTTGCGATTGTCAGCGCCGGCAGTGCGGGGAATGAGAAAGAAGGAGCACAGACGATTCTGTTTCCGATCATCCGCAAATCAAAGCTCGGAGTGATGCTGAACGGTTTCACACCGGATTACGTGCTGGAAGAAAACCGGAATCATTTGCCGAAAAGGGCGCTGCGCCGGTATTTATTCCGATCCATAATCTTCTCGGTTTTCGTGATCATCCCGCTTTGTATTCTGTTTAAACCGTGGGGATATGCATCGCTCCTTGTGCTTCCCGTCGAAATGGTGCTTGGATATGCCTCGTTTAGGACAGCGTCATGGTGCATAAACGGCGGCAGGCTTCAGATCACCACGAGGCTGGTCGGGAAGACGACCACGATTATGCTGAGAAGAAGAATGCAGATGTTTGAAGTCAGCCGTTCCTTTCTGCAAAAAAGAAGGCGGCTCGCATCTGTGGCTACCGCAGTGAAATCAGCTCACCACATGGAGCATGTCATGCTGAAGGATGTCAGCGAGGAAGATGCCGAACGCATCGGGCGCTGGTATTCATATGAAAAAGCGGACGGTTAA
>KSG66_02460
ATGTTTATACGAACGGAAAATTTCCAGACTTTTATCAGACGTTATCCGGCCGTCAGCTGTATTTTGGCGCTGCAGGCGTTCTTGTGGCTGTTTTTCAGTATGCCGCTTCATTCCGTCATGATGTGGTCAGATGCTGTGACCGGCTATAATTACGGCGTTTCCTCGGGAGAATGGTGGCGGCTGGTGACACCGATGTTTTTACACGCGAATTTCACTCACCTTTTGTTTAACTCCATGTCTCTCTTTTTATTCGCGCCCCCGCTTGAGCAGATGCTCGGAAAAGTCCGTTTTCTGATTGTGTACACTGCATCGGGCATCATCGGCAATATCGGCACGTATCTTGCCGAACCGCTTGATTATGTGCATGTCGGCGCATCCGGCGCGATCTTCGGACTTTTCGGCGTGTATGTGTTTTTGACTGTTTTCCGCAAGGAGCTGATCGGCCGGGATCAGTCGAAAATGATTATGACCCTGCTTATCATCGCGGTACTGTCGACGTTTATCAACTCTAATATTAACATTATGGCGCATTTGTTCGGACTGGCAGGCGGATTTTTGCTTTCCTTTTTATGCGTGCAGCAAAAAAAGCGGCGGTATTAA
>KSG66_02465
ATGATTTTCGGAATCGGAATCGACATCGTTGAACTGCACAGAATTGAAAACATGCTCAGCCGGCAGGCGAGGTTTCCGCAAAGAATATTGACGGAGGCTGAATACGCTCGTTTTACATTGCTGTCGGACAAAAGGAAAATTGAATTTCTCGCGGGAAGATTTGCGGCAAAAGAAGCCTTTTCGAAAGCATACGGCACAGGTATCGGCAAAGAGCTCAGCTTTCAGGATATTGAAACCGGAAACGACACAGCGGGAAAGCCTGTGCTGGCCTGCGCCAAGCTTGACGGCGCGGCGGTTCACGTCTCCATTACCCATACAAAAGAATACGCCGCGGCACAGGTCGTGATTGAAAGGTTGTCACGCTAG
>KSG66_02470
GTGAGAAAAAGCTTTGTTTTGCTTTTAACGGGACTGCTTGCCGTCCTTATTCTTTCGGCCTGCGGCCAAAAATCACAGGAAGATATCGTGAACGGTTTAGATAAGAAGGCGAAGGAATACACCTCGTACAAAGCGAAAGCCAAAATGACCATCGAAACGGGGAGTGATCCGCAAGTATACAATGTGGAAATCTGGCATAAAAAACCTTCCCTGTACCGGGTCTATTTGGAAAATCCGAAAAAAGACCAAAACCAAGTCATCTTACGGAACGCCAACGGAGTCTTTGTCCTCACGCCGTCTCTAAATAAGAGCTTCCGCTTCCAAAGCGACTGGCCGAATAACAGCAGCCAAGTATATTTGTTTGAGTCACTTGTAAAGGACGTGCAGCATGACAAAGACGCCGTCTATTCCGCCAAAGATAAAAAGTACACGTTTGAAACAAAAACAAACTATCAGCACAACAAAATGCTGCCGACTCAGGAAATCACTTTCAACAAAAAGGACATGAGCCCATCGCTCGTCAAAGTCATGGATACAGATCGGAAAGTGATGGTGAAAGTCGAATTCAAAAGCTTTGAATTCAACAAGCCGTTTGATAAAGACTCTTTTGACGAGAAGAAAAATATGACGCTTTCCCAGATGGACGTCGCCACAAGCGCCAAGCCGTCTGATTCATTTGCGGTCAAAACACCGCTTCAAGTGCCGGCCGGCGTCAAAAAGCTTGAAGAGAAAGATATTTCAACGGCGGACGGCAAACGGATCGTCATGACTTACGGCGGAGAAAAATCATTCACCCTTATTCAAGAAAAAGCCCATATCGCAAAAGCCGCCTCTGCCGTCACGCTGAAAGGCGAACCGGTTAATCTCGGCTTCACGGTGGCCGCATTATCTGATGCGTCTTTAACGTGGACATATGACGGAGTGGATTACCTTCTGTCATCACAGGATCTGACAAAAGATGAAATGGTGGCCGCCGCCAAAAGCATGCAGGGACAGTCGTCAAAATAA
>KSG66_02475
[truncated: 3,054,137 more chars]
