# Supplementary material for: Isolation, identification, and whole-genome sequencing of high-yield protease bacteria from Daqu of ZhangGong Laojiu
Source: PLoS One. 2022 Apr 26;17(4):e0264677. doi: 10.1371/journal.pone.0264677 (PMC9041807; doi:10.1371/journal.pone.0264677)
Supplement: S1 Raw data — (ZIP) [file pone.0264677.s002.zip › Raw data/GDD20120317-1_Bacillus_velezensis_Genome_result/3_Component/Gene_Prediction/Bac.gff]

CP077106	GenBank	CDS	1	1341	.	+	0	ID=KSG66_00005;gene=dnaA;locus_tag=KSG66_00005;inference=COORDINATES: similar to AA sequence:RefSeq:NP_387882.1;transl_table=11;product=chromosomal replication initiator protein DnaA;protein_id=PRJNA739080:KSG66_00005;
CP077106	GenBank	CDS	1526	2662	.	+	0	ID=KSG66_00010;gene=dnaN;locus_tag=KSG66_00010;inference=COORDINATES: similar to AA sequence:RefSeq:NP_387883.1;transl_table=11;product=DNA polymerase III subunit beta;protein_id=PRJNA739080:KSG66_00010;
CP077106	GenBank	CDS	2797	3012	.	+	0	ID=KSG66_00015;gene=rlbA;locus_tag=KSG66_00015;gene_synonym=yaaA;inference=COORDINATES: similar to AA sequence:RefSeq:NP_387884.1;transl_table=11;product=ribosome maturation protein RlbA;protein_id=PRJNA739080:KSG66_00015;
CP077106	GenBank	CDS	3028	4140	.	+	0	ID=KSG66_00020;gene=recF;locus_tag=KSG66_00020;inference=COORDINATES: similar to AA sequence:RefSeq:NP_387885.1;transl_table=11;product=DNA replication/repair protein RecF;protein_id=PRJNA739080:KSG66_00020;
CP077106	GenBank	CDS	4158	4403	.	+	0	ID=KSG66_00025;locus_tag=KSG66_00025;inference=COORDINATES: similar to AA sequence:RefSeq:NP_387886.2;transl_table=11;product=DUF370 domain-containing protein;protein_id=PRJNA739080:KSG66_00025;
CP077106	GenBank	CDS	4460	6376	.	+	0	ID=KSG66_00030;gene=gyrB;locus_tag=KSG66_00030;inference=COORDINATES: similar to AA sequence:RefSeq:NP_387887.1;transl_table=11;product=DNA topoisomerase (ATP-hydrolyzing) subunit B;protein_id=PRJNA739080:KSG66_00030;
CP077106	GenBank	CDS	6592	9051	.	+	0	ID=KSG66_00035;gene=gyrA;locus_tag=KSG66_00035;inference=COORDINATES: similar to AA sequence:RefSeq:NP_387888.1;transl_table=11;product=DNA gyrase subunit A;protein_id=PRJNA739080:KSG66_00035;
CP077106	GenBank	rRNA	9350	10900	.	+	.	ID=KSG66_00040;locus_tag=KSG66_00040;product=16S ribosomal RNA;inference=COORDINATES: nucleotide motif:Rfam:12.0:RF00177;db_xref=RFAM:RF00177;
CP077106	GenBank	tRNA	11001	11077	.	+	.	ID=KSG66_00045;locus_tag=KSG66_00045;product=tRNA-Ile;inference=COORDINATES: profile:tRNAscan-SE:2.0.7;anticodon=(pos:11035..11037,aa:Ile,seq:gat);
CP077106	GenBank	tRNA	11092	11167	.	+	.	ID=KSG66_00050;locus_tag=KSG66_00050;product=tRNA-Ala;inference=COORDINATES: profile:tRNAscan-SE:2.0.7;anticodon=(pos:11125..11127,aa:Ala,seq:tgc);
CP077106	GenBank	rRNA	11250	14179	.	+	.	ID=KSG66_00055;locus_tag=KSG66_00055;product=23S ribosomal RNA;inference=COORDINATES: nucleotide motif:Rfam:12.0:RF02541;db_xref=RFAM:RF02541;
CP077106	GenBank	rRNA	14230	14345	.	+	.	ID=KSG66_00060;gene=rrf;locus_tag=KSG66_00060;product=5S ribosomal RNA;inference=COORDINATES: nucleotide motif:Rfam:12.0:RF00001;db_xref=RFAM:RF00001;
CP077106	GenBank	CDS	14390	15340	.	-	0	ID=KSG66_00065;locus_tag=KSG66_00065;inference=COORDINATES: similar to AA sequence:RefSeq:WP_007408740.1;transl_table=11;product=YaaC family protein;protein_id=PRJNA739080:KSG66_00065;
CP077106	GenBank	CDS	15461	16927	.	+	0	ID=KSG66_00070;gene=guaB;locus_tag=KSG66_00070;inference=COORDINATES: similar to AA sequence:RefSeq:NP_387890.1;transl_table=11;product=IMP dehydrogenase;protein_id=PRJNA739080:KSG66_00070;
CP077106	GenBank	CDS	17080	18411	.	+	0	ID=KSG66_00075;gene=dacA;locus_tag=KSG66_00075;inference=COORDINATES: similar to AA sequence:RefSeq:NP_387891.1;transl_table=11;product=D-alanyl-D-alanine carboxypeptidase;protein_id=PRJNA739080:KSG66_00075;
CP077106	GenBank	CDS	18608	19492	.	+	0	ID=KSG66_00080;gene=pdxS;locus_tag=KSG66_00080;inference=COORDINATES: similar to AA sequence:RefSeq:NP_387892.1;transl_table=11;product=pyridoxal 5'-phosphate synthase lyase subunit PdxS;protein_id=PRJNA739080:KSG66_00080;
CP077106	GenBank	CDS	19514	20104	.	+	0	ID=KSG66_00085;gene=pdxT;locus_tag=KSG66_00085;inference=COORDINATES: similar to AA sequence:RefSeq:NP_387893.1;transl_table=11;product=pyridoxal 5'-phosphate synthase glutaminase subunit PdxT;protein_id=PRJNA739080:KSG66_00085;
CP077106	GenBank	CDS	20424	21701	.	+	0	ID=KSG66_00090;gene=serS;locus_tag=KSG66_00090;inference=COORDINATES: similar to AA sequence:RefSeq:NP_387894.1;transl_table=11;product=serine--tRNA ligase;protein_id=PRJNA739080:KSG66_00090;
CP077106	GenBank	CDS	21712	22857	.	-	0	ID=KSG66_00095;locus_tag=KSG66_00095;inference=COORDINATES: similar to AA sequence:RefSeq:WP_007615128.1;transl_table=11;product=glycerate kinase;protein_id=PRJNA739080:KSG66_00095;
CP077106	GenBank	tRNA	23075	23167	.	+	.	ID=KSG66_00100;locus_tag=KSG66_00100;product=tRNA-Ser;inference=COORDINATES: profile:tRNAscan-SE:2.0.7;anticodon=(pos:23111..23113,aa:Ser,seq:tga);
CP077106	GenBank	CDS	23298	23951	.	-	0	ID=KSG66_00105;gene=dck;locus_tag=KSG66_00105;inference=COORDINATES: similar to AA sequence:RefSeq:NP_387895.1;transl_table=11;product=deoxyadenosine/deoxycytidine kinase;protein_id=PRJNA739080:KSG66_00105;
CP077106	GenBank	CDS	23948	24571	.	-	0	ID=KSG66_00110;gene=dgk;locus_tag=KSG66_00110;inference=COORDINATES: similar to AA sequence:RefSeq:WP_014304184.1;transl_table=11;product=deoxyguanosine kinase;protein_id=PRJNA739080:KSG66_00110;
CP077106	GenBank	CDS	24667	25950	.	-	0	ID=KSG66_00115;locus_tag=KSG66_00115;inference=COORDINATES: similar to AA sequence:RefSeq:NP_387897.1;transl_table=11;product=glycoside hydrolase family 18 protein;protein_id=PRJNA739080:KSG66_00115;
CP077106	GenBank	CDS	26022	26573	.	-	0	ID=KSG66_00120;locus_tag=KSG66_00120;inference=COORDINATES: similar to AA sequence:RefSeq:WP_007408750.1;transl_table=11;product=cysteine hydrolase;protein_id=PRJNA739080:KSG66_00120;
CP077106	GenBank	CDS	26656	27138	.	+	0	ID=KSG66_00125;gene=tadA;locus_tag=KSG66_00125;inference=COORDINATES: similar to AA sequence:RefSeq:WP_015416644.1;transl_table=11;product=tRNA adenosine(34) deaminase TadA;protein_id=PRJNA739080:KSG66_00125;
CP077106	GenBank	ncRNA	27223	27487	.	+	.	ID=KSG66_00130;ncRNA_class=SRP_RNA;gene=ffs;locus_tag=KSG66_00130;product=signal recognition particle sRNA large type;inference=COORDINATES: nucleotide motif:Rfam:12.0:RF01854;db_xref=RFAM:RF01854;
CP077106	GenBank	CDS	27621	29312	.	+	0	ID=KSG66_00135;gene=dnaX;locus_tag=KSG66_00135;inference=COORDINATES: similar to AA sequence:RefSeq:NP_387900.2;transl_table=11;product=DNA polymerase III subunit gamma/tau;protein_id=PRJNA739080:KSG66_00135;
CP077106	GenBank	CDS	29337	29660	.	+	0	ID=KSG66_00140;locus_tag=KSG66_00140;inference=COORDINATES: similar to AA sequence:RefSeq:NP_387901.1;transl_table=11;product=YbaB/EbfC family nucleoid-associated protein;protein_id=PRJNA739080:KSG66_00140;
CP077106	GenBank	CDS	29675	30271	.	+	0	ID=KSG66_00145;gene=recR;locus_tag=KSG66_00145;inference=COORDINATES: similar to AA sequence:RefSeq:NP_387902.1;transl_table=11;product=recombination protein RecR;protein_id=PRJNA739080:KSG66_00145;
CP077106	GenBank	CDS	30290	30514	.	+	0	ID=KSG66_00150;locus_tag=KSG66_00150;inference=COORDINATES: similar to AA sequence:RefSeq:NP_387903.1;transl_table=11;product=YaaL family protein;protein_id=PRJNA739080:KSG66_00150;
CP077106	GenBank	CDS	30575	30838	.	+	0	ID=KSG66_00155;locus_tag=KSG66_00155;inference=COORDINATES: similar to AA sequence:RefSeq:NP_387904.2;transl_table=11;product=pro-sigmaK processing inhibitor BofA family protein;protein_id=PRJNA739080:KSG66_00155;
CP077106	GenBank	rRNA	31088	32634	.	+	.	ID=KSG66_00160;locus_tag=KSG66_00160;product=16S ribosomal RNA;inference=COORDINATES: nucleotide motif:Rfam:12.0:RF00177;db_xref=RFAM:RF00177;
CP077106	GenBank	tRNA	32735	32811	.	+	.	ID=KSG66_00165;locus_tag=KSG66_00165;product=tRNA-Ile;inference=COORDINATES: profile:tRNAscan-SE:2.0.7;anticodon=(pos:32769..32771,aa:Ile,seq:gat);
CP077106	GenBank	tRNA	32826	32901	.	+	.	ID=KSG66_00170;locus_tag=KSG66_00170;product=tRNA-Ala;inference=COORDINATES: profile:tRNAscan-SE:2.0.7;anticodon=(pos:32859..32861,aa:Ala,seq:tgc);
CP077106	GenBank	rRNA	32984	35913	.	+	.	ID=KSG66_00175;locus_tag=KSG66_00175;product=23S ribosomal RNA;inference=COORDINATES: nucleotide motif:Rfam:12.0:RF02541;db_xref=RFAM:RF02541;
CP077106	GenBank	rRNA	35964	36079	.	+	.	ID=KSG66_00180;gene=rrf;locus_tag=KSG66_00180;product=5S ribosomal RNA;inference=COORDINATES: nucleotide motif:Rfam:12.0:RF00001;db_xref=RFAM:RF00001;
CP077106	GenBank	CDS	36253	36447	.	+	0	ID=KSG66_00185;locus_tag=KSG66_00185;inference=COORDINATES: similar to AA sequence:RefSeq:WP_004264749.1;transl_table=11;product=sigma factor G inhibitor Gin;protein_id=PRJNA739080:KSG66_00185;
CP077106	GenBank	CDS	36596	37210	.	+	0	ID=KSG66_00190;locus_tag=KSG66_00190;inference=COORDINATES: similar to AA sequence:RefSeq:WP_015239015.1;transl_table=11;product=5-bromo-4-chloroindolyl phosphate hydrolysis family protein;protein_id=PRJNA739080:KSG66_00190;
CP077106	GenBank	CDS	37226	38344	.	+	0	ID=KSG66_00195;locus_tag=KSG66_00195;inference=COORDINATES: similar to AA sequence:RefSeq:WP_015239016.1;transl_table=11;product=toxic anion resistance protein;protein_id=PRJNA739080:KSG66_00195;
CP077106	GenBank	CDS	38422	39855	.	+	0	ID=KSG66_00200;locus_tag=KSG66_00200;inference=COORDINATES: similar to AA sequence:RefSeq:WP_004264741.1;transl_table=11;product=aminotransferase class I/II-fold pyridoxal phosphate-dependent enzyme;protein_id=PRJNA739080:KSG66_00200;
CP077106	GenBank	CDS	39852	40490	.	+	0	ID=KSG66_00205;gene=tmk;locus_tag=KSG66_00205;inference=COORDINATES: similar to AA sequence:RefSeq:NP_387909.2;transl_table=11;product=dTMP kinase;protein_id=PRJNA739080:KSG66_00205;
CP077106	GenBank	CDS	40561	40890	.	+	0	ID=KSG66_00210;gene=darA;locus_tag=KSG66_00210;inference=COORDINATES: similar to AA sequence:RefSeq:NP_387910.1;transl_table=11;product=cyclic di-AMP receptor DarA;protein_id=PRJNA739080:KSG66_00210;
CP077106	GenBank	CDS	40903	41343	.	+	0	ID=KSG66_00215;locus_tag=KSG66_00215;inference=COORDINATES: similar to AA sequence:RefSeq:NP_387911.1;transl_table=11;product=DUF327 family protein;protein_id=PRJNA739080:KSG66_00215;
CP077106	GenBank	CDS	41355	42344	.	+	0	ID=KSG66_00220;gene=holB;locus_tag=KSG66_00220;inference=COORDINATES: similar to AA sequence:RefSeq:NP_387912.1;transl_table=11;product=DNA polymerase III subunit delta';protein_id=PRJNA739080:KSG66_00220;
CP077106	GenBank	CDS	42347	43174	.	+	0	ID=KSG66_00225;gene=ricT;locus_tag=KSG66_00225;inference=COORDINATES: similar to AA sequence:RefSeq:NP_387913.1;transl_table=11;product=competence/sporulation regulator complex protein RicT;protein_id=PRJNA739080:KSG66_00225;
CP077106	GenBank	CDS	43189	43548	.	+	0	ID=KSG66_00230;gene=yabA;locus_tag=KSG66_00230;gene_synonym=dnaH;inference=COORDINATES: similar to AA sequence:RefSeq:NP_387914.1;transl_table=11;product=replication initiation-control protein YabA;protein_id=PRJNA739080:KSG66_00230;
CP077106	GenBank	CDS	43609	44352	.	+	0	ID=KSG66_00235;locus_tag=KSG66_00235;inference=COORDINATES: similar to AA sequence:RefSeq:NP_387915.1;transl_table=11;product=tRNA1(Val) (adenine(37)-N6)-methyltransferase;protein_id=PRJNA739080:KSG66_00235;
CP077106	GenBank	CDS	44339	44638	.	+	0	ID=KSG66_00240;locus_tag=KSG66_00240;inference=COORDINATES: similar to AA sequence:RefSeq:WP_015239019.1;transl_table=11;product=GIY-YIG nuclease family protein;protein_id=PRJNA739080:KSG66_00240;
CP077106	GenBank	CDS	44613	45494	.	+	0	ID=KSG66_00245;gene=rsmI;locus_tag=KSG66_00245;inference=COORDINATES: similar to AA sequence:RefSeq:WP_017419497.1;transl_table=11;product=16S rRNA (cytidine(1402)-2'-O)-methyltransferase;protein_id=PRJNA739080:KSG66_00245;
CP077106	GenBank	CDS	45544	45834	.	-	0	ID=KSG66_00250;gene=abrB;locus_tag=KSG66_00250;inference=COORDINATES: similar to AA sequence:RefSeq:NP_387918.1;transl_table=11;product=transition state genes transcriptional regulator AbrB;protein_id=PRJNA739080:KSG66_00250;
CP077106	GenBank	CDS	46318	48309	.	+	0	ID=KSG66_00255;gene=metG;locus_tag=KSG66_00255;inference=COORDINATES: similar to AA sequence:RefSeq:NP_387919.1;transl_table=11;product=methionine--tRNA ligase;protein_id=PRJNA739080:KSG66_00255;
CP077106	GenBank	CDS	48386	49153	.	+	0	ID=KSG66_00260;locus_tag=KSG66_00260;inference=COORDINATES: similar to AA sequence:RefSeq:NP_387920.1;transl_table=11;product=TatD family hydrolase;protein_id=PRJNA739080:KSG66_00260;
CP077106	GenBank	CDS	49288	50613	.	+	0	ID=KSG66_00265;locus_tag=KSG66_00265;inference=COORDINATES: similar to AA sequence:RefSeq:WP_014720609.1;transl_table=11;product=DUF348 domain-containing protein;protein_id=PRJNA739080:KSG66_00265;
CP077106	GenBank	CDS	50748	51311	.	+	0	ID=KSG66_00270;gene=rnmV;locus_tag=KSG66_00270;inference=COORDINATES: similar to AA sequence:RefSeq:WP_004264696.1;transl_table=11;product=ribonuclease M5;protein_id=PRJNA739080:KSG66_00270;
CP077106	GenBank	CDS	51301	52182	.	+	0	ID=KSG66_00275;gene=rsmA;locus_tag=KSG66_00275;inference=COORDINATES: similar to AA sequence:RefSeq:WP_004264694.1;transl_table=11;product=16S rRNA (adenine(1518)-N(6)/adenine(1519)-N(6))- dimethyltransferase RsmA;protein_id=PRJNA739080:KSG66_00275;
CP077106	GenBank	CDS	52355	53230	.	+	0	ID=KSG66_00280;gene=yabG;locus_tag=KSG66_00280;inference=COORDINATES: similar to AA sequence:RefSeq:WP_014471349.1;transl_table=11;product=sporulation peptidase YabG;protein_id=PRJNA739080:KSG66_00280;
CP077106	GenBank	CDS	53442	53702	.	+	0	ID=KSG66_00285;locus_tag=KSG66_00285;inference=COORDINATES: similar to AA sequence:RefSeq:NP_387925.1;transl_table=11;product=Veg family protein;protein_id=PRJNA739080:KSG66_00285;
CP077106	GenBank	CDS	53865	54053	.	+	0	ID=KSG66_00290;locus_tag=KSG66_00290;inference=COORDINATES: similar to AA sequence:RefSeq:NP_387926.1;transl_table=11;product=alpha/beta-type small acid-soluble spore protein;protein_id=PRJNA739080:KSG66_00290;
CP077106	GenBank	CDS	54197	55066	.	+	0	ID=KSG66_00295;locus_tag=KSG66_00295;inference=COORDINATES: similar to AA sequence:RefSeq:NP_387927.1;transl_table=11;product=4-(cytidine 5'-diphospho)-2-C-methyl-D-erythritol kinase;protein_id=PRJNA739080:KSG66_00295;
CP077106	GenBank	CDS	55122	55979	.	+	0	ID=KSG66_00300;gene=purR;locus_tag=KSG66_00300;inference=COORDINATES: similar to AA sequence:RefSeq:WP_003328585.1;transl_table=11;product=pur operon repressor;protein_id=PRJNA739080:KSG66_00300;
CP077106	GenBank	CDS	55976	56356	.	+	0	ID=KSG66_00305;locus_tag=KSG66_00305;inference=COORDINATES: similar to AA sequence:RefSeq:WP_004264663.1;transl_table=11;product=RidA family protein;protein_id=PRJNA739080:KSG66_00305;
CP077106	GenBank	CDS	56552	56845	.	+	0	ID=KSG66_00310;gene=spoVG;locus_tag=KSG66_00310;inference=COORDINATES: similar to AA sequence:RefSeq:WP_000454041.1;transl_table=11;product=septation regulator SpoVG;protein_id=PRJNA739080:KSG66_00310;
CP077106	GenBank	CDS	57037	58407	.	+	0	ID=KSG66_00315;gene=glmU;locus_tag=KSG66_00315;inference=COORDINATES: similar to AA sequence:RefSeq:NP_387931.1;transl_table=11;product=bifunctional UDP-N-acetylglucosamine diphosphorylase/glucosamine-1-phosphate N-acetyltransferase GlmU;protein_id=PRJNA739080:KSG66_00315;
CP077106	GenBank	CDS	58429	59382	.	+	0	ID=KSG66_00320;locus_tag=KSG66_00320;inference=COORDINATES: similar to AA sequence:RefSeq:NP_387932.1;transl_table=11;product=ribose-phosphate diphosphokinase;protein_id=PRJNA739080:KSG66_00320;
CP077106	GenBank	CDS	59467	60075	.	+	0	ID=KSG66_00325;locus_tag=KSG66_00325;inference=COORDINATES: similar to AA sequence:RefSeq:WP_016936525.1;transl_table=11;product=50S ribosomal protein L25/general stress protein Ctc;protein_id=PRJNA739080:KSG66_00325;
CP077106	GenBank	CDS	60160	60726	.	+	0	ID=KSG66_00330;gene=pth;locus_tag=KSG66_00330;inference=COORDINATES: similar to AA sequence:RefSeq:NP_387934.1;transl_table=11;product=aminoacyl-tRNA hydrolase;protein_id=PRJNA739080:KSG66_00330;
CP077106	GenBank	CDS	60788	61018	.	+	0	ID=KSG66_00335;locus_tag=KSG66_00335;inference=COORDINATES: similar to AA sequence:RefSeq:NP_387935.1;transl_table=11;product=anti-sigma-F factor Fin family protein;protein_id=PRJNA739080:KSG66_00335;
CP077106	GenBank	CDS	61088	64621	.	+	0	ID=KSG66_00340;gene=mfd;locus_tag=KSG66_00340;inference=COORDINATES: similar to AA sequence:RefSeq:NP_387936.1;transl_table=11;product=transcription-repair coupling factor;protein_id=PRJNA739080:KSG66_00340;
CP077106	GenBank	CDS	64758	65294	.	+	0	ID=KSG66_00345;gene=spoVT;locus_tag=KSG66_00345;inference=COORDINATES: similar to AA sequence:RefSeq:NP_387937.1;transl_table=11;product=stage V sporulation protein T;protein_id=PRJNA739080:KSG66_00345;
CP077106	GenBank	CDS	65463	67043	.	+	0	ID=KSG66_00350;locus_tag=KSG66_00350;inference=COORDINATES: similar to AA sequence:RefSeq:WP_007615179.1;transl_table=11;product=polysaccharide biosynthesis protein;protein_id=PRJNA739080:KSG66_00350;
CP077106	GenBank	CDS	67033	68508	.	+	0	ID=KSG66_00355;gene=mazG;locus_tag=KSG66_00355;inference=COORDINATES: similar to AA sequence:RefSeq:WP_014416728.1;transl_table=11;product=nucleoside triphosphate pyrophosphohydrolase;protein_id=PRJNA739080:KSG66_00355;
CP077106	GenBank	CDS	68510	68770	.	+	0	ID=KSG66_00360;locus_tag=KSG66_00360;inference=COORDINATES: similar to AA sequence:RefSeq:NP_387940.1;transl_table=11;product=RNA-binding S4 domain-containing protein;protein_id=PRJNA739080:KSG66_00360;
CP077106	GenBank	CDS	68849	69151	.	+	0	ID=KSG66_00365;gene=yabP;locus_tag=KSG66_00365;inference=COORDINATES: similar to AA sequence:RefSeq:NP_387941.1;transl_table=11;product=sporulation protein YabP;protein_id=PRJNA739080:KSG66_00365;
CP077106	GenBank	CDS	69148	69783	.	+	0	ID=KSG66_00370;gene=yabQ;locus_tag=KSG66_00370;inference=COORDINATES: similar to AA sequence:RefSeq:WP_013350769.1;transl_table=11;product=spore cortex biosynthesis protein YabQ;protein_id=PRJNA739080:KSG66_00370;
CP077106	GenBank	CDS	69801	70178	.	+	0	ID=KSG66_00375;locus_tag=KSG66_00375;inference=COORDINATES: similar to AA sequence:RefSeq:NP_387943.1;transl_table=11;product=septum formation initiator family protein;protein_id=PRJNA739080:KSG66_00375;
CP077106	GenBank	CDS	70259	70645	.	+	0	ID=KSG66_00380;locus_tag=KSG66_00380;inference=COORDINATES: similar to AA sequence:RefSeq:NP_387944.1;transl_table=11;product=RNA-binding protein S1;protein_id=PRJNA739080:KSG66_00380;
CP077106	GenBank	tRNA	70804	70880	.	+	.	ID=KSG66_00385;locus_tag=KSG66_00385;product=tRNA-Met;inference=COORDINATES: profile:tRNAscan-SE:2.0.7;anticodon=(pos:70838..70840,aa:Met,seq:cat);
CP077106	GenBank	tRNA	70890	70961	.	+	.	ID=KSG66_00390;locus_tag=KSG66_00390;product=tRNA-Glu;inference=COORDINATES: profile:tRNAscan-SE:2.0.7;anticodon=(pos:70923..70925,aa:Glu,seq:ttc);
CP077106	GenBank	CDS	71171	73660	.	+	0	ID=KSG66_00395;gene=spoIIE;locus_tag=KSG66_00395;inference=COORDINATES: similar to AA sequence:RefSeq:NP_387945.1;transl_table=11;product=stage II sporulation protein E;protein_id=PRJNA739080:KSG66_00395;
CP077106	GenBank	CDS	73728	74465	.	+	0	ID=KSG66_00400;locus_tag=KSG66_00400;inference=COORDINATES: similar to AA sequence:RefSeq:NP_387946.1;transl_table=11;product=VWA domain-containing protein;protein_id=PRJNA739080:KSG66_00400;
CP077106	GenBank	CDS	74431	75432	.	+	0	ID=KSG66_00405;locus_tag=KSG66_00405;inference=COORDINATES: similar to AA sequence:RefSeq:NP_387947.2;transl_table=11;product=serine/threonine-protein kinase;protein_id=PRJNA739080:KSG66_00405;
CP077106	GenBank	CDS	75537	76955	.	+	0	ID=KSG66_00410;gene=tilS;locus_tag=KSG66_00410;inference=COORDINATES: similar to AA sequence:RefSeq:NP_387948.1;transl_table=11;product=tRNA lysidine(34) synthetase TilS;protein_id=PRJNA739080:KSG66_00410;
CP077106	GenBank	CDS	76952	77491	.	+	0	ID=KSG66_00415;gene=hpt;locus_tag=KSG66_00415;inference=COORDINATES: similar to AA sequence:RefSeq:WP_013350775.1;transl_table=11;product=hypoxanthine phosphoribosyltransferase;protein_id=PRJNA739080:KSG66_00415;
CP077106	GenBank	CDS	77589	79508	.	+	0	ID=KSG66_00420;gene=ftsH;locus_tag=KSG66_00420;inference=COORDINATES: similar to AA sequence:RefSeq:NP_387950.1;transl_table=11;product=ATP-dependent zinc metalloprotease FtsH;protein_id=PRJNA739080:KSG66_00420;
CP077106	GenBank	CDS	79657	80433	.	+	0	ID=KSG66_00425;locus_tag=KSG66_00425;inference=COORDINATES: similar to AA sequence:RefSeq:NP_387951.2;transl_table=11;product=type III pantothenate kinase;protein_id=PRJNA739080:KSG66_00425;
CP077106	GenBank	CDS	80444	81319	.	+	0	ID=KSG66_00430;gene=hslO;locus_tag=KSG66_00430;inference=COORDINATES: similar to AA sequence:RefSeq:NP_387952.1;transl_table=11;product=Hsp33 family molecular chaperone HslO;protein_id=PRJNA739080:KSG66_00430;
CP077106	GenBank	CDS	81365	82255	.	+	0	ID=KSG66_00435;locus_tag=KSG66_00435;inference=COORDINATES: similar to AA sequence:RefSeq:NP_387953.1;transl_table=11;product=peptidyl-prolyl cis-trans isomerase;protein_id=PRJNA739080:KSG66_00435;
CP077106	GenBank	CDS	82331	83257	.	+	0	ID=KSG66_00440;gene=cysK;locus_tag=KSG66_00440;inference=COORDINATES: similar to AA sequence:RefSeq:NP_387954.1;transl_table=11;product=cysteine synthase A;protein_id=PRJNA739080:KSG66_00440;
CP077106	GenBank	CDS	83425	84846	.	+	0	ID=KSG66_00445;gene=pabB;locus_tag=KSG66_00445;inference=COORDINATES: similar to AA sequence:RefSeq:WP_003150675.1;transl_table=11;product=aminodeoxychorismate synthase, component I;protein_id=PRJNA739080:KSG66_00445;
CP077106	GenBank	CDS	84853	85440	.	+	0	ID=KSG66_00450;gene=pabA;locus_tag=KSG66_00450;inference=COORDINATES: similar to AA sequence:RefSeq:WP_015239033.1;transl_table=11;product=aminodeoxychorismate/anthranilate synthase component II;protein_id=PRJNA739080:KSG66_00450;
CP077106	GenBank	CDS	85437	86321	.	+	0	ID=KSG66_00455;gene=pabC;locus_tag=KSG66_00455;inference=COORDINATES: similar to AA sequence:RefSeq:WP_015239034.1;transl_table=11;product=aminodeoxychorismate lyase;protein_id=PRJNA739080:KSG66_00455;
CP077106	GenBank	CDS	86302	87159	.	+	0	ID=KSG66_00460;gene=folP;locus_tag=KSG66_00460;inference=COORDINATES: similar to AA sequence:RefSeq:NP_387958.1;transl_table=11;product=dihydropteroate synthase;protein_id=PRJNA739080:KSG66_00460;
CP077106	GenBank	CDS	87152	87514	.	+	0	ID=KSG66_00465;gene=folB;locus_tag=KSG66_00465;inference=COORDINATES: similar to AA sequence:RefSeq:NP_387959.1;transl_table=11;product=dihydroneopterin aldolase;protein_id=PRJNA739080:KSG66_00465;
CP077106	GenBank	CDS	87511	88014	.	+	0	ID=KSG66_00470;gene=folK;locus_tag=KSG66_00470;inference=COORDINATES: similar to AA sequence:RefSeq:NP_387960.1;transl_table=11;product=2-amino-4-hydroxy-6- hydroxymethyldihydropteridine diphosphokinase;protein_id=PRJNA739080:KSG66_00470;
CP077106	GenBank	CDS	87966	88175	.	+	0	ID=KSG66_00475;locus_tag=KSG66_00475;inference=COORDINATES: similar to AA sequence:RefSeq:NP_387961.1;transl_table=11;product=helix-turn-helix transcriptional regulator;protein_id=PRJNA739080:KSG66_00475;
CP077106	GenBank	CDS	88200	89201	.	+	0	ID=KSG66_00480;gene=dusB;locus_tag=KSG66_00480;inference=COORDINATES: similar to AA sequence:RefSeq:NP_387962.1;transl_table=11;product=tRNA dihydrouridine synthase DusB;protein_id=PRJNA739080:KSG66_00480;
CP077106	GenBank	CDS	89291	90790	.	+	0	ID=KSG66_00485;gene=lysS;locus_tag=KSG66_00485;inference=COORDINATES: similar to AA sequence:RefSeq:NP_387963.1;transl_table=11;product=lysine--tRNA ligase;protein_id=PRJNA739080:KSG66_00485;
CP077106	GenBank	rRNA	91120	92669	.	+	.	ID=KSG66_00490;locus_tag=KSG66_00490;product=16S ribosomal RNA;inference=COORDINATES: nucleotide motif:Rfam:12.0:RF00177;db_xref=RFAM:RF00177;
CP077106	GenBank	rRNA	92845	95771	.	+	.	ID=KSG66_00495;locus_tag=KSG66_00495;product=23S ribosomal RNA;inference=COORDINATES: nucleotide motif:Rfam:12.0:RF02541;db_xref=RFAM:RF02541;
CP077106	GenBank	rRNA	95822	95937	.	+	.	ID=KSG66_00500;gene=rrf;locus_tag=KSG66_00500;product=5S ribosomal RNA;inference=COORDINATES: nucleotide motif:Rfam:12.0:RF00001;db_xref=RFAM:RF00001;
CP077106	GenBank	tRNA	95961	96036	.	+	.	ID=KSG66_00505;locus_tag=KSG66_00505;product=tRNA-Val;inference=COORDINATES: profile:tRNAscan-SE:2.0.7;anticodon=(pos:95994..95996,aa:Val,seq:tac);
CP077106	GenBank	tRNA	96042	96117	.	+	.	ID=KSG66_00510;locus_tag=KSG66_00510;product=tRNA-Thr;inference=COORDINATES: profile:tRNAscan-SE:2.0.7;anticodon=(pos:96075..96077,aa:Thr,seq:tgt);
CP077106	GenBank	tRNA	96154	96229	.	+	.	ID=KSG66_00515;locus_tag=KSG66_00515;product=tRNA-Lys;inference=COORDINATES: profile:tRNAscan-SE:2.0.7;anticodon=(pos:96187..96189,aa:Lys,seq:ttt);
CP077106	GenBank	tRNA	96236	96317	.	+	.	ID=KSG66_00520;locus_tag=KSG66_00520;product=tRNA-Leu;inference=COORDINATES: profile:tRNAscan-SE:2.0.7;anticodon=(pos:96270..96272,aa:Leu,seq:tag);
CP077106	GenBank	tRNA	96342	96416	.	+	.	ID=KSG66_00525;locus_tag=KSG66_00525;product=tRNA-Gly;inference=COORDINATES: profile:tRNAscan-SE:2.0.7;anticodon=(pos:96374..96376,aa:Gly,seq:gcc);
CP077106	GenBank	tRNA	96431	96516	.	+	.	ID=KSG66_00530;locus_tag=KSG66_00530;product=tRNA-Leu;inference=COORDINATES: profile:tRNAscan-SE:2.0.7;anticodon=(pos:96465..96467,aa:Leu,seq:taa);
CP077106	GenBank	tRNA	96527	96603	.	+	.	ID=KSG66_00535;locus_tag=KSG66_00535;product=tRNA-Arg;inference=COORDINATES: profile:tRNAscan-SE:2.0.7;anticodon=(pos:96561..96563,aa:Arg,seq:acg);
CP077106	GenBank	tRNA	96620	96696	.	+	.	ID=KSG66_00540;locus_tag=KSG66_00540;product=tRNA-Pro;inference=COORDINATES: profile:tRNAscan-SE:2.0.7;anticodon=(pos:96654..96656,aa:Pro,seq:tgg);
CP077106	GenBank	tRNA	96701	96776	.	+	.	ID=KSG66_00545;locus_tag=KSG66_00545;product=tRNA-Ala;inference=COORDINATES: profile:tRNAscan-SE:2.0.7;anticodon=(pos:96734..96736,aa:Ala,seq:tgc);
CP077106	GenBank	rRNA	96942	98491	.	+	.	ID=KSG66_00550;locus_tag=KSG66_00550;product=16S ribosomal RNA;inference=COORDINATES: nucleotide motif:Rfam:12.0:RF00177;db_xref=RFAM:RF00177;
CP077106	GenBank	rRNA	98667	101596	.	+	.	ID=KSG66_00555;locus_tag=KSG66_00555;product=23S ribosomal RNA;inference=COORDINATES: nucleotide motif:Rfam:12.0:RF02541;db_xref=RFAM:RF02541;
CP077106	GenBank	rRNA	101647	101762	.	+	.	ID=KSG66_00560;gene=rrf;locus_tag=KSG66_00560;product=5S ribosomal RNA;inference=COORDINATES: nucleotide motif:Rfam:12.0:RF00001;db_xref=RFAM:RF00001;
CP077106	GenBank	CDS	101989	102453	.	+	0	ID=KSG66_00565;gene=ctsR;locus_tag=KSG66_00565;inference=COORDINATES: similar to AA sequence:RefSeq:NP_387964.1;transl_table=11;product=transcriptional regulator CtsR;protein_id=PRJNA739080:KSG66_00565;
CP077106	GenBank	CDS	102467	103024	.	+	0	ID=KSG66_00570;locus_tag=KSG66_00570;inference=COORDINATES: similar to AA sequence:RefSeq:WP_003156397.1;transl_table=11;product=UvrB/UvrC motif-containing protein;protein_id=PRJNA739080:KSG66_00570;
CP077106	GenBank	CDS	103024	104115	.	+	0	ID=KSG66_00575;locus_tag=KSG66_00575;inference=COORDINATES: similar to AA sequence:RefSeq:NP_387966.1;transl_table=11;product=protein arginine kinase;protein_id=PRJNA739080:KSG66_00575;
CP077106	GenBank	CDS	104112	106544	.	+	0	ID=KSG66_00580;gene=clpC;locus_tag=KSG66_00580;gene_synonym=mecB;inference=COORDINATES: similar to AA sequence:RefSeq:NP_387967.1;transl_table=11;product=ATP-dependent protease ATP-binding subunit ClpC;protein_id=PRJNA739080:KSG66_00580;
CP077106	GenBank	CDS	106638	108017	.	+	0	ID=KSG66_00585;gene=radA;locus_tag=KSG66_00585;inference=COORDINATES: similar to AA sequence:RefSeq:WP_017359160.1;transl_table=11;product=DNA repair protein RadA;protein_id=PRJNA739080:KSG66_00585;
CP077106	GenBank	CDS	108021	109103	.	+	0	ID=KSG66_00590;gene=disA;locus_tag=KSG66_00590;inference=COORDINATES: similar to AA sequence:RefSeq:NP_387969.1;transl_table=11;product=DNA integrity scanning diadenylate cyclase DisA;protein_id=PRJNA739080:KSG66_00590;
CP077106	GenBank	CDS	109217	110317	.	+	0	ID=KSG66_00595;locus_tag=KSG66_00595;inference=COORDINATES: similar to AA sequence:RefSeq:NP_387970.1;transl_table=11;product=PIN/TRAM domain-containing protein;protein_id=PRJNA739080:KSG66_00595;
CP077106	GenBank	CDS	110330	111028	.	+	0	ID=KSG66_00600;gene=ispD;locus_tag=KSG66_00600;inference=COORDINATES: similar to AA sequence:RefSeq:WP_003156405.1;transl_table=11;product=2-C-methyl-D-erythritol 4-phosphate cytidylyltransferase;protein_id=PRJNA739080:KSG66_00600;
CP077106	GenBank	CDS	111021	111497	.	+	0	ID=KSG66_00605;gene=ispF;locus_tag=KSG66_00605;inference=COORDINATES: similar to AA sequence:RefSeq:WP_003156407.1;transl_table=11;product=2-C-methyl-D-erythritol 2,4-cyclodiphosphate synthase;protein_id=PRJNA739080:KSG66_00605;
CP077106	GenBank	CDS	111589	113040	.	+	0	ID=KSG66_00610;gene=gltX;locus_tag=KSG66_00610;inference=COORDINATES: similar to AA sequence:RefSeq:NP_387973.1;transl_table=11;product=glutamate--tRNA ligase;protein_id=PRJNA739080:KSG66_00610;
CP077106	GenBank	CDS	113351	114004	.	+	0	ID=KSG66_00615;gene=cysE;locus_tag=KSG66_00615;inference=COORDINATES: similar to AA sequence:RefSeq:NP_387974.1;transl_table=11;product=serine O-acetyltransferase;protein_id=PRJNA739080:KSG66_00615;
CP077106	GenBank	CDS	114001	115401	.	+	0	ID=KSG66_00620;gene=cysS;locus_tag=KSG66_00620;inference=COORDINATES: similar to AA sequence:RefSeq:NP_387975.1;transl_table=11;product=cysteine--tRNA ligase;protein_id=PRJNA739080:KSG66_00620;
CP077106	GenBank	CDS	115406	115837	.	+	0	ID=KSG66_00625;locus_tag=KSG66_00625;inference=COORDINATES: similar to AA sequence:RefSeq:NP_387976.1;transl_table=11;product=Mini-ribonuclease 3;protein_id=PRJNA739080:KSG66_00625;
CP077106	GenBank	CDS	115821	116570	.	+	0	ID=KSG66_00630;gene=rlmB;locus_tag=KSG66_00630;inference=COORDINATES: similar to AA sequence:RefSeq:NP_387977.1;transl_table=11;product=23S rRNA (guanosine(2251)-2'-O)-methyltransferase RlmB;protein_id=PRJNA739080:KSG66_00630;
CP077106	GenBank	CDS	116577	117089	.	+	0	ID=KSG66_00635;gene=rae1;locus_tag=KSG66_00635;inference=COORDINATES: similar to AA sequence:RefSeq:NP_387978.1;transl_table=11;product=ribosome-dependent mRNA decay endonuclease Rae1/YacP;protein_id=PRJNA739080:KSG66_00635;
CP077106	GenBank	CDS	117152	117808	.	+	0	ID=KSG66_00640;gene=sigH;locus_tag=KSG66_00640;inference=COORDINATES: similar to AA sequence:RefSeq:NP_387979.1;transl_table=11;product=RNA polymerase sporulation sigma factor SigH;protein_id=PRJNA739080:KSG66_00640;
CP077106	GenBank	CDS	117894	118043	.	+	0	ID=KSG66_00645;gene=rpmG;locus_tag=KSG66_00645;inference=COORDINATES: similar to AA sequence:RefSeq:NP_387980.1;transl_table=11;product=50S ribosomal protein L33;protein_id=PRJNA739080:KSG66_00645;
CP077106	GenBank	CDS	118076	118255	.	+	0	ID=KSG66_00650;gene=secE;locus_tag=KSG66_00650;inference=COORDINATES: similar to AA sequence:RefSeq:NP_387981.1;transl_table=11;product=preprotein translocase subunit SecE;protein_id=PRJNA739080:KSG66_00650;
CP077106	GenBank	CDS	118422	118955	.	+	0	ID=KSG66_00655;gene=nusG;locus_tag=KSG66_00655;inference=COORDINATES: similar to AA sequence:RefSeq:NP_387982.1;transl_table=11;product=transcription termination/antitermination protein NusG;protein_id=PRJNA739080:KSG66_00655;
CP077106	GenBank	CDS	119123	119548	.	+	0	ID=KSG66_00660;gene=rplK;locus_tag=KSG66_00660;inference=COORDINATES: similar to AA sequence:RefSeq:NP_387983.2;transl_table=11;product=50S ribosomal protein L11;protein_id=PRJNA739080:KSG66_00660;
CP077106	GenBank	CDS	119643	120341	.	+	0	ID=KSG66_00665;gene=rplA;locus_tag=KSG66_00665;inference=COORDINATES: similar to AA sequence:RefSeq:NP_387984.2;transl_table=11;product=50S ribosomal protein L1;protein_id=PRJNA739080:KSG66_00665;
CP077106	GenBank	CDS	120596	121096	.	+	0	ID=KSG66_00670;gene=rplJ;locus_tag=KSG66_00670;inference=COORDINATES: similar to AA sequence:RefSeq:NP_387985.2;transl_table=11;product=50S ribosomal protein L10;protein_id=PRJNA739080:KSG66_00670;
CP077106	GenBank	CDS	121138	121509	.	+	0	ID=KSG66_00675;gene=rplL;locus_tag=KSG66_00675;inference=COORDINATES: similar to AA sequence:RefSeq:NP_387986.1;transl_table=11;product=50S ribosomal protein L7/L12;protein_id=PRJNA739080:KSG66_00675;
CP077106	GenBank	CDS	121601	122206	.	+	0	ID=KSG66_00680;locus_tag=KSG66_00680;inference=COORDINATES: similar to AA sequence:RefSeq:NP_387987.1;transl_table=11;product=class I SAM-dependent methyltransferase;protein_id=PRJNA739080:KSG66_00680;
CP077106	GenBank	CDS	122451	126032	.	+	0	ID=KSG66_00685;gene=rpoB;locus_tag=KSG66_00685;inference=COORDINATES: similar to AA sequence:RefSeq:NP_387988.2;transl_table=11;product=DNA-directed RNA polymerase subunit beta;protein_id=PRJNA739080:KSG66_00685;
CP077106	GenBank	CDS	126095	129694	.	+	0	ID=KSG66_00690;gene=rpoC;locus_tag=KSG66_00690;inference=COORDINATES: similar to AA sequence:RefSeq:NP_387989.2;transl_table=11;product=DNA-directed RNA polymerase subunit beta';protein_id=PRJNA739080:KSG66_00690;
CP077106	GenBank	CDS	129863	130111	.	+	0	ID=KSG66_00695;locus_tag=KSG66_00695;inference=COORDINATES: similar to AA sequence:RefSeq:NP_387990.1;transl_table=11;product=50S ribosomal protein L7ae-like protein;protein_id=PRJNA739080:KSG66_00695;
CP077106	GenBank	CDS	130227	130643	.	+	0	ID=KSG66_00700;gene=rpsL;locus_tag=KSG66_00700;inference=COORDINATES: similar to AA sequence:RefSeq:NP_387991.2;transl_table=11;product=30S ribosomal protein S12;protein_id=PRJNA739080:KSG66_00700;
CP077106	GenBank	CDS	130683	131153	.	+	0	ID=KSG66_00705;gene=rpsG;locus_tag=KSG66_00705;inference=COORDINATES: similar to AA sequence:RefSeq:WP_013054923.1;transl_table=11;product=30S ribosomal protein S7;protein_id=PRJNA739080:KSG66_00705;
CP077106	GenBank	CDS	131206	133284	.	+	0	ID=KSG66_00710;gene=fusA;locus_tag=KSG66_00710;inference=COORDINATES: similar to AA sequence:RefSeq:WP_000090364.1;transl_table=11;product=elongation factor G;protein_id=PRJNA739080:KSG66_00710;
CP077106	GenBank	CDS	133404	134594	.	+	0	ID=KSG66_00715;gene=tuf;locus_tag=KSG66_00715;inference=COORDINATES: similar to AA sequence:RefSeq:NP_387994.1;transl_table=11;product=elongation factor Tu;protein_id=PRJNA739080:KSG66_00715;
CP077106	GenBank	CDS	134698	135663	.	+	0	ID=KSG66_00720;locus_tag=KSG66_00720;inference=COORDINATES: similar to AA sequence:RefSeq:WP_016935902.1;transl_table=11;product=alpha/beta hydrolase;protein_id=PRJNA739080:KSG66_00720;
CP077106	GenBank	CDS	135912	136220	.	+	0	ID=KSG66_00725;gene=rpsJ;locus_tag=KSG66_00725;inference=COORDINATES: similar to AA sequence:RefSeq:WP_001118669.1;transl_table=11;product=30S ribosomal protein S10;protein_id=PRJNA739080:KSG66_00725;
CP077106	GenBank	CDS	136260	136889	.	+	0	ID=KSG66_00730;gene=rplC;locus_tag=KSG66_00730;inference=COORDINATES: similar to AA sequence:RefSeq:NP_387997.1;transl_table=11;product=50S ribosomal protein L3;protein_id=PRJNA739080:KSG66_00730;
CP077106	GenBank	CDS	136917	137540	.	+	0	ID=KSG66_00735;gene=rplD;locus_tag=KSG66_00735;inference=COORDINATES: similar to AA sequence:RefSeq:NP_387998.1;transl_table=11;product=50S ribosomal protein L4;protein_id=PRJNA739080:KSG66_00735;
CP077106	GenBank	CDS	137540	137827	.	+	0	ID=KSG66_00740;gene=rplW;locus_tag=KSG66_00740;inference=COORDINATES: similar to AA sequence:RefSeq:NP_387999.2;transl_table=11;product=50S ribosomal protein L23;protein_id=PRJNA739080:KSG66_00740;
CP077106	GenBank	CDS	137859	138692	.	+	0	ID=KSG66_00745;gene=rplB;locus_tag=KSG66_00745;inference=COORDINATES: similar to AA sequence:RefSeq:NP_388000.2;transl_table=11;product=50S ribosomal protein L2;protein_id=PRJNA739080:KSG66_00745;
CP077106	GenBank	CDS	138750	139028	.	+	0	ID=KSG66_00750;gene=rpsS;locus_tag=KSG66_00750;inference=COORDINATES: similar to AA sequence:RefSeq:WP_000124454.1;transl_table=11;product=30S ribosomal protein S19;protein_id=PRJNA739080:KSG66_00750;
CP077106	GenBank	CDS	139045	139386	.	+	0	ID=KSG66_00755;gene=rplV;locus_tag=KSG66_00755;inference=COORDINATES: similar to AA sequence:RefSeq:WP_001148024.1;transl_table=11;product=50S ribosomal protein L22;protein_id=PRJNA739080:KSG66_00755;
CP077106	GenBank	CDS	139390	140046	.	+	0	ID=KSG66_00760;gene=rpsC;locus_tag=KSG66_00760;inference=COORDINATES: similar to AA sequence:RefSeq:NP_388003.2;transl_table=11;product=30S ribosomal protein S3;protein_id=PRJNA739080:KSG66_00760;
CP077106	GenBank	CDS	140048	140482	.	+	0	ID=KSG66_00765;gene=rplP;locus_tag=KSG66_00765;inference=COORDINATES: similar to AA sequence:RefSeq:WP_003225801.1;transl_table=11;product=50S ribosomal protein L16;protein_id=PRJNA739080:KSG66_00765;
CP077106	GenBank	CDS	140472	140672	.	+	0	ID=KSG66_00770;gene=rpmC;locus_tag=KSG66_00770;inference=COORDINATES: similar to AA sequence:RefSeq:NP_388005.1;transl_table=11;product=50S ribosomal protein L29;protein_id=PRJNA739080:KSG66_00770;
CP077106	GenBank	CDS	140695	140958	.	+	0	ID=KSG66_00775;gene=rpsQ;locus_tag=KSG66_00775;inference=COORDINATES: similar to AA sequence:RefSeq:WP_011983253.1;transl_table=11;product=30S ribosomal protein S17;protein_id=PRJNA739080:KSG66_00775;
CP077106	GenBank	CDS	140999	141367	.	+	0	ID=KSG66_00780;gene=rplN;locus_tag=KSG66_00780;inference=COORDINATES: similar to AA sequence:RefSeq:WP_012727667.1;transl_table=11;product=50S ribosomal protein L14;protein_id=PRJNA739080:KSG66_00780;
CP077106	GenBank	CDS	141404	141715	.	+	0	ID=KSG66_00785;gene=rplX;locus_tag=KSG66_00785;inference=COORDINATES: similar to AA sequence:RefSeq:NP_388008.1;transl_table=11;product=50S ribosomal protein L24;protein_id=PRJNA739080:KSG66_00785;
CP077106	GenBank	CDS	141742	142281	.	+	0	ID=KSG66_00790;gene=rplE;locus_tag=KSG66_00790;inference=COORDINATES: similar to AA sequence:RefSeq:NP_388009.1;transl_table=11;product=50S ribosomal protein L5;protein_id=PRJNA739080:KSG66_00790;
CP077106	GenBank	CDS	142304	142489	.	+	0	ID=KSG66_00795;gene=rpsN;locus_tag=KSG66_00795;inference=COORDINATES: similar to AA sequence:RefSeq:WP_011245027.1;transl_table=11;product=30S ribosomal protein S14;protein_id=PRJNA739080:KSG66_00795;
CP077106	GenBank	CDS	142521	142919	.	+	0	ID=KSG66_00800;gene=rpsH;locus_tag=KSG66_00800;inference=COORDINATES: similar to AA sequence:RefSeq:WP_003241998.1;transl_table=11;product=30S ribosomal protein S8;protein_id=PRJNA739080:KSG66_00800;
CP077106	GenBank	CDS	142950	143489	.	+	0	ID=KSG66_00805;gene=rplF;locus_tag=KSG66_00805;inference=COORDINATES: similar to AA sequence:RefSeq:NP_388012.1;transl_table=11;product=50S ribosomal protein L6;protein_id=PRJNA739080:KSG66_00805;
CP077106	GenBank	CDS	143524	143886	.	+	0	ID=KSG66_00810;gene=rplR;locus_tag=KSG66_00810;inference=COORDINATES: similar to AA sequence:RefSeq:NP_388013.2;transl_table=11;product=50S ribosomal protein L18;protein_id=PRJNA739080:KSG66_00810;
CP077106	GenBank	CDS	143911	144411	.	+	0	ID=KSG66_00815;gene=rpsE;locus_tag=KSG66_00815;inference=COORDINATES: similar to AA sequence:RefSeq:WP_003328273.1;transl_table=11;product=30S ribosomal protein S5;protein_id=PRJNA739080:KSG66_00815;
CP077106	GenBank	CDS	144425	144604	.	+	0	ID=KSG66_00820;gene=rpmD;locus_tag=KSG66_00820;inference=COORDINATES: similar to AA sequence:RefSeq:NP_388015.1;transl_table=11;product=50S ribosomal protein L30;protein_id=PRJNA739080:KSG66_00820;
CP077106	GenBank	CDS	144635	145075	.	+	0	ID=KSG66_00825;gene=rplO;locus_tag=KSG66_00825;inference=COORDINATES: similar to AA sequence:RefSeq:NP_388016.1;transl_table=11;product=50S ribosomal protein L15;protein_id=PRJNA739080:KSG66_00825;
CP077106	GenBank	CDS	145077	146372	.	+	0	ID=KSG66_00830;gene=secY;locus_tag=KSG66_00830;inference=COORDINATES: similar to AA sequence:RefSeq:NP_388017.1;transl_table=11;product=preprotein translocase subunit SecY;protein_id=PRJNA739080:KSG66_00830;
CP077106	GenBank	CDS	146424	147077	.	+	0	ID=KSG66_00835;locus_tag=KSG66_00835;inference=COORDINATES: similar to AA sequence:RefSeq:NP_388018.1;transl_table=11;product=adenylate kinase;protein_id=PRJNA739080:KSG66_00835;
CP077106	GenBank	CDS	147074	147820	.	+	0	ID=KSG66_00840;gene=map;locus_tag=KSG66_00840;inference=COORDINATES: similar to AA sequence:RefSeq:NP_388019.1;transl_table=11;product=type I methionyl aminopeptidase;protein_id=PRJNA739080:KSG66_00840;
CP077106	GenBank	CDS	148144	148362	.	+	0	ID=KSG66_00845;gene=infA;locus_tag=KSG66_00845;inference=COORDINATES: similar to AA sequence:RefSeq:WP_017185218.1;transl_table=11;product=translation initiation factor IF-1;protein_id=PRJNA739080:KSG66_00845;
CP077106	GenBank	CDS	148396	148509	.	+	0	ID=KSG66_00850;gene=rpmJ;locus_tag=KSG66_00850;inference=COORDINATES: similar to AA sequence:RefSeq:WP_003720928.1;transl_table=11;product=50S ribosomal protein L36;protein_id=PRJNA739080:KSG66_00850;
CP077106	GenBank	CDS	148532	148897	.	+	0	ID=KSG66_00855;gene=rpsM;locus_tag=KSG66_00855;inference=COORDINATES: similar to AA sequence:RefSeq:WP_012748902.1;transl_table=11;product=30S ribosomal protein S13;protein_id=PRJNA739080:KSG66_00855;
CP077106	GenBank	CDS	148922	149317	.	+	0	ID=KSG66_00860;gene=rpsK;locus_tag=KSG66_00860;inference=COORDINATES: similar to AA sequence:RefSeq:NP_388023.1;transl_table=11;product=30S ribosomal protein S11;protein_id=PRJNA739080:KSG66_00860;
CP077106	GenBank	CDS	149494	150438	.	+	0	ID=KSG66_00865;locus_tag=KSG66_00865;inference=COORDINATES: similar to AA sequence:RefSeq:WP_003178382.1;transl_table=11;product=DNA-directed RNA polymerase subunit alpha;protein_id=PRJNA739080:KSG66_00865;
CP077106	GenBank	CDS	150516	150878	.	+	0	ID=KSG66_00870;gene=rplQ;locus_tag=KSG66_00870;inference=COORDINATES: similar to AA sequence:RefSeq:NP_388025.1;transl_table=11;product=50S ribosomal protein L17;protein_id=PRJNA739080:KSG66_00870;
CP077106	GenBank	CDS	151010	151855	.	+	0	ID=KSG66_00875;locus_tag=KSG66_00875;inference=COORDINATES: similar to AA sequence:RefSeq:NP_388026.2;transl_table=11;product=energy-coupling factor ABC transporter ATP-binding protein;protein_id=PRJNA739080:KSG66_00875;
CP077106	GenBank	CDS	151831	152700	.	+	0	ID=KSG66_00880;locus_tag=KSG66_00880;inference=COORDINATES: similar to AA sequence:RefSeq:WP_007410411.1;transl_table=11;product=energy-coupling factor ABC transporter ATP-binding protein;protein_id=PRJNA739080:KSG66_00880;
CP077106	GenBank	CDS	152697	153494	.	+	0	ID=KSG66_00885;locus_tag=KSG66_00885;inference=COORDINATES: similar to AA sequence:RefSeq:NP_388028.2;transl_table=11;product=energy-coupling factor transporter transmembrane protein EcfT;protein_id=PRJNA739080:KSG66_00885;
CP077106	GenBank	CDS	153507	154250	.	+	0	ID=KSG66_00890;gene=truA;locus_tag=KSG66_00890;inference=COORDINATES: similar to AA sequence:RefSeq:NP_388029.2;transl_table=11;product=tRNA pseudouridine(38-40) synthase TruA;protein_id=PRJNA739080:KSG66_00890;
CP077106	GenBank	CDS	154410	154847	.	+	0	ID=KSG66_00895;gene=rplM;locus_tag=KSG66_00895;inference=COORDINATES: similar to AA sequence:RefSeq:NP_388030.2;transl_table=11;product=50S ribosomal protein L13;protein_id=PRJNA739080:KSG66_00895;
CP077106	GenBank	CDS	154868	155260	.	+	0	ID=KSG66_00900;gene=rpsI;locus_tag=KSG66_00900;inference=COORDINATES: similar to AA sequence:RefSeq:WP_002009728.1;transl_table=11;product=30S ribosomal protein S9;protein_id=PRJNA739080:KSG66_00900;
CP077106	GenBank	CDS	155398	156165	.	+	0	ID=KSG66_00905;locus_tag=KSG66_00905;inference=COORDINATES: similar to AA sequence:RefSeq:NP_388032.2;transl_table=11;product=class I SAM-dependent methyltransferase;protein_id=PRJNA739080:KSG66_00905;
CP077106	GenBank	CDS	156179	156652	.	-	0	ID=KSG66_00910;locus_tag=KSG66_00910;inference=COORDINATES: similar to AA sequence:RefSeq:WP_014416758.1;transl_table=11;product=DinB family protein;protein_id=PRJNA739080:KSG66_00910;
CP077106	GenBank	CDS	156783	157226	.	+	0	ID=KSG66_00915;locus_tag=KSG66_00915;inference=COORDINATES: similar to AA sequence:RefSeq:WP_003225852.1;transl_table=11;product=YbaK family protein;protein_id=PRJNA739080:KSG66_00915;
CP077106	GenBank	CDS	157287	158000	.	+	0	ID=KSG66_00920;gene=cwlD;locus_tag=KSG66_00920;inference=COORDINATES: similar to AA sequence:RefSeq:NP_388034.1;transl_table=11;product=N-acetylmuramoyl-L-alanine amidase CwlD;protein_id=PRJNA739080:KSG66_00920;
CP077106	GenBank	CDS	158080	159132	.	+	0	ID=KSG66_00925;locus_tag=KSG66_00925;inference=COORDINATES: similar to AA sequence:RefSeq:WP_011996202.1;transl_table=11;product=Mrp/NBP35 family ATP-binding protein;protein_id=PRJNA739080:KSG66_00925;
CP077106	GenBank	CDS	159165	159722	.	-	0	ID=KSG66_00930;locus_tag=KSG66_00930;inference=COORDINATES: similar to AA sequence:RefSeq:NP_388036.1;transl_table=11;product=spore gernimation protein GerD;protein_id=PRJNA739080:KSG66_00930;
CP077106	GenBank	CDS	159830	160426	.	+	0	ID=KSG66_00935;gene=kbaA;locus_tag=KSG66_00935;inference=COORDINATES: similar to AA sequence:RefSeq:NP_388037.1;transl_table=11;product=KinB-signaling pathway activation protein;protein_id=PRJNA739080:KSG66_00935;
CP077106	GenBank	CDS	160427	161191	.	-	0	ID=KSG66_00940;gene=pdaB;locus_tag=KSG66_00940;inference=COORDINATES: similar to AA sequence:RefSeq:NP_388038.1;transl_table=11;product=polysaccharide deacetylase family sporulation protein PdaB;protein_id=PRJNA739080:KSG66_00940;
CP077106	GenBank	rRNA	161532	163081	.	+	.	ID=KSG66_00945;locus_tag=KSG66_00945;product=16S ribosomal RNA;inference=COORDINATES: nucleotide motif:Rfam:12.0:RF00177;db_xref=RFAM:RF00177;
CP077106	GenBank	rRNA	163257	166186	.	+	.	ID=KSG66_00950;locus_tag=KSG66_00950;product=23S ribosomal RNA;inference=COORDINATES: nucleotide motif:Rfam:12.0:RF02541;db_xref=RFAM:RF02541;
CP077106	GenBank	rRNA	166237	166352	.	+	.	ID=KSG66_00955;gene=rrf;locus_tag=KSG66_00955;product=5S ribosomal RNA;inference=COORDINATES: nucleotide motif:Rfam:12.0:RF00001;db_xref=RFAM:RF00001;
CP077106	GenBank	tRNA	166399	166473	.	+	.	ID=KSG66_00960;locus_tag=KSG66_00960;product=tRNA-Asn;inference=COORDINATES: profile:tRNAscan-SE:2.0.7;anticodon=(pos:166431..166433,aa:Asn,seq:gtt);
CP077106	GenBank	tRNA	166476	166548	.	+	.	ID=KSG66_00965;locus_tag=KSG66_00965;product=tRNA-Thr;inference=COORDINATES: profile:tRNAscan-SE:2.0.7;anticodon=(pos:166509..166511,aa:Thr,seq:ggt);
CP077106	GenBank	tRNA	166895	166969	.	+	.	ID=KSG66_00970;locus_tag=KSG66_00970;product=tRNA-Gly;inference=COORDINATES: profile:tRNAscan-SE:2.0.7;anticodon=(pos:166927..166929,aa:Gly,seq:gcc);
CP077106	GenBank	tRNA	167002	167078	.	+	.	ID=KSG66_00975;locus_tag=KSG66_00975;product=tRNA-Arg;inference=COORDINATES: profile:tRNAscan-SE:2.0.7;anticodon=(pos:167036..167038,aa:Arg,seq:acg);
CP077106	GenBank	tRNA	167095	167171	.	+	.	ID=KSG66_00980;locus_tag=KSG66_00980;product=tRNA-Pro;inference=COORDINATES: profile:tRNAscan-SE:2.0.7;anticodon=(pos:167129..167131,aa:Pro,seq:tgg);
CP077106	GenBank	rRNA	167474	169023	.	+	.	ID=KSG66_00985;locus_tag=KSG66_00985;product=16S ribosomal RNA;inference=COORDINATES: nucleotide motif:Rfam:12.0:RF00177;db_xref=RFAM:RF00177;
CP077106	GenBank	rRNA	169199	172128	.	+	.	ID=KSG66_00990;locus_tag=KSG66_00990;product=23S ribosomal RNA;inference=COORDINATES: nucleotide motif:Rfam:12.0:RF02541;db_xref=RFAM:RF02541;
CP077106	GenBank	rRNA	172179	172294	.	+	.	ID=KSG66_00995;gene=rrf;locus_tag=KSG66_00995;product=5S ribosomal RNA;inference=COORDINATES: nucleotide motif:Rfam:12.0:RF00001;db_xref=RFAM:RF00001;
CP077106	GenBank	CDS	172390	173601	.	-	0	ID=KSG66_01000;locus_tag=KSG66_01000;inference=COORDINATES: similar to AA sequence:RefSeq:WP_015239046.1;transl_table=11;product=MFS transporter;protein_id=PRJNA739080:KSG66_01000;
CP077106	GenBank	CDS	173830	175098	.	+	0	ID=KSG66_01005;locus_tag=KSG66_01005;inference=COORDINATES: similar to AA sequence:RefSeq:WP_007408029.1;transl_table=11;product=aspartate aminotransferase family protein;protein_id=PRJNA739080:KSG66_01005;
CP077106	GenBank	CDS	175095	176045	.	+	0	ID=KSG66_01010;locus_tag=KSG66_01010;inference=COORDINATES: similar to AA sequence:RefSeq:WP_003156785.1;transl_table=11;product=hypothetical protein;protein_id=PRJNA739080:KSG66_01010;
CP077106	GenBank	CDS	176020	177066	.	+	0	ID=KSG66_01015;locus_tag=KSG66_01015;inference=COORDINATES: similar to AA sequence:RefSeq:WP_016936937.1;transl_table=11;product=alcohol dehydrogenase catalytic domain-containing protein;protein_id=PRJNA739080:KSG66_01015;
CP077106	GenBank	CDS	177298	178731	.	+	0	ID=KSG66_01020;locus_tag=KSG66_01020;inference=COORDINATES: similar to AA sequence:RefSeq:WP_007408026.1;transl_table=11;product=SulP family inorganic anion transporter;protein_id=PRJNA739080:KSG66_01020;
CP077106	GenBank	CDS	178882	179823	.	+	0	ID=KSG66_01025;locus_tag=KSG66_01025;inference=COORDINATES: similar to AA sequence:RefSeq:NP_388040.2;transl_table=11;product=bile acid:sodium symporter family protein;protein_id=PRJNA739080:KSG66_01025;
CP077106	GenBank	CDS	179812	180564	.	-	0	ID=KSG66_01030;locus_tag=KSG66_01030;inference=COORDINATES: similar to AA sequence:RefSeq:WP_007408024.1;transl_table=11;product=alpha/beta hydrolase;protein_id=PRJNA739080:KSG66_01030;
CP077106	GenBank	CDS	180561	181571	.	-	0	ID=KSG66_01035;gene=feuC;locus_tag=KSG66_01035;inference=COORDINATES: similar to AA sequence:RefSeq:NP_388042.2;transl_table=11;product=iron ABC transporter permease FeuC;protein_id=PRJNA739080:KSG66_01035;
CP077106	GenBank	CDS	181573	182580	.	-	0	ID=KSG66_01040;locus_tag=KSG66_01040;inference=COORDINATES: similar to AA sequence:RefSeq:WP_014469629.1;transl_table=11;product=iron ABC transporter permease;protein_id=PRJNA739080:KSG66_01040;
CP077106	GenBank	CDS	182600	183556	.	-	0	ID=KSG66_01045;locus_tag=KSG66_01045;inference=COORDINATES: similar to AA sequence:RefSeq:NP_388044.1;transl_table=11;product=ABC transporter substrate-binding protein;protein_id=PRJNA739080:KSG66_01045;
CP077106	GenBank	CDS	183644	185239	.	-	0	ID=KSG66_01050;locus_tag=KSG66_01050;inference=COORDINATES: similar to AA sequence:RefSeq:WP_015416688.1;transl_table=11;product=AraC family transcriptional regulator;protein_id=PRJNA739080:KSG66_01050;
CP077106	GenBank	CDS	185377	186621	.	-	0	ID=KSG66_01055;locus_tag=KSG66_01055;inference=COORDINATES: similar to AA sequence:RefSeq:WP_014478643.1;transl_table=11;product=DUF1343 domain-containing protein;protein_id=PRJNA739080:KSG66_01055;
CP077106	GenBank	CDS	186637	188550	.	-	0	ID=KSG66_01060;locus_tag=KSG66_01060;inference=COORDINATES: similar to AA sequence:RefSeq:WP_003156774.1;transl_table=11;product=glycoside hydrolase family 3 protein;protein_id=PRJNA739080:KSG66_01060;
CP077106	GenBank	CDS	188596	189879	.	-	0	ID=KSG66_01065;gene=pbp4b;locus_tag=KSG66_01065;inference=COORDINATES: similar to AA sequence:RefSeq:NP_388048.2;transl_table=11;product=penicillin binding protein PBP4B;protein_id=PRJNA739080:KSG66_01065;
CP077106	GenBank	CDS	189898	191265	.	-	0	ID=KSG66_01070;locus_tag=KSG66_01070;inference=COORDINATES: similar to AA sequence:RefSeq:NP_388049.3;transl_table=11;product=PTS transporter subunit EIIC;protein_id=PRJNA739080:KSG66_01070;
CP077106	GenBank	CDS	191394	192323	.	-	0	ID=KSG66_01075;gene=murQ;locus_tag=KSG66_01075;inference=COORDINATES: similar to AA sequence:RefSeq:WP_003156769.1;transl_table=11;product=N-acetylmuramic acid 6-phosphate etherase;protein_id=PRJNA739080:KSG66_01075;
CP077106	GenBank	CDS	192423	192899	.	-	0	ID=KSG66_01080;locus_tag=KSG66_01080;inference=COORDINATES: similar to AA sequence:RefSeq:WP_011996219.1;transl_table=11;product=GNAT family N-acetyltransferase;protein_id=PRJNA739080:KSG66_01080;
CP077106	GenBank	CDS	192918	193370	.	-	0	ID=KSG66_01085;locus_tag=KSG66_01085;inference=COORDINATES: similar to AA sequence:RefSeq:WP_016936923.1;transl_table=11;product=DUF523 domain-containing protein;protein_id=PRJNA739080:KSG66_01085;
CP077106	GenBank	tRNA	193551	193622	.	+	.	ID=KSG66_01090;locus_tag=KSG66_01090;product=tRNA-Glu;inference=COORDINATES: profile:tRNAscan-SE:2.0.7;anticodon=(pos:193584..193586,aa:Glu,seq:ttc);
CP077106	GenBank	tRNA	193626	193701	.	+	.	ID=KSG66_01095;locus_tag=KSG66_01095;product=tRNA-Val;inference=COORDINATES: profile:tRNAscan-SE:2.0.7;anticodon=(pos:193659..193661,aa:Val,seq:tac);
CP077106	GenBank	tRNA	193707	193779	.	+	.	ID=KSG66_01100;locus_tag=KSG66_01100;product=tRNA-Thr;inference=COORDINATES: profile:tRNAscan-SE:2.0.7;anticodon=(pos:193740..193742,aa:Thr,seq:tgt);
CP077106	GenBank	tRNA	193799	193883	.	+	.	ID=KSG66_01105;locus_tag=KSG66_01105;product=tRNA-Tyr;inference=COORDINATES: profile:tRNAscan-SE:2.0.7;anticodon=(pos:193833..193835,aa:Tyr,seq:gta);
CP077106	GenBank	tRNA	193888	193959	.	+	.	ID=KSG66_01110;locus_tag=KSG66_01110;product=tRNA-Gln;inference=COORDINATES: profile:tRNAscan-SE:2.0.7;anticodon=(pos:193920..193922,aa:Gln,seq:ttg);
CP077106	GenBank	CDS	194190	194753	.	+	0	ID=KSG66_01115;gene=sigW;locus_tag=KSG66_01115;inference=COORDINATES: similar to AA sequence:RefSeq:NP_388054.1;transl_table=11;product=RNA polymerase sigma factor SigW;protein_id=PRJNA739080:KSG66_01115;
CP077106	GenBank	CDS	194767	195393	.	+	0	ID=KSG66_01120;gene=rsiW;locus_tag=KSG66_01120;inference=COORDINATES: similar to AA sequence:RefSeq:NP_388055.1;transl_table=11;product=anti-sigma-W factor RsiW;protein_id=PRJNA739080:KSG66_01120;
CP077106	GenBank	CDS	195560	196381	.	+	0	ID=KSG66_01125;gene=cdaA;locus_tag=KSG66_01125;inference=COORDINATES: similar to AA sequence:RefSeq:NP_388056.2;transl_table=11;product=diadenylate cyclase CdaA;protein_id=PRJNA739080:KSG66_01125;
CP077106	GenBank	CDS	196374	197813	.	+	0	ID=KSG66_01130;locus_tag=KSG66_01130;inference=COORDINATES: similar to AA sequence:RefSeq:NP_388057.2;transl_table=11;product=YbbR-like domain-containing protein;protein_id=PRJNA739080:KSG66_01130;
CP077106	GenBank	CDS	197831	199177	.	+	0	ID=KSG66_01135;gene=glmM;locus_tag=KSG66_01135;inference=COORDINATES: similar to AA sequence:RefSeq:NP_388058.1;transl_table=11;product=phosphoglucosamine mutase;protein_id=PRJNA739080:KSG66_01135;
CP077106	GenBank	CDS	199609	201411	.	+	0	ID=KSG66_01140;gene=glmS;locus_tag=KSG66_01140;inference=COORDINATES: similar to AA sequence:RefSeq:NP_388059.1;transl_table=11;product=glutamine--fructose-6-phosphate transaminase (isomerizing);protein_id=PRJNA739080:KSG66_01140;
CP077106	GenBank	CDS	201793	202665	.	+	0	ID=KSG66_01145;locus_tag=KSG66_01145;inference=COORDINATES: similar to AA sequence:RefSeq:WP_017419297.1;transl_table=11;product=ABC transporter ATP-binding protein;protein_id=PRJNA739080:KSG66_01145;
CP077106	GenBank	CDS	203941	204624	.	+	0	ID=KSG66_01155;locus_tag=KSG66_01155;inference=COORDINATES: similar to AA sequence:RefSeq:WP_011996229.1;transl_table=11;product=response regulator transcription factor;protein_id=PRJNA739080:KSG66_01155;
CP077106	GenBank	CDS	204621	205643	.	+	0	ID=KSG66_01160;locus_tag=KSG66_01160;inference=COORDINATES: similar to AA sequence:RefSeq:WP_007408972.1;transl_table=11;product=sensor histidine kinase;protein_id=PRJNA739080:KSG66_01160;
CP077106	GenBank	CDS	206464	207228	.	+	0	ID=KSG66_01165;locus_tag=KSG66_01165;inference=COORDINATES: similar to AA sequence:RefSeq:WP_003722224.1;transl_table=11;product=ABC transporter ATP-binding protein;protein_id=PRJNA739080:KSG66_01165;
CP077106	GenBank	CDS	207215	209143	.	+	0	ID=KSG66_01170;locus_tag=KSG66_01170;inference=COORDINATES: similar to AA sequence:RefSeq:WP_007609093.1;transl_table=11;product=FtsX-like permease family protein;protein_id=PRJNA739080:KSG66_01170;
CP077106	GenBank	CDS	209195	209479	.	+	0	ID=KSG66_01175;locus_tag=KSG66_01175;inference=COORDINATES: ab initio prediction:GeneMarkS-2+;transl_table=11;product=hypothetical protein;protein_id=PRJNA739080:KSG66_01175;
CP077106	GenBank	CDS	209865	210710	.	-	0	ID=KSG66_01185;locus_tag=KSG66_01185;inference=COORDINATES: similar to AA sequence:RefSeq:WP_007609098.1;transl_table=11;product=aldo/keto reductase;protein_id=PRJNA739080:KSG66_01185;
CP077106	GenBank	CDS	210820	211512	.	-	0	ID=KSG66_01190;locus_tag=KSG66_01190;inference=COORDINATES: similar to AA sequence:RefSeq:NP_391882.3;transl_table=11;product=LrgB family protein;protein_id=PRJNA739080:KSG66_01190;
CP077106	GenBank	CDS	211482	211886	.	-	0	ID=KSG66_01195;locus_tag=KSG66_01195;inference=COORDINATES: similar to AA sequence:RefSeq:WP_003156751.1;transl_table=11;product=CidA/LrgA family holin-like protein;protein_id=PRJNA739080:KSG66_01195;
CP077106	GenBank	CDS	212081	212512	.	+	0	ID=KSG66_01200;locus_tag=KSG66_01200;inference=COORDINATES: similar to AA sequence:RefSeq:NP_391881.1;transl_table=11;product=MarR family transcriptional regulator;protein_id=PRJNA739080:KSG66_01200;
CP077106	GenBank	CDS	212938	214323	.	+	0	ID=KSG66_01205;locus_tag=KSG66_01205;inference=COORDINATES: similar to AA sequence:RefSeq:WP_007609103.1;transl_table=11;product=amino acid permease;protein_id=PRJNA739080:KSG66_01205;
CP077106	GenBank	CDS	214416	215129	.	+	0	ID=KSG66_01210;locus_tag=KSG66_01210;inference=COORDINATES: similar to AA sequence:RefSeq:WP_017419304.1;transl_table=11;product=YjjG family noncanonical pyrimidine nucleotidase;protein_id=PRJNA739080:KSG66_01210;
CP077106	GenBank	CDS	215140	216270	.	+	0	ID=KSG66_01215;locus_tag=KSG66_01215;inference=COORDINATES: similar to AA sequence:RefSeq:WP_007408982.1;transl_table=11;product=sensor histidine kinase;protein_id=PRJNA739080:KSG66_01215;
CP077106	GenBank	CDS	216275	216919	.	+	0	ID=KSG66_01220;locus_tag=KSG66_01220;inference=COORDINATES: similar to AA sequence:RefSeq:WP_007408983.1;transl_table=11;product=response regulator transcription factor;protein_id=PRJNA739080:KSG66_01220;
CP077106	GenBank	CDS	217061	217996	.	+	0	ID=KSG66_01225;locus_tag=KSG66_01225;inference=COORDINATES: similar to AA sequence:RefSeq:WP_015416707.1;transl_table=11;product=ABC transporter ATP-binding protein;protein_id=PRJNA739080:KSG66_01225;
CP077106	GenBank	CDS	218006	219193	.	+	0	ID=KSG66_01230;locus_tag=KSG66_01230;inference=COORDINATES: similar to AA sequence:RefSeq:WP_011996240.1;transl_table=11;product=ABC transporter permease;protein_id=PRJNA739080:KSG66_01230;
CP077106	GenBank	CDS	219190	220332	.	+	0	ID=KSG66_01235;locus_tag=KSG66_01235;inference=COORDINATES: similar to AA sequence:RefSeq:WP_007408986.1;transl_table=11;product=ABC transporter permease;protein_id=PRJNA739080:KSG66_01235;
CP077106	GenBank	CDS	220346	220525	.	+	0	ID=KSG66_01240;locus_tag=KSG66_01240;inference=COORDINATES: similar to AA sequence:RefSeq:WP_003156739.1;transl_table=11;product=hypothetical protein;protein_id=PRJNA739080:KSG66_01240;
CP077106	GenBank	CDS	220629	221105	.	+	0	ID=KSG66_01245;locus_tag=KSG66_01245;inference=COORDINATES: similar to AA sequence:RefSeq:WP_014304250.1;transl_table=11;product=YolA family protein;protein_id=PRJNA739080:KSG66_01245;
CP077106	GenBank	CDS	221186	221434	.	+	0	ID=KSG66_01250;locus_tag=KSG66_01250;inference=COORDINATES: similar to AA sequence:RefSeq:WP_015239071.1;transl_table=11;product=sigma-G-dependent sporulation-specific acid-soluble spore protein CsgA;protein_id=PRJNA739080:KSG66_01250;
CP077106	GenBank	CDS	221544	222242	.	+	0	ID=KSG66_01255;locus_tag=KSG66_01255;inference=COORDINATES: similar to AA sequence:RefSeq:WP_014471381.1;transl_table=11;product=DUF308 domain-containing protein;protein_id=PRJNA739080:KSG66_01255;
CP077106	GenBank	CDS	222287	222547	.	-	0	ID=KSG66_01260;locus_tag=KSG66_01260;inference=COORDINATES: similar to AA sequence:RefSeq:WP_013350875.1;transl_table=11;product=hypothetical protein;protein_id=PRJNA739080:KSG66_01260;
CP077106	GenBank	CDS	222733	224352	.	+	0	ID=KSG66_01265;locus_tag=KSG66_01265;inference=COORDINATES: similar to AA sequence:RefSeq:NP_388094.2;transl_table=11;product=APC family permease;protein_id=PRJNA739080:KSG66_01265;
CP077106	GenBank	CDS	224742	225482	.	+	0	ID=KSG66_01270;locus_tag=KSG66_01270;inference=COORDINATES: similar to AA sequence:RefSeq:WP_014416800.1;transl_table=11;product=hypothetical protein;protein_id=PRJNA739080:KSG66_01270;
CP077106	GenBank	CDS	225547	226755	.	+	0	ID=KSG66_01275;locus_tag=KSG66_01275;inference=COORDINATES: similar to AA sequence:RefSeq:WP_015388756.1;transl_table=11;product=hypothetical protein;protein_id=PRJNA739080:KSG66_01275;
CP077106	GenBank	CDS	226823	227071	.	+	0	ID=KSG66_01280;locus_tag=KSG66_01280;inference=COORDINATES: similar to AA sequence:RefSeq:WP_015388755.1;transl_table=11;product=YbeF family protein;protein_id=PRJNA739080:KSG66_01280;
CP077106	GenBank	CDS	227253	228140	.	-	0	ID=KSG66_01285;locus_tag=KSG66_01285;inference=COORDINATES: similar to AA sequence:RefSeq:WP_003156727.1;transl_table=11;product=glycerophosphodiester phosphodiesterase;protein_id=PRJNA739080:KSG66_01285;
CP077106	GenBank	CDS	228236	229570	.	-	0	ID=KSG66_01290;gene=glpT;locus_tag=KSG66_01290;inference=COORDINATES: similar to AA sequence:RefSeq:NP_388096.1;transl_table=11;product=glycerol-3-phosphate transporter;protein_id=PRJNA739080:KSG66_01290;
CP077106	GenBank	CDS	229905	230147	.	+	0	ID=KSG66_01295;locus_tag=KSG66_01295;inference=COORDINATES: similar to AA sequence:RefSeq:WP_003156724.1;transl_table=11;product=YbeF family protein;protein_id=PRJNA739080:KSG66_01295;
CP077106	GenBank	CDS	230203	231648	.	-	0	ID=KSG66_01300;gene=hpaB;locus_tag=KSG66_01300;inference=COORDINATES: similar to AA sequence:RefSeq:WP_017419319.1;transl_table=11;product=4-hydroxyphenylacetate 3-monooxygenase, oxygenase component;protein_id=PRJNA739080:KSG66_01300;
CP077106	GenBank	CDS	231800	232225	.	-	0	ID=KSG66_01305;locus_tag=KSG66_01305;inference=COORDINATES: similar to AA sequence:RefSeq:WP_016936889.1;transl_table=11;product=hypothetical protein;protein_id=PRJNA739080:KSG66_01305;
CP077106	GenBank	CDS	232298	234472	.	-	0	ID=KSG66_01310;locus_tag=KSG66_01310;inference=COORDINATES: similar to AA sequence:RefSeq:WP_016936888.1;transl_table=11;product=DUF1906 domain-containing protein;protein_id=PRJNA739080:KSG66_01310;
CP077106	GenBank	CDS	234706	235764	.	+	0	ID=KSG66_01315;locus_tag=KSG66_01315;inference=COORDINATES: similar to AA sequence:RefSeq:WP_001008432.1;transl_table=11;product=DGQHR domain-containing protein;protein_id=PRJNA739080:KSG66_01315;
CP077106	GenBank	CDS	235784	236842	.	+	0	ID=KSG66_01320;locus_tag=KSG66_01320;inference=COORDINATES: similar to AA sequence:RefSeq:WP_000464390.1;transl_table=11;product=DGQHR domain-containing protein;protein_id=PRJNA739080:KSG66_01320;
CP077106	GenBank	CDS	237503	238504	.	-	0	ID=KSG66_01325;locus_tag=KSG66_01325;inference=COORDINATES: similar to AA sequence:RefSeq:WP_016936887.1;transl_table=11;product=ADP-ribosylglycohydrolase family protein;protein_id=PRJNA739080:KSG66_01325;
CP077106	GenBank	CDS	238515	240551	.	-	0	ID=KSG66_01330;locus_tag=KSG66_01330;inference=COORDINATES: similar to AA sequence:RefSeq:WP_015252932.1;transl_table=11;product=TopI - like protein YobL;protein_id=PRJNA739080:KSG66_01330;
CP077106	GenBank	CDS	240698	241168	.	+	0	ID=KSG66_01335;locus_tag=KSG66_01335;inference=COORDINATES: similar to AA sequence:RefSeq:WP_016936884.1;transl_table=11;product=helix-turn-helix domain-containing protein;protein_id=PRJNA739080:KSG66_01335;
CP077106	GenBank	CDS	241240	242310	.	+	0	ID=KSG66_01340;locus_tag=KSG66_01340;inference=COORDINATES: similar to AA sequence:RefSeq:WP_014416809.1;transl_table=11;product=iron-containing alcohol dehydrogenase family protein;protein_id=PRJNA739080:KSG66_01340;
CP077106	GenBank	CDS	242391	243545	.	+	0	ID=KSG66_01345;gene=purT;locus_tag=KSG66_01345;inference=COORDINATES: similar to AA sequence:RefSeq:WP_003156713.1;transl_table=11;product=phosphoribosylglycinamide formyltransferase 2;protein_id=PRJNA739080:KSG66_01345;
CP077106	GenBank	CDS	244022	244555	.	+	0	ID=KSG66_01350;gene=pssA;locus_tag=KSG66_01350;inference=COORDINATES: similar to AA sequence:RefSeq:NP_388109.1;transl_table=11;product=CDP-diacylglycerol--serine O-phosphatidyltransferase;protein_id=PRJNA739080:KSG66_01350;
CP077106	GenBank	CDS	244546	245034	.	+	0	ID=KSG66_01355;locus_tag=KSG66_01355;inference=COORDINATES: similar to AA sequence:RefSeq:NP_388110.1;transl_table=11;product=DedA family protein;protein_id=PRJNA739080:KSG66_01355;
CP077106	GenBank	CDS	245027	245842	.	+	0	ID=KSG66_01360;locus_tag=KSG66_01360;inference=COORDINATES: similar to AA sequence:RefSeq:WP_017419326.1;transl_table=11;product=phosphatidylserine decarboxylase;protein_id=PRJNA739080:KSG66_01360;
CP077106	GenBank	CDS	245885	246160	.	+	0	ID=KSG66_01365;locus_tag=KSG66_01365;inference=COORDINATES: similar to AA sequence:RefSeq:WP_014416812.1;transl_table=11;product=hypothetical protein;protein_id=PRJNA739080:KSG66_01365;
CP077106	GenBank	CDS	246265	247233	.	+	0	ID=KSG66_01370;locus_tag=KSG66_01370;inference=COORDINATES: similar to AA sequence:RefSeq:NP_388115.1;transl_table=11;product=rhodanese-related sulfurtransferase;protein_id=PRJNA739080:KSG66_01370;
CP077106	GenBank	CDS	247270	248520	.	-	0	ID=KSG66_01375;gene=gltP;locus_tag=KSG66_01375;inference=COORDINATES: similar to AA sequence:RefSeq:NP_388116.1;transl_table=11;product=glutamate-aspartate/proton symporter GltP;protein_id=PRJNA739080:KSG66_01375;
CP077106	GenBank	CDS	248890	249957	.	+	0	ID=KSG66_01380;locus_tag=KSG66_01380;inference=COORDINATES: similar to AA sequence:RefSeq:NP_388121.1;transl_table=11;product=branched-chain amino acid aminotransferase;protein_id=PRJNA739080:KSG66_01380;
CP077106	GenBank	CDS	249998	251401	.	-	0	ID=KSG66_01385;locus_tag=KSG66_01385;inference=COORDINATES: similar to AA sequence:RefSeq:WP_011996256.1;transl_table=11;product=amino acid permease;protein_id=PRJNA739080:KSG66_01385;
CP077106	GenBank	CDS	251515	252462	.	-	0	ID=KSG66_01390;gene=mmuM;locus_tag=KSG66_01390;inference=COORDINATES: similar to AA sequence:RefSeq:WP_017419331.1;transl_table=11;product=homocysteine S-methyltransferase;protein_id=PRJNA739080:KSG66_01390;
CP077106	GenBank	CDS	252578	254014	.	-	0	ID=KSG66_01395;locus_tag=KSG66_01395;inference=COORDINATES: similar to AA sequence:RefSeq:WP_003156699.1;transl_table=11;product=alanine:cation symporter family protein;protein_id=PRJNA739080:KSG66_01395;
CP077106	GenBank	CDS	254039	255022	.	-	0	ID=KSG66_01400;locus_tag=KSG66_01400;inference=COORDINATES: similar to AA sequence:RefSeq:NP_388125.1;transl_table=11;product=glutaminase;protein_id=PRJNA739080:KSG66_01400;
CP077106	GenBank	CDS	255317	256558	.	+	0	ID=KSG66_01405;locus_tag=KSG66_01405;inference=COORDINATES: similar to AA sequence:RefSeq:WP_011996259.1;transl_table=11;product=sensor histidine kinase;protein_id=PRJNA739080:KSG66_01405;
CP077106	GenBank	CDS	256560	257507	.	+	0	ID=KSG66_01410;locus_tag=KSG66_01410;inference=COORDINATES: similar to AA sequence:RefSeq:WP_011996260.1;transl_table=11;product=DNA-binding domain-containing protein;protein_id=PRJNA739080:KSG66_01410;
CP077106	GenBank	CDS	258134	258298	.	+	0	ID=KSG66_01420;locus_tag=KSG66_01420;inference=COORDINATES: similar to AA sequence:RefSeq:WP_003234807.1;transl_table=11;product=tryptophan RNA-binding attenuation protein;protein_id=PRJNA739080:KSG66_01420;
CP077106	GenBank	CDS	258750	259643	.	-	0	ID=KSG66_01430;locus_tag=KSG66_01430;inference=COORDINATES: similar to AA sequence:RefSeq:NP_388428.2;transl_table=11;product=cation diffusion facilitator family transporter;protein_id=PRJNA739080:KSG66_01430;
CP077106	GenBank	CDS	260072	260692	.	+	0	ID=KSG66_01435;locus_tag=KSG66_01435;inference=COORDINATES: similar to AA sequence:RefSeq:NP_388429.1;transl_table=11;product=nitroreductase family protein;protein_id=PRJNA739080:KSG66_01435;
CP077106	GenBank	CDS	260717	261655	.	+	0	ID=KSG66_01440;locus_tag=KSG66_01440;inference=COORDINATES: similar to AA sequence:RefSeq:NP_388430.1;transl_table=11;product=ring-cleaving dioxygenase;protein_id=PRJNA739080:KSG66_01440;
CP077106	GenBank	CDS	261788	262177	.	+	0	ID=KSG66_01445;locus_tag=KSG66_01445;inference=COORDINATES: similar to AA sequence:RefSeq:NP_388431.1;transl_table=11;product=DoxX family protein;protein_id=PRJNA739080:KSG66_01445;
CP077106	GenBank	CDS	262350	262688	.	+	0	ID=KSG66_01450;locus_tag=KSG66_01450;inference=COORDINATES: similar to AA sequence:RefSeq:WP_011996266.1;transl_table=11;product=thioredoxin family protein;protein_id=PRJNA739080:KSG66_01450;
CP077106	GenBank	CDS	263177	263560	.	-	0	ID=KSG66_01460;locus_tag=KSG66_01460;inference=COORDINATES: similar to AA sequence:RefSeq:WP_003156684.1;transl_table=11;product=YndM family protein;protein_id=PRJNA739080:KSG66_01460;
CP077106	GenBank	CDS	263714	264142	.	+	0	ID=KSG66_01465;locus_tag=KSG66_01465;inference=COORDINATES: similar to AA sequence:RefSeq:NP_388142.2;transl_table=11;product=cell wall hydrolase;protein_id=PRJNA739080:KSG66_01465;
CP077106	GenBank	CDS	264405	266156	.	+	0	ID=KSG66_01470;locus_tag=KSG66_01470;inference=COORDINATES: similar to AA sequence:RefSeq:WP_017419337.1;transl_table=11;product=alkaline phosphatase;protein_id=PRJNA739080:KSG66_01470;
CP077106	GenBank	CDS	266169	266366	.	+	0	ID=KSG66_01475;locus_tag=KSG66_01475;inference=COORDINATES: similar to AA sequence:RefSeq:WP_014469689.1;transl_table=11;product=twin-arginine translocase TatA/TatE family subunit;protein_id=PRJNA739080:KSG66_01475;
CP077106	GenBank	CDS	266428	267153	.	+	0	ID=KSG66_01480;gene=tatC;locus_tag=KSG66_01480;inference=COORDINATES: similar to AA sequence:RefSeq:WP_011996269.1;transl_table=11;product=twin-arginine translocase subunit TatC;protein_id=PRJNA739080:KSG66_01480;
CP077106	GenBank	CDS	267150	267797	.	-	0	ID=KSG66_01485;gene=pcp;locus_tag=KSG66_01485;inference=COORDINATES: similar to AA sequence:RefSeq:WP_013350909.1;transl_table=11;product=pyroglutamyl-peptidase I;protein_id=PRJNA739080:KSG66_01485;
CP077106	GenBank	CDS	267869	268996	.	+	0	ID=KSG66_01490;locus_tag=KSG66_01490;inference=COORDINATES: similar to AA sequence:RefSeq:WP_013350910.1;transl_table=11;product=aminotransferase class V-fold PLP-dependent enzyme;protein_id=PRJNA739080:KSG66_01490;
CP077106	GenBank	CDS	269032	270471	.	-	0	ID=KSG66_01495;gene=lmr(B);locus_tag=KSG66_01495;inference=COORDINATES: similar to AA sequence:RefSeq:WP_007609218.1;transl_table=11;product=lincomycin efflux MFS transporter Lmr(B);protein_id=PRJNA739080:KSG66_01495;
CP077106	GenBank	CDS	270509	271075	.	-	0	ID=KSG66_01500;locus_tag=KSG66_01500;inference=COORDINATES: similar to AA sequence:RefSeq:WP_015416737.1;transl_table=11;product=TetR/AcrR family transcriptional regulator;protein_id=PRJNA739080:KSG66_01500;
CP077106	GenBank	CDS	271253	272368	.	+	0	ID=KSG66_01505;locus_tag=KSG66_01505;inference=COORDINATES: similar to AA sequence:RefSeq:NP_388151.1;transl_table=11;product=type II asparaginase;protein_id=PRJNA739080:KSG66_01505;
CP077106	GenBank	CDS	272564	273208	.	+	0	ID=KSG66_01510;locus_tag=KSG66_01510;inference=COORDINATES: similar to AA sequence:RefSeq:NP_388152.1;transl_table=11;product=triacylglycerol lipase;protein_id=PRJNA739080:KSG66_01510;
CP077106	GenBank	CDS	273346	274416	.	+	0	ID=KSG66_01515;locus_tag=KSG66_01515;inference=COORDINATES: similar to AA sequence:RefSeq:NP_388154.1;transl_table=11;product=SEC-C domain-containing protein;protein_id=PRJNA739080:KSG66_01515;
CP077106	GenBank	CDS	275502	276497	.	-	0	ID=KSG66_01525;locus_tag=KSG66_01525;inference=COORDINATES: similar to AA sequence:RefSeq:WP_013350915.1;transl_table=11;product=DUF4352 domain-containing protein;protein_id=PRJNA739080:KSG66_01525;
CP077106	GenBank	CDS	276624	278024	.	+	0	ID=KSG66_01530;locus_tag=KSG66_01530;inference=COORDINATES: similar to AA sequence:RefSeq:WP_003156664.1;transl_table=11;product=DUF4901 domain-containing protein;protein_id=PRJNA739080:KSG66_01530;
CP077106	GenBank	CDS	278225	279583	.	+	0	ID=KSG66_01535;locus_tag=KSG66_01535;inference=COORDINATES: similar to AA sequence:RefSeq:WP_014469699.1;transl_table=11;product=DUF4901 domain-containing protein;protein_id=PRJNA739080:KSG66_01535;
CP077106	GenBank	CDS	279580	280083	.	-	0	ID=KSG66_01540;locus_tag=KSG66_01540;inference=COORDINATES: similar to AA sequence:RefSeq:WP_017419349.1;transl_table=11;product=M15 family metallopeptidase;protein_id=PRJNA739080:KSG66_01540;
CP077106	GenBank	CDS	280193	281314	.	+	0	ID=KSG66_01545;locus_tag=KSG66_01545;inference=COORDINATES: similar to AA sequence:RefSeq:WP_017419350.1;transl_table=11;product=tetratricopeptide repeat protein;protein_id=PRJNA739080:KSG66_01545;
CP077106	GenBank	CDS	281431	282210	.	+	0	ID=KSG66_01550;locus_tag=KSG66_01550;inference=COORDINATES: similar to AA sequence:RefSeq:WP_014416838.1;transl_table=11;product=glucose 1-dehydrogenase;protein_id=PRJNA739080:KSG66_01550;
CP077106	GenBank	CDS	282294	283973	.	+	0	ID=KSG66_01555;locus_tag=KSG66_01555;inference=COORDINATES: similar to AA sequence:RefSeq:WP_003156658.1;transl_table=11;product=alpha-glucosidase;protein_id=PRJNA739080:KSG66_01555;
CP077106	GenBank	CDS	284158	285117	.	+	0	ID=KSG66_01560;locus_tag=KSG66_01560;inference=COORDINATES: similar to AA sequence:RefSeq:NP_388167.1;transl_table=11;product=metal ABC transporter substrate-binding protein;protein_id=PRJNA739080:KSG66_01560;
CP077106	GenBank	CDS	285172	285867	.	+	0	ID=KSG66_01565;locus_tag=KSG66_01565;inference=COORDINATES: similar to AA sequence:RefSeq:NP_388168.1;transl_table=11;product=metal ABC transporter ATP-binding protein;protein_id=PRJNA739080:KSG66_01565;
CP077106	GenBank	CDS	285825	286664	.	+	0	ID=KSG66_01570;locus_tag=KSG66_01570;inference=COORDINATES: similar to AA sequence:RefSeq:WP_016936837.1;transl_table=11;product=metal ABC transporter permease;protein_id=PRJNA739080:KSG66_01570;
CP077106	GenBank	CDS	286710	287705	.	-	0	ID=KSG66_01575;locus_tag=KSG66_01575;inference=COORDINATES: similar to AA sequence:RefSeq:NP_388170.2;transl_table=11;product=LLM class flavin-dependent oxidoreductase;protein_id=PRJNA739080:KSG66_01575;
CP077106	GenBank	CDS	287981	288577	.	+	0	ID=KSG66_01580;locus_tag=KSG66_01580;inference=COORDINATES: similar to AA sequence:RefSeq:WP_015239102.1;transl_table=11;product=TerD family protein;protein_id=PRJNA739080:KSG66_01580;
CP077106	GenBank	CDS	288601	289182	.	+	0	ID=KSG66_01585;locus_tag=KSG66_01585;inference=COORDINATES: similar to AA sequence:RefSeq:NP_388172.1;transl_table=11;product=TerD family protein;protein_id=PRJNA739080:KSG66_01585;
CP077106	GenBank	CDS	289216	289794	.	+	0	ID=KSG66_01590;locus_tag=KSG66_01590;inference=COORDINATES: similar to AA sequence:RefSeq:NP_388173.1;transl_table=11;product=TerD family protein;protein_id=PRJNA739080:KSG66_01590;
CP077106	GenBank	CDS	289833	290606	.	+	0	ID=KSG66_01595;locus_tag=KSG66_01595;inference=COORDINATES: similar to AA sequence:RefSeq:NP_388174.1;transl_table=11;product=TerC family protein;protein_id=PRJNA739080:KSG66_01595;
CP077106	GenBank	CDS	290679	292301	.	+	0	ID=KSG66_01600;locus_tag=KSG66_01600;inference=COORDINATES: similar to AA sequence:RefSeq:WP_016936833.1;transl_table=11;product=YceG family protein;protein_id=PRJNA739080:KSG66_01600;
CP077106	GenBank	CDS	292308	293396	.	+	0	ID=KSG66_01605;locus_tag=KSG66_01605;inference=COORDINATES: similar to AA sequence:RefSeq:WP_003156642.1;transl_table=11;product=toxic anion resistance protein;protein_id=PRJNA739080:KSG66_01605;
CP077106	GenBank	CDS	293512	294714	.	+	0	ID=KSG66_01610;locus_tag=KSG66_01610;inference=COORDINATES: similar to AA sequence:RefSeq:WP_003156641.1;transl_table=11;product=MFS transporter;protein_id=PRJNA739080:KSG66_01610;
CP077106	GenBank	CDS	295096	296352	.	+	0	ID=KSG66_01615;gene=opuAA;locus_tag=KSG66_01615;inference=COORDINATES: similar to AA sequence:RefSeq:NP_388180.2;transl_table=11;product=glycine/proline betaine ABC transporter ATP-binding protein OpuAA;protein_id=PRJNA739080:KSG66_01615;
CP077106	GenBank	CDS	296353	297201	.	+	0	ID=KSG66_01620;gene=opuAB;locus_tag=KSG66_01620;inference=COORDINATES: similar to AA sequence:RefSeq:NP_388181.1;transl_table=11;product=glycine/proline betaine ABC transporter permease subunit OpuAB;protein_id=PRJNA739080:KSG66_01620;
CP077106	GenBank	CDS	297201	298082	.	+	0	ID=KSG66_01625;locus_tag=KSG66_01625;inference=COORDINATES: similar to AA sequence:RefSeq:NP_388182.1;transl_table=11;product=glycine/betaine ABC transporter;protein_id=PRJNA739080:KSG66_01625;
CP077106	GenBank	CDS	298117	299238	.	-	0	ID=KSG66_01630;locus_tag=KSG66_01630;inference=COORDINATES: similar to AA sequence:RefSeq:WP_017419358.1;transl_table=11;product=M20 peptidase aminoacylase family protein;protein_id=PRJNA739080:KSG66_01630;
CP077106	GenBank	CDS	299372	300805	.	+	0	ID=KSG66_01635;locus_tag=KSG66_01635;inference=COORDINATES: similar to AA sequence:RefSeq:NP_388184.2;transl_table=11;product=YfcC family protein;protein_id=PRJNA739080:KSG66_01635;
CP077106	GenBank	CDS	300897	301385	.	+	0	ID=KSG66_01640;locus_tag=KSG66_01640;inference=COORDINATES: similar to AA sequence:RefSeq:WP_007409054.1;transl_table=11;product=hypothetical protein;protein_id=PRJNA739080:KSG66_01640;
CP077106	GenBank	CDS	303864	304817	.	+	0	ID=KSG66_01650;locus_tag=KSG66_01650;inference=COORDINATES: similar to AA sequence:RefSeq:NP_388187.2;transl_table=11;product=L-lactate dehydrogenase;protein_id=PRJNA739080:KSG66_01650;
CP077106	GenBank	CDS	304859	306391	.	-	0	ID=KSG66_01655;locus_tag=KSG66_01655;inference=COORDINATES: similar to AA sequence:RefSeq:NP_388189.2;transl_table=11;product=MFS transporter;protein_id=PRJNA739080:KSG66_01655;
CP077106	GenBank	CDS	306505	306966	.	+	0	ID=KSG66_01660;locus_tag=KSG66_01660;inference=COORDINATES: similar to AA sequence:RefSeq:NP_388190.2;transl_table=11;product=MarR family transcriptional regulator;protein_id=PRJNA739080:KSG66_01660;
CP077106	GenBank	CDS	307030	307659	.	+	0	ID=KSG66_01665;locus_tag=KSG66_01665;inference=COORDINATES: similar to AA sequence:RefSeq:WP_015239111.1;transl_table=11;product=LysE family translocator;protein_id=PRJNA739080:KSG66_01665;
CP077106	GenBank	CDS	307727	308488	.	+	0	ID=KSG66_01670;locus_tag=KSG66_01670;inference=COORDINATES: similar to AA sequence:RefSeq:NP_388192.2;transl_table=11;product=YqcI/YcgG family protein;protein_id=PRJNA739080:KSG66_01670;
CP077106	GenBank	CDS	308490	309818	.	-	0	ID=KSG66_01675;locus_tag=KSG66_01675;inference=COORDINATES: similar to AA sequence:RefSeq:WP_014416854.1;transl_table=11;product=amino acid permease;protein_id=PRJNA739080:KSG66_01675;
CP077106	GenBank	CDS	309942	310538	.	+	0	ID=KSG66_01680;locus_tag=KSG66_01680;inference=COORDINATES: similar to AA sequence:RefSeq:NP_388194.3;transl_table=11;product=DUF1989 domain-containing protein;protein_id=PRJNA739080:KSG66_01680;
CP077106	GenBank	CDS	310673	311491	.	+	0	ID=KSG66_01685;gene=nadE;locus_tag=KSG66_01685;inference=COORDINATES: similar to AA sequence:RefSeq:NP_388195.1;transl_table=11;product=ammonia-dependent NAD(+) synthetase;protein_id=PRJNA739080:KSG66_01685;
CP077106	GenBank	CDS	311542	311826	.	-	0	ID=KSG66_01690;locus_tag=KSG66_01690;inference=COORDINATES: similar to AA sequence:RefSeq:WP_007409062.1;transl_table=11;product=antimicrobial peptide LCI;protein_id=PRJNA739080:KSG66_01690;
CP077106	GenBank	CDS	312006	312599	.	-	0	ID=KSG66_01695;gene=tmrB;locus_tag=KSG66_01695;inference=COORDINATES: similar to AA sequence:RefSeq:NP_388196.2;transl_table=11;product=tunicamycin resistance ATP-binding TmrB;protein_id=PRJNA739080:KSG66_01695;
CP077106	GenBank	CDS	312654	313442	.	-	0	ID=KSG66_01700;locus_tag=KSG66_01700;inference=COORDINATES: similar to AA sequence:RefSeq:WP_003156612.1;transl_table=11;product=sugar phosphate isomerase/epimerase;protein_id=PRJNA739080:KSG66_01700;
CP077106	GenBank	CDS	313661	314971	.	+	0	ID=KSG66_01705;locus_tag=KSG66_01705;inference=COORDINATES: similar to AA sequence:RefSeq:WP_014416859.1;transl_table=11;product=MFS transporter;protein_id=PRJNA739080:KSG66_01705;
CP077106	GenBank	CDS	315098	315658	.	+	0	ID=KSG66_01710;locus_tag=KSG66_01710;inference=COORDINATES: similar to AA sequence:RefSeq:NP_388197.2;transl_table=11;product=shikimate kinase;protein_id=PRJNA739080:KSG66_01710;
CP077106	GenBank	CDS	315799	316755	.	+	0	ID=KSG66_01715;gene=cah;locus_tag=KSG66_01715;inference=COORDINATES: similar to AA sequence:RefSeq:NP_388200.1;transl_table=11;product=cephalosporin C deacetylase;protein_id=PRJNA739080:KSG66_01715;
CP077106	GenBank	CDS	316821	317591	.	+	0	ID=KSG66_01720;locus_tag=KSG66_01720;inference=COORDINATES: similar to AA sequence:RefSeq:WP_011996301.1;transl_table=11;product=nucleotidyltransferase domain-containing protein;protein_id=PRJNA739080:KSG66_01720;
CP077106	GenBank	CDS	317794	318705	.	+	0	ID=KSG66_01725;locus_tag=KSG66_01725;inference=COORDINATES: similar to AA sequence:RefSeq:NP_388202.1;transl_table=11;product=proline dehydrogenase;protein_id=PRJNA739080:KSG66_01725;
CP077106	GenBank	CDS	318723	320270	.	+	0	ID=KSG66_01730;gene=pruA;locus_tag=KSG66_01730;inference=COORDINATES: similar to AA sequence:RefSeq:NP_388203.2;transl_table=11;product=L-glutamate gamma-semialdehyde dehydrogenase;protein_id=PRJNA739080:KSG66_01730;
CP077106	GenBank	CDS	320362	321816	.	+	0	ID=KSG66_01735;gene=putP;locus_tag=KSG66_01735;inference=COORDINATES: similar to AA sequence:RefSeq:WP_015239118.1;transl_table=11;product=sodium/proline symporter PutP;protein_id=PRJNA739080:KSG66_01735;
CP077106	GenBank	CDS	321974	323209	.	+	0	ID=KSG66_01740;locus_tag=KSG66_01740;inference=COORDINATES: similar to AA sequence:RefSeq:NP_388205.2;transl_table=11;product=PucR family transcriptional regulator;protein_id=PRJNA739080:KSG66_01740;
CP077106	GenBank	CDS	323408	324418	.	+	0	ID=KSG66_01745;locus_tag=KSG66_01745;inference=COORDINATES: similar to AA sequence:RefSeq:NP_388209.1;transl_table=11;product=NAD(P)/FAD-dependent oxidoreductase;protein_id=PRJNA739080:KSG66_01745;
CP077106	GenBank	CDS	324472	325911	.	-	0	ID=KSG66_01750;gene=cobA;locus_tag=KSG66_01750;inference=COORDINATES: similar to AA sequence:RefSeq:WP_015416774.1;transl_table=11;product=uroporphyrinogen-III C-methyltransferase;protein_id=PRJNA739080:KSG66_01750;
CP077106	GenBank	CDS	325978	326298	.	-	0	ID=KSG66_01755;gene=nirD;locus_tag=KSG66_01755;inference=COORDINATES: similar to AA sequence:RefSeq:NP_388211.1;transl_table=11;product=nitrite reductase small subunit NirD;protein_id=PRJNA739080:KSG66_01755;
CP077106	GenBank	CDS	326319	328736	.	-	0	ID=KSG66_01760;gene=nasD;locus_tag=KSG66_01760;inference=COORDINATES: similar to AA sequence:RefSeq:NP_388212.1;transl_table=11;product=NADPH-nitrite reductase;protein_id=PRJNA739080:KSG66_01760;
CP077106	GenBank	CDS	328856	330988	.	-	0	ID=KSG66_01765;locus_tag=KSG66_01765;inference=COORDINATES: similar to AA sequence:RefSeq:NP_388213.2;transl_table=11;product=nitrate reductase;protein_id=PRJNA739080:KSG66_01765;
CP077106	GenBank	CDS	330981	333308	.	-	0	ID=KSG66_01770;gene=nirB;locus_tag=KSG66_01770;inference=COORDINATES: similar to AA sequence:RefSeq:WP_007409362.1;transl_table=11;product=nitrite reductase large subunit NirB;protein_id=PRJNA739080:KSG66_01770;
CP077106	GenBank	CDS	333489	334694	.	+	0	ID=KSG66_01775;locus_tag=KSG66_01775;inference=COORDINATES: similar to AA sequence:RefSeq:NP_388215.2;transl_table=11;product=NarK/NasA family nitrate transporter;protein_id=PRJNA739080:KSG66_01775;
CP077106	GenBank	CDS	334883	336085	.	+	0	ID=KSG66_01780;locus_tag=KSG66_01780;inference=COORDINATES: similar to AA sequence:RefSeq:WP_003156595.1;transl_table=11;product=GTP-binding protein;protein_id=PRJNA739080:KSG66_01780;
CP077106	GenBank	CDS	336150	337286	.	+	0	ID=KSG66_01785;locus_tag=KSG66_01785;inference=COORDINATES: similar to AA sequence:RefSeq:WP_012116766.1;transl_table=11;product=glutathione-dependent formaldehyde dehydrogenase;protein_id=PRJNA739080:KSG66_01785;
CP077106	GenBank	CDS	337301	337735	.	+	0	ID=KSG66_01790;locus_tag=KSG66_01790;inference=COORDINATES: similar to AA sequence:RefSeq:WP_014416871.1;transl_table=11;product=RDD family protein;protein_id=PRJNA739080:KSG66_01790;
CP077106	GenBank	CDS	337808	338131	.	+	0	ID=KSG66_01795;locus_tag=KSG66_01795;inference=COORDINATES: similar to AA sequence:RefSeq:WP_016936802.1;transl_table=11;product=YckD family protein;protein_id=PRJNA739080:KSG66_01795;
CP077106	GenBank	CDS	338235	338426	.	+	0	ID=KSG66_01800;locus_tag=KSG66_01800;inference=COORDINATES: protein motif:HMM:NF012457.1;transl_table=11;product=family 1 glycosylhydrolase;protein_id=PRJNA739080:KSG66_01800;
CP077106	GenBank	CDS	338610	339008	.	-	0	ID=KSG66_01810;locus_tag=KSG66_01810;inference=COORDINATES: similar to AA sequence:RefSeq:NP_388224.1;transl_table=11;product=competence protein ComJ;protein_id=PRJNA739080:KSG66_01810;
CP077106	GenBank	CDS	339029	339466	.	-	0	ID=KSG66_01815;locus_tag=KSG66_01815;inference=COORDINATES: similar to AA sequence:RefSeq:WP_000811492.1;transl_table=11;product=sporulation protein;protein_id=PRJNA739080:KSG66_01815;
CP077106	GenBank	CDS	339823	340380	.	-	0	ID=KSG66_01820;gene=hxlB;locus_tag=KSG66_01820;inference=COORDINATES: similar to AA sequence:RefSeq:NP_388227.1;transl_table=11;product=6-phospho-3-hexuloisomerase;protein_id=PRJNA739080:KSG66_01820;
CP077106	GenBank	CDS	340377	341012	.	-	0	ID=KSG66_01825;gene=hxlA;locus_tag=KSG66_01825;inference=COORDINATES: similar to AA sequence:RefSeq:WP_007409353.1;transl_table=11;product=3-hexulose-6-phosphate synthase;protein_id=PRJNA739080:KSG66_01825;
CP077106	GenBank	CDS	341244	341606	.	+	0	ID=KSG66_01830;locus_tag=KSG66_01830;inference=COORDINATES: similar to AA sequence:RefSeq:WP_003156585.1;transl_table=11;product=helix-turn-helix transcriptional regulator;protein_id=PRJNA739080:KSG66_01830;
CP077106	GenBank	CDS	352973	363733	.	+	0	ID=KSG66_01840;gene=srfAB;locus_tag=KSG66_01840;inference=COORDINATES: similar to AA sequence:RefSeq:WP_057766253.1;transl_table=11;product=surfactin non-ribosomal peptide synthetase SrfAB;protein_id=PRJNA739080:KSG66_01840;
CP077106	GenBank	CDS	363768	367604	.	+	0	ID=KSG66_01845;gene=srfAC;locus_tag=KSG66_01845;inference=COORDINATES: similar to AA sequence:RefSeq:WP_032872840.1;transl_table=11;product=surfactin non-ribosomal peptide synthetase SrfAC;protein_id=PRJNA739080:KSG66_01845;
CP077106	GenBank	CDS	367624	368355	.	+	0	ID=KSG66_01850;gene=srfAD;locus_tag=KSG66_01850;inference=COORDINATES: similar to AA sequence:RefSeq:WP_007609310.1;transl_table=11;product=surfactin biosynthesis thioesterase SrfAD;protein_id=PRJNA739080:KSG66_01850;
CP077106	GenBank	CDS	368477	369787	.	+	0	ID=KSG66_01855;locus_tag=KSG66_01855;inference=COORDINATES: similar to AA sequence:RefSeq:WP_015388714.1;transl_table=11;product=aminotransferase class I/II-fold pyridoxal phosphate-dependent enzyme;protein_id=PRJNA739080:KSG66_01855;
CP077106	GenBank	CDS	369823	370497	.	-	0	ID=KSG66_01860;locus_tag=KSG66_01860;inference=COORDINATES: similar to AA sequence:RefSeq:WP_003234549.1;transl_table=11;product=4'-phosphopantetheinyl transferase superfamily protein;protein_id=PRJNA739080:KSG66_01860;
CP077106	GenBank	CDS	370596	371225	.	-	0	ID=KSG66_01865;locus_tag=KSG66_01865;inference=COORDINATES: similar to AA sequence:RefSeq:WP_015416792.1;transl_table=11;product=YitT family protein;protein_id=PRJNA739080:KSG66_01865;
CP077106	GenBank	CDS	371325	372068	.	-	0	ID=KSG66_01870;gene=tcyC;locus_tag=KSG66_01870;inference=COORDINATES: similar to AA sequence:RefSeq:NP_388241.2;transl_table=11;product=cystine ABC transporter ATP-binding protein TcyC;protein_id=PRJNA739080:KSG66_01870;
CP077106	GenBank	CDS	372081	372785	.	-	0	ID=KSG66_01875;locus_tag=KSG66_01875;inference=COORDINATES: similar to AA sequence:RefSeq:NP_388242.1;transl_table=11;product=amino acid ABC transporter permease;protein_id=PRJNA739080:KSG66_01875;
CP077106	GenBank	CDS	373698	374570	.	-	0	ID=KSG66_01885;locus_tag=KSG66_01885;inference=COORDINATES: similar to AA sequence:RefSeq:NP_388244.1;transl_table=11;product=LysR family transcriptional regulator;protein_id=PRJNA739080:KSG66_01885;
CP077106	GenBank	CDS	374664	375278	.	+	0	ID=KSG66_01890;locus_tag=KSG66_01890;inference=COORDINATES: similar to AA sequence:RefSeq:NP_388245.1;transl_table=11;product=UbiX family flavin prenyltransferase;protein_id=PRJNA739080:KSG66_01890;
CP077106	GenBank	CDS	375281	376702	.	+	0	ID=KSG66_01895;gene=bsdC;locus_tag=KSG66_01895;inference=COORDINATES: similar to AA sequence:RefSeq:NP_388246.1;transl_table=11;product=phenolic acid decarboxylase BsdC;protein_id=PRJNA739080:KSG66_01895;
CP077106	GenBank	CDS	376720	376947	.	+	0	ID=KSG66_01900;locus_tag=KSG66_01900;inference=COORDINATES: similar to AA sequence:RefSeq:YP_003097675.1;transl_table=11;product=hypothetical protein;protein_id=PRJNA739080:KSG66_01900;
CP077106	GenBank	CDS	376947	377408	.	+	0	ID=KSG66_01905;locus_tag=KSG66_01905;inference=COORDINATES: similar to AA sequence:RefSeq:WP_014304330.1;transl_table=11;product=pyridoxamine 5'-phosphate oxidase family protein;protein_id=PRJNA739080:KSG66_01905;
CP077106	GenBank	CDS	377451	378929	.	-	0	ID=KSG66_01910;locus_tag=KSG66_01910;inference=COORDINATES: similar to AA sequence:RefSeq:WP_003156366.1;transl_table=11;product=peptide MFS transporter;protein_id=PRJNA739080:KSG66_01910;
CP077106	GenBank	CDS	379208	380953	.	+	0	ID=KSG66_01915;locus_tag=KSG66_01915;inference=COORDINATES: similar to AA sequence:RefSeq:WP_017419281.1;transl_table=11;product=right-handed parallel beta-helix repeat-containing protein;protein_id=PRJNA739080:KSG66_01915;
CP077106	GenBank	CDS	381046	381267	.	-	0	ID=KSG66_01920;locus_tag=KSG66_01920;inference=COORDINATES: similar to AA sequence:RefSeq:WP_007410254.1;transl_table=11;product=hypothetical protein;protein_id=PRJNA739080:KSG66_01920;
CP077106	GenBank	CDS	381389	383029	.	+	0	ID=KSG66_01925;locus_tag=KSG66_01925;inference=COORDINATES: similar to AA sequence:RefSeq:WP_015416801.1;transl_table=11;product=spore germination protein;protein_id=PRJNA739080:KSG66_01925;
CP077106	GenBank	CDS	383016	384242	.	+	0	ID=KSG66_01930;locus_tag=KSG66_01930;inference=COORDINATES: similar to AA sequence:RefSeq:WP_003156359.1;transl_table=11;product=Ger(x)C family spore germination protein;protein_id=PRJNA739080:KSG66_01930;
CP077106	GenBank	CDS	384267	385385	.	+	0	ID=KSG66_01935;locus_tag=KSG66_01935;inference=COORDINATES: similar to AA sequence:RefSeq:WP_016937274.1;transl_table=11;product=spore germination protein;protein_id=PRJNA739080:KSG66_01935;
CP077106	GenBank	CDS	385554	386879	.	+	0	ID=KSG66_01940;locus_tag=KSG66_01940;inference=COORDINATES: similar to AA sequence:RefSeq:NP_391831.1;transl_table=11;product=LLM class flavin-dependent oxidoreductase;protein_id=PRJNA739080:KSG66_01940;
CP077106	GenBank	CDS	386893	387384	.	+	0	ID=KSG66_01945;locus_tag=KSG66_01945;inference=COORDINATES: similar to AA sequence:RefSeq:WP_007410259.1;transl_table=11;product=GNAT family N-acetyltransferase;protein_id=PRJNA739080:KSG66_01945;
CP077106	GenBank	CDS	387413	388204	.	+	0	ID=KSG66_01950;locus_tag=KSG66_01950;inference=COORDINATES: similar to AA sequence:RefSeq:NP_391829.1;transl_table=11;product=amino acid ABC transporter substrate-binding protein;protein_id=PRJNA739080:KSG66_01950;
CP077106	GenBank	CDS	388227	388901	.	+	0	ID=KSG66_01955;locus_tag=KSG66_01955;inference=COORDINATES: similar to AA sequence:RefSeq:NP_391828.1;transl_table=11;product=amino acid ABC transporter permease;protein_id=PRJNA739080:KSG66_01955;
CP077106	GenBank	CDS	388915	389664	.	+	0	ID=KSG66_01960;locus_tag=KSG66_01960;inference=COORDINATES: similar to AA sequence:RefSeq:NP_391827.1;transl_table=11;product=amino acid ABC transporter ATP-binding protein;protein_id=PRJNA739080:KSG66_01960;
CP077106	GenBank	CDS	389682	390833	.	+	0	ID=KSG66_01965;locus_tag=KSG66_01965;inference=COORDINATES: similar to AA sequence:RefSeq:NP_391826.2;transl_table=11;product=M20 peptidase aminoacylase family protein;protein_id=PRJNA739080:KSG66_01965;
CP077106	GenBank	CDS	390830	392176	.	+	0	ID=KSG66_01970;locus_tag=KSG66_01970;inference=COORDINATES: similar to AA sequence:RefSeq:WP_016937267.1;transl_table=11;product=MmgE/PrpD family protein;protein_id=PRJNA739080:KSG66_01970;
CP077106	GenBank	CDS	392280	392963	.	-	0	ID=KSG66_01975;locus_tag=KSG66_01975;inference=COORDINATES: similar to AA sequence:RefSeq:WP_014469746.1;transl_table=11;product=ABC transporter ATP-binding protein;protein_id=PRJNA739080:KSG66_01975;
CP077106	GenBank	CDS	392978	394408	.	-	0	ID=KSG66_01980;locus_tag=KSG66_01980;inference=COORDINATES: similar to AA sequence:RefSeq:NP_388256.2;transl_table=11;product=ABC transporter permease;protein_id=PRJNA739080:KSG66_01980;
CP077106	GenBank	CDS	394621	395304	.	+	0	ID=KSG66_01985;locus_tag=KSG66_01985;inference=COORDINATES: similar to AA sequence:RefSeq:NP_388257.1;transl_table=11;product=response regulator transcription factor;protein_id=PRJNA739080:KSG66_01985;
CP077106	GenBank	CDS	395291	396724	.	+	0	ID=KSG66_01990;locus_tag=KSG66_01990;inference=COORDINATES: similar to AA sequence:RefSeq:WP_015416810.1;transl_table=11;product=HAMP domain-containing histidine kinase;protein_id=PRJNA739080:KSG66_01990;
CP077106	GenBank	CDS	396877	398025	.	+	0	ID=KSG66_01995;locus_tag=KSG66_01995;inference=COORDINATES: similar to AA sequence:RefSeq:NP_388259.1;transl_table=11;product=tetratricopeptide repeat protein;protein_id=PRJNA739080:KSG66_01995;
CP077106	GenBank	CDS	398009	398128	.	+	0	ID=KSG66_02000;locus_tag=KSG66_02000;inference=COORDINATES: similar to AA sequence:RefSeq:WP_003224994.1;transl_table=11;product=PhrC/PhrF family phosphatase-inhibitory pheromone;protein_id=PRJNA739080:KSG66_02000;
CP077106	GenBank	CDS	398279	398374	.	-	0	ID=KSG66_02005;locus_tag=KSG66_02005;inference=COORDINATES: similar to AA sequence:RefSeq:YP_003097677.1;transl_table=11;product=YjcZ family sporulation protein;protein_id=PRJNA739080:KSG66_02005;
CP077106	GenBank	CDS	398469	399833	.	-	0	ID=KSG66_02010;locus_tag=KSG66_02010;inference=COORDINATES: similar to AA sequence:RefSeq:NP_388261.1;transl_table=11;product=aspartate kinase;protein_id=PRJNA739080:KSG66_02010;
CP077106	GenBank	CDS	400247	401200	.	+	0	ID=KSG66_02015;locus_tag=KSG66_02015;inference=COORDINATES: similar to AA sequence:RefSeq:WP_016937258.1;transl_table=11;product=ABC transporter permease;protein_id=PRJNA739080:KSG66_02015;
CP077106	GenBank	CDS	401190	402137	.	+	0	ID=KSG66_02020;locus_tag=KSG66_02020;inference=COORDINATES: similar to AA sequence:RefSeq:NP_388263.1;transl_table=11;product=iron chelate uptake ABC transporter family permease subunit;protein_id=PRJNA739080:KSG66_02020;
CP077106	GenBank	CDS	402131	402889	.	+	0	ID=KSG66_02025;locus_tag=KSG66_02025;inference=COORDINATES: similar to AA sequence:RefSeq:NP_388264.1;transl_table=11;product=ABC transporter ATP-binding protein;protein_id=PRJNA739080:KSG66_02025;
CP077106	GenBank	CDS	402911	403855	.	+	0	ID=KSG66_02030;locus_tag=KSG66_02030;inference=COORDINATES: similar to AA sequence:RefSeq:WP_003246619.1;transl_table=11;product=siderophore ABC transporter substrate-binding protein;protein_id=PRJNA739080:KSG66_02030;
CP077106	GenBank	CDS	403897	405321	.	-	0	ID=KSG66_02035;locus_tag=KSG66_02035;inference=COORDINATES: similar to AA sequence:RefSeq:WP_003156328.1;transl_table=11;product=DHA2 family efflux MFS transporter permease subunit;protein_id=PRJNA739080:KSG66_02035;
CP077106	GenBank	CDS	405339	406214	.	-	0	ID=KSG66_02040;locus_tag=KSG66_02040;inference=COORDINATES: similar to AA sequence:RefSeq:WP_016937253.1;transl_table=11;product=TetR/AcrR family transcriptional regulator;protein_id=PRJNA739080:KSG66_02040;
CP077106	GenBank	CDS	406375	407121	.	-	0	ID=KSG66_02045;gene=nfsA;locus_tag=KSG66_02045;inference=COORDINATES: similar to AA sequence:RefSeq:NP_388268.1;transl_table=11;product=oxygen-insensitive NADPH nitroreductase;protein_id=PRJNA739080:KSG66_02045;
CP077106	GenBank	CDS	407138	407425	.	-	0	ID=KSG66_02050;locus_tag=KSG66_02050;inference=COORDINATES: similar to AA sequence:RefSeq:NP_388269.1;transl_table=11;product=antibiotic biosynthesis monooxygenase;protein_id=PRJNA739080:KSG66_02050;
CP077106	GenBank	CDS	407567	407881	.	+	0	ID=KSG66_02055;locus_tag=KSG66_02055;inference=COORDINATES: similar to AA sequence:RefSeq:NP_388270.1;transl_table=11;product=ArsR family transcriptional regulator;protein_id=PRJNA739080:KSG66_02055;
CP077106	GenBank	CDS	407909	409318	.	-	0	ID=KSG66_02060;locus_tag=KSG66_02060;inference=COORDINATES: similar to AA sequence:RefSeq:WP_015416817.1;transl_table=11;product=PLP-dependent aminotransferase family protein;protein_id=PRJNA739080:KSG66_02060;
CP077106	GenBank	CDS	409426	410733	.	+	0	ID=KSG66_02065;gene=gabT;locus_tag=KSG66_02065;inference=COORDINATES: similar to AA sequence:RefSeq:NP_388272.1;transl_table=11;product=4-aminobutyrate--2-oxoglutarate transaminase;protein_id=PRJNA739080:KSG66_02065;
CP077106	GenBank	CDS	410838	412226	.	+	0	ID=KSG66_02070;gene=gabD;locus_tag=KSG66_02070;inference=COORDINATES: similar to AA sequence:RefSeq:NP_388273.1;transl_table=11;product=succinate-semialdehyde dehydrogenase;protein_id=PRJNA739080:KSG66_02070;
CP077106	GenBank	CDS	412381	413244	.	+	0	ID=KSG66_02075;gene=rhaT;locus_tag=KSG66_02075;inference=COORDINATES: similar to AA sequence:RefSeq:NP_388274.1;transl_table=11;product=L-rhamnose-proton symporter RhaT;protein_id=PRJNA739080:KSG66_02075;
CP077106	GenBank	CDS	413265	414050	.	+	0	ID=KSG66_02080;gene=gdh;locus_tag=KSG66_02080;inference=COORDINATES: similar to AA sequence:RefSeq:NP_388275.1;transl_table=11;product=glucose 1-dehydrogenase;protein_id=PRJNA739080:KSG66_02080;
CP077106	GenBank	CDS	414096	414707	.	-	0	ID=KSG66_02085;locus_tag=KSG66_02085;inference=COORDINATES: similar to AA sequence:RefSeq:NP_388276.1;transl_table=11;product=DUF1775 domain-containing protein;protein_id=PRJNA739080:KSG66_02085;
CP077106	GenBank	CDS	414720	416348	.	-	0	ID=KSG66_02090;locus_tag=KSG66_02090;inference=COORDINATES: similar to AA sequence:RefSeq:WP_003246637.1;transl_table=11;product=copper resistance CopC/CopD family protein;protein_id=PRJNA739080:KSG66_02090;
CP077106	GenBank	CDS	416381	416953	.	-	0	ID=KSG66_02095;locus_tag=KSG66_02095;inference=COORDINATES: similar to AA sequence:RefSeq:WP_017419264.1;transl_table=11;product=DeoR family transcriptional regulator;protein_id=PRJNA739080:KSG66_02095;
CP077106	GenBank	CDS	417129	417470	.	+	0	ID=KSG66_02100;locus_tag=KSG66_02100;inference=COORDINATES: similar to AA sequence:RefSeq:WP_014416915.1;transl_table=11;product=hypothetical protein;protein_id=PRJNA739080:KSG66_02100;
CP077106	GenBank	CDS	417645	419084	.	+	0	ID=KSG66_02105;locus_tag=KSG66_02105;inference=COORDINATES: similar to AA sequence:RefSeq:WP_014720723.1;transl_table=11;product=PTS mannitol transporter subunit IICB;protein_id=PRJNA739080:KSG66_02105;
CP077106	GenBank	CDS	419110	419541	.	+	0	ID=KSG66_02110;locus_tag=KSG66_02110;inference=COORDINATES: similar to AA sequence:RefSeq:YP_003097678.1;transl_table=11;product=PTS sugar transporter subunit IIA;protein_id=PRJNA739080:KSG66_02110;
CP077106	GenBank	CDS	419543	420664	.	+	0	ID=KSG66_02115;locus_tag=KSG66_02115;inference=COORDINATES: similar to AA sequence:RefSeq:NP_388281.2;transl_table=11;product=mannitol-1-phosphate 5-dehydrogenase;protein_id=PRJNA739080:KSG66_02115;
CP077106	GenBank	CDS	420733	421128	.	+	0	ID=KSG66_02120;locus_tag=KSG66_02120;inference=COORDINATES: similar to AA sequence:RefSeq:WP_012116819.1;transl_table=11;product=beta-hydroxyacyl-ACP dehydratase;protein_id=PRJNA739080:KSG66_02120;
CP077106	GenBank	CDS	421167	421331	.	-	0	ID=KSG66_02125;locus_tag=KSG66_02125;inference=COORDINATES: similar to AA sequence:RefSeq:YP_003097679.1;transl_table=11;product=hypothetical protein;protein_id=PRJNA739080:KSG66_02125;
CP077106	GenBank	CDS	421459	422208	.	+	0	ID=KSG66_02130;locus_tag=KSG66_02130;inference=COORDINATES: similar to AA sequence:RefSeq:NP_388286.2;transl_table=11;product=Cof-type HAD-IIB family hydrolase;protein_id=PRJNA739080:KSG66_02130;
CP077106	GenBank	CDS	422415	423179	.	+	0	ID=KSG66_02135;locus_tag=KSG66_02135;inference=COORDINATES: similar to AA sequence:RefSeq:WP_014469757.1;transl_table=11;product=LamB/YcsF family protein;protein_id=PRJNA739080:KSG66_02135;
CP077106	GenBank	CDS	423202	424416	.	+	0	ID=KSG66_02140;locus_tag=KSG66_02140;inference=COORDINATES: similar to AA sequence:RefSeq:NP_388288.3;transl_table=11;product=divalent metal cation transporter;protein_id=PRJNA739080:KSG66_02140;
CP077106	GenBank	CDS	424421	425215	.	+	0	ID=KSG66_02145;locus_tag=KSG66_02145;inference=COORDINATES: similar to AA sequence:RefSeq:WP_014416920.1;transl_table=11;product=putative hydro-lyase;protein_id=PRJNA739080:KSG66_02145;
CP077106	GenBank	CDS	425245	425976	.	+	0	ID=KSG66_02150;gene=pxpB;locus_tag=KSG66_02150;inference=COORDINATES: similar to AA sequence:RefSeq:WP_014416921.1;transl_table=11;product=5-oxoprolinase subunit PxpB;protein_id=PRJNA739080:KSG66_02150;
CP077106	GenBank	CDS	425979	426986	.	+	0	ID=KSG66_02155;locus_tag=KSG66_02155;inference=COORDINATES: similar to AA sequence:RefSeq:YP_054571.2;transl_table=11;product=biotin-dependent carboxyltransferase family protein;protein_id=PRJNA739080:KSG66_02155;
CP077106	GenBank	CDS	427004	427753	.	+	0	ID=KSG66_02160;locus_tag=KSG66_02160;inference=COORDINATES: similar to AA sequence:RefSeq:NP_388291.2;transl_table=11;product=IclR family transcriptional regulator;protein_id=PRJNA739080:KSG66_02160;
CP077106	GenBank	CDS	427818	428459	.	+	0	ID=KSG66_02165;locus_tag=KSG66_02165;inference=COORDINATES: similar to AA sequence:RefSeq:WP_003234415.1;transl_table=11;product=spore gernimation protein;protein_id=PRJNA739080:KSG66_02165;
CP077106	GenBank	CDS	428625	428870	.	+	0	ID=KSG66_02170;locus_tag=KSG66_02170;inference=COORDINATES: similar to AA sequence:RefSeq:NP_388293.1;transl_table=11;product=YczI family protein;protein_id=PRJNA739080:KSG66_02170;
CP077106	GenBank	CDS	428841	429161	.	-	0	ID=KSG66_02175;locus_tag=KSG66_02175;inference=COORDINATES: similar to AA sequence:RefSeq:WP_017419255.1;transl_table=11;product=antibiotic biosynthesis monooxygenase;protein_id=PRJNA739080:KSG66_02175;
CP077106	GenBank	CDS	429318	431321	.	+	0	ID=KSG66_02180;locus_tag=KSG66_02180;inference=COORDINATES: similar to AA sequence:RefSeq:WP_012116825.1;transl_table=11;product=penicillin-binding transpeptidase domain-containing protein;protein_id=PRJNA739080:KSG66_02180;
CP077106	GenBank	CDS	431436	432338	.	+	0	ID=KSG66_02185;locus_tag=KSG66_02185;inference=COORDINATES: similar to AA sequence:RefSeq:NP_388296.1;transl_table=11;product=aldo/keto reductase family oxidoreductase;protein_id=PRJNA739080:KSG66_02185;
CP077106	GenBank	CDS	432638	434722	.	+	0	ID=KSG66_02190;locus_tag=KSG66_02190;inference=COORDINATES: similar to AA sequence:RefSeq:WP_014416928.1;transl_table=11;product=transcription antiterminator;protein_id=PRJNA739080:KSG66_02190;
CP077106	GenBank	CDS	434945	436459	.	+	0	ID=KSG66_02195;locus_tag=KSG66_02195;inference=COORDINATES: similar to AA sequence:RefSeq:NP_388298.2;transl_table=11;product=acyl--CoA ligase;protein_id=PRJNA739080:KSG66_02195;
CP077106	GenBank	CDS	436618	437478	.	+	0	ID=KSG66_02200;locus_tag=KSG66_02200;inference=COORDINATES: similar to AA sequence:RefSeq:NP_388300.1;transl_table=11;product=SDR family oxidoreductase;protein_id=PRJNA739080:KSG66_02200;
CP077106	GenBank	CDS	437491	437994	.	+	0	ID=KSG66_02205;locus_tag=KSG66_02205;inference=COORDINATES: similar to AA sequence:RefSeq:NP_388301.1;transl_table=11;product=D-lyxose/D-mannose family sugar isomerase;protein_id=PRJNA739080:KSG66_02205;
CP077106	GenBank	CDS	438082	438705	.	+	0	ID=KSG66_02210;locus_tag=KSG66_02210;inference=COORDINATES: similar to AA sequence:RefSeq:WP_015416840.1;transl_table=11;product=GNAT family N-acetyltransferase;protein_id=PRJNA739080:KSG66_02210;
CP077106	GenBank	CDS	438712	439134	.	+	0	ID=KSG66_02215;locus_tag=KSG66_02215;inference=COORDINATES: similar to AA sequence:RefSeq:NP_388303.1;transl_table=11;product=pyridoxamine 5'-phosphate oxidase family protein;protein_id=PRJNA739080:KSG66_02215;
CP077106	GenBank	CDS	439633	440442	.	+	0	ID=KSG66_02220;locus_tag=KSG66_02220;inference=COORDINATES: similar to AA sequence:RefSeq:WP_007609475.1;transl_table=11;product=lipid II flippase Amj family protein;protein_id=PRJNA739080:KSG66_02220;
CP077106	GenBank	CDS	440480	440770	.	-	0	ID=KSG66_02225;locus_tag=KSG66_02225;inference=COORDINATES: similar to AA sequence:RefSeq:NP_388305.1;transl_table=11;product=DUF3817 domain-containing protein;protein_id=PRJNA739080:KSG66_02225;
CP077106	GenBank	CDS	440946	441380	.	+	0	ID=KSG66_02230;locus_tag=KSG66_02230;inference=COORDINATES: similar to AA sequence:RefSeq:WP_003156263.1;transl_table=11;product=Lrp/AsnC family transcriptional regulator;protein_id=PRJNA739080:KSG66_02230;
CP077106	GenBank	CDS	441444	443630	.	+	0	ID=KSG66_02235;locus_tag=KSG66_02235;inference=COORDINATES: similar to AA sequence:RefSeq:NP_388307.1;transl_table=11;product=DNA topoisomerase III;protein_id=PRJNA739080:KSG66_02235;
CP077106	GenBank	CDS	443864	444949	.	+	0	ID=KSG66_02240;locus_tag=KSG66_02240;inference=COORDINATES: similar to AA sequence:RefSeq:WP_015388695.1;transl_table=11;product=lipoprotein YdaJ;protein_id=PRJNA739080:KSG66_02240;
CP077106	GenBank	CDS	444930	445778	.	+	0	ID=KSG66_02245;locus_tag=KSG66_02245;inference=COORDINATES: similar to AA sequence:RefSeq:WP_003246541.1;transl_table=11;product=diguanylate cyclase;protein_id=PRJNA739080:KSG66_02245;
CP077106	GenBank	CDS	445768	447495	.	+	0	ID=KSG66_02250;locus_tag=KSG66_02250;inference=COORDINATES: similar to AA sequence:RefSeq:WP_015416846.1;transl_table=11;product=DUF2334 domain-containing protein;protein_id=PRJNA739080:KSG66_02250;
CP077106	GenBank	CDS	447488	448750	.	+	0	ID=KSG66_02255;locus_tag=KSG66_02255;inference=COORDINATES: similar to AA sequence:RefSeq:NP_388311.1;transl_table=11;product=glycosyltransferase;protein_id=PRJNA739080:KSG66_02255;
CP077106	GenBank	CDS	448756	450861	.	+	0	ID=KSG66_02260;locus_tag=KSG66_02260;inference=COORDINATES: similar to AA sequence:RefSeq:WP_007410186.1;transl_table=11;product=cellulose biosynthesis cyclic di-GMP-binding regulatory protein BcsB;protein_id=PRJNA739080:KSG66_02260;
CP077106	GenBank	CDS	451299	453119	.	+	0	ID=KSG66_02265;locus_tag=KSG66_02265;inference=COORDINATES: similar to AA sequence:RefSeq:NP_388313.1;transl_table=11;product=APC family permease;protein_id=PRJNA739080:KSG66_02265;
CP077106	GenBank	CDS	453675	455396	.	+	0	ID=KSG66_02275;locus_tag=KSG66_02275;inference=COORDINATES: similar to AA sequence:RefSeq:NP_388315.1;transl_table=11;product=pyruvate oxidase;protein_id=PRJNA739080:KSG66_02275;
CP077106	GenBank	CDS	456106	456663	.	-	0	ID=KSG66_02290;locus_tag=KSG66_02290;inference=COORDINATES: similar to AA sequence:RefSeq:WP_015388687.1;transl_table=11;product=hypothetical protein;protein_id=PRJNA739080:KSG66_02290;
CP077106	GenBank	CDS	456727	457176	.	-	0	ID=KSG66_02295;locus_tag=KSG66_02295;inference=COORDINATES: ab initio prediction:GeneMarkS-2+;transl_table=11;product=hypothetical protein;protein_id=PRJNA739080:KSG66_02295;
CP077106	GenBank	CDS	457840	458970	.	+	0	ID=KSG66_02300;locus_tag=KSG66_02300;inference=COORDINATES: similar to AA sequence:RefSeq:WP_007609507.1;transl_table=11;product=tetratricopeptide repeat protein;protein_id=PRJNA739080:KSG66_02300;
CP077106	GenBank	CDS	460108	460665	.	-	0	ID=KSG66_02305;locus_tag=KSG66_02305;inference=COORDINATES: similar to AA sequence:RefSeq:WP_015388687.1;transl_table=11;product=hypothetical protein;protein_id=PRJNA739080:KSG66_02305;
CP077106	GenBank	CDS	460761	461339	.	-	0	ID=KSG66_02310;locus_tag=KSG66_02310;inference=COORDINATES: similar to AA sequence:RefSeq:WP_015416854.1;transl_table=11;product=hypothetical protein;protein_id=PRJNA739080:KSG66_02310;
CP077106	GenBank	CDS	461563	461829	.	-	0	ID=KSG66_02315;locus_tag=KSG66_02315;inference=COORDINATES: similar to AA sequence:RefSeq:WP_012116848.1;transl_table=11;product=hypothetical protein;protein_id=PRJNA739080:KSG66_02315;
CP077106	GenBank	CDS	461935	463212	.	-	0	ID=KSG66_02320;locus_tag=KSG66_02320;inference=COORDINATES: similar to AA sequence:RefSeq:NP_388317.1;transl_table=11;product=Nramp family divalent metal transporter;protein_id=PRJNA739080:KSG66_02320;
CP077106	GenBank	CDS	463869	464222	.	+	0	ID=KSG66_02325;locus_tag=KSG66_02325;inference=COORDINATES: similar to AA sequence:RefSeq:WP_016937199.1;transl_table=11;product=SH3 domain-containing protein;protein_id=PRJNA739080:KSG66_02325;
CP077106	GenBank	CDS	464272	464496	.	-	0	ID=KSG66_02330;locus_tag=KSG66_02330;inference=COORDINATES: similar to AA sequence:RefSeq:WP_016937198.1;transl_table=11;product=DUF2188 domain-containing protein;protein_id=PRJNA739080:KSG66_02330;
CP077106	GenBank	CDS	464554	464961	.	-	0	ID=KSG66_02335;locus_tag=KSG66_02335;inference=COORDINATES: similar to AA sequence:RefSeq:WP_012116851.1;transl_table=11;product=YvaD family protein;protein_id=PRJNA739080:KSG66_02335;
CP077106	GenBank	CDS	464958	465323	.	-	0	ID=KSG66_02340;locus_tag=KSG66_02340;inference=COORDINATES: similar to AA sequence:RefSeq:WP_003156233.1;transl_table=11;product=multidrug efflux SMR transporter;protein_id=PRJNA739080:KSG66_02340;
CP077106	GenBank	CDS	465490	466296	.	+	0	ID=KSG66_02345;locus_tag=KSG66_02345;inference=COORDINATES: similar to AA sequence:RefSeq:WP_007410207.1;transl_table=11;product=EcsC family protein;protein_id=PRJNA739080:KSG66_02345;
CP077106	GenBank	CDS	466396	466767	.	+	0	ID=KSG66_02350;gene=gsiB;locus_tag=KSG66_02350;inference=COORDINATES: similar to AA sequence:RefSeq:WP_015416859.1;transl_table=11;product=glucose starvation-inducible protein GsiB;protein_id=PRJNA739080:KSG66_02350;
CP077106	GenBank	CDS	466902	467243	.	+	0	ID=KSG66_02355;locus_tag=KSG66_02355;inference=COORDINATES: similar to AA sequence:RefSeq:NP_388322.1;transl_table=11;product=cupin domain-containing protein;protein_id=PRJNA739080:KSG66_02355;
CP077106	GenBank	CDS	467237	467596	.	+	0	ID=KSG66_02360;locus_tag=KSG66_02360;inference=COORDINATES: similar to AA sequence:RefSeq:WP_015416861.1;transl_table=11;product=YdbC family protein;protein_id=PRJNA739080:KSG66_02360;
CP077106	GenBank	CDS	467632	468453	.	-	0	ID=KSG66_02365;locus_tag=KSG66_02365;inference=COORDINATES: similar to AA sequence:RefSeq:NP_388324.1;transl_table=11;product=manganese catalase family protein;protein_id=PRJNA739080:KSG66_02365;
CP077106	GenBank	CDS	468537	469589	.	-	0	ID=KSG66_02370;locus_tag=KSG66_02370;inference=COORDINATES: similar to AA sequence:RefSeq:WP_017419232.1;transl_table=11;product=TRAP transporter substrate-binding protein;protein_id=PRJNA739080:KSG66_02370;
CP077106	GenBank	CDS	469670	471292	.	+	0	ID=KSG66_02375;locus_tag=KSG66_02375;inference=COORDINATES: similar to AA sequence:RefSeq:WP_007609562.1;transl_table=11;product=sensor histidine kinase;protein_id=PRJNA739080:KSG66_02375;
CP077106	GenBank	CDS	471267	471938	.	+	0	ID=KSG66_02380;locus_tag=KSG66_02380;inference=COORDINATES: similar to AA sequence:RefSeq:WP_003156219.1;transl_table=11;product=response regulator;protein_id=PRJNA739080:KSG66_02380;
CP077106	GenBank	CDS	472047	473303	.	+	0	ID=KSG66_02385;gene=dctP;locus_tag=KSG66_02385;inference=COORDINATES: similar to AA sequence:RefSeq:NP_388328.1;transl_table=11;product=C4-dicarboxylate transporter DctP;protein_id=PRJNA739080:KSG66_02385;
CP077106	GenBank	CDS	473489	474538	.	+	0	ID=KSG66_02390;locus_tag=KSG66_02390;inference=COORDINATES: similar to AA sequence:RefSeq:WP_007410215.1;transl_table=11;product=AI-2E family transporter;protein_id=PRJNA739080:KSG66_02390;
CP077106	GenBank	CDS	474640	475566	.	+	0	ID=KSG66_02395;locus_tag=KSG66_02395;inference=COORDINATES: similar to AA sequence:RefSeq:NP_388330.1;transl_table=11;product=ABC transporter ATP-binding protein;protein_id=PRJNA739080:KSG66_02395;
CP077106	GenBank	CDS	475559	476326	.	+	0	ID=KSG66_02400;locus_tag=KSG66_02400;inference=COORDINATES: similar to AA sequence:RefSeq:WP_003156212.1;transl_table=11;product=ABC transporter permease;protein_id=PRJNA739080:KSG66_02400;
CP077106	GenBank	CDS	476421	476756	.	+	0	ID=KSG66_02405;locus_tag=KSG66_02405;inference=COORDINATES: similar to AA sequence:RefSeq:WP_007410218.1;transl_table=11;product=hypothetical protein;protein_id=PRJNA739080:KSG66_02405;
CP077106	GenBank	CDS	476871	478016	.	+	0	ID=KSG66_02410;locus_tag=KSG66_02410;inference=COORDINATES: similar to AA sequence:RefSeq:WP_013351083.1;transl_table=11;product=acyl-CoA/acyl-ACP dehydrogenase;protein_id=PRJNA739080:KSG66_02410;
CP077106	GenBank	CDS	478043	478189	.	-	0	ID=KSG66_02415;gene=fbpB;locus_tag=KSG66_02415;inference=COORDINATES: similar to AA sequence:RefSeq:WP_014720752.1;transl_table=11;product=Fur-regulated basic protein FbpB;protein_id=PRJNA739080:KSG66_02415;
CP077106	GenBank	CDS	478176	478355	.	-	0	ID=KSG66_02420;locus_tag=KSG66_02420;inference=COORDINATES: similar to AA sequence:RefSeq:WP_003156203.1;transl_table=11;product=Fur-regulated basic protein FbpA;protein_id=PRJNA739080:KSG66_02420;
CP077106	GenBank	CDS	478571	479464	.	+	0	ID=KSG66_02425;locus_tag=KSG66_02425;inference=COORDINATES: similar to AA sequence:RefSeq:WP_003156201.1;transl_table=11;product=cation diffusion facilitator family transporter;protein_id=PRJNA739080:KSG66_02425;
CP077106	GenBank	CDS	479461	479778	.	-	0	ID=KSG66_02430;locus_tag=KSG66_02430;inference=COORDINATES: similar to AA sequence:RefSeq:NP_388336.1;transl_table=11;product=thioredoxin family protein;protein_id=PRJNA739080:KSG66_02430;
CP077106	GenBank	CDS	479932	481017	.	+	0	ID=KSG66_02435;locus_tag=KSG66_02435;inference=COORDINATES: similar to AA sequence:RefSeq:WP_003179106.1;transl_table=11;product=D-alanine--D-alanine ligase;protein_id=PRJNA739080:KSG66_02435;
CP077106	GenBank	CDS	481094	482464	.	+	0	ID=KSG66_02440;locus_tag=KSG66_02440;inference=COORDINATES: similar to AA sequence:RefSeq:WP_014469783.1;transl_table=11;product=UDP-N-acetylmuramoyl-tripeptide--D-alanyl-D- alanine ligase;protein_id=PRJNA739080:KSG66_02440;
CP077106	GenBank	CDS	482795	484279	.	+	0	ID=KSG66_02445;gene=cshA;locus_tag=KSG66_02445;inference=COORDINATES: similar to AA sequence:RefSeq:NP_388339.2;transl_table=11;product=ATP-dependent RNA helicase CshA;protein_id=PRJNA739080:KSG66_02445;
CP077106	GenBank	CDS	484395	484874	.	+	0	ID=KSG66_02450;locus_tag=KSG66_02450;inference=COORDINATES: similar to AA sequence:RefSeq:NP_388340.1;transl_table=11;product=PH domain-containing protein;protein_id=PRJNA739080:KSG66_02450;
CP077106	GenBank	CDS	484864	486330	.	+	0	ID=KSG66_02455;locus_tag=KSG66_02455;inference=COORDINATES: similar to AA sequence:RefSeq:WP_016937175.1;transl_table=11;product=PH domain-containing protein;protein_id=PRJNA739080:KSG66_02455;
CP077106	GenBank	CDS	486327	486926	.	-	0	ID=KSG66_02460;locus_tag=KSG66_02460;inference=COORDINATES: similar to AA sequence:RefSeq:NP_388342.1;transl_table=11;product=rhomboid family intramembrane serine protease;protein_id=PRJNA739080:KSG66_02460;
CP077106	GenBank	CDS	487019	487384	.	+	0	ID=KSG66_02465;gene=acpS;locus_tag=KSG66_02465;inference=COORDINATES: similar to AA sequence:RefSeq:WP_007609580.1;transl_table=11;product=holo-ACP synthase;protein_id=PRJNA739080:KSG66_02465;
CP077106	GenBank	CDS	487549	488556	.	+	0	ID=KSG66_02470;locus_tag=KSG66_02470;inference=COORDINATES: similar to AA sequence:RefSeq:WP_016937172.1;transl_table=11;product=outer membrane lipoprotein carrier protein LolA;protein_id=PRJNA739080:KSG66_02470;
CP077106	GenBank	CDS	488673	489842	.	+	0	ID=KSG66_02475;gene=alr;locus_tag=KSG66_02475;inference=COORDINATES: similar to AA sequence:RefSeq:WP_017419224.1;transl_table=11;product=alanine racemase;protein_id=PRJNA739080:KSG66_02475;
CP077106	GenBank	CDS	489962	490243	.	+	0	ID=KSG66_02480;gene=endB;locus_tag=KSG66_02480;inference=COORDINATES: similar to AA sequence:RefSeq:NP_388346.1;transl_table=11;product=type II toxin-antitoxin system antitoxin EndoAI;protein_id=PRJNA739080:KSG66_02480;
CP077106	GenBank	CDS	490249	490599	.	+	0	ID=KSG66_02485;gene=ndoA;locus_tag=KSG66_02485;inference=COORDINATES: similar to AA sequence:RefSeq:NP_388347.1;transl_table=11;product=type II toxin-antitoxin system endoribonuclease NdoA;protein_id=PRJNA739080:KSG66_02485;
CP077106	GenBank	CDS	490717	491538	.	+	0	ID=KSG66_02490;locus_tag=KSG66_02490;inference=COORDINATES: similar to AA sequence:RefSeq:WP_015416874.1;transl_table=11;product=STAS domain-containing protein;protein_id=PRJNA739080:KSG66_02490;
CP077106	GenBank	CDS	491543	491908	.	+	0	ID=KSG66_02495;gene=rsbS;locus_tag=KSG66_02495;inference=COORDINATES: similar to AA sequence:RefSeq:NP_388349.1;transl_table=11;product=RsbT antagonist protein RsbS;protein_id=PRJNA739080:KSG66_02495;
CP077106	GenBank	CDS	491911	492312	.	+	0	ID=KSG66_02500;locus_tag=KSG66_02500;inference=COORDINATES: similar to AA sequence:RefSeq:NP_388350.1;transl_table=11;product=anti-sigma regulatory factor;protein_id=PRJNA739080:KSG66_02500;
CP077106	GenBank	CDS	492324	493331	.	+	0	ID=KSG66_02505;locus_tag=KSG66_02505;inference=COORDINATES: similar to AA sequence:RefSeq:NP_388351.1;transl_table=11;product=PP2C family protein-serine/threonine phosphatase;protein_id=PRJNA739080:KSG66_02505;
CP077106	GenBank	CDS	493395	493724	.	+	0	ID=KSG66_02510;gene=rsbV;locus_tag=KSG66_02510;inference=COORDINATES: similar to AA sequence:RefSeq:NP_388352.1;transl_table=11;product=anti-sigma factor antagonist RsbV;protein_id=PRJNA739080:KSG66_02510;
CP077106	GenBank	CDS	493721	494203	.	+	0	ID=KSG66_02515;gene=rsbW;locus_tag=KSG66_02515;inference=COORDINATES: similar to AA sequence:RefSeq:NP_388353.1;transl_table=11;product=anti-sigma B factor RsbW;protein_id=PRJNA739080:KSG66_02515;
CP077106	GenBank	CDS	494169	494957	.	+	0	ID=KSG66_02520;gene=sigB;locus_tag=KSG66_02520;inference=COORDINATES: similar to AA sequence:RefSeq:NP_388354.2;transl_table=11;product=RNA polymerase sigma factor SigB;protein_id=PRJNA739080:KSG66_02520;
CP077106	GenBank	CDS	494957	495559	.	+	0	ID=KSG66_02525;locus_tag=KSG66_02525;inference=COORDINATES: similar to AA sequence:RefSeq:WP_007410234.1;transl_table=11;product=SpoIIE family protein phosphatase;protein_id=PRJNA739080:KSG66_02525;
CP077106	GenBank	CDS	495632	497791	.	+	0	ID=KSG66_02530;locus_tag=KSG66_02530;inference=COORDINATES: similar to AA sequence:RefSeq:NP_388359.2;transl_table=11;product=RNA-binding transcriptional accessory protein;protein_id=PRJNA739080:KSG66_02530;
CP077106	GenBank	CDS	497801	497914	.	-	0	ID=KSG66_02535;gene=cmpA;locus_tag=KSG66_02535;inference=COORDINATES: similar to AA sequence:RefSeq:YP_009513946.1;transl_table=11;product=cortex morphogenetic protein CmpA;protein_id=PRJNA739080:KSG66_02535;
CP077106	GenBank	CDS	498014	498463	.	+	0	ID=KSG66_02540;locus_tag=KSG66_02540;inference=COORDINATES: similar to AA sequence:RefSeq:NP_388360.1;transl_table=11;product=SprT family protein;protein_id=PRJNA739080:KSG66_02540;
CP077106	GenBank	tRNA	498599	498673	.	+	.	ID=KSG66_02545;locus_tag=KSG66_02545;product=tRNA-Asn;inference=COORDINATES: profile:tRNAscan-SE:2.0.7;anticodon=(pos:498631..498633,aa:Asn,seq:gtt);
CP077106	GenBank	tRNA	498677	498767	.	+	.	ID=KSG66_02550;locus_tag=KSG66_02550;product=tRNA-Ser;inference=COORDINATES: profile:tRNAscan-SE:2.0.7;anticodon=(pos:498711..498713,aa:Ser,seq:gct);
CP077106	GenBank	tRNA	498787	498861	.	+	.	ID=KSG66_02555;locus_tag=KSG66_02555;product=tRNA-Glu;inference=COORDINATES: profile:tRNAscan-SE:2.0.7;anticodon=(pos:498820..498822,aa:Glu,seq:ttc);
CP077106	GenBank	tRNA	498873	498947	.	+	.	ID=KSG66_02560;locus_tag=KSG66_02560;product=tRNA-Gln;inference=COORDINATES: profile:tRNAscan-SE:2.0.7;anticodon=(pos:498905..498907,aa:Gln,seq:ttg);
CP077106	GenBank	tRNA	498981	499056	.	+	.	ID=KSG66_02565;locus_tag=KSG66_02565;product=tRNA-Lys;inference=COORDINATES: profile:tRNAscan-SE:2.0.7;anticodon=(pos:499014..499016,aa:Lys,seq:ttt);
CP077106	GenBank	tRNA	499065	499146	.	+	.	ID=KSG66_02570;locus_tag=KSG66_02570;product=tRNA-Leu;inference=COORDINATES: profile:tRNAscan-SE:2.0.7;anticodon=(pos:499099..499101,aa:Leu,seq:tag);
CP077106	GenBank	tRNA	499215	499298	.	+	.	ID=KSG66_02575;locus_tag=KSG66_02575;product=tRNA-Leu;inference=COORDINATES: profile:tRNAscan-SE:2.0.7;anticodon=(pos:499248..499250,aa:Leu,seq:gag);
CP077106	GenBank	CDS	499529	500287	.	+	0	ID=KSG66_02580;locus_tag=KSG66_02580;inference=COORDINATES: ab initio prediction:GeneMarkS-2+;transl_table=11;product=hypothetical protein;protein_id=PRJNA739080:KSG66_02580;
CP077106	GenBank	CDS	500280	501785	.	+	0	ID=KSG66_02585;locus_tag=KSG66_02585;inference=COORDINATES: ab initio prediction:GeneMarkS-2+;transl_table=11;product=ATP-binding protein;protein_id=PRJNA739080:KSG66_02585;
CP077106	GenBank	CDS	502115	502633	.	-	0	ID=KSG66_02590;locus_tag=KSG66_02590;inference=COORDINATES: similar to AA sequence:RefSeq:WP_014475892.1;transl_table=11;product=hypothetical protein;protein_id=PRJNA739080:KSG66_02590;
CP077106	GenBank	CDS	502645	504366	.	-	0	ID=KSG66_02595;locus_tag=KSG66_02595;inference=COORDINATES: similar to AA sequence:RefSeq:WP_014478934.1;transl_table=11;product=ribonuclease YeeF family protein;protein_id=PRJNA739080:KSG66_02595;
CP077106	GenBank	CDS	504892	505038	.	+	0	ID=KSG66_02600;locus_tag=KSG66_02600;inference=COORDINATES: similar to AA sequence:RefSeq:WP_014416969.1;transl_table=11;product=aspartate phosphatase;protein_id=PRJNA739080:KSG66_02600;
CP077106	GenBank	CDS	506339	507742	.	+	0	ID=KSG66_02615;locus_tag=KSG66_02615;inference=COORDINATES: similar to AA sequence:RefSeq:WP_014416971.1;transl_table=11;product=MFS transporter;protein_id=PRJNA739080:KSG66_02615;
CP077106	GenBank	CDS	508082	508396	.	+	0	ID=KSG66_02620;locus_tag=KSG66_02620;inference=COORDINATES: similar to AA sequence:RefSeq:WP_007409579.1;transl_table=11;product=MarR family transcriptional regulator;protein_id=PRJNA739080:KSG66_02620;
CP077106	GenBank	CDS	509034	509459	.	+	0	ID=KSG66_02630;locus_tag=KSG66_02630;inference=COORDINATES: similar to AA sequence:RefSeq:WP_015239218.1;transl_table=11;product=MaoC family dehydratase;protein_id=PRJNA739080:KSG66_02630;
CP077106	GenBank	CDS	509722	510063	.	-	0	ID=KSG66_02635;locus_tag=KSG66_02635;inference=COORDINATES: similar to AA sequence:RefSeq:WP_012116882.1;transl_table=11;product=MmcQ/YjbR family DNA-binding protein;protein_id=PRJNA739080:KSG66_02635;
CP077106	GenBank	CDS	510406	510849	.	-	0	ID=KSG66_02645;locus_tag=KSG66_02645;inference=COORDINATES: similar to AA sequence:RefSeq:WP_012116883.1;transl_table=11;product=Rrf2 family transcriptional regulator;protein_id=PRJNA739080:KSG66_02645;
CP077106	GenBank	CDS	511047	511685	.	+	0	ID=KSG66_02650;locus_tag=KSG66_02650;inference=COORDINATES: similar to AA sequence:RefSeq:WP_016937145.1;transl_table=11;product=NAD(P)-dependent oxidoreductase;protein_id=PRJNA739080:KSG66_02650;
CP077106	GenBank	CDS	512291	513286	.	-	0	ID=KSG66_02655;locus_tag=KSG66_02655;inference=COORDINATES: similar to AA sequence:RefSeq:WP_004399588.1;transl_table=11;product=fatty acid desaturase;protein_id=PRJNA739080:KSG66_02655;
CP077106	GenBank	CDS	513471	513569	.	+	0	ID=KSG66_02660;locus_tag=KSG66_02660;inference=COORDINATES: protein motif:HMM:NF014651.1;transl_table=11;product=molecular chaperone TorD family protein;protein_id=PRJNA739080:KSG66_02660;
CP077106	GenBank	CDS	514016	514219	.	+	0	ID=KSG66_02665;gene=cspC;locus_tag=KSG66_02665;inference=COORDINATES: similar to AA sequence:RefSeq:WP_003240492.1;transl_table=11;product=cold shock protein CspC;protein_id=PRJNA739080:KSG66_02665;
CP077106	GenBank	CDS	514852	515313	.	-	0	ID=KSG66_02670;locus_tag=KSG66_02670;inference=COORDINATES: similar to AA sequence:RefSeq:WP_017419208.1;transl_table=11;product=CarD family transcriptional regulator;protein_id=PRJNA739080:KSG66_02670;
CP077106	GenBank	CDS	515802	516062	.	+	0	ID=KSG66_02675;locus_tag=KSG66_02675;inference=COORDINATES: similar to AA sequence:RefSeq:WP_010331187.1;transl_table=11;product=metal-sensitive transcriptional regulator;protein_id=PRJNA739080:KSG66_02675;
CP077106	GenBank	CDS	516224	516706	.	+	0	ID=KSG66_02680;locus_tag=KSG66_02680;inference=COORDINATES: similar to AA sequence:RefSeq:NP_390531.1;transl_table=11;product=DsrE/DsrF/DrsH-like family protein;protein_id=PRJNA739080:KSG66_02680;
CP077106	GenBank	CDS	516751	517119	.	+	0	ID=KSG66_02685;locus_tag=KSG66_02685;inference=COORDINATES: similar to AA sequence:RefSeq:WP_003156139.1;transl_table=11;product=rhodanese-like domain-containing protein;protein_id=PRJNA739080:KSG66_02685;
CP077106	GenBank	CDS	517185	517754	.	+	0	ID=KSG66_02690;locus_tag=KSG66_02690;inference=COORDINATES: similar to AA sequence:RefSeq:WP_014416983.1;transl_table=11;product=sulfurtransferase TusA family protein;protein_id=PRJNA739080:KSG66_02690;
CP077106	GenBank	CDS	517757	518884	.	+	0	ID=KSG66_02695;locus_tag=KSG66_02695;inference=COORDINATES: similar to AA sequence:RefSeq:WP_010331183.1;transl_table=11;product=MBL fold metallo-hydrolase;protein_id=PRJNA739080:KSG66_02695;
CP077106	GenBank	CDS	518918	519145	.	+	0	ID=KSG66_02700;locus_tag=KSG66_02700;inference=COORDINATES: similar to AA sequence:RefSeq:NP_390527.1;transl_table=11;product=sulfurtransferase TusA family protein;protein_id=PRJNA739080:KSG66_02700;
CP077106	GenBank	CDS	519205	519981	.	+	0	ID=KSG66_02705;locus_tag=KSG66_02705;inference=COORDINATES: similar to AA sequence:RefSeq:NP_390526.1;transl_table=11;product=sulfite exporter TauE/SafE family protein;protein_id=PRJNA739080:KSG66_02705;
CP077106	GenBank	CDS	520372	521052	.	+	0	ID=KSG66_02710;locus_tag=KSG66_02710;inference=COORDINATES: similar to AA sequence:RefSeq:WP_017419207.1;transl_table=11;product=amino acid racemase;protein_id=PRJNA739080:KSG66_02710;
CP077106	GenBank	CDS	521157	521726	.	-	0	ID=KSG66_02715;locus_tag=KSG66_02715;inference=COORDINATES: similar to AA sequence:RefSeq:WP_014416987.1;transl_table=11;product=DUF2812 domain-containing protein;protein_id=PRJNA739080:KSG66_02715;
CP077106	GenBank	CDS	521713	522030	.	-	0	ID=KSG66_02720;locus_tag=KSG66_02720;inference=COORDINATES: similar to AA sequence:RefSeq:WP_014663320.1;transl_table=11;product=helix-turn-helix transcriptional regulator;protein_id=PRJNA739080:KSG66_02720;
CP077106	GenBank	CDS	522387	523352	.	-	0	ID=KSG66_02725;gene=cotR;locus_tag=KSG66_02725;gene_synonym=yvdO;inference=COORDINATES: similar to AA sequence:RefSeq:WP_007609647.1;transl_table=11;product=sporulation hydrolase CotR;protein_id=PRJNA739080:KSG66_02725;
CP077106	GenBank	CDS	523543	524019	.	+	0	ID=KSG66_02730;locus_tag=KSG66_02730;inference=COORDINATES: similar to AA sequence:RefSeq:WP_014471322.1;transl_table=11;product=DinB family protein;protein_id=PRJNA739080:KSG66_02730;
CP077106	GenBank	CDS	524055	524420	.	+	0	ID=KSG66_02735;locus_tag=KSG66_02735;inference=COORDINATES: similar to AA sequence:RefSeq:WP_017419204.1;transl_table=11;product=cupin domain-containing protein;protein_id=PRJNA739080:KSG66_02735;
CP077106	GenBank	CDS	524583	524768	.	+	0	ID=KSG66_02740;locus_tag=KSG66_02740;inference=COORDINATES: similar to AA sequence:RefSeq:YP_003097683.1;transl_table=11;product=hypothetical protein;protein_id=PRJNA739080:KSG66_02740;
CP077106	GenBank	CDS	525019	525318	.	+	0	ID=KSG66_02745;locus_tag=KSG66_02745;inference=COORDINATES: similar to AA sequence:RefSeq:WP_015416897.1;transl_table=11;product=hypothetical protein;protein_id=PRJNA739080:KSG66_02745;
CP077106	GenBank	CDS	525718	527064	.	+	0	ID=KSG66_02750;locus_tag=KSG66_02750;inference=COORDINATES: similar to AA sequence:RefSeq:WP_017419201.1;transl_table=11;product=FAD-binding oxidoreductase;protein_id=PRJNA739080:KSG66_02750;
CP077106	GenBank	CDS	527771	528712	.	+	0	ID=KSG66_02755;locus_tag=KSG66_02755;inference=COORDINATES: similar to AA sequence:RefSeq:NP_390542.1;transl_table=11;product=cation diffusion facilitator family transporter;protein_id=PRJNA739080:KSG66_02755;
CP077106	GenBank	CDS	528768	529805	.	+	0	ID=KSG66_02760;locus_tag=KSG66_02760;inference=COORDINATES: similar to AA sequence:RefSeq:WP_017419199.1;transl_table=11;product=NAD(P)/FAD-dependent oxidoreductase;protein_id=PRJNA739080:KSG66_02760;
CP077106	GenBank	CDS	529904	530536	.	-	0	ID=KSG66_02765;locus_tag=KSG66_02765;inference=COORDINATES: similar to AA sequence:RefSeq:WP_007409552.1;transl_table=11;product=hypothetical protein;protein_id=PRJNA739080:KSG66_02765;
CP077106	GenBank	CDS	531010	531543	.	+	0	ID=KSG66_02770;locus_tag=KSG66_02770;inference=COORDINATES: similar to AA sequence:RefSeq:NP_390533.1;transl_table=11;product=cupin domain-containing protein;protein_id=PRJNA739080:KSG66_02770;
CP077106	GenBank	CDS	531802	532266	.	-	0	ID=KSG66_02775;locus_tag=KSG66_02775;inference=COORDINATES: similar to AA sequence:RefSeq:WP_017419196.1;transl_table=11;product=DinB family protein;protein_id=PRJNA739080:KSG66_02775;
CP077106	GenBank	CDS	532895	533338	.	+	0	ID=KSG66_02785;locus_tag=KSG66_02785;inference=COORDINATES: protein motif:HMM:NF012904.1;transl_table=11;product=dihydrodipicolinate synthase family protein;protein_id=PRJNA739080:KSG66_02785;
CP077106	GenBank	CDS	533482	533679	.	+	0	ID=KSG66_02790;locus_tag=KSG66_02790;inference=COORDINATES: similar to AA sequence:RefSeq:WP_014469812.1;transl_table=11;product=hypothetical protein;protein_id=PRJNA739080:KSG66_02790;
CP077106	GenBank	CDS	533835	534884	.	+	0	ID=KSG66_02795;locus_tag=KSG66_02795;inference=COORDINATES: similar to AA sequence:RefSeq:WP_002349981.1;transl_table=11;product=Cfr family 23S rRNA (adenine(2503)-C(8))-methyltransferase;protein_id=PRJNA739080:KSG66_02795;
CP077106	GenBank	CDS	534995	535378	.	+	0	ID=KSG66_02800;locus_tag=KSG66_02800;inference=COORDINATES: similar to AA sequence:RefSeq:WP_015388642.1;transl_table=11;product=hypothetical protein;protein_id=PRJNA739080:KSG66_02800;
CP077106	GenBank	CDS	535493	536455	.	+	0	ID=KSG66_02805;locus_tag=KSG66_02805;inference=COORDINATES: similar to AA sequence:RefSeq:WP_003156091.1;transl_table=11;product=bile acid:sodium symporter;protein_id=PRJNA739080:KSG66_02805;
CP077106	GenBank	CDS	536514	537563	.	-	0	ID=KSG66_02810;locus_tag=KSG66_02810;inference=COORDINATES: similar to AA sequence:RefSeq:NP_390579.2;transl_table=11;product=NAD(P)-dependent alcohol dehydrogenase;protein_id=PRJNA739080:KSG66_02810;
CP077106	GenBank	CDS	537723	538127	.	+	0	ID=KSG66_02815;locus_tag=KSG66_02815;inference=COORDINATES: similar to AA sequence:RefSeq:WP_015388639.1;transl_table=11;product=MerR family transcriptional regulator;protein_id=PRJNA739080:KSG66_02815;
CP077106	GenBank	CDS	538352	539641	.	+	0	ID=KSG66_02820;locus_tag=KSG66_02820;inference=COORDINATES: similar to AA sequence:RefSeq:WP_016937119.1;transl_table=11;product=Na+/H+ antiporter NhaC family protein;protein_id=PRJNA739080:KSG66_02820;
CP077106	GenBank	CDS	539672	541054	.	-	0	ID=KSG66_02825;locus_tag=KSG66_02825;inference=COORDINATES: similar to AA sequence:RefSeq:WP_017419188.1;transl_table=11;product=PLP-dependent aminotransferase family protein;protein_id=PRJNA739080:KSG66_02825;
CP077106	GenBank	CDS	541173	541793	.	+	0	ID=KSG66_02830;locus_tag=KSG66_02830;inference=COORDINATES: similar to AA sequence:RefSeq:WP_015416911.1;transl_table=11;product=FMN-binding negative transcriptional regulator;protein_id=PRJNA739080:KSG66_02830;
CP077106	GenBank	CDS	542418	543608	.	-	0	ID=KSG66_02835;locus_tag=KSG66_02835;inference=COORDINATES: similar to AA sequence:RefSeq:NP_388412.1;transl_table=11;product=MFS transporter;protein_id=PRJNA739080:KSG66_02835;
CP077106	GenBank	CDS	543867	544445	.	+	0	ID=KSG66_02840;locus_tag=KSG66_02840;inference=COORDINATES: similar to AA sequence:RefSeq:WP_007409331.1;transl_table=11;product=TetR/AcrR family transcriptional regulator;protein_id=PRJNA739080:KSG66_02840;
CP077106	GenBank	CDS	544523	545407	.	-	0	ID=KSG66_02845;locus_tag=KSG66_02845;inference=COORDINATES: similar to AA sequence:RefSeq:WP_014469820.1;transl_table=11;product=DMT family transporter;protein_id=PRJNA739080:KSG66_02845;
CP077106	GenBank	CDS	545536	546924	.	+	0	ID=KSG66_02850;locus_tag=KSG66_02850;inference=COORDINATES: similar to AA sequence:RefSeq:NP_388405.1;transl_table=11;product=PLP-dependent aminotransferase family protein;protein_id=PRJNA739080:KSG66_02850;
CP077106	GenBank	CDS	546990	547289	.	-	0	ID=KSG66_02855;locus_tag=KSG66_02855;inference=COORDINATES: similar to AA sequence:RefSeq:NP_390576.1;transl_table=11;product=spore coat protein;protein_id=PRJNA739080:KSG66_02855;
CP077106	GenBank	CDS	547305	547502	.	-	0	ID=KSG66_02860;locus_tag=KSG66_02860;inference=COORDINATES: similar to AA sequence:RefSeq:NP_390575.1;transl_table=11;product=hypothetical protein;protein_id=PRJNA739080:KSG66_02860;
CP077106	GenBank	CDS	547521	548657	.	-	0	ID=KSG66_02865;locus_tag=KSG66_02865;inference=COORDINATES: similar to AA sequence:RefSeq:NP_390574.2;transl_table=11;product=glutathione-dependent formaldehyde dehydrogenase;protein_id=PRJNA739080:KSG66_02865;
CP077106	GenBank	CDS	548676	549044	.	-	0	ID=KSG66_02870;locus_tag=KSG66_02870;inference=COORDINATES: similar to AA sequence:RefSeq:NP_390573.1;transl_table=11;product=spore coat protein;protein_id=PRJNA739080:KSG66_02870;
CP077106	GenBank	CDS	549062	549307	.	-	0	ID=KSG66_02875;locus_tag=KSG66_02875;inference=COORDINATES: similar to AA sequence:RefSeq:NP_390572.1;transl_table=11;product=spore gernimation protein GerQ;protein_id=PRJNA739080:KSG66_02875;
CP077106	GenBank	CDS	549777	550937	.	+	0	ID=KSG66_02880;locus_tag=KSG66_02880;inference=COORDINATES: similar to AA sequence:RefSeq:WP_014720795.1;transl_table=11;product=sensor histidine kinase;protein_id=PRJNA739080:KSG66_02880;
CP077106	GenBank	CDS	550930	551565	.	+	0	ID=KSG66_02885;locus_tag=KSG66_02885;inference=COORDINATES: similar to AA sequence:RefSeq:WP_012116939.1;transl_table=11;product=response regulator transcription factor;protein_id=PRJNA739080:KSG66_02885;
CP077106	GenBank	CDS	551664	553817	.	+	0	ID=KSG66_02890;locus_tag=KSG66_02890;inference=COORDINATES: similar to AA sequence:RefSeq:WP_016937101.1;transl_table=11;product=MMPL family transporter;protein_id=PRJNA739080:KSG66_02890;
CP077106	GenBank	CDS	553851	554573	.	-	0	ID=KSG66_02895;locus_tag=KSG66_02895;inference=COORDINATES: similar to AA sequence:RefSeq:WP_015239265.1;transl_table=11;product=gamma-glutamyl-gamma-aminobutyrate hydrolase family protein;protein_id=PRJNA739080:KSG66_02895;
CP077106	GenBank	CDS	554700	556328	.	-	0	ID=KSG66_02900;gene=abc-f;locus_tag=KSG66_02900;inference=COORDINATES: similar to AA sequence:RefSeq:WP_016937099.1;transl_table=11;product=ABC-F type ribosomal protection protein;protein_id=PRJNA739080:KSG66_02900;
CP077106	GenBank	CDS	556605	557132	.	-	0	ID=KSG66_02905;locus_tag=KSG66_02905;inference=COORDINATES: similar to AA sequence:RefSeq:WP_007409317.1;transl_table=11;product=GNAT family N-acetyltransferase;protein_id=PRJNA739080:KSG66_02905;
CP077106	GenBank	CDS	557258	558112	.	-	0	ID=KSG66_02910;locus_tag=KSG66_02910;inference=COORDINATES: similar to AA sequence:RefSeq:WP_007609718.1;transl_table=11;product=YitT family protein;protein_id=PRJNA739080:KSG66_02910;
CP077106	GenBank	CDS	558395	559528	.	+	0	ID=KSG66_02915;locus_tag=KSG66_02915;inference=COORDINATES: similar to AA sequence:RefSeq:WP_015239268.1;transl_table=11;product=glycerol dehydrogenase;protein_id=PRJNA739080:KSG66_02915;
CP077106	GenBank	CDS	559675	560886	.	+	0	ID=KSG66_02920;locus_tag=KSG66_02920;inference=COORDINATES: similar to AA sequence:RefSeq:WP_012116945.1;transl_table=11;product=Bcr/CflA family efflux MFS transporter;protein_id=PRJNA739080:KSG66_02920;
CP077106	GenBank	CDS	560915	562150	.	-	0	ID=KSG66_02925;gene=fabF;locus_tag=KSG66_02925;inference=COORDINATES: similar to AA sequence:RefSeq:WP_007409315.1;transl_table=11;product=beta-ketoacyl-ACP synthase II;protein_id=PRJNA739080:KSG66_02925;
CP077106	GenBank	CDS	562259	563098	.	+	0	ID=KSG66_02930;locus_tag=KSG66_02930;inference=COORDINATES: similar to AA sequence:RefSeq:WP_007409314.1;transl_table=11;product=helix-turn-helix transcriptional regulator;protein_id=PRJNA739080:KSG66_02930;
CP077106	GenBank	CDS	563140	563883	.	-	0	ID=KSG66_02935;locus_tag=KSG66_02935;inference=COORDINATES: similar to AA sequence:RefSeq:NP_388450.2;transl_table=11;product=sulfite exporter TauE/SafE family protein;protein_id=PRJNA739080:KSG66_02935;
CP077106	GenBank	CDS	564035	564493	.	-	0	ID=KSG66_02940;locus_tag=KSG66_02940;inference=COORDINATES: similar to AA sequence:RefSeq:WP_003229879.1;transl_table=11;product=GNAT family N-acetyltransferase;protein_id=PRJNA739080:KSG66_02940;
CP077106	GenBank	CDS	564615	565436	.	+	0	ID=KSG66_02945;locus_tag=KSG66_02945;inference=COORDINATES: similar to AA sequence:RefSeq:WP_007609733.1;transl_table=11;product=MerR family transcriptional regulator;protein_id=PRJNA739080:KSG66_02945;
CP077106	GenBank	CDS	565651	566523	.	+	0	ID=KSG66_02950;locus_tag=KSG66_02950;inference=COORDINATES: similar to AA sequence:RefSeq:WP_003156047.1;transl_table=11;product=DMT family transporter;protein_id=PRJNA739080:KSG66_02950;
CP077106	GenBank	CDS	566699	567316	.	+	0	ID=KSG66_02955;locus_tag=KSG66_02955;inference=COORDINATES: similar to AA sequence:RefSeq:WP_003156045.1;transl_table=11;product=NUDIX hydrolase;protein_id=PRJNA739080:KSG66_02955;
CP077106	GenBank	CDS	567352	568134	.	+	0	ID=KSG66_02960;locus_tag=KSG66_02960;inference=COORDINATES: similar to AA sequence:RefSeq:WP_007409308.1;transl_table=11;product=class I SAM-dependent methyltransferase;protein_id=PRJNA739080:KSG66_02960;
CP077106	GenBank	CDS	568182	569240	.	-	0	ID=KSG66_02965;locus_tag=KSG66_02965;inference=COORDINATES: similar to AA sequence:RefSeq:WP_007409307.1;transl_table=11;product=tartrate dehydrogenase;protein_id=PRJNA739080:KSG66_02965;
CP077106	GenBank	CDS	569423	570109	.	+	0	ID=KSG66_02970;locus_tag=KSG66_02970;inference=COORDINATES: similar to AA sequence:RefSeq:WP_014417052.1;transl_table=11;product=GntR family transcriptional regulator;protein_id=PRJNA739080:KSG66_02970;
CP077106	GenBank	CDS	570251	571444	.	+	0	ID=KSG66_02975;locus_tag=KSG66_02975;inference=COORDINATES: similar to AA sequence:RefSeq:WP_017419169.1;transl_table=11;product=UDP-glucosyltransferase;protein_id=PRJNA739080:KSG66_02975;
CP077106	GenBank	CDS	571502	571756	.	-	0	ID=KSG66_02980;locus_tag=KSG66_02980;inference=COORDINATES: similar to AA sequence:RefSeq:WP_007409304.1;transl_table=11;product=hypothetical protein;protein_id=PRJNA739080:KSG66_02980;
CP077106	GenBank	CDS	571988	572257	.	+	0	ID=KSG66_02985;locus_tag=KSG66_02985;inference=COORDINATES: similar to AA sequence:RefSeq:WP_007409303.1;transl_table=11;product=hypothetical protein;protein_id=PRJNA739080:KSG66_02985;
CP077106	GenBank	CDS	572394	573752	.	+	0	ID=KSG66_02990;locus_tag=KSG66_02990;inference=COORDINATES: similar to AA sequence:RefSeq:WP_003156031.1;transl_table=11;product=beta-lactamase family protein;protein_id=PRJNA739080:KSG66_02990;
CP077106	GenBank	CDS	573805	573978	.	-	0	ID=KSG66_02995;locus_tag=KSG66_02995;inference=COORDINATES: similar to AA sequence:RefSeq:WP_003156030.1;transl_table=11;product=hypothetical protein;protein_id=PRJNA739080:KSG66_02995;
CP077106	GenBank	CDS	574175	574741	.	+	0	ID=KSG66_03000;locus_tag=KSG66_03000;inference=COORDINATES: similar to AA sequence:RefSeq:WP_017419166.1;transl_table=11;product=YdhK family protein;protein_id=PRJNA739080:KSG66_03000;
CP077106	GenBank	CDS	574793	575953	.	-	0	ID=KSG66_03005;locus_tag=KSG66_03005;inference=COORDINATES: similar to AA sequence:RefSeq:WP_015388619.1;transl_table=11;product=MFS transporter;protein_id=PRJNA739080:KSG66_03005;
CP077106	GenBank	CDS	576286	577002	.	+	0	ID=KSG66_03010;locus_tag=KSG66_03010;inference=COORDINATES: similar to AA sequence:RefSeq:WP_007409298.1;transl_table=11;product=GntR family transcriptional regulator;protein_id=PRJNA739080:KSG66_03010;
CP077106	GenBank	CDS	577124	577810	.	+	0	ID=KSG66_03015;locus_tag=KSG66_03015;inference=COORDINATES: similar to AA sequence:RefSeq:WP_003156026.1;transl_table=11;product=FadR family transcriptional regulator;protein_id=PRJNA739080:KSG66_03015;
CP077106	GenBank	CDS	577800	579014	.	+	0	ID=KSG66_03020;locus_tag=KSG66_03020;inference=COORDINATES: similar to AA sequence:RefSeq:WP_003156025.1;transl_table=11;product=MFS transporter;protein_id=PRJNA739080:KSG66_03020;
CP077106	GenBank	CDS	579074	579388	.	-	0	ID=KSG66_03025;locus_tag=KSG66_03025;inference=COORDINATES: similar to AA sequence:RefSeq:WP_003156024.1;transl_table=11;product=multidrug efflux SMR transporter;protein_id=PRJNA739080:KSG66_03025;
CP077106	GenBank	CDS	579388	579717	.	-	0	ID=KSG66_03030;locus_tag=KSG66_03030;inference=COORDINATES: similar to AA sequence:RefSeq:WP_003156023.1;transl_table=11;product=multidrug efflux SMR transporter;protein_id=PRJNA739080:KSG66_03030;
CP077106	GenBank	CDS	579794	580375	.	-	0	ID=KSG66_03035;locus_tag=KSG66_03035;inference=COORDINATES: similar to AA sequence:RefSeq:WP_003156022.1;transl_table=11;product=TetR family transcriptional regulator;protein_id=PRJNA739080:KSG66_03035;
CP077106	GenBank	CDS	580492	582054	.	-	0	ID=KSG66_03040;locus_tag=KSG66_03040;inference=COORDINATES: similar to AA sequence:RefSeq:NP_391327.1;transl_table=11;product=APC family permease;protein_id=PRJNA739080:KSG66_03040;
CP077106	GenBank	CDS	582292	583146	.	-	0	ID=KSG66_03045;locus_tag=KSG66_03045;inference=COORDINATES: similar to AA sequence:RefSeq:WP_003156019.1;transl_table=11;product=manganese catalase family protein;protein_id=PRJNA739080:KSG66_03045;
CP077106	GenBank	CDS	583258	583725	.	-	0	ID=KSG66_03050;locus_tag=KSG66_03050;inference=COORDINATES: similar to AA sequence:RefSeq:WP_015239285.1;transl_table=11;product=SRPBCC domain-containing protein;protein_id=PRJNA739080:KSG66_03050;
CP077106	GenBank	CDS	583853	584854	.	+	0	ID=KSG66_03055;locus_tag=KSG66_03055;inference=COORDINATES: similar to AA sequence:RefSeq:WP_003156015.1;transl_table=11;product=acryloyl-CoA reductase;protein_id=PRJNA739080:KSG66_03055;
CP077106	GenBank	CDS	585284	586702	.	+	0	ID=KSG66_03060;locus_tag=KSG66_03060;inference=COORDINATES: similar to AA sequence:RefSeq:WP_017419283.1;transl_table=11;product=sugar porter family MFS transporter;protein_id=PRJNA739080:KSG66_03060;
CP077106	GenBank	tRNA	587006	587082	.	+	.	ID=KSG66_03065;locus_tag=KSG66_03065;product=tRNA-Arg;inference=COORDINATES: profile:tRNAscan-SE:2.0.7;anticodon=(pos:587040..587042,aa:Arg,seq:acg);
CP077106	GenBank	tRNA	587091	587164	.	+	.	ID=KSG66_03070;locus_tag=KSG66_03070;product=tRNA-Gly;inference=COORDINATES: profile:tRNAscan-SE:2.0.7;anticodon=(pos:587123..587125,aa:Gly,seq:tcc);
CP077106	GenBank	rRNA	587263	588812	.	+	.	ID=KSG66_03075;locus_tag=KSG66_03075;product=16S ribosomal RNA;inference=COORDINATES: nucleotide motif:Rfam:12.0:RF00177;db_xref=RFAM:RF00177;
CP077106	GenBank	rRNA	588988	591917	.	+	.	ID=KSG66_03080;locus_tag=KSG66_03080;product=23S ribosomal RNA;inference=COORDINATES: nucleotide motif:Rfam:12.0:RF02541;db_xref=RFAM:RF02541;
CP077106	GenBank	rRNA	591968	592083	.	+	.	ID=KSG66_03085;gene=rrf;locus_tag=KSG66_03085;product=5S ribosomal RNA;inference=COORDINATES: nucleotide motif:Rfam:12.0:RF00001;db_xref=RFAM:RF00001;
CP077106	GenBank	tRNA	592103	592179	.	+	.	ID=KSG66_03090;locus_tag=KSG66_03090;product=tRNA-Met;inference=COORDINATES: profile:tRNAscan-SE:2.0.7;anticodon=(pos:592137..592139,aa:Met,seq:cat);
CP077106	GenBank	tRNA	592187	592263	.	+	.	ID=KSG66_03095;locus_tag=KSG66_03095;product=tRNA-Asp;inference=COORDINATES: profile:tRNAscan-SE:2.0.7;anticodon=(pos:592221..592223,aa:Asp,seq:gtc);
CP077106	GenBank	CDS	592446	593423	.	+	0	ID=KSG66_03100;locus_tag=KSG66_03100;inference=COORDINATES: similar to AA sequence:RefSeq:WP_003156000.1;transl_table=11;product=thiamine-phosphate kinase;protein_id=PRJNA739080:KSG66_03100;
CP077106	GenBank	CDS	593439	593915	.	+	0	ID=KSG66_03105;gene=tsaE;locus_tag=KSG66_03105;inference=COORDINATES: similar to AA sequence:RefSeq:NP_388472.1;transl_table=11;product=tRNA (adenosine(37)-N6)-threonylcarbamoyltransferase complex ATPase subunit type 1 TsaE;protein_id=PRJNA739080:KSG66_03105;
CP077106	GenBank	CDS	593896	594585	.	+	0	ID=KSG66_03110;gene=tsaB;locus_tag=KSG66_03110;inference=COORDINATES: similar to AA sequence:RefSeq:NP_388473.1;transl_table=11;product=tRNA (adenosine(37)-N6)-threonylcarbamoyltransferase complex dimerization subunit type 1 TsaB;protein_id=PRJNA739080:KSG66_03110;
CP077106	GenBank	CDS	594596	595051	.	+	0	ID=KSG66_03115;gene=rimI;locus_tag=KSG66_03115;inference=COORDINATES: similar to AA sequence:RefSeq:NP_388474.1;transl_table=11;product=ribosomal protein S18-alanine N-acetyltransferase;protein_id=PRJNA739080:KSG66_03115;
CP077106	GenBank	CDS	595044	596084	.	+	0	ID=KSG66_03120;gene=tsaD;locus_tag=KSG66_03120;inference=COORDINATES: similar to AA sequence:RefSeq:WP_003155991.1;transl_table=11;product=tRNA (adenosine(37)-N6)-threonylcarbamoyltransferase complex transferase subunit TsaD;protein_id=PRJNA739080:KSG66_03120;
CP077106	GenBank	CDS	598376	598888	.	+	0	ID=KSG66_03130;gene=moaC;locus_tag=KSG66_03130;inference=COORDINATES: similar to AA sequence:RefSeq:WP_007408857.1;transl_table=11;product=cyclic pyranopterin monophosphate synthase MoaC;protein_id=PRJNA739080:KSG66_03130;
CP077106	GenBank	CDS	598885	599532	.	+	0	ID=KSG66_03135;locus_tag=KSG66_03135;inference=COORDINATES: similar to AA sequence:RefSeq:NP_388478.1;transl_table=11;product=redox-sensing transcriptional repressor Rex;protein_id=PRJNA739080:KSG66_03135;
CP077106	GenBank	CDS	599551	599721	.	+	0	ID=KSG66_03140;locus_tag=KSG66_03140;inference=COORDINATES: similar to AA sequence:RefSeq:WP_003155981.1;transl_table=11;product=twin-arginine translocase TatA/TatE family subunit;protein_id=PRJNA739080:KSG66_03140;
CP077106	GenBank	CDS	599728	600486	.	+	0	ID=KSG66_03145;gene=tatC;locus_tag=KSG66_03145;inference=COORDINATES: similar to AA sequence:RefSeq:NP_388480.1;transl_table=11;product=twin-arginine translocase subunit TatC;protein_id=PRJNA739080:KSG66_03145;
CP077106	GenBank	CDS	600524	600715	.	-	0	ID=KSG66_03150;locus_tag=KSG66_03150;inference=COORDINATES: similar to AA sequence:RefSeq:NP_388481.1;transl_table=11;product=YdiK family protein;protein_id=PRJNA739080:KSG66_03150;
CP077106	GenBank	CDS	600712	601446	.	-	0	ID=KSG66_03155;locus_tag=KSG66_03155;inference=COORDINATES: similar to AA sequence:RefSeq:NP_388482.1;transl_table=11;product=CPBP family intramembrane metalloprotease;protein_id=PRJNA739080:KSG66_03155;
CP077106	GenBank	CDS	601683	601967	.	+	0	ID=KSG66_03160;gene=groES;locus_tag=KSG66_03160;inference=COORDINATES: similar to AA sequence:RefSeq:NP_388483.2;transl_table=11;product=co-chaperone GroES;protein_id=PRJNA739080:KSG66_03160;
CP077106	GenBank	CDS	602009	603643	.	+	0	ID=KSG66_03165;gene=groL;locus_tag=KSG66_03165;inference=COORDINATES: similar to AA sequence:RefSeq:NP_388484.1;transl_table=11;product=chaperonin GroEL;protein_id=PRJNA739080:KSG66_03165;
CP077106	GenBank	CDS	604124	605914	.	-	0	ID=KSG66_03175;locus_tag=KSG66_03175;inference=COORDINATES: similar to AA sequence:RefSeq:WP_016130611.1;transl_table=11;product=hybrid sensor histidine kinase/response regulator transcription factor;protein_id=PRJNA739080:KSG66_03175;
CP077106	GenBank	CDS	605919	606509	.	-	0	ID=KSG66_03180;locus_tag=KSG66_03180;inference=COORDINATES: similar to AA sequence:RefSeq:WP_002014076.1;transl_table=11;product=sensor domain-containing protein;protein_id=PRJNA739080:KSG66_03180;
CP077106	GenBank	CDS	606789	608816	.	+	0	ID=KSG66_03185;locus_tag=KSG66_03185;inference=COORDINATES: similar to AA sequence:RefSeq:WP_000806256.1;transl_table=11;product=serine hydrolase;protein_id=PRJNA739080:KSG66_03185;
CP077106	GenBank	CDS	609908	612409	.	-	0	ID=KSG66_03195;locus_tag=KSG66_03195;inference=COORDINATES: similar to AA sequence:RefSeq:WP_003328518.1;transl_table=11;product=tetratricopeptide repeat protein;protein_id=PRJNA739080:KSG66_03195;
CP077106	GenBank	CDS	612610	613671	.	+	0	ID=KSG66_03200;gene=gutB;locus_tag=KSG66_03200;inference=COORDINATES: similar to AA sequence:RefSeq:NP_388496.1;transl_table=11;product=sorbitol dehydrogenase;protein_id=PRJNA739080:KSG66_03200;
CP077106	GenBank	CDS	613745	615121	.	+	0	ID=KSG66_03205;locus_tag=KSG66_03205;inference=COORDINATES: similar to AA sequence:RefSeq:NP_388497.1;transl_table=11;product=MFS transporter;protein_id=PRJNA739080:KSG66_03205;
CP077106	GenBank	CDS	615223	616185	.	+	0	ID=KSG66_03210;locus_tag=KSG66_03210;inference=COORDINATES: similar to AA sequence:RefSeq:NP_388498.1;transl_table=11;product=carbohydrate kinase;protein_id=PRJNA739080:KSG66_03210;
CP077106	GenBank	CDS	616419	616736	.	+	0	ID=KSG66_03215;locus_tag=KSG66_03215;inference=COORDINATES: similar to AA sequence:RefSeq:WP_017419000.1;transl_table=11;product=YjdJ family protein;protein_id=PRJNA739080:KSG66_03215;
CP077106	GenBank	CDS	616850	617536	.	+	0	ID=KSG66_03220;locus_tag=KSG66_03220;inference=COORDINATES: similar to AA sequence:RefSeq:WP_017419001.1;transl_table=11;product=PspA/IM30 family protein;protein_id=PRJNA739080:KSG66_03220;
CP077106	GenBank	CDS	617587	618612	.	+	0	ID=KSG66_03225;locus_tag=KSG66_03225;inference=COORDINATES: similar to AA sequence:RefSeq:NP_388500.1;transl_table=11;product=TFIIB-type zinc ribbon-containing protein;protein_id=PRJNA739080:KSG66_03225;
CP077106	GenBank	CDS	618612	619370	.	+	0	ID=KSG66_03230;locus_tag=KSG66_03230;inference=COORDINATES: similar to AA sequence:RefSeq:WP_015239302.1;transl_table=11;product=TPM domain-containing protein;protein_id=PRJNA739080:KSG66_03230;
CP077106	GenBank	CDS	619397	620401	.	+	0	ID=KSG66_03235;locus_tag=KSG66_03235;inference=COORDINATES: similar to AA sequence:RefSeq:WP_015239303.1;transl_table=11;product=SPFH domain-containing protein;protein_id=PRJNA739080:KSG66_03235;
CP077106	GenBank	CDS	620443	622374	.	-	0	ID=KSG66_03240;locus_tag=KSG66_03240;inference=COORDINATES: similar to AA sequence:RefSeq:WP_004398729.1;transl_table=11;product=acyltransferase family protein;protein_id=PRJNA739080:KSG66_03240;
CP077106	GenBank	CDS	622646	623506	.	-	0	ID=KSG66_03245;gene=rsiV;locus_tag=KSG66_03245;inference=COORDINATES: similar to AA sequence:RefSeq:NP_390591.1;transl_table=11;product=anti-sigma-V factor RsiV;protein_id=PRJNA739080:KSG66_03245;
CP077106	GenBank	CDS	623506	624003	.	-	0	ID=KSG66_03250;locus_tag=KSG66_03250;inference=COORDINATES: similar to AA sequence:RefSeq:WP_003155802.1;transl_table=11;product=RNA polymerase sigma factor;protein_id=PRJNA739080:KSG66_03250;
CP077106	GenBank	CDS	624192	625232	.	-	0	ID=KSG66_03255;locus_tag=KSG66_03255;inference=COORDINATES: similar to AA sequence:RefSeq:NP_388505.1;transl_table=11;product=2,3-butanediol dehydrogenase;protein_id=PRJNA739080:KSG66_03255;
CP077106	GenBank	CDS	625596	625964	.	+	0	ID=KSG66_03260;locus_tag=KSG66_03260;inference=COORDINATES: similar to AA sequence:RefSeq:WP_014417081.1;transl_table=11;product=septal ring lytic transglycosylase RlpA family protein;protein_id=PRJNA739080:KSG66_03260;
CP077106	GenBank	CDS	626030	627076	.	+	0	ID=KSG66_03265;locus_tag=KSG66_03265;inference=COORDINATES: similar to AA sequence:RefSeq:WP_007408878.1;transl_table=11;product=PD40 domain-containing protein;protein_id=PRJNA739080:KSG66_03265;
CP077106	GenBank	CDS	627363	627572	.	-	0	ID=KSG66_03270;locus_tag=KSG66_03270;inference=COORDINATES: similar to AA sequence:RefSeq:NP_388508.1;transl_table=11;product=cold-shock protein;protein_id=PRJNA739080:KSG66_03270;
CP077106	GenBank	CDS	627777	629315	.	-	0	ID=KSG66_03275;locus_tag=KSG66_03275;inference=COORDINATES: similar to AA sequence:RefSeq:WP_003155789.1;transl_table=11;product=multicopper oxidase family protein;protein_id=PRJNA739080:KSG66_03275;
CP077106	GenBank	CDS	629427	630812	.	-	0	ID=KSG66_03280;gene=gabP;locus_tag=KSG66_03280;inference=COORDINATES: similar to AA sequence:RefSeq:WP_014417083.1;transl_table=11;product=GABA permease;protein_id=PRJNA739080:KSG66_03280;
CP077106	GenBank	CDS	631147	632109	.	+	0	ID=KSG66_03285;locus_tag=KSG66_03285;inference=COORDINATES: similar to AA sequence:RefSeq:NP_388514.2;transl_table=11;product=MoxR family ATPase;protein_id=PRJNA739080:KSG66_03285;
CP077106	GenBank	CDS	632109	633293	.	+	0	ID=KSG66_03290;locus_tag=KSG66_03290;inference=COORDINATES: similar to AA sequence:RefSeq:WP_012116990.1;transl_table=11;product=DUF58 domain-containing protein;protein_id=PRJNA739080:KSG66_03290;
CP077106	GenBank	CDS	633312	635519	.	+	0	ID=KSG66_03295;locus_tag=KSG66_03295;inference=COORDINATES: similar to AA sequence:RefSeq:WP_003155785.1;transl_table=11;product=DUF4129 domain-containing transglutaminase family protein;protein_id=PRJNA739080:KSG66_03295;
CP077106	GenBank	CDS	635683	637224	.	+	0	ID=KSG66_03300;gene=guaA;locus_tag=KSG66_03300;inference=COORDINATES: similar to AA sequence:RefSeq:NP_388517.2;transl_table=11;product=glutamine-hydrolyzing GMP synthase;protein_id=PRJNA739080:KSG66_03300;
CP077106	GenBank	CDS	639695	640228	.	+	0	ID=KSG66_03310;locus_tag=KSG66_03310;inference=COORDINATES: similar to AA sequence:RefSeq:WP_016937023.1;transl_table=11;product=sigma-70 family RNA polymerase sigma factor;protein_id=PRJNA739080:KSG66_03310;
CP077106	GenBank	CDS	640210	641649	.	+	0	ID=KSG66_03315;locus_tag=KSG66_03315;inference=COORDINATES: similar to AA sequence:RefSeq:WP_007408890.1;transl_table=11;product=DUF4179 domain-containing protein;protein_id=PRJNA739080:KSG66_03315;
CP077106	GenBank	CDS	642006	643328	.	+	0	ID=KSG66_03320;locus_tag=KSG66_03320;inference=COORDINATES: similar to AA sequence:RefSeq:NP_388518.1;transl_table=11;product=NCS2 family permease;protein_id=PRJNA739080:KSG66_03320;
CP077106	GenBank	CDS	643526	644308	.	+	0	ID=KSG66_03325;locus_tag=KSG66_03325;inference=COORDINATES: similar to AA sequence:RefSeq:WP_014472475.1;transl_table=11;product=hypothetical protein;protein_id=PRJNA739080:KSG66_03325;
CP077106	GenBank	CDS	644447	644620	.	+	0	ID=KSG66_03330;locus_tag=KSG66_03330;inference=COORDINATES: similar to AA sequence:RefSeq:WP_012116994.1;transl_table=11;product=Fur-regulated basic protein FbpA;protein_id=PRJNA739080:KSG66_03330;
CP077106	GenBank	CDS	644742	645296	.	+	0	ID=KSG66_03335;locus_tag=KSG66_03335;inference=COORDINATES: similar to AA sequence:RefSeq:NP_388521.2;transl_table=11;product=DUF2179 domain-containing protein;protein_id=PRJNA739080:KSG66_03335;
CP077106	GenBank	CDS	645293	645490	.	+	0	ID=KSG66_03340;locus_tag=KSG66_03340;inference=COORDINATES: similar to AA sequence:RefSeq:NP_388523.1;transl_table=11;product=NETI motif-containing protein;protein_id=PRJNA739080:KSG66_03340;
CP077106	GenBank	CDS	645803	646291	.	+	0	ID=KSG66_03345;gene=purE;locus_tag=KSG66_03345;inference=COORDINATES: similar to AA sequence:RefSeq:NP_388524.1;transl_table=11;product=5-(carboxyamino)imidazole ribonucleotide mutase;protein_id=PRJNA739080:KSG66_03345;
CP077106	GenBank	CDS	646245	647426	.	+	0	ID=KSG66_03350;gene=purK;locus_tag=KSG66_03350;inference=COORDINATES: similar to AA sequence:RefSeq:WP_014417099.1;transl_table=11;product=5-(carboxyamino)imidazole ribonucleotide synthase;protein_id=PRJNA739080:KSG66_03350;
CP077106	GenBank	CDS	647426	648718	.	+	0	ID=KSG66_03355;gene=purB;locus_tag=KSG66_03355;inference=COORDINATES: similar to AA sequence:RefSeq:NP_388526.1;transl_table=11;product=adenylosuccinate lyase;protein_id=PRJNA739080:KSG66_03355;
CP077106	GenBank	CDS	648794	649513	.	+	0	ID=KSG66_03360;locus_tag=KSG66_03360;inference=COORDINATES: similar to AA sequence:RefSeq:WP_014469854.1;transl_table=11;product=phosphoribosylaminoimidazolesuccinocarboxamide synthase;protein_id=PRJNA739080:KSG66_03360;
CP077106	GenBank	CDS	649513	649767	.	+	0	ID=KSG66_03365;gene=purS;locus_tag=KSG66_03365;inference=COORDINATES: similar to AA sequence:RefSeq:NP_388528.1;transl_table=11;product=phosphoribosylformylglycinamidine synthase subunit PurS;protein_id=PRJNA739080:KSG66_03365;
CP077106	GenBank	CDS	649764	650447	.	+	0	ID=KSG66_03370;gene=purQ;locus_tag=KSG66_03370;inference=COORDINATES: similar to AA sequence:RefSeq:NP_388529.1;transl_table=11;product=phosphoribosylformylglycinamidine synthase subunit PurQ;protein_id=PRJNA739080:KSG66_03370;
CP077106	GenBank	CDS	650431	652659	.	+	0	ID=KSG66_03375;gene=purL;locus_tag=KSG66_03375;inference=COORDINATES: similar to AA sequence:RefSeq:NP_388530.2;transl_table=11;product=phosphoribosylformylglycinamidine synthase subunit PurL;protein_id=PRJNA739080:KSG66_03375;
CP077106	GenBank	CDS	652635	654065	.	+	0	ID=KSG66_03380;gene=purF;locus_tag=KSG66_03380;inference=COORDINATES: similar to AA sequence:RefSeq:NP_388531.2;transl_table=11;product=amidophosphoribosyltransferase;protein_id=PRJNA739080:KSG66_03380;
CP077106	GenBank	CDS	654157	655197	.	+	0	ID=KSG66_03385;gene=purM;locus_tag=KSG66_03385;inference=COORDINATES: similar to AA sequence:RefSeq:NP_388532.2;transl_table=11;product=phosphoribosylformylglycinamidine cyclo-ligase;protein_id=PRJNA739080:KSG66_03385;
CP077106	GenBank	CDS	655194	655781	.	+	0	ID=KSG66_03390;gene=purN;locus_tag=KSG66_03390;inference=COORDINATES: similar to AA sequence:RefSeq:NP_388533.2;transl_table=11;product=phosphoribosylglycinamide formyltransferase;protein_id=PRJNA739080:KSG66_03390;
CP077106	GenBank	CDS	655778	657316	.	+	0	ID=KSG66_03395;gene=purH;locus_tag=KSG66_03395;inference=COORDINATES: similar to AA sequence:RefSeq:NP_388534.2;transl_table=11;product=bifunctional phosphoribosylaminoimidazolecarboxamide formyltransferase/IMP cyclohydrolase;protein_id=PRJNA739080:KSG66_03395;
CP077106	GenBank	CDS	657332	658600	.	+	0	ID=KSG66_03400;gene=purD;locus_tag=KSG66_03400;inference=COORDINATES: similar to AA sequence:RefSeq:NP_388535.1;transl_table=11;product=phosphoribosylamine--glycine ligase;protein_id=PRJNA739080:KSG66_03400;
CP077106	GenBank	CDS	658770	659000	.	-	0	ID=KSG66_03405;locus_tag=KSG66_03405;inference=COORDINATES: similar to AA sequence:RefSeq:WP_017419030.1;transl_table=11;product=DUF2892 domain-containing protein;protein_id=PRJNA739080:KSG66_03405;
CP077106	GenBank	CDS	659122	660864	.	+	0	ID=KSG66_03410;locus_tag=KSG66_03410;inference=COORDINATES: similar to AA sequence:RefSeq:NP_388538.1;transl_table=11;product=adenine deaminase;protein_id=PRJNA739080:KSG66_03410;
CP077106	GenBank	CDS	660889	661884	.	+	0	ID=KSG66_03415;locus_tag=KSG66_03415;inference=COORDINATES: similar to AA sequence:RefSeq:NP_388539.1;transl_table=11;product=DUF3048 domain-containing protein;protein_id=PRJNA739080:KSG66_03415;
CP077106	GenBank	CDS	661887	662198	.	+	0	ID=KSG66_03420;locus_tag=KSG66_03420;inference=COORDINATES: similar to AA sequence:RefSeq:NP_388540.1;transl_table=11;product=hypothetical protein;protein_id=PRJNA739080:KSG66_03420;
CP077106	GenBank	CDS	662234	663808	.	-	0	ID=KSG66_03425;locus_tag=KSG66_03425;inference=COORDINATES: similar to AA sequence:RefSeq:WP_014304552.1;transl_table=11;product=FMN-binding glutamate synthase family protein;protein_id=PRJNA739080:KSG66_03425;
CP077106	GenBank	CDS	664004	664693	.	+	0	ID=KSG66_03430;locus_tag=KSG66_03430;inference=COORDINATES: similar to AA sequence:RefSeq:NP_388542.1;transl_table=11;product=heptaprenylglyceryl phosphate synthase;protein_id=PRJNA739080:KSG66_03430;
CP077106	GenBank	CDS	664751	666970	.	+	0	ID=KSG66_03435;gene=pcrA;locus_tag=KSG66_03435;inference=COORDINATES: similar to AA sequence:RefSeq:NP_388543.1;transl_table=11;product=DNA helicase PcrA;protein_id=PRJNA739080:KSG66_03435;
CP077106	GenBank	CDS	666995	669001	.	+	0	ID=KSG66_03440;gene=ligA;locus_tag=KSG66_03440;inference=COORDINATES: similar to AA sequence:RefSeq:NP_388544.1;transl_table=11;product=NAD-dependent DNA ligase LigA;protein_id=PRJNA739080:KSG66_03440;
CP077106	GenBank	CDS	669017	670213	.	+	0	ID=KSG66_03445;locus_tag=KSG66_03445;inference=COORDINATES: similar to AA sequence:RefSeq:NP_388545.1;transl_table=11;product=CamS family sex pheromone protein;protein_id=PRJNA739080:KSG66_03445;
CP077106	GenBank	CDS	670451	671446	.	+	0	ID=KSG66_03450;locus_tag=KSG66_03450;inference=COORDINATES: similar to AA sequence:RefSeq:WP_003155736.1;transl_table=11;product=phosphotransferase enzyme family protein;protein_id=PRJNA739080:KSG66_03450;
CP077106	GenBank	CDS	671484	672176	.	-	0	ID=KSG66_03455;locus_tag=KSG66_03455;inference=COORDINATES: similar to AA sequence:RefSeq:WP_019713522.1;transl_table=11;product=MgtC/SapB family protein;protein_id=PRJNA739080:KSG66_03455;
CP077106	GenBank	CDS	672297	673775	.	-	0	ID=KSG66_03460;gene=putP;locus_tag=KSG66_03460;inference=COORDINATES: similar to AA sequence:RefSeq:NP_388548.1;transl_table=11;product=sodium/proline symporter PutP;protein_id=PRJNA739080:KSG66_03460;
CP077106	GenBank	CDS	674197	674487	.	+	0	ID=KSG66_03465;gene=gatC;locus_tag=KSG66_03465;inference=COORDINATES: similar to AA sequence:RefSeq:NP_388549.1;transl_table=11;product=Asp-tRNA(Asn)/Glu-tRNA(Gln) amidotransferase subunit GatC;protein_id=PRJNA739080:KSG66_03465;
CP077106	GenBank	CDS	674502	675959	.	+	0	ID=KSG66_03470;gene=gatA;locus_tag=KSG66_03470;inference=COORDINATES: similar to AA sequence:RefSeq:NP_388550.1;transl_table=11;product=Asp-tRNA(Asn)/Glu-tRNA(Gln) amidotransferase subunit GatA;protein_id=PRJNA739080:KSG66_03470;
CP077106	GenBank	CDS	675973	677403	.	+	0	ID=KSG66_03475;gene=gatB;locus_tag=KSG66_03475;inference=COORDINATES: similar to AA sequence:RefSeq:NP_388551.2;transl_table=11;product=Asp-tRNA(Asn)/Glu-tRNA(Gln) amidotransferase subunit GatB;protein_id=PRJNA739080:KSG66_03475;
CP077106	GenBank	CDS	677468	678316	.	-	0	ID=KSG66_03480;locus_tag=KSG66_03480;inference=COORDINATES: similar to AA sequence:RefSeq:WP_014417120.1;transl_table=11;product=TetR/AcrR family transcriptional regulator;protein_id=PRJNA739080:KSG66_03480;
CP077106	GenBank	CDS	678445	681588	.	+	0	ID=KSG66_03485;locus_tag=KSG66_03485;inference=COORDINATES: similar to AA sequence:RefSeq:NP_388553.2;transl_table=11;product=efflux RND transporter permease subunit;protein_id=PRJNA739080:KSG66_03485;
CP077106	GenBank	CDS	681741	682652	.	+	0	ID=KSG66_03490;locus_tag=KSG66_03490;inference=COORDINATES: similar to AA sequence:RefSeq:NP_388554.1;transl_table=11;product=diacylglycerol kinase;protein_id=PRJNA739080:KSG66_03490;
CP077106	GenBank	CDS	682800	684176	.	+	0	ID=KSG66_03495;gene=rlmD;locus_tag=KSG66_03495;inference=COORDINATES: similar to AA sequence:RefSeq:WP_014476050.1;transl_table=11;product=23S rRNA (uracil(1939)-C(5))-methyltransferase RlmD;protein_id=PRJNA739080:KSG66_03495;
CP077106	GenBank	CDS	684370	686322	.	+	0	ID=KSG66_03500;locus_tag=KSG66_03500;inference=COORDINATES: similar to AA sequence:RefSeq:WP_013351305.1;transl_table=11;product=DUF2075 domain-containing protein;protein_id=PRJNA739080:KSG66_03500;
CP077106	GenBank	CDS	686742	687695	.	+	0	ID=KSG66_03505;locus_tag=KSG66_03505;inference=COORDINATES: similar to AA sequence:RefSeq:WP_007609908.1;transl_table=11;product=ATP-binding cassette domain-containing protein;protein_id=PRJNA739080:KSG66_03505;
CP077106	GenBank	CDS	687696	688571	.	+	0	ID=KSG66_03510;locus_tag=KSG66_03510;inference=COORDINATES: similar to AA sequence:RefSeq:WP_007609910.1;transl_table=11;product=ABC transporter permease;protein_id=PRJNA739080:KSG66_03510;
CP077106	GenBank	CDS	688990	689460	.	-	0	ID=KSG66_03520;locus_tag=KSG66_03520;inference=COORDINATES: similar to AA sequence:RefSeq:WP_014417128.1;transl_table=11;product=antitoxin YezG family protein;protein_id=PRJNA739080:KSG66_03520;
CP077106	GenBank	CDS	689505	689975	.	-	0	ID=KSG66_03525;locus_tag=KSG66_03525;inference=COORDINATES: similar to AA sequence:RefSeq:WP_014417129.1;transl_table=11;product=antitoxin YezG family protein;protein_id=PRJNA739080:KSG66_03525;
CP077106	GenBank	CDS	690009	690470	.	-	0	ID=KSG66_03530;locus_tag=KSG66_03530;inference=COORDINATES: similar to AA sequence:RefSeq:WP_014417130.1;transl_table=11;product=antitoxin YezG family protein;protein_id=PRJNA739080:KSG66_03530;
CP077106	GenBank	CDS	690497	690985	.	-	0	ID=KSG66_03535;locus_tag=KSG66_03535;inference=COORDINATES: similar to AA sequence:RefSeq:WP_000403547.1;transl_table=11;product=antitoxin YezG family protein;protein_id=PRJNA739080:KSG66_03535;
CP077106	GenBank	CDS	691069	691545	.	-	0	ID=KSG66_03540;locus_tag=KSG66_03540;inference=COORDINATES: similar to AA sequence:RefSeq:WP_017419052.1;transl_table=11;product=antitoxin YezG family protein;protein_id=PRJNA739080:KSG66_03540;
CP077106	GenBank	CDS	691547	693553	.	-	0	ID=KSG66_03545;locus_tag=KSG66_03545;inference=COORDINATES: similar to AA sequence:RefSeq:NP_388563.2;transl_table=11;product=DNA/RNA non-specific endonuclease;protein_id=PRJNA739080:KSG66_03545;
CP077106	GenBank	CDS	693852	694571	.	+	0	ID=KSG66_03550;locus_tag=KSG66_03550;inference=COORDINATES: similar to AA sequence:RefSeq:NP_388566.3;transl_table=11;product=YebC/PmpR family DNA-binding transcriptional regulator;protein_id=PRJNA739080:KSG66_03550;
CP077106	GenBank	CDS	694751	695011	.	+	0	ID=KSG66_03555;locus_tag=KSG66_03555;inference=COORDINATES: ab initio prediction:GeneMarkS-2+;transl_table=11;product=hypothetical protein;protein_id=PRJNA739080:KSG66_03555;
CP077106	GenBank	CDS	695155	696006	.	+	0	ID=KSG66_03560;gene=ant(6);locus_tag=KSG66_03560;inference=COORDINATES: similar to AA sequence:RefSeq:WP_007408932.1;transl_table=11;product=aminoglycoside 6-adenylyltransferase;protein_id=PRJNA739080:KSG66_03560;
CP077106	GenBank	CDS	696158	696406	.	+	0	ID=KSG66_03565;locus_tag=KSG66_03565;inference=COORDINATES: similar to AA sequence:RefSeq:WP_007408933.1;transl_table=11;product=spore coat associated protein CotJA;protein_id=PRJNA739080:KSG66_03565;
CP077106	GenBank	CDS	696390	696653	.	+	0	ID=KSG66_03570;locus_tag=KSG66_03570;inference=COORDINATES: similar to AA sequence:RefSeq:WP_003219491.1;transl_table=11;product=spore coat protein CotJB;protein_id=PRJNA739080:KSG66_03570;
CP077106	GenBank	CDS	696668	697237	.	+	0	ID=KSG66_03575;gene=cotJC;locus_tag=KSG66_03575;inference=COORDINATES: similar to AA sequence:RefSeq:NP_388572.1;transl_table=11;product=spore coat protein CotJC;protein_id=PRJNA739080:KSG66_03575;
CP077106	GenBank	CDS	697326	697859	.	+	0	ID=KSG66_03580;locus_tag=KSG66_03580;inference=COORDINATES: similar to AA sequence:RefSeq:WP_007609923.1;transl_table=11;product=GNAT family N-acetyltransferase;protein_id=PRJNA739080:KSG66_03580;
CP077106	GenBank	CDS	697888	698166	.	+	0	ID=KSG66_03585;locus_tag=KSG66_03585;inference=COORDINATES: similar to AA sequence:RefSeq:WP_014417138.1;transl_table=11;product=YesK-like family protein;protein_id=PRJNA739080:KSG66_03585;
CP077106	GenBank	CDS	698280	698969	.	+	0	ID=KSG66_03590;locus_tag=KSG66_03590;inference=COORDINATES: similar to AA sequence:RefSeq:WP_017419063.1;transl_table=11;product=DUF421 domain-containing protein;protein_id=PRJNA739080:KSG66_03590;
CP077106	GenBank	CDS	699002	699328	.	-	0	ID=KSG66_03595;gene=hmoA;locus_tag=KSG66_03595;inference=COORDINATES: similar to AA sequence:RefSeq:NP_388596.2;transl_table=11;product=heme-degrading oxygenase HmoA;protein_id=PRJNA739080:KSG66_03595;
CP077106	GenBank	CDS	699413	699775	.	-	0	ID=KSG66_03600;locus_tag=KSG66_03600;inference=COORDINATES: similar to AA sequence:RefSeq:WP_003155695.1;transl_table=11;product=VOC family protein;protein_id=PRJNA739080:KSG66_03600;
CP077106	GenBank	CDS	699936	700802	.	+	0	ID=KSG66_03605;locus_tag=KSG66_03605;inference=COORDINATES: similar to AA sequence:RefSeq:WP_015416994.1;transl_table=11;product=STAS domain-containing protein;protein_id=PRJNA739080:KSG66_03605;
CP077106	GenBank	CDS	701113	701286	.	+	0	ID=KSG66_03610;locus_tag=KSG66_03610;inference=COORDINATES: similar to AA sequence:RefSeq:WP_003155693.1;transl_table=11;product=YezD family protein;protein_id=PRJNA739080:KSG66_03610;
CP077106	GenBank	CDS	701316	701618	.	+	0	ID=KSG66_03615;locus_tag=KSG66_03615;inference=COORDINATES: similar to AA sequence:RefSeq:WP_015239347.1;transl_table=11;product=hypothetical protein;protein_id=PRJNA739080:KSG66_03615;
CP077106	GenBank	CDS	701709	702353	.	+	0	ID=KSG66_03620;locus_tag=KSG66_03620;inference=COORDINATES: similar to AA sequence:RefSeq:NP_388601.1;transl_table=11;product=Bax inhibitor-1/YccA family protein;protein_id=PRJNA739080:KSG66_03620;
CP077106	GenBank	CDS	702392	702904	.	-	0	ID=KSG66_03625;locus_tag=KSG66_03625;inference=COORDINATES: similar to AA sequence:RefSeq:WP_013351324.1;transl_table=11;product=MarR family transcriptional regulator;protein_id=PRJNA739080:KSG66_03625;
CP077106	GenBank	CDS	703059	704180	.	+	0	ID=KSG66_03630;locus_tag=KSG66_03630;inference=COORDINATES: similar to AA sequence:RefSeq:WP_007408943.1;transl_table=11;product=FAD-dependent oxidoreductase;protein_id=PRJNA739080:KSG66_03630;
CP077106	GenBank	CDS	704217	705287	.	-	0	ID=KSG66_03635;locus_tag=KSG66_03635;inference=COORDINATES: similar to AA sequence:RefSeq:NP_388605.1;transl_table=11;product=DUF3900 domain-containing protein;protein_id=PRJNA739080:KSG66_03635;
CP077106	GenBank	CDS	705452	708634	.	+	0	ID=KSG66_03640;locus_tag=KSG66_03640;inference=COORDINATES: similar to AA sequence:RefSeq:NP_388606.1;transl_table=11;product=bifunctional cytochrome P450/NADPH--P450 reductase;protein_id=PRJNA739080:KSG66_03640;
CP077106	GenBank	CDS	709061	710989	.	+	0	ID=KSG66_03645;locus_tag=KSG66_03645;inference=COORDINATES: similar to AA sequence:RefSeq:WP_013351328.1;transl_table=11;product=LTA synthase family protein;protein_id=PRJNA739080:KSG66_03645;
CP077106	GenBank	CDS	711204	711968	.	+	0	ID=KSG66_03650;gene=rfbF;locus_tag=KSG66_03650;inference=COORDINATES: similar to AA sequence:RefSeq:NP_388608.1;transl_table=11;product=glucose-1-phosphate cytidylyltransferase;protein_id=PRJNA739080:KSG66_03650;
CP077106	GenBank	CDS	711975	712943	.	+	0	ID=KSG66_03655;locus_tag=KSG66_03655;inference=COORDINATES: similar to AA sequence:RefSeq:NP_388609.2;transl_table=11;product=GDP-mannose 4,6-dehydratase;protein_id=PRJNA739080:KSG66_03655;
CP077106	GenBank	CDS	712968	713879	.	+	0	ID=KSG66_03660;locus_tag=KSG66_03660;inference=COORDINATES: similar to AA sequence:RefSeq:NP_388610.1;transl_table=11;product=hypothetical protein;protein_id=PRJNA739080:KSG66_03660;
CP077106	GenBank	CDS	713908	715068	.	+	0	ID=KSG66_03665;locus_tag=KSG66_03665;inference=COORDINATES: similar to AA sequence:RefSeq:NP_388611.1;transl_table=11;product=glycosyltransferase;protein_id=PRJNA739080:KSG66_03665;
CP077106	GenBank	CDS	715084	716022	.	+	0	ID=KSG66_03670;locus_tag=KSG66_03670;inference=COORDINATES: similar to AA sequence:RefSeq:WP_015239359.1;transl_table=11;product=hypothetical protein;protein_id=PRJNA739080:KSG66_03670;
CP077106	GenBank	CDS	716052	717281	.	-	0	ID=KSG66_03675;locus_tag=KSG66_03675;inference=COORDINATES: similar to AA sequence:RefSeq:NP_388613.1;transl_table=11;product=MFS transporter;protein_id=PRJNA739080:KSG66_03675;
CP077106	GenBank	CDS	717399	718784	.	-	0	ID=KSG66_03680;locus_tag=KSG66_03680;inference=COORDINATES: similar to AA sequence:RefSeq:NP_388615.1;transl_table=11;product=amino acid permease;protein_id=PRJNA739080:KSG66_03680;
CP077106	GenBank	CDS	720509	721363	.	+	0	ID=KSG66_03690;locus_tag=KSG66_03690;inference=COORDINATES: similar to AA sequence:RefSeq:WP_007609984.1;transl_table=11;product=chemotaxis protein;protein_id=PRJNA739080:KSG66_03690;
CP077106	GenBank	CDS	721492	722391	.	+	0	ID=KSG66_03695;locus_tag=KSG66_03695;inference=COORDINATES: similar to AA sequence:RefSeq:NP_388924.1;transl_table=11;product=SDR family oxidoreductase;protein_id=PRJNA739080:KSG66_03695;
CP077106	GenBank	CDS	722439	723506	.	-	0	ID=KSG66_03700;locus_tag=KSG66_03700;inference=COORDINATES: similar to AA sequence:RefSeq:WP_007408957.1;transl_table=11;product=glycosyltransferase family 2 protein;protein_id=PRJNA739080:KSG66_03700;
CP077106	GenBank	CDS	723665	725554	.	+	0	ID=KSG66_03705;locus_tag=KSG66_03705;inference=COORDINATES: similar to AA sequence:RefSeq:NP_388618.1;transl_table=11;product=ABC-F family ATP-binding cassette domain-containing protein;protein_id=PRJNA739080:KSG66_03705;
CP077106	GenBank	CDS	725745	726167	.	+	0	ID=KSG66_03710;locus_tag=KSG66_03710;inference=COORDINATES: similar to AA sequence:RefSeq:NP_388620.1;transl_table=11;product=MerR family transcriptional regulator;protein_id=PRJNA739080:KSG66_03710;
CP077106	GenBank	CDS	726231	727415	.	+	0	ID=KSG66_03715;locus_tag=KSG66_03715;inference=COORDINATES: similar to AA sequence:RefSeq:NP_388621.1;transl_table=11;product=MFS transporter;protein_id=PRJNA739080:KSG66_03715;
CP077106	GenBank	CDS	727459	729015	.	-	0	ID=KSG66_03720;locus_tag=KSG66_03720;inference=COORDINATES: similar to AA sequence:RefSeq:NP_388623.2;transl_table=11;product=ATP-binding cassette domain-containing protein;protein_id=PRJNA739080:KSG66_03720;
CP077106	GenBank	CDS	729187	730317	.	+	0	ID=KSG66_03725;locus_tag=KSG66_03725;inference=COORDINATES: similar to AA sequence:RefSeq:NP_388624.1;transl_table=11;product=DEAD/DEAH box helicase;protein_id=PRJNA739080:KSG66_03725;
CP077106	GenBank	CDS	730390	730836	.	+	0	ID=KSG66_03730;locus_tag=KSG66_03730;inference=COORDINATES: similar to AA sequence:RefSeq:WP_015417009.1;transl_table=11;product=GNAT family N-acetyltransferase;protein_id=PRJNA739080:KSG66_03730;
CP077106	GenBank	CDS	730890	731909	.	-	0	ID=KSG66_03735;locus_tag=KSG66_03735;inference=COORDINATES: similar to AA sequence:RefSeq:NP_388626.1;transl_table=11;product=NADP-dependent oxidoreductase;protein_id=PRJNA739080:KSG66_03735;
CP077106	GenBank	CDS	732037	732387	.	-	0	ID=KSG66_03740;locus_tag=KSG66_03740;inference=COORDINATES: similar to AA sequence:RefSeq:WP_017419088.1;transl_table=11;product=DUF3212 family protein;protein_id=PRJNA739080:KSG66_03740;
CP077106	GenBank	CDS	732579	732926	.	+	0	ID=KSG66_03745;locus_tag=KSG66_03745;inference=COORDINATES: similar to AA sequence:RefSeq:NP_388636.1;transl_table=11;product=general stress protein;protein_id=PRJNA739080:KSG66_03745;
CP077106	GenBank	CDS	733090	734355	.	+	0	ID=KSG66_03750;locus_tag=KSG66_03750;inference=COORDINATES: similar to AA sequence:RefSeq:WP_012117054.1;transl_table=11;product=pectate lyase;protein_id=PRJNA739080:KSG66_03750;
CP077106	GenBank	CDS	734480	735916	.	+	0	ID=KSG66_03755;locus_tag=KSG66_03755;inference=COORDINATES: similar to AA sequence:RefSeq:NP_388638.1;transl_table=11;product=anion permease;protein_id=PRJNA739080:KSG66_03755;
CP077106	GenBank	CDS	736022	736720	.	+	0	ID=KSG66_03760;locus_tag=KSG66_03760;inference=COORDINATES: similar to AA sequence:RefSeq:WP_015239370.1;transl_table=11;product=hypothetical protein;protein_id=PRJNA739080:KSG66_03760;
CP077106	GenBank	CDS	736835	743596	.	+	0	ID=KSG66_03765;locus_tag=KSG66_03765;inference=COORDINATES: similar to AA sequence:RefSeq:WP_013351351.1;transl_table=11;product=NTTRR-F1 domain;protein_id=PRJNA739080:KSG66_03765;
CP077106	GenBank	CDS	744259	746256	.	+	0	ID=KSG66_03770;locus_tag=KSG66_03770;inference=COORDINATES: similar to AA sequence:RefSeq:WP_007610013.1;transl_table=11;product=collagen-like repeat preface domain-containing protein;protein_id=PRJNA739080:KSG66_03770;
CP077106	GenBank	CDS	746440	748044	.	+	0	ID=KSG66_03775;locus_tag=KSG66_03775;inference=COORDINATES: similar to AA sequence:RefSeq:WP_003155621.1;transl_table=11;product=sensor histidine kinase;protein_id=PRJNA739080:KSG66_03775;
CP077106	GenBank	CDS	748041	748721	.	+	0	ID=KSG66_03780;locus_tag=KSG66_03780;inference=COORDINATES: similar to AA sequence:RefSeq:WP_003242754.1;transl_table=11;product=response regulator;protein_id=PRJNA739080:KSG66_03780;
CP077106	GenBank	CDS	748734	749696	.	+	0	ID=KSG66_03785;locus_tag=KSG66_03785;inference=COORDINATES: similar to AA sequence:RefSeq:WP_012117061.1;transl_table=11;product=tripartite tricarboxylate transporter substrate binding protein;protein_id=PRJNA739080:KSG66_03785;
CP077106	GenBank	CDS	749890	751188	.	+	0	ID=KSG66_03790;locus_tag=KSG66_03790;inference=COORDINATES: similar to AA sequence:RefSeq:WP_003155615.1;transl_table=11;product=citrate:proton symporter;protein_id=PRJNA739080:KSG66_03790;
CP077106	GenBank	CDS	751240	752034	.	+	0	ID=KSG66_03795;locus_tag=KSG66_03795;inference=COORDINATES: similar to AA sequence:RefSeq:WP_015239382.1;transl_table=11;product=MBL fold metallo-hydrolase;protein_id=PRJNA739080:KSG66_03795;
CP077106	GenBank	CDS	752158	753249	.	+	0	ID=KSG66_03800;gene=nosA;locus_tag=KSG66_03800;inference=COORDINATES: similar to AA sequence:RefSeq:NP_388644.2;transl_table=11;product=nitric oxide synthase;protein_id=PRJNA739080:KSG66_03800;
CP077106	GenBank	CDS	753243	753515	.	-	0	ID=KSG66_03805;locus_tag=KSG66_03805;inference=COORDINATES: similar to AA sequence:RefSeq:WP_012117064.1;transl_table=11;product=acylphosphatase;protein_id=PRJNA739080:KSG66_03805;
CP077106	GenBank	CDS	753583	754242	.	+	0	ID=KSG66_03810;locus_tag=KSG66_03810;inference=COORDINATES: similar to AA sequence:RefSeq:WP_017419099.1;transl_table=11;product=MOSC domain-containing protein;protein_id=PRJNA739080:KSG66_03810;
CP077106	GenBank	CDS	754282	754416	.	-	0	ID=KSG66_03815;locus_tag=KSG66_03815;inference=COORDINATES: similar to AA sequence:RefSeq:WP_003155609.1;transl_table=11;product=YflJ family protein;protein_id=PRJNA739080:KSG66_03815;
CP077106	GenBank	CDS	754595	754750	.	-	0	ID=KSG66_03820;locus_tag=KSG66_03820;inference=COORDINATES: similar to AA sequence:RefSeq:NP_388648.1;transl_table=11;product=hypothetical protein;protein_id=PRJNA739080:KSG66_03820;
CP077106	GenBank	CDS	754833	755144	.	-	0	ID=KSG66_03825;locus_tag=KSG66_03825;inference=COORDINATES: similar to AA sequence:RefSeq:WP_013351366.1;transl_table=11;product=DUF3243 domain-containing protein;protein_id=PRJNA739080:KSG66_03825;
CP077106	GenBank	CDS	755201	755950	.	-	0	ID=KSG66_03830;gene=map;locus_tag=KSG66_03830;inference=COORDINATES: similar to AA sequence:RefSeq:NP_388650.1;transl_table=11;product=type I methionyl aminopeptidase;protein_id=PRJNA739080:KSG66_03830;
CP077106	GenBank	CDS	756115	757497	.	+	0	ID=KSG66_03835;gene=nagE;locus_tag=KSG66_03835;inference=COORDINATES: similar to AA sequence:RefSeq:WP_017419100.1;transl_table=11;product=N-acetylglucosamine-specific PTS transporter subunit IIBC;protein_id=PRJNA739080:KSG66_03835;
CP077106	GenBank	CDS	757625	758068	.	+	0	ID=KSG66_03840;locus_tag=KSG66_03840;inference=COORDINATES: similar to AA sequence:RefSeq:WP_014417182.1;transl_table=11;product=YfmQ family protein;protein_id=PRJNA739080:KSG66_03840;
CP077106	GenBank	CDS	758109	760046	.	-	0	ID=KSG66_03845;locus_tag=KSG66_03845;inference=COORDINATES: similar to AA sequence:RefSeq:WP_017419102.1;transl_table=11;product=LTA synthase family protein;protein_id=PRJNA739080:KSG66_03845;
CP077106	GenBank	CDS	760293	760670	.	+	0	ID=KSG66_03850;locus_tag=KSG66_03850;inference=COORDINATES: similar to AA sequence:RefSeq:WP_015388545.1;transl_table=11;product=DUF1992 domain-containing protein;protein_id=PRJNA739080:KSG66_03850;
CP077106	GenBank	CDS	760680	761111	.	-	0	ID=KSG66_03855;locus_tag=KSG66_03855;inference=COORDINATES: similar to AA sequence:RefSeq:WP_003234154.1;transl_table=11;product=Hsp20/alpha crystallin family protein;protein_id=PRJNA739080:KSG66_03855;
CP077106	GenBank	CDS	761127	761369	.	-	0	ID=KSG66_03860;locus_tag=KSG66_03860;inference=COORDINATES: similar to AA sequence:RefSeq:WP_003155595.1;transl_table=11;product=spore germination protein;protein_id=PRJNA739080:KSG66_03860;
CP077106	GenBank	CDS	761384	761644	.	-	0	ID=KSG66_03865;locus_tag=KSG66_03865;inference=COORDINATES: similar to AA sequence:RefSeq:NP_388438.1;transl_table=11;product=spore germination protein;protein_id=PRJNA739080:KSG66_03865;
CP077106	GenBank	CDS	761915	763330	.	+	0	ID=KSG66_03870;gene=treP;locus_tag=KSG66_03870;inference=COORDINATES: similar to AA sequence:RefSeq:WP_014417186.1;transl_table=11;product=PTS system trehalose-specific EIIBC component;protein_id=PRJNA739080:KSG66_03870;
CP077106	GenBank	CDS	763406	765091	.	+	0	ID=KSG66_03875;gene=treC;locus_tag=KSG66_03875;inference=COORDINATES: similar to AA sequence:RefSeq:WP_015417026.1;transl_table=11;product=alpha,alpha-phosphotrehalase;protein_id=PRJNA739080:KSG66_03875;
CP077106	GenBank	CDS	765113	765829	.	+	0	ID=KSG66_03880;gene=treR;locus_tag=KSG66_03880;inference=COORDINATES: similar to AA sequence:RefSeq:NP_388663.1;transl_table=11;product=trehalose operon repressor;protein_id=PRJNA739080:KSG66_03880;
CP077106	GenBank	CDS	765963	766628	.	+	0	ID=KSG66_03885;locus_tag=KSG66_03885;inference=COORDINATES: similar to AA sequence:RefSeq:NP_388664.1;transl_table=11;product=NAD(P)H-dependent oxidoreductase;protein_id=PRJNA739080:KSG66_03885;
CP077106	GenBank	CDS	766664	767425	.	-	0	ID=KSG66_03890;locus_tag=KSG66_03890;inference=COORDINATES: similar to AA sequence:RefSeq:WP_017419109.1;transl_table=11;product=YibE/F family protein;protein_id=PRJNA739080:KSG66_03890;
CP077106	GenBank	CDS	767422	768561	.	-	0	ID=KSG66_03895;locus_tag=KSG66_03895;inference=COORDINATES: similar to AA sequence:RefSeq:WP_016936774.1;transl_table=11;product=YibE/F family protein;protein_id=PRJNA739080:KSG66_03895;
CP077106	GenBank	CDS	768771	773063	.	-	0	ID=KSG66_03900;locus_tag=KSG66_03900;inference=COORDINATES: similar to AA sequence:RefSeq:NP_388665.1;transl_table=11;product=multifunctional 2',3'-cyclic-nucleotide 2'-phosphodiesterase/3'-nucleotidase/5'-nucleotidase;protein_id=PRJNA739080:KSG66_03900;
CP077106	GenBank	CDS	773284	773799	.	+	0	ID=KSG66_03905;locus_tag=KSG66_03905;inference=COORDINATES: similar to AA sequence:RefSeq:WP_003328639.1;transl_table=11;product=type 1 glutamine amidotransferase;protein_id=PRJNA739080:KSG66_03905;
CP077106	GenBank	CDS	773820	774851	.	-	0	ID=KSG66_03910;locus_tag=KSG66_03910;inference=COORDINATES: similar to AA sequence:RefSeq:WP_003155576.1;transl_table=11;product=LacI family DNA-binding transcriptional regulator;protein_id=PRJNA739080:KSG66_03910;
CP077106	GenBank	CDS	774988	775872	.	-	0	ID=KSG66_03915;locus_tag=KSG66_03915;inference=COORDINATES: similar to AA sequence:RefSeq:WP_014720860.1;transl_table=11;product=shikimate dehydrogenase;protein_id=PRJNA739080:KSG66_03915;
CP077106	GenBank	CDS	775938	776699	.	-	0	ID=KSG66_03920;gene=aroD;locus_tag=KSG66_03920;inference=COORDINATES: similar to AA sequence:RefSeq:WP_003155574.1;transl_table=11;product=type I 3-dehydroquinate dehydratase;protein_id=PRJNA739080:KSG66_03920;
CP077106	GenBank	CDS	776726	777919	.	-	0	ID=KSG66_03925;locus_tag=KSG66_03925;inference=COORDINATES: similar to AA sequence:RefSeq:WP_014417196.1;transl_table=11;product=MFS transporter;protein_id=PRJNA739080:KSG66_03925;
CP077106	GenBank	CDS	778252	778467	.	-	0	ID=KSG66_03930;locus_tag=KSG66_03930;inference=COORDINATES: similar to AA sequence:RefSeq:NP_388668.1;transl_table=11;product=DUF1128 domain-containing protein;protein_id=PRJNA739080:KSG66_03930;
CP077106	GenBank	CDS	778623	779096	.	+	0	ID=KSG66_03935;locus_tag=KSG66_03935;inference=COORDINATES: similar to AA sequence:RefSeq:WP_003243480.1;transl_table=11;product=low molecular weight phosphotyrosine protein phosphatase;protein_id=PRJNA739080:KSG66_03935;
CP077106	GenBank	CDS	779110	779436	.	+	0	ID=KSG66_03940;locus_tag=KSG66_03940;inference=COORDINATES: similar to AA sequence:RefSeq:WP_007408508.1;transl_table=11;product=hypothetical protein;protein_id=PRJNA739080:KSG66_03940;
CP077106	GenBank	CDS	779448	780287	.	+	0	ID=KSG66_03945;locus_tag=KSG66_03945;inference=COORDINATES: similar to AA sequence:RefSeq:WP_003155567.1;transl_table=11;product=YihY family inner membrane protein;protein_id=PRJNA739080:KSG66_03945;
CP077106	GenBank	CDS	780474	781631	.	-	0	ID=KSG66_03950;locus_tag=KSG66_03950;inference=COORDINATES: similar to AA sequence:RefSeq:NP_388672.1;transl_table=11;product=MFS transporter;protein_id=PRJNA739080:KSG66_03950;
CP077106	GenBank	CDS	781809	782864	.	+	0	ID=KSG66_03955;gene=cax;locus_tag=KSG66_03955;inference=COORDINATES: similar to AA sequence:RefSeq:NP_388673.1;transl_table=11;product=calcium/proton exchanger;protein_id=PRJNA739080:KSG66_03955;
CP077106	GenBank	CDS	782935	783729	.	+	0	ID=KSG66_03960;locus_tag=KSG66_03960;inference=COORDINATES: similar to AA sequence:RefSeq:NP_388674.1;transl_table=11;product=YfkD family protein;protein_id=PRJNA739080:KSG66_03960;
CP077106	GenBank	CDS	783758	784591	.	-	0	ID=KSG66_03965;locus_tag=KSG66_03965;inference=COORDINATES: similar to AA sequence:RefSeq:WP_017419118.1;transl_table=11;product=mechanosensitive ion channel family protein;protein_id=PRJNA739080:KSG66_03965;
CP077106	GenBank	CDS	784598	785719	.	-	0	ID=KSG66_03970;gene=yfkAB;locus_tag=KSG66_03970;inference=COORDINATES: similar to AA sequence:RefSeq:WP_017419119.1;transl_table=11;product=radical SAM/CxCxxxxC motif protein YfkAB;protein_id=PRJNA739080:KSG66_03970;
CP077106	GenBank	CDS	785866	786051	.	+	0	ID=KSG66_03975;locus_tag=KSG66_03975;inference=COORDINATES: similar to AA sequence:RefSeq:NP_388678.1;transl_table=11;product=hypothetical protein;protein_id=PRJNA739080:KSG66_03975;
CP077106	GenBank	CDS	786153	786944	.	+	0	ID=KSG66_03980;gene=pdaA;locus_tag=KSG66_03980;inference=COORDINATES: similar to AA sequence:RefSeq:NP_388679.1;transl_table=11;product=delta-lactam-biosynthetic de-N-acetylase;protein_id=PRJNA739080:KSG66_03980;
CP077106	GenBank	CDS	787155	788075	.	+	0	ID=KSG66_03985;locus_tag=KSG66_03985;inference=COORDINATES: similar to AA sequence:RefSeq:WP_041817242.1;transl_table=11;product=ABC transporter ATP-binding protein;protein_id=PRJNA739080:KSG66_03985;
CP077106	GenBank	CDS	788068	788805	.	+	0	ID=KSG66_03990;locus_tag=KSG66_03990;inference=COORDINATES: similar to AA sequence:RefSeq:WP_000247732.1;transl_table=11;product=ABC transporter permease;protein_id=PRJNA739080:KSG66_03990;
CP077106	GenBank	CDS	788902	789501	.	+	0	ID=KSG66_03995;locus_tag=KSG66_03995;inference=COORDINATES: similar to AA sequence:RefSeq:WP_000010576.1;transl_table=11;product=undecaprenyl-diphosphatase;protein_id=PRJNA739080:KSG66_03995;
CP077106	GenBank	CDS	789874	790587	.	+	0	ID=KSG66_04000;locus_tag=KSG66_04000;inference=COORDINATES: similar to AA sequence:RefSeq:WP_002159510.1;transl_table=11;product=response regulator transcription factor;protein_id=PRJNA739080:KSG66_04000;
CP077106	GenBank	CDS	790577	791602	.	+	0	ID=KSG66_04005;locus_tag=KSG66_04005;inference=COORDINATES: similar to AA sequence:RefSeq:WP_014417207.1;transl_table=11;product=HAMP domain-containing histidine kinase;protein_id=PRJNA739080:KSG66_04005;
CP077106	GenBank	CDS	791709	792569	.	-	0	ID=KSG66_04010;locus_tag=KSG66_04010;inference=COORDINATES: similar to AA sequence:RefSeq:NP_388680.2;transl_table=11;product=NAD(P)-dependent oxidoreductase;protein_id=PRJNA739080:KSG66_04010;
CP077106	GenBank	CDS	792620	793267	.	-	0	ID=KSG66_04015;locus_tag=KSG66_04015;inference=COORDINATES: similar to AA sequence:RefSeq:WP_007610084.1;transl_table=11;product=hypothetical protein;protein_id=PRJNA739080:KSG66_04015;
CP077106	GenBank	CDS	793331	794290	.	-	0	ID=KSG66_04020;gene=corA;locus_tag=KSG66_04020;inference=COORDINATES: similar to AA sequence:RefSeq:NP_388681.1;transl_table=11;product=magnesium/cobalt transporter CorA;protein_id=PRJNA739080:KSG66_04020;
CP077106	GenBank	CDS	794397	795260	.	+	0	ID=KSG66_04025;locus_tag=KSG66_04025;inference=COORDINATES: similar to AA sequence:RefSeq:NP_388682.1;transl_table=11;product=DNA-3-methyladenine glycosylase;protein_id=PRJNA739080:KSG66_04025;
CP077106	GenBank	CDS	795389	796789	.	+	0	ID=KSG66_04030;gene=rlmD;locus_tag=KSG66_04030;inference=COORDINATES: similar to AA sequence:RefSeq:NP_388683.1;transl_table=11;product=23S rRNA (uracil(1939)-C(5))-methyltransferase RlmD;protein_id=PRJNA739080:KSG66_04030;
CP077106	GenBank	CDS	797555	797854	.	+	0	ID=KSG66_04035;locus_tag=KSG66_04035;inference=COORDINATES: similar to AA sequence:RefSeq:WP_007408521.1;transl_table=11;product=YfzA family protein;protein_id=PRJNA739080:KSG66_04035;
CP077106	GenBank	CDS	798736	799719	.	+	0	ID=KSG66_04040;locus_tag=KSG66_04040;inference=COORDINATES: similar to AA sequence:RefSeq:WP_007408522.1;transl_table=11;product=tRNA-dihydrouridine synthase;protein_id=PRJNA739080:KSG66_04040;
CP077106	GenBank	CDS	799865	800365	.	+	0	ID=KSG66_04045;locus_tag=KSG66_04045;inference=COORDINATES: similar to AA sequence:RefSeq:WP_007408523.1;transl_table=11;product=hypothetical protein;protein_id=PRJNA739080:KSG66_04045;
CP077106	GenBank	CDS	800622	801623	.	+	0	ID=KSG66_04050;gene=acoA;locus_tag=KSG66_04050;inference=COORDINATES: similar to AA sequence:RefSeq:NP_388687.1;transl_table=11;product=acetoin:2,6-dichlorophenolindophenol oxidoreductase subunit alpha;protein_id=PRJNA739080:KSG66_04050;
CP077106	GenBank	CDS	801625	802653	.	+	0	ID=KSG66_04055;gene=acoB;locus_tag=KSG66_04055;inference=COORDINATES: similar to AA sequence:RefSeq:NP_388688.1;transl_table=11;product=acetoin:2,6-dichlorophenolindophenol oxidoreductase subunit beta;protein_id=PRJNA739080:KSG66_04055;
CP077106	GenBank	CDS	802668	803861	.	+	0	ID=KSG66_04060;locus_tag=KSG66_04060;inference=COORDINATES: similar to AA sequence:RefSeq:WP_003244059.1;transl_table=11;product=2-oxo acid dehydrogenase subunit E2;protein_id=PRJNA739080:KSG66_04060;
CP077106	GenBank	CDS	803876	805255	.	+	0	ID=KSG66_04065;gene=lpdA;locus_tag=KSG66_04065;inference=COORDINATES: similar to AA sequence:RefSeq:WP_012117093.1;transl_table=11;product=dihydrolipoyl dehydrogenase;protein_id=PRJNA739080:KSG66_04065;
CP077106	GenBank	CDS	805362	807170	.	+	0	ID=KSG66_04070;locus_tag=KSG66_04070;inference=COORDINATES: similar to AA sequence:RefSeq:WP_016936744.1;transl_table=11;product=sigma-54-dependent Fis family transcriptional regulator;protein_id=PRJNA739080:KSG66_04070;
CP077106	GenBank	CDS	807236	807418	.	+	0	ID=KSG66_04075;locus_tag=KSG66_04075;inference=COORDINATES: similar to AA sequence:RefSeq:WP_013351413.1;transl_table=11;product=H-type small acid-soluble spore protein;protein_id=PRJNA739080:KSG66_04075;
CP077106	GenBank	CDS	807589	808938	.	+	0	ID=KSG66_04080;gene=glvA;locus_tag=KSG66_04080;inference=COORDINATES: similar to AA sequence:RefSeq:NP_388699.1;transl_table=11;product=maltose-6'-phosphate glucosidase;protein_id=PRJNA739080:KSG66_04080;
CP077106	GenBank	CDS	809007	809768	.	+	0	ID=KSG66_04085;locus_tag=KSG66_04085;inference=COORDINATES: similar to AA sequence:RefSeq:WP_016936741.1;transl_table=11;product=MurR/RpiR family transcriptional regulator;protein_id=PRJNA739080:KSG66_04085;
CP077106	GenBank	CDS	809785	811371	.	+	0	ID=KSG66_04090;locus_tag=KSG66_04090;inference=COORDINATES: similar to AA sequence:RefSeq:WP_014471579.1;transl_table=11;product=alpha-glucoside-specific PTS transporter subunit IIBC;protein_id=PRJNA739080:KSG66_04090;
CP077106	GenBank	CDS	814159	815892	.	+	0	ID=KSG66_04100;locus_tag=KSG66_04100;inference=COORDINATES: similar to AA sequence:RefSeq:WP_007408532.1;transl_table=11;product=ABC transporter ATP-binding protein/permease;protein_id=PRJNA739080:KSG66_04100;
CP077106	GenBank	CDS	815873	817690	.	+	0	ID=KSG66_04105;locus_tag=KSG66_04105;inference=COORDINATES: similar to AA sequence:RefSeq:WP_007610119.1;transl_table=11;product=ABC transporter ATP-binding protein/permease;protein_id=PRJNA739080:KSG66_04105;
CP077106	GenBank	CDS	817857	818261	.	+	0	ID=KSG66_04110;locus_tag=KSG66_04110;inference=COORDINATES: similar to AA sequence:RefSeq:WP_019713655.1;transl_table=11;product=DoxX family protein;protein_id=PRJNA739080:KSG66_04110;
CP077106	GenBank	CDS	818278	819135	.	+	0	ID=KSG66_04115;locus_tag=KSG66_04115;inference=COORDINATES: similar to AA sequence:RefSeq:NP_388705.2;transl_table=11;product=VOC family protein;protein_id=PRJNA739080:KSG66_04115;
CP077106	GenBank	CDS	819498	820445	.	+	0	ID=KSG66_04120;gene=cyoE;locus_tag=KSG66_04120;inference=COORDINATES: similar to AA sequence:RefSeq:WP_012117103.1;transl_table=11;product=heme o synthase;protein_id=PRJNA739080:KSG66_04120;
CP077106	GenBank	CDS	820483	821034	.	-	0	ID=KSG66_04125;locus_tag=KSG66_04125;inference=COORDINATES: similar to AA sequence:RefSeq:WP_003155523.1;transl_table=11;product=PadR family transcriptional regulator;protein_id=PRJNA739080:KSG66_04125;
CP077106	GenBank	CDS	821249	821851	.	+	0	ID=KSG66_04130;locus_tag=KSG66_04130;inference=COORDINATES: similar to AA sequence:RefSeq:WP_012117105.1;transl_table=11;product=NAD(P)H-dependent oxidoreductase;protein_id=PRJNA739080:KSG66_04130;
CP077106	GenBank	CDS	821842	822930	.	+	0	ID=KSG66_04135;locus_tag=KSG66_04135;inference=COORDINATES: similar to AA sequence:RefSeq:WP_003155518.1;transl_table=11;product=acyltransferase family protein;protein_id=PRJNA739080:KSG66_04135;
CP077106	GenBank	CDS	823187	825598	.	+	0	ID=KSG66_04140;locus_tag=KSG66_04140;inference=COORDINATES: similar to AA sequence:RefSeq:WP_003155516.1;transl_table=11;product=phosphoenolpyruvate synthase;protein_id=PRJNA739080:KSG66_04140;
CP077106	GenBank	CDS	825621	825893	.	+	0	ID=KSG66_04145;locus_tag=KSG66_04145;inference=COORDINATES: similar to AA sequence:RefSeq:WP_013351425.1;transl_table=11;product=barstar family protein;protein_id=PRJNA739080:KSG66_04145;
CP077106	GenBank	CDS	825919	826461	.	+	0	ID=KSG66_04150;gene=bstA;locus_tag=KSG66_04150;inference=COORDINATES: similar to AA sequence:RefSeq:WP_014304652.1;transl_table=11;product=bacillithiol transferase BstA;protein_id=PRJNA739080:KSG66_04150;
CP077106	GenBank	CDS	826421	828013	.	-	0	ID=KSG66_04155;locus_tag=KSG66_04155;inference=COORDINATES: similar to AA sequence:RefSeq:WP_017419142.1;transl_table=11;product=MFS transporter;protein_id=PRJNA739080:KSG66_04155;
CP077106	GenBank	CDS	828122	828604	.	-	0	ID=KSG66_04160;locus_tag=KSG66_04160;inference=COORDINATES: similar to AA sequence:RefSeq:WP_007408546.1;transl_table=11;product=MarR family transcriptional regulator;protein_id=PRJNA739080:KSG66_04160;
CP077106	GenBank	CDS	828773	831343	.	+	0	ID=KSG66_04165;gene=mprF;locus_tag=KSG66_04165;inference=COORDINATES: similar to AA sequence:RefSeq:WP_016936725.1;transl_table=11;product=bifunctional lysylphosphatidylglycerol flippase/synthetase MprF;protein_id=PRJNA739080:KSG66_04165;
CP077106	GenBank	CDS	831438	832322	.	+	0	ID=KSG66_04170;locus_tag=KSG66_04170;inference=COORDINATES: similar to AA sequence:RefSeq:WP_015239425.1;transl_table=11;product=PhzF family phenazine biosynthesis isomerase;protein_id=PRJNA739080:KSG66_04170;
CP077106	GenBank	CDS	832399	832983	.	+	0	ID=KSG66_04175;locus_tag=KSG66_04175;inference=COORDINATES: similar to AA sequence:RefSeq:WP_007408549.1;transl_table=11;product=nitroreductase;protein_id=PRJNA739080:KSG66_04175;
CP077106	GenBank	CDS	833023	833214	.	-	0	ID=KSG66_04180;locus_tag=KSG66_04180;inference=COORDINATES: similar to AA sequence:RefSeq:NP_388730.1;transl_table=11;product=YfhD family protein;protein_id=PRJNA739080:KSG66_04180;
CP077106	GenBank	CDS	833285	833395	.	-	0	ID=KSG66_04185;locus_tag=KSG66_04185;inference=COORDINATES: similar to AA sequence:RefSeq:NP_388731.1;transl_table=11;product=YfhE family protein;protein_id=PRJNA739080:KSG66_04185;
CP077106	GenBank	CDS	833453	834352	.	-	0	ID=KSG66_04190;locus_tag=KSG66_04190;inference=COORDINATES: similar to AA sequence:RefSeq:WP_003155503.1;transl_table=11;product=TIGR01777 family oxidoreductase;protein_id=PRJNA739080:KSG66_04190;
CP077106	GenBank	CDS	834444	835235	.	+	0	ID=KSG66_04195;gene=recX;locus_tag=KSG66_04195;inference=COORDINATES: similar to AA sequence:RefSeq:NP_388733.1;transl_table=11;product=recombination regulator RecX;protein_id=PRJNA739080:KSG66_04195;
CP077106	GenBank	CDS	835242	835556	.	+	0	ID=KSG66_04200;locus_tag=KSG66_04200;inference=COORDINATES: similar to AA sequence:RefSeq:WP_007408553.1;transl_table=11;product=YfhH family protein;protein_id=PRJNA739080:KSG66_04200;
CP077106	GenBank	CDS	835701	836894	.	+	0	ID=KSG66_04205;locus_tag=KSG66_04205;inference=COORDINATES: similar to AA sequence:RefSeq:NP_388735.1;transl_table=11;product=MFS transporter;protein_id=PRJNA739080:KSG66_04205;
CP077106	GenBank	CDS	836934	837323	.	-	0	ID=KSG66_04210;locus_tag=KSG66_04210;inference=COORDINATES: similar to AA sequence:RefSeq:WP_015388525.1;transl_table=11;product=YbfJ family protein;protein_id=PRJNA739080:KSG66_04210;
CP077106	GenBank	CDS	837286	838197	.	-	0	ID=KSG66_04215;locus_tag=KSG66_04215;inference=COORDINATES: similar to AA sequence:RefSeq:WP_014417237.1;transl_table=11;product=serine protease;protein_id=PRJNA739080:KSG66_04215;
CP077106	GenBank	CDS	838343	838495	.	-	0	ID=KSG66_04220;locus_tag=KSG66_04220;inference=COORDINATES: similar to AA sequence:RefSeq:YP_054573.1;transl_table=11;product=small, acid-soluble spore protein K;protein_id=PRJNA739080:KSG66_04220;
CP077106	GenBank	CDS	838619	838888	.	+	0	ID=KSG66_04225;locus_tag=KSG66_04225;inference=COORDINATES: similar to AA sequence:RefSeq:WP_003155492.1;transl_table=11;product=YfhJ family protein;protein_id=PRJNA739080:KSG66_04225;
CP077106	GenBank	CDS	839020	839547	.	+	0	ID=KSG66_04230;locus_tag=KSG66_04230;inference=COORDINATES: similar to AA sequence:RefSeq:WP_003155490.1;transl_table=11;product=SH3 domain-containing protein;protein_id=PRJNA739080:KSG66_04230;
CP077106	GenBank	CDS	839633	839968	.	+	0	ID=KSG66_04235;locus_tag=KSG66_04235;inference=COORDINATES: similar to AA sequence:RefSeq:WP_017419152.1;transl_table=11;product=SdpI family protein;protein_id=PRJNA739080:KSG66_04235;
CP077106	GenBank	CDS	839961	840821	.	+	0	ID=KSG66_04240;locus_tag=KSG66_04240;inference=COORDINATES: similar to AA sequence:RefSeq:WP_014417240.1;transl_table=11;product=alpha/beta hydrolase;protein_id=PRJNA739080:KSG66_04240;
CP077106	GenBank	CDS	841033	842013	.	+	0	ID=KSG66_04245;locus_tag=KSG66_04245;inference=COORDINATES: similar to AA sequence:RefSeq:WP_015239432.1;transl_table=11;product=glycosyltransferase family 2 protein;protein_id=PRJNA739080:KSG66_04245;
CP077106	GenBank	CDS	842050	844635	.	+	0	ID=KSG66_04250;locus_tag=KSG66_04250;inference=COORDINATES: similar to AA sequence:RefSeq:WP_014417241.1;transl_table=11;product=YfhO family protein;protein_id=PRJNA739080:KSG66_04250;
CP077106	GenBank	CDS	844632	845615	.	-	0	ID=KSG66_04255;locus_tag=KSG66_04255;inference=COORDINATES: similar to AA sequence:RefSeq:NP_388742.1;transl_table=11;product=metal-dependent hydrolase;protein_id=PRJNA739080:KSG66_04255;
CP077106	GenBank	CDS	845841	846938	.	+	0	ID=KSG66_04260;gene=mutY;locus_tag=KSG66_04260;inference=COORDINATES: similar to AA sequence:RefSeq:WP_012117124.1;transl_table=11;product=A/G-specific adenine glycosylase;protein_id=PRJNA739080:KSG66_04260;
CP077106	GenBank	CDS	846945	847169	.	-	0	ID=KSG66_04265;locus_tag=KSG66_04265;inference=COORDINATES: similar to AA sequence:RefSeq:NP_388744.1;transl_table=11;product=hypothetical protein;protein_id=PRJNA739080:KSG66_04265;
CP077106	GenBank	CDS	847251	848003	.	+	0	ID=KSG66_04270;gene=fabL;locus_tag=KSG66_04270;inference=COORDINATES: similar to AA sequence:RefSeq:NP_388745.1;transl_table=11;product=enoyl-[acyl-carrier-protein] reductase FabL;protein_id=PRJNA739080:KSG66_04270;
CP077106	GenBank	CDS	848069	848239	.	+	0	ID=KSG66_04275;locus_tag=KSG66_04275;inference=COORDINATES: similar to AA sequence:RefSeq:NP_388746.1;transl_table=11;product=gamma-type small acid-soluble spore protein;protein_id=PRJNA739080:KSG66_04275;
CP077106	GenBank	CDS	848399	848665	.	+	0	ID=KSG66_04280;locus_tag=KSG66_04280;inference=COORDINATES: similar to AA sequence:RefSeq:WP_014471626.1;transl_table=11;product=hypothetical protein;protein_id=PRJNA739080:KSG66_04280;
CP077106	GenBank	CDS	848801	849331	.	+	0	ID=KSG66_04285;locus_tag=KSG66_04285;inference=COORDINATES: similar to AA sequence:RefSeq:NP_388748.3;transl_table=11;product=DUF402 domain-containing protein;protein_id=PRJNA739080:KSG66_04285;
CP077106	GenBank	CDS	849413	851155	.	+	0	ID=KSG66_04290;locus_tag=KSG66_04290;inference=COORDINATES: similar to AA sequence:RefSeq:NP_388749.2;transl_table=11;product=ABC transporter ATP-binding protein/permease;protein_id=PRJNA739080:KSG66_04290;
CP077106	GenBank	CDS	851235	852299	.	-	0	ID=KSG66_04295;locus_tag=KSG66_04295;inference=COORDINATES: similar to AA sequence:RefSeq:WP_003155468.1;transl_table=11;product=aromatic acid exporter family protein;protein_id=PRJNA739080:KSG66_04295;
CP077106	GenBank	CDS	852510	853799	.	-	0	ID=KSG66_04300;locus_tag=KSG66_04300;inference=COORDINATES: similar to AA sequence:RefSeq:WP_007408567.1;transl_table=11;product=glutamate-1-semialdehyde 2,1-aminomutase;protein_id=PRJNA739080:KSG66_04300;
CP077106	GenBank	CDS	853959	854432	.	+	0	ID=KSG66_04305;gene=bcp;locus_tag=KSG66_04305;inference=COORDINATES: similar to AA sequence:RefSeq:WP_007610192.1;transl_table=11;product=thioredoxin-dependent thiol peroxidase;protein_id=PRJNA739080:KSG66_04305;
CP077106	GenBank	CDS	854557	854994	.	+	0	ID=KSG66_04310;gene=perR;locus_tag=KSG66_04310;inference=COORDINATES: similar to AA sequence:RefSeq:NP_388753.1;transl_table=11;product=peroxide-responsive transcriptional repressor PerR;protein_id=PRJNA739080:KSG66_04310;
CP077106	GenBank	CDS	855029	855382	.	-	0	ID=KSG66_04315;locus_tag=KSG66_04315;inference=COORDINATES: similar to AA sequence:RefSeq:YP_054575.1;transl_table=11;product=YgzB family protein;protein_id=PRJNA739080:KSG66_04315;
CP077106	GenBank	CDS	855585	856469	.	+	0	ID=KSG66_04320;locus_tag=KSG66_04320;inference=COORDINATES: similar to AA sequence:RefSeq:WP_013351504.1;transl_table=11;product=hypothetical protein;protein_id=PRJNA739080:KSG66_04320;
CP077106	GenBank	rRNA	856698	858247	.	+	.	ID=KSG66_04325;locus_tag=KSG66_04325;product=16S ribosomal RNA;inference=COORDINATES: nucleotide motif:Rfam:12.0:RF00177;db_xref=RFAM:RF00177;
CP077106	GenBank	rRNA	858481	861418	.	+	.	ID=KSG66_04330;locus_tag=KSG66_04330;product=23S ribosomal RNA;inference=COORDINATES: nucleotide motif:Rfam:12.0:RF02541;db_xref=RFAM:RF02541;
CP077106	GenBank	rRNA	861522	861637	.	+	.	ID=KSG66_04335;gene=rrf;locus_tag=KSG66_04335;product=5S ribosomal RNA;inference=COORDINATES: nucleotide motif:Rfam:12.0:RF00001;db_xref=RFAM:RF00001;
CP077106	GenBank	tRNA	861647	861721	.	+	.	ID=KSG66_04340;locus_tag=KSG66_04340;product=tRNA-Asn;inference=COORDINATES: profile:tRNAscan-SE:2.0.7;anticodon=(pos:861679..861681,aa:Asn,seq:gtt);
CP077106	GenBank	tRNA	861727	861817	.	+	.	ID=KSG66_04345;locus_tag=KSG66_04345;product=tRNA-Ser;inference=COORDINATES: profile:tRNAscan-SE:2.0.7;anticodon=(pos:861761..861763,aa:Ser,seq:gga);
CP077106	GenBank	tRNA	861854	861925	.	+	.	ID=KSG66_04350;locus_tag=KSG66_04350;product=tRNA-Glu;inference=COORDINATES: profile:tRNAscan-SE:2.0.7;anticodon=(pos:861887..861889,aa:Glu,seq:ttc);
CP077106	GenBank	tRNA	861936	862011	.	+	.	ID=KSG66_04355;locus_tag=KSG66_04355;product=tRNA-Val;inference=COORDINATES: profile:tRNAscan-SE:2.0.7;anticodon=(pos:861969..861971,aa:Val,seq:tac);
CP077106	GenBank	tRNA	862019	862095	.	+	.	ID=KSG66_04360;locus_tag=KSG66_04360;product=tRNA-Met;inference=COORDINATES: profile:tRNAscan-SE:2.0.7;anticodon=(pos:862053..862055,aa:Met,seq:cat);
CP077106	GenBank	tRNA	862104	862180	.	+	.	ID=KSG66_04365;locus_tag=KSG66_04365;product=tRNA-Asp;inference=COORDINATES: profile:tRNAscan-SE:2.0.7;anticodon=(pos:862138..862140,aa:Asp,seq:gtc);
CP077106	GenBank	tRNA	862191	862266	.	+	.	ID=KSG66_04370;locus_tag=KSG66_04370;product=tRNA-Phe;inference=COORDINATES: profile:tRNAscan-SE:2.0.7;anticodon=(pos:862224..862226,aa:Phe,seq:gaa);
CP077106	GenBank	tRNA	862270	862342	.	+	.	ID=KSG66_04375;locus_tag=KSG66_04375;product=tRNA-Thr;inference=COORDINATES: profile:tRNAscan-SE:2.0.7;anticodon=(pos:862303..862305,aa:Thr,seq:tgt);
CP077106	GenBank	tRNA	862354	862438	.	+	.	ID=KSG66_04380;locus_tag=KSG66_04380;product=tRNA-Tyr;inference=COORDINATES: profile:tRNAscan-SE:2.0.7;anticodon=(pos:862388..862390,aa:Tyr,seq:gta);
CP077106	GenBank	tRNA	862449	862522	.	+	.	ID=KSG66_04385;locus_tag=KSG66_04385;product=tRNA-Trp;inference=COORDINATES: profile:tRNAscan-SE:2.0.7;anticodon=(pos:862481..862483,aa:Trp,seq:cca);
CP077106	GenBank	tRNA	862552	862627	.	+	.	ID=KSG66_04390;locus_tag=KSG66_04390;product=tRNA-His;inference=COORDINATES: profile:tRNAscan-SE:2.0.7;anticodon=(pos:862585..862587,aa:His,seq:gtg);
CP077106	GenBank	tRNA	862637	862708	.	+	.	ID=KSG66_04395;locus_tag=KSG66_04395;product=tRNA-Gln;inference=COORDINATES: profile:tRNAscan-SE:2.0.7;anticodon=(pos:862669..862671,aa:Gln,seq:ttg);
CP077106	GenBank	tRNA	862761	862835	.	+	.	ID=KSG66_04400;locus_tag=KSG66_04400;product=tRNA-Gly;inference=COORDINATES: profile:tRNAscan-SE:2.0.7;anticodon=(pos:862793..862795,aa:Gly,seq:gcc);
CP077106	GenBank	tRNA	862842	862912	.	+	.	ID=KSG66_04405;locus_tag=KSG66_04405;product=tRNA-Cys;inference=COORDINATES: profile:tRNAscan-SE:2.0.7;anticodon=(pos:862874..862876,aa:Cys,seq:gca);
CP077106	GenBank	tRNA	862920	863008	.	+	.	ID=KSG66_04410;locus_tag=KSG66_04410;product=tRNA-Leu;inference=COORDINATES: profile:tRNAscan-SE:2.0.7;anticodon=(pos:862954..862956,aa:Leu,seq:taa);
CP077106	GenBank	tRNA	863254	863335	.	+	.	ID=KSG66_04415;locus_tag=KSG66_04415;product=tRNA-Leu;inference=COORDINATES: profile:tRNAscan-SE:2.0.7;anticodon=(pos:863288..863290,aa:Leu,seq:caa);
CP077106	GenBank	CDS	864777	865475	.	+	0	ID=KSG66_04425;locus_tag=KSG66_04425;inference=COORDINATES: similar to AA sequence:RefSeq:WP_016938459.1;transl_table=11;product=peptidase E;protein_id=PRJNA739080:KSG66_04425;
CP077106	GenBank	CDS	865757	867529	.	+	0	ID=KSG66_04430;gene=thiC;locus_tag=KSG66_04430;inference=COORDINATES: similar to AA sequence:RefSeq:NP_388759.2;transl_table=11;product=phosphomethylpyrimidine synthase ThiC;protein_id=PRJNA739080:KSG66_04430;
CP077106	GenBank	CDS	867570	868925	.	-	0	ID=KSG66_04435;locus_tag=KSG66_04435;inference=COORDINATES: similar to AA sequence:RefSeq:NP_388760.2;transl_table=11;product=FAD-binding oxidoreductase;protein_id=PRJNA739080:KSG66_04435;
CP077106	GenBank	CDS	869185	869364	.	+	0	ID=KSG66_04440;locus_tag=KSG66_04440;inference=COORDINATES: similar to AA sequence:RefSeq:WP_015417079.1;transl_table=11;product=FbpB family small basic protein;protein_id=PRJNA739080:KSG66_04440;
CP077106	GenBank	CDS	869367	871088	.	+	0	ID=KSG66_04445;locus_tag=KSG66_04445;inference=COORDINATES: similar to AA sequence:RefSeq:WP_014417249.1;transl_table=11;product=ABC transporter substrate-binding protein;protein_id=PRJNA739080:KSG66_04445;
CP077106	GenBank	CDS	871157	872113	.	+	0	ID=KSG66_04450;locus_tag=KSG66_04450;inference=COORDINATES: similar to AA sequence:RefSeq:WP_003155429.1;transl_table=11;product=ABC transporter permease;protein_id=PRJNA739080:KSG66_04450;
CP077106	GenBank	CDS	872126	873031	.	+	0	ID=KSG66_04455;locus_tag=KSG66_04455;inference=COORDINATES: similar to AA sequence:RefSeq:WP_003155427.1;transl_table=11;product=ABC transporter permease;protein_id=PRJNA739080:KSG66_04455;
CP077106	GenBank	CDS	873028	874014	.	+	0	ID=KSG66_04460;locus_tag=KSG66_04460;inference=COORDINATES: similar to AA sequence:RefSeq:WP_007610216.1;transl_table=11;product=ABC transporter ATP-binding protein;protein_id=PRJNA739080:KSG66_04460;
CP077106	GenBank	CDS	874007	874972	.	+	0	ID=KSG66_04465;locus_tag=KSG66_04465;inference=COORDINATES: similar to AA sequence:RefSeq:WP_016938451.1;transl_table=11;product=ABC transporter ATP-binding protein;protein_id=PRJNA739080:KSG66_04465;
CP077106	GenBank	CDS	875044	876489	.	-	0	ID=KSG66_04470;gene=katA;locus_tag=KSG66_04470;inference=COORDINATES: similar to AA sequence:RefSeq:WP_003155420.1;transl_table=11;product=catalase KatA;protein_id=PRJNA739080:KSG66_04470;
CP077106	GenBank	CDS	876745	877680	.	+	0	ID=KSG66_04475;locus_tag=KSG66_04475;inference=COORDINATES: similar to AA sequence:RefSeq:WP_017417312.1;transl_table=11;product=amidohydrolase family protein;protein_id=PRJNA739080:KSG66_04475;
CP077106	GenBank	CDS	877903	878670	.	+	0	ID=KSG66_04480;locus_tag=KSG66_04480;inference=COORDINATES: similar to AA sequence:RefSeq:NP_388763.3;transl_table=11;product=ABC transporter ATP-binding protein;protein_id=PRJNA739080:KSG66_04480;
CP077106	GenBank	CDS	878686	879675	.	+	0	ID=KSG66_04485;locus_tag=KSG66_04485;inference=COORDINATES: similar to AA sequence:RefSeq:WP_007610242.1;transl_table=11;product=aliphatic sulfonate ABC transporter substrate-binding protein;protein_id=PRJNA739080:KSG66_04485;
CP077106	GenBank	CDS	879675	880508	.	+	0	ID=KSG66_04490;locus_tag=KSG66_04490;inference=COORDINATES: similar to AA sequence:RefSeq:WP_015417088.1;transl_table=11;product=ABC transporter permease;protein_id=PRJNA739080:KSG66_04490;
CP077106	GenBank	CDS	880533	881669	.	+	0	ID=KSG66_04495;gene=ssuD;locus_tag=KSG66_04495;inference=COORDINATES: similar to AA sequence:RefSeq:WP_016938445.1;transl_table=11;product=FMNH2-dependent alkanesulfonate monooxygenase;protein_id=PRJNA739080:KSG66_04495;
CP077106	GenBank	CDS	881844	882113	.	+	0	ID=KSG66_04500;gene=rpsN;locus_tag=KSG66_04500;inference=COORDINATES: similar to AA sequence:RefSeq:NP_388768.1;transl_table=11;product=30S ribosomal protein S14;protein_id=PRJNA739080:KSG66_04500;
CP077106	GenBank	CDS	882134	882601	.	-	0	ID=KSG66_04505;locus_tag=KSG66_04505;inference=COORDINATES: similar to AA sequence:RefSeq:WP_017417317.1;transl_table=11;product=hypothetical protein;protein_id=PRJNA739080:KSG66_04505;
CP077106	GenBank	CDS	882598	882801	.	-	0	ID=KSG66_04510;locus_tag=KSG66_04510;inference=COORDINATES: similar to AA sequence:RefSeq:WP_014469942.1;transl_table=11;product=helix-turn-helix transcriptional regulator;protein_id=PRJNA739080:KSG66_04510;
CP077106	GenBank	tRNA	882992	883065	.	+	.	ID=KSG66_04515;locus_tag=KSG66_04515;product=tRNA-Gly;inference=COORDINATES: profile:tRNAscan-SE:2.0.7;anticodon=(pos:883024..883026,aa:Gly,seq:tcc);
CP077106	GenBank	CDS	883155	883778	.	-	0	ID=KSG66_04520;locus_tag=KSG66_04520;inference=COORDINATES: similar to AA sequence:RefSeq:WP_003155405.1;transl_table=11;product=hypothetical protein;protein_id=PRJNA739080:KSG66_04520;
CP077106	GenBank	CDS	883863	885023	.	+	0	ID=KSG66_04525;gene=queG;locus_tag=KSG66_04525;inference=COORDINATES: similar to AA sequence:RefSeq:WP_014304676.1;transl_table=11;product=tRNA epoxyqueuosine(34) reductase QueG;protein_id=PRJNA739080:KSG66_04525;
CP077106	GenBank	CDS	885100	886011	.	+	0	ID=KSG66_04530;locus_tag=KSG66_04530;inference=COORDINATES: similar to AA sequence:RefSeq:WP_015239453.1;transl_table=11;product=amidase domain-containing protein;protein_id=PRJNA739080:KSG66_04530;
CP077106	GenBank	CDS	886048	886530	.	+	0	ID=KSG66_04535;gene=trmL;locus_tag=KSG66_04535;inference=COORDINATES: similar to AA sequence:RefSeq:WP_007610253.1;transl_table=11;product=tRNA (uridine(34)/cytosine(34)/5- carboxymethylaminomethyluridine(34)-2'-O)- methyltransferase TrmL;protein_id=PRJNA739080:KSG66_04535;
CP077106	GenBank	CDS	886668	887300	.	+	0	ID=KSG66_04540;locus_tag=KSG66_04540;inference=COORDINATES: similar to AA sequence:RefSeq:WP_007408428.1;transl_table=11;product=YhbD family protein;protein_id=PRJNA739080:KSG66_04540;
CP077106	GenBank	CDS	887291	888004	.	+	0	ID=KSG66_04545;locus_tag=KSG66_04545;inference=COORDINATES: similar to AA sequence:RefSeq:WP_017417324.1;transl_table=11;product=polymer-forming cytoskeletal protein;protein_id=PRJNA739080:KSG66_04545;
CP077106	GenBank	CDS	888016	888726	.	+	0	ID=KSG66_04550;locus_tag=KSG66_04550;inference=COORDINATES: similar to AA sequence:RefSeq:WP_015417096.1;transl_table=11;product=hypothetical protein;protein_id=PRJNA739080:KSG66_04550;
CP077106	GenBank	CDS	889085	890980	.	+	0	ID=KSG66_04555;gene=prkA;locus_tag=KSG66_04555;inference=COORDINATES: similar to AA sequence:RefSeq:NP_388778.1;transl_table=11;product=serine/threonine protein kinase PrkA;protein_id=PRJNA739080:KSG66_04555;
CP077106	GenBank	CDS	891171	892349	.	+	0	ID=KSG66_04560;gene=yhbH;locus_tag=KSG66_04560;inference=COORDINATES: similar to AA sequence:RefSeq:WP_013351616.1;transl_table=11;product=sporulation protein YhbH;protein_id=PRJNA739080:KSG66_04560;
CP077106	GenBank	CDS	892535	892999	.	+	0	ID=KSG66_04565;locus_tag=KSG66_04565;inference=COORDINATES: similar to AA sequence:RefSeq:WP_015388508.1;transl_table=11;product=MarR family transcriptional regulator;protein_id=PRJNA739080:KSG66_04565;
CP077106	GenBank	CDS	893036	893701	.	+	0	ID=KSG66_04570;locus_tag=KSG66_04570;inference=COORDINATES: similar to AA sequence:RefSeq:NP_388781.1;transl_table=11;product=HlyD family secretion protein;protein_id=PRJNA739080:KSG66_04570;
CP077106	GenBank	CDS	893796	895337	.	+	0	ID=KSG66_04575;locus_tag=KSG66_04575;inference=COORDINATES: similar to AA sequence:RefSeq:WP_003180032.1;transl_table=11;product=DHA2 family efflux MFS transporter permease subunit;protein_id=PRJNA739080:KSG66_04575;
CP077106	GenBank	CDS	895362	895895	.	+	0	ID=KSG66_04580;locus_tag=KSG66_04580;inference=COORDINATES: similar to AA sequence:RefSeq:WP_016938430.1;transl_table=11;product=NAD(P)H-dependent oxidoreductase;protein_id=PRJNA739080:KSG66_04580;
CP077106	GenBank	CDS	895908	896279	.	+	0	ID=KSG66_04585;locus_tag=KSG66_04585;inference=COORDINATES: similar to AA sequence:RefSeq:WP_013351621.1;transl_table=11;product=hypothetical protein;protein_id=PRJNA739080:KSG66_04585;
CP077106	GenBank	CDS	896754	897701	.	+	0	ID=KSG66_04595;locus_tag=KSG66_04595;inference=COORDINATES: similar to AA sequence:RefSeq:WP_003155377.1;transl_table=11;product=ABC transporter permease;protein_id=PRJNA739080:KSG66_04595;
CP077106	GenBank	CDS	897793	897993	.	-	0	ID=KSG66_04600;gene=cspB;locus_tag=KSG66_04600;inference=COORDINATES: similar to AA sequence:RefSeq:WP_003155376.1;transl_table=11;product=cold shock-like protein CspB;protein_id=PRJNA739080:KSG66_04600;
CP077106	GenBank	CDS	898376	899206	.	+	0	ID=KSG66_04605;locus_tag=KSG66_04605;inference=COORDINATES: similar to AA sequence:RefSeq:WP_015239459.1;transl_table=11;product=MetQ/NlpA family ABC transporter substrate-binding protein;protein_id=PRJNA739080:KSG66_04605;
CP077106	GenBank	CDS	899223	900302	.	-	0	ID=KSG66_04610;locus_tag=KSG66_04610;inference=COORDINATES: similar to AA sequence:RefSeq:WP_003244833.1;transl_table=11;product=diguanylate cyclase;protein_id=PRJNA739080:KSG66_04610;
CP077106	GenBank	CDS	900454	901845	.	+	0	ID=KSG66_04615;locus_tag=KSG66_04615;inference=COORDINATES: similar to AA sequence:RefSeq:NP_388794.1;transl_table=11;product=L-cystine transporter;protein_id=PRJNA739080:KSG66_04615;
CP077106	GenBank	CDS	901950	902621	.	-	0	ID=KSG66_04620;locus_tag=KSG66_04620;inference=COORDINATES: similar to AA sequence:RefSeq:WP_012117156.1;transl_table=11;product=hypothetical protein;protein_id=PRJNA739080:KSG66_04620;
CP077106	GenBank	CDS	902766	903305	.	+	0	ID=KSG66_04625;locus_tag=KSG66_04625;inference=COORDINATES: similar to AA sequence:RefSeq:WP_012117157.1;transl_table=11;product=YhcN/YlaJ family sporulation lipoprotein;protein_id=PRJNA739080:KSG66_04625;
CP077106	GenBank	CDS	903426	904328	.	+	0	ID=KSG66_04630;locus_tag=KSG66_04630;inference=COORDINATES: similar to AA sequence:RefSeq:WP_014417278.1;transl_table=11;product=hypothetical protein;protein_id=PRJNA739080:KSG66_04630;
CP077106	GenBank	CDS	904329	904994	.	-	0	ID=KSG66_04635;locus_tag=KSG66_04635;inference=COORDINATES: similar to AA sequence:RefSeq:WP_007408445.1;transl_table=11;product=spore coat protein;protein_id=PRJNA739080:KSG66_04635;
CP077106	GenBank	CDS	905188	907242	.	+	0	ID=KSG66_04640;locus_tag=KSG66_04640;inference=COORDINATES: similar to AA sequence:RefSeq:WP_003155353.1;transl_table=11;product=5'-nucleotidase C-terminal domain-containing protein;protein_id=PRJNA739080:KSG66_04640;
CP077106	GenBank	CDS	907239	907835	.	+	0	ID=KSG66_04645;locus_tag=KSG66_04645;inference=COORDINATES: similar to AA sequence:RefSeq:WP_007610277.1;transl_table=11;product=class D sortase;protein_id=PRJNA739080:KSG66_04645;
CP077106	GenBank	CDS	907832	908740	.	-	0	ID=KSG66_04650;locus_tag=KSG66_04650;inference=COORDINATES: similar to AA sequence:RefSeq:WP_017417335.1;transl_table=11;product=RluA family pseudouridine synthase;protein_id=PRJNA739080:KSG66_04650;
CP077106	GenBank	CDS	908850	909245	.	+	0	ID=KSG66_04655;locus_tag=KSG66_04655;inference=COORDINATES: similar to AA sequence:RefSeq:WP_015239467.1;transl_table=11;product=YhcU family protein;protein_id=PRJNA739080:KSG66_04655;
CP077106	GenBank	CDS	909376	909798	.	+	0	ID=KSG66_04660;locus_tag=KSG66_04660;inference=COORDINATES: similar to AA sequence:RefSeq:WP_007610283.1;transl_table=11;product=CBS domain-containing protein;protein_id=PRJNA739080:KSG66_04660;
CP077106	GenBank	CDS	909926	910615	.	+	0	ID=KSG66_04665;locus_tag=KSG66_04665;inference=COORDINATES: similar to AA sequence:RefSeq:WP_003155347.1;transl_table=11;product=HAD family hydrolase;protein_id=PRJNA739080:KSG66_04665;
CP077106	GenBank	CDS	910608	912146	.	+	0	ID=KSG66_04670;locus_tag=KSG66_04670;inference=COORDINATES: similar to AA sequence:RefSeq:NP_388806.2;transl_table=11;product=bifunctional GNAT family N-acetyltransferase/carbon-nitrogen hydrolase family protein;protein_id=PRJNA739080:KSG66_04670;
CP077106	GenBank	CDS	912389	913741	.	+	0	ID=KSG66_04675;locus_tag=KSG66_04675;inference=COORDINATES: similar to AA sequence:RefSeq:WP_003327836.1;transl_table=11;product=aspartate aminotransferase family protein;protein_id=PRJNA739080:KSG66_04675;
CP077106	GenBank	CDS	913758	914333	.	+	0	ID=KSG66_04680;locus_tag=KSG66_04680;inference=COORDINATES: similar to AA sequence:RefSeq:WP_007409286.1;transl_table=11;product=glycerol-3-phosphate responsive antiterminator;protein_id=PRJNA739080:KSG66_04680;
CP077106	GenBank	CDS	914506	915333	.	+	0	ID=KSG66_04685;locus_tag=KSG66_04685;inference=COORDINATES: similar to AA sequence:RefSeq:NP_388809.1;transl_table=11;product=aquaporin family protein;protein_id=PRJNA739080:KSG66_04685;
CP077106	GenBank	CDS	915350	916840	.	+	0	ID=KSG66_04690;gene=glpK;locus_tag=KSG66_04690;inference=COORDINATES: similar to AA sequence:RefSeq:NP_388810.2;transl_table=11;product=glycerol kinase GlpK;protein_id=PRJNA739080:KSG66_04690;
CP077106	GenBank	CDS	916979	918646	.	+	0	ID=KSG66_04695;gene=glpD;locus_tag=KSG66_04695;inference=COORDINATES: similar to AA sequence:RefSeq:NP_388811.2;transl_table=11;product=glycerol-3-phosphate dehydrogenase;protein_id=PRJNA739080:KSG66_04695;
CP077106	GenBank	CDS	918786	920528	.	+	0	ID=KSG66_04700;locus_tag=KSG66_04700;inference=COORDINATES: similar to AA sequence:RefSeq:WP_012117166.1;transl_table=11;product=phospho-sugar mutase;protein_id=PRJNA739080:KSG66_04700;
CP077106	GenBank	CDS	920674	921810	.	+	0	ID=KSG66_04705;locus_tag=KSG66_04705;inference=COORDINATES: similar to AA sequence:RefSeq:WP_007610295.1;transl_table=11;product=GAF domain-containing sensor histidine kinase;protein_id=PRJNA739080:KSG66_04705;
CP077106	GenBank	CDS	921810	922457	.	+	0	ID=KSG66_04710;locus_tag=KSG66_04710;inference=COORDINATES: similar to AA sequence:RefSeq:WP_017417340.1;transl_table=11;product=response regulator transcription factor;protein_id=PRJNA739080:KSG66_04710;
CP077106	GenBank	CDS	922454	922978	.	+	0	ID=KSG66_04715;locus_tag=KSG66_04715;inference=COORDINATES: similar to AA sequence:RefSeq:WP_003244703.1;transl_table=11;product=NAD(P)H-dependent oxidoreductase;protein_id=PRJNA739080:KSG66_04715;
CP077106	GenBank	CDS	922993	923235	.	-	0	ID=KSG66_04720;locus_tag=KSG66_04720;inference=COORDINATES: similar to AA sequence:RefSeq:NP_388816.1;transl_table=11;product=YhdB family protein;protein_id=PRJNA739080:KSG66_04720;
CP077106	GenBank	CDS	923427	923750	.	+	0	ID=KSG66_04725;locus_tag=KSG66_04725;inference=COORDINATES: similar to AA sequence:RefSeq:WP_003155332.1;transl_table=11;product=YqzG/YhdC family protein;protein_id=PRJNA739080:KSG66_04725;
CP077106	GenBank	CDS	923795	925249	.	-	0	ID=KSG66_04730;locus_tag=KSG66_04730;inference=COORDINATES: similar to AA sequence:RefSeq:NP_388818.2;transl_table=11;product=LysM peptidoglycan-binding domain-containing protein;protein_id=PRJNA739080:KSG66_04730;
CP077106	GenBank	CDS	925429	925863	.	-	0	ID=KSG66_04735;gene=nsrR;locus_tag=KSG66_04735;inference=COORDINATES: similar to AA sequence:RefSeq:WP_007409277.1;transl_table=11;product=nitric oxide-sensing transcriptional repressor NsrR;protein_id=PRJNA739080:KSG66_04735;
CP077106	GenBank	CDS	925996	927510	.	-	0	ID=KSG66_04740;locus_tag=KSG66_04740;inference=COORDINATES: similar to AA sequence:RefSeq:WP_014417291.1;transl_table=11;product=mechanosensitive ion channel;protein_id=PRJNA739080:KSG66_04740;
CP077106	GenBank	CDS	927680	929086	.	+	0	ID=KSG66_04745;locus_tag=KSG66_04745;inference=COORDINATES: similar to AA sequence:RefSeq:NP_388821.1;transl_table=11;product=SpoVR family protein;protein_id=PRJNA739080:KSG66_04745;
CP077106	GenBank	CDS	929124	930503	.	-	0	ID=KSG66_04750;locus_tag=KSG66_04750;inference=COORDINATES: similar to AA sequence:RefSeq:WP_015417117.1;transl_table=11;product=alkaline phosphatase;protein_id=PRJNA739080:KSG66_04750;
CP077106	GenBank	CDS	930962	931786	.	+	0	ID=KSG66_04755;locus_tag=KSG66_04755;inference=COORDINATES: similar to AA sequence:RefSeq:NP_388823.2;transl_table=11;product=LysM peptidoglycan-binding domain-containing protein;protein_id=PRJNA739080:KSG66_04755;
CP077106	GenBank	CDS	931855	932730	.	-	0	ID=KSG66_04760;locus_tag=KSG66_04760;inference=COORDINATES: similar to AA sequence:RefSeq:NP_388824.2;transl_table=11;product=LysR family transcriptional regulator;protein_id=PRJNA739080:KSG66_04760;
CP077106	GenBank	CDS	932840	933943	.	+	0	ID=KSG66_04765;locus_tag=KSG66_04765;inference=COORDINATES: similar to AA sequence:RefSeq:WP_014471648.1;transl_table=11;product=citrate synthase/methylcitrate synthase;protein_id=PRJNA739080:KSG66_04765;
CP077106	GenBank	CDS	934023	934892	.	+	0	ID=KSG66_04770;locus_tag=KSG66_04770;inference=COORDINATES: similar to AA sequence:RefSeq:NP_388826.1;transl_table=11;product=SDR family oxidoreductase;protein_id=PRJNA739080:KSG66_04770;
CP077106	GenBank	CDS	935223	936626	.	+	0	ID=KSG66_04775;locus_tag=KSG66_04775;inference=COORDINATES: similar to AA sequence:RefSeq:WP_013351662.1;transl_table=11;product=amino acid permease;protein_id=PRJNA739080:KSG66_04775;
CP077106	GenBank	CDS	936741	938096	.	+	0	ID=KSG66_04780;locus_tag=KSG66_04780;inference=COORDINATES: similar to AA sequence:RefSeq:NP_388828.1;transl_table=11;product=sodium-dependent transporter;protein_id=PRJNA739080:KSG66_04780;
CP077106	GenBank	CDS	938133	938423	.	-	0	ID=KSG66_04785;locus_tag=KSG66_04785;inference=COORDINATES: similar to AA sequence:RefSeq:NP_388831.1;transl_table=11;product=anti-sigma factor;protein_id=PRJNA739080:KSG66_04785;
CP077106	GenBank	CDS	938411	939487	.	-	0	ID=KSG66_04790;locus_tag=KSG66_04790;inference=COORDINATES: similar to AA sequence:RefSeq:NP_388832.1;transl_table=11;product=anti-sigma factor;protein_id=PRJNA739080:KSG66_04790;
CP077106	GenBank	CDS	939477	939968	.	-	0	ID=KSG66_04795;gene=sigM;locus_tag=KSG66_04795;inference=COORDINATES: similar to AA sequence:RefSeq:NP_388833.1;transl_table=11;product=RNA polymerase sigma factor SigM;protein_id=PRJNA739080:KSG66_04795;
CP077106	GenBank	CDS	940207	940806	.	+	0	ID=KSG66_04800;locus_tag=KSG66_04800;inference=COORDINATES: similar to AA sequence:RefSeq:NP_388835.1;transl_table=11;product=1-acylglycerol-3-phosphate O-acyltransferase;protein_id=PRJNA739080:KSG66_04800;
CP077106	GenBank	CDS	940852	942186	.	-	0	ID=KSG66_04805;locus_tag=KSG66_04805;inference=COORDINATES: similar to AA sequence:RefSeq:NP_388836.1;transl_table=11;product=hemolysin family protein;protein_id=PRJNA739080:KSG66_04805;
CP077106	GenBank	CDS	942248	942673	.	-	0	ID=KSG66_04810;locus_tag=KSG66_04810;inference=COORDINATES: similar to AA sequence:RefSeq:WP_014304704.1;transl_table=11;product=MerR family transcriptional regulator;protein_id=PRJNA739080:KSG66_04810;
CP077106	GenBank	CDS	942853	944037	.	+	0	ID=KSG66_04815;locus_tag=KSG66_04815;inference=COORDINATES: similar to AA sequence:RefSeq:WP_013351668.1;transl_table=11;product=pyridoxal phosphate-dependent aminotransferase;protein_id=PRJNA739080:KSG66_04815;
CP077106	GenBank	CDS	944070	945314	.	+	0	ID=KSG66_04820;locus_tag=KSG66_04820;inference=COORDINATES: similar to AA sequence:RefSeq:WP_015239486.1;transl_table=11;product=polyketide beta-ketoacyl:ACP synthase;protein_id=PRJNA739080:KSG66_04820;
CP077106	GenBank	CDS	945546	946934	.	+	0	ID=KSG66_04825;locus_tag=KSG66_04825;inference=COORDINATES: similar to AA sequence:RefSeq:NP_388840.1;transl_table=11;product=hemolysin family protein;protein_id=PRJNA739080:KSG66_04825;
CP077106	GenBank	CDS	946947	947306	.	-	0	ID=KSG66_04830;gene=crcB;locus_tag=KSG66_04830;inference=COORDINATES: similar to AA sequence:RefSeq:WP_007409259.1;transl_table=11;product=fluoride efflux transporter CrcB;protein_id=PRJNA739080:KSG66_04830;
CP077106	GenBank	CDS	947303	947698	.	-	0	ID=KSG66_04835;locus_tag=KSG66_04835;inference=COORDINATES: similar to AA sequence:RefSeq:WP_015239488.1;transl_table=11;product=CrcB family protein;protein_id=PRJNA739080:KSG66_04835;
CP077106	GenBank	CDS	947700	948416	.	-	0	ID=KSG66_04840;locus_tag=KSG66_04840;inference=COORDINATES: similar to AA sequence:RefSeq:WP_003155300.1;transl_table=11;product=glycerophosphodiester phosphodiesterase;protein_id=PRJNA739080:KSG66_04840;
CP077106	GenBank	CDS	948586	948690	.	+	0	ID=KSG66_04845;locus_tag=KSG66_04845;inference=COORDINATES: similar to AA sequence:RefSeq:WP_003155299.1;transl_table=11;product=YhdX family protein;protein_id=PRJNA739080:KSG66_04845;
CP077106	GenBank	CDS	948851	949966	.	+	0	ID=KSG66_04850;locus_tag=KSG66_04850;inference=COORDINATES: similar to AA sequence:RefSeq:WP_014469974.1;transl_table=11;product=mechanosensitive ion channel family protein;protein_id=PRJNA739080:KSG66_04850;
CP077106	GenBank	CDS	950018	950761	.	+	0	ID=KSG66_04855;locus_tag=KSG66_04855;inference=COORDINATES: similar to AA sequence:RefSeq:WP_014417306.1;transl_table=11;product=NAD-dependent protein deacylase;protein_id=PRJNA739080:KSG66_04855;
CP077106	GenBank	CDS	950794	951642	.	-	0	ID=KSG66_04860;locus_tag=KSG66_04860;inference=COORDINATES: similar to AA sequence:RefSeq:WP_012117184.1;transl_table=11;product=polysaccharide deacetylase;protein_id=PRJNA739080:KSG66_04860;
CP077106	GenBank	CDS	951899	952750	.	+	0	ID=KSG66_04865;gene=dat;locus_tag=KSG66_04865;inference=COORDINATES: similar to AA sequence:RefSeq:WP_015417131.1;transl_table=11;product=D-amino-acid transaminase;protein_id=PRJNA739080:KSG66_04865;
CP077106	GenBank	CDS	952792	953376	.	-	0	ID=KSG66_04870;locus_tag=KSG66_04870;inference=COORDINATES: similar to AA sequence:RefSeq:WP_013351678.1;transl_table=11;product=TetR/AcrR family transcriptional regulator;protein_id=PRJNA739080:KSG66_04870;
CP077106	GenBank	CDS	953485	954036	.	+	0	ID=KSG66_04875;locus_tag=KSG66_04875;inference=COORDINATES: similar to AA sequence:RefSeq:WP_007409251.1;transl_table=11;product=hypothetical protein;protein_id=PRJNA739080:KSG66_04875;
CP077106	GenBank	CDS	954075	954575	.	-	0	ID=KSG66_04880;locus_tag=KSG66_04880;inference=COORDINATES: similar to AA sequence:RefSeq:WP_016938372.1;transl_table=11;product=universal stress protein;protein_id=PRJNA739080:KSG66_04880;
CP077106	GenBank	CDS	954997	956754	.	+	0	ID=KSG66_04885;locus_tag=KSG66_04885;inference=COORDINATES: similar to AA sequence:RefSeq:NP_388852.1;transl_table=11;product=ABC transporter ATP-binding protein/permease;protein_id=PRJNA739080:KSG66_04885;
CP077106	GenBank	CDS	956751	958772	.	+	0	ID=KSG66_04890;locus_tag=KSG66_04890;inference=COORDINATES: similar to AA sequence:RefSeq:WP_003155287.1;transl_table=11;product=ABC transporter ATP-binding protein/permease;protein_id=PRJNA739080:KSG66_04890;
CP077106	GenBank	CDS	958812	959432	.	-	0	ID=KSG66_04895;locus_tag=KSG66_04895;inference=COORDINATES: similar to AA sequence:RefSeq:WP_015417136.1;transl_table=11;product=NAD(P)H-binding protein;protein_id=PRJNA739080:KSG66_04895;
CP077106	GenBank	CDS	959691	959897	.	-	0	ID=KSG66_04900;locus_tag=KSG66_04900;inference=COORDINATES: similar to AA sequence:RefSeq:NP_388856.1;transl_table=11;product=alpha/beta-type small acid-soluble spore protein;protein_id=PRJNA739080:KSG66_04900;
CP077106	GenBank	CDS	960123	960338	.	-	0	ID=KSG66_04905;locus_tag=KSG66_04905;inference=COORDINATES: similar to AA sequence:RefSeq:NP_388857.1;transl_table=11;product=YheE family protein;protein_id=PRJNA739080:KSG66_04905;
CP077106	GenBank	CDS	960420	961778	.	-	0	ID=KSG66_04910;locus_tag=KSG66_04910;inference=COORDINATES: similar to AA sequence:RefSeq:WP_015239497.1;transl_table=11;product=YheC/YheD family protein;protein_id=PRJNA739080:KSG66_04910;
CP077106	GenBank	CDS	961768	962859	.	-	0	ID=KSG66_04915;locus_tag=KSG66_04915;inference=COORDINATES: similar to AA sequence:RefSeq:WP_003245845.1;transl_table=11;product=YheC/YheD family protein;protein_id=PRJNA739080:KSG66_04915;
CP077106	GenBank	CDS	963097	964230	.	+	0	ID=KSG66_04920;locus_tag=KSG66_04920;inference=COORDINATES: similar to AA sequence:RefSeq:WP_014417318.1;transl_table=11;product=DUF445 family protein;protein_id=PRJNA739080:KSG66_04920;
CP077106	GenBank	CDS	964316	964666	.	+	0	ID=KSG66_04925;locus_tag=KSG66_04925;inference=COORDINATES: similar to AA sequence:RefSeq:WP_012117194.1;transl_table=11;product=YlbF family regulator;protein_id=PRJNA739080:KSG66_04925;
CP077106	GenBank	CDS	964705	965844	.	-	0	ID=KSG66_04930;locus_tag=KSG66_04930;inference=COORDINATES: similar to AA sequence:RefSeq:WP_003155270.1;transl_table=11;product=DNA alkylation repair protein;protein_id=PRJNA739080:KSG66_04930;
CP077106	GenBank	CDS	966228	967094	.	+	0	ID=KSG66_04935;locus_tag=KSG66_04935;inference=COORDINATES: similar to AA sequence:RefSeq:WP_012117197.1;transl_table=11;product=Cof-type HAD-IIB family hydrolase;protein_id=PRJNA739080:KSG66_04935;
CP077106	GenBank	CDS	967206	968708	.	+	0	ID=KSG66_04940;locus_tag=KSG66_04940;inference=COORDINATES: similar to AA sequence:RefSeq:WP_015388485.1;transl_table=11;product=coproporphyrinogen III oxidase;protein_id=PRJNA739080:KSG66_04940;
CP077106	GenBank	CDS	968810	970099	.	+	0	ID=KSG66_04945;locus_tag=KSG66_04945;inference=COORDINATES: similar to AA sequence:RefSeq:WP_017417368.1;transl_table=11;product=SidA/IucD/PvdA family monooxygenase;protein_id=PRJNA739080:KSG66_04945;
CP077106	GenBank	CDS	970126	971340	.	-	0	ID=KSG66_04950;locus_tag=KSG66_04950;inference=COORDINATES: similar to AA sequence:RefSeq:WP_003155266.1;transl_table=11;product=cation:proton antiporter;protein_id=PRJNA739080:KSG66_04950;
CP077106	GenBank	CDS	971348	971845	.	-	0	ID=KSG66_04955;locus_tag=KSG66_04955;inference=COORDINATES: similar to AA sequence:RefSeq:NP_388867.1;transl_table=11;product=cation:proton antiporter regulatory subunit;protein_id=PRJNA739080:KSG66_04955;
CP077106	GenBank	CDS	971873	972226	.	-	0	ID=KSG66_04960;locus_tag=KSG66_04960;inference=COORDINATES: similar to AA sequence:RefSeq:WP_016938355.1;transl_table=11;product=hypothetical protein;protein_id=PRJNA739080:KSG66_04960;
CP077106	GenBank	CDS	972411	973178	.	+	0	ID=KSG66_04965;locus_tag=KSG66_04965;inference=COORDINATES: similar to AA sequence:RefSeq:WP_007409232.1;transl_table=11;product=enoyl-CoA hydratase;protein_id=PRJNA739080:KSG66_04965;
CP077106	GenBank	CDS	973203	973388	.	-	0	ID=KSG66_04970;locus_tag=KSG66_04970;inference=COORDINATES: similar to AA sequence:RefSeq:WP_003155259.1;transl_table=11;product=hypothetical protein;protein_id=PRJNA739080:KSG66_04970;
CP077106	GenBank	CDS	973494	974390	.	+	0	ID=KSG66_04975;locus_tag=KSG66_04975;inference=COORDINATES: similar to AA sequence:RefSeq:NP_388870.2;transl_table=11;product=ABC transporter ATP-binding protein;protein_id=PRJNA739080:KSG66_04975;
CP077106	GenBank	CDS	974383	975642	.	+	0	ID=KSG66_04980;locus_tag=KSG66_04980;inference=COORDINATES: similar to AA sequence:RefSeq:WP_017417371.1;transl_table=11;product=ABC transporter permease;protein_id=PRJNA739080:KSG66_04980;
CP077106	GenBank	CDS	975754	976977	.	+	0	ID=KSG66_04985;locus_tag=KSG66_04985;inference=COORDINATES: similar to AA sequence:RefSeq:WP_016938350.1;transl_table=11;product=DNA repair exonuclease;protein_id=PRJNA739080:KSG66_04985;
CP077106	GenBank	CDS	976974	979856	.	+	0	ID=KSG66_04990;locus_tag=KSG66_04990;inference=COORDINATES: similar to AA sequence:RefSeq:WP_007610387.1;transl_table=11;product=AAA family ATPase;protein_id=PRJNA739080:KSG66_04990;
CP077106	GenBank	CDS	979930	980874	.	+	0	ID=KSG66_04995;gene=yhaM;locus_tag=KSG66_04995;inference=COORDINATES: similar to AA sequence:RefSeq:NP_388874.1;transl_table=11;product=3'-5' exoribonuclease YhaM;protein_id=PRJNA739080:KSG66_04995;
CP077106	GenBank	CDS	980989	981216	.	+	0	ID=KSG66_05000;locus_tag=KSG66_05000;inference=COORDINATES: similar to AA sequence:RefSeq:WP_015417149.1;transl_table=11;product=sporulation YhaL family protein;protein_id=PRJNA739080:KSG66_05000;
CP077106	GenBank	CDS	981255	982112	.	-	0	ID=KSG66_05005;locus_tag=KSG66_05005;inference=COORDINATES: similar to AA sequence:RefSeq:NP_388876.1;transl_table=11;product=peptidylprolyl isomerase;protein_id=PRJNA739080:KSG66_05005;
CP077106	GenBank	CDS	982271	982357	.	+	0	ID=KSG66_05010;gene=yhzE1;locus_tag=KSG66_05010;inference=COORDINATES: similar to AA sequence:RefSeq:YP_003097699.1;transl_table=11;product=sporulation protein YhzE1;protein_id=PRJNA739080:KSG66_05010;
CP077106	GenBank	CDS	982482	982568	.	+	0	ID=KSG66_05015;gene=yhzE2;locus_tag=KSG66_05015;inference=COORDINATES: similar to AA sequence:RefSeq:YP_009513948.1;transl_table=11;product=sporulation protein YhzE2;protein_id=PRJNA739080:KSG66_05015;
CP077106	GenBank	CDS	982624	982842	.	-	0	ID=KSG66_05020;locus_tag=KSG66_05020;inference=COORDINATES: similar to AA sequence:RefSeq:WP_003327751.1;transl_table=11;product=hypothetical protein;protein_id=PRJNA739080:KSG66_05020;
CP077106	GenBank	CDS	982903	983433	.	-	0	ID=KSG66_05025;locus_tag=KSG66_05025;inference=COORDINATES: similar to AA sequence:RefSeq:WP_007409225.1;transl_table=11;product=DUF3267 domain-containing protein;protein_id=PRJNA739080:KSG66_05025;
CP077106	GenBank	CDS	983644	983985	.	+	0	ID=KSG66_05030;locus_tag=KSG66_05030;inference=COORDINATES: similar to AA sequence:RefSeq:NP_388879.1;transl_table=11;product=YhaI family protein;protein_id=PRJNA739080:KSG66_05030;
CP077106	GenBank	CDS	983982	984593	.	-	0	ID=KSG66_05035;locus_tag=KSG66_05035;inference=COORDINATES: similar to AA sequence:RefSeq:NP_388880.1;transl_table=11;product=HTH-type transcriptional regulator Hpr;protein_id=PRJNA739080:KSG66_05035;
CP077106	GenBank	CDS	984773	985129	.	-	0	ID=KSG66_05040;locus_tag=KSG66_05040;inference=COORDINATES: similar to AA sequence:RefSeq:NP_388881.1;transl_table=11;product=YtxH domain-containing protein;protein_id=PRJNA739080:KSG66_05040;
CP077106	GenBank	CDS	985247	985438	.	+	0	ID=KSG66_05045;locus_tag=KSG66_05045;inference=COORDINATES: similar to AA sequence:RefSeq:WP_003155235.1;transl_table=11;product=hypothetical protein;protein_id=PRJNA739080:KSG66_05045;
CP077106	GenBank	CDS	985496	986014	.	-	0	ID=KSG66_05050;locus_tag=KSG66_05050;inference=COORDINATES: similar to AA sequence:RefSeq:NP_388882.2;transl_table=11;product=tryptophan transporter;protein_id=PRJNA739080:KSG66_05050;
CP077106	GenBank	CDS	986135	987214	.	-	0	ID=KSG66_05055;gene=serC;locus_tag=KSG66_05055;inference=COORDINATES: similar to AA sequence:RefSeq:NP_388883.1;transl_table=11;product=3-phosphoserine/phosphohydroxythreonine transaminase;protein_id=PRJNA739080:KSG66_05055;
CP077106	GenBank	CDS	987350	987787	.	-	0	ID=KSG66_05060;locus_tag=KSG66_05060;inference=COORDINATES: similar to AA sequence:RefSeq:NP_388884.1;transl_table=11;product=HIT family protein;protein_id=PRJNA739080:KSG66_05060;
CP077106	GenBank	CDS	988278	989021	.	+	0	ID=KSG66_05065;locus_tag=KSG66_05065;inference=COORDINATES: similar to AA sequence:RefSeq:NP_388885.1;transl_table=11;product=ABC transporter ATP-binding protein;protein_id=PRJNA739080:KSG66_05065;
CP077106	GenBank	CDS	989014	990240	.	+	0	ID=KSG66_05070;locus_tag=KSG66_05070;inference=COORDINATES: similar to AA sequence:RefSeq:NP_388886.1;transl_table=11;product=ABC transporter permease;protein_id=PRJNA739080:KSG66_05070;
CP077106	GenBank	CDS	990283	990987	.	+	0	ID=KSG66_05075;locus_tag=KSG66_05075;inference=COORDINATES: similar to AA sequence:RefSeq:WP_012117211.1;transl_table=11;product=EcsC family protein;protein_id=PRJNA739080:KSG66_05075;
CP077106	GenBank	CDS	991010	992197	.	-	0	ID=KSG66_05080;locus_tag=KSG66_05080;inference=COORDINATES: similar to AA sequence:RefSeq:WP_017417380.1;transl_table=11;product=amidohydrolase;protein_id=PRJNA739080:KSG66_05080;
CP077106	GenBank	CDS	992266	993651	.	-	0	ID=KSG66_05085;locus_tag=KSG66_05085;inference=COORDINATES: similar to AA sequence:RefSeq:WP_016938337.1;transl_table=11;product=hypothetical protein;protein_id=PRJNA739080:KSG66_05085;
CP077106	GenBank	CDS	993770	994270	.	-	0	ID=KSG66_05090;gene=hmoB;locus_tag=KSG66_05090;inference=COORDINATES: similar to AA sequence:RefSeq:NP_388891.1;transl_table=11;product=heme-degrading oxygenase HmoB;protein_id=PRJNA739080:KSG66_05090;
CP077106	GenBank	CDS	994393	996534	.	+	0	ID=KSG66_05095;locus_tag=KSG66_05095;inference=COORDINATES: similar to AA sequence:RefSeq:NP_388892.2;transl_table=11;product=penicillin-binding protein;protein_id=PRJNA739080:KSG66_05095;
CP077106	GenBank	CDS	996658	997719	.	+	0	ID=KSG66_05100;gene=hemE;locus_tag=KSG66_05100;inference=COORDINATES: similar to AA sequence:RefSeq:WP_019257953.1;transl_table=11;product=uroporphyrinogen decarboxylase;protein_id=PRJNA739080:KSG66_05100;
CP077106	GenBank	CDS	997795	998730	.	+	0	ID=KSG66_05105;gene=hemH;locus_tag=KSG66_05105;inference=COORDINATES: similar to AA sequence:RefSeq:WP_017417385.1;transl_table=11;product=ferrochelatase;protein_id=PRJNA739080:KSG66_05105;
CP077106	GenBank	CDS	998758	1000191	.	+	0	ID=KSG66_05110;gene=hemY;locus_tag=KSG66_05110;inference=COORDINATES: similar to AA sequence:RefSeq:WP_012117218.1;transl_table=11;product=protoporphyrinogen oxidase;protein_id=PRJNA739080:KSG66_05110;
CP077106	GenBank	CDS	1000340	1000912	.	+	0	ID=KSG66_05115;locus_tag=KSG66_05115;inference=COORDINATES: similar to AA sequence:RefSeq:WP_013351722.1;transl_table=11;product=TetR/AcrR family transcriptional regulator;protein_id=PRJNA739080:KSG66_05115;
CP077106	GenBank	CDS	1000987	1003320	.	+	0	ID=KSG66_05120;locus_tag=KSG66_05120;inference=COORDINATES: similar to AA sequence:RefSeq:WP_014304734.1;transl_table=11;product=YhgE/Pip domain-containing protein;protein_id=PRJNA739080:KSG66_05120;
CP077106	GenBank	CDS	1003382	1004359	.	-	0	ID=KSG66_05125;gene=fabHB;locus_tag=KSG66_05125;inference=COORDINATES: similar to AA sequence:RefSeq:WP_016938329.1;transl_table=11;product=beta-ketoacyl-ACP synthase III FabHB;protein_id=PRJNA739080:KSG66_05125;
CP077106	GenBank	CDS	1004375	1004647	.	-	0	ID=KSG66_05130;locus_tag=KSG66_05130;inference=COORDINATES: ab initio prediction:GeneMarkS-2+;transl_table=11;product=hypothetical protein;protein_id=PRJNA739080:KSG66_05130;
CP077106	GenBank	CDS	1004837	1005877	.	+	0	ID=KSG66_05135;locus_tag=KSG66_05135;inference=COORDINATES: similar to AA sequence:RefSeq:WP_015417161.1;transl_table=11;product=M42 family metallopeptidase;protein_id=PRJNA739080:KSG66_05135;
CP077106	GenBank	CDS	1005918	1007207	.	-	0	ID=KSG66_05140;locus_tag=KSG66_05140;inference=COORDINATES: similar to AA sequence:RefSeq:NP_388903.1;transl_table=11;product=cation:dicarboxylase symporter family transporter;protein_id=PRJNA739080:KSG66_05140;
CP077106	GenBank	CDS	1007441	1007575	.	-	0	ID=KSG66_05145;locus_tag=KSG66_05145;inference=COORDINATES: similar to AA sequence:RefSeq:WP_003155209.1;transl_table=11;product=YhfH family protein;protein_id=PRJNA739080:KSG66_05145;
CP077106	GenBank	CDS	1007733	1008467	.	+	0	ID=KSG66_05150;locus_tag=KSG66_05150;inference=COORDINATES: similar to AA sequence:RefSeq:WP_007409205.1;transl_table=11;product=MBL fold metallo-hydrolase;protein_id=PRJNA739080:KSG66_05150;
CP077106	GenBank	CDS	1008480	1009475	.	+	0	ID=KSG66_05155;gene=lplJ;locus_tag=KSG66_05155;inference=COORDINATES: similar to AA sequence:RefSeq:NP_388906.1;transl_table=11;product=lipoate--protein ligase LplJ;protein_id=PRJNA739080:KSG66_05155;
CP077106	GenBank	CDS	1009556	1010200	.	+	0	ID=KSG66_05160;locus_tag=KSG66_05160;inference=COORDINATES: similar to AA sequence:RefSeq:NP_388907.1;transl_table=11;product=SDR family oxidoreductase;protein_id=PRJNA739080:KSG66_05160;
CP077106	GenBank	CDS	1010332	1011873	.	+	0	ID=KSG66_05165;locus_tag=KSG66_05165;inference=COORDINATES: similar to AA sequence:RefSeq:NP_388908.2;transl_table=11;product=fatty acid--CoA ligase family protein;protein_id=PRJNA739080:KSG66_05165;
CP077106	GenBank	CDS	1011922	1012317	.	-	0	ID=KSG66_05170;locus_tag=KSG66_05170;inference=COORDINATES: similar to AA sequence:RefSeq:WP_016938320.1;transl_table=11;product=hypothetical protein;protein_id=PRJNA739080:KSG66_05170;
CP077106	GenBank	CDS	1012472	1013722	.	+	0	ID=KSG66_05175;locus_tag=KSG66_05175;inference=COORDINATES: similar to AA sequence:RefSeq:NP_388910.1;transl_table=11;product=M48 family metallopeptidase;protein_id=PRJNA739080:KSG66_05175;
CP077106	GenBank	CDS	1013768	1014916	.	-	0	ID=KSG66_05180;locus_tag=KSG66_05180;inference=COORDINATES: similar to AA sequence:RefSeq:NP_388911.2;transl_table=11;product=S8 family peptidase;protein_id=PRJNA739080:KSG66_05180;
CP077106	GenBank	CDS	1015405	1016283	.	+	0	ID=KSG66_05185;locus_tag=KSG66_05185;inference=COORDINATES: similar to AA sequence:RefSeq:WP_017417396.1;transl_table=11;product=ABC transporter substrate-binding protein;protein_id=PRJNA739080:KSG66_05185;
CP077106	GenBank	CDS	1016299	1016874	.	-	0	ID=KSG66_05190;locus_tag=KSG66_05190;inference=COORDINATES: similar to AA sequence:RefSeq:WP_003155188.1;transl_table=11;product=histidine phosphatase family protein;protein_id=PRJNA739080:KSG66_05190;
CP077106	GenBank	CDS	1016925	1018016	.	-	0	ID=KSG66_05195;locus_tag=KSG66_05195;inference=COORDINATES: similar to AA sequence:RefSeq:WP_014417352.1;transl_table=11;product=acetyl-CoA C-acyltransferase;protein_id=PRJNA739080:KSG66_05195;
CP077106	GenBank	CDS	1018004	1019440	.	-	0	ID=KSG66_05200;locus_tag=KSG66_05200;inference=COORDINATES: similar to AA sequence:RefSeq:WP_015417165.1;transl_table=11;product=acyl-CoA synthetase;protein_id=PRJNA739080:KSG66_05200;
CP077106	GenBank	CDS	1019452	1020009	.	-	0	ID=KSG66_05205;locus_tag=KSG66_05205;inference=COORDINATES: similar to AA sequence:RefSeq:WP_003155185.1;transl_table=11;product=biotin transporter BioY;protein_id=PRJNA739080:KSG66_05205;
CP077106	GenBank	CDS	1020140	1021432	.	-	0	ID=KSG66_05210;locus_tag=KSG66_05210;inference=COORDINATES: similar to AA sequence:RefSeq:NP_388919.1;transl_table=11;product=globin-coupled sensor protein;protein_id=PRJNA739080:KSG66_05210;
CP077106	GenBank	CDS	1021555	1023078	.	-	0	ID=KSG66_05215;locus_tag=KSG66_05215;inference=COORDINATES: similar to AA sequence:RefSeq:WP_012117232.1;transl_table=11;product=FAD-dependent oxidoreductase;protein_id=PRJNA739080:KSG66_05215;
CP077106	GenBank	CDS	1023203	1024060	.	+	0	ID=KSG66_05220;locus_tag=KSG66_05220;inference=COORDINATES: similar to AA sequence:RefSeq:NP_388921.1;transl_table=11;product=SDR family oxidoreductase;protein_id=PRJNA739080:KSG66_05220;
CP077106	GenBank	CDS	1024091	1024324	.	-	0	ID=KSG66_05225;locus_tag=KSG66_05225;inference=COORDINATES: similar to AA sequence:RefSeq:NP_388922.1;transl_table=11;product=IDEAL domain-containing protein;protein_id=PRJNA739080:KSG66_05225;
CP077106	GenBank	CDS	1024640	1025218	.	+	0	ID=KSG66_05230;locus_tag=KSG66_05230;inference=COORDINATES: similar to AA sequence:RefSeq:NP_388923.1;transl_table=11;product=competence protein ComK;protein_id=PRJNA739080:KSG66_05230;
CP077106	GenBank	CDS	1025364	1025732	.	+	0	ID=KSG66_05235;locus_tag=KSG66_05235;inference=COORDINATES: similar to AA sequence:RefSeq:WP_012117235.1;transl_table=11;product=iron chaperone;protein_id=PRJNA739080:KSG66_05235;
CP077106	GenBank	CDS	1025759	1026130	.	+	0	ID=KSG66_05240;locus_tag=KSG66_05240;inference=COORDINATES: similar to AA sequence:RefSeq:WP_003244145.1;transl_table=11;product=iron chaperone;protein_id=PRJNA739080:KSG66_05240;
CP077106	GenBank	CDS	1026264	1026974	.	-	0	ID=KSG66_05245;locus_tag=KSG66_05245;inference=COORDINATES: similar to AA sequence:RefSeq:NP_390559.1;transl_table=11;product=hypothetical protein;protein_id=PRJNA739080:KSG66_05245;
CP077106	GenBank	CDS	1027170	1027439	.	+	0	ID=KSG66_05250;locus_tag=KSG66_05250;inference=COORDINATES: similar to AA sequence:RefSeq:NP_388925.1;transl_table=11;product=excalibur calcium-binding domain-containing protein;protein_id=PRJNA739080:KSG66_05250;
CP077106	GenBank	CDS	1027472	1027789	.	-	0	ID=KSG66_05255;locus_tag=KSG66_05255;inference=COORDINATES: similar to AA sequence:RefSeq:WP_003155166.1;transl_table=11;product=YbjQ family protein;protein_id=PRJNA739080:KSG66_05255;
CP077106	GenBank	CDS	1027830	1029299	.	-	0	ID=KSG66_05260;locus_tag=KSG66_05260;inference=COORDINATES: similar to AA sequence:RefSeq:NP_388926.1;transl_table=11;product=sodium:solute symporter;protein_id=PRJNA739080:KSG66_05260;
CP077106	GenBank	CDS	1029296	1029496	.	-	0	ID=KSG66_05265;locus_tag=KSG66_05265;inference=COORDINATES: similar to AA sequence:RefSeq:NP_388927.1;transl_table=11;product=DUF3311 domain-containing protein;protein_id=PRJNA739080:KSG66_05265;
CP077106	GenBank	CDS	1029617	1029976	.	-	0	ID=KSG66_05270;locus_tag=KSG66_05270;inference=COORDINATES: similar to AA sequence:RefSeq:WP_017417407.1;transl_table=11;product=hypothetical protein;protein_id=PRJNA739080:KSG66_05270;
CP077106	GenBank	CDS	1030129	1030755	.	+	0	ID=KSG66_05275;locus_tag=KSG66_05275;inference=COORDINATES: similar to AA sequence:RefSeq:WP_016938301.1;transl_table=11;product=TVP38/TMEM64 family protein;protein_id=PRJNA739080:KSG66_05275;
CP077106	GenBank	CDS	1030752	1031267	.	+	0	ID=KSG66_05280;gene=lepB;locus_tag=KSG66_05280;inference=COORDINATES: similar to AA sequence:RefSeq:WP_015388466.1;transl_table=11;product=signal peptidase I;protein_id=PRJNA739080:KSG66_05280;
CP077106	GenBank	CDS	1031413	1032894	.	+	0	ID=KSG66_05285;locus_tag=KSG66_05285;inference=COORDINATES: similar to AA sequence:RefSeq:WP_014304749.1;transl_table=11;product=monooxygenase;protein_id=PRJNA739080:KSG66_05285;
CP077106	GenBank	CDS	1032984	1033505	.	+	0	ID=KSG66_05290;locus_tag=KSG66_05290;inference=COORDINATES: similar to AA sequence:RefSeq:WP_007409177.1;transl_table=11;product=MarR family transcriptional regulator;protein_id=PRJNA739080:KSG66_05290;
CP077106	GenBank	CDS	1033542	1034699	.	-	0	ID=KSG66_05295;locus_tag=KSG66_05295;inference=COORDINATES: similar to AA sequence:RefSeq:WP_017417410.1;transl_table=11;product=AbrB family transcriptional regulator;protein_id=PRJNA739080:KSG66_05295;
CP077106	GenBank	CDS	1034867	1036063	.	-	0	ID=KSG66_05300;locus_tag=KSG66_05300;inference=COORDINATES: similar to AA sequence:RefSeq:WP_007409175.1;transl_table=11;product=MFS transporter;protein_id=PRJNA739080:KSG66_05300;
CP077106	GenBank	CDS	1036079	1036699	.	-	0	ID=KSG66_05305;locus_tag=KSG66_05305;inference=COORDINATES: similar to AA sequence:RefSeq:WP_013351757.1;transl_table=11;product=TetR/AcrR family transcriptional regulator;protein_id=PRJNA739080:KSG66_05305;
CP077106	GenBank	CDS	1036928	1037437	.	-	0	ID=KSG66_05310;locus_tag=KSG66_05310;inference=COORDINATES: similar to AA sequence:RefSeq:WP_014304752.1;transl_table=11;product=ferritin-like domain-containing protein;protein_id=PRJNA739080:KSG66_05310;
CP077106	GenBank	CDS	1037506	1038219	.	-	0	ID=KSG66_05315;locus_tag=KSG66_05315;inference=COORDINATES: similar to AA sequence:RefSeq:WP_014304753.1;transl_table=11;product=DUF421 domain-containing protein;protein_id=PRJNA739080:KSG66_05315;
CP077106	GenBank	CDS	1038360	1041857	.	+	0	ID=KSG66_05320;gene=addB;locus_tag=KSG66_05320;inference=COORDINATES: similar to AA sequence:RefSeq:NP_388943.2;transl_table=11;product=helicase-exonuclease AddAB subunit AddB;protein_id=PRJNA739080:KSG66_05320;
CP077106	GenBank	CDS	1045665	1046837	.	+	0	ID=KSG66_05330;locus_tag=KSG66_05330;inference=COORDINATES: similar to AA sequence:RefSeq:WP_017417416.1;transl_table=11;product=exonuclease SbcCD subunit D;protein_id=PRJNA739080:KSG66_05330;
CP077106	GenBank	CDS	1046834	1050226	.	+	0	ID=KSG66_05335;locus_tag=KSG66_05335;inference=COORDINATES: similar to AA sequence:RefSeq:WP_003155145.1;transl_table=11;product=SMC family ATPase;protein_id=PRJNA739080:KSG66_05335;
CP077106	GenBank	CDS	1050242	1050535	.	+	0	ID=KSG66_05340;locus_tag=KSG66_05340;inference=COORDINATES: similar to AA sequence:RefSeq:WP_017417418.1;transl_table=11;product=HNH endonuclease;protein_id=PRJNA739080:KSG66_05340;
CP077106	GenBank	CDS	1050579	1050797	.	-	0	ID=KSG66_05345;locus_tag=KSG66_05345;inference=COORDINATES: similar to AA sequence:RefSeq:WP_003155143.1;transl_table=11;product=spore germination protein;protein_id=PRJNA739080:KSG66_05345;
CP077106	GenBank	CDS	1050837	1051232	.	-	0	ID=KSG66_05350;locus_tag=KSG66_05350;inference=COORDINATES: similar to AA sequence:RefSeq:WP_007610514.1;transl_table=11;product=spore germination protein GerPE;protein_id=PRJNA739080:KSG66_05350;
CP077106	GenBank	CDS	1051232	1051408	.	-	0	ID=KSG66_05355;locus_tag=KSG66_05355;inference=COORDINATES: similar to AA sequence:RefSeq:NP_388950.1;transl_table=11;product=spore gernimation protein GerPD;protein_id=PRJNA739080:KSG66_05355;
CP077106	GenBank	CDS	1051405	1052022	.	-	0	ID=KSG66_05360;locus_tag=KSG66_05360;inference=COORDINATES: similar to AA sequence:RefSeq:NP_388951.1;transl_table=11;product=spore germination protein GerPC;protein_id=PRJNA739080:KSG66_05360;
CP077106	GenBank	CDS	1052058	1052294	.	-	0	ID=KSG66_05365;locus_tag=KSG66_05365;inference=COORDINATES: similar to AA sequence:RefSeq:WP_003233090.1;transl_table=11;product=spore germination protein GerPB;protein_id=PRJNA739080:KSG66_05365;
CP077106	GenBank	CDS	1052307	1052528	.	-	0	ID=KSG66_05370;locus_tag=KSG66_05370;inference=COORDINATES: similar to AA sequence:RefSeq:NP_388953.1;transl_table=11;product=spore germination protein;protein_id=PRJNA739080:KSG66_05370;
CP077106	GenBank	CDS	1052718	1052933	.	-	0	ID=KSG66_05375;locus_tag=KSG66_05375;inference=COORDINATES: similar to AA sequence:RefSeq:WP_017417420.1;transl_table=11;product=aspartyl-phosphate phosphatase Spo0E family protein;protein_id=PRJNA739080:KSG66_05375;
CP077106	GenBank	CDS	1053151	1054056	.	+	0	ID=KSG66_05380;locus_tag=KSG66_05380;inference=COORDINATES: similar to AA sequence:RefSeq:NP_388956.1;transl_table=11;product=fumarylacetoacetate hydrolase family protein;protein_id=PRJNA739080:KSG66_05380;
CP077106	GenBank	CDS	1054150	1054506	.	+	0	ID=KSG66_05385;locus_tag=KSG66_05385;inference=COORDINATES: similar to AA sequence:RefSeq:NP_388957.1;transl_table=11;product=YisL family protein;protein_id=PRJNA739080:KSG66_05385;
CP077106	GenBank	CDS	1054762	1055304	.	-	0	ID=KSG66_05390;locus_tag=KSG66_05390;inference=COORDINATES: similar to AA sequence:RefSeq:WP_014417377.1;transl_table=11;product=DUF2777 domain-containing protein;protein_id=PRJNA739080:KSG66_05390;
CP077106	GenBank	CDS	1055480	1057321	.	+	0	ID=KSG66_05395;gene=asnB;locus_tag=KSG66_05395;inference=COORDINATES: similar to AA sequence:RefSeq:NP_388960.2;transl_table=11;product=asparagine synthase (glutamine-hydrolyzing);protein_id=PRJNA739080:KSG66_05395;
CP077106	GenBank	CDS	1057407	1058147	.	+	0	ID=KSG66_05400;locus_tag=KSG66_05400;inference=COORDINATES: similar to AA sequence:RefSeq:WP_014417379.1;transl_table=11;product=squalene/phytoene synthase family protein;protein_id=PRJNA739080:KSG66_05400;
CP077106	GenBank	CDS	1058183	1059550	.	-	0	ID=KSG66_05405;locus_tag=KSG66_05405;inference=COORDINATES: similar to AA sequence:RefSeq:NP_388962.1;transl_table=11;product=MATE family efflux transporter;protein_id=PRJNA739080:KSG66_05405;
CP077106	GenBank	CDS	1059673	1060536	.	+	0	ID=KSG66_05410;locus_tag=KSG66_05410;inference=COORDINATES: similar to AA sequence:RefSeq:WP_017417425.1;transl_table=11;product=AraC family transcriptional regulator;protein_id=PRJNA739080:KSG66_05410;
CP077106	GenBank	CDS	1060926	1061420	.	-	0	ID=KSG66_05420;locus_tag=KSG66_05420;inference=COORDINATES: similar to AA sequence:RefSeq:WP_015239546.1;transl_table=11;product=DinB family protein;protein_id=PRJNA739080:KSG66_05420;
CP077106	GenBank	CDS	1061475	1062083	.	-	0	ID=KSG66_05425;locus_tag=KSG66_05425;inference=COORDINATES: similar to AA sequence:RefSeq:WP_014417385.1;transl_table=11;product=LysE/ArgO family amino acid transporter;protein_id=PRJNA739080:KSG66_05425;
CP077106	GenBank	CDS	1062209	1063651	.	+	0	ID=KSG66_05430;locus_tag=KSG66_05430;inference=COORDINATES: similar to AA sequence:RefSeq:WP_013351783.1;transl_table=11;product=PLP-dependent aminotransferase family protein;protein_id=PRJNA739080:KSG66_05430;
CP077106	GenBank	CDS	1063659	1064285	.	-	0	ID=KSG66_05435;locus_tag=KSG66_05435;inference=COORDINATES: similar to AA sequence:RefSeq:WP_003155116.1;transl_table=11;product=pentapeptide repeat-containing protein;protein_id=PRJNA739080:KSG66_05435;
CP077106	GenBank	CDS	1064483	1064923	.	-	0	ID=KSG66_05440;locus_tag=KSG66_05440;inference=COORDINATES: similar to AA sequence:RefSeq:WP_012117261.1;transl_table=11;product=GNAT family N-acetyltransferase;protein_id=PRJNA739080:KSG66_05440;
CP077106	GenBank	CDS	1065006	1066847	.	-	0	ID=KSG66_05445;locus_tag=KSG66_05445;inference=COORDINATES: similar to AA sequence:RefSeq:NP_388982.1;transl_table=11;product=bifunctional homocysteine S-methyltransferase/methylenetetrahydrofolate reductase;protein_id=PRJNA739080:KSG66_05445;
CP077106	GenBank	CDS	1067159	1067650	.	-	0	ID=KSG66_05450;locus_tag=KSG66_05450;inference=COORDINATES: similar to AA sequence:RefSeq:NP_388983.1;transl_table=11;product=YajQ family cyclic di-GMP-binding protein;protein_id=PRJNA739080:KSG66_05450;
CP077106	GenBank	CDS	1067750	1068646	.	+	0	ID=KSG66_05455;locus_tag=KSG66_05455;inference=COORDINATES: similar to AA sequence:RefSeq:NP_388984.1;transl_table=11;product=S1 RNA-binding domain-containing protein;protein_id=PRJNA739080:KSG66_05455;
CP077106	GenBank	CDS	1068818	1069795	.	+	0	ID=KSG66_05460;locus_tag=KSG66_05460;inference=COORDINATES: similar to AA sequence:RefSeq:WP_003155108.1;transl_table=11;product=BMP family ABC transporter substrate-binding protein;protein_id=PRJNA739080:KSG66_05460;
CP077106	GenBank	CDS	1069792	1071441	.	+	0	ID=KSG66_05465;locus_tag=KSG66_05465;inference=COORDINATES: similar to AA sequence:RefSeq:WP_003155106.1;transl_table=11;product=methyl-accepting chemotaxis protein;protein_id=PRJNA739080:KSG66_05465;
CP077106	GenBank	CDS	1071574	1072824	.	+	0	ID=KSG66_05470;locus_tag=KSG66_05470;inference=COORDINATES: similar to AA sequence:RefSeq:WP_015239552.1;transl_table=11;product=cytochrome P450;protein_id=PRJNA739080:KSG66_05470;
CP077106	GenBank	CDS	1072873	1072995	.	-	0	ID=KSG66_05475;locus_tag=KSG66_05475;inference=COORDINATES: similar to AA sequence:RefSeq:WP_007409145.1;transl_table=11;product=DUF3941 domain-containing protein;protein_id=PRJNA739080:KSG66_05475;
CP077106	GenBank	CDS	1073044	1073895	.	-	0	ID=KSG66_05480;locus_tag=KSG66_05480;inference=COORDINATES: similar to AA sequence:RefSeq:WP_003155103.1;transl_table=11;product=DegV family protein;protein_id=PRJNA739080:KSG66_05480;
CP077106	GenBank	CDS	1074021	1074863	.	+	0	ID=KSG66_05485;locus_tag=KSG66_05485;inference=COORDINATES: similar to AA sequence:RefSeq:NP_388993.1;transl_table=11;product=YitT family protein;protein_id=PRJNA739080:KSG66_05485;
CP077106	GenBank	CDS	1074977	1075339	.	+	0	ID=KSG66_05490;locus_tag=KSG66_05490;inference=COORDINATES: similar to AA sequence:RefSeq:WP_010886475.1;transl_table=11;product=proteinase inhibitor;protein_id=PRJNA739080:KSG66_05490;
CP077106	GenBank	CDS	1075376	1075573	.	-	0	ID=KSG66_05495;locus_tag=KSG66_05495;inference=COORDINATES: similar to AA sequence:RefSeq:YP_003097702.1;transl_table=11;product=DUF3813 domain-containing protein;protein_id=PRJNA739080:KSG66_05495;
CP077106	GenBank	CDS	1075573	1075722	.	-	0	ID=KSG66_05500;locus_tag=KSG66_05500;inference=COORDINATES: similar to AA sequence:RefSeq:WP_016938265.1;transl_table=11;product=hypothetical protein;protein_id=PRJNA739080:KSG66_05500;
CP077106	GenBank	CDS	1075808	1076620	.	-	0	ID=KSG66_05505;locus_tag=KSG66_05505;inference=COORDINATES: similar to AA sequence:RefSeq:NP_388995.1;transl_table=11;product=Cof-type HAD-IIB family hydrolase;protein_id=PRJNA739080:KSG66_05505;
CP077106	GenBank	CDS	1076741	1077508	.	+	0	ID=KSG66_05510;locus_tag=KSG66_05510;inference=COORDINATES: similar to AA sequence:RefSeq:WP_014470023.1;transl_table=11;product=prolyl oligopeptidase family serine peptidase;protein_id=PRJNA739080:KSG66_05510;
CP077106	GenBank	CDS	1077571	1077879	.	+	0	ID=KSG66_05515;locus_tag=KSG66_05515;inference=COORDINATES: similar to AA sequence:RefSeq:NP_388997.1;transl_table=11;product=metal-sulfur cluster assembly factor;protein_id=PRJNA739080:KSG66_05515;
CP077106	GenBank	CDS	1078010	1078453	.	-	0	ID=KSG66_05520;gene=fosB;locus_tag=KSG66_05520;inference=COORDINATES: similar to AA sequence:RefSeq:WP_012117269.1;transl_table=11;product=metallothiol transferase FosB;protein_id=PRJNA739080:KSG66_05520;
CP077106	GenBank	CDS	1078774	1080210	.	+	0	ID=KSG66_05525;locus_tag=KSG66_05525;inference=COORDINATES: similar to AA sequence:RefSeq:WP_014304772.1;transl_table=11;product=FAD-binding oxidoreductase;protein_id=PRJNA739080:KSG66_05525;
CP077106	GenBank	CDS	1080207	1080749	.	+	0	ID=KSG66_05530;locus_tag=KSG66_05530;inference=COORDINATES: similar to AA sequence:RefSeq:WP_015483080.1;transl_table=11;product=MFS transporter;protein_id=PRJNA739080:KSG66_05530;
CP077106	GenBank	CDS	1080916	1081953	.	+	0	ID=KSG66_05535;gene=argC;locus_tag=KSG66_05535;inference=COORDINATES: similar to AA sequence:RefSeq:NP_389001.2;transl_table=11;product=N-acetyl-gamma-glutamyl-phosphate reductase;protein_id=PRJNA739080:KSG66_05535;
CP077106	GenBank	CDS	1081976	1083193	.	+	0	ID=KSG66_05540;gene=argJ;locus_tag=KSG66_05540;inference=COORDINATES: similar to AA sequence:RefSeq:NP_389002.2;transl_table=11;product=bifunctional ornithine acetyltransferase/N-acetylglutamate synthase;protein_id=PRJNA739080:KSG66_05540;
CP077106	GenBank	CDS	1083208	1083984	.	+	0	ID=KSG66_05545;gene=argB;locus_tag=KSG66_05545;inference=COORDINATES: similar to AA sequence:RefSeq:WP_015252370.1;transl_table=11;product=acetylglutamate kinase;protein_id=PRJNA739080:KSG66_05545;
CP077106	GenBank	CDS	1083981	1085138	.	+	0	ID=KSG66_05550;locus_tag=KSG66_05550;inference=COORDINATES: similar to AA sequence:RefSeq:NP_389004.2;transl_table=11;product=acetylornithine transaminase;protein_id=PRJNA739080:KSG66_05550;
CP077106	GenBank	CDS	1085208	1086266	.	+	0	ID=KSG66_05555;locus_tag=KSG66_05555;inference=COORDINATES: similar to AA sequence:RefSeq:NP_389005.2;transl_table=11;product=carbamoyl phosphate synthase small subunit;protein_id=PRJNA739080:KSG66_05555;
CP077106	GenBank	CDS	1086259	1089354	.	+	0	ID=KSG66_05560;locus_tag=KSG66_05560;inference=COORDINATES: similar to AA sequence:RefSeq:NP_389006.3;transl_table=11;product=carbamoyl phosphate synthase large subunit;protein_id=PRJNA739080:KSG66_05560;
CP077106	GenBank	CDS	1089342	1090313	.	+	0	ID=KSG66_05565;gene=argF;locus_tag=KSG66_05565;inference=COORDINATES: similar to AA sequence:RefSeq:WP_012117275.1;transl_table=11;product=ornithine carbamoyltransferase;protein_id=PRJNA739080:KSG66_05565;
CP077106	GenBank	CDS	1090389	1090568	.	+	0	ID=KSG66_05570;locus_tag=KSG66_05570;inference=COORDINATES: similar to AA sequence:RefSeq:NP_389008.1;transl_table=11;product=YjzC family protein;protein_id=PRJNA739080:KSG66_05570;
CP077106	GenBank	CDS	1090605	1090790	.	-	0	ID=KSG66_05575;locus_tag=KSG66_05575;inference=COORDINATES: similar to AA sequence:RefSeq:WP_007409129.1;transl_table=11;product=YjzD family protein;protein_id=PRJNA739080:KSG66_05575;
CP077106	GenBank	CDS	1091049	1091783	.	+	0	ID=KSG66_05580;locus_tag=KSG66_05580;inference=COORDINATES: similar to AA sequence:RefSeq:WP_003155067.1;transl_table=11;product=hypothetical protein;protein_id=PRJNA739080:KSG66_05580;
CP077106	GenBank	CDS	1091866	1092432	.	+	0	ID=KSG66_05585;locus_tag=KSG66_05585;inference=COORDINATES: similar to AA sequence:RefSeq:WP_007610577.1;transl_table=11;product=hypothetical protein;protein_id=PRJNA739080:KSG66_05585;
CP077106	GenBank	CDS	1092522	1093475	.	+	0	ID=KSG66_05590;locus_tag=KSG66_05590;inference=COORDINATES: similar to AA sequence:RefSeq:NP_389012.2;transl_table=11;product=BMP family ABC transporter substrate-binding protein;protein_id=PRJNA739080:KSG66_05590;
CP077106	GenBank	CDS	1093488	1093679	.	+	0	ID=KSG66_05595;locus_tag=KSG66_05595;inference=COORDINATES: similar to AA sequence:RefSeq:WP_014417408.1;transl_table=11;product=ComZ family protein;protein_id=PRJNA739080:KSG66_05595;
CP077106	GenBank	CDS	1093708	1093926	.	-	0	ID=KSG66_05600;locus_tag=KSG66_05600;inference=COORDINATES: similar to AA sequence:RefSeq:WP_007409123.1;transl_table=11;product=hypothetical protein;protein_id=PRJNA739080:KSG66_05600;
CP077106	GenBank	CDS	1094094	1095032	.	+	0	ID=KSG66_05605;locus_tag=KSG66_05605;inference=COORDINATES: similar to AA sequence:RefSeq:NP_389015.1;transl_table=11;product=ketoacyl-ACP synthase III;protein_id=PRJNA739080:KSG66_05605;
CP077106	GenBank	CDS	1095055	1096293	.	+	0	ID=KSG66_05610;gene=fabF;locus_tag=KSG66_05610;inference=COORDINATES: similar to AA sequence:RefSeq:NP_389016.1;transl_table=11;product=beta-ketoacyl-ACP synthase II;protein_id=PRJNA739080:KSG66_05610;
CP077106	GenBank	CDS	1096376	1097161	.	+	0	ID=KSG66_05615;locus_tag=KSG66_05615;inference=COORDINATES: similar to AA sequence:RefSeq:WP_014417410.1;transl_table=11;product=DUF2268 domain-containing protein;protein_id=PRJNA739080:KSG66_05615;
CP077106	GenBank	CDS	1097335	1098321	.	+	0	ID=KSG66_05620;locus_tag=KSG66_05620;inference=COORDINATES: similar to AA sequence:RefSeq:WP_012117279.1;transl_table=11;product=ABC transporter ATP-binding protein;protein_id=PRJNA739080:KSG66_05620;
CP077106	GenBank	CDS	1098318	1099307	.	+	0	ID=KSG66_05625;locus_tag=KSG66_05625;inference=COORDINATES: similar to AA sequence:RefSeq:NP_389019.2;transl_table=11;product=dipeptide ABC transporter ATP-binding protein;protein_id=PRJNA739080:KSG66_05625;
CP077106	GenBank	CDS	1099385	1101013	.	+	0	ID=KSG66_05630;locus_tag=KSG66_05630;inference=COORDINATES: similar to AA sequence:RefSeq:WP_014663524.1;transl_table=11;product=peptide-binding protein;protein_id=PRJNA739080:KSG66_05630;
CP077106	GenBank	CDS	1101089	1102039	.	+	0	ID=KSG66_05635;gene=appB;locus_tag=KSG66_05635;inference=COORDINATES: similar to AA sequence:RefSeq:NP_389021.2;transl_table=11;product=oligopeptide ABC transporter permease AppB;protein_id=PRJNA739080:KSG66_05635;
CP077106	GenBank	CDS	1102054	1102965	.	+	0	ID=KSG66_05640;locus_tag=KSG66_05640;inference=COORDINATES: similar to AA sequence:RefSeq:NP_389022.1;transl_table=11;product=ABC transporter permease;protein_id=PRJNA739080:KSG66_05640;
CP077106	GenBank	CDS	1103113	1103865	.	+	0	ID=KSG66_05645;locus_tag=KSG66_05645;inference=COORDINATES: similar to AA sequence:RefSeq:NP_389023.1;transl_table=11;product=YjbA family protein;protein_id=PRJNA739080:KSG66_05645;
CP077106	GenBank	CDS	1103899	1104891	.	-	0	ID=KSG66_05650;gene=trpS;locus_tag=KSG66_05650;inference=COORDINATES: similar to AA sequence:RefSeq:NP_389024.1;transl_table=11;product=tryptophan--tRNA ligase;protein_id=PRJNA739080:KSG66_05650;
CP077106	GenBank	CDS	1105635	1107257	.	+	0	ID=KSG66_05655;locus_tag=KSG66_05655;inference=COORDINATES: similar to AA sequence:RefSeq:NP_389025.1;transl_table=11;product=peptide ABC transporter substrate-binding protein;protein_id=PRJNA739080:KSG66_05655;
CP077106	GenBank	CDS	1107364	1108299	.	+	0	ID=KSG66_05660;locus_tag=KSG66_05660;inference=COORDINATES: similar to AA sequence:RefSeq:NP_389026.1;transl_table=11;product=ABC transporter permease;protein_id=PRJNA739080:KSG66_05660;
CP077106	GenBank	CDS	1108303	1109220	.	+	0	ID=KSG66_05665;gene=oppC;locus_tag=KSG66_05665;inference=COORDINATES: similar to AA sequence:RefSeq:NP_389027.1;transl_table=11;product=oligopeptide ABC transporter permease OppC;protein_id=PRJNA739080:KSG66_05665;
CP077106	GenBank	CDS	1109233	1110309	.	+	0	ID=KSG66_05670;locus_tag=KSG66_05670;inference=COORDINATES: similar to AA sequence:RefSeq:WP_016938233.1;transl_table=11;product=ABC transporter ATP-binding protein;protein_id=PRJNA739080:KSG66_05670;
CP077106	GenBank	CDS	1110302	1111219	.	+	0	ID=KSG66_05675;gene=oppF;locus_tag=KSG66_05675;inference=COORDINATES: similar to AA sequence:RefSeq:WP_017417453.1;transl_table=11;product=oligopeptide ABC transporter ATP-binding protein OppF;protein_id=PRJNA739080:KSG66_05675;
CP077106	GenBank	CDS	1111326	1112513	.	+	0	ID=KSG66_05680;locus_tag=KSG66_05680;inference=COORDINATES: similar to AA sequence:RefSeq:WP_003155036.1;transl_table=11;product=putative glycoside hydrolase;protein_id=PRJNA739080:KSG66_05680;
CP077106	GenBank	CDS	1112631	1113209	.	+	0	ID=KSG66_05685;locus_tag=KSG66_05685;inference=COORDINATES: similar to AA sequence:RefSeq:NP_389031.2;transl_table=11;product=GNAT family N-acetyltransferase;protein_id=PRJNA739080:KSG66_05685;
CP077106	GenBank	CDS	1113388	1113783	.	+	0	ID=KSG66_05690;gene=spx;locus_tag=KSG66_05690;inference=COORDINATES: similar to AA sequence:RefSeq:NP_389032.1;transl_table=11;product=transcriptional regulator Spx;protein_id=PRJNA739080:KSG66_05690;
CP077106	GenBank	CDS	1113840	1114496	.	-	0	ID=KSG66_05695;locus_tag=KSG66_05695;inference=COORDINATES: similar to AA sequence:RefSeq:NP_389033.1;transl_table=11;product=TerC family protein;protein_id=PRJNA739080:KSG66_05695;
CP077106	GenBank	CDS	1114772	1115428	.	+	0	ID=KSG66_05705;gene=mecA;locus_tag=KSG66_05705;inference=COORDINATES: similar to AA sequence:RefSeq:NP_389034.1;transl_table=11;product=adaptor protein MecA;protein_id=PRJNA739080:KSG66_05705;
CP077106	GenBank	CDS	1115579	1116739	.	+	0	ID=KSG66_05710;locus_tag=KSG66_05710;inference=COORDINATES: similar to AA sequence:RefSeq:WP_014417422.1;transl_table=11;product=competence protein CoiA;protein_id=PRJNA739080:KSG66_05710;
CP077106	GenBank	CDS	1116967	1118796	.	+	0	ID=KSG66_05715;gene=pepF;locus_tag=KSG66_05715;inference=COORDINATES: similar to AA sequence:RefSeq:WP_003155028.1;transl_table=11;product=oligoendopeptidase F;protein_id=PRJNA739080:KSG66_05715;
CP077106	GenBank	CDS	1118834	1119001	.	-	0	ID=KSG66_05720;locus_tag=KSG66_05720;inference=COORDINATES: similar to AA sequence:RefSeq:WP_016938224.1;transl_table=11;product=hypothetical protein;protein_id=PRJNA739080:KSG66_05720;
CP077106	GenBank	CDS	1119287	1120189	.	-	0	ID=KSG66_05725;gene=spxH;locus_tag=KSG66_05725;gene_synonym=yjbH;inference=COORDINATES: similar to AA sequence:RefSeq:WP_003155024.1;transl_table=11;product=protease adaptor protein SpxH;protein_id=PRJNA739080:KSG66_05725;
CP077106	GenBank	CDS	1120186	1120584	.	-	0	ID=KSG66_05730;locus_tag=KSG66_05730;inference=COORDINATES: similar to AA sequence:RefSeq:WP_016938222.1;transl_table=11;product=thiol management oxidoreductase;protein_id=PRJNA739080:KSG66_05730;
CP077106	GenBank	CDS	1120813	1121499	.	-	0	ID=KSG66_05735;locus_tag=KSG66_05735;inference=COORDINATES: similar to AA sequence:RefSeq:WP_013351837.1;transl_table=11;product=lytic transglycosylase domain-containing protein;protein_id=PRJNA739080:KSG66_05735;
CP077106	GenBank	CDS	1121504	1122076	.	-	0	ID=KSG66_05740;locus_tag=KSG66_05740;inference=COORDINATES: similar to AA sequence:RefSeq:WP_013351838.1;transl_table=11;product=CYTH domain-containing protein;protein_id=PRJNA739080:KSG66_05740;
CP077106	GenBank	CDS	1122201	1122566	.	+	0	ID=KSG66_05745;locus_tag=KSG66_05745;inference=COORDINATES: similar to AA sequence:RefSeq:WP_013351839.1;transl_table=11;product=hypothetical protein;protein_id=PRJNA739080:KSG66_05745;
CP077106	GenBank	CDS	1122594	1123229	.	+	0	ID=KSG66_05750;gene=yjbM;locus_tag=KSG66_05750;inference=COORDINATES: similar to AA sequence:RefSeq:NP_389042.1;transl_table=11;product=GTP diphosphokinase;protein_id=PRJNA739080:KSG66_05750;
CP077106	GenBank	CDS	1123247	1124047	.	+	0	ID=KSG66_05755;locus_tag=KSG66_05755;inference=COORDINATES: similar to AA sequence:RefSeq:NP_389043.1;transl_table=11;product=NAD kinase;protein_id=PRJNA739080:KSG66_05755;
CP077106	GenBank	CDS	1124062	1124955	.	+	0	ID=KSG66_05760;locus_tag=KSG66_05760;inference=COORDINATES: similar to AA sequence:RefSeq:WP_007610628.1;transl_table=11;product=RluA family pseudouridine synthase;protein_id=PRJNA739080:KSG66_05760;
CP077106	GenBank	CDS	1124989	1125738	.	-	0	ID=KSG66_05765;gene=prpE;locus_tag=KSG66_05765;inference=COORDINATES: similar to AA sequence:RefSeq:WP_017417460.1;transl_table=11;product=bis(5'-nucleosyl)-tetraphosphatase PrpE;protein_id=PRJNA739080:KSG66_05765;
CP077106	GenBank	CDS	1125973	1127817	.	+	0	ID=KSG66_05770;locus_tag=KSG66_05770;inference=COORDINATES: similar to AA sequence:RefSeq:WP_016938214.1;transl_table=11;product=monovalent cation:proton antiporter family protein;protein_id=PRJNA739080:KSG66_05770;
CP077106	GenBank	CDS	1128067	1128774	.	+	0	ID=KSG66_05775;gene=tenA;locus_tag=KSG66_05775;inference=COORDINATES: similar to AA sequence:RefSeq:NP_389047.1;transl_table=11;product=thiaminase II;protein_id=PRJNA739080:KSG66_05775;
CP077106	GenBank	CDS	1128752	1129369	.	+	0	ID=KSG66_05780;gene=tenI;locus_tag=KSG66_05780;inference=COORDINATES: similar to AA sequence:RefSeq:WP_012117296.1;transl_table=11;product=thiazole tautomerase TenI;protein_id=PRJNA739080:KSG66_05780;
CP077106	GenBank	CDS	1129353	1130462	.	+	0	ID=KSG66_05785;gene=thiO;locus_tag=KSG66_05785;inference=COORDINATES: similar to AA sequence:RefSeq:WP_007610647.1;transl_table=11;product=glycine oxidase ThiO;protein_id=PRJNA739080:KSG66_05785;
CP077106	GenBank	CDS	1130459	1130662	.	+	0	ID=KSG66_05790;gene=thiS;locus_tag=KSG66_05790;inference=COORDINATES: similar to AA sequence:RefSeq:WP_015239578.1;transl_table=11;product=sulfur carrier protein ThiS;protein_id=PRJNA739080:KSG66_05790;
CP077106	GenBank	CDS	1130659	1131429	.	+	0	ID=KSG66_05795;gene=thiG;locus_tag=KSG66_05795;inference=COORDINATES: similar to AA sequence:RefSeq:NP_389051.1;transl_table=11;product=thiazole synthase;protein_id=PRJNA739080:KSG66_05795;
CP077106	GenBank	CDS	1131426	1132436	.	+	0	ID=KSG66_05800;gene=thiF;locus_tag=KSG66_05800;inference=COORDINATES: similar to AA sequence:RefSeq:NP_389052.1;transl_table=11;product=thiazole biosynthesis adenylyltransferase ThiF;protein_id=PRJNA739080:KSG66_05800;
CP077106	GenBank	CDS	1132459	1133271	.	+	0	ID=KSG66_05805;gene=thiD;locus_tag=KSG66_05805;inference=COORDINATES: similar to AA sequence:RefSeq:WP_007610664.1;transl_table=11;product=bifunctional hydroxymethylpyrimidine kinase/phosphomethylpyrimidine kinase;protein_id=PRJNA739080:KSG66_05805;
CP077106	GenBank	CDS	1133402	1134178	.	+	0	ID=KSG66_05810;gene=fabI;locus_tag=KSG66_05810;inference=COORDINATES: similar to AA sequence:RefSeq:NP_389054.2;transl_table=11;product=enoyl-ACP reductase FabI;protein_id=PRJNA739080:KSG66_05810;
CP077106	GenBank	CDS	1134270	1134884	.	+	0	ID=KSG66_05815;locus_tag=KSG66_05815;inference=COORDINATES: similar to AA sequence:RefSeq:WP_010886484.1;transl_table=11;product=spore coat CotO family protein;protein_id=PRJNA739080:KSG66_05815;
CP077106	GenBank	CDS	1134943	1135386	.	-	0	ID=KSG66_05820;locus_tag=KSG66_05820;inference=COORDINATES: similar to AA sequence:RefSeq:WP_016938206.1;transl_table=11;product=spore coat protein;protein_id=PRJNA739080:KSG66_05820;
CP077106	GenBank	CDS	1135532	1136014	.	-	0	ID=KSG66_05825;locus_tag=KSG66_05825;inference=COORDINATES: similar to AA sequence:RefSeq:WP_003154995.1;transl_table=11;product=spore coat protein;protein_id=PRJNA739080:KSG66_05825;
CP077106	GenBank	CDS	1136165	1136665	.	-	0	ID=KSG66_05830;locus_tag=KSG66_05830;inference=COORDINATES: similar to AA sequence:RefSeq:NP_389058.1;transl_table=11;product=spore coat protein;protein_id=PRJNA739080:KSG66_05830;
CP077106	GenBank	CDS	1136758	1137072	.	-	0	ID=KSG66_05835;locus_tag=KSG66_05835;inference=COORDINATES: similar to AA sequence:RefSeq:WP_014417435.1;transl_table=11;product=spore coat protein;protein_id=PRJNA739080:KSG66_05835;
CP077106	GenBank	CDS	1137110	1137496	.	-	0	ID=KSG66_05840;locus_tag=KSG66_05840;inference=COORDINATES: similar to AA sequence:RefSeq:WP_003244871.1;transl_table=11;product=spore coat protein;protein_id=PRJNA739080:KSG66_05840;
CP077106	GenBank	CDS	1137667	1138023	.	+	0	ID=KSG66_05845;locus_tag=KSG66_05845;inference=COORDINATES: similar to AA sequence:RefSeq:NP_389061.1;transl_table=11;product=DUF1360 domain-containing protein;protein_id=PRJNA739080:KSG66_05845;
CP077106	GenBank	CDS	1138310	1138507	.	+	0	ID=KSG66_05850;locus_tag=KSG66_05850;inference=COORDINATES: similar to AA sequence:RefSeq:WP_007610676.1;transl_table=11;product=hypothetical protein;protein_id=PRJNA739080:KSG66_05850;
CP077106	GenBank	CDS	1138599	1138760	.	+	0	ID=KSG66_05855;locus_tag=KSG66_05855;inference=COORDINATES: similar to AA sequence:RefSeq:WP_007610678.1;transl_table=11;product=YjcZ family sporulation protein;protein_id=PRJNA739080:KSG66_05855;
CP077106	GenBank	CDS	1138927	1139181	.	+	0	ID=KSG66_05860;locus_tag=KSG66_05860;inference=COORDINATES: similar to AA sequence:RefSeq:NP_389063.2;transl_table=11;product=stage VI sporulation protein F;protein_id=PRJNA739080:KSG66_05860;
CP077106	GenBank	CDS	1139250	1141535	.	-	0	ID=KSG66_05865;locus_tag=KSG66_05865;inference=COORDINATES: similar to AA sequence:RefSeq:WP_014417439.1;transl_table=11;product=ATP-dependent helicase;protein_id=PRJNA739080:KSG66_05865;
CP077106	GenBank	CDS	1141656	1141910	.	+	0	ID=KSG66_05870;locus_tag=KSG66_05870;inference=COORDINATES: similar to AA sequence:RefSeq:WP_016938196.1;transl_table=11;product=hypothetical protein;protein_id=PRJNA739080:KSG66_05870;
CP077106	GenBank	CDS	1141980	1142729	.	+	0	ID=KSG66_05875;gene=bla;locus_tag=KSG66_05875;inference=COORDINATES: similar to AA sequence:RefSeq:WP_017417467.1;transl_table=11;product=subclass B1 metallo-beta-lactamase;protein_id=PRJNA739080:KSG66_05875;
CP077106	GenBank	CDS	1142771	1143493	.	-	0	ID=KSG66_05880;locus_tag=KSG66_05880;inference=COORDINATES: similar to AA sequence:RefSeq:WP_007409080.1;transl_table=11;product=ABC transporter permease;protein_id=PRJNA739080:KSG66_05880;
CP077106	GenBank	CDS	1143486	1144223	.	-	0	ID=KSG66_05885;locus_tag=KSG66_05885;inference=COORDINATES: similar to AA sequence:RefSeq:WP_017417469.1;transl_table=11;product=ABC transporter ATP-binding protein;protein_id=PRJNA739080:KSG66_05885;
CP077106	GenBank	CDS	1144224	1144457	.	-	0	ID=KSG66_05890;locus_tag=KSG66_05890;inference=COORDINATES: similar to AA sequence:RefSeq:WP_007409078.1;transl_table=11;product=AbrB/MazE/SpoVT family DNA-binding domain-containing protein;protein_id=PRJNA739080:KSG66_05890;
CP077106	GenBank	CDS	1144618	1145049	.	-	0	ID=KSG66_05895;locus_tag=KSG66_05895;inference=COORDINATES: similar to AA sequence:RefSeq:WP_017417470.1;transl_table=11;product=GNAT family N-acetyltransferase;protein_id=PRJNA739080:KSG66_05895;
CP077106	GenBank	CDS	1145054	1145569	.	-	0	ID=KSG66_05900;locus_tag=KSG66_05900;inference=COORDINATES: similar to AA sequence:RefSeq:NP_389067.1;transl_table=11;product=YjcG family protein;protein_id=PRJNA739080:KSG66_05900;
CP077106	GenBank	CDS	1145595	1146317	.	-	0	ID=KSG66_05905;locus_tag=KSG66_05905;inference=COORDINATES: similar to AA sequence:RefSeq:NP_389068.1;transl_table=11;product=esterase family protein;protein_id=PRJNA739080:KSG66_05905;
CP077106	GenBank	CDS	1146687	1147808	.	+	0	ID=KSG66_05910;locus_tag=KSG66_05910;inference=COORDINATES: similar to AA sequence:RefSeq:NP_389069.1;transl_table=11;product=methionine biosynthesis PLP-dependent protein;protein_id=PRJNA739080:KSG66_05910;
CP077106	GenBank	CDS	1147801	1148976	.	+	0	ID=KSG66_05915;gene=metC;locus_tag=KSG66_05915;inference=COORDINATES: similar to AA sequence:RefSeq:WP_017417474.1;transl_table=11;product=cystathionine beta-lyase;protein_id=PRJNA739080:KSG66_05915;
CP077106	GenBank	tRNA	1149116	1149188	.	+	.	ID=KSG66_05920;locus_tag=KSG66_05920;product=tRNA-Val;inference=COORDINATES: profile:tRNAscan-SE:2.0.7;anticodon=(pos:1149149..1149151,aa:Val,seq:gac);
CP077106	GenBank	CDS	1149432	1149788	.	-	0	ID=KSG66_05925;locus_tag=KSG66_05925;inference=COORDINATES: similar to AA sequence:RefSeq:WP_015388387.1;transl_table=11;product=tRNA-Val4;protein_id=PRJNA739080:KSG66_05925;
CP077106	GenBank	CDS	1150157	1150456	.	-	0	ID=KSG66_05930;locus_tag=KSG66_05930;inference=COORDINATES: similar to AA sequence:RefSeq:WP_014417475.1;transl_table=11;product=hypothetical protein;protein_id=PRJNA739080:KSG66_05930;
CP077106	GenBank	CDS	1150510	1150818	.	-	0	ID=KSG66_05935;locus_tag=KSG66_05935;inference=COORDINATES: similar to AA sequence:RefSeq:WP_015483097.1;transl_table=11;product=hypothetical protein;protein_id=PRJNA739080:KSG66_05935;
CP077106	GenBank	CDS	1150852	1151244	.	-	0	ID=KSG66_05940;locus_tag=KSG66_05940;inference=COORDINATES: similar to AA sequence:RefSeq:WP_014417478.1;transl_table=11;product=hypothetical protein;protein_id=PRJNA739080:KSG66_05940;
CP077106	GenBank	CDS	1151256	1153034	.	-	0	ID=KSG66_05945;locus_tag=KSG66_05945;inference=COORDINATES: similar to AA sequence:RefSeq:WP_017417556.1;transl_table=11;product=ribonuclease YeeF family protein;protein_id=PRJNA739080:KSG66_05945;
CP077106	GenBank	CDS	1153557	1153919	.	+	0	ID=KSG66_05950;locus_tag=KSG66_05950;inference=COORDINATES: similar to AA sequence:RefSeq:WP_017417560.1;transl_table=11;product=hypothetical protein;protein_id=PRJNA739080:KSG66_05950;
CP077106	GenBank	CDS	1154208	1154594	.	+	0	ID=KSG66_05955;locus_tag=KSG66_05955;inference=COORDINATES: similar to AA sequence:RefSeq:NP_390571.1;transl_table=11;product=VOC family protein;protein_id=PRJNA739080:KSG66_05955;
CP077106	GenBank	CDS	1154949	1155869	.	+	0	ID=KSG66_05960;gene=bla;locus_tag=KSG66_05960;inference=COORDINATES: similar to AA sequence:RefSeq:NP_389761.1;transl_table=11;product=class A beta-lactamase;protein_id=PRJNA739080:KSG66_05960;
CP077106	GenBank	CDS	1155944	1156264	.	+	0	ID=KSG66_05965;locus_tag=KSG66_05965;inference=COORDINATES: similar to AA sequence:RefSeq:NP_389079.1;transl_table=11;product=antibiotic biosynthesis monooxygenase;protein_id=PRJNA739080:KSG66_05965;
CP077106	GenBank	CDS	1156364	1157776	.	-	0	ID=KSG66_05970;locus_tag=KSG66_05970;inference=COORDINATES: similar to AA sequence:RefSeq:WP_012117329.1;transl_table=11;product=multidrug efflux MFS transporter;protein_id=PRJNA739080:KSG66_05970;
CP077106	GenBank	CDS	1157919	1158392	.	-	0	ID=KSG66_05975;locus_tag=KSG66_05975;inference=COORDINATES: similar to AA sequence:RefSeq:WP_007407329.1;transl_table=11;product=MarR family transcriptional regulator;protein_id=PRJNA739080:KSG66_05975;
CP077106	GenBank	CDS	1158664	1159776	.	-	0	ID=KSG66_05980;locus_tag=KSG66_05980;inference=COORDINATES: similar to AA sequence:RefSeq:WP_017417565.1;transl_table=11;product=glycosyl hydrolase 53 family protein;protein_id=PRJNA739080:KSG66_05980;
CP077106	GenBank	CDS	1159828	1161327	.	-	0	ID=KSG66_05985;gene=galT;locus_tag=KSG66_05985;inference=COORDINATES: similar to AA sequence:RefSeq:WP_016936496.1;transl_table=11;product=UDP-glucose--hexose-1-phosphate uridylyltransferase;protein_id=PRJNA739080:KSG66_05985;
CP077106	GenBank	CDS	1161329	1162321	.	-	0	ID=KSG66_05990;gene=galE;locus_tag=KSG66_05990;inference=COORDINATES: similar to AA sequence:RefSeq:WP_003154945.1;transl_table=11;product=UDP-glucose 4-epimerase GalE;protein_id=PRJNA739080:KSG66_05990;
CP077106	GenBank	CDS	1162325	1163494	.	-	0	ID=KSG66_05995;locus_tag=KSG66_05995;inference=COORDINATES: similar to AA sequence:RefSeq:WP_012117334.1;transl_table=11;product=galactokinase;protein_id=PRJNA739080:KSG66_05995;
CP077106	GenBank	CDS	1163510	1165207	.	-	0	ID=KSG66_06000;locus_tag=KSG66_06000;inference=COORDINATES: similar to AA sequence:RefSeq:WP_016936493.1;transl_table=11;product=PTS lactose transporter subunit IIBC;protein_id=PRJNA739080:KSG66_06000;
CP077106	GenBank	CDS	1165219	1165533	.	-	0	ID=KSG66_06005;locus_tag=KSG66_06005;inference=COORDINATES: similar to AA sequence:RefSeq:WP_003154940.1;transl_table=11;product=PTS lactose/cellobiose transporter subunit IIA;protein_id=PRJNA739080:KSG66_06005;
CP077106	GenBank	CDS	1165596	1166996	.	-	0	ID=KSG66_06010;gene=lacG;locus_tag=KSG66_06010;inference=COORDINATES: similar to AA sequence:RefSeq:WP_015239655.1;transl_table=11;product=6-phospho-beta-galactosidase;protein_id=PRJNA739080:KSG66_06010;
CP077106	GenBank	CDS	1167249	1168010	.	+	0	ID=KSG66_06015;locus_tag=KSG66_06015;inference=COORDINATES: similar to AA sequence:RefSeq:WP_017417571.1;transl_table=11;product=DeoR/GlpR family DNA-binding transcription regulator;protein_id=PRJNA739080:KSG66_06015;
CP077106	GenBank	CDS	1168028	1168711	.	+	0	ID=KSG66_06020;locus_tag=KSG66_06020;inference=COORDINATES: similar to AA sequence:RefSeq:WP_017417572.1;transl_table=11;product=HAD family phosphatase;protein_id=PRJNA739080:KSG66_06020;
CP077106	GenBank	CDS	1168906	1169253	.	-	0	ID=KSG66_06025;locus_tag=KSG66_06025;inference=COORDINATES: similar to AA sequence:RefSeq:WP_015388376.1;transl_table=11;product=DUF3147 family protein;protein_id=PRJNA739080:KSG66_06025;
CP077106	GenBank	CDS	1169237	1169662	.	-	0	ID=KSG66_06030;locus_tag=KSG66_06030;inference=COORDINATES: similar to AA sequence:RefSeq:WP_015388375.1;transl_table=11;product=MarR family transcriptional regulator;protein_id=PRJNA739080:KSG66_06030;
CP077106	GenBank	CDS	1170024	1170659	.	+	0	ID=KSG66_06035;locus_tag=KSG66_06035;inference=COORDINATES: similar to AA sequence:RefSeq:WP_007407316.1;transl_table=11;product=MgtC/SapB family protein;protein_id=PRJNA739080:KSG66_06035;
CP077106	GenBank	CDS	1170704	1170886	.	-	0	ID=KSG66_06040;locus_tag=KSG66_06040;inference=COORDINATES: similar to AA sequence:RefSeq:NP_389091.2;transl_table=11;product=hypothetical protein;protein_id=PRJNA739080:KSG66_06040;
CP077106	GenBank	CDS	1171000	1171173	.	-	0	ID=KSG66_06045;locus_tag=KSG66_06045;inference=COORDINATES: similar to AA sequence:RefSeq:WP_014304824.1;transl_table=11;product=YjfB family protein;protein_id=PRJNA739080:KSG66_06045;
CP077106	GenBank	CDS	1171217	1171618	.	-	0	ID=KSG66_06050;locus_tag=KSG66_06050;inference=COORDINATES: similar to AA sequence:RefSeq:WP_013351907.1;transl_table=11;product=DUF2809 domain-containing protein;protein_id=PRJNA739080:KSG66_06050;
CP077106	GenBank	CDS	1171717	1172286	.	-	0	ID=KSG66_06055;locus_tag=KSG66_06055;inference=COORDINATES: similar to AA sequence:RefSeq:WP_017417577.1;transl_table=11;product=YjgB family protein;protein_id=PRJNA739080:KSG66_06055;
CP077106	GenBank	CDS	1172411	1175368	.	+	0	ID=KSG66_06060;gene=fdhF;locus_tag=KSG66_06060;inference=COORDINATES: similar to AA sequence:RefSeq:NP_389098.1;transl_table=11;product=formate dehydrogenase subunit alpha;protein_id=PRJNA739080:KSG66_06060;
CP077106	GenBank	CDS	1175361	1175903	.	+	0	ID=KSG66_06065;locus_tag=KSG66_06065;inference=COORDINATES: similar to AA sequence:RefSeq:WP_007610745.1;transl_table=11;product=DUF1641 domain-containing protein;protein_id=PRJNA739080:KSG66_06065;
CP077106	GenBank	CDS	1176111	1177331	.	+	0	ID=KSG66_06070;locus_tag=KSG66_06070;inference=COORDINATES: similar to AA sequence:RefSeq:WP_014304828.1;transl_table=11;product=cytochrome P450;protein_id=PRJNA739080:KSG66_06070;
CP077106	GenBank	CDS	1177328	1178512	.	+	0	ID=KSG66_06075;locus_tag=KSG66_06075;inference=COORDINATES: similar to AA sequence:RefSeq:WP_015239661.1;transl_table=11;product=UDP-glucosyltransferase;protein_id=PRJNA739080:KSG66_06075;
CP077106	GenBank	CDS	1178555	1178740	.	-	0	ID=KSG66_06080;locus_tag=KSG66_06080;inference=COORDINATES: similar to AA sequence:RefSeq:YP_003097710.1;transl_table=11;product=hypothetical protein;protein_id=PRJNA739080:KSG66_06080;
CP077106	GenBank	CDS	1178916	1179734	.	+	0	ID=KSG66_06085;locus_tag=KSG66_06085;inference=COORDINATES: similar to AA sequence:RefSeq:WP_017417581.1;transl_table=11;product=uroporphyrinogen-III synthase;protein_id=PRJNA739080:KSG66_06085;
CP077106	GenBank	CDS	1179759	1180520	.	-	0	ID=KSG66_06090;gene=fetB;locus_tag=KSG66_06090;inference=COORDINATES: similar to AA sequence:RefSeq:WP_017417582.1;transl_table=11;product=iron export ABC transporter permease subunit FetB;protein_id=PRJNA739080:KSG66_06090;
CP077106	GenBank	CDS	1180522	1181259	.	-	0	ID=KSG66_06095;locus_tag=KSG66_06095;inference=COORDINATES: similar to AA sequence:RefSeq:WP_007610750.1;transl_table=11;product=ATP-binding cassette domain-containing protein;protein_id=PRJNA739080:KSG66_06095;
CP077106	GenBank	CDS	1181286	1182269	.	-	0	ID=KSG66_06100;locus_tag=KSG66_06100;inference=COORDINATES: similar to AA sequence:RefSeq:WP_007407303.1;transl_table=11;product=multidrug resistance efflux transporter family protein;protein_id=PRJNA739080:KSG66_06100;
CP077106	GenBank	CDS	1182400	1182897	.	+	0	ID=KSG66_06105;locus_tag=KSG66_06105;inference=COORDINATES: similar to AA sequence:RefSeq:WP_014417507.1;transl_table=11;product=cupin domain-containing protein;protein_id=PRJNA739080:KSG66_06105;
CP077106	GenBank	CDS	1183284	1183700	.	+	0	ID=KSG66_06110;locus_tag=KSG66_06110;inference=COORDINATES: similar to AA sequence:RefSeq:WP_003154908.1;transl_table=11;product=DUF1641 domain-containing protein;protein_id=PRJNA739080:KSG66_06110;
CP077106	GenBank	CDS	1183740	1184918	.	+	0	ID=KSG66_06115;locus_tag=KSG66_06115;inference=COORDINATES: similar to AA sequence:RefSeq:NP_389111.1;transl_table=11;product=NAD(P)/FAD-dependent oxidoreductase;protein_id=PRJNA739080:KSG66_06115;
CP077106	GenBank	CDS	1185105	1186502	.	+	0	ID=KSG66_06120;gene=uxaC;locus_tag=KSG66_06120;inference=COORDINATES: similar to AA sequence:RefSeq:NP_389112.1;transl_table=11;product=glucuronate isomerase;protein_id=PRJNA739080:KSG66_06120;
CP077106	GenBank	CDS	1186527	1187918	.	+	0	ID=KSG66_06125;locus_tag=KSG66_06125;inference=COORDINATES: similar to AA sequence:RefSeq:WP_015388366.1;transl_table=11;product=MFS transporter;protein_id=PRJNA739080:KSG66_06125;
CP077106	GenBank	CDS	1187989	1188987	.	+	0	ID=KSG66_06130;locus_tag=KSG66_06130;inference=COORDINATES: similar to AA sequence:RefSeq:NP_389119.1;transl_table=11;product=LacI family transcriptional regulator;protein_id=PRJNA739080:KSG66_06130;
CP077106	GenBank	CDS	1189063	1190508	.	+	0	ID=KSG66_06135;locus_tag=KSG66_06135;inference=COORDINATES: similar to AA sequence:RefSeq:WP_017417586.1;transl_table=11;product=tagaturonate reductase;protein_id=PRJNA739080:KSG66_06135;
CP077106	GenBank	CDS	1190505	1191998	.	+	0	ID=KSG66_06140;locus_tag=KSG66_06140;inference=COORDINATES: similar to AA sequence:RefSeq:NP_389121.2;transl_table=11;product=altronate dehydratase family protein;protein_id=PRJNA739080:KSG66_06140;
CP077106	GenBank	CDS	1192183	1192854	.	+	0	ID=KSG66_06145;locus_tag=KSG66_06145;inference=COORDINATES: similar to AA sequence:RefSeq:WP_003154900.1;transl_table=11;product=response regulator transcription factor;protein_id=PRJNA739080:KSG66_06145;
CP077106	GenBank	CDS	1192851	1194209	.	+	0	ID=KSG66_06150;locus_tag=KSG66_06150;inference=COORDINATES: similar to AA sequence:RefSeq:WP_017417588.1;transl_table=11;product=HAMP domain-containing histidine kinase;protein_id=PRJNA739080:KSG66_06150;
CP077106	GenBank	CDS	1194329	1195264	.	+	0	ID=KSG66_06155;locus_tag=KSG66_06155;inference=COORDINATES: similar to AA sequence:RefSeq:WP_017417589.1;transl_table=11;product=ATP-binding cassette domain-containing protein;protein_id=PRJNA739080:KSG66_06155;
CP077106	GenBank	CDS	1195245	1195976	.	+	0	ID=KSG66_06160;locus_tag=KSG66_06160;inference=COORDINATES: similar to AA sequence:RefSeq:WP_017417590.1;transl_table=11;product=ABC transporter permease;protein_id=PRJNA739080:KSG66_06160;
CP077106	GenBank	CDS	1195994	1196185	.	+	0	ID=KSG66_06165;locus_tag=KSG66_06165;inference=COORDINATES: similar to AA sequence:RefSeq:WP_003154894.1;transl_table=11;product=Mas-related G-protein coupled receptor member D;protein_id=PRJNA739080:KSG66_06165;
CP077106	GenBank	CDS	1196251	1197501	.	+	0	ID=KSG66_06170;locus_tag=KSG66_06170;inference=COORDINATES: similar to AA sequence:RefSeq:WP_003154893.1;transl_table=11;product=histidine kinase;protein_id=PRJNA739080:KSG66_06170;
CP077106	GenBank	CDS	1197513	1198178	.	+	0	ID=KSG66_06175;locus_tag=KSG66_06175;inference=COORDINATES: similar to AA sequence:RefSeq:WP_003154892.1;transl_table=11;product=response regulator transcription factor;protein_id=PRJNA739080:KSG66_06175;
CP077106	GenBank	CDS	1198371	1198553	.	+	0	ID=KSG66_06180;locus_tag=KSG66_06180;inference=COORDINATES: similar to AA sequence:RefSeq:WP_003154891.1;transl_table=11;product=plantaricin C family lantibiotic;protein_id=PRJNA739080:KSG66_06180;
CP077106	GenBank	CDS	1198640	1201822	.	+	0	ID=KSG66_06185;locus_tag=KSG66_06185;inference=COORDINATES: similar to AA sequence:RefSeq:WP_003154890.1;transl_table=11;product=type 2 lantipeptide synthetase LanM family protein;protein_id=PRJNA739080:KSG66_06185;
CP077106	GenBank	CDS	1201812	1203959	.	+	0	ID=KSG66_06190;locus_tag=KSG66_06190;inference=COORDINATES: similar to AA sequence:RefSeq:WP_003154889.1;transl_table=11;product=peptidase domain-containing ABC transporter;protein_id=PRJNA739080:KSG66_06190;
CP077106	GenBank	CDS	1204166	1204342	.	+	0	ID=KSG66_06195;locus_tag=KSG66_06195;inference=COORDINATES: similar to AA sequence:RefSeq:WP_017417595.1;transl_table=11;product=class II lanthipeptide, LchA2/BrtA2 family;protein_id=PRJNA739080:KSG66_06195;
CP077106	GenBank	CDS	1204378	1204554	.	+	0	ID=KSG66_06200;locus_tag=KSG66_06200;inference=COORDINATES: similar to AA sequence:RefSeq:WP_017417595.1;transl_table=11;product=class II lanthipeptide, LchA2/BrtA2 family;protein_id=PRJNA739080:KSG66_06200;
CP077106	GenBank	CDS	1204643	1207528	.	+	0	ID=KSG66_06205;locus_tag=KSG66_06205;inference=COORDINATES: similar to AA sequence:RefSeq:WP_003154888.1;transl_table=11;product=type 2 lantipeptide synthetase LanM family protein;protein_id=PRJNA739080:KSG66_06205;
CP077106	GenBank	CDS	1207574	1208338	.	-	0	ID=KSG66_06210;locus_tag=KSG66_06210;inference=COORDINATES: similar to AA sequence:RefSeq:NP_389122.1;transl_table=11;product=sulfite exporter TauE/SafE family protein;protein_id=PRJNA739080:KSG66_06210;
CP077106	GenBank	CDS	1208484	1208951	.	-	0	ID=KSG66_06215;locus_tag=KSG66_06215;inference=COORDINATES: similar to AA sequence:RefSeq:WP_017417598.1;transl_table=11;product=DinB family protein;protein_id=PRJNA739080:KSG66_06215;
CP077106	GenBank	CDS	1209156	1210292	.	+	0	ID=KSG66_06220;locus_tag=KSG66_06220;inference=COORDINATES: similar to AA sequence:RefSeq:NP_389125.1;transl_table=11;product=tetratricopeptide repeat protein;protein_id=PRJNA739080:KSG66_06220;
CP077106	GenBank	CDS	1210282	1210416	.	+	0	ID=KSG66_06225;locus_tag=KSG66_06225;inference=COORDINATES: similar to AA sequence:RefSeq:WP_003245487.1;transl_table=11;product=PhrA family phosphatase inhibitor;protein_id=PRJNA739080:KSG66_06225;
CP077106	GenBank	CDS	1210559	1211512	.	+	0	ID=KSG66_06230;locus_tag=KSG66_06230;inference=COORDINATES: similar to AA sequence:RefSeq:NP_389128.1;transl_table=11;product=N-acetylmuramoyl-L-alanine amidase;protein_id=PRJNA739080:KSG66_06230;
CP077106	GenBank	CDS	1211550	1211927	.	-	0	ID=KSG66_06235;locus_tag=KSG66_06235;inference=COORDINATES: similar to AA sequence:RefSeq:NP_389129.1;transl_table=11;product=PH domain-containing protein;protein_id=PRJNA739080:KSG66_06235;
CP077106	GenBank	CDS	1212037	1212642	.	+	0	ID=KSG66_06240;locus_tag=KSG66_06240;inference=COORDINATES: similar to AA sequence:RefSeq:WP_014417516.1;transl_table=11;product=poly-gamma-glutamate hydrolase family protein;protein_id=PRJNA739080:KSG66_06240;
CP077106	GenBank	CDS	1212782	1213372	.	-	0	ID=KSG66_06245;locus_tag=KSG66_06245;inference=COORDINATES: similar to AA sequence:RefSeq:WP_016936463.1;transl_table=11;product=ImmA/IrrE family metallo-endopeptidase;protein_id=PRJNA739080:KSG66_06245;
CP077106	GenBank	CDS	1213521	1213859	.	-	0	ID=KSG66_06250;locus_tag=KSG66_06250;inference=COORDINATES: similar to AA sequence:RefSeq:NP_389133.1;transl_table=11;product=helix-turn-helix domain-containing protein;protein_id=PRJNA739080:KSG66_06250;
CP077106	GenBank	CDS	1214219	1215046	.	+	0	ID=KSG66_06255;locus_tag=KSG66_06255;inference=COORDINATES: similar to AA sequence:RefSeq:WP_017417603.1;transl_table=11;product=phage portal protein;protein_id=PRJNA739080:KSG66_06255;
CP077106	GenBank	CDS	1214946	1215746	.	+	0	ID=KSG66_06260;locus_tag=KSG66_06260;inference=COORDINATES: similar to AA sequence:RefSeq:WP_007407283.1;transl_table=11;product=ATP-binding protein;protein_id=PRJNA739080:KSG66_06260;
CP077106	GenBank	CDS	1215746	1215913	.	+	0	ID=KSG66_06265;locus_tag=KSG66_06265;inference=COORDINATES: similar to AA sequence:RefSeq:WP_003154863.1;transl_table=11;product=hypothetical protein;protein_id=PRJNA739080:KSG66_06265;
CP077106	GenBank	CDS	1216011	1216352	.	+	0	ID=KSG66_06270;locus_tag=KSG66_06270;inference=COORDINATES: similar to AA sequence:RefSeq:WP_015239676.1;transl_table=11;product=phage portal protein;protein_id=PRJNA739080:KSG66_06270;
CP077106	GenBank	CDS	1216342	1216545	.	+	0	ID=KSG66_06275;locus_tag=KSG66_06275;inference=COORDINATES: similar to AA sequence:RefSeq:WP_016936455.1;transl_table=11;product=XtrA/YqaO family protein;protein_id=PRJNA739080:KSG66_06275;
CP077106	GenBank	CDS	1216652	1217164	.	+	0	ID=KSG66_06280;locus_tag=KSG66_06280;inference=COORDINATES: similar to AA sequence:RefSeq:WP_003154857.1;transl_table=11;product=sigma-70 family RNA polymerase sigma factor;protein_id=PRJNA739080:KSG66_06280;
CP077106	GenBank	CDS	1217277	1218074	.	+	0	ID=KSG66_06285;locus_tag=KSG66_06285;inference=COORDINATES: similar to AA sequence:RefSeq:NP_389139.1;transl_table=11;product=terminase small subunit;protein_id=PRJNA739080:KSG66_06285;
CP077106	GenBank	CDS	1218071	1219369	.	+	0	ID=KSG66_06290;locus_tag=KSG66_06290;inference=COORDINATES: similar to AA sequence:RefSeq:NP_389140.1;transl_table=11;product=PBSX family phage terminase large subunit;protein_id=PRJNA739080:KSG66_06290;
CP077106	GenBank	CDS	1219418	1220809	.	+	0	ID=KSG66_06295;locus_tag=KSG66_06295;inference=COORDINATES: similar to AA sequence:RefSeq:NP_389141.2;transl_table=11;product=phage portal protein;protein_id=PRJNA739080:KSG66_06295;
CP077106	GenBank	CDS	1220829	1221674	.	+	0	ID=KSG66_06300;locus_tag=KSG66_06300;inference=COORDINATES: similar to AA sequence:RefSeq:WP_003154849.1;transl_table=11;product=phage portal protein;protein_id=PRJNA739080:KSG66_06300;
CP077106	GenBank	CDS	1221701	1222636	.	+	0	ID=KSG66_06305;locus_tag=KSG66_06305;inference=COORDINATES: similar to AA sequence:RefSeq:NP_389143.1;transl_table=11;product=phage major capsid protein;protein_id=PRJNA739080:KSG66_06305;
CP077106	GenBank	CDS	1222653	1223036	.	+	0	ID=KSG66_06310;locus_tag=KSG66_06310;inference=COORDINATES: similar to AA sequence:RefSeq:WP_015417287.1;transl_table=11;product=DUF3199 family protein;protein_id=PRJNA739080:KSG66_06310;
CP077106	GenBank	CDS	1223033	1223389	.	+	0	ID=KSG66_06315;locus_tag=KSG66_06315;inference=COORDINATES: similar to AA sequence:RefSeq:WP_013351946.1;transl_table=11;product=YqbH/XkdH family protein;protein_id=PRJNA739080:KSG66_06315;
CP077106	GenBank	CDS	1223386	1223889	.	+	0	ID=KSG66_06320;locus_tag=KSG66_06320;inference=COORDINATES: similar to AA sequence:RefSeq:WP_015239681.1;transl_table=11;product=HK97 gp10 family phage protein;protein_id=PRJNA739080:KSG66_06320;
CP077106	GenBank	CDS	1223886	1224332	.	+	0	ID=KSG66_06325;locus_tag=KSG66_06325;inference=COORDINATES: similar to AA sequence:RefSeq:WP_016936446.1;transl_table=11;product=phage portal protein;protein_id=PRJNA739080:KSG66_06325;
CP077106	GenBank	CDS	1224329	1224538	.	+	0	ID=KSG66_06330;locus_tag=KSG66_06330;inference=COORDINATES: similar to AA sequence:RefSeq:WP_007407269.1;transl_table=11;product=hypothetical protein;protein_id=PRJNA739080:KSG66_06330;
CP077106	GenBank	CDS	1224538	1225935	.	+	0	ID=KSG66_06335;locus_tag=KSG66_06335;inference=COORDINATES: similar to AA sequence:RefSeq:NP_389147.2;transl_table=11;product=phage tail sheath family protein;protein_id=PRJNA739080:KSG66_06335;
CP077106	GenBank	CDS	1225937	1226380	.	+	0	ID=KSG66_06340;locus_tag=KSG66_06340;inference=COORDINATES: similar to AA sequence:RefSeq:NP_389148.1;transl_table=11;product=phage tail tube protein;protein_id=PRJNA739080:KSG66_06340;
CP077106	GenBank	CDS	1226456	1226902	.	+	0	ID=KSG66_06345;locus_tag=KSG66_06345;inference=COORDINATES: similar to AA sequence:RefSeq:NP_389149.2;transl_table=11;product=phage portal protein;protein_id=PRJNA739080:KSG66_06345;
CP077106	GenBank	CDS	1226944	1227096	.	+	0	ID=KSG66_06350;locus_tag=KSG66_06350;inference=COORDINATES: similar to AA sequence:RefSeq:WP_019258152.1;transl_table=11;product=hypothetical protein;protein_id=PRJNA739080:KSG66_06350;
CP077106	GenBank	CDS	1227084	1232189	.	+	0	ID=KSG66_06355;locus_tag=KSG66_06355;inference=COORDINATES: similar to AA sequence:RefSeq:WP_015239685.1;transl_table=11;product=transglycosylase SLT domain-containing protein;protein_id=PRJNA739080:KSG66_06355;
CP077106	GenBank	CDS	1232182	1232841	.	+	0	ID=KSG66_06360;locus_tag=KSG66_06360;inference=COORDINATES: similar to AA sequence:RefSeq:NP_389151.2;transl_table=11;product=LysM peptidoglycan-binding domain-containing protein;protein_id=PRJNA739080:KSG66_06360;
CP077106	GenBank	CDS	1232855	1233832	.	+	0	ID=KSG66_06365;locus_tag=KSG66_06365;inference=COORDINATES: similar to AA sequence:RefSeq:NP_389152.1;transl_table=11;product=phage portal protein;protein_id=PRJNA739080:KSG66_06365;
CP077106	GenBank	CDS	1233832	1234098	.	+	0	ID=KSG66_06370;locus_tag=KSG66_06370;inference=COORDINATES: similar to AA sequence:RefSeq:NP_389153.1;transl_table=11;product=DUF2577 domain-containing protein;protein_id=PRJNA739080:KSG66_06370;
CP077106	GenBank	CDS	1234202	1234627	.	+	0	ID=KSG66_06375;locus_tag=KSG66_06375;inference=COORDINATES: similar to AA sequence:RefSeq:NP_390476.1;transl_table=11;product=DUF2634 domain-containing protein;protein_id=PRJNA739080:KSG66_06375;
CP077106	GenBank	CDS	1234620	1235666	.	+	0	ID=KSG66_06380;locus_tag=KSG66_06380;inference=COORDINATES: similar to AA sequence:RefSeq:NP_390475.1;transl_table=11;product=baseplate J/gp47 family protein;protein_id=PRJNA739080:KSG66_06380;
CP077106	GenBank	CDS	1235650	1236228	.	+	0	ID=KSG66_06385;locus_tag=KSG66_06385;inference=COORDINATES: similar to AA sequence:RefSeq:WP_014470497.1;transl_table=11;product=YmfQ family protein;protein_id=PRJNA739080:KSG66_06385;
CP077106	GenBank	CDS	1236225	1236497	.	+	0	ID=KSG66_06390;locus_tag=KSG66_06390;inference=COORDINATES: similar to AA sequence:RefSeq:WP_016936435.1;transl_table=11;product=hypothetical protein;protein_id=PRJNA739080:KSG66_06390;
CP077106	GenBank	CDS	1236500	1238122	.	+	0	ID=KSG66_06395;locus_tag=KSG66_06395;inference=COORDINATES: similar to AA sequence:RefSeq:WP_007407261.1;transl_table=11;product=pyocin knob domain-containing protein;protein_id=PRJNA739080:KSG66_06395;
CP077106	GenBank	CDS	1238135	1238506	.	+	0	ID=KSG66_06400;locus_tag=KSG66_06400;inference=COORDINATES: similar to AA sequence:RefSeq:WP_007407260.1;transl_table=11;product=XkdW family protein;protein_id=PRJNA739080:KSG66_06400;
CP077106	GenBank	CDS	1238511	1238708	.	+	0	ID=KSG66_06405;locus_tag=KSG66_06405;inference=COORDINATES: similar to AA sequence:RefSeq:WP_016936432.1;transl_table=11;product=XkdX family protein;protein_id=PRJNA739080:KSG66_06405;
CP077106	GenBank	CDS	1238765	1239526	.	+	0	ID=KSG66_06410;locus_tag=KSG66_06410;inference=COORDINATES: similar to AA sequence:RefSeq:WP_003245597.1;transl_table=11;product=phage portal protein;protein_id=PRJNA739080:KSG66_06410;
CP077106	GenBank	CDS	1239578	1239841	.	+	0	ID=KSG66_06415;locus_tag=KSG66_06415;inference=COORDINATES: similar to AA sequence:RefSeq:WP_003154815.1;transl_table=11;product=hemolysin XhlA family protein;protein_id=PRJNA739080:KSG66_06415;
CP077106	GenBank	CDS	1239855	1240118	.	+	0	ID=KSG66_06420;locus_tag=KSG66_06420;inference=COORDINATES: similar to AA sequence:RefSeq:WP_016936430.1;transl_table=11;product=phage holin;protein_id=PRJNA739080:KSG66_06420;
CP077106	GenBank	CDS	1240132	1241010	.	+	0	ID=KSG66_06425;locus_tag=KSG66_06425;inference=COORDINATES: similar to AA sequence:RefSeq:WP_014304858.1;transl_table=11;product=N-acetylmuramoyl-L-alanine amidase;protein_id=PRJNA739080:KSG66_06425;
CP077106	GenBank	CDS	1241267	1241437	.	-	0	ID=KSG66_06430;locus_tag=KSG66_06430;inference=COORDINATES: similar to AA sequence:RefSeq:NP_389165.1;transl_table=11;product=type II toxin-antitoxin system SpoIISB family antitoxin;protein_id=PRJNA739080:KSG66_06430;
CP077106	GenBank	CDS	1241438	1242184	.	-	0	ID=KSG66_06435;locus_tag=KSG66_06435;inference=COORDINATES: similar to AA sequence:RefSeq:NP_389166.1;transl_table=11;product=type II toxin-antitoxin system SpoIISA family toxin;protein_id=PRJNA739080:KSG66_06435;
CP077106	GenBank	CDS	1242289	1243287	.	-	0	ID=KSG66_06440;locus_tag=KSG66_06440;inference=COORDINATES: similar to AA sequence:RefSeq:NP_389167.2;transl_table=11;product=inorganic phosphate transporter;protein_id=PRJNA739080:KSG66_06440;
CP077106	GenBank	CDS	1243300	1243917	.	-	0	ID=KSG66_06445;locus_tag=KSG66_06445;inference=COORDINATES: similar to AA sequence:RefSeq:NP_389168.1;transl_table=11;product=DUF47 domain-containing protein;protein_id=PRJNA739080:KSG66_06445;
CP077106	GenBank	CDS	1244203	1245519	.	-	0	ID=KSG66_06450;locus_tag=KSG66_06450;inference=COORDINATES: similar to AA sequence:RefSeq:NP_389169.1;transl_table=11;product=amino acid permease;protein_id=PRJNA739080:KSG66_06450;
CP077106	GenBank	CDS	1245841	1246791	.	+	0	ID=KSG66_06455;locus_tag=KSG66_06455;inference=COORDINATES: similar to AA sequence:RefSeq:NP_389170.1;transl_table=11;product=ring-cleaving dioxygenase;protein_id=PRJNA739080:KSG66_06455;
CP077106	GenBank	CDS	1246975	1249134	.	+	0	ID=KSG66_06460;locus_tag=KSG66_06460;inference=COORDINATES: similar to AA sequence:RefSeq:NP_389171.2;transl_table=11;product=glycosyltransferase family 39 protein;protein_id=PRJNA739080:KSG66_06460;
CP077106	GenBank	CDS	1249146	1250117	.	+	0	ID=KSG66_06465;locus_tag=KSG66_06465;inference=COORDINATES: similar to AA sequence:RefSeq:NP_389172.2;transl_table=11;product=glycosyltransferase family 2 protein;protein_id=PRJNA739080:KSG66_06465;
CP077106	GenBank	CDS	1250205	1250381	.	-	0	ID=KSG66_06470;locus_tag=KSG66_06470;inference=COORDINATES: similar to AA sequence:RefSeq:WP_003154788.1;transl_table=11;product=hypothetical protein;protein_id=PRJNA739080:KSG66_06470;
CP077106	GenBank	CDS	1250481	1251830	.	-	0	ID=KSG66_06475;locus_tag=KSG66_06475;inference=COORDINATES: similar to AA sequence:RefSeq:NP_389173.2;transl_table=11;product=trypsin-like peptidase domain-containing protein;protein_id=PRJNA739080:KSG66_06475;
CP077106	GenBank	CDS	1252118	1253677	.	+	0	ID=KSG66_06480;locus_tag=KSG66_06480;inference=COORDINATES: similar to AA sequence:RefSeq:WP_016936419.1;transl_table=11;product=MFS transporter;protein_id=PRJNA739080:KSG66_06480;
CP077106	GenBank	CDS	1253833	1254657	.	+	0	ID=KSG66_06485;locus_tag=KSG66_06485;inference=COORDINATES: similar to AA sequence:RefSeq:NP_389175.2;transl_table=11;product=M55 family metallopeptidase;protein_id=PRJNA739080:KSG66_06485;
CP077106	GenBank	CDS	1254672	1255598	.	+	0	ID=KSG66_06490;locus_tag=KSG66_06490;inference=COORDINATES: similar to AA sequence:RefSeq:NP_389176.1;transl_table=11;product=ABC transporter permease;protein_id=PRJNA739080:KSG66_06490;
CP077106	GenBank	CDS	1255604	1256551	.	+	0	ID=KSG66_06495;locus_tag=KSG66_06495;inference=COORDINATES: similar to AA sequence:RefSeq:NP_389177.1;transl_table=11;product=ABC transporter permease;protein_id=PRJNA739080:KSG66_06495;
CP077106	GenBank	CDS	1256557	1257585	.	+	0	ID=KSG66_06500;locus_tag=KSG66_06500;inference=COORDINATES: similar to AA sequence:RefSeq:WP_017417616.1;transl_table=11;product=ABC transporter ATP-binding protein;protein_id=PRJNA739080:KSG66_06500;
CP077106	GenBank	CDS	1257582	1259201	.	+	0	ID=KSG66_06505;locus_tag=KSG66_06505;inference=COORDINATES: similar to AA sequence:RefSeq:WP_014417537.1;transl_table=11;product=peptide ABC transporter substrate-binding protein;protein_id=PRJNA739080:KSG66_06505;
CP077106	GenBank	CDS	1259277	1260224	.	+	0	ID=KSG66_06510;locus_tag=KSG66_06510;inference=COORDINATES: similar to AA sequence:RefSeq:NP_389180.2;transl_table=11;product=LD-carboxypeptidase;protein_id=PRJNA739080:KSG66_06510;
CP077106	GenBank	CDS	1260231	1261328	.	+	0	ID=KSG66_06515;locus_tag=KSG66_06515;inference=COORDINATES: similar to AA sequence:RefSeq:WP_007610862.1;transl_table=11;product=dipeptide epimerase;protein_id=PRJNA739080:KSG66_06515;
CP077106	GenBank	CDS	1261325	1262224	.	+	0	ID=KSG66_06520;locus_tag=KSG66_06520;inference=COORDINATES: similar to AA sequence:RefSeq:WP_017417620.1;transl_table=11;product=C40 family peptidase;protein_id=PRJNA739080:KSG66_06520;
CP077106	GenBank	CDS	1262228	1263199	.	+	0	ID=KSG66_06525;locus_tag=KSG66_06525;inference=COORDINATES: similar to AA sequence:RefSeq:WP_015239705.1;transl_table=11;product=ATP-binding cassette domain-containing protein;protein_id=PRJNA739080:KSG66_06525;
CP077106	GenBank	CDS	1264348	1265208	.	-	0	ID=KSG66_06535;locus_tag=KSG66_06535;inference=COORDINATES: similar to AA sequence:RefSeq:WP_007407239.1;transl_table=11;product=dimethylarginine dimethylaminohydrolase family protein;protein_id=PRJNA739080:KSG66_06535;
CP077106	GenBank	CDS	1265398	1265916	.	+	0	ID=KSG66_06540;locus_tag=KSG66_06540;inference=COORDINATES: similar to AA sequence:RefSeq:NP_389186.2;transl_table=11;product=acyl-CoA thioesterase;protein_id=PRJNA739080:KSG66_06540;
CP077106	GenBank	CDS	1266016	1266561	.	+	0	ID=KSG66_06545;locus_tag=KSG66_06545;inference=COORDINATES: similar to AA sequence:RefSeq:WP_007407237.1;transl_table=11;product=GNAT family N-acetyltransferase;protein_id=PRJNA739080:KSG66_06545;
CP077106	GenBank	CDS	1266749	1267087	.	+	0	ID=KSG66_06550;locus_tag=KSG66_06550;inference=COORDINATES: similar to AA sequence:RefSeq:WP_015239709.1;transl_table=11;product=multidrug efflux SMR transporter;protein_id=PRJNA739080:KSG66_06550;
CP077106	GenBank	CDS	1267087	1267401	.	+	0	ID=KSG66_06555;locus_tag=KSG66_06555;inference=COORDINATES: similar to AA sequence:RefSeq:WP_007407235.1;transl_table=11;product=multidrug efflux SMR transporter;protein_id=PRJNA739080:KSG66_06555;
CP077106	GenBank	CDS	1267476	1268378	.	+	0	ID=KSG66_06560;gene=purU;locus_tag=KSG66_06560;inference=COORDINATES: similar to AA sequence:RefSeq:NP_389194.2;transl_table=11;product=formyltetrahydrofolate deformylase;protein_id=PRJNA739080:KSG66_06560;
CP077106	GenBank	CDS	1268748	1269860	.	+	0	ID=KSG66_06565;gene=proB;locus_tag=KSG66_06565;inference=COORDINATES: similar to AA sequence:RefSeq:WP_015388341.1;transl_table=11;product=glutamate 5-kinase;protein_id=PRJNA739080:KSG66_06565;
CP077106	GenBank	CDS	1269857	1271104	.	+	0	ID=KSG66_06570;gene=proA;locus_tag=KSG66_06570;inference=COORDINATES: similar to AA sequence:RefSeq:WP_013351990.1;transl_table=11;product=glutamate-5-semialdehyde dehydrogenase;protein_id=PRJNA739080:KSG66_06570;
CP077106	GenBank	CDS	1271218	1271643	.	+	0	ID=KSG66_06575;locus_tag=KSG66_06575;inference=COORDINATES: similar to AA sequence:RefSeq:NP_389197.1;transl_table=11;product=organic hydroperoxide resistance protein;protein_id=PRJNA739080:KSG66_06575;
CP077106	GenBank	CDS	1271671	1272117	.	-	0	ID=KSG66_06580;locus_tag=KSG66_06580;inference=COORDINATES: similar to AA sequence:RefSeq:WP_014304877.1;transl_table=11;product=MarR family transcriptional regulator;protein_id=PRJNA739080:KSG66_06580;
CP077106	GenBank	CDS	1272256	1272666	.	+	0	ID=KSG66_06585;locus_tag=KSG66_06585;inference=COORDINATES: similar to AA sequence:RefSeq:NP_389199.1;transl_table=11;product=organic hydroperoxide resistance protein;protein_id=PRJNA739080:KSG66_06585;
CP077106	GenBank	CDS	1272807	1273391	.	+	0	ID=KSG66_06590;locus_tag=KSG66_06590;inference=COORDINATES: similar to AA sequence:RefSeq:WP_015388337.1;transl_table=11;product=hypothetical protein;protein_id=PRJNA739080:KSG66_06590;
CP077106	GenBank	CDS	1273413	1273874	.	+	0	ID=KSG66_06595;locus_tag=KSG66_06595;inference=COORDINATES: similar to AA sequence:RefSeq:WP_017417627.1;transl_table=11;product=hypothetical protein;protein_id=PRJNA739080:KSG66_06595;
CP077106	GenBank	CDS	1273879	1275006	.	+	0	ID=KSG66_06600;locus_tag=KSG66_06600;inference=COORDINATES: similar to AA sequence:RefSeq:WP_017417628.1;transl_table=11;product=glycosyltransferase;protein_id=PRJNA739080:KSG66_06600;
CP077106	GenBank	CDS	1275027	1276064	.	-	0	ID=KSG66_06605;locus_tag=KSG66_06605;inference=COORDINATES: similar to AA sequence:RefSeq:WP_013351997.1;transl_table=11;product=collagen-like protein;protein_id=PRJNA739080:KSG66_06605;
CP077106	GenBank	CDS	1276840	1278618	.	+	0	ID=KSG66_06610;locus_tag=KSG66_06610;inference=COORDINATES: protein motif:HMM:NF024700.1;transl_table=11;product=ATP-binding protein;protein_id=PRJNA739080:KSG66_06610;
CP077106	GenBank	CDS	1278879	1281167	.	-	0	ID=KSG66_06615;gene=metE;locus_tag=KSG66_06615;inference=COORDINATES: similar to AA sequence:RefSeq:NP_389201.2;transl_table=11;product=5-methyltetrahydropteroyltriglutamate-- homocysteine S-methyltransferase;protein_id=PRJNA739080:KSG66_06615;
CP077106	GenBank	CDS	1281545	1282504	.	-	0	ID=KSG66_06620;locus_tag=KSG66_06620;inference=COORDINATES: similar to AA sequence:RefSeq:WP_016936389.1;transl_table=11;product=S8 family peptidase;protein_id=PRJNA739080:KSG66_06620;
CP077106	GenBank	CDS	1282724	1283557	.	+	0	ID=KSG66_06625;locus_tag=KSG66_06625;inference=COORDINATES: similar to AA sequence:RefSeq:NP_389203.1;transl_table=11;product=STAS domain-containing protein;protein_id=PRJNA739080:KSG66_06625;
CP077106	GenBank	CDS	1283603	1284364	.	-	0	ID=KSG66_06630;locus_tag=KSG66_06630;inference=COORDINATES: similar to AA sequence:RefSeq:WP_003154747.1;transl_table=11;product=energy-coupling factor transporter transmembrane protein EcfT;protein_id=PRJNA739080:KSG66_06630;
CP077106	GenBank	CDS	1284339	1285976	.	-	0	ID=KSG66_06635;locus_tag=KSG66_06635;inference=COORDINATES: similar to AA sequence:RefSeq:WP_015388329.1;transl_table=11;product=ATP-binding cassette domain-containing protein;protein_id=PRJNA739080:KSG66_06635;
CP077106	GenBank	CDS	1285963	1286562	.	-	0	ID=KSG66_06640;locus_tag=KSG66_06640;inference=COORDINATES: similar to AA sequence:RefSeq:NP_389206.2;transl_table=11;product=ECF transporter S component;protein_id=PRJNA739080:KSG66_06640;
CP077106	GenBank	CDS	1287004	1288266	.	+	0	ID=KSG66_06645;locus_tag=KSG66_06645;inference=COORDINATES: similar to AA sequence:RefSeq:WP_003154742.1;transl_table=11;product=glycoside hydrolase family 18 protein;protein_id=PRJNA739080:KSG66_06645;
CP077106	GenBank	CDS	1288354	1288491	.	+	0	ID=KSG66_06650;locus_tag=KSG66_06650;inference=COORDINATES: similar to AA sequence:RefSeq:WP_006638487.1;transl_table=11;product=hypothetical protein;protein_id=PRJNA739080:KSG66_06650;
CP077106	GenBank	CDS	1288998	1290353	.	+	0	ID=KSG66_06655;gene=mgtE;locus_tag=KSG66_06655;inference=COORDINATES: similar to AA sequence:RefSeq:NP_389213.1;transl_table=11;product=magnesium transporter;protein_id=PRJNA739080:KSG66_06655;
CP077106	GenBank	CDS	1290389	1290721	.	-	0	ID=KSG66_06660;gene=tnrA;locus_tag=KSG66_06660;inference=COORDINATES: similar to AA sequence:RefSeq:NP_389214.1;transl_table=11;product=MerR family transcriptional regulator TnrA;protein_id=PRJNA739080:KSG66_06660;
CP077106	GenBank	CDS	1290915	1291070	.	+	0	ID=KSG66_06665;locus_tag=KSG66_06665;inference=COORDINATES: similar to AA sequence:RefSeq:NP_389215.1;transl_table=11;product=hypothetical protein;protein_id=PRJNA739080:KSG66_06665;
CP077106	GenBank	CDS	1291159	1291341	.	+	0	ID=KSG66_06670;gene=fbpA;locus_tag=KSG66_06670;inference=COORDINATES: similar to AA sequence:RefSeq:WP_013352010.1;transl_table=11;product=Fur-regulated basic protein FbpA;protein_id=PRJNA739080:KSG66_06670;
CP077106	GenBank	CDS	1291484	1291948	.	+	0	ID=KSG66_06675;locus_tag=KSG66_06675;inference=COORDINATES: similar to AA sequence:RefSeq:NP_389217.1;transl_table=11;product=MarR family transcriptional regulator;protein_id=PRJNA739080:KSG66_06675;
CP077106	GenBank	CDS	1292130	1292684	.	+	0	ID=KSG66_06680;locus_tag=KSG66_06680;inference=COORDINATES: similar to AA sequence:RefSeq:WP_015417328.1;transl_table=11;product=hypothetical protein;protein_id=PRJNA739080:KSG66_06680;
CP077106	GenBank	CDS	1292694	1294529	.	-	0	ID=KSG66_06685;locus_tag=KSG66_06685;inference=COORDINATES: similar to AA sequence:RefSeq:WP_017417638.1;transl_table=11;product=DNA ligase D;protein_id=PRJNA739080:KSG66_06685;
CP077106	GenBank	CDS	1294532	1295413	.	-	0	ID=KSG66_06690;locus_tag=KSG66_06690;inference=COORDINATES: similar to AA sequence:RefSeq:WP_015483155.1;transl_table=11;product=Ku protein;protein_id=PRJNA739080:KSG66_06690;
CP077106	GenBank	CDS	1296041	1296610	.	+	0	ID=KSG66_06695;locus_tag=KSG66_06695;inference=COORDINATES: similar to AA sequence:RefSeq:WP_014304891.1;transl_table=11;product=DedA family protein;protein_id=PRJNA739080:KSG66_06695;
CP077106	GenBank	CDS	1296856	1297638	.	+	0	ID=KSG66_06700;locus_tag=KSG66_06700;inference=COORDINATES: similar to AA sequence:RefSeq:WP_014417565.1;transl_table=11;product=TerC family protein;protein_id=PRJNA739080:KSG66_06700;
CP077106	GenBank	CDS	1297915	1298670	.	+	0	ID=KSG66_06705;gene=sigI;locus_tag=KSG66_06705;inference=COORDINATES: similar to AA sequence:RefSeq:NP_389228.1;transl_table=11;product=RNA polymerase sigma factor SigI;protein_id=PRJNA739080:KSG66_06705;
CP077106	GenBank	CDS	1298667	1299836	.	+	0	ID=KSG66_06710;locus_tag=KSG66_06710;inference=COORDINATES: similar to AA sequence:RefSeq:WP_003244727.1;transl_table=11;product=anti-sigma factor domain-containing protein;protein_id=PRJNA739080:KSG66_06710;
CP077106	GenBank	CDS	1299843	1300037	.	-	0	ID=KSG66_06715;locus_tag=KSG66_06715;inference=COORDINATES: similar to AA sequence:RefSeq:NP_389230.1;transl_table=11;product=alpha/beta-type small acid-soluble spore protein;protein_id=PRJNA739080:KSG66_06715;
CP077106	GenBank	CDS	1300172	1300873	.	-	0	ID=KSG66_06720;locus_tag=KSG66_06720;inference=COORDINATES: similar to AA sequence:RefSeq:WP_003245220.1;transl_table=11;product=DUF1836 domain-containing protein;protein_id=PRJNA739080:KSG66_06720;
CP077106	GenBank	CDS	1301021	1301914	.	+	0	ID=KSG66_06725;gene=htpX;locus_tag=KSG66_06725;inference=COORDINATES: similar to AA sequence:RefSeq:NP_389232.1;transl_table=11;product=protease HtpX;protein_id=PRJNA739080:KSG66_06725;
CP077106	GenBank	CDS	1302073	1303425	.	+	0	ID=KSG66_06730;locus_tag=KSG66_06730;inference=COORDINATES: similar to AA sequence:RefSeq:NP_389233.1;transl_table=11;product=TrkH family potassium uptake protein;protein_id=PRJNA739080:KSG66_06730;
CP077106	GenBank	CDS	1303520	1304194	.	+	0	ID=KSG66_06735;locus_tag=KSG66_06735;inference=COORDINATES: similar to AA sequence:RefSeq:WP_014417568.1;transl_table=11;product=DUF421 domain-containing protein;protein_id=PRJNA739080:KSG66_06735;
CP077106	GenBank	CDS	1304196	1304366	.	+	0	ID=KSG66_06740;locus_tag=KSG66_06740;inference=COORDINATES: similar to AA sequence:RefSeq:WP_014417569.1;transl_table=11;product=hypothetical protein;protein_id=PRJNA739080:KSG66_06740;
CP077106	GenBank	CDS	1304407	1305429	.	-	0	ID=KSG66_06745;locus_tag=KSG66_06745;inference=COORDINATES: similar to AA sequence:RefSeq:NP_389235.1;transl_table=11;product=acyltransferase family protein;protein_id=PRJNA739080:KSG66_06745;
CP077106	GenBank	CDS	1305685	1307904	.	+	0	ID=KSG66_06750;locus_tag=KSG66_06750;inference=COORDINATES: similar to AA sequence:RefSeq:WP_015417334.1;transl_table=11;product=PAS domain S-box protein;protein_id=PRJNA739080:KSG66_06750;
CP077106	GenBank	CDS	1307901	1308398	.	+	0	ID=KSG66_06755;locus_tag=KSG66_06755;inference=COORDINATES: similar to AA sequence:RefSeq:WP_007610941.1;transl_table=11;product=methylated-DNA--[protein]-cysteine S-methyltransferase;protein_id=PRJNA739080:KSG66_06755;
CP077106	GenBank	CDS	1308640	1309701	.	-	0	ID=KSG66_06760;gene=mtnA;locus_tag=KSG66_06760;inference=COORDINATES: similar to AA sequence:RefSeq:WP_009328612.1;transl_table=11;product=S-methyl-5-thioribose-1-phosphate isomerase;protein_id=PRJNA739080:KSG66_06760;
CP077106	GenBank	CDS	1309708	1310892	.	-	0	ID=KSG66_06765;gene=mtnK;locus_tag=KSG66_06765;inference=COORDINATES: similar to AA sequence:RefSeq:NP_389239.2;transl_table=11;product=S-methyl-5-thioribose kinase;protein_id=PRJNA739080:KSG66_06765;
CP077106	GenBank	CDS	1311249	1312028	.	-	0	ID=KSG66_06770;locus_tag=KSG66_06770;inference=COORDINATES: similar to AA sequence:RefSeq:NP_389240.1;transl_table=11;product=carbon-nitrogen family hydrolase;protein_id=PRJNA739080:KSG66_06770;
CP077106	GenBank	CDS	1312120	1313316	.	+	0	ID=KSG66_06775;locus_tag=KSG66_06775;inference=COORDINATES: similar to AA sequence:RefSeq:WP_003154701.1;transl_table=11;product=pyridoxal phosphate-dependent aminotransferase;protein_id=PRJNA739080:KSG66_06775;
CP077106	GenBank	CDS	1313534	1314748	.	+	0	ID=KSG66_06780;gene=mtnW;locus_tag=KSG66_06780;inference=COORDINATES: similar to AA sequence:RefSeq:NP_389242.2;transl_table=11;product=2,3-diketo-5-methylthiopentyl-1-phosphate enolase;protein_id=PRJNA739080:KSG66_06780;
CP077106	GenBank	CDS	1314745	1315449	.	+	0	ID=KSG66_06785;gene=mtnX;locus_tag=KSG66_06785;inference=COORDINATES: similar to AA sequence:RefSeq:WP_015388315.1;transl_table=11;product=2-hydroxy-3-keto-5-methylthiopentenyl-1- phosphate phosphatase;protein_id=PRJNA739080:KSG66_06785;
CP077106	GenBank	CDS	1315407	1316036	.	+	0	ID=KSG66_06790;locus_tag=KSG66_06790;inference=COORDINATES: similar to AA sequence:RefSeq:NP_389244.1;transl_table=11;product=methylthioribulose 1-phosphate dehydratase;protein_id=PRJNA739080:KSG66_06790;
CP077106	GenBank	CDS	1316052	1316588	.	+	0	ID=KSG66_06795;locus_tag=KSG66_06795;inference=COORDINATES: similar to AA sequence:RefSeq:WP_013352034.1;transl_table=11;product=cupin domain-containing protein;protein_id=PRJNA739080:KSG66_06795;
CP077106	GenBank	CDS	1316868	1317128	.	+	0	ID=KSG66_06800;locus_tag=KSG66_06800;inference=COORDINATES: similar to AA sequence:RefSeq:WP_003218598.1;transl_table=11;product=aspartyl-phosphate phosphatase Spo0E family protein;protein_id=PRJNA739080:KSG66_06800;
CP077106	GenBank	CDS	1317339	1318856	.	-	0	ID=KSG66_06805;locus_tag=KSG66_06805;inference=COORDINATES: similar to AA sequence:RefSeq:NP_389249.1;transl_table=11;product=PAS domain-containing sensor histidine kinase;protein_id=PRJNA739080:KSG66_06805;
CP077106	GenBank	CDS	1319055	1319501	.	+	0	ID=KSG66_06810;locus_tag=KSG66_06810;inference=COORDINATES: similar to AA sequence:RefSeq:WP_015417342.1;transl_table=11;product=MarR family transcriptional regulator;protein_id=PRJNA739080:KSG66_06810;
CP077106	GenBank	CDS	1319537	1320322	.	-	0	ID=KSG66_06815;gene=motB;locus_tag=KSG66_06815;inference=COORDINATES: similar to AA sequence:RefSeq:WP_015239738.1;transl_table=11;product=flagellar motor protein MotB;protein_id=PRJNA739080:KSG66_06815;
CP077106	GenBank	CDS	1320294	1321109	.	-	0	ID=KSG66_06820;gene=motA;locus_tag=KSG66_06820;inference=COORDINATES: similar to AA sequence:RefSeq:NP_389252.1;transl_table=11;product=flagellar motor stator protein MotA;protein_id=PRJNA739080:KSG66_06820;
CP077106	GenBank	CDS	1321279	1323375	.	-	0	ID=KSG66_06825;gene=clpE;locus_tag=KSG66_06825;inference=COORDINATES: similar to AA sequence:RefSeq:NP_389253.1;transl_table=11;product=ATP-dependent protease ATP-binding subunit ClpE;protein_id=PRJNA739080:KSG66_06825;
CP077106	GenBank	CDS	1323776	1324813	.	+	0	ID=KSG66_06830;locus_tag=KSG66_06830;inference=COORDINATES: similar to AA sequence:RefSeq:WP_015417344.1;transl_table=11;product=hypothetical protein;protein_id=PRJNA739080:KSG66_06830;
CP077106	GenBank	CDS	1324911	1326032	.	+	0	ID=KSG66_06835;locus_tag=KSG66_06835;inference=COORDINATES: similar to AA sequence:RefSeq:WP_007408456.1;transl_table=11;product=hypothetical protein;protein_id=PRJNA739080:KSG66_06835;
CP077106	GenBank	CDS	1326282	1326941	.	+	0	ID=KSG66_06840;gene=queC;locus_tag=KSG66_06840;inference=COORDINATES: similar to AA sequence:RefSeq:WP_003154679.1;transl_table=11;product=7-cyano-7-deazaguanine synthase QueC;protein_id=PRJNA739080:KSG66_06840;
CP077106	GenBank	CDS	1326942	1327382	.	+	0	ID=KSG66_06845;gene=queD;locus_tag=KSG66_06845;inference=COORDINATES: similar to AA sequence:RefSeq:WP_003245665.1;transl_table=11;product=6-carboxytetrahydropterin synthase QueD;protein_id=PRJNA739080:KSG66_06845;
CP077106	GenBank	CDS	1327375	1328106	.	+	0	ID=KSG66_06850;gene=queE;locus_tag=KSG66_06850;inference=COORDINATES: similar to AA sequence:RefSeq:NP_389257.1;transl_table=11;product=7-carboxy-7-deazaguanine synthase QueE;protein_id=PRJNA739080:KSG66_06850;
CP077106	GenBank	CDS	1328124	1328618	.	+	0	ID=KSG66_06855;gene=queF;locus_tag=KSG66_06855;inference=COORDINATES: similar to AA sequence:RefSeq:WP_015388311.1;transl_table=11;product=preQ(1) synthase;protein_id=PRJNA739080:KSG66_06855;
CP077106	GenBank	CDS	1328885	1329139	.	-	0	ID=KSG66_06860;locus_tag=KSG66_06860;inference=COORDINATES: similar to AA sequence:RefSeq:WP_007611022.1;transl_table=11;product=hypothetical protein;protein_id=PRJNA739080:KSG66_06860;
CP077106	GenBank	CDS	1329123	1329464	.	-	0	ID=KSG66_06865;locus_tag=KSG66_06865;inference=COORDINATES: similar to AA sequence:RefSeq:NP_389259.1;transl_table=11;product=winged helix-turn-helix transcriptional regulator;protein_id=PRJNA739080:KSG66_06865;
CP077106	GenBank	CDS	1329633	1330379	.	+	0	ID=KSG66_06870;locus_tag=KSG66_06870;inference=COORDINATES: similar to AA sequence:RefSeq:NP_389260.1;transl_table=11;product=glucose 1-dehydrogenase;protein_id=PRJNA739080:KSG66_06870;
CP077106	GenBank	CDS	1331078	1331353	.	+	0	ID=KSG66_06880;locus_tag=KSG66_06880;inference=COORDINATES: similar to AA sequence:RefSeq:WP_015388310.1;transl_table=11;product=YkvR family protein;protein_id=PRJNA739080:KSG66_06880;
CP077106	GenBank	CDS	1331427	1331612	.	-	0	ID=KSG66_06885;locus_tag=KSG66_06885;inference=COORDINATES: similar to AA sequence:RefSeq:NP_389264.2;transl_table=11;product=YkvS family protein;protein_id=PRJNA739080:KSG66_06885;
CP077106	GenBank	CDS	1331776	1331970	.	+	0	ID=KSG66_06890;locus_tag=KSG66_06890;inference=COORDINATES: similar to AA sequence:RefSeq:YP_003097721.1;transl_table=11;product=hypothetical protein;protein_id=PRJNA739080:KSG66_06890;
CP077106	GenBank	CDS	1332246	1332869	.	+	0	ID=KSG66_06895;locus_tag=KSG66_06895;inference=COORDINATES: similar to AA sequence:RefSeq:WP_003154665.1;transl_table=11;product=cell wall hydrolase;protein_id=PRJNA739080:KSG66_06895;
CP077106	GenBank	CDS	1332985	1334325	.	+	0	ID=KSG66_06900;locus_tag=KSG66_06900;inference=COORDINATES: similar to AA sequence:RefSeq:WP_003154663.1;transl_table=11;product=polysaccharide biosynthesis protein;protein_id=PRJNA739080:KSG66_06900;
CP077106	GenBank	CDS	1334388	1334882	.	+	0	ID=KSG66_06905;locus_tag=KSG66_06905;inference=COORDINATES: similar to AA sequence:RefSeq:WP_014471744.1;transl_table=11;product=redoxin domain-containing protein;protein_id=PRJNA739080:KSG66_06905;
CP077106	GenBank	CDS	1335125	1337038	.	+	0	ID=KSG66_06910;locus_tag=KSG66_06910;inference=COORDINATES: similar to AA sequence:RefSeq:NP_389268.1;transl_table=11;product=heavy metal translocating P-type ATPase;protein_id=PRJNA739080:KSG66_06910;
CP077106	GenBank	CDS	1337152	1338246	.	+	0	ID=KSG66_06915;locus_tag=KSG66_06915;inference=COORDINATES: similar to AA sequence:RefSeq:WP_003154660.1;transl_table=11;product=Xaa-Pro peptidase family protein;protein_id=PRJNA739080:KSG66_06915;
CP077106	GenBank	CDS	1338529	1339494	.	+	0	ID=KSG66_06920;locus_tag=KSG66_06920;inference=COORDINATES: similar to AA sequence:RefSeq:WP_012117425.1;transl_table=11;product=LacI family DNA-binding transcriptional regulator;protein_id=PRJNA739080:KSG66_06920;
CP077106	GenBank	CDS	1339545	1340411	.	+	0	ID=KSG66_06925;locus_tag=KSG66_06925;inference=COORDINATES: similar to AA sequence:RefSeq:NP_389271.2;transl_table=11;product=transcription antiterminator;protein_id=PRJNA739080:KSG66_06925;
CP077106	GenBank	CDS	1340642	1342738	.	+	0	ID=KSG66_06930;gene=ptsG;locus_tag=KSG66_06930;inference=COORDINATES: similar to AA sequence:RefSeq:NP_389272.1;transl_table=11;product=glucose-specific PTS transporter subunit IIBC;protein_id=PRJNA739080:KSG66_06930;
CP077106	GenBank	CDS	1342835	1343101	.	+	0	ID=KSG66_06935;locus_tag=KSG66_06935;inference=COORDINATES: similar to AA sequence:RefSeq:NP_389273.1;transl_table=11;product=phosphocarrier protein HPr;protein_id=PRJNA739080:KSG66_06935;
CP077106	GenBank	CDS	1343101	1344816	.	+	0	ID=KSG66_06940;gene=ptsP;locus_tag=KSG66_06940;inference=COORDINATES: similar to AA sequence:RefSeq:WP_003154648.1;transl_table=11;product=phosphoenolpyruvate--protein phosphotransferase;protein_id=PRJNA739080:KSG66_06940;
CP077106	GenBank	CDS	1344904	1345143	.	+	0	ID=KSG66_06945;locus_tag=KSG66_06945;inference=COORDINATES: similar to AA sequence:RefSeq:WP_003154646.1;transl_table=11;product=transcriptional regulator;protein_id=PRJNA739080:KSG66_06945;
CP077106	GenBank	CDS	1345228	1346256	.	+	0	ID=KSG66_06950;gene=splB;locus_tag=KSG66_06950;inference=COORDINATES: similar to AA sequence:RefSeq:NP_389276.1;transl_table=11;product=spore photoproduct lyase;protein_id=PRJNA739080:KSG66_06950;
CP077106	GenBank	CDS	1346385	1348352	.	+	0	ID=KSG66_06955;locus_tag=KSG66_06955;inference=COORDINATES: similar to AA sequence:RefSeq:NP_389278.2;transl_table=11;product=HAMP domain-containing protein;protein_id=PRJNA739080:KSG66_06955;
CP077106	GenBank	CDS	1348435	1349301	.	+	0	ID=KSG66_06960;locus_tag=KSG66_06960;inference=COORDINATES: similar to AA sequence:RefSeq:NP_389279.1;transl_table=11;product=NAD(P)-dependent oxidoreductase;protein_id=PRJNA739080:KSG66_06960;
CP077106	GenBank	CDS	1349337	1350113	.	-	0	ID=KSG66_06965;locus_tag=KSG66_06965;inference=COORDINATES: similar to AA sequence:RefSeq:NP_389280.2;transl_table=11;product=hypothetical protein;protein_id=PRJNA739080:KSG66_06965;
CP077106	GenBank	CDS	1350451	1352583	.	+	0	ID=KSG66_06970;locus_tag=KSG66_06970;inference=COORDINATES: similar to AA sequence:RefSeq:WP_003154630.1;transl_table=11;product=penicillin-binding protein 2;protein_id=PRJNA739080:KSG66_06970;
CP077106	GenBank	CDS	1352761	1354581	.	+	0	ID=KSG66_06975;locus_tag=KSG66_06975;inference=COORDINATES: similar to AA sequence:RefSeq:NP_389282.1;transl_table=11;product=PAS domain-containing protein;protein_id=PRJNA739080:KSG66_06975;
CP077106	GenBank	CDS	1354606	1355775	.	-	0	ID=KSG66_06980;locus_tag=KSG66_06980;inference=COORDINATES: similar to AA sequence:RefSeq:NP_389283.2;transl_table=11;product=aminotransferase A;protein_id=PRJNA739080:KSG66_06980;
CP077106	GenBank	CDS	1355976	1356137	.	-	0	ID=KSG66_06985;locus_tag=KSG66_06985;inference=COORDINATES: similar to AA sequence:RefSeq:WP_016936312.1;transl_table=11;product=hypothetical protein;protein_id=PRJNA739080:KSG66_06985;
CP077106	GenBank	CDS	1356326	1357237	.	+	0	ID=KSG66_06990;gene=cheV;locus_tag=KSG66_06990;inference=COORDINATES: similar to AA sequence:RefSeq:NP_389284.1;transl_table=11;product=chemotaxis protein CheV;protein_id=PRJNA739080:KSG66_06990;
CP077106	GenBank	CDS	1357280	1357744	.	-	0	ID=KSG66_06995;locus_tag=KSG66_06995;inference=COORDINATES: similar to AA sequence:RefSeq:NP_389285.1;transl_table=11;product=hypothetical protein;protein_id=PRJNA739080:KSG66_06995;
CP077106	GenBank	CDS	1357867	1359159	.	-	0	ID=KSG66_07000;locus_tag=KSG66_07000;inference=COORDINATES: similar to AA sequence:RefSeq:WP_016936310.1;transl_table=11;product=MFS transporter;protein_id=PRJNA739080:KSG66_07000;
CP077106	GenBank	CDS	1359235	1359729	.	-	0	ID=KSG66_07005;locus_tag=KSG66_07005;inference=COORDINATES: similar to AA sequence:RefSeq:NP_389287.1;transl_table=11;product=L,D-transpeptidase family protein;protein_id=PRJNA739080:KSG66_07005;
CP077106	GenBank	CDS	1359804	1360667	.	-	0	ID=KSG66_07010;locus_tag=KSG66_07010;inference=COORDINATES: similar to AA sequence:RefSeq:WP_015239758.1;transl_table=11;product=metallophosphoesterase;protein_id=PRJNA739080:KSG66_07010;
CP077106	GenBank	CDS	1360811	1361575	.	+	0	ID=KSG66_07015;gene=fadH;locus_tag=KSG66_07015;inference=COORDINATES: similar to AA sequence:RefSeq:NP_389289.1;transl_table=11;product=2,4-dienoyl-CoA reductase;protein_id=PRJNA739080:KSG66_07015;
CP077106	GenBank	CDS	1361689	1362237	.	+	0	ID=KSG66_07020;locus_tag=KSG66_07020;inference=COORDINATES: similar to AA sequence:RefSeq:NP_389291.1;transl_table=11;product=hypothetical protein;protein_id=PRJNA739080:KSG66_07020;
CP077106	GenBank	CDS	1362379	1363599	.	+	0	ID=KSG66_07025;locus_tag=KSG66_07025;inference=COORDINATES: similar to AA sequence:RefSeq:NP_389292.1;transl_table=11;product=EAL domain-containing protein;protein_id=PRJNA739080:KSG66_07025;
CP077106	GenBank	CDS	1364043	1364282	.	+	0	ID=KSG66_07030;locus_tag=KSG66_07030;inference=COORDINATES: similar to AA sequence:RefSeq:NP_389293.1;transl_table=11;product=DUF1797 family protein;protein_id=PRJNA739080:KSG66_07030;
CP077106	GenBank	CDS	1364405	1364923	.	+	0	ID=KSG66_07035;locus_tag=KSG66_07035;inference=COORDINATES: similar to AA sequence:RefSeq:NP_389294.1;transl_table=11;product=ribonuclease H-like YkuK family protein;protein_id=PRJNA739080:KSG66_07035;
CP077106	GenBank	CDS	1365064	1365255	.	+	0	ID=KSG66_07040;gene=abbA;locus_tag=KSG66_07040;inference=COORDINATES: similar to AA sequence:RefSeq:WP_003218673.1;transl_table=11;product=antirepressor AbbA;protein_id=PRJNA739080:KSG66_07040;
CP077106	GenBank	CDS	1365399	1365842	.	+	0	ID=KSG66_07045;locus_tag=KSG66_07045;inference=COORDINATES: similar to AA sequence:RefSeq:NP_389296.1;transl_table=11;product=CBS domain-containing protein;protein_id=PRJNA739080:KSG66_07045;
CP077106	GenBank	CDS	1365982	1366863	.	+	0	ID=KSG66_07050;gene=ccpC;locus_tag=KSG66_07050;inference=COORDINATES: similar to AA sequence:RefSeq:NP_389297.1;transl_table=11;product=transcriptional regulator CcpC;protein_id=PRJNA739080:KSG66_07050;
CP077106	GenBank	CDS	1366975	1367448	.	+	0	ID=KSG66_07055;locus_tag=KSG66_07055;inference=COORDINATES: similar to AA sequence:RefSeq:WP_016936300.1;transl_table=11;product=flavodoxin;protein_id=PRJNA739080:KSG66_07055;
CP077106	GenBank	CDS	1367438	1368331	.	+	0	ID=KSG66_07060;locus_tag=KSG66_07060;inference=COORDINATES: similar to AA sequence:RefSeq:WP_012117441.1;transl_table=11;product=glycoside hydrolase;protein_id=PRJNA739080:KSG66_07060;
CP077106	GenBank	CDS	1368358	1368813	.	+	0	ID=KSG66_07065;locus_tag=KSG66_07065;inference=COORDINATES: similar to AA sequence:RefSeq:WP_003154599.1;transl_table=11;product=flavodoxin;protein_id=PRJNA739080:KSG66_07065;
CP077106	GenBank	CDS	1368895	1369605	.	+	0	ID=KSG66_07070;gene=dapD;locus_tag=KSG66_07070;inference=COORDINATES: similar to AA sequence:RefSeq:NP_389301.2;transl_table=11;product=2,3,4,5-tetrahydropyridine-2,6-dicarboxylate N-acetyltransferase;protein_id=PRJNA739080:KSG66_07070;
CP077106	GenBank	CDS	1369676	1370800	.	+	0	ID=KSG66_07075;locus_tag=KSG66_07075;inference=COORDINATES: similar to AA sequence:RefSeq:NP_389302.1;transl_table=11;product=N-acetyldiaminopimelate deacetylase;protein_id=PRJNA739080:KSG66_07075;
CP077106	GenBank	CDS	1370861	1371106	.	+	0	ID=KSG66_07080;locus_tag=KSG66_07080;inference=COORDINATES: similar to AA sequence:RefSeq:WP_003327256.1;transl_table=11;product=YkuS family protein;protein_id=PRJNA739080:KSG66_07080;
CP077106	GenBank	CDS	1371141	1371947	.	-	0	ID=KSG66_07085;locus_tag=KSG66_07085;inference=COORDINATES: similar to AA sequence:RefSeq:WP_003154595.1;transl_table=11;product=mechanosensitive ion channel family protein;protein_id=PRJNA739080:KSG66_07085;
CP077106	GenBank	CDS	1372236	1372694	.	+	0	ID=KSG66_07090;locus_tag=KSG66_07090;inference=COORDINATES: similar to AA sequence:RefSeq:WP_012117446.1;transl_table=11;product=TlpA family protein disulfide reductase;protein_id=PRJNA739080:KSG66_07090;
CP077106	GenBank	CDS	1373147	1373743	.	+	0	ID=KSG66_07095;locus_tag=KSG66_07095;inference=COORDINATES: similar to AA sequence:RefSeq:WP_003154591.1;transl_table=11;product=hypothetical protein;protein_id=PRJNA739080:KSG66_07095;
CP077106	GenBank	CDS	1373767	1374759	.	-	0	ID=KSG66_07100;locus_tag=KSG66_07100;inference=COORDINATES: similar to AA sequence:RefSeq:WP_003154589.1;transl_table=11;product=sporulation protein;protein_id=PRJNA739080:KSG66_07100;
CP077106	GenBank	CDS	1374905	1375507	.	+	0	ID=KSG66_07105;locus_tag=KSG66_07105;inference=COORDINATES: similar to AA sequence:RefSeq:WP_017417684.1;transl_table=11;product=molybdenum cofactor guanylyltransferase;protein_id=PRJNA739080:KSG66_07105;
CP077106	GenBank	CDS	1375559	1376578	.	+	0	ID=KSG66_07110;locus_tag=KSG66_07110;inference=COORDINATES: similar to AA sequence:RefSeq:NP_389310.1;transl_table=11;product=molybdopterin-synthase adenylyltransferase MoeB;protein_id=PRJNA739080:KSG66_07110;
CP077106	GenBank	CDS	1376596	1377888	.	+	0	ID=KSG66_07115;locus_tag=KSG66_07115;inference=COORDINATES: similar to AA sequence:RefSeq:WP_015239767.1;transl_table=11;product=molybdopterin molybdotransferase MoeA;protein_id=PRJNA739080:KSG66_07115;
CP077106	GenBank	CDS	1377849	1378370	.	+	0	ID=KSG66_07120;gene=mobB;locus_tag=KSG66_07120;inference=COORDINATES: similar to AA sequence:RefSeq:WP_015417376.1;transl_table=11;product=molybdopterin-guanine dinucleotide biosynthesis protein B;protein_id=PRJNA739080:KSG66_07120;
CP077106	GenBank	CDS	1378371	1378841	.	+	0	ID=KSG66_07125;locus_tag=KSG66_07125;inference=COORDINATES: similar to AA sequence:RefSeq:WP_003154579.1;transl_table=11;product=molybdenum cofactor biosynthesis protein MoaE;protein_id=PRJNA739080:KSG66_07125;
CP077106	GenBank	CDS	1378838	1379071	.	+	0	ID=KSG66_07130;gene=moaD;locus_tag=KSG66_07130;inference=COORDINATES: similar to AA sequence:RefSeq:WP_016936285.1;transl_table=11;product=molybdopterin converting factor subunit 1;protein_id=PRJNA739080:KSG66_07130;
CP077106	GenBank	CDS	1379395	1380093	.	+	0	ID=KSG66_07135;locus_tag=KSG66_07135;inference=COORDINATES: similar to AA sequence:RefSeq:WP_014471751.1;transl_table=11;product=YIP1 family protein;protein_id=PRJNA739080:KSG66_07135;
CP077106	GenBank	CDS	1380095	1381231	.	+	0	ID=KSG66_07140;locus_tag=KSG66_07140;inference=COORDINATES: similar to AA sequence:RefSeq:NP_389318.1;transl_table=11;product=efflux RND transporter periplasmic adaptor subunit;protein_id=PRJNA739080:KSG66_07140;
CP077106	GenBank	CDS	1381232	1381924	.	+	0	ID=KSG66_07145;locus_tag=KSG66_07145;inference=COORDINATES: similar to AA sequence:RefSeq:NP_389319.1;transl_table=11;product=ABC transporter ATP-binding protein;protein_id=PRJNA739080:KSG66_07145;
CP077106	GenBank	CDS	1381921	1383114	.	+	0	ID=KSG66_07150;locus_tag=KSG66_07150;inference=COORDINATES: similar to AA sequence:RefSeq:NP_389320.1;transl_table=11;product=ABC transporter permease;protein_id=PRJNA739080:KSG66_07150;
CP077106	GenBank	CDS	1383397	1384152	.	+	0	ID=KSG66_07155;locus_tag=KSG66_07155;inference=COORDINATES: similar to AA sequence:RefSeq:NP_389321.1;transl_table=11;product=DeoR/GlpR family DNA-binding transcription regulator;protein_id=PRJNA739080:KSG66_07155;
CP077106	GenBank	CDS	1384149	1385060	.	+	0	ID=KSG66_07160;gene=pfkB;locus_tag=KSG66_07160;inference=COORDINATES: similar to AA sequence:RefSeq:NP_389322.1;transl_table=11;product=1-phosphofructokinase;protein_id=PRJNA739080:KSG66_07160;
CP077106	GenBank	CDS	1385075	1386979	.	+	0	ID=KSG66_07165;locus_tag=KSG66_07165;inference=COORDINATES: similar to AA sequence:RefSeq:NP_389323.1;transl_table=11;product=fructose-specific PTS transporter subunit EIIC;protein_id=PRJNA739080:KSG66_07165;
CP077106	GenBank	CDS	1387111	1387692	.	+	0	ID=KSG66_07170;gene=lepB;locus_tag=KSG66_07170;inference=COORDINATES: similar to AA sequence:RefSeq:NP_389324.1;transl_table=11;product=signal peptidase I;protein_id=PRJNA739080:KSG66_07170;
CP077106	GenBank	CDS	1387730	1387999	.	-	0	ID=KSG66_07175;locus_tag=KSG66_07175;inference=COORDINATES: similar to AA sequence:RefSeq:NP_389325.1;transl_table=11;product=hypothetical protein;protein_id=PRJNA739080:KSG66_07175;
CP077106	GenBank	CDS	1388161	1389780	.	+	0	ID=KSG66_07180;locus_tag=KSG66_07180;inference=COORDINATES: similar to AA sequence:RefSeq:NP_389326.1;transl_table=11;product=ATP-binding cassette domain-containing protein;protein_id=PRJNA739080:KSG66_07180;
CP077106	GenBank	CDS	1389893	1390801	.	+	0	ID=KSG66_07185;locus_tag=KSG66_07185;inference=COORDINATES: similar to AA sequence:RefSeq:NP_389327.1;transl_table=11;product=ketopantoate reductase family protein;protein_id=PRJNA739080:KSG66_07185;
CP077106	GenBank	CDS	1390831	1392063	.	-	0	ID=KSG66_07190;locus_tag=KSG66_07190;inference=COORDINATES: similar to AA sequence:RefSeq:NP_389328.1;transl_table=11;product=aminopeptidase;protein_id=PRJNA739080:KSG66_07190;
CP077106	GenBank	CDS	1392164	1392298	.	-	0	ID=KSG66_07195;locus_tag=KSG66_07195;inference=COORDINATES: similar to AA sequence:RefSeq:NP_389329.1;transl_table=11;product=protein YkpC;protein_id=PRJNA739080:KSG66_07195;
CP077106	GenBank	CDS	1392370	1393377	.	-	0	ID=KSG66_07200;gene=mreBH;locus_tag=KSG66_07200;inference=COORDINATES: similar to AA sequence:RefSeq:NP_389330.1;transl_table=11;product=cell shape-determining protein MreBH;protein_id=PRJNA739080:KSG66_07200;
CP077106	GenBank	CDS	1393649	1393933	.	+	0	ID=KSG66_07205;locus_tag=KSG66_07205;inference=COORDINATES: similar to AA sequence:RefSeq:WP_003154557.1;transl_table=11;product=AbrB/MazE/SpoVT family DNA-binding domain-containing protein;protein_id=PRJNA739080:KSG66_07205;
CP077106	GenBank	CDS	1394106	1395410	.	+	0	ID=KSG66_07210;locus_tag=KSG66_07210;inference=COORDINATES: similar to AA sequence:RefSeq:WP_017417695.1;transl_table=11;product=PAS domain-containing protein;protein_id=PRJNA739080:KSG66_07210;
CP077106	GenBank	CDS	1395412	1396239	.	+	0	ID=KSG66_07215;locus_tag=KSG66_07215;inference=COORDINATES: similar to AA sequence:RefSeq:WP_013352111.1;transl_table=11;product=gamma-glutamylcyclotransferase;protein_id=PRJNA739080:KSG66_07215;
CP077106	GenBank	CDS	1396280	1396945	.	+	0	ID=KSG66_07220;gene=ktrC;locus_tag=KSG66_07220;inference=COORDINATES: similar to AA sequence:RefSeq:NP_389334.1;transl_table=11;product=Ktr system potassium transporter KtrC;protein_id=PRJNA739080:KSG66_07220;
CP077106	GenBank	CDS	1397094	1398827	.	+	0	ID=KSG66_07225;gene=ade;locus_tag=KSG66_07225;inference=COORDINATES: similar to AA sequence:RefSeq:NP_389335.2;transl_table=11;product=adenine deaminase;protein_id=PRJNA739080:KSG66_07225;
CP077106	GenBank	CDS	1398860	1400527	.	-	0	ID=KSG66_07230;gene=rnjA;locus_tag=KSG66_07230;inference=COORDINATES: similar to AA sequence:RefSeq:NP_389336.1;transl_table=11;product=ribonuclease J1;protein_id=PRJNA739080:KSG66_07230;
CP077106	GenBank	CDS	1400533	1400742	.	-	0	ID=KSG66_07235;locus_tag=KSG66_07235;inference=COORDINATES: similar to AA sequence:RefSeq:NP_389337.1;transl_table=11;product=DNA-dependent RNA polymerase auxiliary subunit epsilon family protein;protein_id=PRJNA739080:KSG66_07235;
CP077106	GenBank	CDS	1401097	1401870	.	+	0	ID=KSG66_07240;locus_tag=KSG66_07240;inference=COORDINATES: similar to AA sequence:RefSeq:NP_389338.1;transl_table=11;product=Cof-type HAD-IIB family hydrolase;protein_id=PRJNA739080:KSG66_07240;
CP077106	GenBank	CDS	1401905	1402459	.	-	0	ID=KSG66_07245;gene=def;locus_tag=KSG66_07245;inference=COORDINATES: similar to AA sequence:RefSeq:NP_389339.1;transl_table=11;product=peptide deformylase;protein_id=PRJNA739080:KSG66_07245;
CP077106	GenBank	CDS	1402572	1402751	.	-	0	ID=KSG66_07250;locus_tag=KSG66_07250;inference=COORDINATES: similar to AA sequence:RefSeq:YP_003097725.1;transl_table=11;product=YjcZ family sporulation protein;protein_id=PRJNA739080:KSG66_07250;
CP077106	GenBank	CDS	1402998	1403636	.	+	0	ID=KSG66_07255;locus_tag=KSG66_07255;inference=COORDINATES: similar to AA sequence:RefSeq:WP_015388296.1;transl_table=11;product=YkyA family protein;protein_id=PRJNA739080:KSG66_07255;
CP077106	GenBank	CDS	1404092	1406398	.	+	0	ID=KSG66_07260;gene=fabD;locus_tag=KSG66_07260;inference=COORDINATES: similar to AA sequence:RefSeq:WP_012117465.1;transl_table=11;product=ACP S-malonyltransferase;protein_id=PRJNA739080:KSG66_07260;
CP077106	GenBank	CDS	1406420	1418677	.	+	0	ID=KSG66_07265;locus_tag=KSG66_07265;inference=COORDINATES: similar to AA sequence:RefSeq:WP_017417700.1;transl_table=11;product=SDR family NAD(P)-dependent oxidoreductase;protein_id=PRJNA739080:KSG66_07265;
CP077106	GenBank	CDS	1418677	1423446	.	+	0	ID=KSG66_07270;locus_tag=KSG66_07270;inference=COORDINATES: similar to AA sequence:RefSeq:WP_012117467.1;transl_table=11;product=SDR family NAD(P)-dependent oxidoreductase;protein_id=PRJNA739080:KSG66_07270;
CP077106	GenBank	CDS	1423494	1432202	.	+	0	ID=KSG66_07275;locus_tag=KSG66_07275;inference=COORDINATES: similar to AA sequence:RefSeq:WP_014304939.1;transl_table=11;product=SDR family NAD(P)-dependent oxidoreductase;protein_id=PRJNA739080:KSG66_07275;
CP077106	GenBank	CDS	1432195	1439199	.	+	0	ID=KSG66_07280;locus_tag=KSG66_07280;inference=COORDINATES: similar to AA sequence:RefSeq:WP_007409658.1;transl_table=11;product=SDR family NAD(P)-dependent oxidoreductase;protein_id=PRJNA739080:KSG66_07280;
CP077106	GenBank	CDS	1439223	1444937	.	+	0	ID=KSG66_07285;locus_tag=KSG66_07285;inference=COORDINATES: similar to AA sequence:RefSeq:WP_015388290.1;transl_table=11;product=SDR family NAD(P)-dependent oxidoreductase;protein_id=PRJNA739080:KSG66_07285;
CP077106	GenBank	CDS	1444937	1452325	.	+	0	ID=KSG66_07290;locus_tag=KSG66_07290;inference=COORDINATES: similar to AA sequence:RefSeq:WP_017417705.1;transl_table=11;product=SDR family NAD(P)-dependent oxidoreductase;protein_id=PRJNA739080:KSG66_07290;
CP077106	GenBank	CDS	1452376	1456227	.	+	0	ID=KSG66_07295;locus_tag=KSG66_07295;inference=COORDINATES: similar to AA sequence:RefSeq:WP_007409661.1;transl_table=11;product=alpha/beta fold hydrolase;protein_id=PRJNA739080:KSG66_07295;
CP077106	GenBank	CDS	1456260	1457351	.	+	0	ID=KSG66_07300;locus_tag=KSG66_07300;inference=COORDINATES: similar to AA sequence:RefSeq:WP_015388287.1;transl_table=11;product=beta-lactamase family protein;protein_id=PRJNA739080:KSG66_07300;
CP077106	GenBank	CDS	1457822	1458937	.	+	0	ID=KSG66_07305;gene=pdhA;locus_tag=KSG66_07305;inference=COORDINATES: similar to AA sequence:RefSeq:NP_389341.1;transl_table=11;product=pyruvate dehydrogenase (acetyl-transferring) E1 component subunit alpha;protein_id=PRJNA739080:KSG66_07305;
CP077106	GenBank	CDS	1458941	1459918	.	+	0	ID=KSG66_07310;gene=pdhB;locus_tag=KSG66_07310;inference=COORDINATES: similar to AA sequence:RefSeq:NP_389342.1;transl_table=11;product=pyruvate dehydrogenase complex E1 component subunit beta;protein_id=PRJNA739080:KSG66_07310;
CP077106	GenBank	CDS	1460043	1461371	.	+	0	ID=KSG66_07315;gene=pdhC;locus_tag=KSG66_07315;inference=COORDINATES: similar to AA sequence:RefSeq:NP_389343.1;transl_table=11;product=pyruvate dehydrogenase complex dihydrolipoyllysine-residue acetyltransferase;protein_id=PRJNA739080:KSG66_07315;
CP077106	GenBank	CDS	1461376	1462788	.	+	0	ID=KSG66_07320;gene=lpdA;locus_tag=KSG66_07320;inference=COORDINATES: similar to AA sequence:RefSeq:NP_389344.1;transl_table=11;product=dihydrolipoyl dehydrogenase;protein_id=PRJNA739080:KSG66_07320;
CP077106	GenBank	CDS	1462836	1463210	.	-	0	ID=KSG66_07325;locus_tag=KSG66_07325;inference=COORDINATES: similar to AA sequence:RefSeq:WP_003245672.1;transl_table=11;product=hypothetical protein;protein_id=PRJNA739080:KSG66_07325;
CP077106	GenBank	CDS	1463459	1464259	.	+	0	ID=KSG66_07330;locus_tag=KSG66_07330;inference=COORDINATES: similar to AA sequence:RefSeq:WP_017417708.1;transl_table=11;product=polysaccharide deacetylase family protein;protein_id=PRJNA739080:KSG66_07330;
CP077106	GenBank	CDS	1464373	1464492	.	+	0	ID=KSG66_07335;locus_tag=KSG66_07335;inference=COORDINATES: similar to AA sequence:RefSeq:YP_003097726.1;transl_table=11;product=GapA-binding peptide SR1P;protein_id=PRJNA739080:KSG66_07335;
CP077106	GenBank	CDS	1464540	1466012	.	-	0	ID=KSG66_07340;locus_tag=KSG66_07340;inference=COORDINATES: similar to AA sequence:RefSeq:NP_389346.1;transl_table=11;product=aminotransferase class I/II-fold pyridoxal phosphate-dependent enzyme;protein_id=PRJNA739080:KSG66_07340;
CP077106	GenBank	CDS	1466192	1466458	.	+	0	ID=KSG66_07345;locus_tag=KSG66_07345;inference=COORDINATES: similar to AA sequence:RefSeq:NP_389347.1;transl_table=11;product=UPF0223 family protein;protein_id=PRJNA739080:KSG66_07345;
CP077106	GenBank	CDS	1466493	1467125	.	-	0	ID=KSG66_07350;locus_tag=KSG66_07350;inference=COORDINATES: similar to AA sequence:RefSeq:NP_389348.1;transl_table=11;product=DUF1054 domain-containing protein;protein_id=PRJNA739080:KSG66_07350;
CP077106	GenBank	CDS	1467362	1467550	.	+	0	ID=KSG66_07355;locus_tag=KSG66_07355;inference=COORDINATES: similar to AA sequence:RefSeq:NP_389349.1;transl_table=11;product=hypothetical protein;protein_id=PRJNA739080:KSG66_07355;
CP077106	GenBank	CDS	1467684	1468481	.	+	0	ID=KSG66_07360;gene=suhB;locus_tag=KSG66_07360;inference=COORDINATES: similar to AA sequence:RefSeq:NP_389350.1;transl_table=11;product=inositol-1-monophosphatase;protein_id=PRJNA739080:KSG66_07360;
CP077106	GenBank	CDS	1468974	1470539	.	-	0	ID=KSG66_07370;locus_tag=KSG66_07370;inference=COORDINATES: similar to AA sequence:RefSeq:NP_389353.1;transl_table=11;product=M4 family metallopeptidase;protein_id=PRJNA739080:KSG66_07370;
CP077106	GenBank	CDS	1471037	1471330	.	+	0	ID=KSG66_07380;locus_tag=KSG66_07380;inference=COORDINATES: similar to AA sequence:RefSeq:WP_003232283.1;transl_table=11;product=zf-HC2 domain-containing protein;protein_id=PRJNA739080:KSG66_07380;
CP077106	GenBank	CDS	1471369	1471986	.	-	0	ID=KSG66_07385;locus_tag=KSG66_07385;inference=COORDINATES: similar to AA sequence:RefSeq:WP_015417406.1;transl_table=11;product=hypothetical protein;protein_id=PRJNA739080:KSG66_07385;
CP077106	GenBank	CDS	1472298	1472486	.	-	0	ID=KSG66_07390;locus_tag=KSG66_07390;inference=COORDINATES: similar to AA sequence:RefSeq:NP_389359.1;transl_table=11;product=YlaF family protein;protein_id=PRJNA739080:KSG66_07390;
CP077106	GenBank	CDS	1472598	1474436	.	+	0	ID=KSG66_07395;gene=typA;locus_tag=KSG66_07395;inference=COORDINATES: similar to AA sequence:RefSeq:NP_389360.1;transl_table=11;product=translational GTPase TypA;protein_id=PRJNA739080:KSG66_07395;
CP077106	GenBank	CDS	1474493	1474813	.	+	0	ID=KSG66_07400;locus_tag=KSG66_07400;inference=COORDINATES: similar to AA sequence:RefSeq:WP_007409676.1;transl_table=11;product=YlaH-like family protein;protein_id=PRJNA739080:KSG66_07400;
CP077106	GenBank	CDS	1474857	1475066	.	-	0	ID=KSG66_07405;locus_tag=KSG66_07405;inference=COORDINATES: similar to AA sequence:RefSeq:WP_003221329.1;transl_table=11;product=YlaI family protein;protein_id=PRJNA739080:KSG66_07405;
CP077106	GenBank	CDS	1475169	1475792	.	-	0	ID=KSG66_07410;locus_tag=KSG66_07410;inference=COORDINATES: similar to AA sequence:RefSeq:WP_003154498.1;transl_table=11;product=YhcN/YlaJ family sporulation lipoprotein;protein_id=PRJNA739080:KSG66_07410;
CP077106	GenBank	CDS	1475947	1477275	.	+	0	ID=KSG66_07415;locus_tag=KSG66_07415;inference=COORDINATES: similar to AA sequence:RefSeq:NP_389364.1;transl_table=11;product=PhoH family protein;protein_id=PRJNA739080:KSG66_07415;
CP077106	GenBank	CDS	1477270	1477746	.	-	0	ID=KSG66_07420;locus_tag=KSG66_07420;inference=COORDINATES: similar to AA sequence:RefSeq:WP_003154496.1;transl_table=11;product=peptidyl-prolyl cis-trans isomerase;protein_id=PRJNA739080:KSG66_07420;
CP077106	GenBank	CDS	1477850	1478779	.	+	0	ID=KSG66_07425;gene=glsA;locus_tag=KSG66_07425;inference=COORDINATES: similar to AA sequence:RefSeq:NP_389366.1;transl_table=11;product=glutaminase A;protein_id=PRJNA739080:KSG66_07425;
CP077106	GenBank	CDS	1478888	1479169	.	+	0	ID=KSG66_07430;locus_tag=KSG66_07430;inference=COORDINATES: similar to AA sequence:RefSeq:NP_389367.1;transl_table=11;product=YlaN family protein;protein_id=PRJNA739080:KSG66_07430;
CP077106	GenBank	CDS	1479374	1480585	.	+	0	ID=KSG66_07435;locus_tag=KSG66_07435;inference=COORDINATES: similar to AA sequence:RefSeq:NP_389368.1;transl_table=11;product=FtsW/RodA/SpoVE family cell cycle protein;protein_id=PRJNA739080:KSG66_07435;
CP077106	GenBank	CDS	1480661	1484107	.	+	0	ID=KSG66_07440;gene=pyc;locus_tag=KSG66_07440;inference=COORDINATES: similar to AA sequence:RefSeq:NP_389369.1;transl_table=11;product=pyruvate carboxylase;protein_id=PRJNA739080:KSG66_07440;
CP077106	GenBank	CDS	1484203	1485129	.	-	0	ID=KSG66_07445;gene=ctaA;locus_tag=KSG66_07445;inference=COORDINATES: similar to AA sequence:RefSeq:WP_007611205.1;transl_table=11;product=heme A synthase CtaA;protein_id=PRJNA739080:KSG66_07445;
CP077106	GenBank	CDS	1485473	1486390	.	+	0	ID=KSG66_07450;gene=cyoE;locus_tag=KSG66_07450;inference=COORDINATES: similar to AA sequence:RefSeq:NP_389371.1;transl_table=11;product=heme o synthase;protein_id=PRJNA739080:KSG66_07450;
CP077106	GenBank	CDS	1486608	1487678	.	+	0	ID=KSG66_07455;gene=coxB;locus_tag=KSG66_07455;inference=COORDINATES: similar to AA sequence:RefSeq:NP_389372.1;transl_table=11;product=cytochrome c oxidase subunit II;protein_id=PRJNA739080:KSG66_07455;
CP077106	GenBank	CDS	1487710	1489578	.	+	0	ID=KSG66_07460;gene=ctaD;locus_tag=KSG66_07460;inference=COORDINATES: similar to AA sequence:RefSeq:NP_389373.2;transl_table=11;product=cytochrome c oxidase subunit I;protein_id=PRJNA739080:KSG66_07460;
CP077106	GenBank	CDS	1489578	1490201	.	+	0	ID=KSG66_07465;gene=ctaE;locus_tag=KSG66_07465;inference=COORDINATES: similar to AA sequence:RefSeq:NP_389374.1;transl_table=11;product=cytochrome c oxidase subunit III;protein_id=PRJNA739080:KSG66_07465;
CP077106	GenBank	CDS	1490204	1490536	.	+	0	ID=KSG66_07470;gene=ctaF;locus_tag=KSG66_07470;inference=COORDINATES: similar to AA sequence:RefSeq:NP_389375.1;transl_table=11;product=cytochrome c oxidase subunit IVB;protein_id=PRJNA739080:KSG66_07470;
CP077106	GenBank	CDS	1490561	1491445	.	+	0	ID=KSG66_07475;gene=ctaG;locus_tag=KSG66_07475;inference=COORDINATES: similar to AA sequence:RefSeq:WP_016936231.1;transl_table=11;product=cytochrome c oxidase assembly factor CtaG;protein_id=PRJNA739080:KSG66_07475;
CP077106	GenBank	CDS	1491480	1491839	.	-	0	ID=KSG66_07480;locus_tag=KSG66_07480;inference=COORDINATES: similar to AA sequence:RefSeq:WP_007409688.1;transl_table=11;product=YugN-like family protein;protein_id=PRJNA739080:KSG66_07480;
CP077106	GenBank	CDS	1491980	1492423	.	+	0	ID=KSG66_07485;locus_tag=KSG66_07485;inference=COORDINATES: similar to AA sequence:RefSeq:NP_389378.2;transl_table=11;product=CBS domain-containing protein;protein_id=PRJNA739080:KSG66_07485;
CP077106	GenBank	CDS	1492508	1493548	.	+	0	ID=KSG66_07490;locus_tag=KSG66_07490;inference=COORDINATES: similar to AA sequence:RefSeq:WP_003154477.1;transl_table=11;product=CAP domain-containing protein;protein_id=PRJNA739080:KSG66_07490;
CP077106	GenBank	CDS	1493713	1494123	.	+	0	ID=KSG66_07495;locus_tag=KSG66_07495;inference=COORDINATES: similar to AA sequence:RefSeq:WP_012117491.1;transl_table=11;product=YlbD family protein;protein_id=PRJNA739080:KSG66_07495;
CP077106	GenBank	CDS	1494139	1494378	.	+	0	ID=KSG66_07500;locus_tag=KSG66_07500;inference=COORDINATES: similar to AA sequence:RefSeq:NP_389381.1;transl_table=11;product=YlbE-like family protein;protein_id=PRJNA739080:KSG66_07500;
CP077106	GenBank	CDS	1494449	1494898	.	+	0	ID=KSG66_07505;locus_tag=KSG66_07505;inference=COORDINATES: similar to AA sequence:RefSeq:NP_389382.1;transl_table=11;product=YlbF family regulator;protein_id=PRJNA739080:KSG66_07505;
CP077106	GenBank	CDS	1494957	1495229	.	+	0	ID=KSG66_07510;locus_tag=KSG66_07510;inference=COORDINATES: similar to AA sequence:RefSeq:NP_389383.1;transl_table=11;product=YlbG family protein;protein_id=PRJNA739080:KSG66_07510;
CP077106	GenBank	CDS	1495528	1496082	.	+	0	ID=KSG66_07515;gene=rsmD;locus_tag=KSG66_07515;inference=COORDINATES: similar to AA sequence:RefSeq:NP_389384.2;transl_table=11;product=16S rRNA (guanine(966)-N(2))-methyltransferase RsmD;protein_id=PRJNA739080:KSG66_07515;
CP077106	GenBank	CDS	1496087	1496569	.	+	0	ID=KSG66_07520;gene=coaD;locus_tag=KSG66_07520;inference=COORDINATES: similar to AA sequence:RefSeq:NP_389385.1;transl_table=11;product=pantetheine-phosphate adenylyltransferase;protein_id=PRJNA739080:KSG66_07520;
CP077106	GenBank	CDS	1496588	1497814	.	-	0	ID=KSG66_07525;gene=ylbJ;locus_tag=KSG66_07525;inference=COORDINATES: similar to AA sequence:RefSeq:NP_389386.1;transl_table=11;product=sporulation integral membrane protein YlbJ;protein_id=PRJNA739080:KSG66_07525;
CP077106	GenBank	CDS	1497994	1498773	.	+	0	ID=KSG66_07530;locus_tag=KSG66_07530;inference=COORDINATES: similar to AA sequence:RefSeq:NP_389387.1;transl_table=11;product=patatin family protein;protein_id=PRJNA739080:KSG66_07530;
CP077106	GenBank	CDS	1498779	1499801	.	+	0	ID=KSG66_07535;locus_tag=KSG66_07535;inference=COORDINATES: similar to AA sequence:RefSeq:WP_013352157.1;transl_table=11;product=PDZ domain-containing protein;protein_id=PRJNA739080:KSG66_07535;
CP077106	GenBank	CDS	1499820	1501067	.	-	0	ID=KSG66_07540;locus_tag=KSG66_07540;inference=COORDINATES: similar to AA sequence:RefSeq:WP_015417417.1;transl_table=11;product=nucleotidyltransferase;protein_id=PRJNA739080:KSG66_07540;
CP077106	GenBank	CDS	1501276	1501794	.	+	0	ID=KSG66_07545;locus_tag=KSG66_07545;inference=COORDINATES: similar to AA sequence:RefSeq:NP_389390.1;transl_table=11;product=DUF177 domain-containing protein;protein_id=PRJNA739080:KSG66_07545;
CP077106	GenBank	CDS	1501816	1501995	.	+	0	ID=KSG66_07550;gene=rpmF;locus_tag=KSG66_07550;inference=COORDINATES: similar to AA sequence:RefSeq:NP_389391.1;transl_table=11;product=50S ribosomal protein L32;protein_id=PRJNA739080:KSG66_07550;
CP077106	GenBank	CDS	1502152	1502727	.	+	0	ID=KSG66_07555;gene=gerR;locus_tag=KSG66_07555;inference=COORDINATES: similar to AA sequence:RefSeq:WP_012117496.1;transl_table=11;product=sporulation-specific transcriptional regulator GerR;protein_id=PRJNA739080:KSG66_07555;
CP077106	GenBank	CDS	1502767	1503249	.	-	0	ID=KSG66_07560;locus_tag=KSG66_07560;inference=COORDINATES: similar to AA sequence:RefSeq:NP_389393.2;transl_table=11;product=N-acetyltransferase;protein_id=PRJNA739080:KSG66_07560;
CP077106	GenBank	CDS	1503373	1504293	.	+	0	ID=KSG66_07565;locus_tag=KSG66_07565;inference=COORDINATES: similar to AA sequence:RefSeq:WP_017417729.1;transl_table=11;product=2-dehydropantoate 2-reductase;protein_id=PRJNA739080:KSG66_07565;
CP077106	GenBank	CDS	1504380	1505999	.	+	0	ID=KSG66_07570;gene=bshC;locus_tag=KSG66_07570;inference=COORDINATES: similar to AA sequence:RefSeq:NP_389395.2;transl_table=11;product=bacillithiol biosynthesis cysteine-adding enzyme BshC;protein_id=PRJNA739080:KSG66_07570;
CP077106	GenBank	CDS	1506627	1507562	.	+	0	ID=KSG66_07580;gene=rsmH;locus_tag=KSG66_07580;inference=COORDINATES: similar to AA sequence:RefSeq:NP_389397.1;transl_table=11;product=16S rRNA (cytosine(1402)-N(4))-methyltransferase RsmH;protein_id=PRJNA739080:KSG66_07580;
CP077106	GenBank	CDS	1507602	1507955	.	+	0	ID=KSG66_07585;gene=ftsL;locus_tag=KSG66_07585;inference=COORDINATES: similar to AA sequence:RefSeq:NP_389398.1;transl_table=11;product=cell division protein FtsL;protein_id=PRJNA739080:KSG66_07585;
CP077106	GenBank	CDS	1507962	1510106	.	+	0	ID=KSG66_07590;gene=pbpB;locus_tag=KSG66_07590;inference=COORDINATES: similar to AA sequence:RefSeq:WP_003244683.1;transl_table=11;product=penicillin-binding protein 2B;protein_id=PRJNA739080:KSG66_07590;
CP077106	GenBank	CDS	1510220	1512139	.	+	0	ID=KSG66_07595;locus_tag=KSG66_07595;inference=COORDINATES: similar to AA sequence:RefSeq:NP_389400.2;transl_table=11;product=stage V sporulation protein D;protein_id=PRJNA739080:KSG66_07595;
CP077106	GenBank	CDS	1512335	1513807	.	+	0	ID=KSG66_07600;locus_tag=KSG66_07600;inference=COORDINATES: similar to AA sequence:RefSeq:WP_016936209.1;transl_table=11;product=UDP-N-acetylmuramoyl-L-alanyl-D-glutamate--2, 6-diaminopimelate ligase;protein_id=PRJNA739080:KSG66_07600;
CP077106	GenBank	CDS	1513915	1514889	.	+	0	ID=KSG66_07605;gene=mraY;locus_tag=KSG66_07605;inference=COORDINATES: similar to AA sequence:RefSeq:NP_389402.2;transl_table=11;product=phospho-N-acetylmuramoyl-pentapeptide- transferase;protein_id=PRJNA739080:KSG66_07605;
CP077106	GenBank	CDS	1514890	1516245	.	+	0	ID=KSG66_07610;gene=murD;locus_tag=KSG66_07610;inference=COORDINATES: similar to AA sequence:RefSeq:NP_389403.1;transl_table=11;product=UDP-N-acetylmuramoyl-L-alanine--D-glutamate ligase;protein_id=PRJNA739080:KSG66_07610;
CP077106	GenBank	CDS	1516304	1517404	.	+	0	ID=KSG66_07615;gene=spoVE;locus_tag=KSG66_07615;inference=COORDINATES: similar to AA sequence:RefSeq:NP_389404.1;transl_table=11;product=stage V sporulation protein E;protein_id=PRJNA739080:KSG66_07615;
CP077106	GenBank	CDS	1517521	1518612	.	+	0	ID=KSG66_07620;gene=murG;locus_tag=KSG66_07620;inference=COORDINATES: similar to AA sequence:RefSeq:NP_389405.2;transl_table=11;product=undecaprenyldiphospho-muramoylpentapeptide beta-N-acetylglucosaminyltransferase;protein_id=PRJNA739080:KSG66_07620;
CP077106	GenBank	CDS	1518638	1519549	.	+	0	ID=KSG66_07625;gene=murB;locus_tag=KSG66_07625;inference=COORDINATES: similar to AA sequence:RefSeq:NP_389406.1;transl_table=11;product=UDP-N-acetylmuramate dehydrogenase;protein_id=PRJNA739080:KSG66_07625;
CP077106	GenBank	CDS	1519678	1520466	.	+	0	ID=KSG66_07630;locus_tag=KSG66_07630;inference=COORDINATES: similar to AA sequence:RefSeq:WP_015239820.1;transl_table=11;product=cell division protein FtsQ/DivIB;protein_id=PRJNA739080:KSG66_07630;
CP077106	GenBank	CDS	1521016	1522329	.	+	0	ID=KSG66_07635;gene=ftsA;locus_tag=KSG66_07635;inference=COORDINATES: similar to AA sequence:RefSeq:NP_389411.2;transl_table=11;product=cell division protein FtsA;protein_id=PRJNA739080:KSG66_07635;
CP077106	GenBank	CDS	1522365	1523513	.	+	0	ID=KSG66_07640;gene=ftsZ;locus_tag=KSG66_07640;inference=COORDINATES: similar to AA sequence:RefSeq:NP_389412.2;transl_table=11;product=cell division protein FtsZ;protein_id=PRJNA739080:KSG66_07640;
CP077106	GenBank	CDS	1523785	1528080	.	+	0	ID=KSG66_07645;locus_tag=KSG66_07645;inference=COORDINATES: similar to AA sequence:RefSeq:WP_007409712.1;transl_table=11;product=S8 family serine peptidase;protein_id=PRJNA739080:KSG66_07645;
CP077106	GenBank	CDS	1528297	1529226	.	+	0	ID=KSG66_07650;gene=spoIIGA;locus_tag=KSG66_07650;inference=COORDINATES: similar to AA sequence:RefSeq:NP_389414.1;transl_table=11;product=sigma-E processing peptidase SpoIIGA;protein_id=PRJNA739080:KSG66_07650;
CP077106	GenBank	CDS	1529284	1530003	.	+	0	ID=KSG66_07655;gene=sigE;locus_tag=KSG66_07655;inference=COORDINATES: similar to AA sequence:RefSeq:NP_389415.2;transl_table=11;product=RNA polymerase sporulation sigma factor SigE;protein_id=PRJNA739080:KSG66_07655;
CP077106	GenBank	CDS	1530144	1530926	.	+	0	ID=KSG66_07660;gene=sigG;locus_tag=KSG66_07660;inference=COORDINATES: similar to AA sequence:RefSeq:NP_389416.1;transl_table=11;product=RNA polymerase sporulation sigma factor SigG;protein_id=PRJNA739080:KSG66_07660;
CP077106	GenBank	CDS	1531055	1531852	.	+	0	ID=KSG66_07665;locus_tag=KSG66_07665;inference=COORDINATES: similar to AA sequence:RefSeq:WP_007611292.1;transl_table=11;product=ABC transporter ATP-binding protein;protein_id=PRJNA739080:KSG66_07665;
CP077106	GenBank	CDS	1532039	1533319	.	+	0	ID=KSG66_07670;locus_tag=KSG66_07670;inference=COORDINATES: similar to AA sequence:RefSeq:WP_012117509.1;transl_table=11;product=acetylornithine deacetylase;protein_id=PRJNA739080:KSG66_07670;
CP077106	GenBank	CDS	1533380	1533631	.	+	0	ID=KSG66_07675;locus_tag=KSG66_07675;inference=COORDINATES: similar to AA sequence:RefSeq:WP_003154415.1;transl_table=11;product=YlmC/YmxH family sporulation protein;protein_id=PRJNA739080:KSG66_07675;
CP077106	GenBank	CDS	1533831	1534622	.	+	0	ID=KSG66_07680;gene=pgeF;locus_tag=KSG66_07680;inference=COORDINATES: similar to AA sequence:RefSeq:WP_007611294.1;transl_table=11;product=peptidoglycan editing factor PgeF;protein_id=PRJNA739080:KSG66_07680;
CP077106	GenBank	CDS	1534627	1535319	.	+	0	ID=KSG66_07685;locus_tag=KSG66_07685;inference=COORDINATES: similar to AA sequence:RefSeq:NP_389421.1;transl_table=11;product=YggS family pyridoxal phosphate-dependent enzyme;protein_id=PRJNA739080:KSG66_07685;
CP077106	GenBank	CDS	1535316	1535774	.	+	0	ID=KSG66_07690;gene=sepF;locus_tag=KSG66_07690;inference=COORDINATES: similar to AA sequence:RefSeq:NP_389422.3;transl_table=11;product=cell division protein SepF;protein_id=PRJNA739080:KSG66_07690;
CP077106	GenBank	CDS	1535781	1536059	.	+	0	ID=KSG66_07695;locus_tag=KSG66_07695;inference=COORDINATES: similar to AA sequence:RefSeq:WP_016936193.1;transl_table=11;product=YggT family protein;protein_id=PRJNA739080:KSG66_07695;
CP077106	GenBank	CDS	1536121	1536891	.	+	0	ID=KSG66_07700;locus_tag=KSG66_07700;inference=COORDINATES: similar to AA sequence:RefSeq:NP_389424.1;transl_table=11;product=RNA-binding protein;protein_id=PRJNA739080:KSG66_07700;
CP077106	GenBank	CDS	1536986	1537480	.	+	0	ID=KSG66_07705;gene=divIVA;locus_tag=KSG66_07705;inference=COORDINATES: similar to AA sequence:RefSeq:NP_389425.1;transl_table=11;product=septum site-determining protein DivIVA;protein_id=PRJNA739080:KSG66_07705;
CP077106	GenBank	CDS	1537822	1540587	.	+	0	ID=KSG66_07710;gene=ileS;locus_tag=KSG66_07710;inference=COORDINATES: similar to AA sequence:RefSeq:NP_389426.2;transl_table=11;product=isoleucine--tRNA ligase;protein_id=PRJNA739080:KSG66_07710;
CP077106	GenBank	CDS	1540737	1541108	.	+	0	ID=KSG66_07715;locus_tag=KSG66_07715;inference=COORDINATES: similar to AA sequence:RefSeq:NP_389427.2;transl_table=11;product=TraR/DksA family transcriptional regulator;protein_id=PRJNA739080:KSG66_07715;
CP077106	GenBank	CDS	1541210	1541671	.	+	0	ID=KSG66_07720;gene=lspA;locus_tag=KSG66_07720;inference=COORDINATES: similar to AA sequence:RefSeq:NP_389428.1;transl_table=11;product=signal peptidase II;protein_id=PRJNA739080:KSG66_07720;
CP077106	GenBank	CDS	1541673	1542587	.	+	0	ID=KSG66_07725;locus_tag=KSG66_07725;inference=COORDINATES: similar to AA sequence:RefSeq:WP_003154395.1;transl_table=11;product=RluA family pseudouridine synthase;protein_id=PRJNA739080:KSG66_07725;
CP077106	GenBank	CDS	1542776	1543321	.	+	0	ID=KSG66_07730;gene=pyrR;locus_tag=KSG66_07730;inference=COORDINATES: similar to AA sequence:RefSeq:NP_389430.1;transl_table=11;product=bifunctional pyr operon transcriptional regulator/uracil phosphoribosyltransferase PyrR;protein_id=PRJNA739080:KSG66_07730;
CP077106	GenBank	CDS	1543476	1544786	.	+	0	ID=KSG66_07735;gene=pyrP;locus_tag=KSG66_07735;inference=COORDINATES: similar to AA sequence:RefSeq:NP_389431.2;transl_table=11;product=uracil permease PyrP;protein_id=PRJNA739080:KSG66_07735;
CP077106	GenBank	CDS	1544929	1545843	.	+	0	ID=KSG66_07740;locus_tag=KSG66_07740;inference=COORDINATES: similar to AA sequence:RefSeq:NP_389432.2;transl_table=11;product=aspartate carbamoyltransferase catalytic subunit;protein_id=PRJNA739080:KSG66_07740;
CP077106	GenBank	CDS	1545827	1547113	.	+	0	ID=KSG66_07745;locus_tag=KSG66_07745;inference=COORDINATES: similar to AA sequence:RefSeq:NP_389433.2;transl_table=11;product=dihydroorotase;protein_id=PRJNA739080:KSG66_07745;
CP077106	GenBank	CDS	1547110	1548204	.	+	0	ID=KSG66_07750;locus_tag=KSG66_07750;inference=COORDINATES: similar to AA sequence:RefSeq:NP_389434.1;transl_table=11;product=carbamoyl phosphate synthase small subunit;protein_id=PRJNA739080:KSG66_07750;
CP077106	GenBank	CDS	1548189	1551404	.	+	0	ID=KSG66_07755;gene=carB;locus_tag=KSG66_07755;inference=COORDINATES: similar to AA sequence:RefSeq:NP_389435.1;transl_table=11;product=carbamoyl-phosphate synthase (glutamine-hydrolyzing) large subunit;protein_id=PRJNA739080:KSG66_07755;
CP077106	GenBank	CDS	1551401	1552171	.	+	0	ID=KSG66_07760;locus_tag=KSG66_07760;inference=COORDINATES: similar to AA sequence:RefSeq:NP_389436.1;transl_table=11;product=dihydroorotate dehydrogenase electron transfer subunit;protein_id=PRJNA739080:KSG66_07760;
CP077106	GenBank	CDS	1552171	1553106	.	+	0	ID=KSG66_07765;locus_tag=KSG66_07765;inference=COORDINATES: similar to AA sequence:RefSeq:NP_389437.1;transl_table=11;product=dihydroorotate dehydrogenase;protein_id=PRJNA739080:KSG66_07765;
CP077106	GenBank	CDS	1553075	1553794	.	+	0	ID=KSG66_07770;gene=pyrF;locus_tag=KSG66_07770;inference=COORDINATES: similar to AA sequence:RefSeq:WP_015388255.1;transl_table=11;product=orotidine-5'-phosphate decarboxylase;protein_id=PRJNA739080:KSG66_07770;
CP077106	GenBank	CDS	1553773	1554423	.	+	0	ID=KSG66_07775;gene=pyrE;locus_tag=KSG66_07775;inference=COORDINATES: similar to AA sequence:RefSeq:NP_389439.1;transl_table=11;product=orotate phosphoribosyltransferase;protein_id=PRJNA739080:KSG66_07775;
CP077106	GenBank	CDS	1554757	1555458	.	+	0	ID=KSG66_07780;locus_tag=KSG66_07780;inference=COORDINATES: similar to AA sequence:RefSeq:NP_389440.1;transl_table=11;product=phosphoadenylyl-sulfate reductase;protein_id=PRJNA739080:KSG66_07780;
CP077106	GenBank	CDS	1555471	1556535	.	+	0	ID=KSG66_07785;locus_tag=KSG66_07785;inference=COORDINATES: similar to AA sequence:RefSeq:NP_389441.1;transl_table=11;product=inorganic phosphate transporter family protein;protein_id=PRJNA739080:KSG66_07785;
CP077106	GenBank	CDS	1556584	1557732	.	+	0	ID=KSG66_07790;gene=sat;locus_tag=KSG66_07790;inference=COORDINATES: similar to AA sequence:RefSeq:NP_389442.1;transl_table=11;product=sulfate adenylyltransferase;protein_id=PRJNA739080:KSG66_07790;
CP077106	GenBank	CDS	1557746	1558339	.	+	0	ID=KSG66_07795;gene=cysC;locus_tag=KSG66_07795;inference=COORDINATES: similar to AA sequence:RefSeq:NP_389443.1;transl_table=11;product=adenylyl-sulfate kinase;protein_id=PRJNA739080:KSG66_07795;
CP077106	GenBank	CDS	1559248	1560033	.	+	0	ID=KSG66_07805;locus_tag=KSG66_07805;inference=COORDINATES: similar to AA sequence:RefSeq:WP_003232093.1;transl_table=11;product=sirohydrochlorin chelatase;protein_id=PRJNA739080:KSG66_07805;
CP077106	GenBank	CDS	1560014	1560502	.	+	0	ID=KSG66_07810;locus_tag=KSG66_07810;inference=COORDINATES: similar to AA sequence:RefSeq:WP_015417443.1;transl_table=11;product=bifunctional precorrin-2 dehydrogenase/sirohydrochlorin ferrochelatase;protein_id=PRJNA739080:KSG66_07810;
CP077106	GenBank	CDS	1560928	1562634	.	-	0	ID=KSG66_07815;locus_tag=KSG66_07815;inference=COORDINATES: similar to AA sequence:RefSeq:WP_003232089.1;transl_table=11;product=NFACT family protein;protein_id=PRJNA739080:KSG66_07815;
CP077106	GenBank	CDS	1562754	1565426	.	+	0	ID=KSG66_07820;locus_tag=KSG66_07820;inference=COORDINATES: similar to AA sequence:RefSeq:NP_389448.1;transl_table=11;product=calcium-translocating P-type ATPase, SERCA-type;protein_id=PRJNA739080:KSG66_07820;
CP077106	GenBank	CDS	1565508	1566383	.	+	0	ID=KSG66_07825;locus_tag=KSG66_07825;inference=COORDINATES: similar to AA sequence:RefSeq:NP_389449.1;transl_table=11;product=YicC family protein;protein_id=PRJNA739080:KSG66_07825;
CP077106	GenBank	CDS	1566460	1566729	.	+	0	ID=KSG66_07830;gene=remA;locus_tag=KSG66_07830;inference=COORDINATES: similar to AA sequence:RefSeq:NP_570902.1;transl_table=11;product=extracellular matrix/biofilm regulator RemA;protein_id=PRJNA739080:KSG66_07830;
CP077106	GenBank	CDS	1566737	1567351	.	+	0	ID=KSG66_07835;gene=gmk;locus_tag=KSG66_07835;inference=COORDINATES: similar to AA sequence:RefSeq:NP_389450.2;transl_table=11;product=guanylate kinase;protein_id=PRJNA739080:KSG66_07835;
CP077106	GenBank	CDS	1567355	1567558	.	+	0	ID=KSG66_07840;gene=rpoZ;locus_tag=KSG66_07840;inference=COORDINATES: similar to AA sequence:RefSeq:NP_389451.1;transl_table=11;product=DNA-directed RNA polymerase subunit omega;protein_id=PRJNA739080:KSG66_07840;
CP077106	GenBank	CDS	1567649	1568869	.	+	0	ID=KSG66_07845;gene=coaBC;locus_tag=KSG66_07845;inference=COORDINATES: similar to AA sequence:RefSeq:WP_012117528.1;transl_table=11;product=bifunctional phosphopantothenoylcysteine decarboxylase/phosphopantothenate--cysteine ligase CoaBC;protein_id=PRJNA739080:KSG66_07845;
CP077106	GenBank	CDS	1568866	1571277	.	+	0	ID=KSG66_07850;gene=priA;locus_tag=KSG66_07850;inference=COORDINATES: similar to AA sequence:RefSeq:NP_389453.1;transl_table=11;product=primosomal protein N';protein_id=PRJNA739080:KSG66_07850;
CP077106	GenBank	CDS	1571302	1571784	.	+	0	ID=KSG66_07855;gene=def;locus_tag=KSG66_07855;inference=COORDINATES: similar to AA sequence:RefSeq:NP_389454.1;transl_table=11;product=peptide deformylase;protein_id=PRJNA739080:KSG66_07855;
CP077106	GenBank	CDS	1571789	1572742	.	+	0	ID=KSG66_07860;gene=fmt;locus_tag=KSG66_07860;inference=COORDINATES: similar to AA sequence:RefSeq:NP_389455.1;transl_table=11;product=methionyl-tRNA formyltransferase;protein_id=PRJNA739080:KSG66_07860;
CP077106	GenBank	CDS	1572729	1574072	.	+	0	ID=KSG66_07865;gene=rsmB;locus_tag=KSG66_07865;inference=COORDINATES: similar to AA sequence:RefSeq:NP_389456.1;transl_table=11;product=16S rRNA (cytosine(967)-C(5))-methyltransferase RsmB;protein_id=PRJNA739080:KSG66_07865;
CP077106	GenBank	CDS	1574076	1575167	.	+	0	ID=KSG66_07870;gene=rlmN;locus_tag=KSG66_07870;inference=COORDINATES: similar to AA sequence:RefSeq:NP_389457.1;transl_table=11;product=23S rRNA (adenine(2503)-C(2))-methyltransferase RlmN;protein_id=PRJNA739080:KSG66_07870;
CP077106	GenBank	CDS	1575173	1575934	.	+	0	ID=KSG66_07875;locus_tag=KSG66_07875;inference=COORDINATES: similar to AA sequence:RefSeq:WP_003232064.1;transl_table=11;product=Stp1/IreP family PP2C-type Ser/Thr phosphatase;protein_id=PRJNA739080:KSG66_07875;
CP077106	GenBank	CDS	1575928	1577871	.	+	0	ID=KSG66_07880;gene=pknB;locus_tag=KSG66_07880;inference=COORDINATES: similar to AA sequence:RefSeq:WP_014304993.1;transl_table=11;product=Stk1 family PASTA domain-containing Ser/Thr kinase;protein_id=PRJNA739080:KSG66_07880;
CP077106	GenBank	CDS	1577886	1578776	.	+	0	ID=KSG66_07885;gene=rsgA;locus_tag=KSG66_07885;inference=COORDINATES: similar to AA sequence:RefSeq:NP_389460.1;transl_table=11;product=ribosome small subunit-dependent GTPase A;protein_id=PRJNA739080:KSG66_07885;
CP077106	GenBank	CDS	1578778	1579428	.	+	0	ID=KSG66_07890;gene=rpe;locus_tag=KSG66_07890;inference=COORDINATES: similar to AA sequence:RefSeq:NP_389461.1;transl_table=11;product=ribulose-phosphate 3-epimerase;protein_id=PRJNA739080:KSG66_07890;
CP077106	GenBank	CDS	1579497	1580141	.	+	0	ID=KSG66_07895;locus_tag=KSG66_07895;inference=COORDINATES: similar to AA sequence:RefSeq:NP_389462.1;transl_table=11;product=thiamine diphosphokinase;protein_id=PRJNA739080:KSG66_07895;
CP077106	GenBank	CDS	1580228	1580308	.	+	0	ID=KSG66_07900;gene=spoVM;locus_tag=KSG66_07900;inference=COORDINATES: similar to AA sequence:RefSeq:NP_389463.1;transl_table=11;product=stage V sporulation protein SpoVM;protein_id=PRJNA739080:KSG66_07900;
CP077106	GenBank	CDS	1580386	1580574	.	-	0	ID=KSG66_07905;gene=rpmB;locus_tag=KSG66_07905;inference=COORDINATES: similar to AA sequence:RefSeq:NP_389464.1;transl_table=11;product=50S ribosomal protein L28;protein_id=PRJNA739080:KSG66_07905;
CP077106	GenBank	CDS	1580833	1581195	.	+	0	ID=KSG66_07910;locus_tag=KSG66_07910;inference=COORDINATES: similar to AA sequence:RefSeq:NP_389465.1;transl_table=11;product=Asp23/Gls24 family envelope stress response protein;protein_id=PRJNA739080:KSG66_07910;
CP077106	GenBank	CDS	1581211	1582878	.	+	0	ID=KSG66_07915;locus_tag=KSG66_07915;inference=COORDINATES: similar to AA sequence:RefSeq:NP_389466.1;transl_table=11;product=DAK2 domain-containing protein;protein_id=PRJNA739080:KSG66_07915;
CP077106	GenBank	CDS	1583021	1583683	.	+	0	ID=KSG66_07920;gene=sdaAB;locus_tag=KSG66_07920;inference=COORDINATES: similar to AA sequence:RefSeq:NP_389467.1;transl_table=11;product=L-serine ammonia-lyase, iron-sulfur-dependent subunit beta;protein_id=PRJNA739080:KSG66_07920;
CP077106	GenBank	CDS	1583704	1584606	.	+	0	ID=KSG66_07925;gene=sdaAA;locus_tag=KSG66_07925;inference=COORDINATES: similar to AA sequence:RefSeq:NP_389468.1;transl_table=11;product=L-serine ammonia-lyase, iron-sulfur-dependent, subunit alpha;protein_id=PRJNA739080:KSG66_07925;
CP077106	GenBank	CDS	1584584	1586632	.	+	0	ID=KSG66_07930;gene=recG;locus_tag=KSG66_07930;inference=COORDINATES: similar to AA sequence:RefSeq:NP_389469.1;transl_table=11;product=ATP-dependent DNA helicase RecG;protein_id=PRJNA739080:KSG66_07930;
CP077106	GenBank	CDS	1586739	1587305	.	+	0	ID=KSG66_07935;gene=fapR;locus_tag=KSG66_07935;inference=COORDINATES: similar to AA sequence:RefSeq:NP_389470.1;transl_table=11;product=transcription factor FapR;protein_id=PRJNA739080:KSG66_07935;
CP077106	GenBank	CDS	1587319	1588317	.	+	0	ID=KSG66_07940;gene=plsX;locus_tag=KSG66_07940;inference=COORDINATES: similar to AA sequence:RefSeq:NP_389471.1;transl_table=11;product=phosphate acyltransferase PlsX;protein_id=PRJNA739080:KSG66_07940;
CP077106	GenBank	CDS	1588336	1589289	.	+	0	ID=KSG66_07945;gene=fabD;locus_tag=KSG66_07945;inference=COORDINATES: similar to AA sequence:RefSeq:NP_389472.1;transl_table=11;product=ACP S-malonyltransferase;protein_id=PRJNA739080:KSG66_07945;
CP077106	GenBank	CDS	1589282	1590022	.	+	0	ID=KSG66_07950;gene=fabG;locus_tag=KSG66_07950;inference=COORDINATES: similar to AA sequence:RefSeq:NP_389473.1;transl_table=11;product=3-oxoacyl-[acyl-carrier-protein] reductase;protein_id=PRJNA739080:KSG66_07950;
CP077106	GenBank	CDS	1590107	1590340	.	+	0	ID=KSG66_07955;gene=acpP;locus_tag=KSG66_07955;inference=COORDINATES: similar to AA sequence:RefSeq:NP_389474.1;transl_table=11;product=acyl carrier protein;protein_id=PRJNA739080:KSG66_07955;
CP077106	GenBank	CDS	1590479	1591228	.	+	0	ID=KSG66_07960;gene=rncS;locus_tag=KSG66_07960;inference=COORDINATES: similar to AA sequence:RefSeq:NP_389475.1;transl_table=11;product=ribonuclease III;protein_id=PRJNA739080:KSG66_07960;
CP077106	GenBank	CDS	1591330	1594890	.	+	0	ID=KSG66_07965;gene=smc;locus_tag=KSG66_07965;inference=COORDINATES: similar to AA sequence:RefSeq:NP_389476.2;transl_table=11;product=chromosome segregation protein SMC;protein_id=PRJNA739080:KSG66_07965;
CP077106	GenBank	CDS	1594910	1595899	.	+	0	ID=KSG66_07970;gene=ftsY;locus_tag=KSG66_07970;inference=COORDINATES: similar to AA sequence:RefSeq:NP_389477.1;transl_table=11;product=signal recognition particle-docking protein FtsY;protein_id=PRJNA739080:KSG66_07970;
CP077106	GenBank	CDS	1595983	1596753	.	+	0	ID=KSG66_07975;locus_tag=KSG66_07975;inference=COORDINATES: similar to AA sequence:RefSeq:WP_016936143.1;transl_table=11;product=aminoglycoside phosphotransferase family protein;protein_id=PRJNA739080:KSG66_07975;
CP077106	GenBank	CDS	1596875	1597207	.	+	0	ID=KSG66_07980;locus_tag=KSG66_07980;inference=COORDINATES: similar to AA sequence:RefSeq:NP_389479.1;transl_table=11;product=putative DNA-binding protein;protein_id=PRJNA739080:KSG66_07980;
CP077106	GenBank	CDS	1597221	1598561	.	+	0	ID=KSG66_07985;gene=ffh;locus_tag=KSG66_07985;inference=COORDINATES: similar to AA sequence:RefSeq:NP_389480.1;transl_table=11;product=signal recognition particle protein;protein_id=PRJNA739080:KSG66_07985;
CP077106	GenBank	CDS	1598667	1598939	.	+	0	ID=KSG66_07990;gene=rpsP;locus_tag=KSG66_07990;inference=COORDINATES: similar to AA sequence:RefSeq:NP_389481.1;transl_table=11;product=30S ribosomal protein S16;protein_id=PRJNA739080:KSG66_07990;
CP077106	GenBank	CDS	1598939	1599184	.	+	0	ID=KSG66_07995;locus_tag=KSG66_07995;inference=COORDINATES: similar to AA sequence:RefSeq:NP_389482.1;transl_table=11;product=KH domain-containing protein;protein_id=PRJNA739080:KSG66_07995;
CP077106	GenBank	CDS	1599275	1599661	.	+	0	ID=KSG66_08000;locus_tag=KSG66_08000;inference=COORDINATES: similar to AA sequence:RefSeq:NP_389483.1;transl_table=11;product=YlqD family protein;protein_id=PRJNA739080:KSG66_08000;
CP077106	GenBank	CDS	1599666	1600190	.	+	0	ID=KSG66_08005;gene=rimM;locus_tag=KSG66_08005;inference=COORDINATES: similar to AA sequence:RefSeq:NP_389484.1;transl_table=11;product=ribosome maturation factor RimM;protein_id=PRJNA739080:KSG66_08005;
CP077106	GenBank	CDS	1600187	1600918	.	+	0	ID=KSG66_08010;gene=trmD;locus_tag=KSG66_08010;inference=COORDINATES: similar to AA sequence:RefSeq:NP_389485.1;transl_table=11;product=tRNA (guanosine(37)-N1)-methyltransferase TrmD;protein_id=PRJNA739080:KSG66_08010;
CP077106	GenBank	CDS	1601059	1601406	.	+	0	ID=KSG66_08015;gene=rplS;locus_tag=KSG66_08015;inference=COORDINATES: similar to AA sequence:RefSeq:NP_389486.2;transl_table=11;product=50S ribosomal protein L19;protein_id=PRJNA739080:KSG66_08015;
CP077106	GenBank	CDS	1601549	1602397	.	+	0	ID=KSG66_08020;gene=ylqF;locus_tag=KSG66_08020;inference=COORDINATES: similar to AA sequence:RefSeq:WP_007409766.1;transl_table=11;product=ribosome biogenesis GTPase YlqF;protein_id=PRJNA739080:KSG66_08020;
CP077106	GenBank	CDS	1602470	1603237	.	+	0	ID=KSG66_08025;locus_tag=KSG66_08025;inference=COORDINATES: similar to AA sequence:RefSeq:WP_017417771.1;transl_table=11;product=ribonuclease HII;protein_id=PRJNA739080:KSG66_08025;
CP077106	GenBank	CDS	1603254	1604957	.	+	0	ID=KSG66_08030;locus_tag=KSG66_08030;inference=COORDINATES: similar to AA sequence:RefSeq:WP_012117548.1;transl_table=11;product=glycosyl transferase;protein_id=PRJNA739080:KSG66_08030;
CP077106	GenBank	CDS	1604954	1605235	.	+	0	ID=KSG66_08035;locus_tag=KSG66_08035;inference=COORDINATES: similar to AA sequence:RefSeq:NP_389490.1;transl_table=11;product=FlhB-like flagellar biosynthesis protein;protein_id=PRJNA739080:KSG66_08035;
CP077106	GenBank	CDS	1605410	1606567	.	+	0	ID=KSG66_08040;gene=sucC;locus_tag=KSG66_08040;inference=COORDINATES: similar to AA sequence:RefSeq:WP_002014529.1;transl_table=11;product=ADP-forming succinate--CoA ligase subunit beta;protein_id=PRJNA739080:KSG66_08040;
CP077106	GenBank	CDS	1606596	1607498	.	+	0	ID=KSG66_08045;gene=sucD;locus_tag=KSG66_08045;inference=COORDINATES: similar to AA sequence:RefSeq:NP_389492.1;transl_table=11;product=succinate--CoA ligase subunit alpha;protein_id=PRJNA739080:KSG66_08045;
CP077106	GenBank	CDS	1607564	1608463	.	+	0	ID=KSG66_08050;gene=dprA;locus_tag=KSG66_08050;inference=COORDINATES: similar to AA sequence:RefSeq:WP_003154279.1;transl_table=11;product=DNA-processing protein DprA;protein_id=PRJNA739080:KSG66_08050;
CP077106	GenBank	CDS	1608645	1610720	.	+	0	ID=KSG66_08055;gene=topA;locus_tag=KSG66_08055;inference=COORDINATES: similar to AA sequence:RefSeq:NP_389494.1;transl_table=11;product=type I DNA topoisomerase;protein_id=PRJNA739080:KSG66_08055;
CP077106	GenBank	CDS	1610785	1612092	.	+	0	ID=KSG66_08060;gene=trmFO;locus_tag=KSG66_08060;inference=COORDINATES: similar to AA sequence:RefSeq:NP_389495.1;transl_table=11;product=FADH(2)-oxidizing methylenetetrahydrofolate--tRNA-(uracil(54)-C(5))- methyltransferase TrmFO;protein_id=PRJNA739080:KSG66_08060;
CP077106	GenBank	CDS	1612162	1613079	.	+	0	ID=KSG66_08065;gene=xerC;locus_tag=KSG66_08065;inference=COORDINATES: similar to AA sequence:RefSeq:WP_007409774.1;transl_table=11;product=tyrosine recombinase XerC;protein_id=PRJNA739080:KSG66_08065;
CP077106	GenBank	CDS	1613095	1613640	.	+	0	ID=KSG66_08070;gene=hslV;locus_tag=KSG66_08070;inference=COORDINATES: similar to AA sequence:RefSeq:NP_389497.1;transl_table=11;product=ATP-dependent protease subunit HslV;protein_id=PRJNA739080:KSG66_08070;
CP077106	GenBank	CDS	1613657	1615060	.	+	0	ID=KSG66_08075;gene=hslU;locus_tag=KSG66_08075;inference=COORDINATES: similar to AA sequence:RefSeq:NP_389498.1;transl_table=11;product=HslU--HslV peptidase ATPase subunit;protein_id=PRJNA739080:KSG66_08075;
CP077106	GenBank	CDS	1615098	1615877	.	+	0	ID=KSG66_08080;gene=codY;locus_tag=KSG66_08080;inference=COORDINATES: similar to AA sequence:RefSeq:NP_389499.1;transl_table=11;product=GTP-sensing pleiotropic transcriptional regulator CodY;protein_id=PRJNA739080:KSG66_08080;
CP077106	GenBank	CDS	1616231	1616620	.	+	0	ID=KSG66_08085;gene=flgB;locus_tag=KSG66_08085;inference=COORDINATES: similar to AA sequence:RefSeq:NP_389500.1;transl_table=11;product=flagellar basal body rod protein FlgB;protein_id=PRJNA739080:KSG66_08085;
CP077106	GenBank	CDS	1616620	1617072	.	+	0	ID=KSG66_08090;gene=flgC;locus_tag=KSG66_08090;inference=COORDINATES: similar to AA sequence:RefSeq:NP_389501.1;transl_table=11;product=flagellar basal body rod protein FlgC;protein_id=PRJNA739080:KSG66_08090;
CP077106	GenBank	CDS	1617083	1617403	.	+	0	ID=KSG66_08095;gene=fliE;locus_tag=KSG66_08095;inference=COORDINATES: similar to AA sequence:RefSeq:NP_389502.1;transl_table=11;product=flagellar hook-basal body complex protein FliE;protein_id=PRJNA739080:KSG66_08095;
CP077106	GenBank	CDS	1617446	1619056	.	+	0	ID=KSG66_08100;gene=fliF;locus_tag=KSG66_08100;inference=COORDINATES: similar to AA sequence:RefSeq:NP_389503.1;transl_table=11;product=flagellar M-ring protein FliF;protein_id=PRJNA739080:KSG66_08100;
CP077106	GenBank	CDS	1619069	1620085	.	+	0	ID=KSG66_08105;gene=fliG;locus_tag=KSG66_08105;inference=COORDINATES: similar to AA sequence:RefSeq:NP_389504.1;transl_table=11;product=flagellar motor switch protein FliG;protein_id=PRJNA739080:KSG66_08105;
CP077106	GenBank	CDS	1620078	1620833	.	+	0	ID=KSG66_08110;gene=fliH;locus_tag=KSG66_08110;inference=COORDINATES: similar to AA sequence:RefSeq:WP_003154255.1;transl_table=11;product=flagellar assembly protein FliH;protein_id=PRJNA739080:KSG66_08110;
CP077106	GenBank	CDS	1620830	1622146	.	+	0	ID=KSG66_08115;gene=fliI;locus_tag=KSG66_08115;inference=COORDINATES: similar to AA sequence:RefSeq:NP_389506.2;transl_table=11;product=flagellar protein export ATPase FliI;protein_id=PRJNA739080:KSG66_08115;
CP077106	GenBank	CDS	1622152	1622595	.	+	0	ID=KSG66_08120;gene=fliJ;locus_tag=KSG66_08120;inference=COORDINATES: similar to AA sequence:RefSeq:NP_389507.1;transl_table=11;product=flagellar biosynthesis chaperone FliJ;protein_id=PRJNA739080:KSG66_08120;
CP077106	GenBank	CDS	1622607	1623221	.	+	0	ID=KSG66_08125;locus_tag=KSG66_08125;inference=COORDINATES: similar to AA sequence:RefSeq:WP_015388236.1;transl_table=11;product=MotE family protein;protein_id=PRJNA739080:KSG66_08125;
CP077106	GenBank	CDS	1623228	1624571	.	+	0	ID=KSG66_08130;locus_tag=KSG66_08130;inference=COORDINATES: similar to AA sequence:RefSeq:WP_014305004.1;transl_table=11;product=flagellar hook-length control protein FliK;protein_id=PRJNA739080:KSG66_08130;
CP077106	GenBank	CDS	1624572	1625012	.	+	0	ID=KSG66_08135;gene=flgD;locus_tag=KSG66_08135;inference=COORDINATES: similar to AA sequence:RefSeq:WP_015417470.1;transl_table=11;product=flagellar hook assembly protein FlgD;protein_id=PRJNA739080:KSG66_08135;
CP077106	GenBank	CDS	1625037	1625813	.	+	0	ID=KSG66_08140;gene=flgG;locus_tag=KSG66_08140;inference=COORDINATES: similar to AA sequence:RefSeq:WP_003154244.1;transl_table=11;product=flagellar basal body rod protein FlgG;protein_id=PRJNA739080:KSG66_08140;
CP077106	GenBank	CDS	1625853	1626068	.	+	0	ID=KSG66_08145;locus_tag=KSG66_08145;inference=COORDINATES: similar to AA sequence:RefSeq:YP_003097728.1;transl_table=11;product=flagellar FlbD family protein;protein_id=PRJNA739080:KSG66_08145;
CP077106	GenBank	CDS	1626065	1626484	.	+	0	ID=KSG66_08150;gene=fliL;locus_tag=KSG66_08150;inference=COORDINATES: similar to AA sequence:RefSeq:WP_014305005.1;transl_table=11;product=flagellar basal body-associated protein FliL;protein_id=PRJNA739080:KSG66_08150;
CP077106	GenBank	CDS	1626518	1627516	.	+	0	ID=KSG66_08155;gene=fliM;locus_tag=KSG66_08155;inference=COORDINATES: similar to AA sequence:RefSeq:NP_389513.1;transl_table=11;product=flagellar motor switch protein FliM;protein_id=PRJNA739080:KSG66_08155;
CP077106	GenBank	CDS	1627506	1628660	.	+	0	ID=KSG66_08160;gene=fliY;locus_tag=KSG66_08160;inference=COORDINATES: similar to AA sequence:RefSeq:WP_017417779.1;transl_table=11;product=flagellar motor switch phosphatase FliY;protein_id=PRJNA739080:KSG66_08160;
CP077106	GenBank	CDS	1628687	1629049	.	+	0	ID=KSG66_08165;gene=cheY;locus_tag=KSG66_08165;inference=COORDINATES: similar to AA sequence:RefSeq:NP_389515.1;transl_table=11;product=chemotaxis protein CheY;protein_id=PRJNA739080:KSG66_08165;
CP077106	GenBank	CDS	1629064	1629717	.	+	0	ID=KSG66_08170;gene=fliZ;locus_tag=KSG66_08170;inference=COORDINATES: similar to AA sequence:RefSeq:WP_003154237.1;transl_table=11;product=flagella biosynthesis regulatory protein FliZ;protein_id=PRJNA739080:KSG66_08170;
CP077106	GenBank	CDS	1629710	1630375	.	+	0	ID=KSG66_08175;gene=fliP;locus_tag=KSG66_08175;inference=COORDINATES: similar to AA sequence:RefSeq:NP_389517.1;transl_table=11;product=flagellar type III secretion system pore protein FliP;protein_id=PRJNA739080:KSG66_08175;
CP077106	GenBank	CDS	1630390	1630659	.	+	0	ID=KSG66_08180;gene=fliQ;locus_tag=KSG66_08180;inference=COORDINATES: similar to AA sequence:RefSeq:NP_389518.1;transl_table=11;product=flagellar biosynthesis protein FliQ;protein_id=PRJNA739080:KSG66_08180;
CP077106	GenBank	CDS	1630666	1631445	.	+	0	ID=KSG66_08185;gene=fliR;locus_tag=KSG66_08185;inference=COORDINATES: similar to AA sequence:RefSeq:NP_389519.2;transl_table=11;product=flagellar type III secretion system protein FliR;protein_id=PRJNA739080:KSG66_08185;
CP077106	GenBank	CDS	1631445	1632524	.	+	0	ID=KSG66_08190;gene=flhB;locus_tag=KSG66_08190;inference=COORDINATES: similar to AA sequence:RefSeq:NP_389520.1;transl_table=11;product=flagellar biosynthesis protein FlhB;protein_id=PRJNA739080:KSG66_08190;
CP077106	GenBank	CDS	1632558	1634591	.	+	0	ID=KSG66_08195;gene=flhA;locus_tag=KSG66_08195;inference=COORDINATES: similar to AA sequence:RefSeq:NP_389521.2;transl_table=11;product=flagellar biosynthesis protein FlhA;protein_id=PRJNA739080:KSG66_08195;
CP077106	GenBank	CDS	1634591	1635682	.	+	0	ID=KSG66_08200;gene=flhF;locus_tag=KSG66_08200;inference=COORDINATES: similar to AA sequence:RefSeq:WP_013352274.1;transl_table=11;product=flagellar biosynthesis protein FlhF;protein_id=PRJNA739080:KSG66_08200;
CP077106	GenBank	CDS	1635679	1636572	.	+	0	ID=KSG66_08205;locus_tag=KSG66_08205;inference=COORDINATES: similar to AA sequence:RefSeq:WP_003154229.1;transl_table=11;product=MinD/ParA family protein;protein_id=PRJNA739080:KSG66_08205;
CP077106	GenBank	CDS	1636569	1637636	.	+	0	ID=KSG66_08210;locus_tag=KSG66_08210;inference=COORDINATES: similar to AA sequence:RefSeq:NP_389524.2;transl_table=11;product=chemotaxis response regulator protein-glutamate methylesterase;protein_id=PRJNA739080:KSG66_08210;
CP077106	GenBank	CDS	1637642	1639660	.	+	0	ID=KSG66_08215;gene=cheA;locus_tag=KSG66_08215;inference=COORDINATES: similar to AA sequence:RefSeq:WP_014470396.1;transl_table=11;product=chemotaxis protein CheA;protein_id=PRJNA739080:KSG66_08215;
CP077106	GenBank	CDS	1639683	1640156	.	+	0	ID=KSG66_08220;gene=cheW;locus_tag=KSG66_08220;inference=COORDINATES: similar to AA sequence:RefSeq:WP_003154225.1;transl_table=11;product=chemotaxis protein CheW;protein_id=PRJNA739080:KSG66_08220;
CP077106	GenBank	CDS	1640172	1640801	.	+	0	ID=KSG66_08225;gene=cheC;locus_tag=KSG66_08225;inference=COORDINATES: similar to AA sequence:RefSeq:NP_389527.1;transl_table=11;product=CheY-P phosphatase CheC;protein_id=PRJNA739080:KSG66_08225;
CP077106	GenBank	CDS	1640798	1641298	.	+	0	ID=KSG66_08230;gene=cheD;locus_tag=KSG66_08230;inference=COORDINATES: similar to AA sequence:RefSeq:NP_389528.1;transl_table=11;product=chemoreceptor glutamine deamidase CheD;protein_id=PRJNA739080:KSG66_08230;
CP077106	GenBank	CDS	1641325	1642089	.	+	0	ID=KSG66_08235;gene=sigD;locus_tag=KSG66_08235;inference=COORDINATES: similar to AA sequence:RefSeq:NP_389529.1;transl_table=11;product=RNA polymerase sigma-28 factor SigD;protein_id=PRJNA739080:KSG66_08235;
CP077106	GenBank	CDS	1642117	1642584	.	+	0	ID=KSG66_08240;locus_tag=KSG66_08240;inference=COORDINATES: similar to AA sequence:RefSeq:WP_014305010.1;transl_table=11;product=Swarming motility protein SwrB;protein_id=PRJNA739080:KSG66_08240;
CP077106	GenBank	CDS	1642728	1643468	.	+	0	ID=KSG66_08245;gene=rpsB;locus_tag=KSG66_08245;inference=COORDINATES: similar to AA sequence:RefSeq:NP_389531.1;transl_table=11;product=30S ribosomal protein S2;protein_id=PRJNA739080:KSG66_08245;
CP077106	GenBank	CDS	1643568	1644449	.	+	0	ID=KSG66_08250;gene=tsf;locus_tag=KSG66_08250;inference=COORDINATES: similar to AA sequence:RefSeq:NP_389532.1;transl_table=11;product=translation elongation factor Ts;protein_id=PRJNA739080:KSG66_08250;
CP077106	GenBank	CDS	1644595	1645317	.	+	0	ID=KSG66_08255;gene=pyrH;locus_tag=KSG66_08255;inference=COORDINATES: similar to AA sequence:RefSeq:NP_389533.2;transl_table=11;product=UMP kinase;protein_id=PRJNA739080:KSG66_08255;
CP077106	GenBank	CDS	1645320	1645877	.	+	0	ID=KSG66_08260;gene=frr;locus_tag=KSG66_08260;inference=COORDINATES: similar to AA sequence:RefSeq:NP_389534.1;transl_table=11;product=ribosome recycling factor;protein_id=PRJNA739080:KSG66_08260;
CP077106	GenBank	CDS	1646003	1646785	.	+	0	ID=KSG66_08265;locus_tag=KSG66_08265;inference=COORDINATES: similar to AA sequence:RefSeq:NP_389535.1;transl_table=11;product=isoprenyl transferase;protein_id=PRJNA739080:KSG66_08265;
CP077106	GenBank	CDS	1646789	1647586	.	+	0	ID=KSG66_08270;locus_tag=KSG66_08270;inference=COORDINATES: similar to AA sequence:RefSeq:NP_389536.1;transl_table=11;product=phosphatidate cytidylyltransferase;protein_id=PRJNA739080:KSG66_08270;
CP077106	GenBank	CDS	1647642	1648793	.	+	0	ID=KSG66_08275;gene=dxr;locus_tag=KSG66_08275;inference=COORDINATES: similar to AA sequence:RefSeq:NP_389537.2;transl_table=11;product=1-deoxy-D-xylulose-5-phosphate reductoisomerase;protein_id=PRJNA739080:KSG66_08275;
CP077106	GenBank	CDS	1648800	1650068	.	+	0	ID=KSG66_08280;gene=rseP;locus_tag=KSG66_08280;inference=COORDINATES: similar to AA sequence:RefSeq:NP_389538.1;transl_table=11;product=RIP metalloprotease RseP;protein_id=PRJNA739080:KSG66_08280;
CP077106	GenBank	CDS	1650100	1651794	.	+	0	ID=KSG66_08285;gene=proS;locus_tag=KSG66_08285;inference=COORDINATES: similar to AA sequence:RefSeq:NP_389539.1;transl_table=11;product=proline--tRNA ligase;protein_id=PRJNA739080:KSG66_08285;
CP077106	GenBank	CDS	1651906	1656219	.	+	0	ID=KSG66_08290;locus_tag=KSG66_08290;inference=COORDINATES: similar to AA sequence:RefSeq:NP_389540.1;transl_table=11;product=PolC-type DNA polymerase III;protein_id=PRJNA739080:KSG66_08290;
CP077106	GenBank	CDS	1656459	1656929	.	+	0	ID=KSG66_08295;gene=rimP;locus_tag=KSG66_08295;inference=COORDINATES: similar to AA sequence:RefSeq:NP_389541.1;transl_table=11;product=ribosome maturation factor RimP;protein_id=PRJNA739080:KSG66_08295;
CP077106	GenBank	CDS	1656969	1658090	.	+	0	ID=KSG66_08300;gene=nusA;locus_tag=KSG66_08300;inference=COORDINATES: similar to AA sequence:RefSeq:NP_389542.1;transl_table=11;product=transcription termination factor NusA;protein_id=PRJNA739080:KSG66_08300;
CP077106	GenBank	CDS	1658104	1658379	.	+	0	ID=KSG66_08305;gene=rulR;locus_tag=KSG66_08305;gene_synonym=ylxR;inference=COORDINATES: similar to AA sequence:RefSeq:NP_389543.1;transl_table=11;product=glucose-induced regulator RulR;protein_id=PRJNA739080:KSG66_08305;
CP077106	GenBank	CDS	1658381	1658683	.	+	0	ID=KSG66_08310;locus_tag=KSG66_08310;inference=COORDINATES: similar to AA sequence:RefSeq:NP_389544.1;transl_table=11;product=YlxQ family RNA-binding protein;protein_id=PRJNA739080:KSG66_08310;
CP077106	GenBank	CDS	1658703	1660853	.	+	0	ID=KSG66_08315;gene=infB;locus_tag=KSG66_08315;inference=COORDINATES: similar to AA sequence:RefSeq:WP_003154190.1;transl_table=11;product=translation initiation factor IF-2;protein_id=PRJNA739080:KSG66_08315;
CP077106	GenBank	CDS	1660850	1661128	.	+	0	ID=KSG66_08320;locus_tag=KSG66_08320;inference=COORDINATES: similar to AA sequence:RefSeq:WP_003328897.1;transl_table=11;product=DUF503 domain-containing protein;protein_id=PRJNA739080:KSG66_08320;
CP077106	GenBank	CDS	1661145	1661498	.	+	0	ID=KSG66_08325;gene=rbfA;locus_tag=KSG66_08325;inference=COORDINATES: similar to AA sequence:RefSeq:NP_389547.1;transl_table=11;product=30S ribosome-binding factor RbfA;protein_id=PRJNA739080:KSG66_08325;
CP077106	GenBank	CDS	1661583	1662512	.	+	0	ID=KSG66_08330;gene=truB;locus_tag=KSG66_08330;inference=COORDINATES: similar to AA sequence:RefSeq:NP_389548.1;transl_table=11;product=tRNA pseudouridine(55) synthase TruB;protein_id=PRJNA739080:KSG66_08330;
CP077106	GenBank	CDS	1662532	1663473	.	+	0	ID=KSG66_08335;gene=ribF;locus_tag=KSG66_08335;inference=COORDINATES: similar to AA sequence:RefSeq:NP_389549.1;transl_table=11;product=bifunctional riboflavin kinase/FAD synthetase;protein_id=PRJNA739080:KSG66_08335;
CP077106	GenBank	CDS	1663639	1663908	.	+	0	ID=KSG66_08340;gene=rpsO;locus_tag=KSG66_08340;inference=COORDINATES: similar to AA sequence:RefSeq:WP_010898561.1;transl_table=11;product=30S ribosomal protein S15;protein_id=PRJNA739080:KSG66_08340;
CP077106	GenBank	CDS	1664083	1666206	.	+	0	ID=KSG66_08345;gene=pnp;locus_tag=KSG66_08345;inference=COORDINATES: similar to AA sequence:RefSeq:WP_015388227.1;transl_table=11;product=polyribonucleotide nucleotidyltransferase;protein_id=PRJNA739080:KSG66_08345;
CP077106	GenBank	CDS	1666319	1667278	.	+	0	ID=KSG66_08350;locus_tag=KSG66_08350;inference=COORDINATES: similar to AA sequence:RefSeq:NP_389552.1;transl_table=11;product=polysaccharide deacetylase family protein;protein_id=PRJNA739080:KSG66_08350;
CP077106	GenBank	CDS	1667317	1668552	.	+	0	ID=KSG66_08355;locus_tag=KSG66_08355;inference=COORDINATES: similar to AA sequence:RefSeq:WP_016936082.1;transl_table=11;product=insulinase family protein;protein_id=PRJNA739080:KSG66_08355;
CP077106	GenBank	CDS	1668631	1668888	.	+	0	ID=KSG66_08360;locus_tag=KSG66_08360;inference=COORDINATES: similar to AA sequence:RefSeq:NP_389554.1;transl_table=11;product=YlmC/YmxH family sporulation protein;protein_id=PRJNA739080:KSG66_08360;
CP077106	GenBank	CDS	1669046	1669936	.	+	0	ID=KSG66_08365;gene=dpaA;locus_tag=KSG66_08365;inference=COORDINATES: similar to AA sequence:RefSeq:NP_389555.1;transl_table=11;product=dipicolinic acid synthetase subunit A;protein_id=PRJNA739080:KSG66_08365;
CP077106	GenBank	CDS	1669939	1670529	.	+	0	ID=KSG66_08370;gene=dpaB;locus_tag=KSG66_08370;inference=COORDINATES: similar to AA sequence:RefSeq:WP_007409809.1;transl_table=11;product=dipicolinate synthase subunit B;protein_id=PRJNA739080:KSG66_08370;
CP077106	GenBank	CDS	1670664	1671704	.	+	0	ID=KSG66_08375;gene=asd;locus_tag=KSG66_08375;inference=COORDINATES: similar to AA sequence:RefSeq:NP_389557.1;transl_table=11;product=aspartate-semialdehyde dehydrogenase;protein_id=PRJNA739080:KSG66_08375;
CP077106	GenBank	CDS	1671793	1673007	.	+	0	ID=KSG66_08380;gene=dapG;locus_tag=KSG66_08380;inference=COORDINATES: similar to AA sequence:RefSeq:NP_389558.2;transl_table=11;product=aspartate kinase;protein_id=PRJNA739080:KSG66_08380;
CP077106	GenBank	CDS	1673038	1673907	.	+	0	ID=KSG66_08385;gene=dapA;locus_tag=KSG66_08385;inference=COORDINATES: similar to AA sequence:RefSeq:NP_389559.1;transl_table=11;product=4-hydroxy-tetrahydrodipicolinate synthase;protein_id=PRJNA739080:KSG66_08385;
CP077106	GenBank	CDS	1674086	1675753	.	+	0	ID=KSG66_08390;gene=rnjB;locus_tag=KSG66_08390;inference=COORDINATES: similar to AA sequence:RefSeq:NP_389560.2;transl_table=11;product=ribonuclease J2;protein_id=PRJNA739080:KSG66_08390;
CP077106	GenBank	CDS	1675869	1676606	.	+	0	ID=KSG66_08395;locus_tag=KSG66_08395;inference=COORDINATES: similar to AA sequence:RefSeq:NP_389561.3;transl_table=11;product=ClpP family protease;protein_id=PRJNA739080:KSG66_08395;
CP077106	GenBank	CDS	1676603	1676812	.	+	0	ID=KSG66_08400;locus_tag=KSG66_08400;inference=COORDINATES: similar to AA sequence:RefSeq:WP_003231871.1;transl_table=11;product=YlzJ-like family protein;protein_id=PRJNA739080:KSG66_08400;
CP077106	GenBank	CDS	1676947	1679307	.	+	0	ID=KSG66_08405;locus_tag=KSG66_08405;inference=COORDINATES: similar to AA sequence:RefSeq:NP_389562.3;transl_table=11;product=DNA translocase FtsK;protein_id=PRJNA739080:KSG66_08405;
CP077106	GenBank	CDS	1679432	1680157	.	+	0	ID=KSG66_08410;locus_tag=KSG66_08410;inference=COORDINATES: similar to AA sequence:RefSeq:NP_389563.1;transl_table=11;product=GntR family transcriptional regulator;protein_id=PRJNA739080:KSG66_08410;
CP077106	GenBank	CDS	1680269	1681498	.	+	0	ID=KSG66_08415;locus_tag=KSG66_08415;inference=COORDINATES: similar to AA sequence:RefSeq:WP_003154158.1;transl_table=11;product=MFS transporter;protein_id=PRJNA739080:KSG66_08415;
CP077106	GenBank	CDS	1681605	1682060	.	+	0	ID=KSG66_08420;locus_tag=KSG66_08420;inference=COORDINATES: similar to AA sequence:RefSeq:WP_012117576.1;transl_table=11;product=MarR family transcriptional regulator;protein_id=PRJNA739080:KSG66_08420;
CP077106	GenBank	CDS	1682060	1685179	.	+	0	ID=KSG66_08425;locus_tag=KSG66_08425;inference=COORDINATES: similar to AA sequence:RefSeq:WP_003154155.1;transl_table=11;product=MMPL family transporter;protein_id=PRJNA739080:KSG66_08425;
CP077106	GenBank	CDS	1685331	1686611	.	+	0	ID=KSG66_08430;locus_tag=KSG66_08430;inference=COORDINATES: similar to AA sequence:RefSeq:NP_389566.2;transl_table=11;product=insulinase family protein;protein_id=PRJNA739080:KSG66_08430;
CP077106	GenBank	CDS	1686608	1687894	.	+	0	ID=KSG66_08435;locus_tag=KSG66_08435;inference=COORDINATES: similar to AA sequence:RefSeq:NP_389568.2;transl_table=11;product=insulinase family protein;protein_id=PRJNA739080:KSG66_08435;
CP077106	GenBank	CDS	1687954	1688682	.	+	0	ID=KSG66_08440;locus_tag=KSG66_08440;inference=COORDINATES: similar to AA sequence:RefSeq:WP_003154151.1;transl_table=11;product=SDR family oxidoreductase;protein_id=PRJNA739080:KSG66_08440;
CP077106	GenBank	CDS	1688758	1689015	.	+	0	ID=KSG66_08445;locus_tag=KSG66_08445;inference=COORDINATES: similar to AA sequence:RefSeq:NP_389570.1;transl_table=11;product=DUF3243 domain-containing protein;protein_id=PRJNA739080:KSG66_08445;
CP077106	GenBank	CDS	1689143	1689934	.	+	0	ID=KSG66_08450;locus_tag=KSG66_08450;inference=COORDINATES: similar to AA sequence:RefSeq:WP_010327982.1;transl_table=11;product=YmfK family protein;protein_id=PRJNA739080:KSG66_08450;
CP077106	GenBank	CDS	1689953	1690852	.	+	0	ID=KSG66_08455;locus_tag=KSG66_08455;inference=COORDINATES: similar to AA sequence:RefSeq:WP_015388222.1;transl_table=11;product=DUF4115 domain-containing protein;protein_id=PRJNA739080:KSG66_08455;
CP077106	GenBank	CDS	1690927	1691508	.	+	0	ID=KSG66_08460;gene=pgsA;locus_tag=KSG66_08460;inference=COORDINATES: similar to AA sequence:RefSeq:NP_389574.2;transl_table=11;product=CDP-diacylglycerol--glycerol-3-phosphate 3-phosphatidyltransferase;protein_id=PRJNA739080:KSG66_08460;
CP077106	GenBank	CDS	1691526	1692776	.	+	0	ID=KSG66_08465;locus_tag=KSG66_08465;inference=COORDINATES: similar to AA sequence:RefSeq:NP_389575.2;transl_table=11;product=competence/damage-inducible protein A;protein_id=PRJNA739080:KSG66_08465;
CP077106	GenBank	CDS	1692947	1693990	.	+	0	ID=KSG66_08470;gene=recA;locus_tag=KSG66_08470;inference=COORDINATES: similar to AA sequence:RefSeq:NP_389576.2;transl_table=11;product=recombinase RecA;protein_id=PRJNA739080:KSG66_08470;
[truncated: 2,123 more rows]
