# Supplementary material for: Isolation, identification, and whole-genome sequencing of high-yield protease bacteria from Daqu of ZhangGong Laojiu
Source: PLoS One. 2022 Apr 26;17(4):e0264677. doi: 10.1371/journal.pone.0264677 (PMC9041807; doi:10.1371/journal.pone.0264677)
Supplement: S1 Raw data — (ZIP) [file pone.0264677.s002.zip › Raw data/GDD20120317-1_Bacillus_velezensis_Genome_result/3_Component/Prophage/Bac.Prophage.xls]

ID	#asmbl_id	genome_size	genome_gc	begin_region	end_region	size_region	label	type	region_gc	best_db_match	begin_gene	end_gene	region_orientation	#genes
Prophage_001	CP077106	3942829	46.46	1209156	1300037	90882	Large	prophage	46.74	NC_001884	KSG66_06220	KSG66_06715	+	99
