# Supplementary material for: Isolation, identification, and whole-genome sequencing of high-yield protease bacteria from Daqu of ZhangGong Laojiu
Source: PLoS One. 2022 Apr 26;17(4):e0264677. doi: 10.1371/journal.pone.0264677 (PMC9041807; doi:10.1371/journal.pone.0264677)
Supplement: S1 Raw data — (ZIP) [file pone.0264677.s002.zip › Raw data/GDD20120317-1_Bacillus_velezensis_Genome_result/3_Component/Repeat/Bac.Interspersed_Repeats.stat.xls]

Type	Number_of_elements	Length	Percentage_of_Sequence
SINEs	22	1474 bp	0.04 %
LINEs	24	1869 bp	0.05 %
LTR elements	3	185 bp	0.00 %
DNA elements	13	876 bp	0.02 %
Unclassified	2	111 bp	0.00 %
Total interspersed repeats	64	4515 bp	0.11 %
