# Supplementary material for: Isolation, identification, and whole-genome sequencing of high-yield protease bacteria from Daqu of ZhangGong Laojiu
Source: PLoS One. 2022 Apr 26;17(4):e0264677. doi: 10.1371/journal.pone.0264677 (PMC9041807; doi:10.1371/journal.pone.0264677)
Supplement: S1 Raw data — (ZIP) [file pone.0264677.s002.zip › Raw data/GDD20120317-1_Bacillus_velezensis_Genome_result/3_Component/Repeat/Bac.Tandem_Repeat.xls]

ID	Contig	Start	End	Repeat_Size	Consensus_Size	Copies_Number	Score	Entropy	Consensus_Pattern	Repeat_Seq
TR_001	CP077106	118181	118205	25	12	2.1	50	1.29	GTTATCTTTTTT	GTTATCTTTTTTGTTATCTTTTTTG
TR_002	CP077106	121261	121291	31	15	2.1	53	1.64	GCTGGCGGAGCTGCT	GCTGGCGGAGCTGCTGCTGGCGGCGCTGCTG
TR_003	CP077106	197739	197774	36	19	1.9	56	1.73	AAAAGTCAAAACCAGGATC	AAAAGTCAAAACCAGGATCAAAATCAAGACCAGGAT
TR_004	CP077106	259900	259933	34	15	2.3	50	1.52	AATTCAAGATAATTT	AATTCAAGATTTTTTAATTCAAGATAATTTAATT
TR_005	CP077106	315929	315977	49	23	2.2	66	1.97	TGACGGCGTGAAAGTATCCCGGC	TGACGGCTGAAAGCTACCCGGCTGACGGCGTGAAAGTATTCCGGCTGAC
TR_006	CP077106	466439	466749	311	60	5.2	460	1.81	AAAAAGGCGGAGAAGCAACAAGCAAAAATCATGACAAAGAATTCTATCAGGAAATCGGTC	AAAAAGGCGGAGAAGCGACAAGCAATAACCATGACAAAGAATTCTATCAGGAAATTGGTCAAAAAGGCGGAGAAGCAACAAGCAAAAATCACGACAAAGAATTCTATCAGGAAATCGGTGAAAAAGGCGGAGAAGCAACAAGCAAAAATCACGACAAAGAATTCTATCAGGAAATCGGTGAAAAAGGCGGAGAAGCAACAAGCAATAACCATGACAAGGATTTCTATCAAGAAATCGGCCAAAAAGGCGGAGAAGCAACAAGCAAAAATCATGACAAAGATTTTTATAAGGAAATCGGCCAAAAAGGCGGA
TR_007	CP077106	525120	525217	98	21	5.0	82	1.57	AGCAAGAGCGGAAGAAGCAAG	AGCAAGAGCGGAAGCAGCAAGAGAAGCAGAAGCGAGAGCCAGAGCGGAAGAGGCAATAGCAAGAGCGGAAGAAGCAAGAGCCAGAGCAGCAGAAGCAA
TR_008	CP077106	694777	694857	81	42	1.9	117	1.87	CGGAGGCTTCGGAGGATACCCGGGACACGGTTTCGGCGGCTA	CGGAGGCTTCGGAGGCTACCCGGGGTACGGTTTTGGCGGCTACGGAGGCTTCGGAGGATATCCGGGACACGGTTTCGGCGG
TR_009	CP077106	694879	694917	39	18	2.2	69	1.72	CGGTTTTGGCGGCTACGG	CGGTTTTGGCGGTTACGGCGGTTTTGGCGGCTACGGCGG
TR_010	CP077106	737317	737351	35	18	1.9	52	1.67	AGGAGCAACCGGAGCAAG	AGGAGTAACCGGAGCAAGAGGAGCGACCGGAGCAA
TR_011	CP077106	737431	737468	38	18	2.1	58	1.69	AACGGGAGCGACAGGAGC	AACGGGAGCGACCGGAGCAACGGGATCGACAGGAGCAA
TR_012	CP077106	737459	737550	92	18	5.1	60	1.91	ACAGGAGCAACAGGTCCA	ACAGGAGCAATCGGTTCAACTGGAGCAACAGGTCCAACGGGTGCAACCGGGCCAACAGGAGGAACTGGTTCAACCGGAGCCACAGGTACAAC
TR_013	CP077106	737718	737757	40	18	2.2	62	1.73	CAACAGGAATAACAGGAG	CAACAGGAATAACAGGCGCAACAGGAGTAACAGGAGCAAC
TR_014	CP077106	737727	737784	58	18	3.2	64	1.88	TAACAGGAGCAACTGGAG	TAACAGGCGCAACAGGAGTAACAGGAGCAACTGGTGTAACGGGGACAACTGGAGTAAC
TR_015	CP077106	737798	737892	95	45	2.1	111	1.97	GTAACAGGTCCAATCGGAATAACAGGAGTAACAGGCCCAACTGGT	GTAACAGGCACAATCGGTTTAACCGGAGTAACGGGTCCAACTGGTGTAACCGGTCCAATCGGAATAACAGGAGTAACAGGCCCGACTGGTGTAAC
TR_016	CP077106	738168	738327	160	72	2.2	162	1.83	CAACAGGAGAAACCGGAGAAACCGGCGCAACCGGATCAACAGGCACAACCGGCCCAACCGGAGAAACGGGTC	CAACAGGAGAAATCGGAGCGACCGGCGCAACCGGAGTAACTGGCTCAACCGGCCCAACGGGAGAAAACGGTCCAACAGGAGAAACCGGAGAAACGGGTGCAACGGGATCGACAGGCACAACCGGTTTAACCGGAGAAACGGGTCCAACAGGAGCAACCGG
TR_017	CP077106	738213	738369	157	18	8.7	66	1.86	CAACCGGTCCAACAGGAG	CAACCGGCCCAACGGGAGAAAACGGTCCAACAGGAGAAACCGGAGAAACGGGTGCAACGGGATCGACAGGCACAACCGGTTTAACCGGAGAAACGGGTCCAACAGGAGCAACCGGTCCAACCGGCTCGACCGGTCCAACTGGAGTAACGGGTCCAAC
TR_018	CP077106	738213	738336	124	36	3.4	92	1.82	CAACCGGTCCAACCGGAGAAACGGGTCCAACAGGAG	CAACCGGCCCAACGGGAGAAAACGGTCCAACAGGAGAAACCGGAGAAACGGGTGCAACGGGATCGACAGGCACAACCGGTTTAACCGGAGAAACGGGTCCAACAGGAGCAACCGGTCCAACCGG
TR_019	CP077106	738250	738345	96	45	2.1	104	1.87	AACCGGAGAAACGGGTCCAACAGGAGCAACAGGCACAACCGGCTC	AACCGGAGAAACGGGTGCAACGGGATCGACAGGCACAACCGGTTTAACCGGAGAAACGGGTCCAACAGGAGCAACCGGTCCAACCGGCTCGACCGG
TR_020	CP077106	738308	738393	86	18	4.8	75	1.94	GGTCCAACTGGAGTAACC	GGTCCAACAGGAGCAACCGGTCCAACCGGCTCGACCGGTCCAACTGGAGTAACGGGTCCAACTGGTGTAACCGGAGCAACTGGAGT
TR_021	CP077106	738518	738558	41	18	2.3	64	1.77	CCAACAGGAGAAAACGGT	CCAACGGGAGAAAACGGTCCAACAGGAGAAACCGGTCCAAC
TR_022	CP077106	738627	738693	67	27	2.5	71	1.94	CAACTGGAGTAACAGGATCAACAGGCC	CAACTGGTGCAACGGGATCAACAGGCCCAACTGGGGTAACAGGATCAACCGGTGCAACTGGAGTAAC
TR_023	CP077106	738654	738732	79	18	4.4	70	1.91	CAACTGGGGCAACAGGAT	CAACTGGGGTAACAGGATCAACCGGTGCAACTGGAGTAACTGGGGCAACAGGATCAACAGGAGCAACGGGGTCAACTGG
TR_024	CP077106	738654	738732	79	37	2.2	108	1.91	CAACTGGGGCAACAGGATCAACAGGAGCAACTGGAGT	CAACTGGGGTAACAGGATCAACCGGTGCAACTGGAGTAACTGGGGCAACAGGATCAACAGGAGCAACGGGGTCAACTGG
TR_025	CP077106	738664	738873	210	45	4.7	142	1.88	AACAGGAGCAACAGGCGCAACTGGAGTAACTGGGGCAATCGGCCC	AACAGGATCAACCGGTGCAACTGGAGTAACTGGGGCAACAGGATCAACAGGAGCAACGGGGTCAACTGGAGTGACTGGGGCAATCGGCCCAGCAGGACCAACAGGCGCAACCGGAGCAACGGGTGCAATCGGCCCAACAGGAGGATCTGGGTCAACCGGGTCAACAGGAGAAATCGGCCCAACCGGAGCAACCGGCTCAACGGGAGTAAC
TR_026	CP077106	738708	738879	172	45	3.8	148	1.86	CAACAGGAGCAACAGGCTCAACCGGAGTAACAGGAGCAATCGGCC	CAACAGGAGCAACGGGGTCAACTGGAGTGACTGGGGCAATCGGCCCAGCAGGACCAACAGGCGCAACCGGAGCAACGGGTGCAATCGGCCCAACAGGAGGATCTGGGTCAACCGGGTCAACAGGAGAAATCGGCCCAACCGGAGCAACCGGCTCAACGGGAGTAACAGGAGC
TR_027	CP077106	738843	738963	121	54	2.2	125	1.95	CAACCGGAGTAACCGGCTCAACGGGAGTAACAGGAGCAACTGGAATAACAGGAG	CAACCGGAGCAACCGGCTCAACGGGAGTAACAGGAGCTACTGGGATAACTGGTGCAACCGGAGTAACCGGTTCATCGGGAGTGACTGGTTCAACTGGAATAACAGGAGCAACTGGGGTAAC
TR_028	CP077106	738933	738968	36	18	2.0	54	1.84	CAACTGGAATAACAGGAG	CAACTGGAATAACAGGAGCAACTGGGGTAACAGGAG
TR_029	CP077106	738933	739008	76	27	2.8	89	1.82	CAACAGGAGTAACAGGAGCAACAGGCC	CAACTGGAATAACAGGAGCAACTGGGGTAACAGGAGTAACAGGAGCGACAGGCCCAACAGGAGTAACAGGAGCAAC
TR_030	CP077106	738942	739004	63	9	7.0	54	1.81	TAACAGGAG	TAACAGGAGCAACTGGGGTAACAGGAGTAACAGGAGCGACAGGCCCAACAGGAGTAACAGGAG
TR_031	CP077106	738942	739008	67	18	3.7	71	1.81	TAACAGGAGCAACAGGAG	TAACAGGAGCAACTGGGGTAACAGGAGTAACAGGAGCGACAGGCCCAACAGGAGTAACAGGAGCAAC
TR_032	CP077106	739082	739121	40	9	4.4	53	1.59	GGAGAAACA	GGAGAAACCGGTGCAACAGGAGAAACAGGAGAAACAGGAG
TR_033	CP077106	739082	739148	67	27	2.5	71	1.65	GGAGAAACAGGAGCAACAGGAGAAACA	GGAGAAACCGGTGCAACAGGAGAAACAGGAGAAACAGGAGCGACCGGAGTAACAGGGGCAACAGGAG
TR_034	CP077106	739096	739149	54	18	3.0	63	1.66	AACAGGAGCAACAGGAGT	AACAGGAGAAACAGGAGAAACAGGAGCGACCGGAGTAACAGGGGCAACAGGAGT
TR_035	CP077106	739235	739269	35	18	1.9	52	1.73	GGAGCAACAGGAATAACA	GGAGCAACGGGGATAACAGGAGCAACAGGAATAAC
TR_036	CP077106	739581	739634	54	9	6.0	90	1.49	CAACAGGAG	CAACAGGAGCAACAGGAGAAACAGGAGCAACAGGAGAAACAGGAGCAACAGGAG
TR_037	CP077106	739582	739652	71	18	3.9	115	1.63	AACAGGAGCAACAGGAGA	AACAGGAGCAACAGGAGAAACAGGAGCAACAGGAGAAACAGGAGCAACAGGAGAAACTGGTGCAACGGGAG
TR_038	CP077106	739626	739680	55	19	3.0	51	1.86	CAACCGGAGAAACCGGGTC	CAACAGGAGAAACTGGTGCAACGGGAGTAACGGGTCCAACCGGAGAAACCGGGTC
TR_039	CP077106	739582	739674	93	36	2.6	105	1.71	AACAGGACCAACAGGAGAAACAGGAGCAACAGGAGA	AACAGGAGCAACAGGAGAAACAGGAGCAACAGGAGAAACAGGAGCAACAGGAGAAACTGGTGCAACGGGAGTAACGGGTCCAACCGGAGAAAC
TR_040	CP077106	739662	739731	70	28	2.6	74	1.84	CAACCGGAGAAACCGGGTCGACAGGAAT	CAACCGGAGAAACCGGGTCGACAGGAATAACCGGAGCAACGGGATCGACAGGCTCAACCGGGGATACCGG
TR_041	CP077106	739739	739773	35	18	1.9	52	1.73	GGAGCAACAGGAATAACA	GGAGCAACGGGGATAACAGGAGCAACAGGAATAAC
TR_042	CP077106	739788	739836	49	18	2.7	62	1.68	CAACCGGCCCAACAGGAA	CAACCGGCCCAACAGGAGCAACCGGGTCAACAGGAACAACCGGCGCAAC
TR_043	CP077106	739797	739899	103	27	3.8	82	1.83	CAACTGGAGCAACCGGGTCAACTGGAA	CAACAGGAGCAACCGGGTCAACAGGAACAACCGGCGCAACGGGCGCCACTGGAGCAACTGGAGCAACTGGAACAACTGGAACAACTGGAGAAACGGGGTCAAC
TR_044	CP077106	739844	739886	43	9	4.8	68	1.89	ACTGGAGCA	ACTGGAGCAACTGGAGCAACTGGAACAACTGGAACAACTGGAG
TR_045	CP077106	739924	739983	60	27	2.2	70	1.90	AACTGGTGTAACCGGCCCAACAGGGGT	AACTGGTGTAACCGGCCCAACAGGAGGAACTGGGTCAACCGGGGCAACAGGGGTAACTGG
TR_046	CP077106	739982	740039	58	18	3.2	71	1.89	GGAGAAACCGGTCCAACC	GGAGAAATCGGTCCAACCGGAGTAACCGGTGCAACGGGAGAAACCGGTTCAACCGGAG
TR_047	CP077106	740348	740425	78	27	2.9	68	1.88	ACTGGCTCAACCGGCGCAACAGGGTCG	ACTGGCTCAACCGGTGCAACAGGGTCGACTGGAGTGACTGGGGCAACAGGCTCGACAGGCCCAACCGGCGCAACAGGG
TR_048	CP077106	740459	740529	71	36	2.0	106	1.94	GGCTCAACTGGTGTAACCGGGGCAACGGGAGTAACA	GGCTCGACTGGTGTAACCGGGGCAATGGGAGTAACAGGCTCAACTGGTGTAACTGGTGCAACGGGAGTAAC
TR_049	CP077106	740984	741351	368	36	10.2	283	1.89	GTAACAGGTTCAACCGGAGAAACCGGCCCAACAGGA	GTAACTGGTTCTACCGGAGAAACCGGTGCAACAGGAGTAACCGGAGCAACGGGAGAAACCGGTGTAACTGGAGAAATCGGCCCAACGGGAGAGACCGGTCCAACCGGAGCAACAGGTTCAATCGGAACAACCGGCCCAACAGGGGCAACGGGTCCAACCGGAGCAACAGGGCCAACAGGTGTAACAGGTTCGACCGGAGAAACCGGCCCAACTGGAGTAACAGGTTCAATCGGAACAACCGGCCCAACAGGGGCAACGGGTCCAACCGGAGCAACAGGGCCAACAGGTGTAACAGGTTCGACCGGAGAAACCGGCCCAACTGGAGTAACAGGTTCAACGGGAGAAACGGGTCCAACAGGAGTAACAGG
TR_050	CP077106	740999	741092	94	18	5.2	80	1.83	GGAGAAACCGGTGCAACA	GGAGAAACCGGTGCAACAGGAGTAACCGGAGCAACGGGAGAAACCGGTGTAACTGGAGAAATCGGCCCAACGGGAGAGACCGGTCCAACCGGAG
TR_051	CP077106	741084	741159	76	27	2.8	73	1.80	CAACCGGAGCAACAGGGGCAACGGGAA	CAACCGGAGCAACAGGTTCAATCGGAACAACCGGCCCAACAGGGGCAACGGGTCCAACCGGAGCAACAGGGCCAAC
TR_052	CP077106	741083	741351	269	18	14.9	92	1.87	CCAACAGGAGCAACAGGC	CCAACCGGAGCAACAGGTTCAATCGGAACAACCGGCCCAACAGGGGCAACGGGTCCAACCGGAGCAACAGGGCCAACAGGTGTAACAGGTTCGACCGGAGAAACCGGCCCAACTGGAGTAACAGGTTCAATCGGAACAACCGGCCCAACAGGGGCAACGGGTCCAACCGGAGCAACAGGGCCAACAGGTGTAACAGGTTCGACCGGAGAAACCGGCCCAACTGGAGTAACAGGTTCAACGGGAGAAACGGGTCCAACAGGAGTAACAGG
TR_053	CP077106	741071	741320	250	108	2.3	464	1.88	GGAGAAACCGGCCCAACTGGAGTAACAGGTTCAATCGGAACAACCGGCCCAACAGGGGCAACGGGTCCAACCGGAGCAACAGGGCCAACAGGTGTAACAGGTTCGACC	GGAGAGACCGGTCCAACCGGAGCAACAGGTTCAATCGGAACAACCGGCCCAACAGGGGCAACGGGTCCAACCGGAGCAACAGGGCCAACAGGTGTAACAGGTTCGACCGGAGAAACCGGCCCAACTGGAGTAACAGGTTCAATCGGAACAACCGGCCCAACAGGGGCAACGGGTCCAACCGGAGCAACAGGGCCAACAGGTGTAACAGGTTCGACCGGAGAAACCGGCCCAACTGGAGTAACAGGTTCAA
TR_054	CP077106	741472	741522	51	18	2.8	59	1.89	AACCGGCTCGACTGGAGA	AACCGGCTCGACTGGAGCAACAGGGCCGACTGGAGAAACCGGCTCAACTGG
TR_055	CP077106	741606	741657	52	27	1.9	68	1.93	CAACAGGAGCAACAGGATCAACCGGTG	CAACAGGTGTAACAGGATCAACCGGTGCAACTGGAGCAACTGGATCAACCGG
TR_056	CP077106	741786	741846	61	27	2.3	68	1.85	CAACTGGAGAAACAGGAGCAACAGGCC	CAACTGGAGTAACAGGAGCAACAGGTGCAACGGGAGAAACCGGTGCAACAGGCCCAACTGG
TR_057	CP077106	741776	741834	59	18	3.3	55	1.84	GCAACGGGAGCAACAGGT	GCAACGGGATCAACTGGAGTAACAGGAGCAACAGGTGCAACGGGAGAAACCGGTGCAAC
TR_058	CP077106	741913	742018	106	18	5.9	68	1.86	AACCGGTCCAACTGGAGA	AACCGGTCCAACCGGAGAAACCGGGGCGACTGGACAAACCGGCCCAACAGGGGTAACGGGTGTAACTGGAGAAATCGGCCCAACGGGAGAGACCGGTCCAACTGGA
TR_059	CP077106	741797	741960	164	35	4.5	114	1.83	ACAGGACAACCGGTCCAACCGGAGAAACCGGGGCG	ACAGGAGCAACAGGTGCAACGGGAGAAACCGGTGCAACAGGCCCAACTGGTTCAACCGGAGAAACCGGGGCGACGGGTGCATCCGGGGCAACCGGAGCAACGGGATCGACAGGATCAACCGGTCCAACCGGAGAAACCGGGGCGACTGGACAAACCGGCCCAAC
TR_060	CP077106	742065	742143	79	27	2.9	131	1.95	CAACTGGAGTTACTGGGGCAACCGGTC	CAACAGGAGTGACTGGAGCAACCGGTCCAACTGGAGTTACTGGGGCAACCGGTCCAACTGGAGTTACTGGGGCAACCGG
TR_061	CP077106	742273	742338	66	27	2.4	71	1.89	AACCGGTGTAACGGGAGAAACAGGCCC	AACCGGTTCAACGGGAGAAACAGGCGCAACCGGTGTAACTGGAGAAACTGGCCCAACAGGAGTAAC
TR_062	CP077106	742308	742377	70	36	1.9	88	1.84	TAACAGGAGAAATCGGACCAACAGGAATAACAGGGT	TAACTGGAGAAACTGGCCCAACAGGAGTAACAGGGTTAACAGGAGAAATCGGAGCAACAGGAATAACAGG
TR_063	CP077106	742326	742428	103	18	5.7	61	1.78	CAACAGGAGAAACAGGAG	CAACAGGAGTAACAGGGTTAACAGGAGAAATCGGAGCAACAGGAATAACAGGCCCAACAGGAATCACGGGTCCAACAGGAGAAACAGGAGCAACCGGAGAAAC
TR_064	CP077106	742391	742549	159	35	4.4	120	1.86	ACGGGTCCAACCGGAGAAACGGAGCAACCGGAGAA	ACGGGTCCAACAGGAGAAACAGGAGCAACCGGAGAAACGGGTCCAACTGGTGTAACGGGATCAACAGGGGTAACAGGTTCAACCGGAGAAATCGGCGCAACCGGAGAAACGGGACCAACCGGAGTAACTGGGGCGACTGGAGAAACTGGCCCAACCGGA
TR_065	CP077106	742391	742568	178	18	9.9	87	1.86	ACGGGTCCAACCGGAGAA	ACGGGTCCAACAGGAGAAACAGGAGCAACCGGAGAAACGGGTCCAACTGGTGTAACGGGATCAACAGGGGTAACAGGTTCAACCGGAGAAATCGGCGCAACCGGAGAAACGGGACCAACCGGAGTAACTGGGGCGACTGGAGAAACTGGCCCAACCGGAATCACGGGTCCAACAGGAG
TR_066	CP077106	742313	742584	272	54	5.0	205	1.85	GGAGAAACTGGCCCAACAGGAATAACGGGTCCAACAGGAGAAACAGGAGCAACC	GGAGAAACTGGCCCAACAGGAGTAACAGGGTTAACAGGAGAAATCGGAGCAACAGGAATAACAGGCCCAACAGGAATCACGGGTCCAACAGGAGAAACAGGAGCAACCGGAGAAACGGGTCCAACTGGTGTAACGGGATCAACAGGGGTAACAGGTTCAACCGGAGAAATCGGCGCAACCGGAGAAACGGGACCAACCGGAGTAACTGGGGCGACTGGAGAAACTGGCCCAACCGGAATCACGGGTCCAACAGGAGCAACAGGAGAAACCGG
TR_067	CP077106	742560	742757	198	9	22.0	56	1.88	CAACAGGAG	CAACAGGAGCAACAGGAGAAACCGGCGCAACCGGAGTAACAGGTTCAACCGGAGCAACTGGTCCAACTGGTGTAACGGGAATAACTGGTGTAACAGGACCAACTGGAGCAACGGGAGAACCAGGAGCCACAGGAGTAACGGGAGCAACAGGTTCAACCGGCGCAACCGGAGTAACGGGATCAACAGGTGCAACTGGAG
TR_068	CP077106	742651	742757	107	26	4.0	72	1.83	AACAGGACCAACAGGAGCAACGGGAG	AACAGGACCAACTGGAGCAACGGGAGAACCAGGAGCCACAGGAGTAACGGGAGCAACAGGTTCAACCGGCGCAACCGGAGTAACGGGATCAACAGGTGCAACTGGAG
TR_069	CP077106	742583	743090	508	207	2.5	989	1.91	GGCGCAACAGGGGTAACAGGTTCAACCGGAGCAACTGGTCCAACTGGTGTAACGGGAATAACTGGTGTAACAGGACCAACTGGAGCAACGGGAGAACCAGGAGCCACAGGAGTAACGGGAGCAACAGGTTCAACCGGCGCAACCGGAGTAACGGGATCAACAGGTGCAACTGGAGTGACTGGGGCAACGGGGATAACCGGAGCGACT	GGCGCAACCGGAGTAACAGGTTCAACCGGAGCAACTGGTCCAACTGGTGTAACGGGAATAACTGGTGTAACAGGACCAACTGGAGCAACGGGAGAACCAGGAGCCACAGGAGTAACGGGAGCAACAGGTTCAACCGGCGCAACCGGAGTAACGGGATCAACAGGTGCAACTGGAGTGACTGGGGCAACGGGGATAACCGGAGCGACTGGCGCAACAGGGGTAACAGGTTCAACCGGAGCAACTGGTCCAACTGGTGTAACGGGAATAACTGGTGTAACAGGACCAACTGGAGCAACGGGAGAACCAGGAGCCACAGGAGTAACGGGAGCAACAGGTTCAACCGGCGCAACCGGAGTAACGGGATCAACAGGTGCAACTGGAGTGACTGGGGCAACGGGG…
TR_070	CP077106	742740	742806	67	27	2.5	73	1.87	CAACAGGGGTAACCGGAGCGACTGGCG	CAACAGGTGCAACTGGAGTGACTGGGGCAACGGGGATAACCGGAGCGACTGGCGCAACAGGGGTAAC
TR_071	CP077106	742829	742872	44	18	2.4	61	1.96	CCAACTGGTGTAACAGGA	CCAACTGGTGTAACGGGAATAACTGGTGTAACAGGACCAACTGG
TR_072	CP077106	742858	742964	107	9	11.9	54	1.83	AACAGGAGC	AACAGGACCAACTGGAGCAACGGGAGAACCAGGAGCCACAGGAGTAACGGGAGCAACAGGTTCAACCGGCGCAACCGGAGTAACGGGATCAACAGGTGCAACTGGAG
TR_073	CP077106	742858	742964	107	26	4.0	72	1.83	AACAGGACCAACAGGAGCAACGGGAG	AACAGGACCAACTGGAGCAACGGGAGAACCAGGAGCCACAGGAGTAACGGGAGCAACAGGTTCAACCGGCGCAACCGGAGTAACGGGATCAACAGGTGCAACTGGAG
TR_074	CP077106	742947	743013	67	27	2.5	73	1.87	CAACAGGGGTAACCGGAGCGACTGGCG	CAACAGGTGCAACTGGAGTGACTGGGGCAACGGGGATAACCGGAGCGACTGGCGCAACAGGGGTAAC
TR_075	CP077106	743038	743094	57	18	3.2	69	1.92	AACTGGTGTAACGGGAAT	AACTGGTGTAACGGGAATAACTGGTGTAACAGGACTAACTGGAGCAACGGGAGTAAC
TR_076	CP077106	743063	743175	113	27	4.2	84	1.93	GTAACAGGACTAACTGGAGCAACGGGA	GTAACAGGACTAACTGGAGCAACGGGAGTAACAGGCCCAACCGGTCCAACGGGTGTGACTGGAGCAACTGGAGCAACTGGAGCAACTGGAGTAACTGGAGTAACTGGAGTAAC
TR_077	CP077106	743120	743171	52	9	5.8	86	1.91	ACTGGAGCA	ACTGGAGCAACTGGAGCAACTGGAGCAACTGGAGTAACTGGAGTAACTGGAG
TR_078	CP077106	743998	744122	125	18	6.9	133	1.92	TTCACCGGAGCAACGGGG	TTCACCGGAGCAACGGGGTTTACCGGAGCAACGGGGCTGACTGGAGCAACAGGGCTGACTGGAGCAACGGGATTCACTGGAGCAACGGGGTTTACCGGAGCAACGGGATTCACCGGAGCTACGGG
TR_079	CP077106	743999	744122	124	36	3.4	149	1.91	TCACTGGAGCAACGGGGTTTACCGGAGCAACGGGAC	TCACCGGAGCAACGGGGTTTACCGGAGCAACGGGGCTGACTGGAGCAACAGGGCTGACTGGAGCAACGGGATTCACTGGAGCAACGGGGTTTACCGGAGCAACGGGATTCACCGGAGCTACGGG
TR_080	CP077106	743995	744131	137	72	1.9	204	1.92	GGATTCACCGGAGCAACGGGGTTTACCGGAGCAACGGGACTCACCGGAGCAACGGGCTCGACTGGAGCAACG	GGATTCACCGGAGCAACGGGGTTTACCGGAGCAACGGGGCTGACTGGAGCAACAGGGCTGACTGGAGCAACGGGATTCACTGGAGCAACGGGGTTTACCGGAGCAACGGGATTCACCGGAGCTACGGGCTCGACTGG
TR_081	CP077106	744310	744743	434	18	24.1	194	1.87	GGAGTAACAGGAGCAACC	GGAGTAACAGGTGCCACCGGAGTAACGGGAGCAACCGGAGTAACGGGAGCAACCGGAGTAACAGGCGCAACTGGGATAACGGGAGCAACCGGGCTCACCGGTGAAACTGGAGTAACCGGAGCGACCGGAGTAACAGGTGAAACTGGGGTAACGGGAACAACCGGAGTAACCGGCGCAACGGGAAGTACTGGTGCAACAGGAGTAACTGGAGCAACCGGGGTAACGGGAGCAACGGGAGTAACCGGAGTAACGGGAGCCACTGGAGTAACCGGGGCAACCGGAGTAACGGGGGCAACTGGGGTAACAGGAGCAACCGGAGCAACCGGTGTAACCGGAGATACTGGAGTAACCGGATCGACCGGAGTAACTGGAGTAACCGGGGATACTGGAGCGACCGGA…
TR_082	CP077106	744283	744443	161	53	3.0	137	1.87	GGAGCAACCGGAGTCCCGGAGCAACTGGAGTAACAGGAGCAACCGGAGTAACG	GGAGCCACCGGAGATCCCGGCGCTACTGGAGTAACAGGTGCCACCGGAGTAACGGGAGCAACCGGAGTAACGGGAGCAACCGGAGTAACAGGCGCAACTGGGATAACGGGAGCAACCGGGCTCACCGGTGAAACTGGAGTAACCGGAGCGACCGGAGTAAC
TR_083	CP077106	744310	745249	940	36	25.6	233	1.86	GGAGTAACGGGAGCAACCGGAGTAACAGGAGCAACC	GGAGTAACAGGTGCCACCGGAGTAACGGGAGCAACCGGAGTAACGGGAGCAACCGGAGTAACAGGCGCAACTGGGATAACGGGAGCAACCGGGCTCACCGGTGAAACTGGAGTAACCGGAGCGACCGGAGTAACAGGTGAAACTGGGGTAACGGGAACAACCGGAGTAACCGGCGCAACGGGAAGTACTGGTGCAACAGGAGTAACTGGAGCAACCGGGGTAACGGGAGCAACGGGAGTAACCGGAGTAACGGGAGCCACTGGAGTAACCGGGGCAACCGGAGTAACGGGGGCAACTGGGGTAACAGGAGCAACCGGAGCAACCGGTGTAACCGGAGATACTGGAGTAACCGGATCGACCGGAGTAACTGGAGTAACCGGGGATACTGGAGCGACCGGA…
TR_084	CP077106	744468	744691	224	27	8.3	157	1.87	AACCGGGGTAACCGGAGCAACTGGAGT	AACCGGAGTAACCGGCGCAACGGGAAGTACTGGTGCAACAGGAGTAACTGGAGCAACCGGGGTAACGGGAGCAACGGGAGTAACCGGAGTAACGGGAGCCACTGGAGTAACCGGGGCAACCGGAGTAACGGGGGCAACTGGGGTAACAGGAGCAACCGGAGCAACCGGTGTAACCGGAGATACTGGAGTAACCGGATCGACCGGAGTAACTGGAGTAACCGGGG
TR_085	CP077106	744670	744735	66	27	2.4	71	1.89	GGAGTAACCGGAATAACCGGGGATACT	GGAGTAACTGGAGTAACCGGGGATACTGGAGCGACCGGAATAACGGGAGCTACTGGAGTAACCGGA
TR_086	CP077106	744738	744932	195	18	10.8	65	1.85	AACCGGCGCCACCGGGAT	AACCGGCGCCACTGGGATAACGGGAGCCACCGGGCTCACCGGCGCCACTGGAGTAACCGGATCGACCGGAATAACGGGAGCAACTGGGATAACGGGAGCCACCGGGCTCACCGGCGCCACTGGAGTAACCGGAGCGACGGGAGAAATCGGCGCCACGGGAGTAACGGGAGCAACTGGGATAACGGGAGCCACCGG
TR_087	CP077106	744787	745537	751	18	41.2	93	1.86	GGAGTAACGGGAGCAACC	GGAGTAACCGGATCGACCGGAATAACGGGAGCAACTGGGATAACGGGAGCCACCGGGCTCACCGGCGCCACTGGAGTAACCGGAGCGACGGGAGAAATCGGCGCCACGGGAGTAACGGGAGCAACTGGGATAACGGGAGCCACCGGAGTAACAGGAGCAACCGGGGATACTGGAGCGACAGGAATAACAGGAGCAACCGGGGTAACGGGAGTAACAGGAACGACAGGAATAACGGGAGCCACCGGGGTAACCGGCGCAACCGGCGCCACCGGGATTACCGGCGCCACCGGGGACACTGGAGTAACAGGCGCAACCGGAGTAACAGGCGCAACCGGAGTTACAGGAGCAACAGGGATAACGGGAGTCACCGGGGATACCGGAGCGACAGGAATAACAGGC…
TR_088	CP077106	745024	745103	80	27	3.0	81	1.79	GCCACCGGGATAACCGGCGCAACCGGC	GCCACCGGGGTAACCGGCGCAACCGGCGCCACCGGGATTACCGGCGCCACCGGGGACACTGGAGTAACAGGCGCAACCGG
TR_089	CP077106	745084	745196	113	45	2.5	113	1.84	GGAGTAACAGGCGCAACCGGAGTAACAGGGCATACCGGAGCGACA	GGAGTAACAGGCGCAACCGGAGTAACAGGCGCAACCGGAGTTACAGGAGCAACAGGGATAACGGGAGTCACCGGGGATACCGGAGCGACAGGAATAACAGGCGCAACCGGAGT
TR_090	CP077106	745187	745303	117	27	4.3	85	1.83	CAACCGGAGCAACCGGAGTAACGGGAT	CAACCGGAGTCACTGGAGTAACGGGATCAACAGGAGCAACCGGGGTAACGGGAGTAACAGGAGCGACCGGAATAACGGGAGCCACCGGTGCAACTGGGGGAACGGGAACAACCGGAG
TR_091	CP077106	745372	745626	255	45	5.7	278	1.88	GGAGCTACCGGAGTAACAGGAGCAACCGGAGCAACTGGGATAACG	GGAGCTACTGGAGTAACAGGCTTGACCGGAGCCACCGGAGATACTGGATCTACCGGAGTAACGGGAGCAACCGGAGCAACTGGGATAACGGGAGCAACCGGGGGAACAGGCGCTACCGGAGCAACTGGGATAACGGGATCTACCGGAGTAACGGGAGCCACCGGAGCAACTGGGATAACGGGAGCCACCGGAGTAACAGGCGCAACCGGAGCAACTGGGATAACGGGAGCCACCGGGGTAACAGGCGCTACCGGA
TR_092	CP077106	745396	745613	218	90	2.4	312	1.86	ACCGGAGCAACCGGGATAACGGGATCTACCGGAGTAACGGGAGCAACCGGAGCAACTGGGATAACGGGAGCAACCGGAGGAACAGGCGCT	ACCGGAGCCACCGGAGATACTGGATCTACCGGAGTAACGGGAGCAACCGGAGCAACTGGGATAACGGGAGCAACCGGGGGAACAGGCGCTACCGGAGCAACTGGGATAACGGGATCTACCGGAGTAACGGGAGCCACCGGAGCAACTGGGATAACGGGAGCCACCGGAGTAACAGGCGCAACCGGAGCAACTGGGATAACGGGAGCCACCGGGGTAAC
TR_093	CP077106	745525	745703	179	27	7.0	83	1.86	GGAGCCACCGGAGTAACAGGCGCAACC	GGAGCCACCGGAGCAACTGGGATAACGGGAGCCACCGGAGTAACAGGCGCAACCGGAGCAACTGGGATAACGGGAGCCACCGGGGTAACAGGCGCTACCGGATTAACCGGAGTAACAGGTGCAACCGGGGTAACCGGAGTAACCGGAGTAACAGGCGCCACCGGAGTAACAGGCGCAAC
TR_094	CP077106	745629	745703	75	18	4.2	96	1.85	AACCGGAGTAACAGGCGC	AACCGGAGTAACAGGTGCAACCGGGGTAACCGGAGTAACCGGAGTAACAGGCGCCACCGGAGTAACAGGCGCAAC
TR_095	CP077106	745396	745672	277	45	6.2	225	1.87	ACCGGAGCAACCGGGATAACAGGAGCAACCGGGGTAACAGGCGCA	ACCGGAGCCACCGGAGATACTGGATCTACCGGAGTAACGGGAGCAACCGGAGCAACTGGGATAACGGGAGCAACCGGGGGAACAGGCGCTACCGGAGCAACTGGGATAACGGGATCTACCGGAGTAACGGGAGCCACCGGAGCAACTGGGATAACGGGAGCCACCGGAGTAACAGGCGCAACCGGAGCAACTGGGATAACGGGAGCCACCGGGGTAACAGGCGCTACCGGATTAACCGGAGTAACAGGTGCAACCGGGGTAACCGGAGTAACCGGAG
TR_096	CP077106	745621	745676	56	9	6.2	67	1.92	ACCGGAGTA	ACCGGATTAACCGGAGTAACAGGTGCAACCGGGGTAACCGGAGTAACCGGAGTAAC
TR_097	CP077106	745593	745717	125	26	4.6	81	1.88	AACGGGATCACCGGAGTAACAGGCGC	AACGGGAGCCACCGGGGTAACAGGCGCTACCGGATTAACCGGAGTAACAGGTGCAACCGGGGTAACCGGAGTAACCGGAGTAACAGGCGCCACCGGAGTAACAGGCGCAACTGGGATCACCGGAG
TR_098	CP077106	745702	745736	35	18	1.9	61	1.91	ACTGGAATCACCGGAGCC	ACTGGGATCACCGGAGCCACTGGAATCACCGGAGC
TR_099	CP077106	902140	902475	336	93	3.6	550	1.92	TGCTGCTGTCCGCCGGATTCCCCGCCGAAAGCCTGTTGAATCAGCTCAGCAGGCTGCGTAGAGCCGGTTTGTGAATGCCGGGCTTTGTCCGTG	TGCTGCTGTCCGCCGGATTCCCCGCCGAAAGCCTGTTTGATCAGCTCGGCAGGCTGCGTAGAGCCGGTTTGTGAATGCCGGGCTTTGTCCGTGTGCTGCTGTCCGCCGGATTCCCCGCCGAAAGCCTGTTTGATCAGCTCGGCAGGCTGCGTAGAGCCGGTTTGTGAATGCCGGGCTTTGTCCGTGTGCTGCTGTCCGCCGGATTCCCCGCTGAACGCCTGTTGAATCAGGTCAGCAGGCTGCATGGAGCCGGTTTGTGAATGCCGGGCTTTGTCTGTGTGCTGCTGTCCGCCGGATTCCCCGCCGAACGCCTGTTGAATCAGGTCAGCAGGCTGC
TR_100	CP077106	1004532	1004570	39	15	2.6	78	1.01	CTTCTTTTTGTCTTT	CTTCTTTTTGTCTTTCTTCTTTTTGTCTTTCTTCTTTTT
TR_101	CP077106	1004557	1004615	59	24	2.5	70	1.48	TCTTTCTTCTTTTTACAAGGATCT	TCTTTCTTCTTTTTACAAGGGTCTTCTTTTTTCTTTTTACAGTGATCTTTTTCTTTTTT
TR_102	CP077106	1004639	1004674	36	15	2.6	51	1.52	ACCAATCATCCTCAA	ACCAATCATCCTCAAACCAATCCTCAAACCAATCAT
TR_103	CP077106	1004646	1004672	27	12	2.2	54	1.51	ATCCTCAAACCA	ATCCTCAAACCAATCCTCAAACCAATC
TR_104	CP077106	1134559	1134607	49	21	2.3	64	1.95	AGCCTGACGCCGTTAAAAAAG	AGCCTGACGCCTCTAAAAAAGAGCCTGATGCCGTTGAAAAAGAGCCTGA
TR_105	CP077106	1170731	1170826	96	42	2.3	174	1.91	CGGCCGCGGATAGTATGGATACGGTCTGGGGAAATAATAAGG	CGGCCGCGGATAGTATGGATACGGTCTGGGGAAATAATAAGGCGGCCGCGGGTAGTATGGATATGGTCTGGGGAAATAATAAGGCGGCCGCGGATA
TR_106	CP077106	1227870	1228626	757	81	9.3	1090	1.96	GACGAAATCGCAAGCAAATTCAGCCCTGCAACGATATTAGCCGAACTGGACAAGTTCACGACCTCATTCATGGGAAAAGTA	GACGAAATCGCGAGCAAATTCAGCCCTGCAACGATTTTGGCAGAGCTGGATAAGTTCACAACCTCATTCATGGGGAAAGTAGACGAAATCGCAAGCAAGTTCAGCCCGGCAACGATATTAGCCGAACTGGACAAGTTCACAACGTCATTCATGGGAAAAGTGGACGAGATCGCAAGCAAATTCAGCCCTGCAACGATTTTAACCGAACTGGACAAGTTCACAACGTCATTCATGGGAAAAGTGGACGAAATCGCAAGCAAATTCAGTCCTGAGACGATATTAACCGAACTGGACAAGTTCACGACCTCATTCATGGGGAAAGTAGACGAAATCGCAAGCAAATTCAGTCCTGCAACGATATTAGCCGAACTGGACAAGTTCACGACCTCATTCATGGGG…
TR_107	CP077106	1228640	1228867	228	81	2.8	280	1.94	AGAACTGGATAAATTCACTGATTCGTTTATGAAAAAGATAGACGACGTTGTCAGTAAATTCAGTCCGGAAGCCATATTGAA	AGAACTAGATAAATTCGCTGATTCGTTTATGAAAAAAGTAGACGGGGTCGTGAGTAAATTCAGTCCGGAAGCCATATTGAAAGAACTGGATAAATTCACTGATTCATTTATGAAAAAGATAGATGACGTTGTCAGCAAATTCAGTCCGGAGGCCATATTGAAAGAGCTGGATCATTTTACTGATTCGTTTATGAAGAAAGTCGACGACGTTGTCGGTAAATTCAGTCC
TR_108	CP077106	1229871	1230100	230	123	1.9	415	1.99	TCATCCTGGTTCATGGAAAATGTATGGACGCCGGTTTCATCAGCTGTCGTCGGAGTGGCAACAAGCATCTGGTCAAATATCGTGAATGCGTGGACAACGATTCAAGGGATTTTCAGCACGGTG	TCATCCTGGTTCATGGAAAATGTATGGACGCCGGTTTCATCAGCTGTCGTCGGAGTGGCGACAAGCATCTGGTCAAATATCGTGAATGCGTGGACAACGATTCAAGGGATTTTCAGCACGGTGTCATCCTGGTTCATGGAGAATGTATGGACGCCGGTTTCATCGGCTGTCGTCGGAGTGGCAACCAGCATCTGGTCAAATATCGTGAATGCGTGGACGACGATTCAAGG
TR_109	CP077106	1229875	1230127	253	123	2.1	391	1.99	CCTGGTTCATGGAAAATGTATGGACGCCGGTTTCATCAGCTGTCGTCGGAGTGGCAACAAGCATCTGGTCAAATATCGTGAATGCGTGGACAACGATTCAAGGGATCTTCAGCACAGTATCAG	CCTGGTTCATGGAAAATGTATGGACGCCGGTTTCATCAGCTGTCGTCGGAGTGGCGACAAGCATCTGGTCAAATATCGTGAATGCGTGGACAACGATTCAAGGGATTTTCAGCACGGTGTCATCCTGGTTCATGGAGAATGTATGGACGCCGGTTTCATCGGCTGTCGTCGGAGTGGCAACCAGCATCTGGTCAAATATCGTGAATGCGTGGACGACGATTCAAGGTGTCTTCAGCACAGTATCCGGCTGGTT
TR_110	CP077106	1229875	1230175	301	123	2.4	336	1.98	CCTGGTTCATGGAGAAGGTATGGACGCCCGTAAAATCGGCTGTCGTCGGAGTGGCAACAAGCATCTGGTCAAATATCGTGAATGCGTGGACAACGATTCAAGGGATCTTCAGCACAGTATCAG	CCTGGTTCATGGAAAATGTATGGACGCCGGTTTCATCAGCTGTCGTCGGAGTGGCGACAAGCATCTGGTCAAATATCGTGAATGCGTGGACAACGATTCAAGGGATTTTCAGCACGGTGTCATCCTGGTTCATGGAGAATGTATGGACGCCGGTTTCATCGGCTGTCGTCGGAGTGGCAACCAGCATCTGGTCAAATATCGTGAATGCGTGGACGACGATTCAAGGTGTCTTCAGCACAGTATCCGGCTGGTTTATGAGCACGGTGTGGGGGCCCGTAAAATCGGCTGTCGTCGGAGTGGC
TR_111	CP077106	1242527	1242576	50	23	2.1	57	1.90	TTTACCGGACGGATTTTAATAAT	TTTACCGGACGGATTTTCATAATTTTACCGCCGACGGTTTTAATGATTTT
TR_112	CP077106	1273107	1273245	139	26	5.2	84	1.95	CCGGACGACCCAAGAATCCGAGTAAT	CCGGACGACCCAAGCAATCCGAGTAATCCGGGCGATCCTGATGACCCGTGGAATCCGGACGACCCAAGTAATCCGAGTGATCCGGGCGACCCTGATGACCCGTGGAATCCGGACGACCCAAGTAATCCGAGTGATCCGG
TR_113	CP077106	1273141	1273270	130	18	7.2	61	1.97	ATCCTGATGACCCGTGGA	ATCCTGATGACCCGTGGAATCCGGACGACCCAAGTAATCCGAGTGATCCGGGCGACCCTGATGACCCGTGGAATCCGGACGACCCAAGTAATCCGAGTGATCCGGGCGATCCTGATGACCCGTGGAATCC
TR_114	CP077106	1273131	1273279	149	27	5.5	99	1.96	AATCCGGACGATCCTGATGACCCGTGG	AATCCGGGCGATCCTGATGACCCGTGGAATCCGGACGACCCAAGTAATCCGAGTGATCCGGGCGACCCTGATGACCCGTGGAATCCGGACGACCCAAGTAATCCGAGTGATCCGGGCGATCCTGATGACCCGTGGAATCCAGACGATCC
TR_115	CP077106	1273107	1273289	183	54	3.4	305	1.95	CCGGACGACCCAAGTAATCCGAGTGATCCGGGCGATCCTGATGACCCGTGGAAT	CCGGACGACCCAAGCAATCCGAGTAATCCGGGCGATCCTGATGACCCGTGGAATCCGGACGACCCAAGTAATCCGAGTGATCCGGGCGACCCTGATGACCCGTGGAATCCGGACGACCCAAGTAATCCGAGTGATCCGGGCGATCCTGATGACCCGTGGAATCCAGACGATCCCAGTGATCCG
TR_116	CP077106	1402714	1402739	26	12	2.2	52	1.67	CCGCCGCCAAAT	CCGCCGCCAAATCCGCCGCCAAATCC
TR_117	CP077106	1628237	1628284	48	18	2.7	96	1.79	GCAGCCGGAGCCTGCCAT	GCAGCCGGAGCCTGCCATGCAGCCGGAGCCTGCCATGCAGCCGGAGCC
TR_118	CP077106	1680766	1680800	35	15	2.3	52	1.59	GTTTTGGTTCATGCC	GTTTTGGTTTATGCCGTTTTGGTTCATTCCGTTTT
TR_119	CP077106	1788758	1788813	56	29	2.0	71	1.73	AAACCAAACGGCCGGCCAAATCCAAAACC	AAACCAAACGGCCGTCCGAATCCATAACCAAACCAAGGCCGGCCAAATCCAAAACC
TR_120	CP077106	1788799	1788861	63	27	2.3	72	1.84	GCCAAATCCAAAACCCGGCCGCCCGAA	GCCAAATCCAAAACCCGGCCGTCCGAATCCAAATCCGAATCCGGGCCGCCCGAAGCCGAATCC
TR_121	CP077106	1788766	1788883	118	49	2.4	125	1.83	CGGCCGTCCGAATCCAAATCCGAAACCAAGGCCGCCCAAAGCCAAAACC	CGGCCGTCCGAATCCATAACCAAACCAAGGCCGGCCAAATCCAAAACCCGGCCGTCCGAATCCAAATCCGAATCCGGGCCGCCCGAAGCCGAATCCCGGCCGTCCAAACCCAAATCCG
TR_122	CP077106	1788836	1788912	77	21	3.7	82	1.80	AATCCGGGCCGCCCGAACCCA	AATCCGGGCCGCCCGAAGCCGAATCCCGGCCGTCCAAACCCAAATCCGGGACGTCCGAACCCAAATCCAGGCCGCCC
TR_123	CP077106	1788826	1788916	91	42	2.2	110	1.82	TCCAAACCCAAATCCGGGACGCCCGAACCCAAATCCAGGCCG	TCCAAATCCGAATCCGGGCCGCCCGAAGCCGAATCCCGGCCGTCCAAACCCAAATCCGGGACGTCCGAACCCAAATCCAGGCCGCCCAAAC
TR_124	CP077106	1834977	1835016	40	6	6.7	62	1.71	CATATC	CATATCCATATCCATGTCCATATCCATACCCATATCCATA
TR_125	CP077106	1834977	1835023	47	12	3.9	58	1.70	CATACCCATATC	CATATCCATATCCATGTCCATATCCATACCCATATCCATACTCATAT
TR_126	CP077106	1995773	1996278	506	259	2.0	953	1.99	ATAAAATAAAAAACACACTCATCCCAAAGCAAGGGACGAGTGTGTGTCAGACCCGCGGTTCCACCCAAATTCCCGCCACTTCAAGTGACGGCTCATTTTTGCCGTAACGCGGCTATACGGTATCGGCTGCTTTCGTTCACCAATACAGCTCAAAAGGCGGTAAGCTCATTCTTCGTGCCGGGAAGGTCTCAGCCGCGCCCTCCCTCTCTGTATGGCCGGTTAAAATGTCTCATGTCCTTATCATTGCCATTTTTCTTAT	ATAAAATAAAAAACACACTCATCCCAAAGCAAGGGACGAGTGTGTGTCAGACCCGCGGTTCCACCCAAATTCCCGCCACTTCAAGTGACGGCTCATTTTTGCCGTAACGCGGCTATACGGTATCGGCTGCTTTCGTTCACCGATACAGCTCAAAAGGCGGTAAGCTCATTCTTCGTGCCGGGAAGGTCTCAGCCGCGCCCTCCCTCTCTGTATGGCCGGTTAAAATGTCTCATGTCCTTATCATTGCCATTTTTCTTATATAAACATAAAAACACACTCATCCCAAAAGAAGGGACGAGTGTGTGTCAGACCCGCGGTTCCACCCAAATTCCCGCCACTTCAAGTGACGGCTCATTTTTGCCGTAACGCGGCTATACGGTATCGGCTGCTTTCGTTCAC…
TR_127	CP077106	2029787	2029863	77	30	2.6	93	1.76	GCTTCTTGTTTAGGCTGCTCGTTCTTGACA	GCTTCTTGTTTAGGTTGTTGTTCTTGAACAGGTTCTTGTTTAGGCTGCTCGTTTTTGACAGCTTCTTGTTTCGGCTG
TR_128	CP077106	2065904	2065943	40	21	1.9	55	1.69	TCATTATCGGGCTGCTTTTTT	TCATTATCGGGCTGCCTTTTTTTCATTTCTGGCTGCTTTT
TR_129	CP077106	2074151	2074175	25	9	2.8	50	1.40	TGGGGAGGC	TGGGGAGGCTGGGGAGGCTGGGGAG
TR_130	CP077106	2166543	2166638	96	33	2.9	158	1.91	CGGCGGCTGCAATGGCTGTATCTGCTGCGGACT	CGGCGGCTGCAATGGCTGTATCTGCTGCGGATACGGCGGCTGTAATGGCTGTATCTGCTGCGGACTCGGCTGCTGCAATGGCTGTATCTGCTGCGG
TR_131	CP077106	2369667	2369707	41	20	2.0	55	1.56	ATTTAAAGAGAATAATATCA	ATTTAAAGAGAATAATATCAATTTATAGATAATAATGTCAA
TR_132	CP077106	2570385	2570417	33	16	2.1	50	1.78	CTTTTTCATACAAAGC	CTTTTTCTACATAGCCTTTTTCATACAAAGCCT
TR_133	CP077106	2667886	2668382	497	42	12.0	706	1.82	TCTTCCCGCTCCCTCAGAATCGGGGCTGCTTCCTGCTCTTCT	TCTTCCTGCTCCCTCAGAATCGGGGCAGTTTCTTGCTCTTCTTCTTCCTGCTCTCTCAAAATCGGGGCTGCTTCCTGTTCTTCTTCTTCCCGCTCCCTCAGAATCAGGGCTGCTTCCTGCTCTTCTTCTTCCCGTTCCCTCAGAATCGGGGCAGCTTCTTCCTCTTCTTCTTCCCGTTCCCTCAGAATCGGGGCTGCTTCCTGCTCTTCTTCCCGCTCCCTCAGAATCGGGGCTGCTTCCTGCTCTTCTTCTTCCCGTTCCCTCAGAATCGGGGCAGTTTCCTGCTCTTCTTCTTCCCGCTCCCTCAGAATCGGGGCAGTTTCCTGCTCTTCTTCCCGCTCCCTCAGAATCGGGGCTGCTTCCTGCTCTTCTTCCTCCCGTTCCCTCAGAATCGGGGCA…
TR_134	CP077106	2667886	2668382	497	81	6.0	658	1.82	TCTTCCCGCTCCCTCAGAATCGGGGCTGCTTCCTGCTCTTCTTCCCGCTCCCTCAGAATCGGGGCAGCTTCCTGCTCTTCT	TCTTCCTGCTCCCTCAGAATCGGGGCAGTTTCTTGCTCTTCTTCTTCCTGCTCTCTCAAAATCGGGGCTGCTTCCTGTTCTTCTTCTTCCCGCTCCCTCAGAATCAGGGCTGCTTCCTGCTCTTCTTCTTCCCGTTCCCTCAGAATCGGGGCAGCTTCTTCCTCTTCTTCTTCCCGTTCCCTCAGAATCGGGGCTGCTTCCTGCTCTTCTTCCCGCTCCCTCAGAATCGGGGCTGCTTCCTGCTCTTCTTCTTCCCGTTCCCTCAGAATCGGGGCAGTTTCCTGCTCTTCTTCTTCCCGCTCCCTCAGAATCGGGGCAGTTTCCTGCTCTTCTTCCCGCTCCCTCAGAATCGGGGCTGCTTCCTGCTCTTCTTCCTCCCGTTCCCTCAGAATCGGGGCA…
TR_135	CP077106	2667886	2668382	497	123	4.0	823	1.82	TCTTCCCGTTCCCTCAGAATCGGGGCAGTTTCCTGCTCTTCTTCTTCCCGCTCCCTCAGAATCGGGGCTGCTTCCTGCTCTTCTTCCCGCTCCCTCAGAATCGGGGCTGCTTCCTGCTCTTCT	TCTTCCTGCTCCCTCAGAATCGGGGCAGTTTCTTGCTCTTCTTCTTCCTGCTCTCTCAAAATCGGGGCTGCTTCCTGTTCTTCTTCTTCCCGCTCCCTCAGAATCAGGGCTGCTTCCTGCTCTTCTTCTTCCCGTTCCCTCAGAATCGGGGCAGCTTCTTCCTCTTCTTCTTCCCGTTCCCTCAGAATCGGGGCTGCTTCCTGCTCTTCTTCCCGCTCCCTCAGAATCGGGGCTGCTTCCTGCTCTTCTTCTTCCCGTTCCCTCAGAATCGGGGCAGTTTCCTGCTCTTCTTCTTCCCGCTCCCTCAGAATCGGGGCAGTTTCCTGCTCTTCTTCCCGCTCCCTCAGAATCGGGGCTGCTTCCTGCTCTTCTTCCTCCCGTTCCCTCAGAATCGGGGCA…
TR_136	CP077106	2739011	2739048	38	20	1.9	58	1.90	GATAAACGGCAAACCGCGCT	GATAAACGGCAATCCGCGCTGATAAGCGGCAAACCGCG
TR_137	CP077106	2832642	2832782	141	39	3.6	248	1.83	TCTGCTGCGGGAACGGTGTGTCCGGTGATGCGTCCGTCT	TCTGCTGCGGGAACGGTGTGTCCGGTGATGCGTCCGTCTTCTGCTGCGGGAACGGTGTGTCCGGTGATGCGTCCGTCTTCTGCTGCGGGAGCGGTGTGTCCGGTGATGGCTCCGTCTTCTGCTGCGAGAACGGTGTGTCCG
TR_138	CP077106	3103214	3103249	36	10	3.6	54	1.50	TTATATAACG	TTATATAATGTTATATAACATTATATAACGTTATAT
TR_139	CP077106	3332315	3332344	30	15	2.0	51	1.86	GAAAGCCGGAAGCTG	GAAATCCGGAAGCTGGAAAGCCGGAAGCTG
TR_140	CP077106	3429211	3429244	34	17	2.0	50	1.79	AGAAAAAGCTGACGAAT	AGAAGAAGCTGACGAATAGAAAAAGCTGCCGAAT
TR_141	CP077106	3451395	3451439	45	15	3.0	72	1.64	TTCCGAAAAAAGAAA	TTCCGAAAAAAGAAATTCCGAAAAAAGAAATTCCCAAAAATGAAA
TR_142	CP077106	3476375	3476443	69	20	3.5	79	1.84	AAAAAATCTGCCGCTCTCAC	AAAAAATCATGCCGCTCTCACAAAAAATCTCGCAGTCATAAAAAATCGTGCCGCTCTCACAAAAAATCT
TR_143	CP077106	3476359	3476643	285	18	15.3	150	1.84	AAAATCTCGCAGCCATAA	AAAATCTCGCAGCCGTAAAAAATCATGCCGCTCTCACAAAAAATCTCGCAGTCATAAAAAATCGTGCCGCTCTCACAAAAAATCTCGCAGCCATAAAAAATCCCGTTCTCACAAAAGATCTCGCAGCCATAAAAAATCCCGTTCTCACAAAAAATCTCGCAGCCATAAAAAATCCCGTTCCCACAAAAAATCTCGCAGCCATAAAAAATCCCGCTCTCACAAAAAATCTCGCAGCCGTAAAAAATCATGCCGTTCTCACAAAAAATCTCGCAGCCACAAAAAATC
TR_144	CP077106	3476359	3476643	285	36	7.7	408	1.84	AAAATCTCGCAGCCATAAAAAATCCCGTTCTCACAA	AAAATCTCGCAGCCGTAAAAAATCATGCCGCTCTCACAAAAAATCTCGCAGTCATAAAAAATCGTGCCGCTCTCACAAAAAATCTCGCAGCCATAAAAAATCCCGTTCTCACAAAAGATCTCGCAGCCATAAAAAATCCCGTTCTCACAAAAAATCTCGCAGCCATAAAAAATCCCGTTCCCACAAAAAATCTCGCAGCCATAAAAAATCCCGCTCTCACAAAAAATCTCGCAGCCGTAAAAAATCATGCCGTTCTCACAAAAAATCTCGCAGCCACAAAAAATC
TR_145	CP077106	3476597	3476651	55	18	2.9	58	1.83	AAAAAATCATGCCGCCAC	AAAAAATCATGCCGTTCTCACAAAAAATCTCGCAGCCACAAAAAATCATGCCGCC
TR_146	CP077106	3575856	3575884	29	15	2.0	51	1.83	TCAAACCGCTTCATT	TCAAACCGCTTCATTTCAAACGCTTCATT
TR_147	CP077106	3942638	3942682	45	24	1.9	65	1.92	GATTGTTGTCACACAACTTGTGTA	GATTGTTTTCACACAGCTTGTGTAGATTGTTGTCCACAACTTGTG
