# Supplementary material for: Isolation, identification, and whole-genome sequencing of high-yield protease bacteria from Daqu of ZhangGong Laojiu
Source: PLoS One. 2022 Apr 26;17(4):e0264677. doi: 10.1371/journal.pone.0264677 (PMC9041807; doi:10.1371/journal.pone.0264677)
Supplement: S1 Raw data — (ZIP) [file pone.0264677.s002.zip › Raw data/GDD20120317-1_Bacillus_velezensis_Genome_result/3_Component/Repeat/Bac.repeat.fasta]

>CP077106_repeat_00001	locus=CP077106:11008:11063:+;length=56	type=SINE/tRNA-RTE
TAGCTCAGCTGGTTAGAGCGCACGCCTGATAAGCGTGAGGTCGGTGGTTCGAGTCC
>CP077106_repeat_00002	locus=CP077106:32742:32797:+;length=56	type=SINE/tRNA-RTE
TAGCTCAGCTGGTTAGAGCGCACGCCTGATAAGCGTGAGGTCGGTGGTTCGAGTCC
>CP077106_repeat_00003	locus=CP077106:70801:70867:+;length=67	type=SINE/tRNA-RTE
TATGGCGGTGTAGCTCAGCTGGCTAGAGCGTACGGTTCATACCCGTGAGGTCGGGGGTTCGATCCCC
>CP077106_repeat_00004	locus=CP077106:96627:96685:+;length=59	type=SINE/tRNA-RTE
TAGCTCAGCTTGGTAGAGCACATGGTTTGGGACCATGGGGTCGCAGGTTCGAATCCTGT
>CP077106_repeat_00005	locus=CP077106:121839:121901:-;length=63	type=LINE/Penelope
TTACAGACCGGACCGTGCACATGATTGACGTGAATGAAAGAGCCGTAGAGCTGTCAAATGAAA
>CP077106_repeat_00006	locus=CP077106:146689:146725:+;length=37	type=LINE/L2
CAGTCGCTCAGGCTGAAGCTCTTGAAAACATTCTTGA
>CP077106_repeat_00007	locus=CP077106:167102:167160:+;length=59	type=SINE/tRNA-RTE
TAGCTCAGCTTGGTAGAGCACATGGTTTGGGACCATGGGGTCGCAGGTTCGAATCCTGT
>CP077106_repeat_00008	locus=CP077106:318108:318157:-;length=50	type=LINE/CR1
TCTCGATCTTGTCTATGAAAATATGACGAAAATCCTCCAGACGGCTGAAA
>CP077106_repeat_00009	locus=CP077106:408360:408405:-;length=46	type=DNA/hAT-Charlie
CTGATGCGCAGACCTGGGAAAAGGGATTTTGAAAAGGTCCCCATGT
>CP077106_repeat_00010	locus=CP077106:532436:532468:-;length=33	type=Unknown
TTTACATCTGACATGCTGAATTATCTGAAACTG
>CP077106_repeat_00011	locus=CP077106:560845:560925:-;length=81	type=LINE/CR1
TTCGCCTTAACAACAAAACCGGAGAAAGCAAAAAAGGAGTGAAATGATTCACTCCTTTTTTTGATGCCCGCTATTCATATT
>CP077106_repeat_00012	locus=CP077106:569575:569648:+;length=74	type=SINE/MIR
CAGAGAAGCCATGCGGCTCCTTGAAAAGGACGGGCTTTTGACGGCAGACGATCGAAACGGCTTTGTCATTTATT
>CP077106_repeat_00013	locus=CP077106:586078:586140:-;length=63	type=LINE/L2
AGTGCAGCAGCTCACCGGCGTGAATTCAATTATGTATTATGGAACTCAAATTTTAAAAGATGC
>CP077106_repeat_00014	locus=CP077106:587013:587085:+;length=73	type=SINE/tRNA-RTE
TAGCTCAATTGGATAGAGCGTTTGACTACGGATCAAAAGGTTAGGGGTTCGACTCCTCTCGGGCGCGCCAATT
>CP077106_repeat_00015	locus=CP077106:592186:592259:+;length=74	type=SINE/tRNA-RTE
TGGTCCGGTAGTTCAGTTGGTTAGAATGCCTGCCTGTCACGCAGGAGGTCGCGGGTTCGAGTCCCGTCCGGACC
>CP077106_repeat_00016	locus=CP077106:761621:761691:-;length=71	type=DNA/hAT-Ac
CAGGTTGATAACAGTGGATGGCATCTCTTCACACCTCTTTAACTTAGTTGTACAGTACTGTATGCTTTTTG
>CP077106_repeat_00017	locus=CP077106:788438:788497:+;length=60	type=DNA/TcMar-Tigger
CTTTATTACTGGGTGTGATCTTGCAATTCCCGGATCTCAGCCAATCACTCATACTCAAAT
>CP077106_repeat_00018	locus=CP077106:791911:792014:+;length=104	type=LINE/CR1
GTGCCGTAATTTTGATAGACGGGAGAGCCAAAGAGCGCGCCGGCAATTTCTAAAAATTGTTTCCGTTCTAAACCGAACTTCTCCATCATTAAGAATGATTCAGA
>CP077106_repeat_00019	locus=CP077106:823739:823853:+;length=115	type=LINE/RTE-BovB
GCCGATGCCTATTCTTTTAAACTGGCACGGCCCAAGAAAAAATATGACGGCCCCGGGGAATTTCGCAAATATGCGTCAAAGCTCTATAAACTGGCGAAAAAGCTGGAAAAAGATC
>CP077106_repeat_00020	locus=CP077106:862103:862176:+;length=74	type=SINE/tRNA-RTE
TGGTCCGGTAGTTCAGTTGGTTAGAATGCCTGCCTGTCACGCAGGAGGTCGCGGGTTCGAGTCCCGTCCGGACC
>CP077106_repeat_00021	locus=CP077106:887401:887470:+;length=70	type=DNA/hAT-Ac
CGCGAGCTTTTTGTTTAACGGCAGCGGAAAAACAGACGGACATGTCAAGACGCAAACGCTGACGATCAGC
>CP077106_repeat_00022	locus=CP077106:894597:894700:-;length=104	type=LINE/RTE-BovB
TTCCTGCTTCCGATTTACCTGCAGAACTTAGTCGGCTTTACGGCGCTGCAATCGGGTCTCTTGCTATTGCCGGGCGCGATTGTCATGCTGATCATGTCGCCGAT
>CP077106_repeat_00023	locus=CP077106:1011231:1011292:+;length=62	type=LINE/CR1
GCAGACGTTTGAACAAACCTTTGACGTCACCATTCTGGAGGGGTACGGACTTTCTGAAGCGT
>CP077106_repeat_00024	locus=CP077106:1041426:1041569:+;length=144	type=LINE/CR1
CTTGATGAAATCGAGCAGGAAATTTTTAAGAAATTTAAAATGAAAGGCCTTCTCCTCGGTGACCGGGAGGCGATCAGTCTGATGGACACGACTTTGGAGGAAGGGCGTTCAAATATCGTCAATGCCGGTTTGAAAAAGGACGGG
>CP077106_repeat_00025	locus=CP077106:1068249:1068316:-;length=68	type=LINE/L2
ATAAAGACCTGACGGGTACGGTGTACAGACTGATCGCATCAGGCTCTTTTCTGATTACCGATGAAGGC
>CP077106_repeat_00026	locus=CP077106:1076297:1076362:+;length=66	type=DNA/hAT-Ac
CACATTATGTATTTGATAGGTCTCTGTAAGTTCGGCAAGCTGTCTGACCACATCGACAGATAAAGA
>CP077106_repeat_00027	locus=CP077106:1252645:1252709:-;length=65	type=LINE/RTE-BovB
CATTTTCAGTTATATGTGGCTGCGGGATGACGCTCATAAAAATGCTGAAAAATCTCCATTTGACG
>CP077106_repeat_00028	locus=CP077106:1263774:1263860:-;length=87	type=DNA/hAT-Ac
ATCCGTCCCTAAATCGACGGCTGCAATGTAGTTATGCTCAGGTGTATAGCCTGCGAAATGGGTATGCGGTTTCTCTTGTCTTTCATG
>CP077106_repeat_00029	locus=CP077106:1336456:1336527:-;length=72	type=LTR/ERV1
TTTTACACTGGTCTTTGTTAAAAAAGATGACCGGATTGCGGGCTGCTTTGCCTTAAAGGATCAAATCCGACC
>CP077106_repeat_00030	locus=CP077106:1376747:1376775:-;length=29	type=LINE/CR1
CCTTTAACCGTTCCCCATATGACGGGTTT
>CP077106_repeat_00031	locus=CP077106:1507987:1508081:+;length=95	type=LINE/CR1
ACAGAGGAGCAGCGATACTCAGTATTTGTTTCGCTCTCTTTTTCTTTGTCATTCTCGGGAGAATGGCGTACATTCAATTAACCGGTAAAGCAAAC
>CP077106_repeat_00032	locus=CP077106:1637716:1637797:+;length=82	type=LINE/L2
GCTGCTGTTGGAAAAAGATCCGGCAGACCTTCAGCTTGTGCATGACATCTTCAGAGCTGCCCATACGCTGAAAGGCATGAGC
>CP077106_repeat_00033	locus=CP077106:1878271:1878375:-;length=105	type=LINE/RTE-BovB
GTAGTCACAGTCAAAGTTTTGGCCTTTGTTTTTCGCGTTATACCAGTAACGGGCAGTGACATCTTTTAAATCAACCGTCGTATTCCCGTTATTTTTTATGTGAAG
>CP077106_repeat_00034	locus=CP077106:1883074:1883124:+;length=51	type=LTR/ERV1
CTTTCCCTCCTCCTTTTTGTTTGAAAAGAGGATAAGGAAACTGACTGACCT
>CP077106_repeat_00035	locus=CP077106:1997706:1997815:+;length=110	type=DNA/hAT-Tip100
TTATGTCATCGTTCCTGCGGAAAACGCCGTTTTAAAACCCGAACACCTGACTTGGGAGGAAGCGGGCGTGCTGCCGTTATCAGCATTAACCGCTTATCGCGCCTTATTTA
>CP077106_repeat_00036	locus=CP077106:2393447:2393507:-;length=61	type=LINE/CR1
CGGTTTGTAGTCATTCAAACCCCTCCTTCTTTCCTTTTAAAAATGAATCGCGTTTCCGTCT
>CP077106_repeat_00037	locus=CP077106:2479152:2479186:-;length=35	type=SINE/5S-Deu-L2
AGCAACATATACCAGTTTAGGCTAGGAAGTGAAGA
>CP077106_repeat_00038	locus=CP077106:2520696:2520787:-;length=92	type=LINE/RTE-BovB
TGCAGAGCTGAATGTAATCTCGTCTTTTTTTGAAAGAGTTCTTGATCCTACAGGCTGCGCTGATTGTATAAAATCATTAATGATCACTTGCA
>CP077106_repeat_00039	locus=CP077106:2543995:2544059:-;length=65	type=LINE/L2
CAGGATAAAGAAGGGAATGAAATAAGCCTGATCGATGTCCTCAAGTCGGAAAGCGAAGATGTGAT
>CP077106_repeat_00040	locus=CP077106:2572843:2572902:+;length=60	type=SINE/MIR
GTGAAATGAGCACGGCATCAATGTCAGGCAGTTCGCTCAATTCATATCCCGGCTCTGTCA
>CP077106_repeat_00041	locus=CP077106:2739449:2739510:+;length=62	type=LTR/ERVL
TTAATAGAATCAAGGACGATGTCAGGTTCATATAGACGGGGCTCCCCAAGTTTGGCCGACCC
>CP077106_repeat_00042	locus=CP077106:2852714:2852858:-;length=145	type=LINE/CR1
AGCCGATTTCTTCGCGTGCTGCATCTTTAAGAGAGATCAGAAGCGTATCTCCCACACCTTCTTTATTGTAAAAAGCGTTCATAAGAAAAATCCTTTCTAATCCTTTTTCGGCCGGCTTTTCGCCATGATAAACACAGGTTCCAGT
>CP077106_repeat_00043	locus=CP077106:2856088:2856183:-;length=96	type=DNA/hAT-Ac
TGACACGTTCGGCATTCGGCGAACTGGAGCAATATGAAGTTATGGTCAATGCAAAAACAGGCCAGATTGTCGATGTCATTGATTCTGTCGCCTCAT
>CP077106_repeat_00044	locus=CP077106:2933760:2933815:-;length=56	type=SINE/tRNA-RTE
GGACTCGAACCACCGACCTCACGCTTATCAGGCGTGCGCTCTAACCAGCTGAGCTA
>CP077106_repeat_00045	locus=CP077106:2934106:2934179:-;length=74	type=SINE/tRNA-RTE
GGTCCGGACGGGACTCGAACCCGCGACCTCCTGCGTGACAGGCAGGCATTCTAACCAACTGAACTACCGGACCA
>CP077106_repeat_00046	locus=CP077106:2934384:2934451:-;length=68	type=SINE/tRNA-RTE
TGGACCTTGTAGGACTCGAACCTACGACCGGACGGTTATGAGCCGTCTGCTCTAACCAACTGAGCTAA
>CP077106_repeat_00047	locus=CP077106:2934473:2934541:-;length=69	type=SINE/tRNA-RTE
GGGGATCGAACCCCCGACCTCACGGGTATGAACCGTACGCTCTAGCCAGCTGAGCTACACCGCCAAAAA
>CP077106_repeat_00048	locus=CP077106:2934645:2934703:-;length=59	type=SINE/tRNA-RTE
ACAGGATTCGAACCTGCGACCCCATGGTCCCAAACCATGTGCTCTACCAAGCTGAGCTA
>CP077106_repeat_00049	locus=CP077106:2935093:2935159:-;length=67	type=SINE/MIR
AAATGGTGAGCCATGAAGGACTCGAACCTTCGACCCTCTGATTAAAAGTCAGATGCTCTACCAACTG
>CP077106_repeat_00050	locus=CP077106:2935222:2935285:-;length=64	type=SINE/MIR
AGGACTTGAACCCCCAACCTACTGATTACAAGTCAGTTGCTCTACCAATTGAGCTACACCGGCT
>CP077106_repeat_00051	locus=CP077106:2953355:2953442:-;length=88	type=SINE/tRNA-RTE
ATAGAATAAGGGTTTAAAGGTATGGAGCCAAGGGGGCTCGAACCCCTGACCTCTACGCTGCCAGCGTAGCGCTCTCCCAGCTGAGCTA
>CP077106_repeat_00052	locus=CP077106:3032794:3032844:+;length=51	type=LINE/CR1
ACGTGCCTGCTGAAAAAGCAATGCAAGGTTCGGCTGCAAAAGCTTAATAGA
>CP077106_repeat_00053	locus=CP077106:3092511:3092543:+;length=33	type=DNA/hAT-Ac
AAAAGTCCAGATGATTTCAATCTCGTTTTCAAG
>CP077106_repeat_00054	locus=CP077106:3167834:3167889:-;length=56	type=DNA/hAT-Ac
TCCTCAGCGCTTCCGGCTGTCTTAATGTTGTGATAGCCTTCTTTGACGAGAACGCG
>CP077106_repeat_00055	locus=CP077106:3195618:3195697:-;length=80	type=LINE/RTE-BovB
TTGTTCCTGCCGCGCTTTTTCTGTATCCGTCCGCAAAACACGCGGTTTTTCCCCGTTCCGGTTAAAAGGCTCAATGTCAT
>CP077106_repeat_00056	locus=CP077106:3301058:3301120:-;length=63	type=LINE/CR1
TTTTTGGCCAGATCGACGATTTTGACGGGTTCTCCCATATCCAGAACGAAAATCTGCCGCCCT
>CP077106_repeat_00057	locus=CP077106:3321999:3322043:-;length=45	type=LINE/CR1
CGAGAATAACTGAAAGATATTGTAGCGAATGCCTTGCTGAAGTTC
>CP077106_repeat_00058	locus=CP077106:3341363:3341440:+;length=78	type=Unknown
GGGTATACAAATAAAGAAAGAGCCTTCCGGGATAGAAGGCCCTTGTCTTATTCATTATTGCACGACACGTCTTACATT
>CP077106_repeat_00059	locus=CP077106:3701340:3701395:-;length=56	type=DNA/hAT-Tip100
ATTTCGATCGATGAAATCATTCAGGCGCATCGTGACGGCCGATTGGAAGAAACATT
>CP077106_repeat_00060	locus=CP077106:3760633:3760695:-;length=63	type=DNA/hAT-Ac
CCGGCGTTCCGGCAACGACGTGGCTTTTTTGCTTCAGTTCGGTTTTCTGTTTGTCAAAAGAAG
>CP077106_repeat_00061	locus=CP077106:3773087:3773148:+;length=62	type=DNA/hAT-Ac
AAGACATCTGCTGCCACTGCATCAGGTTTTTCGACTTGGCGGAAGCCAAATGCGAGCCGAAT
>CP077106_repeat_00062	locus=CP077106:3879058:3879143:-;length=86	type=SINE/tRNA-RTE
ATAAAGTAAAGTAAAATGGCGGTCCGGACGGGACTCGAACCCGCGACCTCCTGCGTGACAGGCAGGCATTCTAACCAACTGAACTA
>CP077106_repeat_00063	locus=CP077106:3879223:3879311:-;length=89	type=SINE/tRNA-RTE
AAAGTAAATCAATGACCCGTACGGGATTCGAACCCGTGTTACCGCCGTGAAAGGGCGGTGTCTTAACCGCTTGACCAACGGGCCATAAA
>CP077106_repeat_00064	locus=CP077106:3879312:3879378:-;length=67	type=SINE/MIR
AAGTGGTGAGCCATGAAGGACTCGAACCTTCGACCCTCTGATTAAAAGTCAGATGCTCTACCAACTG
