# Supplementary material for: Isolation, identification, and whole-genome sequencing of high-yield protease bacteria from Daqu of ZhangGong Laojiu
Source: PLoS One. 2022 Apr 26;17(4):e0264677. doi: 10.1371/journal.pone.0264677 (PMC9041807; doi:10.1371/journal.pone.0264677)
Supplement: S1 Raw data — (ZIP) [file pone.0264677.s002.zip › Raw data/GDD20120317-1_Bacillus_velezensis_Genome_result/3_Component/Repeat/Bac.repeat.tbl]

==================================================
file name: Bac.genome.fasta         
sequences:             1
total length:    3942829 bp  (3942829 bp excl N/X-runs)
GC level:         46.46 %
bases masked:       4515 bp ( 0.11 %)
==================================================
               number of      length   percentage
               elements*    occupied  of sequence
--------------------------------------------------
SINEs:               22         1474 bp    0.04 %
      ALUs            0            0 bp    0.00 %
      MIRs            5          332 bp    0.01 %

LINEs:               24         1869 bp    0.05 %
      LINE1           0            0 bp    0.00 %
      LINE2           5          315 bp    0.01 %
      L3/CR1         12          930 bp    0.02 %

LTR elements:         3          185 bp    0.00 %
      ERVL            1           62 bp    0.00 %
      ERVL-MaLRs      0            0 bp    0.00 %
      ERV_classI      2          123 bp    0.00 %
      ERV_classII     0            0 bp    0.00 %

DNA elements:        13          876 bp    0.02 %
     hAT-Charlie      1           46 bp    0.00 %
     TcMar-Tigger     1           60 bp    0.00 %

Unclassified:         2          111 bp    0.00 %

Total interspersed repeats:     4515 bp    0.11 %


Small RNA:            0            0 bp    0.00 %

Satellites:           0            0 bp    0.00 %
Simple repeats:       0            0 bp    0.00 %
Low complexity:       0            0 bp    0.00 %
==================================================

* most repeats fragmented by insertions or deletions
  have been counted as one element
                                                      

The query species was assumed to be homo sapiens  
RepeatMasker version open-4.0.5 , default mode
                                   
run with blastp version 3.0PE-AB [2009-10-30] [linux26-x64-I32LPF64 2009-11-17T18:52:53]
RepBase Update 20140131, RM database version 20140131
