# Supplementary material for: Isolation, identification, and whole-genome sequencing of high-yield protease bacteria from Daqu of ZhangGong Laojiu
Source: PLoS One. 2022 Apr 26;17(4):e0264677. doi: 10.1371/journal.pone.0264677 (PMC9041807; doi:10.1371/journal.pone.0264677)
Supplement: S1 Raw data — (ZIP) [file pone.0264677.s002.zip › Raw data/GDD20120317-1_Bacillus_velezensis_Genome_result/3_Component/Repeat/Bac.repeat.txt]

   SW   perc perc perc  query     position in query           matching       repeat             position in repeat
score   div. del. ins.  sequence  begin   end        (left)   repeat         class/family     begin  end    (left)  ID

  185   30.4  0.0  0.0  CP077106    11008   11063 (3931766) + MamSINE1       SINE/tRNA-RTE        14     69  (221)   1  
  185   30.4  0.0  0.0  CP077106    32742   32797 (3910032) + MamSINE1       SINE/tRNA-RTE        14     69  (221)   2  
  207   20.3  4.5  4.5  CP077106    70801   70867 (3871962) + MamSINE1       SINE/tRNA-RTE         4     70  (220)   3  
  199   26.3  3.4  3.4  CP077106    96627   96685 (3846144) + MamSINE1       SINE/tRNA-RTE        14     72  (218)   4  
  182   23.8  1.6  6.7  CP077106   121839  121901 (3820928) C Penelope1_Vert LINE/Penelope     (403)    684    625   5  
  188   27.0  0.0  0.0  CP077106   146689  146725 (3796104) + L2             LINE/L2            2536   2572  (847)   6  
  195   26.3  3.4  3.4  CP077106   167102  167160 (3775669) + MamSINE1       SINE/tRNA-RTE        14     72  (218)   7  
  181   26.0 12.0  0.0  CP077106   318108  318157 (3624672) C L3b            LINE/CR1         (1082)   4150   4095   8  
  181   22.2  0.0  2.2  CP077106   408360  408405 (3534424) C MER5B          DNA/hAT-Charlie    (99)     79     35   9  
  182    9.7  0.0  6.5  CP077106   532436  532468 (3410361) C UCON80_AMi     Unknown           (108)    114     84  10  
  185   32.2  0.0  8.0  CP077106   560845  560925 (3381904) C L3             LINE/CR1         (1642)   2457   2383  11  
  196   27.0 14.9  0.0  CP077106   569575  569648 (3373181) + MIRb           SINE/MIR              1     85  (183)  12  
  200   25.8  3.2  1.6  CP077106   586078  586140 (3356689) C L2-2_Mam       LINE/L2           (104)    268    205  13  
  187   31.5  0.0  4.3  CP077106   587013  587085 (3355744) + MamSINE1       SINE/tRNA-RTE        14     83  (207)  14  
  188   30.1  1.4  1.4  CP077106   592186  592259 (3350570) + MamSINE1       SINE/tRNA-RTE         6     79  (211)  15  
  182   23.6  0.0 16.4  CP077106   761621  761691 (3181138) C OldhAT1        DNA/hAT-Ac       (1746)   1102   1042  16  
  180   20.7  6.7  3.2  CP077106   788438  788497 (3154332) + Tigger19b      DNA/TcMar-Tigger    373    434  (116)  17  
  188   26.0  2.9 15.1  CP077106   791911  792014 (3150815) + L3             LINE/CR1           2376   2468 (1631)  18  
  202   35.5  0.9  4.5  CP077106   823739  823853 (3118976) + MamRTE1        LINE/RTE-BovB      2805   2915  (897)  19  
  197   30.1  1.4  1.4  CP077106   862103  862176 (3080653) + MamSINE1       SINE/tRNA-RTE         6     79  (211)  20  
  196   27.9  4.3  2.8  CP077106   887401  887470 (3055359) + OldhAT1        DNA/hAT-Ac           59    129 (2719)  21  
  193   27.7  8.7  2.7  CP077106   894597  894700 (3048129) C MamRTE1        LINE/RTE-BovB    (1410)   2402   2293  22  
  203   24.2  0.0  6.9  CP077106  1011231 1011292 (2931537) + L3             LINE/CR1            636    693 (3406)  23  
  188   32.4  4.9  7.9  CP077106  1041426 1041569 (2901260) + X6B_LINE       LINE/CR1            816    955  (117)  24  
  196   34.3  4.4  1.4  CP077106  1068249 1068316 (2874513) C L2             LINE/L2          (3341)     78      9  25  
  184   31.8  4.5  0.0  CP077106  1076297 1076362 (2866467) + OldhAT1        DNA/hAT-Ac         1437   1505 (1343)  26  
  186   28.1  1.5  1.5  CP077106  1252645 1252709 (2690120) C MamRTE1        LINE/RTE-BovB     (535)   3277   3213  27  
  180   23.3  3.5 11.1  CP077106  1263774 1263860 (2678969) C OldhAT1        DNA/hAT-Ac       (2101)    747    667  28  
  228   28.6  0.0  2.9  CP077106  1336456 1336527 (2606302) C LTR9C          LTR/ERV1          (537)    129     60  29  
  181   10.3  3.5  0.0  CP077106  1376747 1376775 (2566054) C L3             LINE/CR1          (383)   3716   3687  30  
  186   29.2  6.3  9.8  CP077106  1507987 1508081 (2434748) + L3             LINE/CR1           2397   2488 (1611)  31  
  186   30.6  0.0 12.3  CP077106  1637716 1637797 (2305032) + X24_LINE       LINE/L2              15     87  (227)  32  
  190   30.0  2.9  8.0  CP077106  1878271 1878375 (2064454) C MamRTE1        LINE/RTE-BovB    (1578)   2234   2135  33  
  230   19.6  3.9  0.0  CP077106  1883074 1883124 (2059705) + MER39B         LTR/ERV1            220    272  (381)  34  
  201   33.0  2.7  3.7  CP077106  1997706 1997815 (1945014) + MamTip2b       DNA/hAT-Tip100      149    257  (192)  35  
  183   23.3  9.8  1.5  CP077106  2393447 2393507 (1549322) C L3             LINE/CR1         (1347)   2752   2687  36  
  197    8.6  8.6  0.0  CP077106  2479152 2479186 (1463643) C AmnSINE1       SINE/5S-Deu-L2    (147)    428    391  37  
  184   33.3  5.4  5.4  CP077106  2520696 2520787 (1422042) C MamRTE1        LINE/RTE-BovB     (876)   2936   2845  38  
  180   26.4  0.0  6.6  CP077106  2543995 2544059 (1398770) C L2             LINE/L2          (1690)   1729   1669  39  
  182   27.6  1.7  3.4  CP077106  2572843 2572902 (1369927) + MIRb           SINE/MIR             21     79  (189)  40  
  225   18.3  3.2  3.2  CP077106  2739449 2739510 (1203319) + LTR84a         LTR/ERVL            689    750    (7)  41  
  181   36.1  3.5  6.4  CP077106  2852714 2852858 (1089971) C L3b            LINE/CR1          (246)   4986   4846  42  
  199   30.5  8.3  1.0  CP077106  2856088 2856183 (1086646) C OldhAT1        DNA/hAT-Ac       (2525)    323    221  43  
  190   30.4  0.0  0.0  CP077106  2933760 2933815 (1009014) C MamSINE1       SINE/tRNA-RTE     (221)     69     14  44  
  188   30.1  1.4  1.4  CP077106  2934106 2934179 (1008650) C MamSINE1       SINE/tRNA-RTE     (211)     79      6  45  
  233   27.3  2.9  2.9  CP077106  2934384 2934451 (1008378) C MamSINE1       SINE/tRNA-RTE     (210)     80     13  46  
  199   21.2  4.3  4.3  CP077106  2934473 2934541 (1008288) C MamSINE1       SINE/tRNA-RTE     (220)     70      2  47  
  199   26.3  3.4  3.4  CP077106  2934645 2934703 (1008126) C MamSINE1       SINE/tRNA-RTE     (218)     72     14  48  
  185   28.7  1.5  6.2  CP077106  2935093 2935159 (1007670) C MIRc           SINE/MIR          (189)     79     16  49  
  191   32.8  0.0  0.0  CP077106  2935222 2935285 (1007544) C MIRc           SINE/MIR          (202)     66      3  50  
  180   29.8  4.5  4.5  CP077106  2953355 2953442  (989387) C MamSINE1       SINE/tRNA-RTE     (189)    101     14  51  
  203   15.4  2.0 10.6  CP077106  3032794 3032844  (909985) + L3             LINE/CR1           3477   3523  (576)  52  
  181   12.1 12.1  0.0  CP077106  3092511 3092543  (850286) + OldhAT1        DNA/hAT-Ac          151    187 (2661)  53  
  180   20.8  3.6  5.5  CP077106  3167834 3167889  (774940) C OldhAT1        DNA/hAT-Ac       (1965)    883    829  54  
  189   25.6  8.8  2.4  CP077106  3195618 3195697  (747132) C MamRTE1        LINE/RTE-BovB    (1395)   2417   2333  55  
  184   27.9  1.6  3.2  CP077106  3301058 3301120  (641709) C L3             LINE/CR1          (171)   3928   3867  56  
  186   20.9  2.2  4.5  CP077106  3321999 3322043  (620786) C L3             LINE/CR1         (1100)   2999   2956  57  
  188   25.9 12.8  1.1  CP077106  3341363 3341440  (601389) + UCON71_Crp     Unknown              11     97  (180)  58  
  186   27.1  0.0  7.7  CP077106  3701340 3701395  (241434) C MamTip2        DNA/hAT-Tip100    (168)    137     86  59  
  182   26.7  3.2  4.8  CP077106  3760633 3760695  (182134) C OldhAT1        DNA/hAT-Ac       (1127)   1721   1660  60  
  201   20.3  4.8  4.8  CP077106  3773087 3773148  (169681) + OldhAT1        DNA/hAT-Ac         1624   1685 (1163)  61  
  233   28.1  1.2  4.8  CP077106  3879058 3879143   (63686) C MamSINE1       SINE/tRNA-RTE     (194)     96     14  62  
  183   31.0  6.7  2.1  CP077106  3879223 3879311   (63518) C MamSINE1       SINE/tRNA-RTE     (196)     94      2  63  
  195   25.9  8.1  6.8  CP077106  3879312 3879378   (63451) C MIRc           SINE/MIR          (185)     83     16  64  
