# Supplementary material for: Isolation, identification, and whole-genome sequencing of high-yield protease bacteria from Daqu of ZhangGong Laojiu
Source: PLoS One. 2022 Apr 26;17(4):e0264677. doi: 10.1371/journal.pone.0264677 (PMC9041807; doi:10.1371/journal.pone.0264677)
Supplement: S1 Raw data — (ZIP) [file pone.0264677.s002.zip › Raw data/GDD20120317-1_Bacillus_velezensis_Genome_result/3_Component/ncRNA/Bac.ncRNA_stat.xls]

Type	Number	Average length(bp)	Total length	In genome(%)
tRNA	86	77	6639	0.17
5S_rRNA	9	116	1044	0.03
16S_rRNA	9	1549	13948	0.35
23S_rRNA	9	2930	26375	0.67
sRNA	17	131	2227	0.06
