# Supplementary material for: Isolation, identification, and whole-genome sequencing of high-yield protease bacteria from Daqu of ZhangGong Laojiu
Source: PLoS One. 2022 Apr 26;17(4):e0264677. doi: 10.1371/journal.pone.0264677 (PMC9041807; doi:10.1371/journal.pone.0264677)
Supplement: S1 Raw data — (ZIP) [file pone.0264677.s002.zip › Raw data/GDD20120317-1_Bacillus_velezensis_Genome_result/3_Component/ncRNA/Bac.rRNA.fasta]

>KSG66_00040
TTATCGGAGAGTTTGATCCTGGCTCAGGACGAACGCTGGCGGCGTGCCTAATACATGCAAGTCGAGCGGACAGATGGGAGCTTGCTCCCTGATGTTAGCGGCGGACGGGTGAGTAACACGTGGGTAACCTGCCTGTAAGACTGGGATAACTCCGGGAAACCGGGGCTAATACCGGATGGTTGTTTGAACCGCATGGTTCAGACATAAAAGGTGGCTTTGGCTACCACTTACAGATGGACCCGCGGCGCATTAGCTAGTTGGTGAGGTAACGGCTCACCAAGGCAACGATGCGTAGCCGACCTGAGAGGGTGATCGGCCACACTGGGACTGAGACACGGCCCAGACTCCTACGGGAGGCAGCAGTAGGGAATCTTCCGCAATGGACGAAAGTCTGACGGAGCAACGCCGCGTGAGTGATGAAGGTTTTTCGGATCGTAAAGCTCTGTTGTTAGGGAAGAACAAGTGCCGTTCAAATAGGGCGGCACCTTGACGGTACCTAACCAGAAAGCCACGGCTAACTACGTGCCAGCAGCCGCGGTAATACGTAGGTGGCAAGCGTTGTCCGGAATTATTGGGCGTAAAGGGCTCGCAGGCGGTTTCTTAAGTCTGATGTGAAAGCCCCCGGCTCAACCGGGGAGGGTCATTGGAAACTGGGGAACTTGAGTGCAGAAGAGGAGAGTGGAATTCCACGTGTAGCGGTGAAATGCGTAGAGATGTGGAGGAACACCAGTGGCGAAGGCGACTCTCTGGTCTGTAACTGACGCTGAGGAGCGAAAGCGTGGGGAGCGAACAGGATTAGATACCCTGGTAGTCCACGCCGTAAACGATGAGTGCTAAGTGTTAGGGGGTTTCCGCCCCTTAGTGCTGCAGCTAACGCATTAAGCACTCCGCCTGGGGAGTACGGTCGCAAGACTGAAACTCAAAGGAATTGACGGGGGCCCGCACAAGCGGTGGAGCATGTGGTTTAATTCGAAGCAACGCGAAGAACCTTACCAGGTCTTGACATCCTCTGACAATCCTAGAGATAGGACGTCCCCTTCGGGGGCAGAGTGACAGGTGGTGCATGGTTGTCGTCAGCTCGTGTCGTGAGATGTTGGGTTAAGTCCCGCAACGAGCGCAACCCTTGATCTTAGTTGCCAGCATTCAGTTGGGCACTCTAAGGTGACTGCCGGTGACAAACCGGAGGAAGGTGGGGATGACGTCAAATCATCATGCCCCTTATGACCTGGGCTACACACGTGCTACAATGGACAGAACAAAGGGCAGCGAAACCGCGAGGTTAAGCCAATCCCACAAATCTGTTCTCAGTTCGGATCGCAGTCTGCAACTCGACTGCGTGAAGCTGGAATCGCTAGTAATCGCGGATCAGCATGCCGCGGTGAATACGTTCCCGGGCCTTGTACACACCGCCCGTCACACCACGAGAGTTTGTAACACCCGAAGTCGGTGAGGTAACCTTTTAGGAGCCAGCCGCCGAAGGTGGGACAGATGATTGGGGTGAAGTCGTAACAAGGTAGCCGTATCGGAAGGTGCGGCTGGATCACCTCCTTT
>KSG66_00055
GGTTAAGTTAGAAAGGGCGCACGGTGGATGCCTTGGCACTAGGAGCCGATGAAGGACGGGACGAACACCGATATGCTTCGGGGAGCTGTAAGCAAGCTTTGATCCGGAGATTTCCGAATGGGGAAACCCACCACTCGTAATGGAGTGGTATCCATATCTGAATACATAGGATATGAGAAGGCAGACCCGGGGAACTGAAACATCTAAGTACCCGGAGGAAGAGAAAGCAAATGCGATTCCCTGAGTAGCGGCGAGCGAAACGGGACCAGCCCAAACCAAGAGGCTTGCCTCTTGGGGTTGTAGGACACTCTGTACGGAGTTACAAAGGAACGAGGTAGATGAAGAGGTCTGGAAAGGCCCGCCATAGAAGGTAACAGCCCTGTAGTCAAAACTTCGTTCTCTCCTGAGTGGATCCTGAGTACGGCGGAACACGTGAAATTCCGTCGGAATCCGGGAGGACCATCTCCCAAGGCTAAATACTCCCTAGTGACCGATAGTGAACCAGTACCGTGAGGGAAAGGTGAAAAGCACCCCGGAAGGGGAGTGAAAGAGATCCTGAAACCGTGTGCCTACAAGTAGTCAGAGCCCGTTAACGGGTGATGGCGTGCCTTTTGTAGAATGAACCGGCGAGTTACGATCCCGTGCAAGGTTAAGCAGAAGATGCGGAGCCGCAGCGAAAGCGAGTCTGAATAGGGCGAATTGAGTACGTGGTCGTAGACCCGAAACCAGGTGATCTACCCATGTCCAGGGTGAAGTTCAGGTAACACTGAATGGAGGCCCGAACCCACGCACGTTGAAAAGTGCGGGGATGAGGTGTGGGTAGGGGTGAAATGCCAATCGAACCTGGAGATAGCTGGTTCTCTCCGAAATAGCTTTAGGGCTAGCCTCAAGGTAAGAGTCTCGGAGGTAGAGCACTGATTGGACTAGGGGCCCCTACCGGGTTACCGAATTCAGTCAAACTCCGAATGCCGATGACTTATCCTTGGGAGTCAGACTGCGAGTGATAAGATCCGTAGTCGAAAGGGAAACAGCCCAGACCGCCAGCTAAGGTCCCAAAGTATACGTTAAGTGGAAAAGGATGTGGAGTTGCTTAGACAACCAGGATGTTGGCTTAGAAGCAGCCACCATTTAAAGAGTGCGTAATAGCTCACTGGTCGAGTGACTCTGCGCCGAAAATGTACCGGGGCTAAACGTATCACCGAAGCTGCGGACTGTTCTTCGAACAGTGGTAGGAGAGCGTTCTAAGGGCTGTGAAGCAAGACCGGAAGGACTTGTGGAGCGCTTAGAAGTGAGAATGCCGGTATGAGTAGCGAAAGAGGGGTGAGAATCCCCTCCACCGAATGCCTAAGGTTTCCTGAGGAAGGCTCGTCCGCTCAGGGTTAGTCGGGACCTAAGCCGAGGCCGAAAGGCGTAGGCGATGGATAACAGGTTGATATTCCTGTACCACCTCCTCACCATTTGAGCAATGGGGGGACGCAGGAGGATAGGGTAAGCGCGGTATTGGATATCCGCGTCCAAGCAGTTAGGCTGGGAAATAGGCAAATCCGTTTCCCGTGAAGGCTGAGCTGTGATGGCGAGCGAATTATAGTAGCGAAGTTCCTGATTCCACACTGCCAAGAAAAGCCTCTAGCGAGGTGAGAGGTGCCCGTACCGCAAACCGACACAGGTAGGCGAGGAGAGAATCCTAAGGTGATCGAGAGAACTCTCGTTAAGGAACTCGGCAAAATGACCCCGTAACTTCGGGAGAAGGGGTGCTCTGTTAGGGTGCAAGCCCGAGAGAGCCGCAGTGAATAGGCCCAGGCGACTGTTTAGCAAAAACACAGGTCTCTGCGAAGCCGTAAGGCGAAGTATAGGGGCTGACGCCTGCCCGGTGCTGGAAGGTTAAGAGGAGCGCTTAGCGTAAGCGAAGGTGCGAATTGAAGCCCCAGTAAACGGCGGCCGTAACTATAACGGTCCTAAGGTAGCGAAATTCCTTGTCGGGTAAGTTCCGACCCGCACGAAAGGCGCAACGATCTGGGCACTGTCTCAACGAGAGACTCGGTGAAATTATAGTACCTGTGAAGATGCAGGTTACCCGCGACAGGACGGAAAGACCCCGTGGAGCTTTACTGCAGCCTGATATTGAATGTTGGTACAGCTTGTACAGGATAGGTAGGAGCCTTGGAAACCGGAGCGCCAGCTTCGGTGGAGGCATCGGTGGGATACTACCCTGGCTGTATTGACCTTCTAACCCGCCGCCCTTATCGGGCGGGGAGACAGTGTCAGGTGGGCAGTTTGACTGGGGCGGTCGCCTCCTAAAAGGTAACGGAGGCGCCCAAAGGTTCCCTCAGAATGGTTGGAAATCATTCGCAGAGTGTAAAGGCACAAGGGAGCTTGACTGCGAGACCTACAAGTCGAGCAGGGACGAAAGTCGGGCTTAGTGATCCGGTGGTTCCGCATGGAAGGGCCATCGCTCAACGGATAAAAGCTACCCCGGGGATAACAGGCTTATCTCCCCCAAGAGTCCACATCGACGGGGAGGTTTGGCACCTCGATGTCGGCTCATCGCATCCTGGGGCTGTAGTCGGTCCCAAGGGTTGGGCTGTTCGCCCATTAAAGCGGTACGCGAGCTGGGTTCAGAACGTCGTGAGACAGTTCGGTCCCTATCCGTCGCGGGCGCAGGAAATTTGAGAGGAGCTGTCCTTAGTACGAGAGGACCGGGATGGACGCACCGCTGGTGTACCAGTTGTTCTGCCAAGGGCATCGCTGGGTAGCTATGTGCGGACGGGATAAGTGCTGAAAGCATCTAAGCATGAAGCCCCCCTCAAGATGAGATTTCCCATTCCGCAAGGAAGTAAGATCCCTGAAAGATGATCAGGTTGATAGGTCTGAGGTGGAAGTGTGGCGACACATGGAGCTGACAGATACTAATCGATCGAGGACTTAACCAA
>KSG66_00060
TTTGGTGGCGATAGCGAAGAGGTCACACCCGTTCCCATGCCGAACACGGAAGTTAAGCTCTTCAGCGCCGATGGTAGTCGGGGGTTTCCCCCTGTGAGAGTAGGACGCCGCCAAGC
>KSG66_00160
TTATCGGAGAGTTTGATCCTGGCTCAGGACGAACGCTGGCGGCGTGCCTAATACATGCAAGTCGAGCGGACAGATGGGAGCTTGCTCCCTGATGTTAGCGGCGGACGGGTGAGTAACACGTGGGTAACCTGCCTGTAAGACTGGGATAACTCCGGGAAACCGGGGCTAATACCGGATGGTTGTTTGAACCGCATGATTCAGACATAAAAGGTGGCTTCGGCTACCACTTACAGATGGACCCGCGGCGCATTAGCTAGTTGGTGAGGTAACGGCTCACCAAGGCGACGATGCGTAGCCGACCTGAGAGGGTGATCGGCCACACTGGGACTGAGACACGGCCCAGACTCCTACGGGAGGCAGCAGTAGGGAATCTTCCGCAATGGACGAAAGTCTGACGGAGCAACGCCGCGTGAGTGATGAAGGTTTTCGGATCGTAAAGCTCTGTTGTTAGGGAAGAACAAGTGCCGTTCAAATAGGGCGGCACCTTGACGGTACCTAACCAGAAAGCCACGGCTAACTACGTGCCAGCAGCCGCGGTAATACGTAGGTGGCAAGCGTTGTCCGGAATTATTGGGCGTAAAGGGCTCGCAGGCGGTTTCTTAAGTCTGATGTGAAAGCCCCCGGCTCAACCGGGAGGGTCATTGGAAACTGGGGAACTTGAGTGCAGAAGAGGAGAGTGGAATTCCACGTGTAGCGGTGAAATGCGTAGAGATGTGGAGGAACACCAGTGGCGAAGGCGACTCTCTGGTCTGTAACTGACGCTGAGGAGCGAAAGCGTGGGGAGCGAACAGGATTAGATACCCTGGTAGTCCACGCCGTAAACGATGAGTGCTAAGTGTTAGGGGGTTTCCGCCCCTTAGTGCTGCAGCTAACGCATTAAGCACTCCGCCTGGGAGTACGGTCGCAAGACTGAAACTCAAAGGAATGACGGGGGCCCGCACAAGCGGTGGAGCATGTGGTTTAATTCGAAGCAACGCGAAGAACCTTACCAGGTCTTGACATCCTCTGACAATCCTAGAGATAGGACGTCCCCTTCGGGGGCAGAGTGACAGGTGGTGCATGGTTGTCGTCAGCTCGTGTCGTGAGATGTTGGGTTAAGTCCCGCAACGAGCGCAACCCTTGATCTTAGTTGCCAGCATTCAGTTGGGCACTCTAAGGTGACTGCCGGTGACAAACCGGAGGAAGGTGGGGATGACGTCAAATCATCATGCCCCTTATGACCTGGGCTACACACGTGCTACAATGGACAGAACAAAGGGCAGCGAAACCGCGAGGTTAAGCCAATCCCACAAATCTGTTCTCAGTTCGGATCGCAGTCTGCAACTCGACTGCGTGAAGCTGGAATCGCTAGTAATCGCGGATCAGCATGCCGCGGTGAATACGTTCCCGGGCCTTGTACACACCGCCCGTCACACCACGAGAGTTTGTAACACCCGAAGTCGGTGAGGTAACCTTTTAGGAGCCAGCCGCCGAAGGTGGGACAGATGATTGGGGTGAAGTCGTAACAAGGTAGCCGTATCGGAAGGTGCGGCTGGATCACCTCCTTT
>KSG66_00175
GGTTAAGTTAGAAAGGGCGCACGGTGGATGCCTTGGCACTAGGAGCCGATGAAGGACGGGACGAACACCGATATGCTTCGGGGAGCTGTAAGCAAGCTTTGATCCGGAGATTTCCGAATGGGGAAACCCACCACTCGTAATGGAGTGGTATCCATATCTGAATACATAGGATATGAGAAGGCAGACCCGGGGAACTGAAACATCTAAGTACCCGGAGGAAGAGAAAGCAAATGCGATTCCCTGAGTAGCGGCGAGCGAAACGGGACCAGCCCAAACCAAGAGGCTTGCCTCTTGGGGTTGTAGGACACTCTGTACGGAGTTACAAAGGAACGAGGTAGATGAAGAGGTCTGGAAAGGCCCGCCATAGAAGGTAACAGCCCTGTAGTCAAAACTTCGTTCTCTCCTGAGTGGATCCTGAGTACGGCGGAACACGTGAAATTCCGTCGGAATCCGGGAGGACCATCTCCCAAGGCTAAATACTCCCTAGTGACCGATAGTGAACCAGTACCGTGAGGGAAAGGTGAAAAGCACCCCGGAAGGGGAGTGAAAGAGATCCTGAAACCGTGTGCCTACAAGTAGTCAGAGCCCGTTAACGGGTGATGGCGTGCCTTTTGTAGAATGAACCGGCGAGTTACGATCCCGTGCAAGGTTAAGCAGAAGATGCGGAGCCGCAGCGAAAGCGAGTCTGAATAGGGCGAATTGAGTACGTGGTCGTAGACCCGAAACCAGGTGATCTACCCATGTCCAGGGTGAAGTTCAGGTAACACTGAATGGAGGCCCGAACCCACGCACGTTGAAAAGTGCGGGGATGAGGTGTGGGTAGGGGTGAAATGCCAATCGAACCTGGAGATAGCTGGTTCTCTCCGAAATAGCTTTAGGGCTAGCCTCAAGGTAAGAGTCTCGGAGGTAGAGCACTGATTGGACTAGGGGCCCCTACCGGGTTACCGAATTCAGTCAAACTCCGAATGCCGATGACTTATCCTTGGGAGTCAGACTGCGAGTGATAAGATCCGTAGTCGAAAGGGAAACAGCCCAGACCGCCAGCTAAGGTCCCAAAGTATACGTTAAGTGGAAAAGGATGTGGAGTTGCTTAGACAACCAGGATGTTGGCTTAGAAGCAGCCACCATTTAAAGAGTGCGTAATAGCTCACTGGTCGAGTGACTCTGCGCCGAAAATGTACCGGGGCTAAACGTATCACCGAAGCTGCGGACTGTTCTTCGAACAGTGGTAGGAGAGCGTTCTAAGGGCTGTGAAGCAAGACCGGAAGGACTTGTGGAGCGCTTAGAAGTGAGAATGCCGGTATGAGTAGCGAAAGAGGGGTGAGAATCCCCTCCACCGAATGCCTAAGGTTTCCTGAGGAAGGCTCGTCCGCTCAGGGTTAGTCGGGACCTAAGCCGAGGCCGAAAGGCGTAGGCGATGGATAACAGGTTGATATTCCTGTACCACCTCCTCACCATTTGAGCAATGGGGGGACGCAGGAGGATAGGGTAAGCGCGGTATTGGATATCCGCGTCCAAGCAGTTAGGCTGGGAAATAGGCAAATCCGTTTCCCGTGAAGGCTGAGCTGTGATGGCGAGCGAATTATAGTAGCGAAGTTCCTGATTCCACACTGCCAAGAAAAGCCTCTAGCGAGGTGAGAGGTGCCCGTACCGCAAACCGACACAGGTAGGCGAGGAGAGAATCCTAAGGTGATCGAGAGAACTCTCGTTAAGGAACTCGGCAAAATGACCCCGTAACTTCGGGAGAAGGGGTGCTCTGTTAGGGTGCAAGCCCGAGAGAGCCGCAGTGAATAGGCCCAGGCGACTGTTTAGCAAAAACACAGGTCTCTGCGAAGCCGTAAGGCGAAGTATAGGGGCTGACGCCTGCCCGGTGCTGGAAGGTTAAGAGGAGCGCTTAGCGTAAGCGAAGGTGCGAATTGAAGCCCCAGTAAACGGCGGCCGTAACTATAACGGTCCTAAGGTAGCGAAATTCCTTGTCGGGTAAGTTCCGACCCGCACGAAAGGCGCAACGATCTGGGCACTGTCTCAACGAGAGACTCGGTGAAATTATAGTACCTGTGAAGATGCAGGTTACCCGCGACAGGACGGAAAGACCCCGTGGAGCTTTACTGCAGCCTGATATTGAATGTTGGTACAGCTTGTACAGGATAGGTAGGAGCCTTGGAAACCGGAGCGCCAGCTTCGGTGGAGGCATCGGTGGGATACTACCCTGGCTGTATTGACCTTCTAACCCGCCGCCCTTATCGGGCGGGGAGACAGTGTCAGGTGGGCAGTTTGACTGGGGCGGTCGCCTCCTAAAAGGTAACGGAGGCGCCCAAAGGTTCCCTCAGAATGGTTGGAAATCATTCGCAGAGTGTAAAGGCACAAGGGAGCTTGACTGCGAGACCTACAAGTCGAGCAGGGACGAAAGTCGGGCTTAGTGATCCGGTGGTTCCGCATGGAAGGGCCATCGCTCAACGGATAAAAGCTACCCCGGGGATAACAGGCTTATCTCCCCCAAGAGTCCACATCGACGGGGAGGTTTGGCACCTCGATGTCGGCTCATCGCATCCTGGGGCTGTAGTCGGTCCCAAGGGTTGGGCTGTTCGCCCATTAAAGCGGTACGCGAGCTGGGTTCAGAACGTCGTGAGACAGTTCGGTCCCTATCCGTCGCGGGCGCAGGAAATTTGAGAGGAGCTGTCCTTAGTACGAGAGGACCGGGATGGACGCACCGCTGGTGTACCAGTTGTTCTGCCAAGGGCATCGCTGGGTAGCTATGTGCGGACGGGATAAGTGCTGAAAGCATCTAAGCATGAAGCCCCCCTCAAGATGAGATTTCCCATTCCGCAAGGAAGTAAGATCCCTGAAAGATGATCAGGTTGATAGGTCTGAGGTGGAAGTGTGGCGACACATGGAGCTGACAGATACTAATCGATCGAGGACTTAACCAA
>KSG66_00180
TTTGGTGGCGATAGCGAAGAGGTCACACCCGTTCCCATGCCGAACACGGAAGTTAAGCTCTTCAGCGCCGATGGTAGTCGGGGGTTTCCCCCTGTGAGAGTAGGACGCCGCCAAGC
>KSG66_00490
TTATCGGAGAGTTTGATCCTGGCTCAGGACGAACGCTGGCGGCGTGCCTAATACATGCAAGTCGAGCGGACAGATGGGAGCTTGCTCCCTGATGTTAGCGGCGGACGGGTGAGTAACACGTGGGTAACCTGCCTGTAAGACTGGGATAACTCCGGGAAACCGGGGCTAATACCGGATGGTTGTTTGAACCGCATGATTCAGACATAAAAGGTGGCTTCCGCTACCACTTACAGATGGACCCGCGGCGCATTAGCTAGTTGGTGAGGTAACGGCTCACCAAGGCGACGATGCGTAGCCGACCTGAGAGGGTGATCGGCCACACTGGGACTGAGACACGGCCCAGACTCCTACGGGAGGCAGCAGTAGGGAATCTTCCGCAATGGACGAAAGTCTGACGGAGCAACGCCGCGTGAGTGATGAAGGTTTTCGGATCGTAAAGCTCTGTTGTTAGGGAAGAACAAGTGCCGTTCAAATAGGGCGGCACCTTGACGGTACCTAACCAGAAAGCCACGGCTAACTACGTGCCAGCAGCCGCGGTAATACGTAGGTGGCAAGCGTTGTCCGGAATTATTGGGCGTAAAGGGCTCGCAGGCGGTTTCTTAAGTCTGATGTGAAAGCCCCCGGCTCAACCGGGGAGGGTCATTGGAAACTGGGGAACTTGAGTGCAGAAGAGGAGAGTGGAATTCCACGTGTAGCGGTGAAATGCGTAGAGATGTGGAGGAACACCAGTGGCGAAGGCGACTCTCTGGTCTGTAACTGACGCTGAGGAGCGAAAGCGTGGGGAGCGAACAGGATTAGATACCCTGGTAGTCCACGCCGTAAACGATGAGTGCTAAGTGTTAGGGGGTTTCCGCCCCTTAGTGCTGCAGCTAACGCATTAAGCACTCCGCCTGGGGAGTACGGTCGCAAGACTGAAACTCAAAGGAATTGACGGGGGCCCGCACAAGCGGTGGAGCATGTGGTTTAATTCGAAGCAACGCGAAGAACCTTACCAGGTCTTGACATCCTCTGACAATCCTAGAGATAGGACGTCCCCTTCGGGGGCAGAGTGACAGGTGGTGCATGGTTGTCGTCAGCTCGTGTCGTGAGATGTTGGGTTAAGTCCCGCAACGAGCGCAACCCTTGATCTTAGTTGCCAGCATTCAGTTGGGCACTCTAAGGTGACTGCCGGTGACAAACCGGAGGAAGGTGGGGATGACGTCAAATCATCATGCCCCTTATGACCTGGGCTACACACGTGCTACAATGGACAGAACAAAGGGCAGCGAAACCGCGAGGTTAAGCCAATCCCACAAATCTGTTCTCAGTTCGGATCGCAGTCTGCAACTCGACTGCGTGAAGCTGGAATCGCTAGTAATCGCGGATCAGCATGCCGCGGTGAATACGTTCCCGGGCCTTGTACACACCGCCCGTCACACCACGAGAGTTTGTAACACCCGAAGTCGGTGAGGTAACCTTTTAGGAGCCAGCCGCCGAAGGTGGGACAGATGATTGGGGTGAAGTCGTAACAAGGTAGCCGTATCGGAAGGTGCGGCTGGATCACCTCCTTT
>KSG66_00495
GGTTAAGTTAGAAAGGGCGCACGGTGGATGCCTTGGCACTAGGAGCCGATGAAGGACGGGACGAACACCGATATGCTTCGGGGAGCTGTAAGCAAGCTTTGATCCGGAGATTTCCGAATGGGGAAACCCACCACTCGTAATGGAGTGGTATCCATATCTGAATACATAGGATATGAGAAGGCAGACCCGGGGAACTGAAACATCTAAGTACCCGGAGGAAGAGAAAGCAAATGCGATTCCCTGAGTAGCGGCGAGCGAAACGGGACCAGCCCAAACCAAGAGGCTTGCCTCTTGGGGTTGTAGGACACTCTGTACGGAGTTACAAAGGAACGAGGTAGATGAAGAGGTCTGGAAAGGCCCGCCATAGAAGGTAACAGCCCTGTAGTCAAAACTTCGTTCTCTCCTGAGTGGATCCTGAGTACGGCGGAACACGTGAAATTCCGTCGGAATCCGGGAGGACCATCTCCCAAGGCTAAATACTCCCTAGTGACCGATAGTGAACCAGTACCGTGAGGGAAAGGTGAAAAGCACCCCGGAAGGGGAGTGAAAGAGATCCTGAAACCGTGTGCCTACAAGTAGTCAGAGCCCGTTAACGGGTGATGGCGTGCCTTTTGTAGAATGAACCGGCGAGTTACGATCCCGTGCAAGGTTAAGCAGAAGATGCGGAGCCGCAGCGAAAGCGAGTCTGAATAGGGCGAATTGAGTACGTGGTCGTAGACCCGAAACCAGGTGATCTACCCATGTCCAGGGTGAAGTTCAGGTAACACTGAATGGAGGCCCGAACCCACGCACGTTGAAAAGTGCGGGGATGAGGTGTGGGTAGGGGTGAAATGCCAATCGAACCTGGAGATAGCTGGTTCTCTCCGAAATAGCTTTAGGGCTAGCCTCAAGGTAAGAGTCTCGGAGGTAGAGCACTGATTGGACTAGGGGCCCCTACCGGGTTACCGAATTCAGTCAAACTCCGAATGCCGATGACTTATCCTTGGGAGTCAGACTGCGAGTGATAAGATCCGTAGTCGAAAGGGAAACAGCCCAGACCGCCAGCTAAGGTCCCAAAGTATACGTTAAGTGGAAAAGGATGTGGAGTTGCTTAGACAACCAGGATGTTGGCTTAGAAGCAGCCACCATTTAAAGAGTGCGTAATAGCTCACTGGTCGAGTGACTCTGCGCCGAAAATGTACCGGGGCTAAACGTATCACCGAAGCTGCGGACTGTTCTTCGAACAGTGGTAGGAGAGCGTTCTAAGGGCTGTGAAGCAAGACCGGAAGGACTTGTGGAGCGCTTAGAAGTGAGAATGCCGGTATGAGTAGCGAAAGAGGGGTGAGAATCCCCTCCACCGAATGCCTAAGGTTTCCTGAGGAAGGCTCGTCCGCTCAGGGTTAGTCGGGACCTAAGCCGAGGCCGAAAGGCGTAGGCGATGGATAACAGGTTGATATTCCTGTACCACCTCCTCACCATTTGAGCAATGGGGGGACGCAGGAGGATAGGGTAAGCGCGGTATTGGATATCCGCGTCCAAGCAGTTAGGCTGGGAAATAGGCAAATCCGTTTCCCGTGAAGGCTGAGCTGTGATGGCGAGCGAATTATAGTAGCGAAGTTCCTGATTCCACACTGCCAAGAAAAGCCTCTAGCGAGGTGAGAGGTGCCCGTACCGCAAACCGACACAGGTAGGCGAGGAGAGAATCCTAAGGTGATCGAGAGAACTCTCGTTAAGGAACTCGGCAAAATGACCCCGTAACTTCGGGAGAAGGGGTGCTCTGTTAGGGTGCAAGCCCGAGAGAGCCGCAGTGAATAGGCCCAGGCGACTGTTTAGCAAAAACACAGGTCTCTGCGAAGCCGTAAGGCGAAGTATAGGGCTGACGCCTGCCCGGTGCTGGAAGGTTAAGAGGAGCGCTTAGCGTAAGCGAAGGTGCGAATTGAAGCCCCAGTAAACGGCGGCCGTAACTATAACGGTCCTAAGGTAGCGAAATTCCTTGTCGGGTAAGTTCCGACCCGCACGAAAGGCGCAACGATCTGGGCACTGTCTCAACGAGAGACTCGGTGAAATTATAGTACCTGTGAAGATGCAGGTTACCCGCGACAGGACGGAAAGACCCCGTGGAGCTTTACTGCAGCCTGATATTGAATGTTGGTACAGCTTGTACAGGATAGGTAGGAGCCTTGGAAACCGGAGCGCCAGCTTCGGTGGAGGCATCGGTGGGATACTACCCTGGCTGTATTGACCTTCTAACCCGCCGCCCTTATCGGGCGGGGAGACAGTGTCAGGTGGGCAGTTTGACTGGGCGGTCGCCTCCTAAAAGGTAACGGAGGCGCCCAAAGGTTCCCTCAGAATGGTTGGAAATCATTCGCAGAGTGTAAAGGCACAAGGGAGCTTGACTGCGAGACCTACAAGTCGAGCAGGGACGAAAGTCGGGCTTAGTGATCCGGTGGTTCCGCATGGAAGGGCCATCGCTCAACGGATAAAAGCTACCCCGGGGATAACAGGCTTATCTCCCCCAAGAGTCCACATCGACGGGGAGGTTTGGCACCTCGATGTCGGCTCATCGCATCCTGGGGCTGTAGTCGGTCCCAAGGGTTGGGCTGTTCGCCCATTAAAGCGGTACGCGAGCTGGGTTCAGAACGTCGTGAGACAGTTCGGTCCCTATCCGTCGCGGGCGCAGGAAATTTGAGAGGAGCTGTCCTTAGTACGAGAGGACCGGGATGGACGCACCGCTGGTGTACCAGTTGTTCTGCCAAGGGCATCGCTGGGTAGCTATGTGCGGACGGGATAAGTGCTGAAAGCATCTAAGCATGAAGCCCCCTCAAGATGAGATTTCCCATTCCGCAAGGAAGTAAGATCCCTGAAAGATGATCAGGTTGATAGGTCTGAGGTGGAAGTGTGGCGACACATGGAGCTGACAGATACTAATCGATCGAGGACTTAACCAA
>KSG66_00500
TTTGGTGGCGATAGCGAAGAGGTCACACCCGTTCCCATGCCGAACACGGAAGTTAAGCTCTTCAGCGCCGATGGTAGTCGGGGGTTTCCCCCTGTGAGAGTAGGACGCCGCCAAGC
>KSG66_00550
TTATCGGAGAGTTTGATCCTGGCTCAGGACGAACGCTGGCGGCGTGCCTAATACATGCAAGTCGAGCGGACAGATGGGAGCTTGCTCCCTGATGTTAGCGGCGGACGGGTGAGTAACACGTGGGTAACCTGCCTGTAAGACTGGGATAACTCCGGGAAACCGGGGCTAATACCGGATGGTTGTCTGAACCGCATGGTTCAGACATAAAAGGTGGCTTCGGCTACCACTTACAGATGGACCCGCGGCGCATTAGCTAGTTGGTGAGGTAACGGCTCACCAAGGCGACGATGCGTAGCCGACCTGAGAGGGTGATCGGCCACACTGGGACTGAGACACGGCCCAGACTCCTACGGGAGGCAGCAGTAGGGAATCTTCCGCAATGGACGAAAGTCTGACGGAGCAACGCCGCGTGAGTGATGAAGGTTTTCGGATCGTAAAGCTCTGTTGTTAGGGAAGAACAAGTGCCGTTCAAATAGGGCGGCACCTTGACGGTACCTAACCAGAAAGCCACGGCTAACTACGTGCCAGCAGCCGCGGTAATACGTAGGTGGCAAGCGTTGTCCGGAATTATTGGGCGTAAAGGGCTCGCAGGCGGTTTCTTAAGTCTGATGTGAAAGCCCCCGGCTCAACCGGGGAGGGTCATTGGAAACTGGGGAACTTGAGTGCAGAAGAGGAGAGTGGAATTCCACGTGTAGCGGTGAAATGCGTAGAGATGTGGAGGAACACCAGTGGCGAAGGCGACTCTCTGGTCTGTAACTGACGCTGAGGAGCGAAAGCGTGGGGAGCGAACAGGATTAGATACCCTGGTAGTCCACGCCGTAAACGATGAGTGCTAAGTGTTAGGGGGTTTCCGCCCCTTAGTGCTGCAGCTAACGCATTAAGCACTCCGCCTGGGGAGTACGGTCGCAAGACTGAAACTCAAAGGAATTGACGGGGGCCCGCACAAGCGGTGGAGCATGTGGTTTAATTCGAAGCAACGCGAAGAACCTTACCAGGTCTTGACATCCTCTGACAATCCTAGAGATAGGACGTCCCCTTCGGGGGCAGAGTGACAGGTGGTGCATGGTTGTCGTCAGCTCGTGTCGTGAGATGTTGGGTTAAGTCCCGCAACGAGCGCAACCCTTGATCTTAGTTGCCAGCATTCAGTTGGGCACTCTAAGGTGACTGCCGGTGACAAACCGGAGGAAGGTGGGGATGACGTCAAATCATCATGCCCCTTATGACCTGGGCTACACACGTGCTACAATGGACAGAACAAAGGGCAGCGAAACCGCGAGGTTAAGCCAATCCCACAAATCTGTTCTCAGTTCGGATCGCAGTCTGCAACTCGACTGCGTGAAGCTGGAATCGCTAGTAATCGCGGATCAGCATGCCGCGGTGAATACGTTCCCGGGCCTTGTACACACCGCCCGTCACACCACGAGAGTTTGTAACACCCGAAGTCGGTGAGGTAACCTTTTAGGAGCCAGCCGCCGAAGGTGGGACAGATGATTGGGATGAAGTCGTAACAAGGTAGCCGTATCGGAAGGTGCGGCTGGATCACCTCCTTT
>KSG66_00555
GGTTAAGTTAGAAAGGGCGCACGGTGGATGCCTTGGCACTAGGAGCCGATGAAGGACGGGACGAACACCGATATGCTTCGGGGAGCTGTAAGCAAGCTTTGATCCGGAGATTTCCGAATGGGGAAACCCACCACTCGTAATGGAGTGGTATCCATATCTGAATACATAGGATATGAGAAGGCAGACCCGGGGAACTGAAACATCTAAGTACCCGGAGGAAGAGAAAGCAAATGCGATTCCCTGAGTAGCGGCGAGCGAAACGGGACCAGCCCAAACCAAGAGGCTTGCCTCTTGGGGTTGTAGGACACTCTGTACGGAGTTACAAAGGAACGAGGTAGATGAAGAGGTCTGGAAAGGCCCGCCATAGAAGGTAACAGCCCTGTAGTCAAAACTTCGTTCTCTCCTGAGTGGATCCTGAGTACGGCGGAACACGTGAAATTCCGTCGGAATCCGGGAGGACCATCTCCCAAGGCTAAATACTCCCTAGTGACCGATAGTGAACCAGTACCGTGAGGGAAAGGTGAAAAGCACCCCGGAAGGGGAGTGAAAGAGATCCTGAAACCGTGTGCCTACAAGTAGTCAGAGCCCGTTAACGGGTGATGGCGTGCCTTTTGTAGAATGAACCGGCGAGTTACGATCCCGTGCAAGGTTAAGCAGAAGATGCGGAGCCGCAGCGAAAGCGAGTCTGAATAGGGCGAATTGAGTACGTGGTCGTAGACCCGAAACCAGGTGATCTACCCATGTCCAGGGTGAAGTTCAGGTAACACTGAATGGAGGCCCGAACCCACGCACGTTGAAAAGTGCGGGGATGAGGTGTGGGTAGGGGTGAAATGCCAATCGAACCTGGAGATAGCTGGTTCTCTCCGAAATAGCTTTAGGGCTAGCCTCAAGGTAAGAGTCTCGGAGGTAGAGCACTGATTGGACTAGGGGCCCCTACCGGGTTACCGAATTCAGTCAAACTCCGAATGCCGATGACTTATCCTTGGGAGTCAGACTGCGAGTGATAAGATCCGTAGTCGAAAGGGAAACAGCCCAGACCGCCAGCTAAGGTCCCAAAGTATACGTTAAGTGGAAAAGGATGTGGAGTTGCTTAGACAACCAGGATGTTGGCTTAGAAGCAGCCACCATTTAAAGAGTGCGTAATAGCTCACTGGTCGAGTGACTCTGCGCCGAAAATGTACCGGGGCTAAACGTATCACCGAAGCTGCGGACTGTTCTTCGAACAGTGGTAGGAGAGCGTTCTAAGGGCTGTGAAGCAAGACCGGAAGGACTTGTGGAGCGCTTAGAAGTGAGAATGCCGGTATGAGTAGCGAAAGAGGGGTGAGAATCCCCTCCACCGAATGCCTAAGGTTTCCTGAGGAAGGCTCGTCCGCTCAGGGTTAGTCGGGACCTAAGCCGAGGCCGAAAGGCGTAGGCGATGGATAACAGGTTGATATTCCTGTACCACCTCCTCACCATTTGAGCAATGGGGGGACGCAGGAGGATAGGGTAAGCGCGGTATTGGATATCCGCGTCCAAGCAGTTAGGCTGGGAAATAGGCAAATCCGTTTCCCGTGAAGGCTGAGCTGTGATGGCGAGCGAATTATAGTAGCGAAGTTCCTGATTCCACACTGCCAAGAAAAGCCTCTAGCGAGGTGAGAGGTGCCCGTACCGCAAACCGACACAGGTAGGCGAGGAGAGAATCCTAAGGTGATCGAGAGAACTCTCGTTAAGGAACTCGGCAAAATGACCCCGTAACTTCGGGAGAAGGGGTGCTCTGTTAGGGTGCAAGCCCGAGAGAGCCGCAGTGAATAGGCCCAGGCGACTGTTTAGCAAAAACACAGGTCTCTGCGAAGCCGTAAGGCGAAGTATAGGGGCTGACGCCTGCCCGGTGCTGGAAGGTTAAGAGGAGCGCTTAGCGTAAGCGAAGGTGCGAATTGAAGCCCCAGTAAACGGCGGCCGTAACTATAACGGTCCTAAGGTAGCGAAATTCCTTGTCGGGTAAGTTCCGACCCGCACGAAAGGCGCAACGATCTGGGCACTGTCTCAACGAGAGACTCGGTGAAATTATAGTACCTGTGAAGATGCAGGTTACCCGCGACAGGACGGAAAGACCCCGTGGAGCTTTACTGCAGCCTGATATTGAATGTTGGTACAGCTTGTACAGGATAGGTAGGAGCCTTGGAAACCGGAGCGCCAGCTTCGGTGGAGGCATCGGTGGGATACTACCCTGGCTGTATTGACCTTCTAACCCGCCGCCCTTATCGGGCGGGGAGACAGTGTCAGGTGGGCAGTTTGACTGGGGCGGTCGCCTCCTAAAAGGTAACGGAGGCGCCCAAAGGTTCCCTCAGAATGGTTGGAAATCATTCGCAGAGTGTAAAGGCACAAGGGAGCTTGACTGCGAGACCTACAAGTCGAGCAGGGACGAAAGTCGGGCTTAGTGATCCGGTGGTTCCGCATGGAAGGGCCATCGCTCAACGGATAAAAGCTACCCCGGGGATAACAGGCTTATCTCCCCCAAGAGTCCACATCGACGGGGAGGTTTGGCACCTCGATGTCGGCTCATCGCATCCTGGGGCTGTAGTCGGTCCCAAGGGTTGGGCTGTTCGCCCATTAAAGCGGTACGCGAGCTGGGTTCAGAACGTCGTGAGACAGTTCGGTCCCTATCCGTCGCGGGCGCAGGAAATTTGAGAGGAGCTGTCCTTAGTACGAGAGGACCGGGATGGACGCACCGCTGGTGTACCAGTTGTTCTGCCAAGGGCATCGCTGGGTAGCTATGTGCGGACGGGATAAGTGCTGAAAGCATCTAAGCATGAAGCCCCCCTCAAGATGAGATTTCCCATTCCGCAAGGAAGTAAGATCCCTGAAAGATGATCAGGTTGATAGGTCTGAGGTGGAAGTGTGGCGACACATGGAGCTGACAGATACTAATCGATCGAGGACTTAACCAA
>KSG66_00560
TTTGGTGGCGATAGCGAAGAGGTCACACCCGTTCCCATGCCGAACACGGAAGTTAAGCTCTTCAGCGCCGATGGTAGTCGGGGGTTTCCCCCTGTGAGAGTAGGACGCCGCCAAGC
>KSG66_00945
TTATCGGAGAGTTTGATCCTGGCTCAGGACGAACGCTGGCGGCGTGCCTAATACATGCAAGTCGAGCGGACAGATGGGAGCTTGCTCCCTGATGTTAGCGGCGGACGGGTGAGTAACACGTGGGTAACCTGCCTGTAAGACTGGGATAACTCCGGGAAACCGGGGCTAATACCGGATGGTTGTCTGAACCGCATGGTTCAGACATAAAAGGTGGCTTCGGCTACCACTTACAGATGGACCCGCGGCGCATTAGCTAGTTGGTGAGGTAACGGCTCACCAAGGCGACGATGCGTAGCCGACCTGAGAGGGTGATCGGCCACACTGGGACTGAGACACGGCCCAGACTCCTACGGGAGGCAGCAGTAGGGAATCTTCCGCAATGGACGAAAGTCTGACGGAGCAACGCCGCGTGAGTGATGAAGGTTTTCGGATCGTAAAGCTCTGTTGTTAGGGAAGAACAAGTGCCGTTCAAATAGGGCGGCGCCTTGACGGTACCTAACCAGAAAGCCACGGCTAACTACGTGCCAGCAGCCGCGGTAATACGTAGGTGGCAAGCGTTGTCCGGAATTATTGGGCGTAAAGGGCTCGCAGGCGGTTTCTTAAGTCTGATGTGAAAGCCCCCGGCTCAACCGGGGAGGGTCATTGGAAACTGGGGAACTTGAGTGCAGAAGAGGAGAGTGGAATTCCACGTGTAGCGGTGAAATGCGTAGAGATGTGGAGGAACACCAGTGGCGAAGGCGACTCTCTGGTCTGTAACTGACGCTGAGGAGCGAAAGCGTGGGGAGCGAACAGGATTAGATACCCTGGTAGTCCACGCCGTAAACGATGAGTGCTAAGTGTTAGGGGGTTTCCGCCCCTTAGTGCTGCAGCTAACGCATTAAGCACTCCGCCTGGGGAGTACGGTCGCAAGACTGAAACTCAAAGGAATTGACGGGGGCCCGCACAAGCGGTGGAGCATGTGGTTTAATTCGAAGCAACGCGAAGAACCTTACCAGGTCTTGACATCCTCTGACAATCCTAGAGATAGGATGTCCCCTTCGGGGGCAGAGTGACAGGTGGTGCATGGTTGTCGTCAGCTCGTGTCGTGAGATGTTGGGTTAAGTCCCGCAACGAGCGCAACCCTTGATCTTAGTTGCCAGCATTCAGTTGGGCACTCTAAGGTGACTGCCGGTGACAAACCGGAGGAAGGTGGGGATGACGTCAAATCATCATGCCCCTTATGACCTGGGCTACACACGTGCTACAATGGACAGAACAAAGGGCAGCGAAACCGCGAGGTTAAGCCAATCCCACAAATCTGTTCTCAGTTCGGATCGCAGTCTGCAACTCGACTGCGTGAAGCTGGAATCGCTAGTAATCGCGGATCAGCATGCCGCGGTGAATACGTTCCCGGGCCTTGTACACACCGCCCGTCACACCACGAGAGTTTGTAACACCCGAAGTCGGTGAGGTAACCTTTTAGGAGCCAGCCGCCGAAGGTGGGACAGATGATTGGGGTGAAGTCGTAACAAGGTAGCCGTATCGGAAGGTGCGGCTGGATCACCTCCTTT
>KSG66_00950
GGTTAAGTTAGAAAGGGCGCACGGTGGATGCCTTGGCACTAGGAGCCGATGAAGGACGGGACGAACACCGATATGCTTCGGGGAGCTGTAAGCAAGCTTTGATCCGGAGATTTCCGAATGGGGAAACCCACCACTCGTAATGGAGTGGTATCCATATCTGAATACATAGGATATGAGAAGGCAGACCCGGGGAACTGAAACATCTAAGTACCCGGAGGAAGAGAAAGCAAATGCGATTCCCTGAGTAGCGGCGAGCGAAACGGGACCAGCCCAAACCAAGAGGCTTGCCTCTTGGGGTTGTAGGACACTCTGTACGGAGTTACAAAGGAACGAGGTAGATGAAGAGGTCTGGAAAGGCCCGCCATAGAAGGTAACAGCCCTGTAGTCAAAACTTCGTTCTCTCCTGAGTGGATCCTGAGTACGGCGGAACACGTGAAATTCCGTCGGAATCCGGGAGGACCATCTCCCAAGGCTAAATACTCCCTAGTGACCGATAGTGAACCAGTACCGTGAGGGAAAGGTGAAAAGCACCCCGGAAGGGGAGTGAAAGAGATCCTGAAACCGTGTGCCTACAAGTAGTCAGAGCCCGTTAACGGGTGATGGCGTGCCTTTTGTAGAATGAACCGGCGAGTTACGATCCCGTGCAAGGTTAAGCAGAAGATGCGGAGCCGCAGCGAAAGCGAGTCTGAATAGGGCGAATTGAGTACGTGGTCGTAGACCCGAAACCAGGTGATCTACCCATGTCCAGGGTGAAGTTCAGGTAACACTGAATGGAGGCCCGAACCCACGCACGTTGAAAAGTGCGGGGATGAGGTGTGGGTAGGGGTGAAATGCCAATCGAACCTGGAGATAGCTGGTTCTCTCCGAAATAGCTTTAGGGCTAGCCTCAAGGTAAGAGTCTCGGAGGTAGAGCACTGATTGGACTAGGGGCCCCTACCGGGTTACCGAATTCAGTCAAACTCCGAATGCCGATGACTTATCCTTGGGAGTCAGACTGCGAGTGATAAGATCCGTAGTCGAAAGGGAAACAGCCCAGACCGCCAGCTAAGGTCCCAAAGTATACGTTAAGTGGAAAAGGATGTGGAGTTGCTTAGACAACCAGGATGTTGGCTTAGAAGCAGCCACCATTTAAAGAGTGCGTAATAGCTCACTGGTCGAGTGACTCTGCGCCGAAAATGTACCGGGGCTAAACGTATCACCGAAGCTGCGGACTGTTCTTCGAACAGTGGTAGGAGAGCGTTCTAAGGGCTGTGAAGCAAGACCGGAAGGACTTGTGGAGCGCTTAGAAGTGAGAATGCCGGTATGAGTAGCGAAAGAGGGGTGAGAATCCCCTCCACCGAATGCCTAAGGTTTCCTGAGGAAGGCTCGTCCGCTCAGGGTTAGTCGGGACCTAAGCCGAGGCCGAAAGGCGTAGGCGATGGATAACAGGTTGATATTCCTGTACCACCTCCTCACCATTTGAGCAATGGGGGGACGCAGGAGGATAGGGTAAGCGCGGTATTGGATATCCGCGTCCAAGCAGTTAGGCTGGGAAATAGGCAAATCCGTTTCCCGTGAAGGCTGAGCTGTGATGGCGAGCGAATTATAGTAGCGAAGTTCCTGATTCCACACTGCCAAGAAAAGCCTCTAGCGAGGTGAGAGGTGCCCGTACCGCAAACCGACACAGGTAGGCGAGGAGAGAATCCTAAGGTGATCGAGAGAACTCTCGTTAAGGAACTCGGCAAAATGACCCCGTAACTTCGGGAGAAGGGGTGCTCTGTTAGGGTGCAAGCCCGAGAGAGCCGCAGTGAATAGGCCCAGGCGACTGTTTAGCAAAAACACAGGTCTCTGCGAAGCCGTAAGGCGAAGTATAGGGGCTGACGCCTGCCCGGTGCTGGAAGGTTAAGAGGAGCGCTTAGCGTAAGCGAAGGTGCGAATTGAAGCCCCAGTAAACGGCGGCCGTAACTATAACGGTCCTAAGGTAGCGAAATTCCTTGTCGGGTAAGTTCCGACCCGCACGAAAGGCGCAACGATCTGGGCACTGTCTCAACGAGAGACTCGGTGAAATTATAGTACCTGTGAAGATGCAGGTTACCCGCGACAGGACGGAAAGACCCCGTGGAGCTTTACTGCAGCCTGATATTGAATGTTGGTACAGCTTGTACAGGATAGGTAGGAGCCTTGGAAACCGGAGCGCCAGCTTCGGTGGAGGCATCGGTGGGATACTACCCTGGCTGTATTGACCTTCTAACCCGCCGCCCTTATCGGGCGGGGAGACAGTGTCAGGTGGGCAGTTTGACTGGGGCGGTCGCCTCCTAAAAGGTAACGGAGGCGCCCAAAGGTTCCCTCAGAATGGTTGGAAATCATTCGCAGAGTGTAAAGGCACAAGGGAGCTTGACTGCGAGACCTACAAGTCGAGCAGGGACGAAAGTCGGGCTTAGTGATCCGGTGGTTCCGCATGGAAGGGCCATCGCTCAACGGATAAAAGCTACCCCGGGGATAACAGGCTTATCTCCCCCAAGAGTCCACATCGACGGGGAGGTTTGGCACCTCGATGTCGGCTCATCGCATCCTGGGGCTGTAGTCGGTCCCAAGGGTTGGGCTGTTCGCCCATTAAAGCGGTACGCGAGCTGGGTTCAGAACGTCGTGAGACAGTTCGGTCCCTATCCGTCGCGGGCGCAGGAAATTTGAGAGGAGCTGTCCTTAGTACGAGAGGACCGGGATGGACGCACCGCTGGTGTACCAGTTGTTCTGCCAAGGGCATCGCTGGGTAGCTATGTGCGGACGGGATAAGTGCTGAAAGCATCTAAGCATGAAGCCCCCCTCAAGATGAGATTTCCCATTCCGCAAGGAAGTAAGATCCCTGAAAGATGATCAGGTTGATAGGTCTGAGGTGGAAGTGTGGCGACACATGGAGCTGACAGATACTAATCGATCGAGGACTTAACCAA
>KSG66_00955
TTTGGTGGCGATAGCGAAGAGGTCACACCCGTTCCCATGCCGAACACGGAAGTTAAGCTCTTCAGCGCCGATGGTAGTCGGGGGTTTCCCCCTGTGAGAGTAGGACGCCGCCAAGC
>KSG66_00985
TTATCGGAGAGTTTGATCCTGGCTCAGGACGAACGCTGGCGGCGTGCCTAATACATGCAAGTCGAGCGGACAGATGGGAGCTTGCTCCCTGATGTTAGCGGCGGACGGGTGAGTAACACGTGGGTAACCTGCCTGTAAGACTGGGATAACTCCGGGAAACCGGGGCTAATACCGGATGGTTGTTTGAACCGCATGGTTCAGACATAAAAGGTGGCTTCGGCTACCACTTACAGATGGACCCGCGGCGCATTAGCTAGTTGGTGAGGTAACGGCTCACCAAGGCAACGATGCGTAGCCGACCTGAGAGGGTGATCGGCCACACTGGGACTGAGACACGGCCCAGACTCCTACGGGAGGCAGCAGTAGGGAATCTTCCGCAATGGACGAAAGTCTGACGGAGCAACGCCGCGTGAGTGATGAAGGTTTTCGGATCGTAAAGCTCTGTTGTTAGGGAAGAACAAGTGCCGTTCAAATAGGGCGGCACCTTGACGGTACCTAACCAGAAAGCCACGGCTAACTACGTGCCAGCAGCCGCGGTAATACGTAGGTGGCAAGCGTTGTCCGGAATTATTGGGCGTAAAGGGCTCGCAGGCGGTTTCTTAAGTCTGATGTGAAAGCCCCCGGCTCAACCGGGGAGGGTCATTGGAAACTGGGGAACTTGAGTGCAGAAGAGGAGAGTGGAATTCCACGTGTAGCGGTGAAATGCGTAGAGATGTGGAGGAACACCAGTGGCGAAGGCGACTCTCTGGTCTGTAACTGACGCTGAGGAGCGAAAGCGTGGGGAGCGAACAGGATTAGATACCCTGGTAGTCCACGCCGTAAACGATGAGTGCTAAGTGTTAGGGGGTTTCCGCCCCTTAGTGCTGCAGCTAACGCATTAAGCACTCCGCCTGGGGAGTACGGTCGCAAGACTGAAACTCAAAGGAATTGACGGGGGCCCGCACAAGCGGTGGAGCATGTGGTTTAATTCGAAGCAACGCGAAGAACCTTACCAGGTCTTGACATCCTCTGACAATCCTAGAGATAGGATGTCCCCTTCGGGGGCAGAGTGACAGGTGGTGCATGGTTGTCGTCAGCTCGTGTCGTGAGATGTTGGGTTAAGTCCCGCAACGAGCGCAACCCTTGATCTTAGTTGCCAGCATTCAGTTGGGCACTCTAAGGTGACTGCCGGTGACAAACCGGAGGAAGGTGGGGATGACGTCAAATCATCATGCCCCTTATGACCTGGGCTACACACGTGCTACAATGGACAGAACAAAGGGCAGCGAAACCGCGAGGTTAAGCCAATCCCACAAATCTGTTCTCAGTTCGGATCGCAGTCTGCAACTCGACTGCGTGAAGCTGGAATCGCTAGTAATCGCGGATCAGCATGCCGCGGTGAATACGTTCCCGGGCCTTGTACACACCGCCCGTCACACCACGAGAGTTTGTAACACCCGAAGTCGGTGAGGTAACCTTTTAGGAGCCAGCCGCCGAAGGTGGGACAGATGATTGGGGTGAAGTCGTAACAAGGTAGCCGTATCGGAAGGTGCGGCTGGATCACCTCCTTT
>KSG66_00990
GGTTAAGTTAGAAAGGGCGCACGGTGGATGCCTTGGCACTAGGAGCCGATGAAGGACGGGACGAACACCGATATGCTTCGGGGAGCTGTAAGCAAGCTTTGATCCGGAGATTTCCGAATGGGGAAACCCACCACTCGTAATGGAGTGGTATCCATATCTGAATACATAGGATATGAGAAGGCAGACCCGGGGAACTGAAACATCTAAGTACCCGGAGGAAGAGAAAGCAAATGCGATTCCCTGAGTAGCGGCGAGCGAAACGGGACCAGCCCAAACCAAGAGGCTTGCCTCTTGGGGTTGTAGGACACTCTGTACGGAGTTACAAAGGAACGAGGTAGATGAAGAGGTCTGGAAAGGCCCGCCATAGGAGGTAACAGCCCTGTAGTCAAAACTTCGTTCTCTCCTGAGTGGATCCTGAGTACGGCGGAACACGTGAAATTCCGTCGGAATCCGGGAGGACCATCTCCCAAGGCTAAATACTCCCTAGTGACCGATAGTGAACCAGTACCGTGAGGGAAAGGTGAAAAGCACCCCGGAAGGGGAGTGAAAGAGATCCTGAAACCGTGTGCCTACAAGTAGTCAGAGCCCGTTAATGGGTGATGGCGTGCCTTTTGTAGAATGAACCGGCGAGTTACGATCCCGTGCAAGGTTAAGCAGAAGATGCGGAGCCGCAGCGAAAGCGAGTCTGAATAGGGCGAATTGAGTACGTGGTCGTAGACCCGAAACCAGGTGATCTACCCATGTCCAGGGTGAAGTTCAGGTAACACTGAATGGAGGCCCGAACCCACGCACGTTGAAAAGTGCGGGGATGAGGTGTGGGTAGGGGTGAAATGCCAATCGAACCTGGAGATAGCTGGTTCTCTCCGAAATAGCTTTAGGGCTAGCCTCAAGGTAAGAGTCTCGGAGGTAGAGCACTGATTGGACTAGGGGCCCCTACCGGGTTACCGAATTCAGTCAAACTCCGAATGCCGATGACTTATCCTTGGGAGTCAGACTGCGAGTGATAAGATCCGTAGTCGAAAGGGAAACAGCCCAGACCGCCAGCTAAGGTCCCAAAGTATACGTTAAGTGGAAAAGGATGTGGAGTTGCTTAGACAACCAGGATGTTGGCTTAGAAGCAGCCACCATTTAAAGAGTGCGTAATAGCTCACTGGTCGAGTGACTCTGCGCCGAAAATGTACCGGGGCTAAACGTATCACCGAAGCTGCGGACTGTTCTTCGAACAGTGGTAGGAGAGCGTTCTAAGGGCTGTGAAGCAAGACCGGAAGGACTTGTGGAGCGCTTAGAAGTGAGAATGCCGGTATGAGTAGCGAAAGAGGGGTGAGAATCCCCTCCACCGAATGCCTAAGGTTTCCTGAGGAAGGCTCGTCCGCTCAGGGTTAGTCGGGACCTAAGCCGAGGCCGAAAGGCGTAGGCGATGGATAACAGGTTGATATTCCTGTACCACCTCCTCACCATTTGAGCAATGGGGGGACGCAGGAGGATAGGGTAAGCGCGGTATTGGATATCCGCGTCCAAGCAGTTAGGCTGGGAAATAGGCAAATCCGTTTCCCGTGAAGGCTGAGCTGTGATGGCGAGCGAATTATAGTAGCGAAGTTCCTGATTCCACACTGCCAAGAAAAGCCTCTAGCGAGGTGAGAGGTGCCCGTACCGCAAACCGACACAGGTAGGCGAGGAGAGAATCCTAAGGTGATCGAGAGAACTCTCGTTAAGGAACTCGGCAAAATGACCCCGTAACTTCGGGAGAAGGGGTGCTCTGTTAGGGTGCAAGCCCGAGAGAGCCGCAGTGAATAGGCCCAGGCGACTGTTTAGCAAAAACACAGGTCTCTGCGAAGCCGTAAGGCGAAGTATAGGGGCTGACGCCTGCCCGGTGCTGGAAGGTTAAGAGGAGCGCTTAGCGTAAGCGAAGGTGCGAATTGAAGCCCCAGTAAACGGCGGCCGTAACTATAACGGTCCTAAGGTAGCGAAATTCCTTGTCGGGTAAGTTCCGACCCGCACGAAAGGCGCAACGATCTGGGCACTGTCTCAACGAGAGACTCGGTGAAATTATAGTACCTGTGAAGATGCAGGTTACCCGCGACAGGACGAAAAGACCCCGTGGAGCTTTACTGCAGCCTGATATTGAATGTTGGTACAGCTTGTACAGGATAGGTAGGAGCCTTGGAAACCGGAGCGCCAGCTTCGGTGGAGGCATCGGTGGGATACTACCCTGGCTGTATTGACCTTCTAACCCGCCGCCCTTATCGGGCGGGGAGACAGTGTCAGGTGGGCAGTTTGACTGGGGCGGTCGCCTCCTAAAAGGTAACGGAGGCGCCCAAAGGTTCCCTCAGAATGGTTGGAAATCATTCGCAGAGTGTAAAGGCACAAGGGAGCTTGACTGCGAGACCTACAAGTCGAGCAGGGACGAAAGTCGGGCTTAGTGATCCGGTGGTTCCGCATGGAAGGGCCATCGCTCAACGGATAAAAGCTACCCCGGGGATAACAGGCTTATCTCCCCCAAGAGTCCACATCGACGGGGAGGTTTGGCACCTCGATGTCGGCTCATCGCATCCTGGGGCTGTAGTCGGTCCCAAGGGTTGGGCTGTTCGCCCATTAAAGCGGTACGCGAGCTGGGTTCAGAACGTCGTGAGACAGTTCGGTCCCTATCCGTCGCGGGCGCAGGAAATTTGAGAGGAGCTGTCCTTAGTACGAGAGGACCGGGATGGACGCACCGCTGGTGTACCAGTTGTTCTGCCAAGGGCATCGCTGGGTAGCTATGTGCGGACGGGATAAGTGCTGAAAGCATCTAAGCATGAAGCCCCCCTCAAGATGAGATTTCCCATTCCGCAAGGAAGTAAGATCCCTGAAAGATGATCAGGTTGATAGGTCTGAGGTGGAAGTGTGGCGACACATGGAGCTGACAGATACTAATCGATCGAGGACTTAACCAA
>KSG66_00995
TTTGGTGGCGATAGCGAAGAGGTCACACCCGTTCCCATGCCGAACACGGAAGTTAAGCTCTTCAGCGCCGATGGTAGTCGGGGGTTTCCCCCTGTGAGAGTAGGACGCCGCCAAGC
>KSG66_03075
TTATCGGAGAGTTTGATCCTGGCTCAGGACGAACGCTGGCGGCGTGCCTAATACATGCAAGTCGAGCGGACAGACGGGAGCTTGCTCCCTGATGTTAGCGGCGGACGGGTGAGTAACACGTGGGTAACCTGCCTGTAAGACTGGGATAACTCCGGGAAACCGGGGCTAATACCGGATGGTTGTCTGAACCGCATGGTTCAGACATAAAAGGTGGCTTCGGCTACCACTTACAGATGGACCCGCGGCGCATTAGCTAGTTGGTGAGGTAACGGCTCACCAAGGCAACGATGCGTAGCCGACCTGAGAGGGTGATCGGCCACACTGGGACTGAGACACGGCCCAGACTCCTACGGGAGGCAGCAGTAGGGAATCTTCCGCAATGGACGAAAGTCTGACGGAGCAACGCCGCGTGAGTGATGAAGGTTTTCGGATCGTAAAGCTCTGTTGTTAGGGAAGAACAAGTGCCGTTCAAATAGGGCGGCACCTTGACGGTACCTAACCAGAAAGCCACGGCTAACTACGTGCCAGCAGCCGCGGTAATACGTAGGTGGCAAGCGTTGTCCGGAATTATTGGGCGTAAAGGGCTCGCAGGCGGTTTCTTAAGTCTGATGTGAAAGCCCCCGGCTCAACCGGGGAGGGTCATTGGAAACTGGGGAACTTGAGTGCAGAAGAGGAGAGTGGAATTCCACGTGTAGCGGTGAAATGCGTAGAGATGTGGAGGAACACCAGTGGCGAAGGCGACTCTCTGGTCTGTAACTGACGCTGAGGAGCGAAAGCGTGGGGAGCGAACAGGATTAGATACCCTGGTAGTCCACGCCGTAAACGATGAGTGCTAAGTGTTAGGGGGTTTCCGCCCCTTAGTGCTGCAGCTAACGCATTAAGCACTCCGCCTGGGGAGTACGGTCGCAAGACTGAAACTCAAAGGAATTGACGGGGGCCCGCACAAGCGGTGGAGCATGTGGTTTAATTCGAAGCAACGCGAAGAACCTTACCAGGTCTTGACATCCTCTGACAATCCTAGAGATAGGACGTCCCCTTCGGGGGCAGAGTGACAGGTGGTGCATGGTTGTCGTCAGCTCGTGTCGTGAGATGTTGGGTTAAGTCCCGCAACGAGCGCAACCCTTGATCTTAGTTGCCAGCATTCAGTTGGGCACTCTAAGGTGACTGCCGGTGACAAACCGGAGGAAGGTGGGGATGACGTCAAATCATCATGCCCCTTATGACCTGGGCTACACACGTGCTACAATGGACAGAACAAAGGGCAGCGAAACCGCGAGGTTAAGCCAATCCCACAAATCTGTTCTCAGTTCGGATCGCAGTCTGCAACTCGACTGCGTGAAGCTGGAATCGCTAGTAATCGCGGATCAGCATGCCGCGGTGAATACGTTCCCGGGCCTTGTACACACCGCCCGTCACACCACGAGAGTTTGTAACACCCGAAGTCGGTGAGGTAACCTTTATGGAGCCAGCCGCCGAAGGTGGGACAGATGATTGGGGTGAAGTCGTAACAAGGTAGCCGTATCGGAAGGTGCGGCTGGATCACCTCCTTT
>KSG66_03080
GGTTAAGTTAGAAAGGGCGCACGGTGGATGCCTTGGCACTAGGAGCCGATGAAGGACGGGACGAACACCGATATGCTTCGGGGAGCTGTAAGCAAGCTTTGATCCGGAGATTTCCGAATGGGGAAACCCACCACTCGTAATGGAGTGGTATCCATATCTGAATACATAGGATATGAGAAGGCAGACCCGGGGAACTGAAACATCTAAGTACCCGGAGGAAGAGAAAGCAAATGCGATTCCCTGAGTAGCGGCGAGCGAAACGGGACCAGCCCAAACCAAGAGGCTTGCCTCTTGGGGTTGTAGGACACTCTGTACGGAGTTACAAAGGAACGAGGTAGATGAAGAGGTCTGGAAAGGCCCGCCATAGAAGGTAACAGCCCTGTAGTCAAAACTTCGTTCTCTCCTGAGTGGATCCTGAGTACGGCGGAACACGTGAAATTCCGTCGGAATCCGGGAGGACCATCTCCCAAGGCTAAATACTCCCTAGTGACCGATAGTGAACCAGTACCGTGAGGGAAAGGTGAAAAGCACCCCGGAAGGGGAGTGAAAGAGATCCTGAAACCGTGTGCCTACAAGTAGTCAGAGCCCGTTAACGGGTGATGGCGTGCCTTTTGTAGAATGAACCGGCGAGTTACGATCCCGTGCAAGGTTAAGCAGAAGATGCGGAGCCGCAGCGAAAGCGAGTCTGAATAGGGCGAATTGAGTACGTGGTCGTAGACCCGAAACCAGGTGATCTACCCATGTCCAGGGTGAAGTTCAGGTAACACTGAATGGAGGCCCGAACCCACGCACGTTGAAAAGTGCGGGGATGAGGTGTGGGTAGGGGTGAAATGCCAATCGAACCTGGAGATAGCTGGTTCTCTCCGAAATAGCTTTAGGGCTAGCCTCAAGGTAAGAGTCTCGGAGGTAGAGCACTGATTGGACTAGGGGCCCCTACCGGGTTACCGAATTCAGTCAAACTCCGAATGCCGATGACTTATCCTTGGGAGTCAGACTGCGAGTGATAAGATCCGTAGTCGAAAGGGAAACAGCCCAGACCGCCAGCTAAGGTCCCAAAGTATACGTTAAGTGGAAAAGGATGTGGAGTTGCTTAGACAACCAGGATGTTGGCTTAGAAGCAGCCACCATTTAAAGAGTGCGTAATAGCTCACTGGTCGAGTGACTCTGCGCCGAAAATGTACCGGGGCTAAACGTATCACCGAAGCTGCGGACTGTTCTTCGAACAGTGGTAGGAGAGCGTTCTAAGGGCTGTGAAGCAAGACCGGAAGGACTTGTGGAGCGCTTAGAAGTGAGAATGCCGGTATGAGTAGCGAAAGAGGGGTGAGAATCCCCTCCACCGAATGCCTAAGGTTTCCTGAGGAAGGCTCGTCCGCTCAGGGTTAGTCGGGACCTAAGCCGAGGCCGAAAGGCGTAGGCGATGGATAACAGGTTGATATTCCTGTACCACCTCCTCACCATTTGAGCAATGGGGGGACGCAGGAGGATAGGGTAAGCGCGGTATTGGATATCCGCGTCCAAGCAGTTAGGCTGGGAAATAGGCAAATCCGTTTCCCGTGAAGGCTGAGCTGTGATGGCGAGCGAATTATAGTAGCGAAGTTCCTGATTCCACACTGCCAAGAAAAGCCTCTAGCGAGGTGAGAGGTGCCCGTACCGCAAACCGACACAGGTAGGCGAGGAGAGAATCCTAAGGTGATCGAGAGAACTCTCGTTAAGGAACTCGGCAAAATGACCCCGTAACTTCGGGAGAAGGGGTGCTCTGTTAGGGTGCAAGCCCGAGAGAGCCGCAGTGAATAGGCCCAGGCGACTGTTTAGCAAAAACACAGGTCTCTGCGAAGCCGTAAGGCGAAGTATAGGGGCTGACGCCTGCCCGGTGCTGGAAGGTTAAGAGGAGCGCTTAGCGTAAGCGAAGGTGCGAATTGAAGCCCCAGTAAACGGCGGCCGTAACTATAACGGTCCTAAGGTAGCGAAATTCCTTGTCGGGTAAGTTCCGACCCGCACGAAAGGCGCAACGATCTGGGCACTGTCTCAACGAGAGACTCGGTGAAATTATAGTACCTGTGAAGATGCAGGTTACCCGCGACAGGACGGAAAGACCCCGTGGAGCTTTACTGCAGCCTGATATTGAATGTTGGTACAGCTTGTACAGGATAGGTAGGAGCCTTGGAAACCGGAGCGCCAGCTTCGGTGGAGGCATCGGTGGGATACTACCCTGGCTGTATTGACCTTCTAACCCGCCGCCCTTATCGGGCGGGGAGACAGTGTCAGGTGGGCAGTTTGACTGGGGCGGTCGCCTCCTAAAAGGTAACGGAGGCGCCCAAAGGTTCCCTCAGAATGGTTGGAAATCATTCGCAGAGTGTAAAGGCACAAGGGAGCTTGACTGCGAGACCTACAAGTCGAGCAGGGACGAAAGTCGGGCTTAGTGATCCGGTGGTTCCGCATGGAAGGGCCATCGCTCAACGGATAAAAGCTACCCCGGGGATAACAGGCTTATCTCCCCCAAGAGTCCACATCGACGGGGAGGTTTGGCACCTCGATGTCGGCTCATCGCATCCTGGGGCTGTAGTCGGTCCCAAGGGTTGGGCTGTTCGCCCATTAAAGCGGTACGCGAGCTGGGTTCAGAACGTCGTGAGACAGTTCGGTCCCTATCCGTCGCGGGCGCAGGAAATTTGAGAGGAGCTGTCCTTAGTACGAGAGGACCGGGATGGACGCACCGCTGGTGTACCAGTTGTTCTGCCAAGGGCATCGCTGGGTAGCTATGTGCGGACGGGATAAGTGCTGAAAGCATCTAAGCATGAAGCCCCCCTCAAGATGAGATTTCCCATTCCGCAAGGAAGTAAGATCCCTGAAAGATGATCAGGTTGATAGGTCTGAGGTGGAAGTGTGGCGACACATGGAGCTGACAGATACTAATCGATCGAGGACTTAACCAA
>KSG66_03085
TTTGGTGGCGATAGCGAAGAGGTCACACCCGTTCCCATGCCGAACACGGAAGTTAAGCTCTTCAGCGCCGATGGTAGTCGGGGGTTTCCCCCTGTGAGAGTAGGACGCCGCCAAGC
>KSG66_04325
TTATCGGAGAGTTTGATCCTGGCTCAGGACGAACGCTGGCGGCGTGCCTAATACATGCAAGTCGAGCGGACAGATGGGAGCTTGCTCCCTGATGTTAGCGGCGGACGGGTGAGTAACACGTGGGTAACCTGCCTGTAAGACTGGGATAACTCCGGGAAACCGGGGCTAATACCGGATGGTTGTTTGAACCGCATGGTTCAGACATAAAAGGTGGCTTCGGCTACCACTTACAGATGGACCCGCGGCGCATTAGCTAGTTGGTGAGGTAACGGCTCACCAAGGCGACGATGCGTAGCCGACCTGAGAGGGTGATCGGCCACACTGGGACTGAGACACGGCCCAGACTCCTACGGGAGGCAGCAGTAGGGAATCTTCCGCAATGGACGAAAGTCTGACGGAGCAACGCCGCGTGAGTGATGAAGGTTTTCGGATCGTAAAGCTCTGTTGTTAGGGAAGAACAAGTGCCGTTCAAATAGGGCGGCACCTTGACGGTACCTAACCAGAAAGCCACGGCTAACTACGTGCCAGCAGCCGCGGTAATACGTAGGTGGCAAGCGTTGTCCGGAATTATTGGGCGTAAAGGGCTCGCAGGCGGTTTCTTAAGTCTGATGTGAAAGCCCCCGGCTCAACCGGGGAGGGTCATTGGAAACTGGGGAACTTGAGTGCAGAAGAGGAGAGTGGAATTCCACGTGTAGCGGTGAAATGCGTAGAGATGTGGAGGAACACCAGTGGCGAAGGCGACTCTCTGGTCTGTAACTGACGCTGAGGAGCGAAAGCGTGGGGAGCGAACAGGATTAGATACCCTGGTAGTCCACGCCGTAAACGATGAGTGCTAAGTGTTAGGGGGTTTCCGCCCCTTAGTGCTGCAGCTAACGCATTAAGCACTCCGCCTGGGGAGTACGGTCGCAAGACTGAAACTCAAAGGAATTGACGGGGGCCCGCACAAGCGGTGGAGCATGTGGTTTAATTCGAAGCAACGCGAAGAACCTTACCAGGTCTTGACATCCTCTGACAATCCTGGAGATAGGACGTCCCCTTCGGGGGCAGAGTGACAGGTGGTGCATGGTTGTCGTCAGCTCGTGTCGTGAGATGTTGGGTTAAGTCCCGCAACGAGCGCAACCCTTGATCTTAGTTGCCAGCATTCAGTTGGGCACTCTAAGGTGACTGCCGGTGACAAACCGGAGGAAGGTGGGGATGACGTCAAATCATCATGCCCCTTATGACCTGGGCTACACACGTGCTACAATGGACAGAACAAAGGGCAGCGAAACCGCGAGGTTAAGCCAATCCCACAAATCTGTTCTCAGTTCGGATCGCAGTCTGCAACTCGACTGCGTGAAGCTGGAATCGCTAGTAATCGCGGATCAGCATGCCGCGGTGAATACGTTCCCGGGCCTTGTACACACCGCCCGTCACACCACGAGAGTTTGTAACACCCGAAGTCGGTGAGGTAACCTTTTAGGAGCCAGCCGCCGAAGGTGGGACAGATGATTGGGGTGAAGTCGTAACAAGGTAGCCGTATCGGAAGGTGCGGCTGGATCACCTCCTTT
>KSG66_04330
GGTTAAGTTAGAAAGGGCGCACGGTGGATGCCTTGGCACTAGGAGCCGATGAAGGACGGGACGAACACCGATATGCTTCGGGGAGCTGTAAGCAAGCTTTGATCCGGAGATTTCCGAATGGGGAAACCCACCACTCGTAATGGAGTGGTATCCATATCTGAATACATAGGATATGAGAAGGCAGACCCGGGGAACTGAAACATCTAAGTACCCGGAGGAAGAGAAAGCAAATGCGATTCCCTGAGTAGCGGCGAGCGAAACGGGACCAGCCCAAACCAAGAGGCTTGCCTCTTGGGGTTGTAGGACACTCTGTACGGAGTTACAAAGGAACGAGGTAGATGAAGAGGTCTGGAAAGGCCCGCCATAGAAGGTAACAGCCCTGTAGTCAAAACTTCGTTCTCTCCTGAGTGGATCCTGAGTACGGCGGAACACGTGAAATTCCGTCGGAATCCGGGAGGACCATCTCCCAAGGCTAAATACTCCCTAGTGACCGATAGTGAACCAGTACCGTGAGGGAAAGGTGAAAAGCACCCCGGAAGGGGAGTGAAAGAGATCCTGAAACCGTGTGCCTACAAGTAGTCAGAGCCCGTTAACGGGTGATGGCGTGCCTTTTGTAGAATGAACCGGCGAGTTACGATCCCGTGCAAGGTTAAGCAGAAGATGCGGAGCCGCAGCGAAAGCGAGTCTGAATAGGGCGAATTGAGTACGTGGTCGTAGACCCGAAACCAGGTGATCTACCCATGTCCAGGGTGAAGTTCAGGTAACACTGAATGGAGGCCCGAACCCACGCACGTTGAAAAGTGCGGGGATGAGGTGTGGGTAGGGGTGAAATGCCAATCGAACCTGGAGATAGCTGGTTCTCTCCGAAATAGCTTTAGGGCTAGCCTCAAGGTAAGAGTCTCGGAGGTAGAGCACTGATTGGACTAGGGGCCCCTACCGGGTTACCGAATTCAGTCAAACTCCGAATGCCGATGACTTATCCTTGGGAGTCAGACTGCGAGTGATAAGATCCGTAGTCGAAAGGGAAACAGCCCAGACCGCCAGCTAAGGTCCCAAAGTATACGTTAAGTGGAAAAGGATGTGGAGTTGCTTAGACAACCAGGATGTTGGCTTAGAAGCAGCCACCATTTAAAGAGTGCGTAATAGCTCACTGGTCGAGTGACTCTGCGCCGAAAATGTACCGGGGCTAAACGTATCACCGAAGCTGCGGACTGTTCTTCGAACAGTGGTAGGAGAGCGTTCTAAGGGCTGTGAAGCAAGACCGGAAGGACTTGTGGAGCGCTTAGAAGTGAGAATGCCGGTATGAGTAGCGAAAGAGGGGTGAGAATCCCCTCCACCGAATGCCTAAGGTTTCCTGAGGAAGGCTCGTCCGCTCAGGGTTAGTCGGGACCTAAGCCGAGGCCGAAAGGCGTAGGCGATGGATAACAGGTTGATATTCCTGTACCACCTCCTCACCATTTGAGCAATGGGGGGACGCAGGAGGATAGGGTAAGCGCGGTATTGGATATCCGCGTCCAAGCAGTTAGGCTGGGAAATAGGCAAATCCGTTTCCCGTGAAGGCTGAGCTGTGATGGCGAGCGAATTATAGTAGCGAAGTTCCTGATTCCACACTGCCAAGAAAAGCCTCTAGCGAGGTGAGAGGTGCCCGTACCGCAAACCGACACAGGTAGGCGAGGAGAGAATCCTAAGGTGATCGAGAGAACTCTCGTTAAGGAACTCGGCAAAATGACCCCGTAACTTCGGGAGAAGGGGTGCTCTGTTAGGGTGCAAGCCCGAGAGAGCCGCAGTGAATAGGCCCAGGCGACTGTTTAGCAAAAACACAGGTCTCTGCGAAGCCGTAAGGCGAAGTATAGGGGCTGACGCCTGCCCGGTGCTGGAAGGTTAAGAGGAGCGCTTAGCGTAAGCGAAGGTGCGAATTGAAGCCCCAGTAAACGGCGGCCGTAACTATAACGGTCCTAAGGTAGCGAAATTCCTTGTCGGGTAAGTTCCGACCCGCACGAAAGCGCAGAACGCGCAACGATCTGGGCACTGTCTCAACGAGAGACTCGGTGAAATTATAGTACCTGTGAAGATGCAGGTTACCCGCGACAGGACGGAAAGACCCCGTGGAGCTTTACTGCAGCCTGATATTGAATGTTGGTACAGCTTGTACAGGATAGGTAGGAGCCTTGGAAACCGGAGCGCCAGCTTCGGTGGAGGCATCGGTGGGATACTACCCTGGCTGTATTGACCTTCTAACCCGCCGCCCTTATCGGGCGGGGAGACAGTGTCAGGTGGGCAGTTTGACTGGGGCGGTCGCCTCCTAAAAGGTAACGGAGGCGCCCAAAGGTTCCCTCAGAATGGTTGGAAATCATTCGCAGAGTGTAAAGGCACAAGGGAGCTTGACTGCGAGACCTACAAGTCGAGCAGGGACGAAAGTCGGGCTTAGTGATCCGGTGGTTCCGCATGGAAGGGCCATCGCTCAACGGATAAAAGCTACCCCGGGGATAACAGGCTTATCTCCCCCAAGAGTCCACATCGACGGGGAGGTTTGGCACCTCGATGTCGGCTCATCGCATCCTGGGGCTGTAGTCGGTCCCAAGGGTTGGGCTGTTCGCCCATTAAAGCGGTACGCGAGCTGGGTTCAGAACGTCGTGAGACAGTTCGGTCCCTATCCGTCGCGGGCGCAGGAAATTTGAGAGGAGCTGTCCTTAGTACGAGAGGACCGGGATGGACGCACCGCTGGTGTACCAGTTGTTCTGCCAAGGGCATCGCTGGGTAGCTATGTGCGGACGGGATAAGTGCTGAAAGCATCTAAGCATGAAGCCCCCCTCAAGATGAGATTTCCCATTCCGCAAGGAAGTAAGATCCCTGAAAGATGATCAGGTTGATAGGTCTGAGGTGGAAGTGTGGCGACACATGGAGCTGACAGATACTAATCGATCGAGGACTTAACCAA
>KSG66_04335
TCTGGTGATGATGGCGAAGAGGTCACACCCGTTCCCATGCCGAACACGGAAGTTAAGCTCTTCAGCGCCGATGGTAGTCGGGGGTTTCCCCCTGTGAGAGTAGGACATCGCCAGGC
>KSG66_14325
TTTGGTGGCGATAGCGAAGAGGTCACACCCGTTCCCATGCCGAACACGGAAGTTAAGCTCTTCAGCGCCGATGGTAGTCGGGGGTTTCCCCCTGTGAGAGTAGGACGCCGCCAAGC
>KSG66_14330
GGTTAAGTTAGAAAGGGCGCACGGTGGATGCCTTGGCACTAGGAGCCGATGAAGGACGGGACGAACACCGATATGCTTCGGGGAGCTGTAAGCAAGCTTTGATCCGGAGATTTCCGAATGGGGAAACCCACCACTCGTAATGGAGTGGTATCCATATCTGAATACATAGGATATGAGAAGGCAGACCCGGGGAACTGAAACATCTAAGTACCCGGAGGAAGAGAAAGCAAATGCGATTCCCTGAGTAGCGGCGAGCGAAACGGGACCAGCCCAAACCAAGAGGCTTGCCTCTTGGGGTTGTAGGACACTCTGTACGGAGTTACAAAGGAACGAGGTAGATGAAGAGGTCTGGAAAGGCCCGCCATAGAAGGTAACAGCCCTGTAGTCAAAACTTCGTTCTCTCCTGAGTGGATCCTGAGTACGGCGGAACACGTGAAATTCCGTCGGAATCCGGGAGGACCATCTCCCAAGGCTAAATACTCCCTAGTGACCGATAGTGAACCAGTACCGTGAGGGAAAGGTGAAAAGCACCCCGGAAGGGGAGTGAAAGAGATCCTGAAACCGTGTGCCTACAAGTAGTCAGAGCCCGTTAATGGGTGATGGCGTGCCTTTTGTAGAATGAACCGGCGAGTTACGATCCCGTGCAAGGTTAAGCAGAAGATGCGGAGCCGCAGCGAAAGCGAGTCTGAATAGGGCGAATTGAGTACGTGGTCGTAGACCCGAAACCAGGTGATCTACCCATGTCCAGGGTGAAGTTCAGGTAACACTGAATGGAGGCCCGAACCCACGCACGTTGAAAAGTGCGGGGATGAGGTGTGGGTAGGGGTGAAATGCCAATCGAACCTGGAGATAGCTGGTTCTCTCCGAAATAGCTTTAGGGCTAGCCTCAAGGTAAGAGTCTCGGAGGTAGAGCACTGATTGGACTAGGGGCCCCTACCGGGTTACCGAATTCAGTCAAACTCCGAATGCCGATGACTTATCCTTGGGAGTCAGACTGCGAGTGATAAGATCCGTAGTCGAAAGGGAAACAGCCCAGACCGCCAGCTAAGGTCCCAAAGTATACGTTAAGTGGAAAAGGATGTGGAGTTGCTTAGACAACCAGGATGTTGGCTTAGAAGCAGCCACCATTTAAAGAGTGCGTAATAGCTCACTGGTCGAGTGACTCTGCGCCGAAAATGTACCGGGGCTAAACGTATCACCGAAGCTGCGGACTGTTCTTCGAACAGTGGTAGGAGAGCGTTCTAAGGGCTGTGAAGCAAGACCGGAAGGACTTGTGGAGCGCTTAGAAGTGAGAATGCCGGTATGAGTAGCGAAAGAGGGGTGAGAATCCCCTCCACCGAATGCCTAAGGTTTCCTGAGGAAGGCTCGTCCGCTCAGGGTTAGTCGGGACCTAAGCCGAGGCCGAAAGGCGTAGGCGATGGATAACAGGTTGATATTCCTGTACCACCTCCTCACCATTTGAGCAATGGGGGGACGCAGGAGGATAGGGTAAGCGCGGTATTGGATATCCGCGTCCAAGCAGTTAGGCTGGGAAATAGGCAAATCCGTTTCCCGTGAAGGCTGAGCTGTGATGGCGAGCGAATTATAGTAGCGAAGTTCCTGATTCCACACTGCCAAGAAAAGCCTCTAGCGAGGTGAGAGGTGCCCGTACCGCAAACCGACACAGGTAGGCGAGGAGAGAATCCTAAGGTGATCGAGAGAACTCTCGTTAAGGAACTCGGCAAAATGACCCCGTAACTTCGGGAGAAGGGGTGCTCTGTTAGGGTGCAAGCCCGAGAGAGCCGCAGTGAATAGGCCCAGGCGACTGTTTAGCAAAAACACAGGTCTCTGCGAAGCCGTAAGGCGAAGTATAGGGGCTGACGCCTGCCCGGTGCTGGAAGGTTAAGAGGAGCGCTTAGCGTAAGCGAAGGTGCGAATTGAAGCCCCAGTAAACGGCGGCCGTAACTATAACGGTCCTAAGGTAGCGAAATTCCTTGTCGGGTAAGTTCCGACCCGCACGAAAGGCGCAACGATCTGGGCACTGTCTCAACGAGAGACTCGGTGAAATTATAGTACCTGTGAAGATGCAGGTTACCCGCGACAGGACGGAAAGACCCCGTGGAGCTTTACTGCAGCCTGATATTGAATGTTGGTACAGCTTGTACAGGATAGGTAGGAGCCTTGGAAACCGGAGCGCCAGCTTCGGTGGAGGCATCGGTGGGATACTACCCTGGCTGTATTGACCTTCTAACCCGCCGCCCTTATCGGGCAGGGAGACAGTGTCAGGTGGGCAGTTTGACTGGGGCGGTCGCCTCCTAAAAGGTAACGGAGGCGCCCAAAGGTTCCCTCAGAATGGTTGGAAATCATTCGCAGAGTGTAAAGGCACAAGGGAGCTTGACTGCGAGACCTACAAGTCGAGCAGGGACGAAAGTCGGGCTTAGTGATCCGGTGGTTCCGCATGGAAGGGCCATCGCTCAACGGATAAAAGCTACCCCGGGGATAACAGGCTTATCTCCCCCAAGAGTCCACATCGACGGGGAGGTTTGGCACCTCGATGTCGGCTCATCGCATCCTGGGGCTGTAGTCGGTCCCAAGGGTTGGGCTGTTCGCCCATTAAAGCGGTACGCGAGCTGGGTTCAGAACGTCGTGAGACAGTTCGGTCCCTATCCGTCGCGGGCGCAGGAAATTTGAGAGGAGCTGTCCTTAGTACGAGAGGACCGGGATGGACGCACCGCTGGTGTACCAGTTGTTCTGCCAAGGGCATCGCTGGGTAGCTATGTGCGGACGGGATAAGTGCTGAAAGCATCTAAGCATGAAGCCCCCCTCAAGATGAGATTTCCCATTCCGCAAGGAAGTAAGATCCCTGAAAGATGATCAGGTTGATAGGTCTGAGGTGGAAGTGTGGCGACACATGGAGCTGACAGATACTAATCGATCGAGGACTTAACCAA
>KSG66_14335
TTATCGGAGAGTTTGATCCTGGCTCAGGACGAACGCTGGCGGCGTGCCTAATACATGCAAGTCGAGCGGACAGATGGGAGCTTGCTCCCTGATGTTAGCGGCGGACGGGTGAGTAACACGTGGGTAACCTGCCTGTAAGACTGGGATAACTCCGGGAAACCGGGGCTAATACCGGATGGTTGTCTGAATCGCATGGTTCAGACATAAAAGGTGGCTTCGGCTACCACTTACAGATGGACCCGCGGCGCATTAGCTAGTTGGTGAGGTAACGGCTCACCAAGGCGACGATGCGTAGCCGACCTGAGAGGGTGATCGGCCACACTGGGACTGAGACACGGCCCAGACTCCTACGGGAGGCAGCAGTAGGGAATCTTCCGCAATGGACGAAAGTCTGACGGAGCAACGCCGCGTGAGTGATGAAGGTTTTCGGATCGTAAAGCTCTGTTGTTAGGGAAGAACAAGTGCCGTTCAAATAGGGCGGCACCTTGACGGTACCTAACCAGAAAGCCACGGCTAACTACGTGCCAGCAGCCGCGGTAATACGTAGGTGGCAAGCGTTGTCCGGAATTATTGGGCGTAAAGGGCTCGCAGGCGGTTTCTTAAGTCTGATGTGAAAGCCCCCGGCTCAACCGGGGAGGGTCATTGGAAACTGGGGAACTTGAGTGCAGAAGAGGAGAGTGGAATTCCACGTGTAGCGGTGAAATGCGTAGAGATGTGGAGGAACACCAGTGGCGAAGGCGACTCTCTGGTCTGTAACTGACGCTGAGGAGCGAAAGCGTGGGGAGCGAACAGGATTAGATACCCTGGTAGTCCACGCCGTAAACGATGAGTGCTAAGTGTTAGGGGGTTTCCGCCCCTTAGTGCTGCAGCTAACGCATTAAGCACTCCGCCTGGGGAGTACGGTCGCAAGACTGAAACTCAAAGGAATTGACGGGGGCCCGCACAAGCGGTGGAGCATGTGGTTTAATTCGAAGCAACGCGAAGAACCTTACCAGGTCTTGACATCCTCTGACAATCCTAGAGATAGGACGTCCCCTTCGGGGGCAGAGTGACAGGTGGTGCATGGTTGTCGTCAGCTCGTGTCGTGAGATGTTGGGTTAAGTCCCGCAACGAGCGCAACCCTTGATCTTAGTTGCCAGCATTCAGTTGGGCACTCTAAGGTGACTGCCGGTGACAAACCGGAGGAAGGTGGGGATGACGTCAAATCATCATGCCCCTTATGACCTGGGCTACACACGTGCTACAATGGACAGAACAAAGGGCAGCGAAACCGCGAGGTTAAGCCAATCCCACAAATCTGTTCTCAGTTCGGATCGCAGTCTGCAACTCGACTGCGTGAAGCTGGAATCGCTAGTAATCGCGGATCAGCATGCCGCGGTGAATACGTTCCCGGGCCTTGTACACACCGCCCGTCACACCACGAGAGTTTGTAACACCCGAAGTCGGTGAGGTAACCTTTATGGAGCCAGCCGCCGAAGGTGGGACAGATGATTGGGGTGAAGTCGTAACAAGGTAGCCGTATCGGAAGGTGCGGCTGGATCACCTCCTTT
