# Supplementary material for: Isolation, identification, and whole-genome sequencing of high-yield protease bacteria from Daqu of ZhangGong Laojiu
Source: PLoS One. 2022 Apr 26;17(4):e0264677. doi: 10.1371/journal.pone.0264677 (PMC9041807; doi:10.1371/journal.pone.0264677)
Supplement: S1 Raw data — (ZIP) [file pone.0264677.s002.zip › Raw data/GDD20120317-1_Bacillus_velezensis_Genome_result/3_Component/ncRNA/Bac.rRNA.xls]

ID	Contig	Start	End	Strand	Type
rRNA_001	CP077106	9350	10900	+	16S_rRNA
rRNA_002	CP077106	11250	14179	+	23S_rRNA
rRNA_003	CP077106	14230	14345	+	5S_rRNA
rRNA_004	CP077106	31088	32634	+	16S_rRNA
rRNA_005	CP077106	32984	35913	+	23S_rRNA
rRNA_006	CP077106	35964	36079	+	5S_rRNA
rRNA_007	CP077106	91120	92669	+	16S_rRNA
rRNA_008	CP077106	92845	95771	+	23S_rRNA
rRNA_009	CP077106	95822	95937	+	5S_rRNA
rRNA_010	CP077106	96942	98491	+	16S_rRNA
rRNA_011	CP077106	98667	101596	+	23S_rRNA
rRNA_012	CP077106	101647	101762	+	5S_rRNA
rRNA_013	CP077106	161532	163081	+	16S_rRNA
rRNA_014	CP077106	163257	166186	+	23S_rRNA
rRNA_015	CP077106	166237	166352	+	5S_rRNA
rRNA_016	CP077106	167474	169023	+	16S_rRNA
rRNA_017	CP077106	169199	172128	+	23S_rRNA
rRNA_018	CP077106	172179	172294	+	5S_rRNA
rRNA_019	CP077106	587263	588812	+	16S_rRNA
rRNA_020	CP077106	588988	591917	+	23S_rRNA
rRNA_021	CP077106	591968	592083	+	5S_rRNA
rRNA_022	CP077106	856698	858247	+	16S_rRNA
rRNA_023	CP077106	858481	861418	+	23S_rRNA
rRNA_024	CP077106	861522	861637	+	5S_rRNA
rRNA_025	CP077106	2935413	2935528	-	5S_rRNA
rRNA_026	CP077106	2935579	2938508	-	23S_rRNA
rRNA_027	CP077106	2938742	2940291	-	16S_rRNA
