# Supplementary material for: Isolation, identification, and whole-genome sequencing of high-yield protease bacteria from Daqu of ZhangGong Laojiu
Source: PLoS One. 2022 Apr 26;17(4):e0264677. doi: 10.1371/journal.pone.0264677 (PMC9041807; doi:10.1371/journal.pone.0264677)
Supplement: S1 Raw data — (ZIP) [file pone.0264677.s002.zip › Raw data/GDD20120317-1_Bacillus_velezensis_Genome_result/3_Component/ncRNA/Bac.sRNA.fasta]

>CP077106_1464323-1464542_DIR+
AACAAGTAAAAATTAAGCGTTTTCAAATTCTGAGAAATGGGGAATGACAGATGGGTACAATTGTTTGCCAAGACTGTAACGAAGCGATTCATTACTTTGAGGATGAGAAGGTCACGACGTTATACGGAACATGCTGCGGACAATGCCAGTGTCATCTTGAAGAAGAGTAAAAAGCGTAAAAAGGCCCGAAACGATTTCGTTTCGGGCTTCTTTATGTTTA
>CP077106_2099499-2099711_DIR+
TATGCTCACTTAAGGGAGTCTTGCTCACTCCCTATAGAAAGGGGGGTGATGCTTATGTCACCATTTCAGGCATTAATGTTAATGCTTGCATTCGGGTCGTTTATAACCGCCCTGTTGACATATATAAATAAAAAATAGACCTCCCTTAAGCCTCAAAACCTGAAGGGATAGGTCTACTAAGAAACCGCATCGAGTAAGCCTTTTGACGGGGTG
>CP077106_2112497-2112709_DIR+
TATGCTCACTTAAGGGAGTCTTGCTCACTCCCTATAGAAAGGGGGGTGATGCTTATGTCACCATTTCAGGCATTAATGTTAATGCTTGCATTCGGGTCGTTTATAACCGCCCTGTTGACATATATAAATAAAAAATAGACCTCCCTTAAGCCTCAAAACCTGAAGGGATAGGTCTACTAAGAAACCGCATCGAGTAAGCCTTTTGACGGGGTG
>CP077106_556358-556556_DIR-
TTTTTTTAGGAGGGTTAACTAAACCTTCCTAATCGGCATGGACACGTACTAGTTTATTCGATAAAAATGTATCGAAAGCATAGCATATCTTTTACCCGTCTGATTAGGATAAAAAAGACTAAACTTTATAAACTAAAGTTTGCCAGTTTTATTCTAATCAATTAGTAACAGGTGGGTAGTAGGGAAGCATAAACAATGC
>CP077106_3525804-3526093_DIR+
CGACTTCCATCTGCTGCGGGCAGATAAAGTGGATATGCGTATCCACCCCGCCGGCCGTTACGATTTTCCCTTCGCCGGAAATGACTTCTGTTCCGGCACCGATAATCATGTGCGGGTCCACCCCATCCATAATATCAGGGTTGCCGCTTTTTCCGACGCCGACAATCCGGCCGTCCTTCACCCCGATATCCGCCTTGACGATTCCGGTATAATCCAGGATAACGGCGTTTGTAATGATCAGATCAAGCGCTCCGTCTTTCCCGGTGATACGCCCGTTCTGCCCCATGCCG
>CP077106_2517139-2517286_DIR+
GTATCATTTTGAATTATGTTTTTTCAATTCCTTTTATCCCGGGCAAGAAAAAAAGTCAAAGCCAAGAGATGCCTGACTTTGACTTTCTGTCTGTTGAATCAGAATATGCTGTGTGTTCTTCCGCCTATAGCCTATGCGGGAAAGAACT
>CP077106_1119130-1119244_DIR+
GTGAAATTGATCACAAACAAACATTACCCCTTTGTTTGACCGTGAAAAATTTCTCCCATCCCCTTTGTTGTCGTTAAGACATATGAAACCGCGCTTATCCCGGCGCGGTTTCTTT
>CP077106_1817145-1817264_DIR-
ACTTCTTTCTTGGAGCGGTTTAACCGGTCCAAGAAAAATATAACGTGTTTTTGTCTGTGCCACTATATTAGTCTTGTGCGCGCGAAAGACACACTTTTCAGTATCAATAGGTAGAATATA
>CP077106_2021058-2021166_DIR+
GCGATGAGCTGAATTGTGTAAGCCGATGCACATGCCCTTGCGGCACACACGAATGTGGCGTGTGGTGTATCGCCTCAATACGCAAAAGACGTTTGCTTCTGCAAACGTC
>CP077106_514584-514670_DIR+
TAGACCTAAAACAATGAAAGCCCTGCCTCTCTTCCATCCTTACGGCTCCTTGTCCGTGCCAGTGTGAATCAGGATTACAAAAATCAA
>CP077106_439324-439410_DIR-
TTCTGAAAAACAAAATGTTAAGTGTGGCCGCGCCGAAGCCTCGGCGTCACTGCTAACTCTCCATCCCGAAAGCAACAGAACACAAGT
>CP077106_3764195-3764250_DIR-
CCGCGACTCACTCAGTTGAGGAATTAGGAGGGATGCCAGGCCAATGGCAACTGAGT
>CP077106_2981725-2981786_DIR+
ACGAAGGCTTTCTAGTATTCCCCCCTTTTATTTGGATGCGAACCGGGTTCGTATCTTTTTTT
>CP077106_2576028-2576126_DIR+
AGGCCGGCACGATACTCCCTATAACTATTCCTTTTGATTCAGTAGATTTCAAATATCGTGCCGGCTTTCTTCAATTAAAAAACATTCTTCAGTTGTCTC
>CP077106_858335-858400_DIR+
AACATAGGAACACCTGCTAAATGCGCCACTTCCTGTGGCAACGCATGTGTTAGCATGTCCTATGCG
>CP077106_1841993-1842069_DIR+
ATAATAAGAATGTAAGTTTTTCCTCCTTAGCAGATTCGTTTCTTAAGCCAGGGCGAATCTGCTTTTTTTATGCAAAA
>CP077106_2938589-2938654_DIR-
GCGTATCCTGTACGATTGTGTACGCAACGGTGTTCTTCACCGCGTAAATCGTCCACAAGGATACAA
