# Supplementary material for: Isolation, identification, and whole-genome sequencing of high-yield protease bacteria from Daqu of ZhangGong Laojiu
Source: PLoS One. 2022 Apr 26;17(4):e0264677. doi: 10.1371/journal.pone.0264677 (PMC9041807; doi:10.1371/journal.pone.0264677)
Supplement: S1 Raw data — (ZIP) [file pone.0264677.s002.zip › Raw data/GDD20120317-1_Bacillus_velezensis_Genome_result/3_Component/ncRNA/Bac.sRNA.xls]

ID	Contig	Start	End	Strand	Target_Family	Target_Acc	Score	E-value
sRNA_001	CP077106	1464323	1464542	+	SR1	RF02376	198.5	2.2e-39
sRNA_002	CP077106	2099499	2099711	+	BsrG	RF01412	141.6	8.8e-33
sRNA_003	CP077106	2112497	2112709	+	BsrG	RF01412	141.6	8.8e-33
sRNA_004	CP077106	556358	556556	-	ncr1575	RF02452	177.6	3.9e-30
sRNA_005	CP077106	3525804	3526093	+	5_ureB_sRNA	RF02514	98.6	6.4e-24
sRNA_006	CP077106	2517139	2517286	+	SurC	RF02378	123.7	3e-23
sRNA_007	CP077106	1119130	1119244	+	RsaE	RF01820	123.1	1.1e-19
sRNA_008	CP077106	1817145	1817264	-	ncr1015	RF02449	118.2	2.7e-17
sRNA_009	CP077106	2021058	2021166	+	BsrF	RF01411	101.0	6e-17
sRNA_010	CP077106	514584	514670	+	BsrC	RF01410	101.3	2.4e-16
sRNA_011	CP077106	439324	439410	-	BsrC	RF01410	78.2	3.6e-11
sRNA_012	CP077106	3764195	3764250	-	Bacillus-plasmid	RF01691	60.1	3.2e-10
sRNA_013	CP077106	2981725	2981786	+	ncr1241	RF02451	75.7	5.5e-10
sRNA_014	CP077106	2576028	2576126	+	ncr1175	RF02450	64.2	4.1e-08
sRNA_015	CP077106	858335	858400	+	Bacillaceae-1	RF01690	59.1	1.6e-07
sRNA_016	CP077106	1841993	1842069	+	ncr982	RF02454	66.8	2.5e-07
sRNA_017	CP077106	2938589	2938654	-	Bacillaceae-1	RF01690	55.5	1.1e-06
