# Supplementary material for: Isolation, identification, and whole-genome sequencing of high-yield protease bacteria from Daqu of ZhangGong Laojiu
Source: PLoS One. 2022 Apr 26;17(4):e0264677. doi: 10.1371/journal.pone.0264677 (PMC9041807; doi:10.1371/journal.pone.0264677)
Supplement: S1 Raw data — (ZIP) [file pone.0264677.s002.zip › Raw data/GDD20120317-1_Bacillus_velezensis_Genome_result/3_Component/ncRNA/Bac.tRNA.fasta]

>GAT_repeat_00001	locus=CP077106:11001:11077;length=77	type=Ile
GGGCCTGTAGCTCAGCTGGTTAGAGCGCACGCCTGATAAGCGTGAGGTCGGTGGTTCGAGTCCACTCAGGCCCACCA
>TGC_repeat_00002	locus=CP077106:11092:11167;length=76	type=Ala
GGGGCCTTAGCTCAGCTGGGAGAGCGCCTGCTTTGCACGCAGGAGGTCAGCGGTTCGATCCCGCTAGGCTCCACCA
>TGA_repeat_00003	locus=CP077106:23075:23167;length=93	type=Ser
GGAGGAATACCCAAGTCTGGCTGAAGGGATCGGTCTTGAAAACCGACAGGGGTGTCAAAGCCCGCGGGGGTTCGAATCCCTCTTCCTCCGCCA
>GAT_repeat_00004	locus=CP077106:32735:32811;length=77	type=Ile
GGGCCTGTAGCTCAGCTGGTTAGAGCGCACGCCTGATAAGCGTGAGGTCGGTGGTTCGAGTCCACTCAGGCCCACCA
>TGC_repeat_00005	locus=CP077106:32826:32901;length=76	type=Ala
GGGGCCTTAGCTCAGCTGGGAGAGCGCCTGCTTTGCACGCAGGAGGTCAGCGGTTCGATCCCGCTAGGCTCCACCA
>CAT_repeat_00006	locus=CP077106:70804:70880;length=77	type=Met
GGCGGTGTAGCTCAGCTGGCTAGAGCGTACGGTTCATACCCGTGAGGTCGGGGGTTCGATCCCCTCCGCCGCTACCA
>TTC_repeat_00007	locus=CP077106:70890:70964;length=75	type=Glu
GGCCCGTTGGTCAAGCGGTTAAGACACCGCCCTTTCACGGCGGTAACACGGGTTCGAATCCCGTACGGGTCATCA
>TAC_repeat_00008	locus=CP077106:95961:96036;length=76	type=Val
GGAGGATTAGCTCAGCTGGGAGAGCATCTGCCTTACAAGCAGAGGGTCGGCGGTTCGAGCCCGTCATCCTCCACCA
>TGT_repeat_00009	locus=CP077106:96042:96117;length=76	type=Thr
GCCGGCCTAGCTCAATTGGTAGAGCAACTGACTTGTAATCAGTAGGTTGGGGGTTCAAGTCCTCTGGCCGGCACCA
>TTT_repeat_00010	locus=CP077106:96154:96229;length=76	type=Lys
GAGCCATTAGCTCAGTTGGTAGAGCATCTGACTTTTAATCAGAGGGTCGAAGGTTCGAGTCCTTCATGGCTCACCA
>TAG_repeat_00011	locus=CP077106:96236:96317;length=82	type=Leu
GCGGGTGTGGCGGAATTGGCAGACGCGCTAGACTTAGGATCTAGTGTCTTATGACGTGGGGGTTCAAGTCCCTTCACCCGCA
>GCC_repeat_00012	locus=CP077106:96342:96416;length=75	type=Gly
GCGGAAGTAGTTCAGTGGTAGAACACCACCTTGCCAAGGTGGGGGTCGCGGGTTCGAATCCCGTCTTCCGCTCCA
>TAA_repeat_00013	locus=CP077106:96431:96516;length=86	type=Leu
GCCGGGGTGGTGGAATTGGCAGACACACAGGACTTAAAATCCTGCGGTAGGTGACTACCGTGCCGGTTCAAGTCCGGCCCTCGGCA
>ACG_repeat_00014	locus=CP077106:96527:96603;length=77	type=Arg
GCGCCCGTAGCTCAATTGGATAGAGCGTTTGACTACGGATCAAAAGGTTAGGGGTTCGACTCCTCTCGGGCGCGCCA
>TGG_repeat_00015	locus=CP077106:96620:96696;length=77	type=Pro
CGGGAAGTAGCTCAGCTTGGTAGAGCACATGGTTTGGGACCATGGGGTCGCAGGTTCGAATCCTGTCTTCCCGACCA
>TGC_repeat_00016	locus=CP077106:96701:96776;length=76	type=Ala
GGGGCCTTAGCTCAGCTGGGAGAGCGCCTGCTTTGCACGCAGGAGGTCAGCGGTTCGATCCCGCTAGGCTCCACCA
>GTT_repeat_00017	locus=CP077106:166399:166473;length=75	type=Asn
TCCGCAGTAGCTCAGTGGTAGAGCTATCGGCTGTTAACCGATCGGTCGTAGGTTCGAGTCCTACCTGCGGAGCCA
>GGT_repeat_00018	locus=CP077106:166476:166548;length=73	type=Thr
GCTTCCATAGCTCAGCAGGTAGAGCACTTCCATGGTAAGGAAGAGGTCAGCGGTTCGAGCCCGCTTGGAAGCT
>GCC_repeat_00019	locus=CP077106:166895:166969;length=75	type=Gly
GCGGAAGTAGTTCAGTGGTAGAACATCACCTTGCCAAGGTGGGGGTCGCGGGTTCGAATCCCGTCTTCCGCTCCA
>ACG_repeat_00020	locus=CP077106:167002:167078;length=77	type=Arg
GCGCCCGTAGCTCAATTGGATAGAGCGTTTGACTACGGATCAAAAGGTTAGGGGTTCGACTCCTCTCGGGCGCGCCA
>TGG_repeat_00021	locus=CP077106:167095:167171;length=77	type=Pro
CGGGAAGTAGCTCAGCTTGGTAGAGCACATGGTTTGGGACCATGGGGTCGCAGGTTCGAATCCTGTCTTCCCGACCA
>TTC_repeat_00022	locus=CP077106:193551:193622;length=72	type=Glu
GGCCCGTTGGTCAAGCGGTTAAGACACCGCCCTTTCACGGCGGTAACACGGGTTCGAATCCCGTACGGGTCA
>TAC_repeat_00023	locus=CP077106:193626:193701;length=76	type=Val
GGAGGATTAGCTCAGCTGGGAGAGCATCTGCCTTACAAGCAGAGGGTCGGCGGTTCGAGCCCGTCATCCTCCACCA
>TGT_repeat_00024	locus=CP077106:193707:193779;length=73	type=Thr
GCCGGCCTAGCTCAATTGGTAGAGCAACTGACTTGTAATCAGTAGGTTGGGGGTTCAAGTCCTCTGGCCGGCA
>GTA_repeat_00025	locus=CP077106:193799:193883;length=85	type=Tyr
GGAGGGGTAGCGAAGTGGCTAAACGCGGCGGACTGTAAATCCGCTCCCTCAGGGTTCGGCAGTTCGAATCTGCCCCCCTCCACCA
>TTG_repeat_00026	locus=CP077106:193888:193959;length=72	type=Gln
TGGGCTATAGCCAAGCGGTAAGGCAACGGACTTTGACTCCGTCATGCGTTGGTTCGAATCCAGCTAGCCCAG
>GTT_repeat_00027	locus=CP077106:498599:498673;length=75	type=Asn
TCCACAGTAGCTCAGTGGTAGAGCTATCGGCTGTTAACCGATCGGTCGCAGGTTCGAATCCTGCCTGTGGAGCCA
>GCT_repeat_00028	locus=CP077106:498677:498767;length=91	type=Ser
GGAGAAGTACTCAAGTGGCTGAAGAGGCGCCCCTGCTAAGGGTGTAGGTCGCGTAAGCGGCGCGAGGGTTCAAATCCCTCCTTCTCCGCCA
>TTC_repeat_00029	locus=CP077106:498787:498861;length=75	type=Glu
GGCCCGTTGGTCAAGCGGTTAAGACACCGCCCTTTCACGGCGGTAACACGGGTTCGAATCCCGTACGGGTCACCA
>TTG_repeat_00030	locus=CP077106:498873:498947;length=75	type=Gln
TGGGCTATAGCCAAGCGGTAAGGCAACGGACTTTGACTCCGTCATGCGTTGGTTCGAATCCAGCTAGCCCAGCCA
>TTT_repeat_00031	locus=CP077106:498981:499056;length=76	type=Lys
GAGCCATTAGCTCAGTTGGTAGAGCATCTGACTTTTAATCAGAGGGTCGAAGGTTCGAGTCCTTCATGGCTCACCA
>TAG_repeat_00032	locus=CP077106:499065:499146;length=82	type=Leu
GCGGGTGTGGCGGAATTGGCAGACGCGCTAGACTTAGGATCTAGTGTCTTACGACGTGGGGGTTCGAGTCCCTTCACCCGCA
>GAG_repeat_00033	locus=CP077106:499215:499298;length=84	type=Leu
GCGGTCGTGGCGGAATGGCAGACGCGCTAGGTTGAGGGCCTAGTGGGTGAATAACCCGTGGAGGTTCAAGTCCTCTCGGCCGCA
>ACG_repeat_00034	locus=CP077106:587006:587082;length=77	type=Arg
GCGCCCGTAGCTCAATTGGATAGAGCGTTTGACTACGGATCAAAAGGTTAGGGGTTCGACTCCTCTCGGGCGCGCCA
>TCC_repeat_00035	locus=CP077106:587091:587164;length=74	type=Gly
GCGGGTGTAGTTTAGTGGTAAAACCTCAGCCTTCCAAGCTGATGTCGTGAGTTCGATTCTCATCACCCGCTCCA
>CAT_repeat_00036	locus=CP077106:592103:592179;length=77	type=Met
CGCGGGGTGGAGCAGTTCGGTAGCTCGTCGGGCTCATAACCCGAAGGTCGCAGGTTCAAATCCTGCCCCCGCAACCA
>GTC_repeat_00037	locus=CP077106:592187:592263;length=77	type=Asp
GGTCCGGTAGTTCAGTTGGTTAGAATGCCTGCCTGTCACGCAGGAGGTCGCGGGTTCGAGTCCCGTCCGGACCGCCA
>GTT_repeat_00038	locus=CP077106:861647:861721;length=75	type=Asn
TCCGCAGTAGCTCAGTGGTAGAGCTATCGGCTGTTAACCGATCGGTCGTAGGTTCGAATCCTACCTGCGGAGCCA
>GGA_repeat_00039	locus=CP077106:861727:861817;length=91	type=Ser
GGAGAGCTGTCCGAGTGGCCGAAGGAGCACGATTGGAAATCGTGTAGGCGGTAACCCCGTCTCAAGGGTTCGAATCCCTTGCTCTCCGCCA
>TTC_repeat_00040	locus=CP077106:861854:861925;length=72	type=Glu
GGCCCGTTGGTCAAGCGGTTAAGACACCGCCCTTTCACGGCGGTAACACGGGTTCGAATCCCGTACGGGTCA
>TAC_repeat_00041	locus=CP077106:861936:862011;length=76	type=Val
GGAGGATTAGCTCAGCTGGGAGAGCATCTGCCTTACAAGCAGAGGGTCGGCGGTTCGAGCCCGTCATCCTCCACCA
>CAT_repeat_00042	locus=CP077106:862019:862095;length=77	type=Met
CGCGGGGTGGAGCAGTTCGGTAGCTCGTCGGGCTCATAACCCGAAGGTCGCAGGTTCAAATCCTGCCCCCGCAACCA
>GTC_repeat_00043	locus=CP077106:862104:862180;length=77	type=Asp
GGTCCGGTAGTTCAGTTGGTTAGAATGCCTGCCTGTCACGCAGGAGGTCGCGGGTTCGAGTCCCGTCCGGACCGCCA
>GAA_repeat_00044	locus=CP077106:862191:862266;length=76	type=Phe
GGCTCGGTAGCTCAGTTGGTAGAGCAACGGACTGAAAATCCGTGTGTCGGCGGTTCGATTCCGTCCCGAGCCACCA
>TGT_repeat_00045	locus=CP077106:862270:862342;length=73	type=Thr
GCCGGTCTAGCTCAATTGGTAGAGCAACTGACTTGTAATCAGTAGGTTGGGGGTTCAAGTCCTCTGGCCGGCA
>GTA_repeat_00046	locus=CP077106:862354:862438;length=85	type=Tyr
GGAGGGGTAGCGAAGTGGCTAAACGCGGCGGACTGTAAATCCGCTCCCTCAGGGTTCGGCAGTTCGAATCTGCCCCCCTCCACCA
>CCA_repeat_00047	locus=CP077106:862449:862522;length=74	type=Trp
AGGGGCATAGTTTAACGGTAGAACAGAGGTCTCCAAAACCTCCGGTGTGGGTTCGATTCCTACTGCCCCTGCCA
>GTG_repeat_00048	locus=CP077106:862552:862627;length=76	type=His
GCGGTTGTGGCGAAGTGGTTAACGCACCAGATTGTGGCTCTGGCACTCGTGGGTTCGATTCCCATCAATCGCCCCA
>TTG_repeat_00049	locus=CP077106:862637:862708;length=72	type=Gln
TGGGCTATAGCCAAGCGGTAAGGCAACGGACTTTGACTCCGTCATGCGTTGGTTCGAATCCAGCTAGCCCAG
>GCC_repeat_00050	locus=CP077106:862761:862835;length=75	type=Gly
GCGGAAGTAGTTCAGTGGTAGAACATCACCTTGCCAAGGTGGGGGTCGCGGGTTCGAATCCCGTCTTCCGCTCCA
>GCA_repeat_00051	locus=CP077106:862842:862912;length=71	type=Cys
GGCGGCATAGCCAAGTGGTAAGGCAGAGGTCTGCAAAACCTTTATCCCCGGTTCGAATCCGGGTGTCGCCT
>TAA_repeat_00052	locus=CP077106:862920:863008;length=89	type=Leu
GCCGGGGTGGTGGAATTGGCAGACACACAGGACTTAAAATCCTGCGGTAGGTGACTACCGTGCCGGTTCAAGTCCGGCCCTCGGCACCA
>CAA_repeat_00053	locus=CP077106:863254:863335;length=82	type=Leu
GCCGGTGTGGCGGAATTGGCAGACGCGCACGACTCAAAATCGTGTTCCTTCTGGAGTGCCGGTTCGACCCCGGCCACCGGTA
>TCC_repeat_00054	locus=CP077106:882992:883065;length=74	type=Gly
GCGGGTGTAGTTTAGTGGTAAAACCTCAGCCTTCCAAGCTGATGTCGTGAGTTCGATTCTCATCACCCGCTCCA
>GAC_repeat_00055	locus=CP077106:1149116:1149188;length=73	type=Val
GATTCCGTAGCTCAGCTGGGAGAGCGCTACCTTGACAGGGTAGAGGTCGCTGGTTCGAGCCCAGTCGGAATCA
>TTG_repeat_00056	locus=CP077106:2459773:2459843;length=71	type=Gln
TGGGCTATAGCCAAGCGGTAAGGCAATGGACTTTGACTCCGTGATCGTTGGTTCGAATCCAGCTAGCCCAG
>TTT_repeat_00057	locus=CP077106:3879315:3879390;length=76	type=Lys
TGGTGAGCCATGAAGGACTCGAACCTTCGACCCTCTGATTAAAAGTCAGATGCTCTACCAACTGAGCTAATGGCTC
>TTC_repeat_00058	locus=CP077106:3879235:3879306;length=72	type=Glu
TGACCCGTACGGGATTCGAACCCGTGTTACCGCCGTGAAAGGGCGGTGTCTTAACCGCTTGACCAACGGGCC
>GTC_repeat_00059	locus=CP077106:3879074:3879150;length=77	type=Asp
TGGCGGTCCGGACGGGACTCGAACCCGCGACCTCCTGCGTGACAGGCAGGCATTCTAACCAACTGAACTACCGGACC
>GAA_repeat_00060	locus=CP077106:3878965:3879037;length=73	type=Phe
TGGCTCGGGACGGAATCGAACCGCCGACACACGGATTTTCAGTCCGTTGCTCTACCAACTGAGCTACCGAGCC
>CCG_repeat_00061	locus=CP077106:3313094:3313169;length=76	type=Arg
CGCGCTCGGAGGGATTCGAACCCCCGACAGACGTGGTACCGGAAACCACCGCTCTATCCAACTGAGCTACGAGCGC
>GGC_repeat_00062	locus=CP077106:2953377:2953449;length=73	type=Ala
TGGAGCCAAGGGGGCTCGAACCCCTGACCTCTACGCTGCCAGCGTAGCGCTCTCCCAGCTGAGCTATGGCCCC
>TAC_repeat_00063	locus=CP077106:2935314:2935389;length=76	type=Val
TGGTGGAGGATGACGGGCTCGAACCGCCGACCCTCTGCTTGTAAGGCAGATGCTCTCCCAGCTGAGCTAATCCTCC
>TGT_repeat_00064	locus=CP077106:2935209:2935284;length=76	type=Thr
TGGTGCCGGCAAGAGGACTTGAACCCCCAACCTACTGATTACAAGTCAGTTGCTCTACCAATTGAGCTACACCGGC
>TTT_repeat_00065	locus=CP077106:2935096:2935171;length=76	type=Lys
TGGTGAGCCATGAAGGACTCGAACCTTCGACCCTCTGATTAAAAGTCAGATGCTCTACCAACTGAGCTAATGGCTC
>CAG_repeat_00066	locus=CP077106:2935003:2935086;length=84	type=Leu
TGCGGATGAAGGGACTTGAACCCCCACGTCTGTAAAGACACTAGAGCCTGATTCTAGCGCGTCTGCCAATTCCGCCACATCCGC
>GCC_repeat_00067	locus=CP077106:2934919:2934993;length=75	type=Gly
TGGAGCGGAAGACGGGATTCGAACCCGCGACCCCCACCTTGGCAAGGTGATGTTCTACCACTGAACTACTTCCGC
>TAA_repeat_00068	locus=CP077106:2934814:2934899;length=86	type=Leu
TGCCGAGGGCCGGACTTGAACCGGCACGGTAGTCACCTACCGCAGGATTTTAAGTCCTGTGTGTCTGCCAATTCCACCACCCCGGC
>ACG_repeat_00069	locus=CP077106:2934728:2934804;length=77	type=Arg
TGGCGCGCCCGAGAGGAGTCGAACCCCTAACCTTTTGATCCGTAGTCAAACGCTCTATCCAATTGAGCTACGGGCGC
>TGG_repeat_00070	locus=CP077106:2934634:2934710;length=77	type=Pro
TGGTCGGGAAGACAGGATTCGAACCTGCGACCCCATGGTCCCAAACCATGTGCTCTACCAAGCTGAGCTACTTCCCG
>TGC_repeat_00071	locus=CP077106:2934557:2934629;length=73	type=Ala
TGGAGCCTAGCGGGATCGAACCGCTGACCTCCTGCGTGCAAAGCAGGCGCTCTCCCAGCTGAGCTAAGGCCCC
>CAT_repeat_00072	locus=CP077106:2934460:2934536;length=77	type=Met
TGGTAGCGGCGGAGGGGATCGAACCCCCGACCTCACGGGTATGAACCGTACGCTCTAGCCAGCTGAGCTACACCGCC
>CAT_repeat_00073	locus=CP077106:2934381:2934457;length=77	type=Met
TGGTGGACCTTGTAGGACTCGAACCTACGACCGGACGGTTATGAGCCGTCTGCTCTAACCAACTGAGCTAAAGGTCC
>TGA_repeat_00074	locus=CP077106:2934281:2934373;length=93	type=Ser
TGGCGGAGGAAGAGGGATTCGAACCCCCGCGGGCTTTGACACCCCTGTCGGTTTTCAAGACCGATCCCTTCAGCCAGACTTGGGTATTCCTCC
>CAT_repeat_00075	locus=CP077106:2934185:2934261;length=77	type=Met
TGGTTGCGGGGGCAGGATTTGAACCTGCGACCTTCGGGTTATGAGCCCGACGAGCTACCGAACTGCTCCACCCCGCG
>GTC_repeat_00076	locus=CP077106:2934102:2934178;length=77	type=Asp
TGGCGGTCCGGACGGGACTCGAACCCGCGACCTCCTGCGTGACAGGCAGGCATTCTAACCAACTGAACTACCGGACC
>GAA_repeat_00077	locus=CP077106:2934016:2934091;length=76	type=Phe
TGGTGGCTCGGGACGGAATCGAACCGCCGACACACGGATTTTCAGTCCGTTGCTCTACCAACTGAGCTACCGAGCC
>GTG_repeat_00078	locus=CP077106:2933920:2933995;length=76	type=His
TGGGGCGATTGATGGGAATCGAACCCACGAGTGCCAGAGCCACAATCTGGTGCGTTAACCACTTCGCCACAACCGC
>TCC_repeat_00079	locus=CP077106:2933838:2933911;length=74	type=Gly
TGGAGCGGGTGATGGGAATCGAACCCACGACATCAGCTTGGAAGGCTGAGGTTTTACCACTAAACTACACCCGC
>GAT_repeat_00080	locus=CP077106:2933746:2933822;length=77	type=Ile
TGGTGGGCCTGAGTGGACTCGAACCACCGACCTCACGCTTATCAGGCGTGCGCTCTAACCAGCTGAGCTACAGGCCC
>GTT_repeat_00081	locus=CP077106:2933661:2933735;length=75	type=Asn
TGGCTCCACAGGCAGGATTCGAACCTGCGACCGATCGGTTAACAGCCGATAGCTCTACCACTGAGCTACTGTGGA
>GCT_repeat_00082	locus=CP077106:2933567:2933657;length=91	type=Ser
TGGCGGAGAAGGAGGGATTTGAACCCTCGCGCCGCTTACACGACCTACACCCTTAGCAGGGGCGCCTCTTCAGCCACTTGAGTACTTCTCC
>TTC_repeat_00083	locus=CP077106:2933492:2933563;length=72	type=Glu
TGACCCGTACGGGATTCGAACCCGTGTTACCGCCGTGAAAGGGCGGTGTCTTAACCGCTTGACCAACGGGCC
>TCT_repeat_00084	locus=CP077106:2695028:2695101;length=74	type=Arg
CGTCCCAGGAGAGATTCGAACTCCCGACCGACGGCTTAGAAGGCCGTTGCTCTATCCAGCTGAGCTACTGGGAC
>TCT_repeat_00085	locus=CP077106:2694830:2694903;length=74	type=Arg
CGTCCCAGGAGAGATTCGAACTCCCGACCGACGGCTTAGAAGGCCGTTGCTCTATCCGGCTGAGCTACTGGGAC
>CCT_repeat_00086	locus=CP077106:1988899:1988971;length=73	type=Arg
CGCTCTAGGAGAGATTCGAACTCCCGACCTGCAGTTTAGGAAACTGCTGCACTATCCGCTGTGCTACTAGAGC
