# Supplementary material for: Isolation, identification, and whole-genome sequencing of high-yield protease bacteria from Daqu of ZhangGong Laojiu
Source: PLoS One. 2022 Apr 26;17(4):e0264677. doi: 10.1371/journal.pone.0264677 (PMC9041807; doi:10.1371/journal.pone.0264677)
Supplement: S1 Raw data — (ZIP) [file pone.0264677.s002.zip › Raw data/GDD20120317-1_Bacillus_velezensis_Genome_result/3_Component/ncRNA/Bac.tRNA.structure.txt]

CP077106.trna1 (11001-11077)	Length: 77 bp
Type: Ile	Anticodon: GAT at 35-37 (11035-11037)	Score: 102.39
         *    |    *    |    *    |    *    |    *    |    *    |    *    |    * 
Seq: GGGCCTGTAGCTCAGCTGGTtAGAGCGCACGCCTGATAAGCGTGAGGtCGGTGGTTCGAGTCCACTCAGGCCCACCA
Str: >>>>>>>..>>>>.........<<<<.>>>>>.......<<<<<.....>>>>>.......<<<<<<<<<<<<....

CP077106.trna2 (11092-11167)	Length: 76 bp
Type: Ala	Anticodon: TGC at 34-36 (11125-11127)	Score: 92.94
         *    |    *    |    *    |    *    |    *    |    *    |    *    |    *
Seq: GGGGCCTTAGCTCAGCTGGGAGAGCGCCTGCTTTGCACGCAGGAGGtCAGCGGTTCGATCCCGCTAGGCTCCACCA
Str: >>>>>>>..>>>>........<<<<.>>>>>.......<<<<<.....>>>>>.......<<<<<<<<<<<<....

CP077106.trna3 (23075-23167)	Length: 93 bp
Type: Ser	Anticodon: TGA at 37-39 (23111-23113)	Score: 72.49
         *    |    *    |    *    |    *    |    *    |    *    |    *    |    *    |    *    |  
Seq: GGAGGAATACCCAAGTCtGGCtgAAGGGATCGGTCTTGAAAACCGACAGGGGTGTCAAAGCCCGCGGGGGTTCGAATCCCTCTTCCTCCGCCA
Str: >>>>>>>..>>>.............<<<.>>>>>.......<<<<<...>>>>......<<<<..>>>>>.......<<<<<<<<<<<<....

CP077106.trna4 (32735-32811)	Length: 77 bp
Type: Ile	Anticodon: GAT at 35-37 (32769-32771)	Score: 102.39
         *    |    *    |    *    |    *    |    *    |    *    |    *    |    * 
Seq: GGGCCTGTAGCTCAGCTGGTtAGAGCGCACGCCTGATAAGCGTGAGGtCGGTGGTTCGAGTCCACTCAGGCCCACCA
Str: >>>>>>>..>>>>.........<<<<.>>>>>.......<<<<<.....>>>>>.......<<<<<<<<<<<<....

CP077106.trna5 (32826-32901)	Length: 76 bp
Type: Ala	Anticodon: TGC at 34-36 (32859-32861)	Score: 92.94
         *    |    *    |    *    |    *    |    *    |    *    |    *    |    *
Seq: GGGGCCTTAGCTCAGCTGGGAGAGCGCCTGCTTTGCACGCAGGAGGtCAGCGGTTCGATCCCGCTAGGCTCCACCA
Str: >>>>>>>..>>>>........<<<<.>>>>>.......<<<<<.....>>>>>.......<<<<<<<<<<<<....

CP077106.trna6 (70804-70880)	Length: 77 bp
Type: Met	Anticodon: CAT at 35-37 (70838-70840)	Score: 83.99
         *    |    *    |    *    |    *    |    *    |    *    |    *    |    * 
Seq: GGCGGTGTAGCTCAGCTGGCtAGAGCGTACGGTTCATACCCGTGAGGtCGGGGGTTCGATCCCCTCCGCCGCTACCA
Str: >>>>>>>..>>>>.........<<<<.>>>>>.......<<<<<.....>>>>>.......<<<<<<<<<<<<....

CP077106.trna7 (70890-70964)	Length: 75 bp
Type: Glu	Anticodon: TTC at 34-36 (70923-70925)	Score: 70.77
         *    |    *    |    *    |    *    |    *    |    *    |    *    |    
Seq: GGCCCGTTGGTCAAGCGGTtAAGACACCGCCCTTTCACGGCGGTAACACGGGTTCGAATCCCGTACGGGTCATCA
Str: >>>>>>>..>>>..........<<<.>>>>>.......<<<<<....>>>>>.......<<<<<<<<<<<<....

CP077106.trna8 (95961-96036)	Length: 76 bp
Type: Val	Anticodon: TAC at 34-36 (95994-95996)	Score: 96.46
         *    |    *    |    *    |    *    |    *    |    *    |    *    |    *
Seq: GGAGGATTAGCTCAGCTGGGAGAGCATCTGCCTTACAAGCAGAGGGtCGGCGGTTCGAGCCCGTCATCCTCCACCA
Str: >>>>>>>..>>>>........<<<<.>>>>>.......<<<<<.....>>>>>.......<<<<<<<<<<<<....

CP077106.trna9 (96042-96117)	Length: 76 bp
Type: Thr	Anticodon: TGT at 34-36 (96075-96077)	Score: 92.93
         *    |    *    |    *    |    *    |    *    |    *    |    *    |    *
Seq: GCCGGCCTAGCTCAATTGGTAGAGCAACTGACTTGTAATCAGTAGGtTGGGGGTTCAAGTCCTCTGGCCGGCACCA
Str: >>>>>>>..>>>>........<<<<.>>>>>.......<<<<<.....>>>>>.......<<<<<<<<<<<<....

CP077106.trna10 (96154-96229)	Length: 76 bp
Type: Lys	Anticodon: TTT at 34-36 (96187-96189)	Score: 98.67
         *    |    *    |    *    |    *    |    *    |    *    |    *    |    *
Seq: GAGCCATTAGCTCAGTTGGTAGAGCATCTGACTTTTAATCAGAGGGtCGAAGGTTCGAGTCCTTCATGGCTCACCA
Str: >>>>>>>..>>>>........<<<<.>>>>>.......<<<<<.....>>>>>.......<<<<<<<<<<<<....

CP077106.trna11 (96236-96317)	Length: 82 bp
Type: Leu	Anticodon: TAG at 35-37 (96270-96272)	Score: 71.53
         *    |    *    |    *    |    *    |    *    |    *    |    *    |    *    | 
Seq: GCGGGTGTGGCGGAATTGGCaGACGCGCTAGACTTAGGATCTAGTGTCTTATGACGTGGGGGTTCAAGTCCCTTCACCCGCA
Str: >>>>>>>..>>>...........<<<.>>>>>.......<<<<<.>>>....<<<..>>>>>.......<<<<<<<<<<<<.

CP077106.trna12 (96342-96416)	Length: 75 bp
Type: Gly	Anticodon: GCC at 33-35 (96374-96376)	Score: 94.93
         *    |    *    |    *    |    *    |    *    |    *    |    *    |    
Seq: GCGGAAGTAGTTCAGTGGTAGAACACCACCTTGCCAAGGTGGGGGtCGCGGGTTCGAATCCCGTCTTCCGCTCCA
Str: >>>>>>>..>>>>.......<<<<.>>>>>.......<<<<<.....>>>>>.......<<<<<<<<<<<<....

CP077106.trna13 (96431-96516)	Length: 86 bp
Type: Leu	Anticodon: TAA at 35-37 (96465-96467)	Score: 68.21
         *    |    *    |    *    |    *    |    *    |    *    |    *    |    *    |    *
Seq: GCCGGGGTGGTGGAATTGGCaGACACACAGGACTTAAAATCCTGCGGTAGGTGACTACCGTGCCGGTTCAAGTCCGGCCCTCGGCA
Str: >>>>>>>..>>>...........<<<.>>>>>.......<<<<<.>>>>>....<<<<<..>>>>>.......<<<<<<<<<<<<.

CP077106.trna14 (96527-96603)	Length: 77 bp
Type: Arg	Anticodon: ACG at 35-37 (96561-96563)	Score: 81.43
         *    |    *    |    *    |    *    |    *    |    *    |    *    |    * 
Seq: GCGCCCGTAGCTCAATTGGAtAGAGCGTTTGACTACGGATCAAAAGGtTAGGGGTTCGACTCCTCTCGGGCGCGCCA
Str: >>>>>>>..>>>>.........<<<<.>>>>>.......<<<<<.....>>>>>.......<<<<<<<<<<<<....

CP077106.trna15 (96620-96696)	Length: 77 bp
Type: Pro	Anticodon: TGG at 35-37 (96654-96656)	Score: 94.72
         *    |    *    |    *    |    *    |    *    |    *    |    *    |    * 
Seq: CGGGAAGTAGCTCAGCTtGGTAGAGCACATGGTTTGGGACCATGGGGtCGCAGGTTCGAATCCTGTCTTCCCGACCA
Str: >>>>>>>..>>>>.........<<<<.>>>>>.......<<<<<.....>>>>>.......<<<<<<<<<<<<....

CP077106.trna16 (96701-96776)	Length: 76 bp
Type: Ala	Anticodon: TGC at 34-36 (96734-96736)	Score: 92.94
         *    |    *    |    *    |    *    |    *    |    *    |    *    |    *
Seq: GGGGCCTTAGCTCAGCTGGGAGAGCGCCTGCTTTGCACGCAGGAGGtCAGCGGTTCGATCCCGCTAGGCTCCACCA
Str: >>>>>>>..>>>>........<<<<.>>>>>.......<<<<<.....>>>>>.......<<<<<<<<<<<<....

CP077106.trna17 (166399-166473)	Length: 75 bp
Type: Asn	Anticodon: GTT at 33-35 (166431-166433)	Score: 88.32
         *    |    *    |    *    |    *    |    *    |    *    |    *    |    
Seq: TCCGCAGTAGCTCAGTGGTAGAGCTATCGGCTGTTAACCGATCGGtCGTAGGTTCGAGTCCTACCTGCGGAGCCA
Str: >>>>>>>..>>>>.......<<<<.>>>>>.......<<<<<.....>>>>>.......<<<<<<<<<<<<....

CP077106.trna18 (166476-166548)	Length: 73 bp
Type: Thr	Anticodon: GGT at 34-36 (166509-166511)	Score: 75.20
         *    |    *    |    *    |    *    |    *    |    *    |    *    |  
Seq: GCTTCCATAGCTCAGCAGGTAGAGCACTTCCATGGTAAGGAAGAGGtCAGCGGTTCGAGCCCGCTTGGAAGCT
Str: >>>>>>>..>>>>........<<<<.>>>>>.......<<<<<.....>>>>>.......<<<<<<<<<<<<.

CP077106.trna19 (166895-166969)	Length: 75 bp
Type: Gly	Anticodon: GCC at 33-35 (166927-166929)	Score: 90.25
         *    |    *    |    *    |    *    |    *    |    *    |    *    |    
Seq: GCGGAAGTAGTTCAGTGGTAGAACATCACCTTGCCAAGGTGGGGGtCGCGGGTTCGAATCCCGTCTTCCGCTCCA
Str: >>>>>>>..>>>>.......<<<<.>>>>>.......<<<<<.....>>>>>.......<<<<<<<<<<<<....

CP077106.trna20 (167002-167078)	Length: 77 bp
Type: Arg	Anticodon: ACG at 35-37 (167036-167038)	Score: 81.43
         *    |    *    |    *    |    *    |    *    |    *    |    *    |    * 
Seq: GCGCCCGTAGCTCAATTGGAtAGAGCGTTTGACTACGGATCAAAAGGtTAGGGGTTCGACTCCTCTCGGGCGCGCCA
Str: >>>>>>>..>>>>.........<<<<.>>>>>.......<<<<<.....>>>>>.......<<<<<<<<<<<<....

CP077106.trna21 (167095-167171)	Length: 77 bp
Type: Pro	Anticodon: TGG at 35-37 (167129-167131)	Score: 94.72
         *    |    *    |    *    |    *    |    *    |    *    |    *    |    * 
Seq: CGGGAAGTAGCTCAGCTtGGTAGAGCACATGGTTTGGGACCATGGGGtCGCAGGTTCGAATCCTGTCTTCCCGACCA
Str: >>>>>>>..>>>>.........<<<<.>>>>>.......<<<<<.....>>>>>.......<<<<<<<<<<<<....

CP077106.trna22 (193551-193622)	Length: 72 bp
Type: Glu	Anticodon: TTC at 34-36 (193584-193586)	Score: 70.15
         *    |    *    |    *    |    *    |    *    |    *    |    *    | 
Seq: GGCCCGTTGGTCAAGCGGTtAAGACACCGCCCTTTCACGGCGGTAACACGGGTTCGAATCCCGTACGGGTCA
Str: >>>>>>>..>>>..........<<<.>>>>>.......<<<<<....>>>>>.......<<<<<<<<<<<<.

CP077106.trna23 (193626-193701)	Length: 76 bp
Type: Val	Anticodon: TAC at 34-36 (193659-193661)	Score: 96.46
         *    |    *    |    *    |    *    |    *    |    *    |    *    |    *
Seq: GGAGGATTAGCTCAGCTGGGAGAGCATCTGCCTTACAAGCAGAGGGtCGGCGGTTCGAGCCCGTCATCCTCCACCA
Str: >>>>>>>..>>>>........<<<<.>>>>>.......<<<<<.....>>>>>.......<<<<<<<<<<<<....

CP077106.trna24 (193707-193779)	Length: 73 bp
Type: Thr	Anticodon: TGT at 34-36 (193740-193742)	Score: 84.64
         *    |    *    |    *    |    *    |    *    |    *    |    *    |  
Seq: GCCGGCCTAGCTCAATTGGTAGAGCAACTGACTTGTAATCAGTAGGtTGGGGGTTCAAGTCCTCTGGCCGGCA
Str: >>>>>>>..>>>>........<<<<.>>>>>.......<<<<<.....>>>>>.......<<<<<<<<<<<<.

CP077106.trna25 (193799-193883)	Length: 85 bp
Type: Tyr	Anticodon: GTA at 35-37 (193833-193835)	Score: 78.86
         *    |    *    |    *    |    *    |    *    |    *    |    *    |    *    |    
Seq: GGAGGGGTAGCGAAGTGGCtaAACGCGGCGGACTGTAAATCCGCTCCCTCAGGGTtCGGCAGTTCGAATCTGCCCCCCTCCACCA
Str: >>>>>>>..>>>...........<<<.>>>>>.......<<<<<.>>>...<<<...>>>>>.......<<<<<<<<<<<<....

CP077106.trna26 (193888-193959)	Length: 72 bp
Type: Gln	Anticodon: TTG at 33-35 (193920-193922)	Score: 67.67
         *    |    *    |    *    |    *    |    *    |    *    |    *    | 
Seq: TGGGCTATAGCCAAGCGGTAAGGCAACGGACTTTGACTCCGTCATgCGTTGGTTCGAATCCAGCTAGCCCAG
Str: >>>>>>>..>>>.........<<<.>>>>>.......<<<<<.....>>>>>.......<<<<<<<<<<<<.

CP077106.trna27 (498599-498673)	Length: 75 bp
Type: Asn	Anticodon: GTT at 33-35 (498631-498633)	Score: 87.08
         *    |    *    |    *    |    *    |    *    |    *    |    *    |    
Seq: TCCACAGTAGCTCAGTGGTAGAGCTATCGGCTGTTAACCGATCGGtCGCAGGTTCGAATCCTGCCTGTGGAGCCA
Str: >>>>>>>..>>>>.......<<<<.>>>>>.......<<<<<.....>>>>>.......<<<<<<<<<<<<....

CP077106.trna28 (498677-498767)	Length: 91 bp
Type: Ser	Anticodon: GCT at 35-37 (498711-498713)	Score: 71.43
         *    |    *    |    *    |    *    |    *    |    *    |    *    |    *    |    *    |
Seq: GGAGAAGTACTCAAGTGGCtgAAGAGGCGCCCCTGCTAAGGGTGTAGGTCGCGTAAGCGGCGCGAGGGTTCAAATCCCTCCTTCTCCGCCA
Str: >>>>>>>..>>>...........<<<.>>>>>.......<<<<<...>>>>>....<<<<<..>>>>>.......<<<<<<<<<<<<....

CP077106.trna29 (498787-498861)	Length: 75 bp
Type: Glu	Anticodon: TTC at 34-36 (498820-498822)	Score: 78.45
         *    |    *    |    *    |    *    |    *    |    *    |    *    |    
Seq: GGCCCGTTGGTCAAGCGGTtAAGACACCGCCCTTTCACGGCGGTAACACGGGTTCGAATCCCGTACGGGTCACCA
Str: >>>>>>>..>>>..........<<<.>>>>>.......<<<<<....>>>>>.......<<<<<<<<<<<<....

CP077106.trna30 (498873-498947)	Length: 75 bp
Type: Gln	Anticodon: TTG at 33-35 (498905-498907)	Score: 75.97
         *    |    *    |    *    |    *    |    *    |    *    |    *    |    
Seq: TGGGCTATAGCCAAGCGGTAAGGCAACGGACTTTGACTCCGTCATgCGTTGGTTCGAATCCAGCTAGCCCAGCCA
Str: >>>>>>>..>>>.........<<<.>>>>>.......<<<<<.....>>>>>.......<<<<<<<<<<<<....

CP077106.trna31 (498981-499056)	Length: 76 bp
Type: Lys	Anticodon: TTT at 34-36 (499014-499016)	Score: 98.67
         *    |    *    |    *    |    *    |    *    |    *    |    *    |    *
Seq: GAGCCATTAGCTCAGTTGGTAGAGCATCTGACTTTTAATCAGAGGGtCGAAGGTTCGAGTCCTTCATGGCTCACCA
Str: >>>>>>>..>>>>........<<<<.>>>>>.......<<<<<.....>>>>>.......<<<<<<<<<<<<....

CP077106.trna32 (499065-499146)	Length: 82 bp
Type: Leu	Anticodon: TAG at 35-37 (499099-499101)	Score: 73.07
         *    |    *    |    *    |    *    |    *    |    *    |    *    |    *    | 
Seq: GCGGGTGTGGCGGAATTGGCaGACGCGCTAGACTTAGGATCTAGTGTCTTACGACGTGGGGGTTCGAGTCCCTTCACCCGCA
Str: >>>>>>>..>>>...........<<<.>>>>>.......<<<<<.>>>....<<<..>>>>>.......<<<<<<<<<<<<.

CP077106.trna33 (499215-499298)	Length: 84 bp
Type: Leu	Anticodon: GAG at 34-36 (499248-499250)	Score: 53.11
         *    |    *    |    *    |    *    |    *    |    *    |    *    |    *    |   
Seq: GCGGTCGTGGCGGAATGGCaGACGCGCTAGGTTGAGGGCCTAGTGGGTGAATaACCCGTGGAGGTTCAAGTCCTCTCGGCCGCA
Str: >>>>>>>..>>>..........<<<.>>>>>.......<<<<<.>>>>.....<<<<..>>>>>.......<<<<<<<<<<<<.

CP077106.trna34 (587006-587082)	Length: 77 bp
Type: Arg	Anticodon: ACG at 35-37 (587040-587042)	Score: 81.43
         *    |    *    |    *    |    *    |    *    |    *    |    *    |    * 
Seq: GCGCCCGTAGCTCAATTGGAtAGAGCGTTTGACTACGGATCAAAAGGtTAGGGGTTCGACTCCTCTCGGGCGCGCCA
Str: >>>>>>>..>>>>.........<<<<.>>>>>.......<<<<<.....>>>>>.......<<<<<<<<<<<<....

CP077106.trna35 (587091-587164)	Length: 74 bp
Type: Gly	Anticodon: TCC at 33-35 (587123-587125)	Score: 78.55
         *    |    *    |    *    |    *    |    *    |    *    |    *    |   
Seq: GCGGGTGTAGTTTAGTGGTAAAACCTCAGCCTTCCAAGCTGATGtCGTGAGTTCGATTCTCATCACCCGCTCCA
Str: >>>>>>>..>>>>.......<<<<.>>>>>.......<<<<<....>>>>>.......<<<<<<<<<<<<....

CP077106.trna36 (592103-592179)	Length: 77 bp
Type: Met	Anticodon: CAT at 35-37 (592137-592139)	Score: 90.17
         *    |    *    |    *    |    *    |    *    |    *    |    *    |    * 
Seq: CGCGGGGTGGAGCAGTTcGGTAGCTCGTCGGGCTCATAACCCGAAGGtCGCAGGTTCAAATCCTGCCCCCGCAACCA
Str: .>>>>>>..>>>>.........<<<<.>>>>>.......<<<<<.....>>>>>.......<<<<<<<<<<<.....

CP077106.trna37 (592187-592263)	Length: 77 bp
Type: Asp	Anticodon: GTC at 35-37 (592221-592223)	Score: 95.80
         *    |    *    |    *    |    *    |    *    |    *    |    *    |    * 
Seq: GGTCCGGTAGTTCAGTTGGTtAGAATGCCTGCCTGTCACGCAGGAGGtCGCGGGTTCGAGTCCCGTCCGGACCGCCA
Str: >>>>>>>..>>>>.........<<<<.>>>>>.......<<<<<.....>>>>>.......<<<<<<<<<<<<....

CP077106.trna38 (861647-861721)	Length: 75 bp
Type: Asn	Anticodon: GTT at 33-35 (861679-861681)	Score: 88.32
         *    |    *    |    *    |    *    |    *    |    *    |    *    |    
Seq: TCCGCAGTAGCTCAGTGGTAGAGCTATCGGCTGTTAACCGATCGGtCGTAGGTTCGAATCCTACCTGCGGAGCCA
Str: >>>>>>>..>>>>.......<<<<.>>>>>.......<<<<<.....>>>>>.......<<<<<<<<<<<<....

CP077106.trna39 (861727-861817)	Length: 91 bp
Type: Ser	Anticodon: GGA at 35-37 (861761-861763)	Score: 61.49
         *    |    *    |    *    |    *    |    *    |    *    |    *    |    *    |    *    |
Seq: GGAGAGCTGTCCGAGTGGCcgAAGGAGCACGATTGGAAATCGTGTAGGCGGTAACcCCGTCTCAAGGGTTCGAATCCCTTGCTCTCCGCCA
Str: >>>>>>>..>>>...........<<<.>>>>>.......<<<<<..>>>>>.....<<<<<..>>>>>.......<<<<<<<<<<<<....

CP077106.trna40 (861854-861925)	Length: 72 bp
Type: Glu	Anticodon: TTC at 34-36 (861887-861889)	Score: 70.15
         *    |    *    |    *    |    *    |    *    |    *    |    *    | 
Seq: GGCCCGTTGGTCAAGCGGTtAAGACACCGCCCTTTCACGGCGGTAACACGGGTTCGAATCCCGTACGGGTCA
Str: >>>>>>>..>>>..........<<<.>>>>>.......<<<<<....>>>>>.......<<<<<<<<<<<<.

CP077106.trna41 (861936-862011)	Length: 76 bp
Type: Val	Anticodon: TAC at 34-36 (861969-861971)	Score: 96.46
         *    |    *    |    *    |    *    |    *    |    *    |    *    |    *
Seq: GGAGGATTAGCTCAGCTGGGAGAGCATCTGCCTTACAAGCAGAGGGtCGGCGGTTCGAGCCCGTCATCCTCCACCA
Str: >>>>>>>..>>>>........<<<<.>>>>>.......<<<<<.....>>>>>.......<<<<<<<<<<<<....

CP077106.trna42 (862019-862095)	Length: 77 bp
Type: Met	Anticodon: CAT at 35-37 (862053-862055)	Score: 90.17
         *    |    *    |    *    |    *    |    *    |    *    |    *    |    * 
Seq: CGCGGGGTGGAGCAGTTcGGTAGCTCGTCGGGCTCATAACCCGAAGGtCGCAGGTTCAAATCCTGCCCCCGCAACCA
Str: .>>>>>>..>>>>.........<<<<.>>>>>.......<<<<<.....>>>>>.......<<<<<<<<<<<.....

CP077106.trna43 (862104-862180)	Length: 77 bp
Type: Asp	Anticodon: GTC at 35-37 (862138-862140)	Score: 95.80
         *    |    *    |    *    |    *    |    *    |    *    |    *    |    * 
Seq: GGTCCGGTAGTTCAGTTGGTtAGAATGCCTGCCTGTCACGCAGGAGGtCGCGGGTTCGAGTCCCGTCCGGACCGCCA
Str: >>>>>>>..>>>>.........<<<<.>>>>>.......<<<<<.....>>>>>.......<<<<<<<<<<<<....

CP077106.trna44 (862191-862266)	Length: 76 bp
Type: Phe	Anticodon: GAA at 34-36 (862224-862226)	Score: 97.89
         *    |    *    |    *    |    *    |    *    |    *    |    *    |    *
Seq: GGCTCGGTAGCTCAGTTGGTAGAGCAACGGACTGAAAATCCGTGTGtCGGCGGTTCGATTCCGTCCCGAGCCACCA
Str: >>>>>>>..>>>>........<<<<.>>>>>.......<<<<<.....>>>>>.......<<<<<<<<<<<<....

CP077106.trna45 (862270-862342)	Length: 73 bp
Type: Thr	Anticodon: TGT at 34-36 (862303-862305)	Score: 82.36
         *    |    *    |    *    |    *    |    *    |    *    |    *    |  
Seq: GCCGGTCTAGCTCAATTGGTAGAGCAACTGACTTGTAATCAGTAGGtTGGGGGTTCAAGTCCTCTGGCCGGCA
Str: >>>>>>>..>>>>........<<<<.>>>>>.......<<<<<.....>>>>>.......<<<<<<<<<<<<.

CP077106.trna46 (862354-862438)	Length: 85 bp
Type: Tyr	Anticodon: GTA at 35-37 (862388-862390)	Score: 78.86
         *    |    *    |    *    |    *    |    *    |    *    |    *    |    *    |    
Seq: GGAGGGGTAGCGAAGTGGCtaAACGCGGCGGACTGTAAATCCGCTCCCTCAGGGTtCGGCAGTTCGAATCTGCCCCCCTCCACCA
Str: >>>>>>>..>>>...........<<<.>>>>>.......<<<<<.>>>...<<<...>>>>>.......<<<<<<<<<<<<....

CP077106.trna47 (862449-862522)	Length: 74 bp
Type: Trp	Anticodon: CCA at 33-35 (862481-862483)	Score: 71.01
         *    |    *    |    *    |    *    |    *    |    *    |    *    |   
Seq: AGGGGCATAGTTTAACGGTAGAACAGAGGTCTCCAAAACCTCCGGTGTGGGTTCGATTCCTACTGCCCCTGCCA
Str: >>>>>>>..>>>>.......<<<<.>>>>>.......<<<<<....>>>>>.......<<<<<<<<<<<<....

CP077106.trna48 (862552-862627)	Length: 76 bp
Type: His	Anticodon: GTG at 34-36 (862585-862587)	Score: 72.51
         *    |    *    |    *    |    *    |    *    |    *    |    *    |    *
Seq: GCGGTTGTGGCGAAGTGGTtAACGCACCAGATTGTGGCTCTGGCACtCGTGGGTTCGATTCCCATCAATCGCCCCA
Str: >>>>>>>..>>>..........<<<.>>>>>.......<<<<<.....>>>>>.......<<<<<<<<<<<<....

CP077106.trna49 (862637-862708)	Length: 72 bp
Type: Gln	Anticodon: TTG at 33-35 (862669-862671)	Score: 67.67
         *    |    *    |    *    |    *    |    *    |    *    |    *    | 
Seq: TGGGCTATAGCCAAGCGGTAAGGCAACGGACTTTGACTCCGTCATgCGTTGGTTCGAATCCAGCTAGCCCAG
Str: >>>>>>>..>>>.........<<<.>>>>>.......<<<<<.....>>>>>.......<<<<<<<<<<<<.

CP077106.trna50 (862761-862835)	Length: 75 bp
Type: Gly	Anticodon: GCC at 33-35 (862793-862795)	Score: 90.25
         *    |    *    |    *    |    *    |    *    |    *    |    *    |    
Seq: GCGGAAGTAGTTCAGTGGTAGAACATCACCTTGCCAAGGTGGGGGtCGCGGGTTCGAATCCCGTCTTCCGCTCCA
Str: >>>>>>>..>>>>.......<<<<.>>>>>.......<<<<<.....>>>>>.......<<<<<<<<<<<<....

CP077106.trna51 (862842-862912)	Length: 71 bp
Type: Cys	Anticodon: GCA at 33-35 (862874-862876)	Score: 67.07
         *    |    *    |    *    |    *    |    *    |    *    |    *    |
Seq: GGCGGCATAGCCAAGTGGTAAGGCAGAGGTCTGCAAAACCTTTAtCCCCGGTTCGAATCCGGGTGTCGCCT
Str: >>>>>>>..>>>.........<<<.>>>>>.......<<<<<....>>>>>.......<<<<<<<<<<<<.

CP077106.trna52 (862920-863008)	Length: 89 bp
Type: Leu	Anticodon: TAA at 35-37 (862954-862956)	Score: 76.51
         *    |    *    |    *    |    *    |    *    |    *    |    *    |    *    |    *   
Seq: GCCGGGGTGGTGGAATTGGCaGACACACAGGACTTAAAATCCTGCGGTAGGTGACTACCGTGCCGGTTCAAGTCCGGCCCTCGGCACCA
Str: >>>>>>>..>>>...........<<<.>>>>>.......<<<<<.>>>>>....<<<<<..>>>>>.......<<<<<<<<<<<<....

CP077106.trna53 (863254-863335)	Length: 82 bp
Type: Leu	Anticodon: CAA at 35-37 (863288-863290)	Score: 61.23
         *    |    *    |    *    |    *    |    *    |    *    |    *    |    *    | 
Seq: GCCGGTGTGGCGGAATTGGCaGACGCGCACGACTCAAAATCGTGTTCCTTCTGGAGTGCCGGTTCGACCCCGGCCACCGGTA
Str: >>>>>>>..>>>...........<<<.>>>>>.......<<<<<.>>>....<<<..>>>>>.......<<<<<<<<<<<<.

CP077106.trna54 (882992-883065)	Length: 74 bp
Type: Gly	Anticodon: TCC at 33-35 (883024-883026)	Score: 78.55
         *    |    *    |    *    |    *    |    *    |    *    |    *    |   
Seq: GCGGGTGTAGTTTAGTGGTAAAACCTCAGCCTTCCAAGCTGATGtCGTGAGTTCGATTCTCATCACCCGCTCCA
Str: >>>>>>>..>>>>.......<<<<.>>>>>.......<<<<<....>>>>>.......<<<<<<<<<<<<....

CP077106.trna55 (1149116-1149188)	Length: 73 bp
Type: Val	Anticodon: GAC at 34-36 (1149149-1149151)	Score: 71.64
         *    |    *    |    *    |    *    |    *    |    *    |    *    |  
Seq: GATTCCGTAGCTCAGCTGGGAGAGCGCTACCTTGACAGGGTAGAGGtCGCTGGTTCGAGCCCAGTCGGAATCA
Str: >>>>>>>..>>>>........<<<<.>>>>>.......<<<<<.....>>>>>.......<<<<<<<<<<<<.

CP077106.trna56 (2459773-2459843)	Length: 71 bp
Type: Gln	Anticodon: TTG at 33-35 (2459805-2459807)	Score: 65.47
         *    |    *    |    *    |    *    |    *    |    *    |    *    |
Seq: TGGGCTATAGCCAAGCGGTAAGGCAATGGACTTTGACTCCGTGAtCGTTGGTTCGAATCCAGCTAGCCCAG
Str: >>>>>>>..>>>.........<<<.>>>>>.......<<<<<....>>>>>.......<<<<<<<<<<<<.

CP077106.trna57 (3879390-3879315)	Length: 76 bp
Type: Lys	Anticodon: TTT at 34-36 (3879357-3879355)	Score: 98.67
         *    |    *    |    *    |    *    |    *    |    *    |    *    |    *
Seq: GAGCCATTAGCTCAGTTGGTAGAGCATCTGACTTTTAATCAGAGGGtCGAAGGTTCGAGTCCTTCATGGCTCACCA
Str: >>>>>>>..>>>>........<<<<.>>>>>.......<<<<<.....>>>>>.......<<<<<<<<<<<<....

CP077106.trna58 (3879306-3879235)	Length: 72 bp
Type: Glu	Anticodon: TTC at 34-36 (3879273-3879271)	Score: 70.15
         *    |    *    |    *    |    *    |    *    |    *    |    *    | 
Seq: GGCCCGTTGGTCAAGCGGTtAAGACACCGCCCTTTCACGGCGGTAACACGGGTTCGAATCCCGTACGGGTCA
Str: >>>>>>>..>>>..........<<<.>>>>>.......<<<<<....>>>>>.......<<<<<<<<<<<<.

CP077106.trna59 (3879150-3879074)	Length: 77 bp
Type: Asp	Anticodon: GTC at 35-37 (3879116-3879114)	Score: 95.80
         *    |    *    |    *    |    *    |    *    |    *    |    *    |    * 
Seq: GGTCCGGTAGTTCAGTTGGTtAGAATGCCTGCCTGTCACGCAGGAGGtCGCGGGTTCGAGTCCCGTCCGGACCGCCA
Str: >>>>>>>..>>>>.........<<<<.>>>>>.......<<<<<.....>>>>>.......<<<<<<<<<<<<....

CP077106.trna60 (3879037-3878965)	Length: 73 bp
Type: Phe	Anticodon: GAA at 34-36 (3879004-3879002)	Score: 89.60
         *    |    *    |    *    |    *    |    *    |    *    |    *    |  
Seq: GGCTCGGTAGCTCAGTTGGTAGAGCAACGGACTGAAAATCCGTGTGtCGGCGGTTCGATTCCGTCCCGAGCCA
Str: >>>>>>>..>>>>........<<<<.>>>>>.......<<<<<.....>>>>>.......<<<<<<<<<<<<.

CP077106.trna61 (3313169-3313094)	Length: 76 bp
Type: Arg	Anticodon: CCG at 35-37 (3313135-3313133)	Score: 66.66
         *    |    *    |    *    |    *    |    *    |    *    |    *    |    *
Seq: GCGCTCGTAGCTCAGTTGGAtAGAGCGGTGGTTTCCGGTACCACGTCTGtCGGGGGTTCGAATCCCTCCGAGCGCG
Str: >>>>>>>..>>>>.........<<<<.>>>>>.......<<<<<.......>>>>>.......<<<<<<<<<<<<.

CP077106.trna62 (2953449-2953377)	Length: 73 bp
Type: Ala	Anticodon: GGC at 34-36 (2953416-2953414)	Score: 77.43
         *    |    *    |    *    |    *    |    *    |    *    |    *    |  
Seq: GGGGCCATAGCTCAGCTGGGAGAGCGCTACGCTGGCAGCGTAGAGGtCAGGGGTTCGAGCCCCCTTGGCTCCA
Str: >>>>>>>..>>>>........<<<<.>>>>>.......<<<<<.....>>>>>.......<<<<<<<<<<<<.

CP077106.trna63 (2935389-2935314)	Length: 76 bp
Type: Val	Anticodon: TAC at 34-36 (2935356-2935354)	Score: 96.46
         *    |    *    |    *    |    *    |    *    |    *    |    *    |    *
Seq: GGAGGATTAGCTCAGCTGGGAGAGCATCTGCCTTACAAGCAGAGGGtCGGCGGTTCGAGCCCGTCATCCTCCACCA
Str: >>>>>>>..>>>>........<<<<.>>>>>.......<<<<<.....>>>>>.......<<<<<<<<<<<<....

CP077106.trna64 (2935284-2935209)	Length: 76 bp
Type: Thr	Anticodon: TGT at 34-36 (2935251-2935249)	Score: 91.03
         *    |    *    |    *    |    *    |    *    |    *    |    *    |    *
Seq: GCCGGTGTAGCTCAATTGGTAGAGCAACTGACTTGTAATCAGTAGGtTGGGGGTTCAAGTCCTCTTGCCGGCACCA
Str: >>>>>>>..>>>>........<<<<.>>>>>.......<<<<<.....>>>>>.......<<<<<<<<<<<<....

CP077106.trna65 (2935171-2935096)	Length: 76 bp
Type: Lys	Anticodon: TTT at 34-36 (2935138-2935136)	Score: 98.67
         *    |    *    |    *    |    *    |    *    |    *    |    *    |    *
Seq: GAGCCATTAGCTCAGTTGGTAGAGCATCTGACTTTTAATCAGAGGGtCGAAGGTTCGAGTCCTTCATGGCTCACCA
Str: >>>>>>>..>>>>........<<<<.>>>>>.......<<<<<.....>>>>>.......<<<<<<<<<<<<....

CP077106.trna66 (2935086-2935003)	Length: 84 bp
Type: Leu	Anticodon: CAG at 35-37 (2935052-2935050)	Score: 64.19
         *    |    *    |    *    |    *    |    *    |    *    |    *    |    *    |   
Seq: GCGGATGTGGCGGAATTGGCaGACGCGCTAGAATCAGGCTCTAGTGTCTTTACAGACGTGGGGGTTCAAGTCCCTTCATCCGCA
Str: >>>>>>>..>>>...........<<<.>>>>>.......<<<<<.>>>>....<<<<..>>>>>.......<<<<<<<<<<<<.

CP077106.trna67 (2934993-2934919)	Length: 75 bp
Type: Gly	Anticodon: GCC at 33-35 (2934961-2934959)	Score: 90.25
         *    |    *    |    *    |    *    |    *    |    *    |    *    |    
Seq: GCGGAAGTAGTTCAGTGGTAGAACATCACCTTGCCAAGGTGGGGGtCGCGGGTTCGAATCCCGTCTTCCGCTCCA
Str: >>>>>>>..>>>>.......<<<<.>>>>>.......<<<<<.....>>>>>.......<<<<<<<<<<<<....

CP077106.trna68 (2934899-2934814)	Length: 86 bp
Type: Leu	Anticodon: TAA at 35-37 (2934865-2934863)	Score: 68.21
         *    |    *    |    *    |    *    |    *    |    *    |    *    |    *    |    *
Seq: GCCGGGGTGGTGGAATTGGCaGACACACAGGACTTAAAATCCTGCGGTAGGTGACTACCGTGCCGGTTCAAGTCCGGCCCTCGGCA
Str: >>>>>>>..>>>...........<<<.>>>>>.......<<<<<.>>>>>....<<<<<..>>>>>.......<<<<<<<<<<<<.

CP077106.trna69 (2934804-2934728)	Length: 77 bp
Type: Arg	Anticodon: ACG at 35-37 (2934770-2934768)	Score: 81.43
         *    |    *    |    *    |    *    |    *    |    *    |    *    |    * 
Seq: GCGCCCGTAGCTCAATTGGAtAGAGCGTTTGACTACGGATCAAAAGGtTAGGGGTTCGACTCCTCTCGGGCGCGCCA
Str: >>>>>>>..>>>>.........<<<<.>>>>>.......<<<<<.....>>>>>.......<<<<<<<<<<<<....

CP077106.trna70 (2934710-2934634)	Length: 77 bp
Type: Pro	Anticodon: TGG at 35-37 (2934676-2934674)	Score: 94.72
         *    |    *    |    *    |    *    |    *    |    *    |    *    |    * 
Seq: CGGGAAGTAGCTCAGCTtGGTAGAGCACATGGTTTGGGACCATGGGGtCGCAGGTTCGAATCCTGTCTTCCCGACCA
Str: >>>>>>>..>>>>.........<<<<.>>>>>.......<<<<<.....>>>>>.......<<<<<<<<<<<<....

CP077106.trna71 (2934629-2934557)	Length: 73 bp
Type: Ala	Anticodon: TGC at 34-36 (2934596-2934594)	Score: 84.64
         *    |    *    |    *    |    *    |    *    |    *    |    *    |  
Seq: GGGGCCTTAGCTCAGCTGGGAGAGCGCCTGCTTTGCACGCAGGAGGtCAGCGGTTCGATCCCGCTAGGCTCCA
Str: >>>>>>>..>>>>........<<<<.>>>>>.......<<<<<.....>>>>>.......<<<<<<<<<<<<.

CP077106.trna72 (2934536-2934460)	Length: 77 bp
Type: Met	Anticodon: CAT at 35-37 (2934502-2934500)	Score: 83.99
         *    |    *    |    *    |    *    |    *    |    *    |    *    |    * 
Seq: GGCGGTGTAGCTCAGCTGGCtAGAGCGTACGGTTCATACCCGTGAGGtCGGGGGTTCGATCCCCTCCGCCGCTACCA
Str: >>>>>>>..>>>>.........<<<<.>>>>>.......<<<<<.....>>>>>.......<<<<<<<<<<<<....

CP077106.trna73 (2934457-2934381)	Length: 77 bp
Type: Met	Anticodon: CAT at 35-37 (2934423-2934421)	Score: 97.54
         *    |    *    |    *    |    *    |    *    |    *    |    *    |    * 
Seq: GGACCTTTAGCTCAGTTGGTtAGAGCAGACGGCTCATAACCGTCCGGtCGTAGGTTCGAGTCCTACAAGGTCCACCA
Str: >>>>>>>..>>>>.........<<<<.>>>>>.......<<<<<.....>>>>>.......<<<<<<<<<<<<....

CP077106.trna74 (2934373-2934281)	Length: 93 bp
Type: Ser	Anticodon: TGA at 37-39 (2934337-2934335)	Score: 72.49
         *    |    *    |    *    |    *    |    *    |    *    |    *    |    *    |    *    |  
Seq: GGAGGAATACCCAAGTCtGGCtgAAGGGATCGGTCTTGAAAACCGACAGGGGTGTCAAAGCCCGCGGGGGTTCGAATCCCTCTTCCTCCGCCA
Str: >>>>>>>..>>>.............<<<.>>>>>.......<<<<<...>>>>......<<<<..>>>>>.......<<<<<<<<<<<<....

CP077106.trna75 (2934261-2934185)	Length: 77 bp
Type: Met	Anticodon: CAT at 35-37 (2934227-2934225)	Score: 90.17
         *    |    *    |    *    |    *    |    *    |    *    |    *    |    * 
Seq: CGCGGGGTGGAGCAGTTcGGTAGCTCGTCGGGCTCATAACCCGAAGGtCGCAGGTTCAAATCCTGCCCCCGCAACCA
Str: .>>>>>>..>>>>.........<<<<.>>>>>.......<<<<<.....>>>>>.......<<<<<<<<<<<.....

CP077106.trna76 (2934178-2934102)	Length: 77 bp
Type: Asp	Anticodon: GTC at 35-37 (2934144-2934142)	Score: 95.80
         *    |    *    |    *    |    *    |    *    |    *    |    *    |    * 
Seq: GGTCCGGTAGTTCAGTTGGTtAGAATGCCTGCCTGTCACGCAGGAGGtCGCGGGTTCGAGTCCCGTCCGGACCGCCA
Str: >>>>>>>..>>>>.........<<<<.>>>>>.......<<<<<.....>>>>>.......<<<<<<<<<<<<....

CP077106.trna77 (2934091-2934016)	Length: 76 bp
Type: Phe	Anticodon: GAA at 34-36 (2934058-2934056)	Score: 97.89
         *    |    *    |    *    |    *    |    *    |    *    |    *    |    *
Seq: GGCTCGGTAGCTCAGTTGGTAGAGCAACGGACTGAAAATCCGTGTGtCGGCGGTTCGATTCCGTCCCGAGCCACCA
Str: >>>>>>>..>>>>........<<<<.>>>>>.......<<<<<.....>>>>>.......<<<<<<<<<<<<....

CP077106.trna78 (2933995-2933920)	Length: 76 bp
Type: His	Anticodon: GTG at 34-36 (2933962-2933960)	Score: 72.51
         *    |    *    |    *    |    *    |    *    |    *    |    *    |    *
Seq: GCGGTTGTGGCGAAGTGGTtAACGCACCAGATTGTGGCTCTGGCACtCGTGGGTTCGATTCCCATCAATCGCCCCA
Str: >>>>>>>..>>>..........<<<.>>>>>.......<<<<<.....>>>>>.......<<<<<<<<<<<<....

CP077106.trna79 (2933911-2933838)	Length: 74 bp
Type: Gly	Anticodon: TCC at 33-35 (2933879-2933877)	Score: 81.36
         *    |    *    |    *    |    *    |    *    |    *    |    *    |   
Seq: GCGGGTGTAGTTTAGTGGTAAAACCTCAGCCTTCCAAGCTGATGtCGTGGGTTCGATTCCCATCACCCGCTCCA
Str: >>>>>>>..>>>>.......<<<<.>>>>>.......<<<<<....>>>>>.......<<<<<<<<<<<<....

CP077106.trna80 (2933822-2933746)	Length: 77 bp
Type: Ile	Anticodon: GAT at 35-37 (2933788-2933786)	Score: 102.39
         *    |    *    |    *    |    *    |    *    |    *    |    *    |    * 
Seq: GGGCCTGTAGCTCAGCTGGTtAGAGCGCACGCCTGATAAGCGTGAGGtCGGTGGTTCGAGTCCACTCAGGCCCACCA
Str: >>>>>>>..>>>>.........<<<<.>>>>>.......<<<<<.....>>>>>.......<<<<<<<<<<<<....

CP077106.trna81 (2933735-2933661)	Length: 75 bp
Type: Asn	Anticodon: GTT at 33-35 (2933703-2933701)	Score: 87.08
         *    |    *    |    *    |    *    |    *    |    *    |    *    |    
Seq: TCCACAGTAGCTCAGTGGTAGAGCTATCGGCTGTTAACCGATCGGtCGCAGGTTCGAATCCTGCCTGTGGAGCCA
Str: >>>>>>>..>>>>.......<<<<.>>>>>.......<<<<<.....>>>>>.......<<<<<<<<<<<<....

CP077106.trna82 (2933657-2933567)	Length: 91 bp
Type: Ser	Anticodon: GCT at 35-37 (2933623-2933621)	Score: 72.43
         *    |    *    |    *    |    *    |    *    |    *    |    *    |    *    |    *    |
Seq: GGAGAAGTACTCAAGTGGCtgAAGAGGCGCCCCTGCTAAGGGTGTAGGTCGTGTAAGCGGCGCGAGGGTTCAAATCCCTCCTTCTCCGCCA
Str: >>>>>>>..>>>...........<<<.>>>>>.......<<<<<...>>>>>....<<<<<..>>>>>.......<<<<<<<<<<<<....

CP077106.trna83 (2933563-2933492)	Length: 72 bp
Type: Glu	Anticodon: TTC at 34-36 (2933530-2933528)	Score: 70.15
         *    |    *    |    *    |    *    |    *    |    *    |    *    | 
Seq: GGCCCGTTGGTCAAGCGGTtAAGACACCGCCCTTTCACGGCGGTAACACGGGTTCGAATCCCGTACGGGTCA
Str: >>>>>>>..>>>..........<<<.>>>>>.......<<<<<....>>>>>.......<<<<<<<<<<<<.

CP077106.trna84 (2695101-2695028)	Length: 74 bp
Type: Arg	Anticodon: TCT at 35-37 (2695067-2695065)	Score: 83.12
         *    |    *    |    *    |    *    |    *    |    *    |    *    |   
Seq: GTCCCAGTAGCTCAGCTGGAtAGAGCAACGGCCTTCTAAGCCGTCGGtCGGGAGTTCGAATCTCTCCTGGGACG
Str: >>>>>>>..>>>>.........<<<<.>>>>>.......<<<<<.....>>>>>.......<<<<<<<<<<<<.

CP077106.trna85 (2694903-2694830)	Length: 74 bp
Type: Arg	Anticodon: TCT at 35-37 (2694869-2694867)	Score: 81.02
         *    |    *    |    *    |    *    |    *    |    *    |    *    |   
Seq: GTCCCAGTAGCTCAGCCGGAtAGAGCAACGGCCTTCTAAGCCGTCGGtCGGGAGTTCGAATCTCTCCTGGGACG
Str: >>>>>>>..>>>>.........<<<<.>>>>>.......<<<<<.....>>>>>.......<<<<<<<<<<<<.

CP077106.trna86 (1988971-1988899)	Length: 73 bp
Type: Arg	Anticodon: CCT at 34-36 (1988938-1988936)	Score: 69.33
         *    |    *    |    *    |    *    |    *    |    *    |    *    |  
Seq: GCTCTAGTAGCACAGCGGAtAGTGCAGCAGTTTCCTAAACTGCAGGtCGGGAGTTCGAATCTCTCCTAGAGCG
Str: >>>>>>>..>>>>........<<<<.>>>>>.......<<<<<.....>>>>>.......<<<<<<<<<<<<.
