# Supplementary material for: Isolation, identification, and whole-genome sequencing of high-yield protease bacteria from Daqu of ZhangGong Laojiu
Source: PLoS One. 2022 Apr 26;17(4):e0264677. doi: 10.1371/journal.pone.0264677 (PMC9041807; doi:10.1371/journal.pone.0264677)
Supplement: S1 Raw data — (ZIP) [file pone.0264677.s002.zip › Raw data/GDD20120317-1_Bacillus_velezensis_Genome_result/3_Component/ncRNA/Bac.tRNA.xls]

ID	Contig	Begin	End	Type	Anti_Codon	Cove_Score
tRNA_001	CP077106	11001	11077	Ile	GAT	102.39
tRNA_002	CP077106	11092	11167	Ala	TGC	92.94
tRNA_003	CP077106	23075	23167	Ser	TGA	72.49
tRNA_004	CP077106	32735	32811	Ile	GAT	102.39
tRNA_005	CP077106	32826	32901	Ala	TGC	92.94
tRNA_006	CP077106	70804	70880	Met	CAT	83.99
tRNA_007	CP077106	70890	70964	Glu	TTC	70.77
tRNA_008	CP077106	95961	96036	Val	TAC	96.46
tRNA_009	CP077106	96042	96117	Thr	TGT	92.93
tRNA_010	CP077106	96154	96229	Lys	TTT	98.67
tRNA_011	CP077106	96236	96317	Leu	TAG	71.53
tRNA_012	CP077106	96342	96416	Gly	GCC	94.93
tRNA_013	CP077106	96431	96516	Leu	TAA	68.21
tRNA_014	CP077106	96527	96603	Arg	ACG	81.43
tRNA_015	CP077106	96620	96696	Pro	TGG	94.72
tRNA_016	CP077106	96701	96776	Ala	TGC	92.94
tRNA_017	CP077106	166399	166473	Asn	GTT	88.32
tRNA_018	CP077106	166476	166548	Thr	GGT	75.20
tRNA_019	CP077106	166895	166969	Gly	GCC	90.25
tRNA_020	CP077106	167002	167078	Arg	ACG	81.43
tRNA_021	CP077106	167095	167171	Pro	TGG	94.72
tRNA_022	CP077106	193551	193622	Glu	TTC	70.15
tRNA_023	CP077106	193626	193701	Val	TAC	96.46
tRNA_024	CP077106	193707	193779	Thr	TGT	84.64
tRNA_025	CP077106	193799	193883	Tyr	GTA	78.86
tRNA_026	CP077106	193888	193959	Gln	TTG	67.67
tRNA_027	CP077106	498599	498673	Asn	GTT	87.08
tRNA_028	CP077106	498677	498767	Ser	GCT	71.43
tRNA_029	CP077106	498787	498861	Glu	TTC	78.45
tRNA_030	CP077106	498873	498947	Gln	TTG	75.97
tRNA_031	CP077106	498981	499056	Lys	TTT	98.67
tRNA_032	CP077106	499065	499146	Leu	TAG	73.07
tRNA_033	CP077106	499215	499298	Leu	GAG	53.11
tRNA_034	CP077106	587006	587082	Arg	ACG	81.43
tRNA_035	CP077106	587091	587164	Gly	TCC	78.55
tRNA_036	CP077106	592103	592179	Met	CAT	90.17
tRNA_037	CP077106	592187	592263	Asp	GTC	95.80
tRNA_038	CP077106	861647	861721	Asn	GTT	88.32
tRNA_039	CP077106	861727	861817	Ser	GGA	61.49
tRNA_040	CP077106	861854	861925	Glu	TTC	70.15
tRNA_041	CP077106	861936	862011	Val	TAC	96.46
tRNA_042	CP077106	862019	862095	Met	CAT	90.17
tRNA_043	CP077106	862104	862180	Asp	GTC	95.80
tRNA_044	CP077106	862191	862266	Phe	GAA	97.89
tRNA_045	CP077106	862270	862342	Thr	TGT	82.36
tRNA_046	CP077106	862354	862438	Tyr	GTA	78.86
tRNA_047	CP077106	862449	862522	Trp	CCA	71.01
tRNA_048	CP077106	862552	862627	His	GTG	72.51
tRNA_049	CP077106	862637	862708	Gln	TTG	67.67
tRNA_050	CP077106	862761	862835	Gly	GCC	90.25
tRNA_051	CP077106	862842	862912	Cys	GCA	67.07
tRNA_052	CP077106	862920	863008	Leu	TAA	76.51
tRNA_053	CP077106	863254	863335	Leu	CAA	61.23
tRNA_054	CP077106	882992	883065	Gly	TCC	78.55
tRNA_055	CP077106	1149116	1149188	Val	GAC	71.64
tRNA_056	CP077106	2459773	2459843	Gln	TTG	65.47
tRNA_057	CP077106	3879390	3879315	Lys	TTT	98.67
tRNA_058	CP077106	3879306	3879235	Glu	TTC	70.15
tRNA_059	CP077106	3879150	3879074	Asp	GTC	95.80
tRNA_060	CP077106	3879037	3878965	Phe	GAA	89.60
tRNA_061	CP077106	3313169	3313094	Arg	CCG	66.66
tRNA_062	CP077106	2953449	2953377	Ala	GGC	77.43
tRNA_063	CP077106	2935389	2935314	Val	TAC	96.46
tRNA_064	CP077106	2935284	2935209	Thr	TGT	91.03
tRNA_065	CP077106	2935171	2935096	Lys	TTT	98.67
tRNA_066	CP077106	2935086	2935003	Leu	CAG	64.19
tRNA_067	CP077106	2934993	2934919	Gly	GCC	90.25
tRNA_068	CP077106	2934899	2934814	Leu	TAA	68.21
tRNA_069	CP077106	2934804	2934728	Arg	ACG	81.43
tRNA_070	CP077106	2934710	2934634	Pro	TGG	94.72
tRNA_071	CP077106	2934629	2934557	Ala	TGC	84.64
tRNA_072	CP077106	2934536	2934460	Met	CAT	83.99
tRNA_073	CP077106	2934457	2934381	Met	CAT	97.54
tRNA_074	CP077106	2934373	2934281	Ser	TGA	72.49
tRNA_075	CP077106	2934261	2934185	Met	CAT	90.17
tRNA_076	CP077106	2934178	2934102	Asp	GTC	95.80
tRNA_077	CP077106	2934091	2934016	Phe	GAA	97.89
tRNA_078	CP077106	2933995	2933920	His	GTG	72.51
tRNA_079	CP077106	2933911	2933838	Gly	TCC	81.36
tRNA_080	CP077106	2933822	2933746	Ile	GAT	102.39
tRNA_081	CP077106	2933735	2933661	Asn	GTT	87.08
tRNA_082	CP077106	2933657	2933567	Ser	GCT	72.43
tRNA_083	CP077106	2933563	2933492	Glu	TTC	70.15
tRNA_084	CP077106	2695101	2695028	Arg	TCT	83.12
tRNA_085	CP077106	2694903	2694830	Arg	TCT	81.02
tRNA_086	CP077106	1988971	1988899	Arg	CCT	69.33
