# Supplementary material for: Isolation, identification, and whole-genome sequencing of high-yield protease bacteria from Daqu of ZhangGong Laojiu
Source: PLoS One. 2022 Apr 26;17(4):e0264677. doi: 10.1371/journal.pone.0264677 (PMC9041807; doi:10.1371/journal.pone.0264677)
Supplement: S1 Raw data — (ZIP) [file pone.0264677.s002.zip › Raw data/GDD20120317-1_Bacillus_velezensis_Genome_result/4_Basic_Annot/Basic_Annot_Summary/Bac.All_Genes.basic.annotation.xls]

ID	Symbol	Nr-ID	Nr-Score	Nr-Evalue	Nr-annotation	Swissprot-ID	Swissprot-Score	Swissprot-Evalue	Swissprot-annotation	COG-Protein-or-Domain	COG-Score	COG-Evalue	COG-ID	COG-Function-Description	KO-ID	KEGG-Evalue	KEGG-Score	KEGG-Gene	Pathway	GO-BiologicalProcess	GO-MolecularFunction	GO-CellularComponent
KSG66_00005	dnaA	A7Z0C3.1	914	0.0	RecName: Full=Chromosomal replication initiator protein DnaA [Bacillus velezensis FZB42] [Bacillus velezensis]	sp|A7Z0C3|DNAA_BACVZ	873.2	1.2e-252	sp|A7Z0C3|DNAA_BACVZ Chromosomal replication initiator protein DnaA OS=Bacillus velezensis (strain DSM 23117 / BGSC 10A6 / FZB42) OX=326423 GN=dnaA PE=3 SV=1	BS_dnaA	854.0	1.8e-247	COG0593	ATPase involved in DNA replication initiation	K02313//dnaA; chromosomal replication initiator protein	4.0e-251	873.2	bay:RBAM_000010	ko02020//Two-component system//Signal transduction//Environmental Information Processing;ko04112//Cell cycle - Caulobacter//Cell growth and death//Cellular Processes	GO:0051052//regulation of DNA metabolic process;GO:0060255//regulation of macromolecule metabolic process;GO:0019219//regulation of nucleobase-containing compound metabolic process;GO:0019222//regulation of metabolic process;GO:0051171//regulation of nitrogen compound metabolic process;GO:0031323//regulation of cellular metabolic process;GO:0050794//regulation of cellular process;GO:0065007//biol…	GO:0005488//binding;GO:0001883//purine nucleoside binding;GO:0097367//carbohydrate derivative binding;GO:0036094//small molecule binding;GO:0032549//ribonucleoside binding;GO:0003676//nucleic acid binding;GO:0032550//purine ribonucleoside binding;GO:0003677//DNA binding;GO:0097159//organic cyclic compound binding;GO:1901363//heterocyclic compound binding;GO:0001882//nucleoside binding;GO:0043565/…	GO:0044424//intracellular part;GO:0044464//cell part;GO:0005623//cell;GO:0005622//intracellular
KSG66_00010	dnaN	ABS72450.1	761	0.0	DNA polymerase III subunit beta [Bacillus velezensis FZB42] [Bacillus velezensis]	sp|P05649|DPO3B_BACSU	697.2	1.0e-199	sp|P05649|DPO3B_BACSU Beta sliding clamp OS=Bacillus subtilis (strain 168) OX=224308 GN=dnaN PE=1 SV=1	BS_dnaN	697.2	2.4e-200	COG0592	DNA polymerase sliding clamp subunit (PCNA homolog)	K02338//dnaN; DNA polymerase III subunit beta [EC:2.7.7.7]	9.8e-206	722.2	bay:RBAM_000020	ko03440//Homologous recombination//Replication and repair//Genetic Information Processing;ko03430//Mismatch repair//Replication and repair//Genetic Information Processing;ko03030//DNA replication//Replication and repair//Genetic Information Processing	GO:0034641//cellular nitrogen compound metabolic process;GO:0006725//cellular aromatic compound metabolic process;GO:0046483//heterocycle metabolic process;GO:0090304//nucleic acid metabolic process;GO:0071704//organic substance metabolic process;GO:0006807//nitrogen compound metabolic process;GO:0044237//cellular metabolic process;GO:0043170//macromolecule metabolic process;GO:1901360//organic c…	GO:0016788//hydrolase activity, acting on ester bonds;GO:0004527//exonuclease activity;GO:0034061//DNA polymerase activity;GO:0016779//nucleotidyltransferase activity;GO:0004518//nuclease activity;GO:0016787//hydrolase activity;GO:0003824//catalytic activity;GO:0016772//transferase activity, transferring phosphorus-containing groups;GO:0016740//transferase activity	GO:0042575//DNA polymerase complex;GO:1902494//catalytic complex;GO:0005622//intracellular;GO:0044424//intracellular part;GO:0061695//transferase complex, transferring phosphorus-containing groups;GO:1990234//transferase complex;GO:0044464//cell part;GO:0043234//protein complex;GO:0032991//macromolecular complex;GO:0005623//cell
KSG66_00015	rlbA	ABS72451.1	148	3e-45	S4 domain-containing protein YaaA [Bacillus velezensis FZB42] [Bacillus velezensis]	sp|P05650|RLBA_BACSU	140.6	6.9e-33	sp|P05650|RLBA_BACSU Probable ribosome maturation protein RlbA OS=Bacillus subtilis (strain 168) OX=224308 GN=rlbA PE=4 SV=1	BS_yaaA	140.6	1.6e-33	COG2501	Uncharacterized conserved protein	K14761//ybcJ; ribosome-associated protein	3.2e-33	146.7	bay:RBAM_000030	--	-	-	-
KSG66_00020	recF	A7Z0C6.1	760	0.0	RecName: Full=DNA replication and repair protein RecF [Bacillus velezensis FZB42] [Bacillus velezensis]	sp|A7Z0C6|RECF_BACVZ	725.3	3.4e-208	sp|A7Z0C6|RECF_BACVZ DNA replication and repair protein RecF OS=Bacillus velezensis (strain DSM 23117 / BGSC 10A6 / FZB42) OX=326423 GN=recF PE=3 SV=1	BS_recF	688.7	8.3e-198	COG1195	Recombinational DNA repair ATPase (RecF pathway)	K03629//recF; DNA replication and repair protein RecF	1.1e-206	725.3	bay:RBAM_000040	ko03440//Homologous recombination//Replication and repair//Genetic Information Processing	GO:0008152//metabolic process;GO:0006139//nucleobase-containing compound metabolic process;GO:1901360//organic cyclic compound metabolic process;GO:0044763//single-organism cellular process;GO:0071704//organic substance metabolic process;GO:0044237//cellular metabolic process;GO:0043170//macromolecule metabolic process;GO:0050896//response to stimulus;GO:0044710//single-organism metabolic process…	GO:0043566//structure-specific DNA binding;GO:0003677//DNA binding;GO:0003676//nucleic acid binding;GO:0036094//small molecule binding;GO:0097367//carbohydrate derivative binding;GO:0032549//ribonucleoside binding;GO:0001883//purine nucleoside binding;GO:0005488//binding;GO:0032550//purine ribonucleoside binding;GO:0097159//organic cyclic compound binding;GO:1901363//heterocyclic compound binding…	GO:0005623//cell;GO:0009295//nucleoid;GO:0044464//cell part;GO:0005622//intracellular;GO:0044424//intracellular part
KSG66_00025	remB	ABS72453.1	165	7e-52	DUF370 domain-containing protein [Bacillus velezensis FZB42] [Bacillus velezensis]	sp|P37525|REMB_BACSU	143.3	1.2e-33	sp|P37525|REMB_BACSU Extracellular matrix regulatory protein B OS=Bacillus subtilis (strain 168) OX=224308 GN=remB PE=4 SV=2	--	--	--	--	--	--	--	--	--	--	-	-	-
KSG66_00030	gyrB	AHZ14032.1	1312	0.0	DNA gyrase subunit B [Bacillus velezensis SQR9] [Bacillus velezensis]	sp|P05652|GYRB_BACSU	1213.7	0.0e+00	sp|P05652|GYRB_BACSU DNA gyrase subunit B OS=Bacillus subtilis (strain 168) OX=224308 GN=gyrB PE=3 SV=1	BS_gyrB	1213.7	0.0e+00	COG0187	Type IIA topoisomerase (DNA gyrase/topo II, topoisomerase IV), B subunit	K02470//gyrB; DNA gyrase subunit B [EC:5.6.2.2]	0	1261.9	bama:RBAU_0007	--	GO:0034645//cellular macromolecule biosynthetic process;GO:0046483//heterocycle metabolic process;GO:1901360//organic cyclic compound metabolic process;GO:0006259//DNA metabolic process;GO:0006260//DNA replication;GO:0044238//primary metabolic process;GO:0044699//single-organism process;GO:0008152//metabolic process;GO:0044260//cellular macromolecule metabolic process;GO:0006139//nucleobase-conta…	GO:0046872//metal ion binding;GO:0016817//hydrolase activity, acting on acid anhydrides;GO:0032549//ribonucleoside binding;GO:0001883//purine nucleoside binding;GO:0017111//nucleoside-triphosphatase activity;GO:0003824//catalytic activity;GO:0036094//small molecule binding;GO:0008094//DNA-dependent ATPase activity;GO:0042623//ATPase activity, coupled;GO:0043169//cation binding;GO:0097159//organic…	GO:0005622//intracellular;GO:0043229//intracellular organelle;GO:0005623//cell;GO:0044464//cell part;GO:0043228//non-membrane-bounded organelle;GO:0043226//organelle;GO:0044424//intracellular part;GO:0043232//intracellular non-membrane-bounded organelle
KSG66_00035	gyrA	AHZ14033.1	1662	0.0	DNA gyrase subunit A [Bacillus velezensis SQR9] [Bacillus velezensis]	sp|P05653|GYRA_BACSU	1330.9	0.0e+00	sp|P05653|GYRA_BACSU DNA gyrase subunit A OS=Bacillus subtilis (strain 168) OX=224308 GN=gyrA PE=1 SV=1	BS_gyrA	1330.9	0.0e+00	COG0188	Type IIA topoisomerase (DNA gyrase/topo II, topoisomerase IV), A subunit	K02469//gyrA; DNA gyrase subunit A [EC:5.6.2.2]	0	1427.5	bamy:V529_00070	--	GO:0043170//macromolecule metabolic process;GO:0044237//cellular metabolic process;GO:0044238//primary metabolic process;GO:0009059//macromolecule biosynthetic process;GO:0044260//cellular macromolecule metabolic process;GO:1901360//organic cyclic compound metabolic process;GO:0034641//cellular nitrogen compound metabolic process;GO:0090304//nucleic acid metabolic process;GO:0009058//biosynthetic…	GO:0016818//hydrolase activity, acting on acid anhydrides, in phosphorus-containing anhydrides;GO:0017111//nucleoside-triphosphatase activity;GO:0016817//hydrolase activity, acting on acid anhydrides;GO:0003824//catalytic activity;GO:0097367//carbohydrate derivative binding;GO:0016887//ATPase activity;GO:0016853//isomerase activity;GO:0001882//nucleoside binding;GO:0042623//ATPase activity, coupl…	GO:0043228//non-membrane-bounded organelle;GO:0043226//organelle;GO:0005622//intracellular;GO:0043232//intracellular non-membrane-bounded organelle;GO:0043229//intracellular organelle;GO:0005623//cell;GO:0044464//cell part;GO:0044424//intracellular part
KSG66_00065	yaaC	QDF47158.1	651	0.0	YaaC [Bacillus velezensis]	sp|P37526|YAAC_BACSU	464.9	7.1e-130	sp|P37526|YAAC_BACSU Uncharacterized protein YaaC OS=Bacillus subtilis (strain 168) OX=224308 GN=yaaC PE=4 SV=1	--	--	--	--	--	--	--	--	--	--	-	-	-
KSG66_00070	guaB	ABS72457.1	995	0.0	IMP dehydrogenase [Bacillus velezensis FZB42] [Bacillus velezensis]	sp|P21879|IMDH_BACSU	922.5	1.9e-267	sp|P21879|IMDH_BACSU Inosine-5'-monophosphate dehydrogenase OS=Bacillus subtilis (strain 168) OX=224308 GN=guaB PE=1 SV=2	BS_guaB_3	540.8	3.7e-153	COG0516	IMP dehydrogenase/GMP reductase	K00088//IMPDH; IMP dehydrogenase [EC:1.1.1.205]	1.1e-273	948.3	bay:RBAM_000120	ko01100//Metabolic pathways//Global and overview maps//Metabolism;ko01110//Biosynthesis of secondary metabolites//Global and overview maps//Metabolism;ko00230//Purine metabolism//Nucleotide metabolism//Metabolism;ko00983//Drug metabolism - other enzymes//Xenobiotics biodegradation and metabolism//Metabolism	GO:0009259//ribonucleotide metabolic process;GO:0090407//organophosphate biosynthetic process;GO:0009117//nucleotide metabolic process;GO:0009150//purine ribonucleotide metabolic process;GO:0055086//nucleobase-containing small molecule metabolic process;GO:0009260//ribonucleotide biosynthetic process;GO:0006796//phosphate-containing compound metabolic process;GO:0006753//nucleoside phosphate meta…	GO:0016491//oxidoreductase activity;GO:0043167//ion binding;GO:0043169//cation binding;GO:0016614//oxidoreductase activity, acting on CH-OH group of donors;GO:0003824//catalytic activity;GO:0005488//binding;GO:0016616//oxidoreductase activity, acting on the CH-OH group of donors, NAD or NADP as acceptor	-
KSG66_00075	dacA	ANF34917.1	905	0.0	D-alanyl-D-alanine carboxypeptidase [Bacillus velezensis]	sp|P08750|DACA_BACSU	697.2	1.2e-199	sp|P08750|DACA_BACSU D-alanyl-D-alanine carboxypeptidase DacA OS=Bacillus subtilis (strain 168) OX=224308 GN=dacA PE=1 SV=3	BS_dacA	697.2	2.8e-200	COG1686	D-alanyl-D-alanine carboxypeptidase	K07258//dacC; serine-type D-Ala-D-Ala carboxypeptidase (penicillin-binding protein 5/6) [EC:3.4.16.4]	9.9e-250	868.6	bvm:B9C48_00075	ko01100//Metabolic pathways//Global and overview maps//Metabolism;ko00550//Peptidoglycan biosynthesis//Glycan biosynthesis and metabolism//Metabolism	GO:0043170//macromolecule metabolic process;GO:0050793//regulation of developmental process;GO:0045229//external encapsulating structure organization;GO:0016043//cellular component organization;GO:0071840//cellular component organization or biogenesis;GO:0065007//biological regulation;GO:0022604//regulation of cell morphogenesis;GO:0022603//regulation of anatomical structure morphogenesis;GO:0071…	GO:0008238//exopeptidase activity;GO:0008233//peptidase activity;GO:0070008//serine-type exopeptidase activity;GO:0004185//serine-type carboxypeptidase activity;GO:0070011//peptidase activity, acting on L-amino acid peptides;GO:0008236//serine-type peptidase activity;GO:0004180//carboxypeptidase activity;GO:0003824//catalytic activity;GO:0016787//hydrolase activity;GO:0017171//serine hydrolase ac…	GO:0071944//cell periphery;GO:0005623//cell;GO:0044464//cell part;GO:0030312//external encapsulating structure
KSG66_00080	pdxS	A7Z0D3.1	595	0.0	RecName: Full=Pyridoxal 5'-phosphate synthase subunit PdxS; Short=PLP synthase subunit PdxS; AltName: Full=Pdx1 [Bacillus velezensis FZB42] [Bacillus velezensis]	sp|A7Z0D3|PDXS_BACVZ	562.8	2.3e-159	sp|A7Z0D3|PDXS_BACVZ Pyridoxal 5'-phosphate synthase subunit PdxS OS=Bacillus velezensis (strain DSM 23117 / BGSC 10A6 / FZB42) OX=326423 GN=pdxS PE=3 SV=1	BS_yaaD	556.6	3.9e-158	COG0214	Pyridoxine biosynthesis enzyme	K06215//pdxS; pyridoxal 5'-phosphate synthase pdxS subunit [EC:4.3.3.6]	7.7e-158	562.8	bay:RBAM_000140	ko00750//Vitamin B6 metabolism//Metabolism of cofactors and vitamins//Metabolism	GO:0044237//cellular metabolic process;GO:0009058//biosynthetic process;GO:0051186//cofactor metabolic process;GO:0009108//coenzyme biosynthetic process;GO:0006732//coenzyme metabolic process;GO:0051188//cofactor biosynthetic process;GO:0008152//metabolic process;GO:0044249//cellular biosynthetic process;GO:0009987//cellular process	GO:0003824//catalytic activity;GO:0016843//amine-lyase activity;GO:0016829//lyase activity;GO:0016840//carbon-nitrogen lyase activity	-
KSG66_00085	pdxT	AFJ60107.1	400	5e-141	glutamine amidotransferase subunit [Bacillus amyloliquefaciens Y2] [Bacillus amyloliquefaciens]	sp|A7Z0D4|PDXT_BACVZ	398.3	5.1e-110	sp|A7Z0D4|PDXT_BACVZ Pyridoxal 5'-phosphate synthase subunit PdxT OS=Bacillus velezensis (strain DSM 23117 / BGSC 10A6 / FZB42) OX=326423 GN=pdxT PE=3 SV=1	BS_yaaE	359.0	8.0e-99	COG0311	Predicted glutamine amidotransferase involved in pyridoxine biosynthesis	K08681//pdxT; 5'-phosphate synthase pdxT subunit [EC:4.3.3.6]	4.4e-109	400.2	bya:BANAU_0012	ko00750//Vitamin B6 metabolism//Metabolism of cofactors and vitamins//Metabolism	GO:0043436//oxoacid metabolic process;GO:0009987//cellular process;GO:0006541//glutamine metabolic process;GO:0006732//coenzyme metabolic process;GO:0044281//small molecule metabolic process;GO:0044710//single-organism metabolic process;GO:1901564//organonitrogen compound metabolic process;GO:0051186//cofactor metabolic process;GO:0044249//cellular biosynthetic process;GO:0044699//single-organism…	GO:0016843//amine-lyase activity;GO:0016829//lyase activity;GO:0016811//hydrolase activity, acting on carbon-nitrogen (but not peptide) bonds, in linear amides;GO:0016810//hydrolase activity, acting on carbon-nitrogen (but not peptide) bonds;GO:0003824//catalytic activity;GO:0016787//hydrolase activity;GO:0016840//carbon-nitrogen lyase activity	-
KSG66_00090	serS	ANF34920.1	875	0.0	seryl-tRNA synthase [Bacillus velezensis]	sp|A7Z0D5|SYS_BACVZ	722.6	2.5e-207	sp|A7Z0D5|SYS_BACVZ Serine--tRNA ligase OS=Bacillus velezensis (strain DSM 23117 / BGSC 10A6 / FZB42) OX=326423 GN=serS PE=3 SV=1	BS_serS	686.0	6.2e-197	COG0172	Seryl-tRNA synthetase	K01875//SARS; seryl-tRNA synthetase [EC:6.1.1.11]	2.2e-206	724.5	bvm:B9C48_00090	ko00970//Aminoacyl-tRNA biosynthesis//Translation//Genetic Information Processing	GO:0006082//organic acid metabolic process;GO:0019752//carboxylic acid metabolic process;GO:0043038//amino acid activation;GO:0009987//cellular process;GO:0006807//nitrogen compound metabolic process;GO:0044763//single-organism cellular process;GO:0034660//ncRNA metabolic process;GO:1901360//organic cyclic compound metabolic process;GO:1901566//organonitrogen compound biosynthetic process;GO:0034…	GO:0003824//catalytic activity;GO:1901363//heterocyclic compound binding;GO:0016876//ligase activity, forming aminoacyl-tRNA and related compounds;GO:0004812//aminoacyl-tRNA ligase activity;GO:0032550//purine ribonucleoside binding;GO:0036094//small molecule binding;GO:0016875//ligase activity, forming carbon-oxygen bonds;GO:0016874//ligase activity;GO:0005488//binding;GO:0032549//ribonucleoside …	GO:0005623//cell;GO:0044464//cell part;GO:0044424//intracellular part;GO:0005622//intracellular
KSG66_00095	glxK	ANF34921.1	753	0.0	glycerate kinase [Bacillus velezensis]	sp|P42100|GLXK_BACSU	424.9	9.8e-118	sp|P42100|GLXK_BACSU Glycerate kinase OS=Bacillus subtilis (strain 168) OX=224308 GN=glxK PE=3 SV=2	BS_yxaA	422.9	8.8e-118	COG1929	Glycerate kinase	K00865//glxK; glycerate 2-kinase [EC:2.7.1.165]	1.8e-207	728.0	bvm:B9C48_00095	ko01100//Metabolic pathways//Global and overview maps//Metabolism;ko01110//Biosynthesis of secondary metabolites//Global and overview maps//Metabolism;ko01120//Microbial metabolism in diverse environments//Global and overview maps//Metabolism;ko00260//Glycine, serine and threonine metabolism//Amino acid metabolism//Metabolism;ko00630//Glyoxylate and dicarboxylate metabolism//Carbohydrate metaboli…	-	-	-
KSG66_00105	dck	ABS72463.1	454	1e-161	deoxynucleoside kinase [Bacillus velezensis FZB42] [Bacillus velezensis]	sp|P37529|DCK_BACSU	380.6	1.2e-104	sp|P37529|DCK_BACSU Deoxyadenosine/deoxycytidine kinase OS=Bacillus subtilis (strain 168) OX=224308 GN=dck PE=1 SV=1	BS_yaaF	380.6	2.8e-105	COG1428	Deoxynucleoside kinases	K15519//dck; deoxyadenosine/deoxycytidine kinase [EC:2.7.1.76 2.7.1.74]	6.6e-122	443.0	bay:RBAM_000190	ko01100//Metabolic pathways//Global and overview maps//Metabolism;ko00230//Purine metabolism//Nucleotide metabolism//Metabolism;ko00240//Pyrimidine metabolism//Nucleotide metabolism//Metabolism	GO:0009058//biosynthetic process;GO:0055086//nucleobase-containing small molecule metabolic process;GO:1901135//carbohydrate derivative metabolic process;GO:0009265//2'-deoxyribonucleotide biosynthetic process;GO:0044271//cellular nitrogen compound biosynthetic process;GO:0019637//organophosphate metabolic process;GO:1901360//organic cyclic compound metabolic process;GO:0044238//primary metabolic…	GO:0032549//ribonucleoside binding;GO:1901363//heterocyclic compound binding;GO:0097367//carbohydrate derivative binding;GO:0016772//transferase activity, transferring phosphorus-containing groups;GO:0005488//binding;GO:0019206//nucleoside kinase activity;GO:0003824//catalytic activity;GO:0032550//purine ribonucleoside binding;GO:0016740//transferase activity;GO:0097159//organic cyclic compound b…	-
KSG66_00110	dgk	AFJ60111.1	426	4e-151	deoxyguanosine kinase [Bacillus amyloliquefaciens Y2] [Bacillus amyloliquefaciens]	sp|P37530|DGK_BACSU	347.1	1.4e-94	sp|P37530|DGK_BACSU Deoxyguanosine kinase OS=Bacillus subtilis (strain 168) OX=224308 GN=dgk PE=1 SV=1	BS_yaaG	347.1	3.3e-95	COG1428	Deoxynucleoside kinases	K15518//dgk; deoxyguanosine kinase [EC:2.7.1.113]	2.0e-115	421.4	bya:BANAU_0016	ko00230//Purine metabolism//Nucleotide metabolism//Metabolism	GO:0006139//nucleobase-containing compound metabolic process;GO:0044271//cellular nitrogen compound biosynthetic process;GO:0044237//cellular metabolic process;GO:0044711//single-organism biosynthetic process;GO:1901362//organic cyclic compound biosynthetic process;GO:0009123//nucleoside monophosphate metabolic process;GO:0044763//single-organism cellular process;GO:0055086//nucleobase-containing…	GO:0032549//ribonucleoside binding;GO:0032550//purine ribonucleoside binding;GO:0019136//deoxynucleoside kinase activity;GO:0036094//small molecule binding;GO:0097367//carbohydrate derivative binding;GO:0016772//transferase activity, transferring phosphorus-containing groups;GO:0005488//binding;GO:1901363//heterocyclic compound binding;GO:0019205//nucleobase-containing compound kinase activity;GO…	-
KSG66_00115	sleL	AVV92488.1	887	0.0	LysM peptidoglycan-binding domain-containing protein [Bacillus velezensis]	sp|P37531|SLEL_BACSU	595.5	4.7e-169	sp|P37531|SLEL_BACSU Cortical fragment-lytic enzyme OS=Bacillus subtilis (strain 168) OX=224308 GN=sleL PE=1 SV=2	BS_yaaH	605.1	1.4e-172	COG3858	Predicted glycosyl hydrolase	K06306//yaaH; spore germination protein	7.1e-213	746.1	bvm:B9C48_00115	--	GO:0006026//aminoglycan catabolic process;GO:0044238//primary metabolic process;GO:0071704//organic substance metabolic process;GO:1901136//carbohydrate derivative catabolic process;GO:1901575//organic substance catabolic process;GO:1901135//carbohydrate derivative metabolic process;GO:0006807//nitrogen compound metabolic process;GO:0043170//macromolecule metabolic process;GO:1901565//organonitro…	GO:0016798//hydrolase activity, acting on glycosyl bonds;GO:0004553//hydrolase activity, hydrolyzing O-glycosyl compounds;GO:0016787//hydrolase activity;GO:0003824//catalytic activity	GO:0030312//external encapsulating structure;GO:0044464//cell part;GO:0005618//cell wall;GO:0071944//cell periphery;GO:0005623//cell
KSG66_00120	yaaI	AHZ14044.1	380	7e-134	isochorismatase family protein [Bacillus velezensis SQR9] [Bacillus velezensis]	sp|P37532|YAAI_BACSU	289.3	3.1e-77	sp|P37532|YAAI_BACSU Uncharacterized isochorismatase family protein YaaI OS=Bacillus subtilis (strain 168) OX=224308 GN=yaaI PE=3 SV=1	BS_yaaI	289.3	7.3e-78	COG1335	Amidases related to nicotinamidase	--	--	--	--	--	-	GO:0003824//catalytic activity	-
KSG66_00125	tadA	ABS72467.1	328	5e-114	nucleoside deaminase [Bacillus velezensis FZB42] [Bacillus velezensis]	sp|P21335|TADA_BACSU	272.3	3.4e-72	sp|P21335|TADA_BACSU tRNA-specific adenosine deaminase OS=Bacillus subtilis (strain 168) OX=224308 GN=tadA PE=1 SV=1	BS_yaaJ	272.3	8.0e-73	COG0590	Cytosine/adenosine deaminases	K11991//tadA; tRNA(adenine34) deaminase [EC:3.5.4.33]	6.2e-85	319.7	bay:RBAM_000230	--	GO:1901360//organic cyclic compound metabolic process;GO:0009987//cellular process;GO:0016070//RNA metabolic process;GO:0008152//metabolic process;GO:0034641//cellular nitrogen compound metabolic process;GO:0006139//nucleobase-containing compound metabolic process;GO:0044260//cellular macromolecule metabolic process;GO:0044238//primary metabolic process;GO:0034660//ncRNA metabolic process;GO:0044…	GO:0019239//deaminase activity;GO:0008251//tRNA-specific adenosine deaminase activity;GO:0046914//transition metal ion binding;GO:0004000//adenosine deaminase activity;GO:0043167//ion binding;GO:0016810//hydrolase activity, acting on carbon-nitrogen (but not peptide) bonds;GO:0043169//cation binding;GO:0046872//metal ion binding;GO:0003824//catalytic activity;GO:0005488//binding;GO:0016814//hydro…	-
KSG66_00135	dnaX	ANS36899.1	1162	0.0	DNA polymerase III subunit gamma/tau [Bacillus velezensis]	sp|P09122|DPO3X_BACSU	998.4	3.2e-290	sp|P09122|DPO3X_BACSU DNA polymerase III subunit gamma/tau OS=Bacillus subtilis (strain 168) OX=224308 GN=dnaX PE=3 SV=3	BS_dnaX	996.1	3.7e-290	COG2812	DNA polymerase III, gamma/tau subunits	K02343//dnaX; DNA polymerase III subunit gamma/tau [EC:2.7.7.7]	0	1098.2	bvm:B9C48_00135	ko03440//Homologous recombination//Replication and repair//Genetic Information Processing;ko03430//Mismatch repair//Replication and repair//Genetic Information Processing;ko03030//DNA replication//Replication and repair//Genetic Information Processing	-	-	-
KSG66_00140	BLi00029	EIF15480.1	208	6e-68	DNA binding protein [Bacillus sp. 5B6]	sp|Q65PK0|Y2358_BACLD	150.6	1.0e-35	sp|Q65PK0|Y2358_BACLD Nucleoid-associated protein BLi00029/BL02358 OS=Bacillus licheniformis (strain ATCC 14580 / DSM 13 / JCM 2505 / NBRC 12200 / NCIMB 9375 / NRRL NRS-1264 / Gibson 46) OX=279010 GN=BLi00029 PE=3 SV=1	BS_yaaK	146.0	5.8e-35	COG0718	Uncharacterized protein conserved in bacteria	K09747//K09747; uncharacterized protein	1.4e-37	161.8	bvm:B9C48_00140	--	-	GO:1901363//heterocyclic compound binding;GO:0097159//organic cyclic compound binding;GO:0005488//binding;GO:0003676//nucleic acid binding	GO:0044424//intracellular part;GO:0044464//cell part;GO:0005622//intracellular;GO:0009295//nucleoid;GO:0005623//cell
KSG66_00145	recR	AHZ14048.1	406	2e-143	recombination protein RecR [Bacillus velezensis SQR9] [Bacillus velezensis]	sp|P24277|RECR_BACSU	402.9	2.1e-111	sp|P24277|RECR_BACSU Recombination protein RecR OS=Bacillus subtilis (strain 168) OX=224308 GN=recR PE=3 SV=2	BS_recR	402.9	4.9e-112	COG0353	Recombinational DNA repair protein (RecF pathway)	K06187//recR; recombination protein RecR	5.3e-110	403.3	baml:BAM5036_0023	ko03440//Homologous recombination//Replication and repair//Genetic Information Processing	GO:0090304//nucleic acid metabolic process;GO:0051716//cellular response to stimulus;GO:0046483//heterocycle metabolic process;GO:0008152//metabolic process;GO:0006807//nitrogen compound metabolic process;GO:0034641//cellular nitrogen compound metabolic process;GO:0006725//cellular aromatic compound metabolic process;GO:0006950//response to stress;GO:0006139//nucleobase-containing compound metabo…	GO:0005488//binding;GO:0097159//organic cyclic compound binding;GO:0043169//cation binding;GO:0043167//ion binding;GO:0003676//nucleic acid binding;GO:1901363//heterocyclic compound binding	-
KSG66_00150	yaaL	ABS72471.1	144	9e-44	DUF2508 family protein [Bacillus velezensis FZB42] [Bacillus velezensis]	sp|P37533|YAAL_BACSU	129.8	1.3e-29	sp|P37533|YAAL_BACSU Uncharacterized protein YaaL OS=Bacillus subtilis (strain 168) OX=224308 GN=yaaL PE=4 SV=1	--	--	--	--	--	--	--	--	--	--	-	-	-
KSG66_00155	bofA	ABS72472.1	157	3e-48	pro-sigmaK processing inhibitor BofA [Bacillus velezensis FZB42] [Bacillus velezensis]	sp|P24282|BOFA_BACSU	131.7	3.9e-30	sp|P24282|BOFA_BACSU Sigma-K factor-processing regulatory protein BofA OS=Bacillus subtilis (strain 168) OX=224308 GN=bofA PE=1 SV=2	--	--	--	--	--	K06317//bofA; inhibitor of the pro-sigma K processing machinery	2.6e-37	160.6	bay:RBAM_000290	--	-	-	-
KSG66_00185	csfB	ABS72473.1	130	1e-38	sigma factor G inhibitor Gin [Bacillus velezensis FZB42] [Bacillus velezensis]	sp|P37534|GIN_BACSU	100.1	9.3e-21	sp|P37534|GIN_BACSU Anti-sigma-G factor Gin OS=Bacillus subtilis (strain 168) OX=224308 GN=csfB PE=1 SV=1	--	--	--	--	--	--	--	--	--	--	-	-	-
KSG66_00190	xpaC	ANF34935.1	418	6e-148	protein xpaC [Bacillus velezensis]	sp|P37467|XPAC_BACSU	263.1	2.6e-69	sp|P37467|XPAC_BACSU Protein XpaC OS=Bacillus subtilis (strain 168) OX=224308 GN=xpaC PE=4 SV=1	BS_xpaC	263.1	6.2e-70	COG4915	5-bromo-4-chloroindolyl phosphate hydrolysis protein	--	--	--	--	--	-	GO:0003824//catalytic activity	-
KSG66_00195	yaaN	ANF34936.1	747	0.0	telA-like protein / Tellurite resistance protein [Bacillus velezensis]	sp|P37535|YAAN_BACSU	494.2	1.3e-138	sp|P37535|YAAN_BACSU Uncharacterized protein YaaN OS=Bacillus subtilis (strain 168) OX=224308 GN=yaaN PE=3 SV=1	BS_yaaN	494.2	3.0e-139	COG3853	Uncharacterized protein involved in tellurite resistance	--	--	--	--	--	-	-	-
KSG66_00200	yaaO	WP_032872170.1	981	0.0	MULTISPECIES: aminotransferase class I/II-fold pyridoxal phosphate-dependent enzyme [Bacillus]	sp|P37536|YAAO_BACSU	641.7	6.4e-183	sp|P37536|YAAO_BACSU Uncharacterized protein YaaO OS=Bacillus subtilis (strain 168) OX=224308 GN=yaaO PE=3 SV=1	BS_yaaO	641.7	1.5e-183	COG1982	Arginine/lysine/ornithine decarboxylases	--	--	--	--	--	-	GO:0005488//binding;GO:0043168//anion binding;GO:0003824//catalytic activity;GO:0016829//lyase activity;GO:0016830//carbon-carbon lyase activity;GO:0043167//ion binding	-
KSG66_00205	tmk	A7Z0F1.1	434	6e-154	RecName: Full=Thymidylate kinase; AltName: Full=dTMP kinase [Bacillus velezensis FZB42] [Bacillus velezensis]	sp|A7Z0F1|KTHY_BACVZ	411.4	6.2e-114	sp|A7Z0F1|KTHY_BACVZ Thymidylate kinase OS=Bacillus velezensis (strain DSM 23117 / BGSC 10A6 / FZB42) OX=326423 GN=tmk PE=3 SV=1	BS_tmk	345.9	7.6e-95	COG0125	Thymidylate kinase	K00943//tmk; dTMP kinase [EC:2.7.4.9]	2.1e-112	411.4	bay:RBAM_000370	ko01100//Metabolic pathways//Global and overview maps//Metabolism;ko00240//Pyrimidine metabolism//Nucleotide metabolism//Metabolism	GO:0009133//nucleoside diphosphate biosynthetic process;GO:0044271//cellular nitrogen compound biosynthetic process;GO:0034641//cellular nitrogen compound metabolic process;GO:0009139//pyrimidine nucleoside diphosphate biosynthetic process;GO:0009202//deoxyribonucleoside triphosphate biosynthetic process;GO:0044238//primary metabolic process;GO:0009987//cellular process;GO:0006139//nucleobase-con…	GO:0016772//transferase activity, transferring phosphorus-containing groups;GO:0097367//carbohydrate derivative binding;GO:0032549//ribonucleoside binding;GO:1901363//heterocyclic compound binding;GO:0003824//catalytic activity;GO:0032550//purine ribonucleoside binding;GO:0001882//nucleoside binding;GO:0036094//small molecule binding;GO:0001883//purine nucleoside binding;GO:0097159//organic cycli…	-
KSG66_00210	darA	WP_095284727.1	223	5e-74	cyclic di-AMP receptor DarA [Bacillus velezensis]	sp|P37538|DARA_BACSU	211.1	6.4e-54	sp|P37538|DARA_BACSU Cyclic di-AMP receptor A OS=Bacillus subtilis (strain 168) OX=224308 GN=darA PE=1 SV=1	BS_yaaQ	211.1	1.5e-54	COG3870	Uncharacterized protein conserved in bacteria	--	--	--	--	--	-	-	-
KSG66_00215	yaaR	WP_128496395.1	288	3e-98	DUF327 family protein [Bacillus velezensis]	sp|P37539|YAAR_BACSU	233.8	1.2e-60	sp|P37539|YAAR_BACSU Uncharacterized protein YaaR OS=Bacillus subtilis (strain 168) OX=224308 GN=yaaR PE=4 SV=1	BS_yaaR	233.8	2.9e-61	COG1728	Uncharacterized protein conserved in bacteria	K09770//K09770; uncharacterized protein	3.2e-72	277.3	bama:RBAU_0035	--	-	-	-
KSG66_00220	holB	ANS36911.1	679	0.0	DNA polymerase III subunit delta' [Bacillus velezensis]	sp|P37540|HOLB_BACSU	597.8	7.3e-170	sp|P37540|HOLB_BACSU DNA polymerase III subunit delta' OS=Bacillus subtilis (strain 168) OX=224308 GN=holB PE=3 SV=1	BS_holB	597.8	1.7e-170	COG0470	ATPase involved in DNA replication	K02341//holB; DNA polymerase III subunit delta' [EC:2.7.7.7]	2.3e-182	644.4	bvm:B9C48_00220	ko03440//Homologous recombination//Replication and repair//Genetic Information Processing;ko03430//Mismatch repair//Replication and repair//Genetic Information Processing;ko03030//DNA replication//Replication and repair//Genetic Information Processing	GO:0043170//macromolecule metabolic process;GO:0008152//metabolic process;GO:0046483//heterocycle metabolic process;GO:0090304//nucleic acid metabolic process;GO:0044238//primary metabolic process;GO:0044237//cellular metabolic process;GO:0071704//organic substance metabolic process;GO:0009987//cellular process;GO:1901360//organic cyclic compound metabolic process;GO:0034641//cellular nitrogen co…	GO:0016788//hydrolase activity, acting on ester bonds;GO:0016772//transferase activity, transferring phosphorus-containing groups;GO:0004518//nuclease activity;GO:0003824//catalytic activity;GO:0004527//exonuclease activity;GO:0016787//hydrolase activity;GO:0016740//transferase activity	-
KSG66_00225	yaaT	WP_013350747.1	560	0.0	competence/sporulation regulator complex protein RicT [Bacillus amyloliquefaciens]	sp|P37541|YAAT_BACSU	505.4	4.1e-142	sp|P37541|YAAT_BACSU Stage 0 sporulation protein YaaT OS=Bacillus subtilis (strain 168) OX=224308 GN=yaaT PE=4 SV=1	BS_yaaT	505.4	9.7e-143	COG1774	Uncharacterized homolog of PSP1	--	--	--	--	--	GO:0048646//anatomical structure formation involved in morphogenesis;GO:0032502//developmental process;GO:0048856//anatomical structure development;GO:0009653//anatomical structure morphogenesis	-	-
KSG66_00230	RBAM_000420	A7Z0F6.1	242	3e-81	RecName: Full=Initiation-control protein YabA [Bacillus velezensis FZB42] [Bacillus velezensis]	sp|A7Z0F6|YABA_BACVZ	160.2	1.4e-38	sp|A7Z0F6|YABA_BACVZ Initiation-control protein YabA OS=Bacillus velezensis (strain DSM 23117 / BGSC 10A6 / FZB42) OX=326423 GN=RBAM_000420 PE=3 SV=1	BS_yabA	132.1	9.6e-31	COG4467	Uncharacterized protein conserved in bacteria	--	--	--	--	--	GO:0006725//cellular aromatic compound metabolic process;GO:0008152//metabolic process;GO:0090304//nucleic acid metabolic process;GO:0043170//macromolecule metabolic process;GO:0046483//heterocycle metabolic process;GO:0044238//primary metabolic process;GO:0009987//cellular process;GO:0006807//nitrogen compound metabolic process;GO:0006139//nucleobase-containing compound metabolic process;GO:0044…	-	-
KSG66_00235	yabB	ABS72483.1	504	1e-180	tRNA1(Val) (adenine(37)-N6)-methyltransferase [Bacillus velezensis FZB42] [Bacillus velezensis]	sp|P37543|YABB_BACSU	464.5	7.2e-130	sp|P37543|YABB_BACSU Uncharacterized protein YabB OS=Bacillus subtilis (strain 168) OX=224308 GN=yabB PE=4 SV=1	BS_yabB	464.5	1.7e-130	COG4123	Predicted O-methyltransferase	--	--	--	--	--	-	-	-
KSG66_00240	RBAM_000440	A7Z0F8.1	206	2e-67	RecName: Full=UPF0213 protein RBAM_000440 [Bacillus velezensis FZB42] [Bacillus velezensis]	sp|A7Z0F8|Y044_BACVZ	196.1	1.9e-49	sp|A7Z0F8|Y044_BACVZ UPF0213 protein RBAM_000440 OS=Bacillus velezensis (strain DSM 23117 / BGSC 10A6 / FZB42) OX=326423 GN=RBAM_000440 PE=3 SV=1	BS_yazA	153.7	2.6e-37	COG2827	Predicted endonuclease containing a URI domain	--	--	--	--	--	-	-	-
KSG66_00245	rsmI	ANF34946.1	612	0.0	16S rRNA methyltransferase [Bacillus velezensis]	sp|P37544|RSMI_BACSU	488.0	7.2e-137	sp|P37544|RSMI_BACSU Ribosomal RNA small subunit methyltransferase I OS=Bacillus subtilis (strain 168) OX=224308 GN=rsmI PE=3 SV=1	BS_yabC	488.0	1.7e-137	COG0313	Predicted methyltransferases	K07056//rsmI; 16S rRNA (cytidine1402-2'-O)-methyltransferase [EC:2.1.1.198]	8.5e-165	585.9	bvm:B9C48_00245	--	-	-	-
KSG66_00250	abrB	WP_080332445.1	187	8e-60	AbrB/MazE/SpoVT family DNA-binding domain-containing protein [Bacillus subtilis]	sp|P08874|ABRB_BACSU	180.3	1.1e-44	sp|P08874|ABRB_BACSU Transition state regulatory protein AbrB OS=Bacillus subtilis (strain 168) OX=224308 GN=abrB PE=1 SV=1	BS_abrB	180.3	2.5e-45	COG2002	Regulators of stationary/sporulation gene expression	K06284//abrB; AbrB family transcriptional regulator, transcriptional pleiotropic regulator of transition state genes	1.6e-43	181.4	bay:RBAM_000460	--	GO:0048856//anatomical structure development;GO:0050789//regulation of biological process;GO:0060255//regulation of macromolecule metabolic process;GO:0044249//cellular biosynthetic process;GO:0050793//regulation of developmental process;GO:0008152//metabolic process;GO:1901576//organic substance biosynthetic process;GO:0009058//biosynthetic process;GO:0065007//biological regulation;GO:0044260//c…	-	-
KSG66_00255	metG	WP_160182323.1	1365	0.0	methionine--tRNA ligase [Bacillus sp. AM1(2019)]	sp|P37465|SYM_BACSU	1235.3	0.0e+00	sp|P37465|SYM_BACSU Methionine--tRNA ligase OS=Bacillus subtilis (strain 168) OX=224308 GN=metG PE=3 SV=1	BS_metS_1	1028.9	6.1e-300	COG0143	Methionyl-tRNA synthetase	K01874//MARS; methionyl-tRNA synthetase [EC:6.1.1.10]	0	1332.0	bamb:BAPNAU_0038	ko01100//Metabolic pathways//Global and overview maps//Metabolism;ko00970//Aminoacyl-tRNA biosynthesis//Translation//Genetic Information Processing;ko00450//Selenocompound metabolism//Metabolism of other amino acids//Metabolism	-	-	-
KSG66_00260	yabD	AIW36010.1	528	0.0	hydrolase TatD [Bacillus subtilis]	sp|P37545|YABD_BACSU	492.7	2.6e-138	sp|P37545|YABD_BACSU Uncharacterized metal-dependent hydrolase YabD OS=Bacillus subtilis (strain 168) OX=224308 GN=yabD PE=3 SV=1	BS_yabD	492.7	6.0e-139	COG0084	Mg-dependent DNase	K03424//tatD; TatD DNase family protein [EC:3.1.21.-]	2.5e-144	517.7	bvm:B9C48_00260	--	GO:0044237//cellular metabolic process;GO:0071704//organic substance metabolic process;GO:0090304//nucleic acid metabolic process;GO:1901360//organic cyclic compound metabolic process;GO:0044238//primary metabolic process;GO:0006807//nitrogen compound metabolic process;GO:0006139//nucleobase-containing compound metabolic process;GO:0046483//heterocycle metabolic process;GO:0006725//cellular aroma…	GO:0043167//ion binding;GO:0003824//catalytic activity;GO:0004536//deoxyribonuclease activity;GO:0004520//endodeoxyribonuclease activity;GO:0004518//nuclease activity;GO:0004519//endonuclease activity;GO:0016787//hydrolase activity;GO:0043169//cation binding;GO:0005488//binding;GO:0016788//hydrolase activity, acting on ester bonds	-
KSG66_00265	yabE	AVV95983.1	897	0.0	DUF348 domain-containing protein [Bacillus velezensis]	sp|P37546|YABE_BACSU	499.2	4.7e-140	sp|P37546|YABE_BACSU Uncharacterized protein YabE OS=Bacillus subtilis (strain 168) OX=224308 GN=yabE PE=4 SV=1	BS_yabE_1	355.1	2.6e-97	COG3583	Uncharacterized protein conserved in bacteria	--	--	--	--	--	GO:1901564//organonitrogen compound metabolic process;GO:1901135//carbohydrate derivative metabolic process;GO:0043170//macromolecule metabolic process;GO:0006022//aminoglycan metabolic process;GO:0008152//metabolic process;GO:0071704//organic substance metabolic process;GO:0000270//peptidoglycan metabolic process;GO:0030203//glycosaminoglycan metabolic process;GO:0006807//nitrogen compound metab…	-	GO:0016020//membrane
KSG66_00270	rnmV	EIF15500.1	377	9e-132	RnmV [Bacillus sp. 5B6]	sp|P37547|RNM5_BACSU	327.0	1.4e-88	sp|P37547|RNM5_BACSU Ribonuclease M5 OS=Bacillus subtilis (strain 168) OX=224308 GN=rnmV PE=1 SV=1	BS_yabF	327.0	3.2e-89	COG1658	Small primase-like proteins (Toprim domain)	K05985//rnmV; ribonuclease M5 [EC:3.1.26.8]	3.7e-97	360.5	bay:RBAM_000500	--	GO:0044237//cellular metabolic process;GO:0044085//cellular component biogenesis;GO:0034641//cellular nitrogen compound metabolic process;GO:1901360//organic cyclic compound metabolic process;GO:0006725//cellular aromatic compound metabolic process;GO:0071840//cellular component organization or biogenesis;GO:0090305//nucleic acid phosphodiester bond hydrolysis;GO:0008152//metabolic process;GO:004…	GO:0097159//organic cyclic compound binding;GO:0043167//ion binding;GO:0003824//catalytic activity;GO:0004518//nuclease activity;GO:0004519//endonuclease activity;GO:1901363//heterocyclic compound binding;GO:0046872//metal ion binding;GO:0016891//endoribonuclease activity, producing 5'-phosphomonoesters;GO:0016787//hydrolase activity;GO:0016893//endonuclease activity, active with either ribo- or …	GO:0005623//cell;GO:0044424//intracellular part;GO:0044464//cell part;GO:0005622//intracellular
KSG66_00275	rsmA	ABS72491.1	595	0.0	16S rRNA (adenine(1518)-N(6)/adenine(1519)-N(6))-dimethyltransferase RsmA [Bacillus velezensis FZB42] [Bacillus velezensis]	sp|P37468|RSMA_BACSU	526.6	1.8e-148	sp|P37468|RSMA_BACSU Ribosomal RNA small subunit methyltransferase A OS=Bacillus subtilis (strain 168) OX=224308 GN=rsmA PE=1 SV=1	BS_ksgA	526.6	4.3e-149	COG0030	Dimethyladenosine transferase (rRNA methylation)	K02528//ksgA; 16S rRNA (adenine1518-N6/adenine1519-N6)-dimethyltransferase [EC:2.1.1.182]	5.3e-159	566.6	bay:RBAM_000510	--	GO:0000154//rRNA modification;GO:0009987//cellular process;GO:0006139//nucleobase-containing compound metabolic process;GO:0034470//ncRNA processing;GO:0006396//RNA processing;GO:0016070//RNA metabolic process;GO:0009451//RNA modification;GO:0034641//cellular nitrogen compound metabolic process;GO:0046483//heterocycle metabolic process;GO:0022613//ribonucleoprotein complex biogenesis;GO:0043170//…	GO:0005488//binding;GO:0003824//catalytic activity;GO:0008988//rRNA (adenine-N6-)-methyltransferase activity;GO:0016740//transferase activity;GO:0097159//organic cyclic compound binding;GO:0016433//rRNA (adenine) methyltransferase activity;GO:0003676//nucleic acid binding;GO:0008170//N-methyltransferase activity;GO:1901363//heterocyclic compound binding;GO:0008168//methyltransferase activity;GO:0…	GO:0005623//cell;GO:0044424//intracellular part;GO:0044464//cell part;GO:0005622//intracellular
KSG66_00280	yabG	AIW36014.1	607	0.0	peptidase [Bacillus subtilis]	sp|P37548|YABG_BACSU	459.9	2.1e-128	sp|P37548|YABG_BACSU Sporulation-specific protease YabG OS=Bacillus subtilis (strain 168) OX=224308 GN=yabG PE=2 SV=1	--	--	--	--	--	K06436//yabG; spore coat assemly protein	5.1e-146	523.5	bvm:B9C48_00280	--	GO:0009653//anatomical structure morphogenesis;GO:0048646//anatomical structure formation involved in morphogenesis;GO:0032502//developmental process;GO:0048856//anatomical structure development	GO:0003824//catalytic activity	GO:0071944//cell periphery;GO:0005623//cell;GO:0043591//endospore external encapsulating structure;GO:0031160//spore wall;GO:0044464//cell part;GO:0005618//cell wall;GO:0030312//external encapsulating structure
KSG66_00285	veg	AHZ14071.1	174	4e-55	Protein veg [Bacillus velezensis SQR9] [Bacillus velezensis]	sp|P37466|VEG_BACSU	163.3	1.2e-39	sp|P37466|VEG_BACSU Protein Veg OS=Bacillus subtilis (strain 168) OX=224308 GN=veg PE=1 SV=1	BS_veg	163.3	2.8e-40	COG4466	Uncharacterized protein conserved in bacteria	--	--	--	--	--	GO:0032502//developmental process;GO:0009653//anatomical structure morphogenesis;GO:0048856//anatomical structure development;GO:0048646//anatomical structure formation involved in morphogenesis	-	GO:0044424//intracellular part;GO:0005623//cell;GO:0005622//intracellular;GO:0044464//cell part
KSG66_00290	sspF	ABS72494.1	127	3e-37	small, acid-soluble spore protein, alpha/beta type [Bacillus velezensis FZB42] [Bacillus velezensis]	sp|P37549|SSPF_BACSU	115.2	2.7e-25	sp|P37549|SSPF_BACSU Protein SspF OS=Bacillus subtilis (strain 168) OX=224308 GN=sspF PE=3 SV=1	--	--	--	--	--	K06423//sspF; small acid-soluble spore protein F (minor alpha/beta-type SASP)	3.0e-27	126.7	bay:RBAM_000540	--	GO:0090304//nucleic acid metabolic process;GO:0044260//cellular macromolecule metabolic process;GO:0009987//cellular process;GO:0032502//developmental process;GO:0006259//DNA metabolic process;GO:1901360//organic cyclic compound metabolic process;GO:0048856//anatomical structure development;GO:0044238//primary metabolic process;GO:0071704//organic substance metabolic process;GO:0006139//nucleobas…	GO:1901363//heterocyclic compound binding;GO:0097159//organic cyclic compound binding;GO:0043566//structure-specific DNA binding;GO:0005488//binding;GO:0003676//nucleic acid binding;GO:0003677//DNA binding	-
KSG66_00295	ispE	AGZ54766.1	597	0.0	4-diphosphocytidyl-2-C-methyl-D-erythritol kinase [Bacillus amyloliquefaciens CC178] [Bacillus amyloliquefaciens]	sp|A7Z0G9|ISPE_BACVZ	571.2	6.4e-162	sp|A7Z0G9|ISPE_BACVZ 4-diphosphocytidyl-2-C-methyl-D-erythritol kinase OS=Bacillus velezensis (strain DSM 23117 / BGSC 10A6 / FZB42) OX=326423 GN=ispE PE=3 SV=1	BS_yabH	522.7	6.2e-148	COG1947	4-diphosphocytidyl-2C-methyl-D-erythritol 2-phosphate synthase	K00919//ispE; 4-diphosphocytidyl-2-C-methyl-D-erythritol kinase [EC:2.7.1.148]	2.1e-160	571.2	bay:RBAM_000550	ko01100//Metabolic pathways//Global and overview maps//Metabolism;ko01110//Biosynthesis of secondary metabolites//Global and overview maps//Metabolism;ko00900//Terpenoid backbone biosynthesis//Metabolism of terpenoids and polyketides//Metabolism	GO:0006793//phosphorus metabolic process;GO:0019752//carboxylic acid metabolic process;GO:0071704//organic substance metabolic process;GO:0043436//oxoacid metabolic process;GO:0006721//terpenoid metabolic process;GO:0032787//monocarboxylic acid metabolic process;GO:0044710//single-organism metabolic process;GO:0044699//single-organism process;GO:0044237//cellular metabolic process;GO:0006720//iso…	GO:0016740//transferase activity;GO:0001882//nucleoside binding;GO:0005488//binding;GO:0003824//catalytic activity;GO:0016301//kinase activity;GO:0032550//purine ribonucleoside binding;GO:0097159//organic cyclic compound binding;GO:0032549//ribonucleoside binding;GO:0016772//transferase activity, transferring phosphorus-containing groups;GO:1901363//heterocyclic compound binding;GO:0097367//carbo…	-
KSG66_00300	purR	ABS72496.1	578	0.0	pur operon repressor [Bacillus velezensis FZB42] [Bacillus velezensis]	sp|P37551|PURR_BACSU	513.5	1.6e-144	sp|P37551|PURR_BACSU Pur operon repressor OS=Bacillus subtilis (strain 168) OX=224308 GN=purR PE=1 SV=1	BS_purR	513.5	3.7e-145	COG0503	Adenine/guanine phosphoribosyltransferases and related PRPP-binding proteins	K09685//purR; purine operon repressor	2.1e-152	544.7	bay:RBAM_000560	--	GO:0019222//regulation of metabolic process;GO:0050789//regulation of biological process;GO:0006141//regulation of purine nucleobase metabolic process;GO:0065007//biological regulation;GO:2000112//regulation of cellular macromolecule biosynthetic process;GO:0060255//regulation of macromolecule metabolic process;GO:1903506//regulation of nucleic acid-templated transcription;GO:0010468//regulation …	GO:0003824//catalytic activity;GO:0005488//binding;GO:0097159//organic cyclic compound binding;GO:1901363//heterocyclic compound binding;GO:0003676//nucleic acid binding	-
KSG66_00305	yabJ	ABS72497.1	259	1e-87	RidA family protein [Bacillus velezensis FZB42] [Bacillus velezensis]	sp|P37552|RIDA_BACSU	233.0	1.8e-60	sp|P37552|RIDA_BACSU 2-iminobutanoate/2-iminopropanoate deaminase OS=Bacillus subtilis (strain 168) OX=224308 GN=yabJ PE=1 SV=3	BS_yabJ	233.0	4.2e-61	COG0251	Putative translation initiation inhibitor, yjgF family	K09022//ridA; 2-iminobutanoate/2-iminopropanoate deaminase [EC:3.5.99.10]	6.8e-63	246.1	bay:RBAM_000570	--	GO:0044238//primary metabolic process;GO:0042221//response to chemical;GO:1901576//organic substance biosynthetic process;GO:0044249//cellular biosynthetic process;GO:0019439//aromatic compound catabolic process;GO:0050896//response to stimulus;GO:0044248//cellular catabolic process;GO:0006139//nucleobase-containing compound metabolic process;GO:0044255//cellular lipid metabolic process;GO:000672…	GO:0003824//catalytic activity	-
KSG66_00310	spoVG	WP_003328583.1	197	4e-64	septation regulator SpoVG [Bacillus atrophaeus]	sp|A7Z0H2|SP5G_BACVZ	195.7	2.5e-49	sp|A7Z0H2|SP5G_BACVZ Putative septation protein SpoVG OS=Bacillus velezensis (strain DSM 23117 / BGSC 10A6 / FZB42) OX=326423 GN=spoVG PE=3 SV=1	BS_spoVG	191.4	1.1e-48	COG2088	Uncharacterized protein, involved in the regulation of septum location	K06412//spoVG; stage V sporulation protein G	8.2e-48	195.7	bay:RBAM_000580	--	GO:0044085//cellular component biogenesis;GO:0071840//cellular component organization or biogenesis;GO:0016043//cellular component organization;GO:0022402//cell cycle process;GO:0019954//asexual reproduction;GO:0044699//single-organism process;GO:0022607//cellular component assembly;GO:0009653//anatomical structure morphogenesis;GO:0051301//cell division;GO:0007049//cell cycle;GO:0009987//cellula…	-	-
KSG66_00315	glmU	ANF34961.1	934	0.0	N-acetylglucosamine-1-phosphate uridyltransferase [Bacillus velezensis]	sp|A7Z0H3|GLMU_BACVZ	860.9	6.4e-249	sp|A7Z0H3|GLMU_BACVZ Bifunctional protein GlmU OS=Bacillus velezensis (strain DSM 23117 / BGSC 10A6 / FZB42) OX=326423 GN=glmU PE=3 SV=1	BS_gcaD	741.9	1.0e-213	COG1207	N-acetylglucosamine-1-phosphate uridyltransferase (contains nucleotidyltransferase and I-patch acetyltransferase domains)	K04042//glmU; bifunctional UDP-N-acetylglucosamine pyrophosphorylase / Glucosamine-1-phosphate N-acetyltransferase [EC:2.7.7.23 2.3.1.157]	1.2e-247	861.7	bvm:B9C48_00315	ko01100//Metabolic pathways//Global and overview maps//Metabolism;ko00520//Amino sugar and nucleotide sugar metabolism//Carbohydrate metabolism//Metabolism	GO:0009225//nucleotide-sugar metabolic process;GO:0006629//lipid metabolic process;GO:0044255//cellular lipid metabolic process;GO:0006047//UDP-N-acetylglucosamine metabolic process;GO:0022604//regulation of cell morphogenesis;GO:0044699//single-organism process;GO:0044710//single-organism metabolic process;GO:0009058//biosynthetic process;GO:0030203//glycosaminoglycan metabolic process;GO:190157…	GO:0043169//cation binding;GO:0016772//transferase activity, transferring phosphorus-containing groups;GO:0046872//metal ion binding;GO:0003824//catalytic activity;GO:0043167//ion binding;GO:0008080//N-acetyltransferase activity;GO:0016407//acetyltransferase activity;GO:0016747//transferase activity, transferring acyl groups other than amino-acyl groups;GO:0016410//N-acyltransferase activity;GO:0…	GO:0005623//cell;GO:0044464//cell part;GO:0005622//intracellular;GO:0044424//intracellular part
KSG66_00320	prs	AFJ60148.1	645	0.0	ribose-phosphate pyrophosphokinase [Bacillus amyloliquefaciens Y2] [Bacillus amyloliquefaciens]	sp|P14193|KPRS_BACSU	592.8	2.3e-168	sp|P14193|KPRS_BACSU Ribose-phosphate pyrophosphokinase OS=Bacillus subtilis (strain 168) OX=224308 GN=prs PE=1 SV=1	BS_prs	592.8	5.3e-169	COG0462	Phosphoribosylpyrophosphate synthetase	K00948//PRPS; ribose-phosphate pyrophosphokinase [EC:2.7.6.1]	5.7e-175	619.8	baq:BACAU_0052	ko01100//Metabolic pathways//Global and overview maps//Metabolism;ko01110//Biosynthesis of secondary metabolites//Global and overview maps//Metabolism;ko01120//Microbial metabolism in diverse environments//Global and overview maps//Metabolism;ko01230//Biosynthesis of amino acids//Global and overview maps//Metabolism;ko01200//Carbon metabolism//Global and overview maps//Metabolism;ko00230//Purine …	GO:0044281//small molecule metabolic process;GO:0009987//cellular process;GO:0006796//phosphate-containing compound metabolic process;GO:0044699//single-organism process;GO:0006793//phosphorus metabolic process;GO:0006725//cellular aromatic compound metabolic process;GO:0009124//nucleoside monophosphate biosynthetic process;GO:1901362//organic cyclic compound biosynthetic process;GO:0044249//cell…	GO:0097367//carbohydrate derivative binding;GO:0016740//transferase activity;GO:0036094//small molecule binding;GO:0001882//nucleoside binding;GO:0043167//ion binding;GO:0003824//catalytic activity;GO:0046872//metal ion binding;GO:0032549//ribonucleoside binding;GO:0016772//transferase activity, transferring phosphorus-containing groups;GO:0097159//organic cyclic compound binding;GO:0043169//cati…	GO:0044424//intracellular part;GO:0005622//intracellular;GO:0005623//cell;GO:0044464//cell part
KSG66_00325	rplY	ANF34963.1	408	4e-144	50S ribosomal protein L25 [Bacillus velezensis]	sp|A7Z0H5|RL25_BACVZ	386.0	2.7e-106	sp|A7Z0H5|RL25_BACVZ 50S ribosomal protein L25 OS=Bacillus velezensis (strain DSM 23117 / BGSC 10A6 / FZB42) OX=326423 GN=rplY PE=3 SV=1	BS_ctc	256.9	4.4e-68	COG1825	Ribosomal protein L25 (general stress protein Ctc)	K02897//RP-L25; large subunit ribosomal protein L25	2.8e-106	391.0	bvm:B9C48_00325	ko03010//Ribosome//Translation//Genetic Information Processing	GO:0008152//metabolic process;GO:0010467//gene expression;GO:0050896//response to stimulus;GO:0071704//organic substance metabolic process;GO:0043170//macromolecule metabolic process	GO:0097159//organic cyclic compound binding;GO:1901363//heterocyclic compound binding;GO:0005198//structural molecule activity;GO:0003676//nucleic acid binding;GO:0005488//binding;GO:0019843//rRNA binding;GO:0003723//RNA binding	GO:1990904//ribonucleoprotein complex;GO:0032991//macromolecular complex;GO:0005623//cell;GO:0044464//cell part;GO:0044424//intracellular part;GO:0030529//intracellular ribonucleoprotein complex;GO:0005622//intracellular
KSG66_00330	pth	AGF29307.1	386	6e-136	peptidyl-tRNA hydrolase [Bacillus amyloliquefaciens IT-45] [Bacillus amyloliquefaciens]	sp|A7Z0H6|PTH_BACVZ	389.8	1.7e-107	sp|A7Z0H6|PTH_BACVZ Peptidyl-tRNA hydrolase OS=Bacillus velezensis (strain DSM 23117 / BGSC 10A6 / FZB42) OX=326423 GN=pth PE=3 SV=1	BS_spoVC	353.2	4.2e-97	COG0193	Peptidyl-tRNA hydrolase	K01056//PTH1; peptidyl-tRNA hydrolase, PTH1 family [EC:3.1.1.29]	3.3e-106	390.6	baq:BACAU_0054	--	GO:0071704//organic substance metabolic process;GO:0008152//metabolic process;GO:0043170//macromolecule metabolic process;GO:0010467//gene expression	GO:0003824//catalytic activity;GO:0016788//hydrolase activity, acting on ester bonds;GO:0052689//carboxylic ester hydrolase activity;GO:0016787//hydrolase activity	GO:0005622//intracellular;GO:0044424//intracellular part;GO:0005623//cell;GO:0044464//cell part
KSG66_00335	fin	ABS72503.1	162	8e-51	anti-sigma-F factor Fin family protein [Bacillus velezensis FZB42] [Bacillus velezensis]	sp|P37553|FIN_BACSU	147.9	4.6e-35	sp|P37553|FIN_BACSU Anti-sigma-F factor Fin OS=Bacillus subtilis (strain 168) OX=224308 GN=fin PE=1 SV=1	--	--	--	--	--	--	--	--	--	--	-	-	-
KSG66_00340	mfd	WP_045206439.1	2401	0.0	transcription-repair coupling factor [Bacillus velezensis]	sp|P37474|MFD_BACSU	2105.5	0.0e+00	sp|P37474|MFD_BACSU Transcription-repair-coupling factor OS=Bacillus subtilis (strain 168) OX=224308 GN=mfd PE=3 SV=1	BS_mfd	2105.5	0.0e+00	COG1197	Transcription-repair coupling factor (superfamily II helicase)	K03723//mfd; transcription-repair coupling factor (superfamily II helicase) [EC:3.6.4.-]	0	2265.0	bvm:B9C48_00340	ko03420//Nucleotide excision repair//Replication and repair//Genetic Information Processing	GO:0046483//heterocycle metabolic process;GO:0008152//metabolic process;GO:0006289//nucleotide-excision repair;GO:0033554//cellular response to stress;GO:1901360//organic cyclic compound metabolic process;GO:0044710//single-organism metabolic process;GO:0006996//organelle organization;GO:0006259//DNA metabolic process;GO:0090304//nucleic acid metabolic process;GO:0009987//cellular process;GO:0044…	GO:0032549//ribonucleoside binding;GO:0036094//small molecule binding;GO:0003676//nucleic acid binding;GO:0001883//purine nucleoside binding;GO:0016787//hydrolase activity;GO:1901363//heterocyclic compound binding;GO:0016817//hydrolase activity, acting on acid anhydrides;GO:0097367//carbohydrate derivative binding;GO:0005488//binding;GO:0001882//nucleoside binding;GO:0016818//hydrolase activity, …	GO:0005622//intracellular;GO:0044424//intracellular part;GO:0005623//cell;GO:0044464//cell part
KSG66_00345	spoVT	WP_070081264.1	357	1e-124	stage V sporulation protein T [Bacillus velezensis]	sp|P37554|SPOVT_BACSU	313.9	1.1e-84	sp|P37554|SPOVT_BACSU Stage V sporulation protein T OS=Bacillus subtilis (strain 168) OX=224308 GN=spoVT PE=1 SV=1	BS_spoVT	313.9	2.7e-85	COG2002	Regulators of stationary/sporulation gene expression	K04769//spoVT; AbrB family transcriptional regulator, stage V sporulation protein T	8.4e-91	339.3	bay:RBAM_000650	--	GO:0032502//developmental process;GO:0044249//cellular biosynthetic process;GO:0019222//regulation of metabolic process;GO:0060255//regulation of macromolecule metabolic process;GO:0071704//organic substance metabolic process;GO:0009653//anatomical structure morphogenesis;GO:0009058//biosynthetic process;GO:0009987//cellular process;GO:0065007//biological regulation;GO:0043170//macromolecule meta…	-	-
KSG66_00350	yabM	ANF34968.1	1051	0.0	membrane protein [Bacillus velezensis]	sp|P37555|YABM_BACSU	631.3	9.5e-180	sp|P37555|YABM_BACSU Uncharacterized membrane protein YabM OS=Bacillus subtilis (strain 168) OX=224308 GN=yabM PE=3 SV=1	BS_yabM	631.3	2.2e-180	COG2244	Membrane protein involved in the export of O-antigen and teichoic acid	K03328//TC.PST; polysaccharide transporter, PST family	1.6e-283	981.1	bamy:V529_00580	--	-	-	GO:0016020//membrane
KSG66_00355	yabN	ANS36938.1	1008	0.0	nucleoside triphosphate pyrophosphohydrolase [Bacillus velezensis]	sp|P37556|YABN_BACSU	708.4	5.7e-203	sp|P37556|YABN_BACSU Uncharacterized protein YabN OS=Bacillus subtilis (strain 168) OX=224308 GN=yabN PE=4 SV=1	BS_yabN	708.4	1.3e-203	COG3956	Protein containing tetrapyrrole methyltransferase domain and MazG-like (predicted pyrophosphatase) domain	K02499//yabN; tetrapyrrole methylase family protein / MazG family protein	1.1e-278	964.9	bvm:B9C48_00355	--	GO:0008152//metabolic process	GO:0016740//transferase activity;GO:0016741//transferase activity, transferring one-carbon groups;GO:0003824//catalytic activity	-
KSG66_00360	yabO	ABS72508.1	168	6e-53	RNA-binding S4 domain-containing protein [Bacillus velezensis FZB42] [Bacillus velezensis]	sp|P37557|YABO_BACSU	149.1	2.3e-35	sp|P37557|YABO_BACSU Uncharacterized protein YabO OS=Bacillus subtilis (strain 168) OX=224308 GN=yabO PE=4 SV=1	BS_yabO	149.1	5.5e-36	COG1188	Ribosome-associated heat shock protein implicated in the recycling of the 50S subunit (S4 paralog)	--	--	--	--	--	-	-	-
KSG66_00365	yabP	ABS72509.1	202	7e-66	sporulation protein YabP [Bacillus velezensis FZB42] [Bacillus velezensis]	sp|P37558|YABP_BACSU	198.4	3.9e-50	sp|P37558|YABP_BACSU Spore protein YabP OS=Bacillus subtilis (strain 168) OX=224308 GN=yabP PE=2 SV=1	--	--	--	--	--	--	--	--	--	--	GO:0048646//anatomical structure formation involved in morphogenesis;GO:0032502//developmental process;GO:0048856//anatomical structure development;GO:0009653//anatomical structure morphogenesis	-	GO:0044464//cell part;GO:0042763//intracellular immature spore;GO:0005623//cell
KSG66_00370	yabQ	ANF34972.1	411	6e-145	spore coat protein [Bacillus velezensis]	sp|P37559|YABQ_BACSU	271.6	7.7e-72	sp|P37559|YABQ_BACSU Spore protein YabQ OS=Bacillus subtilis (strain 168) OX=224308 GN=yabQ PE=2 SV=1	--	--	--	--	--	--	--	--	--	--	GO:0032502//developmental process;GO:0009653//anatomical structure morphogenesis;GO:0048646//anatomical structure formation involved in morphogenesis;GO:0048856//anatomical structure development	-	GO:0042763//intracellular immature spore;GO:0044464//cell part;GO:0005623//cell;GO:0031224//intrinsic component of membrane;GO:0016020//membrane;GO:0044425//membrane part
KSG66_00375	divIC	ANF34973.1	248	4e-83	cell division protein DIVIC [Bacillus velezensis]	sp|P37471|DIVIC_BACSU	162.2	3.9e-39	sp|P37471|DIVIC_BACSU Cell division protein DivIC OS=Bacillus subtilis (strain 168) OX=224308 GN=divIC PE=1 SV=1	BS_divIC	162.2	9.1e-40	COG2919	Septum formation initiator	K13052//divIC; cell division protein DivIC	1.5e-57	228.4	bvm:B9C48_00375	--	GO:0009987//cellular process;GO:0044763//single-organism cellular process;GO:0044699//single-organism process	-	-
KSG66_00380	yabR	ABS72512.1	256	2e-86	RNA-binding protein S1 [Bacillus velezensis FZB42] [Bacillus velezensis]	sp|P37560|YABR_BACSU	230.3	1.2e-59	sp|P37560|YABR_BACSU Uncharacterized protein YabR OS=Bacillus subtilis (strain 168) OX=224308 GN=yabR PE=3 SV=1	BS_yabR	230.3	2.8e-60	COG1098	Predicted RNA binding protein (contains ribosomal protein S1 domain)	K07571//K07571; S1 RNA binding domain protein	1.8e-58	231.5	bay:RBAM_000720	--	-	-	-
KSG66_00395	spoIIE	AHZ14092.1	1697	0.0	SpoIIE [Bacillus velezensis SQR9] [Bacillus velezensis]	sp|P37475|SP2E_BACSU	1443.7	0.0e+00	sp|P37475|SP2E_BACSU Stage II sporulation protein E OS=Bacillus subtilis (strain 168) OX=224308 GN=spoIIE PE=1 SV=1	BS_spoIIE	1443.7	0.0e+00	COG2208	Serine phosphatase RsbU, regulator of sigma subunit	K06382//spoIIE; stage II sporulation protein E [EC:3.1.3.16]	0	1556.2	bya:BANAU_0064	--	GO:0048856//anatomical structure development;GO:0008152//metabolic process;GO:0006796//phosphate-containing compound metabolic process;GO:0006793//phosphorus metabolic process;GO:0009987//cellular process;GO:0048646//anatomical structure formation involved in morphogenesis;GO:0032502//developmental process;GO:0044237//cellular metabolic process;GO:0009653//anatomical structure morphogenesis	GO:0042578//phosphoric ester hydrolase activity;GO:0016787//hydrolase activity;GO:0016788//hydrolase activity, acting on ester bonds;GO:0003824//catalytic activity;GO:0016791//phosphatase activity;GO:0005488//binding	GO:0044425//membrane part;GO:0031224//intrinsic component of membrane;GO:0016020//membrane;GO:0042763//intracellular immature spore;GO:0044464//cell part;GO:0005623//cell
KSG66_00400	yabS	WP_032872200.1	500	4e-179	MULTISPECIES: VWA domain-containing protein [Bacillus]	sp|P37561|YABS_BACSU	421.8	5.3e-117	sp|P37561|YABS_BACSU Uncharacterized protein YabS OS=Bacillus subtilis (strain 168) OX=224308 GN=yabS PE=4 SV=1	BS_yabS	421.8	1.3e-117	COG2304	Uncharacterized protein containing a von Willebrand factor type A (vWA) domain	K07114//yfbK; Ca-activated chloride channel homolog	8.8e-123	446.0	bay:RBAM_000760	--	-	-	-
KSG66_00405	yabT	AKL74681.1	689	0.0	Protein kinase domain-containing protein [Bacillus velezensis]	sp|P37562|PKN1_BACSU	516.2	2.8e-145	sp|P37562|PKN1_BACSU Probable serine/threonine-protein kinase YabT OS=Bacillus subtilis (strain 168) OX=224308 GN=yabT PE=1 SV=2	BS_yabT	445.7	1.1e-124	COG0515	Serine/threonine protein kinase	K08884//K08884; serine/threonine protein kinase, bacterial [EC:2.7.11.1]	9.9e-186	655.6	bvm:B9C48_00405	--	-	-	-
KSG66_00410	tilS	ANF34979.1	988	0.0	tRNA(Ile)-lysidine synthetase [Bacillus velezensis]	sp|P37563|TILS_BACSU	757.3	1.0e-217	sp|P37563|TILS_BACSU tRNA(Ile)-lysidine synthase OS=Bacillus subtilis (strain 168) OX=224308 GN=tilS PE=1 SV=2	BS_yacA	757.3	2.4e-218	COG0037	Predicted ATPase of the PP-loop superfamily implicated in cell cycle control	K04075//tilS; tRNA(Ile)-lysidine synthase [EC:6.3.4.19]	5.2e-273	946.0	bvm:B9C48_00410	--	GO:0006807//nitrogen compound metabolic process;GO:0006396//RNA processing;GO:0044260//cellular macromolecule metabolic process;GO:0034660//ncRNA metabolic process;GO:0016070//RNA metabolic process;GO:0034470//ncRNA processing;GO:0006725//cellular aromatic compound metabolic process;GO:0006399//tRNA metabolic process;GO:0071704//organic substance metabolic process;GO:0044237//cellular metabolic p…	GO:0001883//purine nucleoside binding;GO:0032549//ribonucleoside binding;GO:0003824//catalytic activity;GO:0005488//binding;GO:0097367//carbohydrate derivative binding;GO:1901363//heterocyclic compound binding;GO:0016874//ligase activity;GO:0001882//nucleoside binding;GO:0036094//small molecule binding;GO:0032550//purine ribonucleoside binding;GO:0097159//organic cyclic compound binding	GO:0005622//intracellular;GO:0044464//cell part;GO:0044424//intracellular part;GO:0005623//cell
KSG66_00415	hprT	ABS72517.1	354	2e-123	hypoxanthine phosphoribosyltransferase [Bacillus velezensis FZB42] [Bacillus velezensis]	sp|P37472|HGPRT_BACSU	334.7	6.3e-91	sp|P37472|HGPRT_BACSU Hypoxanthine-guanine phosphoribosyltransferase OS=Bacillus subtilis (strain 168) OX=224308 GN=hprT PE=3 SV=1	BS_hprT	334.7	1.5e-91	COG0634	Hypoxanthine-guanine phosphoribosyltransferase	K00760//hprT; hypoxanthine phosphoribosyltransferase [EC:2.4.2.8]	6.9e-93	346.3	bay:RBAM_000790	ko01100//Metabolic pathways//Global and overview maps//Metabolism;ko01110//Biosynthesis of secondary metabolites//Global and overview maps//Metabolism;ko00230//Purine metabolism//Nucleotide metabolism//Metabolism;ko00983//Drug metabolism - other enzymes//Xenobiotics biodegradation and metabolism//Metabolism	GO:0019438//aromatic compound biosynthetic process;GO:0046483//heterocycle metabolic process;GO:0044249//cellular biosynthetic process;GO:0043101//purine-containing compound salvage;GO:0072522//purine-containing compound biosynthetic process;GO:0044281//small molecule metabolic process;GO:0006144//purine nucleobase metabolic process;GO:1901657//glycosyl compound metabolic process;GO:0009116//nucl…	GO:0005488//binding;GO:0043169//cation binding;GO:0016740//transferase activity;GO:0016763//transferase activity, transferring pentosyl groups;GO:0016757//transferase activity, transferring glycosyl groups;GO:0043167//ion binding;GO:0003824//catalytic activity	GO:0044424//intracellular part;GO:0005622//intracellular;GO:0044464//cell part;GO:0005623//cell
KSG66_00420	ftsH	AFJ60167.1	1296	0.0	Cell division protease [Bacillus amyloliquefaciens Y2] [Bacillus amyloliquefaciens]	sp|P37476|FTSH_BACSU	1168.7	0.0e+00	sp|P37476|FTSH_BACSU ATP-dependent zinc metalloprotease FtsH OS=Bacillus subtilis (strain 168) OX=224308 GN=ftsH PE=1 SV=1	BS_ftsH	1168.7	0.0e+00	COG0465	ATP-dependent Zn proteases	K03798//ftsH; cell division protease FtsH [EC:3.4.24.-]	0	1218.4	baq:BACAU_0070	--	GO:1901575//organic substance catabolic process;GO:0009056//catabolic process;GO:0044763//single-organism cellular process;GO:0009057//macromolecule catabolic process;GO:0044238//primary metabolic process;GO:0009987//cellular process;GO:0019538//protein metabolic process;GO:0044767//single-organism developmental process;GO:0071704//organic substance metabolic process;GO:0043170//macromolecule met…	GO:0008233//peptidase activity;GO:0016817//hydrolase activity, acting on acid anhydrides;GO:0043169//cation binding;GO:0043167//ion binding;GO:0036094//small molecule binding;GO:0046914//transition metal ion binding;GO:0032549//ribonucleoside binding;GO:0003824//catalytic activity;GO:0001883//purine nucleoside binding;GO:0032550//purine ribonucleoside binding;GO:0017111//nucleoside-triphosphatase…	GO:0005623//cell;GO:0016020//membrane;GO:0044464//cell part;GO:0031224//intrinsic component of membrane;GO:0044425//membrane part
KSG66_00425	coaX	AHK47699.1	531	0.0	pantothenate kinase [Bacillus velezensis TrigoCor1448] [Bacillus velezensis]	sp|A7Z0J3|COAX_BACVZ	521.2	6.8e-147	sp|A7Z0J3|COAX_BACVZ Type III pantothenate kinase OS=Bacillus velezensis (strain DSM 23117 / BGSC 10A6 / FZB42) OX=326423 GN=coaX PE=3 SV=1	BS_yacB	420.2	3.8e-117	COG1521	Putative transcriptional regulator, homolog of Bvg accessory factor	K03525//coaX; type III pantothenate kinase [EC:2.7.1.33]	4.5e-146	523.5	bya:BANAU_0070	ko01100//Metabolic pathways//Global and overview maps//Metabolism;ko00770//Pantothenate and CoA biosynthesis//Metabolism of cofactors and vitamins//Metabolism	GO:0009987//cellular process;GO:0006796//phosphate-containing compound metabolic process;GO:0044249//cellular biosynthetic process;GO:0008152//metabolic process;GO:0006793//phosphorus metabolic process;GO:0044237//cellular metabolic process;GO:0006732//coenzyme metabolic process;GO:0009108//coenzyme biosynthetic process;GO:0051188//cofactor biosynthetic process;GO:0051186//cofactor metabolic proc…	GO:0016301//kinase activity;GO:0005488//binding;GO:0016740//transferase activity;GO:0043169//cation binding;GO:0003824//catalytic activity;GO:0001882//nucleoside binding;GO:0001883//purine nucleoside binding;GO:0036094//small molecule binding;GO:0097367//carbohydrate derivative binding;GO:0032550//purine ribonucleoside binding;GO:1901363//heterocyclic compound binding;GO:0043167//ion binding;GO:0…	GO:0044464//cell part;GO:0005622//intracellular;GO:0005623//cell;GO:0044424//intracellular part
KSG66_00430	hslO	AGF29289.1	596	0.0	Hsp33-like chaperonin [Bacillus amyloliquefaciens IT-45] [Bacillus amyloliquefaciens]	sp|A7Z0J4|HSLO_BACVZ	573.5	1.3e-162	sp|A7Z0J4|HSLO_BACVZ 33 kDa chaperonin OS=Bacillus velezensis (strain DSM 23117 / BGSC 10A6 / FZB42) OX=326423 GN=hslO PE=3 SV=1	BS_yacC	536.2	5.4e-152	COG1281	Disulfide bond chaperones of the HSP33 family	K04083//hslO; molecular chaperone Hsp33	1.9e-161	574.7	baq:BACAU_0072	--	GO:0044267//cellular protein metabolic process;GO:0044238//primary metabolic process;GO:0044260//cellular macromolecule metabolic process;GO:0019538//protein metabolic process;GO:0071704//organic substance metabolic process;GO:0043170//macromolecule metabolic process;GO:0009987//cellular process;GO:0008152//metabolic process;GO:0044237//cellular metabolic process	GO:0005488//binding;GO:0005515//protein binding	GO:0044464//cell part;GO:0005623//cell;GO:0044424//intracellular part;GO:0005622//intracellular
KSG66_00435	yacD	ANF34984.1	605	0.0	peptidyl-prolyl cis-trans isomerase [Bacillus velezensis]	sp|P37566|YACD_BACSU	466.5	2.3e-130	sp|P37566|YACD_BACSU Putative peptidyl-prolyl cis-trans isomerase YacD OS=Bacillus subtilis (strain 168) OX=224308 GN=yacD PE=3 SV=1	BS_yacD	466.5	5.4e-131	COG0760	Parvulin-like peptidyl-prolyl isomerase	--	--	--	--	--	-	GO:0016859//cis-trans isomerase activity;GO:0016853//isomerase activity;GO:0003824//catalytic activity	-
KSG66_00440	cysK	ANF34985.1	613	0.0	cysteine synthase [Bacillus velezensis]	sp|P37887|CYSK_BACSU	568.9	3.4e-161	sp|P37887|CYSK_BACSU Cysteine synthase OS=Bacillus subtilis (strain 168) OX=224308 GN=cysK PE=1 SV=3	BS_cysK	568.9	8.0e-162	COG0031	Cysteine synthase	K01738//cysK; cysteine synthase [EC:2.5.1.47]	3.5e-169	600.5	bvm:B9C48_00440	ko01100//Metabolic pathways//Global and overview maps//Metabolism;ko01110//Biosynthesis of secondary metabolites//Global and overview maps//Metabolism;ko01120//Microbial metabolism in diverse environments//Global and overview maps//Metabolism;ko01230//Biosynthesis of amino acids//Global and overview maps//Metabolism;ko01200//Carbon metabolism//Global and overview maps//Metabolism;ko00270//Cystein…	GO:0044237//cellular metabolic process;GO:0044281//small molecule metabolic process;GO:0006520//cellular amino acid metabolic process;GO:0008152//metabolic process;GO:1901605//alpha-amino acid metabolic process;GO:0044283//small molecule biosynthetic process;GO:1901564//organonitrogen compound metabolic process;GO:0043436//oxoacid metabolic process;GO:0044238//primary metabolic process;GO:0016053…	GO:0003824//catalytic activity	-
KSG66_00445	pabB	ANS40366.1	982	0.0	aminodeoxychorismate synthase, component I [Bacillus velezensis]	sp|P28820|PABB_BACSU	781.9	3.9e-225	sp|P28820|PABB_BACSU Aminodeoxychorismate synthase component 1 OS=Bacillus subtilis (strain 168) OX=224308 GN=pabB PE=1 SV=1	BS_pabB	781.9	9.2e-226	COG0147	Anthranilate/para-aminobenzoate synthases component I	K01665//pabB; para-aminobenzoate synthetase component I [EC:2.6.1.85]	3.0e-273	946.8	bvm:B9C48_00445	ko00790//Folate biosynthesis//Metabolism of cofactors and vitamins//Metabolism	GO:0008152//metabolic process;GO:0046483//heterocycle metabolic process;GO:0071704//organic substance metabolic process;GO:0008652//cellular amino acid biosynthetic process;GO:0006807//nitrogen compound metabolic process;GO:0009108//coenzyme biosynthetic process;GO:0006575//cellular modified amino acid metabolic process;GO:0051186//cofactor metabolic process;GO:0006760//folic acid-containing comp…	GO:0016769//transferase activity, transferring nitrogenous groups;GO:0016830//carbon-carbon lyase activity;GO:0016829//lyase activity;GO:0008483//transaminase activity;GO:0016740//transferase activity;GO:0003824//catalytic activity	-
KSG66_00450	pabA	ANS36953.1	402	8e-142	aminodeoxychorismate/anthranilate synthase component II [Bacillus velezensis]	sp|P28819|PABA_BACSU	354.0	1.1e-96	sp|P28819|PABA_BACSU Aminodeoxychorismate/anthranilate synthase component 2 OS=Bacillus subtilis (strain 168) OX=224308 GN=pabA PE=2 SV=1	BS_pabA	354.0	2.6e-97	COG0512	Anthranilate/para-aminobenzoate synthases component II	K01664//pabA; para-aminobenzoate synthetase component II [EC:2.6.1.85]	1.1e-107	395.6	bvm:B9C48_00450	ko00790//Folate biosynthesis//Metabolism of cofactors and vitamins//Metabolism	GO:0006082//organic acid metabolic process;GO:0043603//cellular amide metabolic process;GO:0009396//folic acid-containing compound biosynthetic process;GO:1901605//alpha-amino acid metabolic process;GO:0006575//cellular modified amino acid metabolic process;GO:0006725//cellular aromatic compound metabolic process;GO:0046394//carboxylic acid biosynthetic process;GO:0009064//glutamine family amino …	GO:0016830//carbon-carbon lyase activity;GO:0016829//lyase activity;GO:0003824//catalytic activity;GO:0016740//transferase activity;GO:0016833//oxo-acid-lyase activity;GO:0008483//transaminase activity;GO:0016769//transferase activity, transferring nitrogenous groups	-
KSG66_00455	pabC	ANF34988.1	608	0.0	4-amino-4-deoxychorismate lyase [Bacillus velezensis]	sp|P28821|PABC_BACSU	411.4	8.7e-114	sp|P28821|PABC_BACSU Aminodeoxychorismate lyase OS=Bacillus subtilis (strain 168) OX=224308 GN=pabC PE=3 SV=1	BS_pabC	411.4	2.0e-114	COG0115	Branched-chain amino acid aminotransferase/4-amino-4-deoxychorismate lyase	K02619//pabC; 4-amino-4-deoxychorismate lyase [EC:4.1.3.38]	2.6e-166	590.9	bvm:B9C48_00455	ko00790//Folate biosynthesis//Metabolism of cofactors and vitamins//Metabolism	GO:1901607//alpha-amino acid biosynthetic process;GO:1901362//organic cyclic compound biosynthetic process;GO:1901360//organic cyclic compound metabolic process;GO:0006732//coenzyme metabolic process;GO:0044249//cellular biosynthetic process;GO:0051188//cofactor biosynthetic process;GO:0009396//folic acid-containing compound biosynthetic process;GO:0071704//organic substance metabolic process;GO:…	GO:0016833//oxo-acid-lyase activity;GO:0016829//lyase activity;GO:0016830//carbon-carbon lyase activity;GO:0003824//catalytic activity	-
KSG66_00460	sul	AVM10055.1	581	0.0	dihydropteroate synthase [Bacillus velezensis]	sp|P28822|DHPS_BACSU	491.1	8.3e-138	sp|P28822|DHPS_BACSU Dihydropteroate synthase OS=Bacillus subtilis (strain 168) OX=224308 GN=sul PE=3 SV=2	BS_sul	491.1	2.0e-138	COG0294	Dihydropteroate synthase and related enzymes	K00796//folP; dihydropteroate synthase [EC:2.5.1.15]	4.4e-158	563.5	bay:RBAM_000880	ko01100//Metabolic pathways//Global and overview maps//Metabolism;ko00790//Folate biosynthesis//Metabolism of cofactors and vitamins//Metabolism	GO:0006760//folic acid-containing compound metabolic process;GO:0044238//primary metabolic process;GO:1901566//organonitrogen compound biosynthetic process;GO:0008152//metabolic process;GO:1901607//alpha-amino acid biosynthetic process;GO:0006725//cellular aromatic compound metabolic process;GO:0044763//single-organism cellular process;GO:1901360//organic cyclic compound metabolic process;GO:0006…	GO:0003824//catalytic activity;GO:0005488//binding;GO:0043169//cation binding;GO:0043167//ion binding	-
KSG66_00465	folB	ABS72527.1	246	9e-83	dihydroneopterin aldolase [Bacillus velezensis FZB42] [Bacillus velezensis]	sp|P28823|FOLB_BACSU	218.8	3.4e-56	sp|P28823|FOLB_BACSU Dihydroneopterin aldolase OS=Bacillus subtilis (strain 168) OX=224308 GN=folB PE=3 SV=1	BS_folA	218.8	7.9e-57	COG1539	Dihydroneopterin aldolase	K01633//folB; 7,8-dihydroneopterin aldolase/epimerase/oxygenase [EC:4.1.2.25 5.1.99.8 1.13.11.81]	3.2e-62	243.8	bay:RBAM_000890	ko01100//Metabolic pathways//Global and overview maps//Metabolism;ko00790//Folate biosynthesis//Metabolism of cofactors and vitamins//Metabolism	GO:0006732//coenzyme metabolic process;GO:1901607//alpha-amino acid biosynthetic process;GO:0046483//heterocycle metabolic process;GO:0006725//cellular aromatic compound metabolic process;GO:0051186//cofactor metabolic process;GO:1901564//organonitrogen compound metabolic process;GO:0006082//organic acid metabolic process;GO:0043436//oxoacid metabolic process;GO:1901362//organic cyclic compound b…	GO:0003824//catalytic activity	-
KSG66_00470	folK	ANF34991.1	348	1e-121	2-amino-4-hydroxy-6-hydroxymethyldihydropteridine pyrophosphokinase [Bacillus velezensis]	sp|P29252|HPPK_BACSU	277.7	8.5e-74	sp|P29252|HPPK_BACSU 2-amino-4-hydroxy-6-hydroxymethyldihydropteridine pyrophosphokinase OS=Bacillus subtilis (strain 168) OX=224308 GN=folK PE=3 SV=2	BS_folK	277.7	2.0e-74	COG0801	7,8-dihydro-6-hydroxymethylpterin-pyrophosphokinase	K00950//folK; 2-amino-4-hydroxy-6-hydroxymethyldihydropteridine diphosphokinase [EC:2.7.6.3]	1.8e-90	338.2	bvm:B9C48_00470	ko01100//Metabolic pathways//Global and overview maps//Metabolism;ko00790//Folate biosynthesis//Metabolism of cofactors and vitamins//Metabolism	GO:0044710//single-organism metabolic process;GO:0006082//organic acid metabolic process;GO:0016053//organic acid biosynthetic process;GO:0042398//cellular modified amino acid biosynthetic process;GO:0006807//nitrogen compound metabolic process;GO:0044249//cellular biosynthetic process;GO:0009987//cellular process;GO:0043604//amide biosynthetic process;GO:0006520//cellular amino acid metabolic pr…	GO:0036094//small molecule binding;GO:0016740//transferase activity;GO:0097159//organic cyclic compound binding;GO:0003824//catalytic activity;GO:0016778//diphosphotransferase activity;GO:0005488//binding;GO:0001883//purine nucleoside binding;GO:0097367//carbohydrate derivative binding;GO:1901363//heterocyclic compound binding;GO:0016772//transferase activity, transferring phosphorus-containing g…	-
KSG66_00475	yazB	AHZ14108.1	139	8e-42	transcriptional regulator [Bacillus velezensis SQR9] [Bacillus velezensis]	sp|O31417|YAZB_BACSU	132.5	1.8e-30	sp|O31417|YAZB_BACSU Uncharacterized HTH-type transcriptional regulator YazB OS=Bacillus subtilis (strain 168) OX=224308 GN=yazB PE=4 SV=1	BS_yazB	132.5	4.3e-31	COG1396	Predicted transcriptional regulators	--	--	--	--	--	GO:0009058//biosynthetic process;GO:0008152//metabolic process;GO:1901576//organic substance biosynthetic process;GO:0009987//cellular process;GO:0050789//regulation of biological process;GO:0060255//regulation of macromolecule metabolic process;GO:0065007//biological regulation;GO:0034645//cellular macromolecule biosynthetic process;GO:0044237//cellular metabolic process;GO:0071704//organic subs…	GO:0005488//binding;GO:0003677//DNA binding;GO:1901363//heterocyclic compound binding;GO:0097159//organic cyclic compound binding;GO:0003676//nucleic acid binding	-
KSG66_00480	dus1	ABS72529.1	685	0.0	tRNA dihydrouridine synthase DusB [Bacillus velezensis FZB42] [Bacillus velezensis]	sp|P37567|DUS1_BACSU	640.6	9.9e-183	sp|P37567|DUS1_BACSU Probable tRNA-dihydrouridine synthase 1 OS=Bacillus subtilis (strain 168) OX=224308 GN=dus1 PE=3 SV=1	BS_yacF	640.6	2.3e-183	COG0042	tRNA-dihydrouridine synthase	--	--	--	--	--	-	-	-
KSG66_00485	lysS	ANF34994.1	1026	0.0	lysyl-tRNA synthetase [Bacillus velezensis]	sp|P37477|SYK_BACSU	951.8	3.0e-276	sp|P37477|SYK_BACSU Lysine--tRNA ligase OS=Bacillus subtilis (strain 168) OX=224308 GN=lysS PE=3 SV=1	BS_lysS	951.8	7.1e-277	COG1190	Lysyl-tRNA synthetase (class II)	K04567//KARS; lysyl-tRNA synthetase, class II [EC:6.1.1.6]	3.9e-287	993.0	bvm:B9C48_00485	ko00970//Aminoacyl-tRNA biosynthesis//Translation//Genetic Information Processing	GO:0006520//cellular amino acid metabolic process;GO:0006139//nucleobase-containing compound metabolic process;GO:0006082//organic acid metabolic process;GO:0044238//primary metabolic process;GO:0009059//macromolecule biosynthetic process;GO:0043039//tRNA aminoacylation;GO:0043043//peptide biosynthetic process;GO:1901566//organonitrogen compound biosynthetic process;GO:0043170//macromolecule meta…	GO:0016874//ligase activity;GO:0032550//purine ribonucleoside binding;GO:0097159//organic cyclic compound binding;GO:0001883//purine nucleoside binding;GO:1901363//heterocyclic compound binding;GO:0043167//ion binding;GO:0001882//nucleoside binding;GO:0016876//ligase activity, forming aminoacyl-tRNA and related compounds;GO:0004812//aminoacyl-tRNA ligase activity;GO:0032549//ribonucleoside bindin…	GO:0044424//intracellular part;GO:0044464//cell part;GO:0005623//cell;GO:0005622//intracellular
KSG66_00565	ctsR	ABS72531.1	310	7e-107	CtsR family transcriptional regulator [Bacillus velezensis FZB42] [Bacillus velezensis]	sp|P37568|CTSR_BACSU	284.3	8.4e-76	sp|P37568|CTSR_BACSU Transcriptional regulator CtsR OS=Bacillus subtilis (strain 168) OX=224308 GN=ctsR PE=1 SV=1	BS_ctsR	284.3	2.0e-76	COG4463	Transcriptional repressor of class III stress genes	K03708//ctsR; transcriptional regulator of stress and heat shock response	4.6e-77	293.5	bay:RBAM_001080	--	GO:0071704//organic substance metabolic process;GO:0008152//metabolic process;GO:1901576//organic substance biosynthetic process;GO:0019222//regulation of metabolic process;GO:0009059//macromolecule biosynthetic process;GO:0050789//regulation of biological process;GO:0044237//cellular metabolic process;GO:0060255//regulation of macromolecule metabolic process;GO:0043170//macromolecule metabolic p…	GO:0005488//binding;GO:1901363//heterocyclic compound binding;GO:0097159//organic cyclic compound binding;GO:0003676//nucleic acid binding	-
KSG66_00570	mcsA	CDG28074.1	382	2e-134	activator of protein kinase McsB [Bacillus velezensis UCMB5033] [Bacillus velezensis]	sp|P37569|MCSA_BACSU	292.4	3.7e-78	sp|P37569|MCSA_BACSU Protein-arginine kinase activator protein OS=Bacillus subtilis (strain 168) OX=224308 GN=mcsA PE=1 SV=1	BS_yacH	292.4	8.7e-79	COG3880	Uncharacterized protein with conserved CXXC pairs	K19411//mcsA; protein arginine kinase activator	8.4e-102	375.9	bya:BANAU_0083	--	-	-	-
KSG66_00575	mcsB	A7Z0K7.1	744	0.0	RecName: Full=Protein-arginine kinase [Bacillus velezensis FZB42] [Bacillus velezensis]	sp|A7Z0K7|MCSB_BACVZ	713.8	1.0e-204	sp|A7Z0K7|MCSB_BACVZ Protein-arginine kinase OS=Bacillus velezensis (strain DSM 23117 / BGSC 10A6 / FZB42) OX=326423 GN=mcsB PE=3 SV=1	BS_yacI	660.2	3.1e-189	COG3869	Arginine kinase	K19405//mcsB; protein arginine kinase [EC:2.7.14.1]	3.3e-203	713.8	bay:RBAM_001100	--	GO:0009987//cellular process;GO:0044237//cellular metabolic process;GO:0044267//cellular protein metabolic process;GO:0006793//phosphorus metabolic process;GO:0019538//protein metabolic process;GO:0006464//cellular protein modification process;GO:0036211//protein modification process;GO:0043412//macromolecule modification;GO:0071704//organic substance metabolic process;GO:0006796//phosphate-conta…	GO:0016740//transferase activity;GO:0097159//organic cyclic compound binding;GO:0001882//nucleoside binding;GO:0003824//catalytic activity;GO:0016772//transferase activity, transferring phosphorus-containing groups;GO:0036094//small molecule binding;GO:0016301//kinase activity;GO:0005488//binding;GO:0032550//purine ribonucleoside binding;GO:1901363//heterocyclic compound binding;GO:0032549//ribon…	GO:0005622//intracellular;GO:0005623//cell;GO:0044424//intracellular part;GO:0044464//cell part
KSG66_00580	clpC	AFZ89134.1	1638	0.0	Clp protease ATP-binding subunit [Bacillus velezensis AS43.3] [Bacillus velezensis]	sp|P37571|CLPC_BACSU	1521.5	0.0e+00	sp|P37571|CLPC_BACSU Negative regulator of genetic competence ClpC/MecB OS=Bacillus subtilis (strain 168) OX=224308 GN=clpC PE=1 SV=1	BS_clpC	1521.5	0.0e+00	COG0542	ATPases with chaperone activity, ATP-binding subunit	K03696//clpC; ATP-dependent Clp protease ATP-binding subunit ClpC	0	1539.2	bamp:B938_00445	--	GO:0009987//cellular process;GO:0043170//macromolecule metabolic process;GO:0019222//regulation of metabolic process;GO:1901576//organic substance biosynthetic process;GO:0044237//cellular metabolic process;GO:0050789//regulation of biological process;GO:0009059//macromolecule biosynthetic process;GO:0010468//regulation of gene expression;GO:0065007//biological regulation;GO:0009058//biosynthetic…	GO:0005488//binding;GO:0001882//nucleoside binding;GO:1901363//heterocyclic compound binding;GO:0032550//purine ribonucleoside binding;GO:0001883//purine nucleoside binding;GO:0097367//carbohydrate derivative binding;GO:0097159//organic cyclic compound binding;GO:0036094//small molecule binding;GO:0032549//ribonucleoside binding	-
KSG66_00585	radA	AHC40696.1	939	0.0	DNA repair protein RadA [Bacillus amyloliquefaciens LFB112] [Bacillus amyloliquefaciens]	sp|P37572|RADA_BACSU	835.5	2.9e-241	sp|P37572|RADA_BACSU DNA repair protein RadA OS=Bacillus subtilis (strain 168) OX=224308 GN=radA PE=1 SV=1	BS_sms	835.5	6.8e-242	COG1066	Predicted ATP-dependent serine protease	K04485//radA; DNA repair protein RadA/Sms	2.8e-255	887.1	baq:BACAU_0087	--	GO:1901360//organic cyclic compound metabolic process;GO:0050896//response to stimulus;GO:0006950//response to stress;GO:0044238//primary metabolic process;GO:0043170//macromolecule metabolic process;GO:0009987//cellular process;GO:0006807//nitrogen compound metabolic process;GO:0044260//cellular macromolecule metabolic process;GO:0033554//cellular response to stress;GO:0046483//heterocycle metab…	GO:0097367//carbohydrate derivative binding;GO:0017111//nucleoside-triphosphatase activity;GO:0003677//DNA binding;GO:0016887//ATPase activity;GO:0001883//purine nucleoside binding;GO:0043169//cation binding;GO:0036094//small molecule binding;GO:0043167//ion binding;GO:0003676//nucleic acid binding;GO:0016817//hydrolase activity, acting on acid anhydrides;GO:0016818//hydrolase activity, acting on…	-
KSG66_00590	disA	ABS72536.1	731	0.0	DNA integrity scanning protein DisA [Bacillus velezensis FZB42] [Bacillus velezensis]	sp|P37573|DISA_BACSU	658.7	3.8e-188	sp|P37573|DISA_BACSU DNA integrity scanning protein DisA OS=Bacillus subtilis (strain 168) OX=224308 GN=disA PE=1 SV=1	BS_yacK	658.7	9.0e-189	COG1623	Predicted nucleic-acid-binding protein (contains the HHH domain)	K07067//disA; diadenylate cyclase [EC:2.7.7.85]	3.9e-196	690.3	bay:RBAM_001130	--	GO:0043170//macromolecule metabolic process;GO:0009987//cellular process;GO:0033554//cellular response to stress;GO:0034641//cellular nitrogen compound metabolic process;GO:0090304//nucleic acid metabolic process;GO:0044238//primary metabolic process;GO:0065007//biological regulation;GO:0006259//DNA metabolic process;GO:0008152//metabolic process;GO:0007154//cell communication;GO:0044699//single-…	GO:0016740//transferase activity;GO:0036094//small molecule binding;GO:0003676//nucleic acid binding;GO:0097367//carbohydrate derivative binding;GO:0005488//binding;GO:0001882//nucleoside binding;GO:0097159//organic cyclic compound binding;GO:0001883//purine nucleoside binding;GO:0032550//purine ribonucleoside binding;GO:0016772//transferase activity, transferring phosphorus-containing groups;GO:…	-
KSG66_00595	yacL	ABS72537.1	729	0.0	PIN/TRAM domain-containing protein [Bacillus velezensis FZB42] [Bacillus velezensis]	sp|Q06754|YACL_BACSU	672.2	3.4e-192	sp|Q06754|YACL_BACSU Uncharacterized PIN and TRAM-domain containing protein YacL OS=Bacillus subtilis (strain 168) OX=224308 GN=yacL PE=2 SV=2	BS_yacL	672.2	8.0e-193	COG4956	Integral membrane protein (PIN domain superfamily)	--	--	--	--	--	GO:0046483//heterocycle metabolic process;GO:0090304//nucleic acid metabolic process;GO:0071704//organic substance metabolic process;GO:0006807//nitrogen compound metabolic process;GO:1901360//organic cyclic compound metabolic process;GO:0043170//macromolecule metabolic process;GO:0009987//cellular process;GO:0034641//cellular nitrogen compound metabolic process;GO:0008152//metabolic process;GO:0…	GO:0043169//cation binding;GO:0043167//ion binding;GO:0005488//binding;GO:0003824//catalytic activity	-
KSG66_00600	ispD	ANF35003.1	475	9e-170	2-C-methyl-D-erythritol 4-phosphate cytidylyltransferase [Bacillus velezensis]	sp|A7Z0L2|ISPD_BACVZ	446.8	1.5e-124	sp|A7Z0L2|ISPD_BACVZ 2-C-methyl-D-erythritol 4-phosphate cytidylyltransferase OS=Bacillus velezensis (strain DSM 23117 / BGSC 10A6 / FZB42) OX=326423 GN=ispD PE=3 SV=1	BS_yacM	343.2	5.4e-94	COG1211	4-diphosphocytidyl-2-methyl-D-erithritol synthase	K00991//ispD; 2-C-methyl-D-erythritol 4-phosphate cytidylyltransferase [EC:2.7.7.60]	1.2e-124	452.2	bvm:B9C48_00600	ko01100//Metabolic pathways//Global and overview maps//Metabolism;ko01110//Biosynthesis of secondary metabolites//Global and overview maps//Metabolism;ko00900//Terpenoid backbone biosynthesis//Metabolism of terpenoids and polyketides//Metabolism	GO:0044237//cellular metabolic process;GO:0006082//organic acid metabolic process;GO:0044281//small molecule metabolic process;GO:0006090//pyruvate metabolic process;GO:0019752//carboxylic acid metabolic process;GO:0006721//terpenoid metabolic process;GO:0044699//single-organism process;GO:0006629//lipid metabolic process;GO:0032787//monocarboxylic acid metabolic process;GO:0044763//single-organi…	GO:0016772//transferase activity, transferring phosphorus-containing groups;GO:0070567//cytidylyltransferase activity;GO:0016779//nucleotidyltransferase activity;GO:0003824//catalytic activity;GO:0016740//transferase activity	-
KSG66_00605	ispF	A7Z0L3.1	323	7e-112	RecName: Full=2-C-methyl-D-erythritol 2,4-cyclodiphosphate synthase; Short=MECDP-synthase; Short=MECPP-synthase; Short=MECPS [Bacillus velezensis FZB42] [Bacillus velezensis]	sp|A7Z0L3|ISPF_BACVZ	322.0	3.7e-87	sp|A7Z0L3|ISPF_BACVZ 2-C-methyl-D-erythritol 2,4-cyclodiphosphate synthase OS=Bacillus velezensis (strain DSM 23117 / BGSC 10A6 / FZB42) OX=326423 GN=ispF PE=3 SV=1	BS_yacN	305.8	6.5e-83	COG0245	2C-methyl-D-erythritol 2,4-cyclodiphosphate synthase	K01770//ispF; 2-C-methyl-D-erythritol 2,4-cyclodiphosphate synthase [EC:4.6.1.12]	1.2e-85	322.0	bay:RBAM_001160	ko01100//Metabolic pathways//Global and overview maps//Metabolism;ko01110//Biosynthesis of secondary metabolites//Global and overview maps//Metabolism;ko00900//Terpenoid backbone biosynthesis//Metabolism of terpenoids and polyketides//Metabolism	GO:0032787//monocarboxylic acid metabolic process;GO:0006082//organic acid metabolic process;GO:0006629//lipid metabolic process;GO:0044699//single-organism process;GO:0008152//metabolic process;GO:0006090//pyruvate metabolic process;GO:0044255//cellular lipid metabolic process;GO:0044281//small molecule metabolic process;GO:0044237//cellular metabolic process;GO:0044238//primary metabolic proces…	GO:0016829//lyase activity;GO:0043167//ion binding;GO:0005488//binding;GO:0016849//phosphorus-oxygen lyase activity;GO:0003824//catalytic activity;GO:0043169//cation binding	-
KSG66_00610	gltX	AFZ89140.1	990	0.0	glutamyl-tRNA ligase [Bacillus velezensis AS43.3] [Bacillus velezensis]	sp|A7Z0L4|SYE_BACVZ	964.9	3.3e-280	sp|A7Z0L4|SYE_BACVZ Glutamate--tRNA ligase OS=Bacillus velezensis (strain DSM 23117 / BGSC 10A6 / FZB42) OX=326423 GN=gltX PE=3 SV=1	BS_gltX	930.2	2.1e-270	COG0008	Glutamyl- and glutaminyl-tRNA synthetases	K09698//gltX; nondiscriminating glutamyl-tRNA synthetase [EC:6.1.1.24]	3.8e-279	966.5	bamp:B938_00475	ko01100//Metabolic pathways//Global and overview maps//Metabolism;ko00970//Aminoacyl-tRNA biosynthesis//Translation//Genetic Information Processing	GO:0016070//RNA metabolic process;GO:0009987//cellular process;GO:0043038//amino acid activation;GO:0006082//organic acid metabolic process;GO:0071704//organic substance metabolic process;GO:0044267//cellular protein metabolic process;GO:1901566//organonitrogen compound biosynthetic process;GO:0044238//primary metabolic process;GO:0006807//nitrogen compound metabolic process;GO:1901564//organonit…	GO:0003676//nucleic acid binding;GO:1901363//heterocyclic compound binding;GO:0016876//ligase activity, forming aminoacyl-tRNA and related compounds;GO:0001882//nucleoside binding;GO:0001883//purine nucleoside binding;GO:0032549//ribonucleoside binding;GO:0003723//RNA binding;GO:0032550//purine ribonucleoside binding;GO:0016874//ligase activity;GO:0005488//binding;GO:0003824//catalytic activity;G…	GO:0005623//cell;GO:0044424//intracellular part;GO:0005622//intracellular;GO:0044464//cell part
KSG66_00615	cysE	ABS72541.1	441	1e-156	serine O-acetyltransferase [Bacillus velezensis FZB42] [Bacillus velezensis]	sp|Q06750|CYSE_BACSU	408.7	4.1e-113	sp|Q06750|CYSE_BACSU Serine acetyltransferase OS=Bacillus subtilis (strain 168) OX=224308 GN=cysE PE=1 SV=1	BS_cysE	408.7	9.7e-114	COG1045	Serine acetyltransferase	K00640//cysE; serine O-acetyltransferase [EC:2.3.1.30]	9.8e-118	429.1	bay:RBAM_001180	ko01100//Metabolic pathways//Global and overview maps//Metabolism;ko01110//Biosynthesis of secondary metabolites//Global and overview maps//Metabolism;ko01120//Microbial metabolism in diverse environments//Global and overview maps//Metabolism;ko01230//Biosynthesis of amino acids//Global and overview maps//Metabolism;ko01200//Carbon metabolism//Global and overview maps//Metabolism;ko00270//Cystein…	GO:0006082//organic acid metabolic process;GO:0016053//organic acid biosynthetic process;GO:1901564//organonitrogen compound metabolic process;GO:0009058//biosynthetic process;GO:0008652//cellular amino acid biosynthetic process;GO:0009069//serine family amino acid metabolic process;GO:1901605//alpha-amino acid metabolic process;GO:0044699//single-organism process;GO:0000097//sulfur amino acid bi…	GO:0016747//transferase activity, transferring acyl groups other than amino-acyl groups;GO:0016740//transferase activity;GO:0003824//catalytic activity;GO:0016412//serine O-acyltransferase activity;GO:0016746//transferase activity, transferring acyl groups;GO:0008374//O-acyltransferase activity	GO:0005623//cell;GO:0044424//intracellular part;GO:0044464//cell part;GO:0005622//intracellular
KSG66_00620	cysS	ANF35008.1	967	0.0	cysteinyl-tRNA synthetase [Bacillus velezensis]	sp|A7Z0L6|SYC_BACVZ	922.5	1.8e-267	sp|A7Z0L6|SYC_BACVZ Cysteine--tRNA ligase OS=Bacillus velezensis (strain DSM 23117 / BGSC 10A6 / FZB42) OX=326423 GN=cysS PE=3 SV=1	BS_cysS	883.2	2.9e-256	COG0215	Cysteinyl-tRNA synthetase	K01883//CARS; cysteinyl-tRNA synthetase [EC:6.1.1.16]	2.3e-273	947.2	bvm:B9C48_00620	ko00970//Aminoacyl-tRNA biosynthesis//Translation//Genetic Information Processing	GO:0006412//translation;GO:0044267//cellular protein metabolic process;GO:0043603//cellular amide metabolic process;GO:0043038//amino acid activation;GO:0043436//oxoacid metabolic process;GO:0010467//gene expression;GO:0046483//heterocycle metabolic process;GO:0044699//single-organism process;GO:0006807//nitrogen compound metabolic process;GO:0009059//macromolecule biosynthetic process;GO:0006418…	GO:0001882//nucleoside binding;GO:0032550//purine ribonucleoside binding;GO:0032549//ribonucleoside binding;GO:0043167//ion binding;GO:0016874//ligase activity;GO:0016875//ligase activity, forming carbon-oxygen bonds;GO:0003824//catalytic activity;GO:0005488//binding;GO:0036094//small molecule binding;GO:1901363//heterocyclic compound binding;GO:0046914//transition metal ion binding;GO:0001883//p…	GO:0005623//cell;GO:0005622//intracellular;GO:0044464//cell part;GO:0044424//intracellular part
KSG66_00625	mrnC	ABS72543.1	293	1e-100	ribonuclease III [Bacillus velezensis FZB42] [Bacillus velezensis]	sp|O31418|MRNC_BACSU	254.2	8.6e-67	sp|O31418|MRNC_BACSU Mini-ribonuclease 3 OS=Bacillus subtilis (strain 168) OX=224308 GN=mrnC PE=1 SV=1	BS_yazC	254.2	2.0e-67	COG1939	Uncharacterized protein conserved in bacteria	K11145//K11145; ribonuclease III family protein [EC:3.1.26.-]	1.4e-72	278.5	bay:RBAM_001200	--	GO:0090501//RNA phosphodiester bond hydrolysis;GO:0044237//cellular metabolic process;GO:0044238//primary metabolic process;GO:1901360//organic cyclic compound metabolic process;GO:0010467//gene expression;GO:0043170//macromolecule metabolic process;GO:0034660//ncRNA metabolic process;GO:0090304//nucleic acid metabolic process;GO:0009987//cellular process;GO:0008152//metabolic process;GO:0006725/…	GO:0016788//hydrolase activity, acting on ester bonds;GO:0016787//hydrolase activity;GO:0003723//RNA binding;GO:0003824//catalytic activity;GO:0005488//binding;GO:0016893//endonuclease activity, active with either ribo- or deoxyribonucleic acids and producing 5'-phosphomonoesters;GO:0004519//endonuclease activity;GO:0016891//endoribonuclease activity, producing 5'-phosphomonoesters;GO:1901363//he…	GO:0044464//cell part;GO:0005623//cell;GO:0005622//intracellular;GO:0044424//intracellular part
KSG66_00630	yacO	AFZ89144.1	512	0.0	23S rRNA methyltransferase [Bacillus velezensis AS43.3] [Bacillus velezensis]	sp|Q06753|YACO_BACSU	462.2	3.6e-129	sp|Q06753|YACO_BACSU Putative TrmH family tRNA/rRNA methyltransferase YacO OS=Bacillus subtilis (strain 168) OX=224308 GN=yacO PE=3 SV=2	BS_yacO	462.2	8.5e-130	COG0566	rRNA methylases	K03218//rlmB; 23S rRNA (guanosine2251-2'-O)-methyltransferase [EC:2.1.1.185]	3.5e-135	487.3	baq:BACAU_0096	--	-	GO:0008168//methyltransferase activity;GO:0008173//RNA methyltransferase activity;GO:0016741//transferase activity, transferring one-carbon groups;GO:0003824//catalytic activity;GO:0016740//transferase activity	-
KSG66_00635	yacP	ABS72545.1	347	4e-121	ribosome-dependent mRNA decay endonuclease Rae1/YacP [Bacillus velezensis FZB42] [Bacillus velezensis]	sp|P37574|YACP_BACSU	316.2	2.2e-85	sp|P37574|YACP_BACSU Uncharacterized protein YacP OS=Bacillus subtilis (strain 168) OX=224308 GN=yacP PE=1 SV=1	BS_yacP	316.2	5.1e-86	COG3688	Predicted RNA-binding protein containing a PIN domain	K06962//K06962; uncharacterized protein	4.4e-89	333.6	bay:RBAM_001220	--	-	-	-
KSG66_00640	sigH	ABS72546.1	442	7e-157	RNA polymerase sporulation sigma factor SigH [Bacillus velezensis FZB42] [Bacillus velezensis]	sp|P17869|RPSH_BACSU	415.6	3.4e-115	sp|P17869|RPSH_BACSU RNA polymerase sigma-H factor OS=Bacillus subtilis (strain 168) OX=224308 GN=sigH PE=1 SV=1	BS_sigH	415.6	8.0e-116	COG1595	DNA-directed RNA polymerase specialized sigma subunit, sigma24 homolog	K03091//sigH; RNA polymerase sporulation-specific sigma factor	5.4e-116	423.3	bay:RBAM_001230	--	GO:0046483//heterocycle metabolic process;GO:0065007//biological regulation;GO:1901576//organic substance biosynthetic process;GO:1901360//organic cyclic compound metabolic process;GO:0071704//organic substance metabolic process;GO:0010468//regulation of gene expression;GO:0006139//nucleobase-containing compound metabolic process;GO:0048646//anatomical structure formation involved in morphogenesi…	GO:0005488//binding;GO:0000988//transcription factor activity, protein binding;GO:0097159//organic cyclic compound binding;GO:0003676//nucleic acid binding;GO:1901363//heterocyclic compound binding;GO:0001071//nucleic acid binding transcription factor activity;GO:0000996//core DNA-dependent RNA polymerase binding promoter specificity activity;GO:0000990//transcription factor activity, core RNA po…	-
KSG66_00645	rpmGB	NP_387980.1	98.6	3e-26	ribosomal protein L33 [Bacillus subtilis subsp. subtilis str. 168] [Bacillus subtilis]	sp|Q06798|RL332_BACSU	100.1	7.1e-21	sp|Q06798|RL332_BACSU 50S ribosomal protein L33 2 OS=Bacillus subtilis (strain 168) OX=224308 GN=rpmGB PE=3 SV=1	BS_rpmG	100.1	1.7e-21	COG0267	Ribosomal protein L33	K02913//RP-L33; large subunit ribosomal protein L33	2.4e-19	100.1	bsu:BSU00990	ko03010//Ribosome//Translation//Genetic Information Processing	GO:0043170//macromolecule metabolic process;GO:0071704//organic substance metabolic process;GO:0010467//gene expression;GO:0008152//metabolic process	GO:0005198//structural molecule activity	GO:0044424//intracellular part;GO:1990904//ribonucleoprotein complex;GO:0032991//macromolecular complex;GO:0044464//cell part;GO:0005622//intracellular;GO:0005623//cell;GO:0030529//intracellular ribonucleoprotein complex
KSG66_00650	secE	ABS72548.1	117	2e-33	preprotein translocase subunit SecE [Bacillus velezensis FZB42] [Bacillus velezensis]	sp|Q06799|SECE_BACSU	105.1	2.7e-22	sp|Q06799|SECE_BACSU Protein translocase subunit SecE OS=Bacillus subtilis (strain 168) OX=224308 GN=secE PE=3 SV=1	BS_secE	105.1	6.3e-23	COG0690	Preprotein translocase subunit SecE	K03073//secE; preprotein translocase subunit SecE	1.0e-21	108.2	bay:RBAM_001250	ko02024//Quorum sensing//Cellular community - prokaryotes//Cellular Processes;ko03060//Protein export//Folding, sorting and degradation//Genetic Information Processing;ko03070//Bacterial secretion system//Membrane transport//Environmental Information Processing	GO:0034613//cellular protein localization;GO:0051649//establishment of localization in cell;GO:0015031//protein transport;GO:0070727//cellular macromolecule localization;GO:0051641//cellular localization;GO:0008104//protein localization;GO:0045184//establishment of protein localization;GO:0051234//establishment of localization;GO:0071702//organic substance transport;GO:0033036//macromolecule loca…	GO:0022891//substrate-specific transmembrane transporter activity;GO:0008565//protein transporter activity;GO:0005215//transporter activity;GO:0022892//substrate-specific transporter activity;GO:0022857//transmembrane transporter activity;GO:0008320//protein transmembrane transporter activity;GO:0022884//macromolecule transmembrane transporter activity	GO:0044425//membrane part;GO:0031224//intrinsic component of membrane;GO:0016020//membrane;GO:0044464//cell part;GO:0005623//cell
KSG66_00655	nusG	ABS72549.1	355	6e-124	transcription termination/antitermination protein NusG [Bacillus velezensis FZB42] [Bacillus velezensis]	sp|Q06795|NUSG_BACSU	354.4	7.6e-97	sp|Q06795|NUSG_BACSU Transcription termination/antitermination protein NusG OS=Bacillus subtilis (strain 168) OX=224308 GN=nusG PE=1 SV=1	BS_nusG	354.4	1.8e-97	COG0250	Transcription antiterminator	K02601//nusG; transcription termination/antitermination protein NusG	5.0e-96	356.7	bay:RBAM_001260	--	GO:0010556//regulation of macromolecule biosynthetic process;GO:0031555//transcriptional attenuation;GO:0010468//regulation of gene expression;GO:0019222//regulation of metabolic process;GO:0051128//regulation of cellular component organization;GO:0031323//regulation of cellular metabolic process;GO:0031554//regulation of DNA-templated transcription, termination;GO:2001141//regulation of RNA bios…	-	-
KSG66_00660	rplK	NP_387983.2	281	8e-96	ribosomal protein L11 (BL11) [Bacillus subtilis subsp. subtilis str. 168] [Bacillus subtilis]	sp|Q06796|RL11_BACSU	270.8	8.8e-72	sp|Q06796|RL11_BACSU 50S ribosomal protein L11 OS=Bacillus subtilis (strain 168) OX=224308 GN=rplK PE=1 SV=3	BS_rplK	270.4	2.7e-72	COG0080	Ribosomal protein L11	K02867//RP-L11; large subunit ribosomal protein L11	2.9e-70	270.8	bsu:BSU01020	ko03010//Ribosome//Translation//Genetic Information Processing	GO:0043170//macromolecule metabolic process;GO:0008152//metabolic process;GO:0010467//gene expression;GO:0071704//organic substance metabolic process	GO:0003723//RNA binding;GO:1901363//heterocyclic compound binding;GO:0005198//structural molecule activity;GO:0097159//organic cyclic compound binding;GO:0005488//binding;GO:0003676//nucleic acid binding;GO:0019843//rRNA binding	GO:0032991//macromolecular complex;GO:1990904//ribonucleoprotein complex;GO:0005623//cell;GO:0044424//intracellular part;GO:0044464//cell part;GO:0005622//intracellular;GO:0030529//intracellular ribonucleoprotein complex
KSG66_00665	rplA	A7Z0M5.1	460	2e-163	RecName: Full=50S ribosomal protein L1 [Bacillus velezensis FZB42] [Bacillus velezensis]	sp|A7Z0M5|RL1_BACVZ	449.9	1.7e-125	sp|A7Z0M5|RL1_BACVZ 50S ribosomal protein L1 OS=Bacillus velezensis (strain DSM 23117 / BGSC 10A6 / FZB42) OX=326423 GN=rplA PE=3 SV=1	BS_rplA	431.4	1.5e-120	COG0081	Ribosomal protein L1	K02863//RP-L1; large subunit ribosomal protein L1	5.7e-124	449.9	bay:RBAM_001280	ko03010//Ribosome//Translation//Genetic Information Processing	GO:0010468//regulation of gene expression;GO:0050789//regulation of biological process;GO:0019222//regulation of metabolic process;GO:0060255//regulation of macromolecule metabolic process;GO:0010608//posttranscriptional regulation of gene expression;GO:0065007//biological regulation	GO:0003723//RNA binding;GO:0005488//binding;GO:0005198//structural molecule activity;GO:0097159//organic cyclic compound binding;GO:1901363//heterocyclic compound binding;GO:0003676//nucleic acid binding	GO:0043229//intracellular organelle;GO:0044444//cytoplasmic part;GO:0043232//intracellular non-membrane-bounded organelle;GO:0044446//intracellular organelle part;GO:0044422//organelle part;GO:0044424//intracellular part;GO:0030529//intracellular ribonucleoprotein complex;GO:0005737//cytoplasm;GO:0005622//intracellular;GO:0044464//cell part;GO:0043226//organelle;GO:0005623//cell;GO:1990904//ribon…
KSG66_00670	rplJ	A7Z0M6.1	327	4e-113	RecName: Full=50S ribosomal protein L10 [Bacillus velezensis FZB42] [Bacillus velezensis]	sp|A7Z0M6|RL10_BACVZ	300.1	1.6e-80	sp|A7Z0M6|RL10_BACVZ 50S ribosomal protein L10 OS=Bacillus velezensis (strain DSM 23117 / BGSC 10A6 / FZB42) OX=326423 GN=rplJ PE=3 SV=1	BS_rplJ	282.3	8.0e-76	COG0244	Ribosomal protein L10	K02864//RP-L10; large subunit ribosomal protein L10	5.3e-79	300.1	bay:RBAM_001290	ko03010//Ribosome//Translation//Genetic Information Processing	GO:0022613//ribonucleoprotein complex biogenesis;GO:0010467//gene expression;GO:0008152//metabolic process;GO:0043170//macromolecule metabolic process;GO:0044085//cellular component biogenesis;GO:0071704//organic substance metabolic process;GO:0071840//cellular component organization or biogenesis	GO:0003723//RNA binding;GO:0019843//rRNA binding;GO:0097159//organic cyclic compound binding;GO:0005488//binding;GO:1901363//heterocyclic compound binding;GO:0005198//structural molecule activity;GO:0003676//nucleic acid binding	GO:1990904//ribonucleoprotein complex;GO:0032991//macromolecular complex;GO:0044424//intracellular part;GO:0005622//intracellular;GO:0044464//cell part;GO:0005623//cell;GO:0030529//intracellular ribonucleoprotein complex
KSG66_00675	rplL	AGA20719.1	225	4e-74	50S ribosomal protein L7 / L12 [Bacillus subtilis subsp. subtilis str. BSP1] [Bacillus subtilis]	sp|P02394|RL7_BACSU	178.3	5.2e-44	sp|P02394|RL7_BACSU 50S ribosomal protein L7/L12 OS=Bacillus subtilis (strain 168) OX=224308 GN=rplL PE=1 SV=4	BS_rplL	178.3	1.2e-44	COG0222	Ribosomal protein L7/L12	K02935//RP-L7; large subunit ribosomal protein L7/L12	1.7e-42	178.3	bsu:BSU01050	ko03010//Ribosome//Translation//Genetic Information Processing	GO:0071704//organic substance metabolic process;GO:0043170//macromolecule metabolic process;GO:0010467//gene expression;GO:0008152//metabolic process	GO:0005198//structural molecule activity;GO:0005488//binding	GO:1990904//ribonucleoprotein complex;GO:0044424//intracellular part;GO:0030529//intracellular ribonucleoprotein complex;GO:0005623//cell;GO:0044464//cell part;GO:0032991//macromolecular complex;GO:0005622//intracellular
KSG66_00680	ybxB	AHZ14135.1	413	3e-146	methyltransferase small [Bacillus velezensis SQR9] [Bacillus velezensis]	sp|P37872|YBXB_BACSU	357.8	7.8e-98	sp|P37872|YBXB_BACSU Uncharacterized protein YbxB OS=Bacillus subtilis (strain 168) OX=224308 GN=ybxB PE=3 SV=1	BS_ybxB	357.8	1.8e-98	COG2813	16S RNA G1207 methylase RsmC	K00564//rsmC; 16S rRNA (guanine1207-N2)-methyltransferase [EC:2.1.1.172]	1.7e-108	398.3	bamy:V529_01090	--	GO:0008152//metabolic process	GO:0003824//catalytic activity	-
KSG66_00685	rpoB	ABS72555.2	2430	0.0	DNA-directed RNA polymerase subunit beta [Bacillus velezensis FZB42] [Bacillus velezensis]	sp|A7Z0M9|RPOB_BACVZ	2369.7	0.0e+00	sp|A7Z0M9|RPOB_BACVZ DNA-directed RNA polymerase subunit beta OS=Bacillus velezensis (strain DSM 23117 / BGSC 10A6 / FZB42) OX=326423 GN=rpoB PE=3 SV=1	BS_rpoB	2332.4	0.0e+00	COG0085	DNA-directed RNA polymerase, beta subunit/140 kD subunit	K03043//rpoB; DNA-directed RNA polymerase subunit beta [EC:2.7.7.6]	0	2370.9	bay:RBAM_001320	ko03020//RNA polymerase//Transcription//Genetic Information Processing	GO:0009058//biosynthetic process;GO:1901576//organic substance biosynthetic process;GO:0044249//cellular biosynthetic process;GO:0034645//cellular macromolecule biosynthetic process;GO:0009059//macromolecule biosynthetic process;GO:0008152//metabolic process;GO:0043170//macromolecule metabolic process;GO:0044260//cellular macromolecule metabolic process;GO:0009987//cellular process;GO:0071704//or…	GO:0001882//nucleoside binding;GO:0097159//organic cyclic compound binding;GO:0003824//catalytic activity;GO:0005488//binding;GO:0034062//RNA polymerase activity;GO:1901363//heterocyclic compound binding;GO:0016779//nucleotidyltransferase activity;GO:0016740//transferase activity;GO:0036094//small molecule binding;GO:0097367//carbohydrate derivative binding;GO:0003676//nucleic acid binding;GO:001…	-
KSG66_00690	rpoC	AHK47737.1	2464	0.0	DNA-directed RNA polymerase subunit beta' [Bacillus velezensis TrigoCor1448] [Bacillus velezensis]	sp|A7Z0N0|RPOC_BACVZ	2361.6	0.0e+00	sp|A7Z0N0|RPOC_BACVZ DNA-directed RNA polymerase subunit beta' OS=Bacillus velezensis (strain DSM 23117 / BGSC 10A6 / FZB42) OX=326423 GN=rpoC PE=3 SV=1	BS_rpoC	2326.6	0.0e+00	COG0086	DNA-directed RNA polymerase, beta' subunit/160 kD subunit	K03046//rpoC; DNA-directed RNA polymerase subunit beta' [EC:2.7.7.6]	0	2362.8	bya:BANAU_0107	ko03020//RNA polymerase//Transcription//Genetic Information Processing	GO:1901576//organic substance biosynthetic process;GO:0009058//biosynthetic process;GO:0008152//metabolic process;GO:0034645//cellular macromolecule biosynthetic process;GO:0044260//cellular macromolecule metabolic process;GO:0043170//macromolecule metabolic process;GO:0044249//cellular biosynthetic process;GO:0071704//organic substance metabolic process;GO:0044237//cellular metabolic process;GO:…	GO:0003824//catalytic activity;GO:0016779//nucleotidyltransferase activity;GO:0005488//binding;GO:0034062//RNA polymerase activity;GO:0003676//nucleic acid binding;GO:0097159//organic cyclic compound binding;GO:0016772//transferase activity, transferring phosphorus-containing groups;GO:1901363//heterocyclic compound binding;GO:0016740//transferase activity	-
KSG66_00695	rplGB	EIF15569.1	158	1e-48	ribosomal protein L7Ae-like protein [Bacillus sp. 5B6]	sp|P46350|RXL7_BACSU	124.4	5.9e-28	sp|P46350|RXL7_BACSU Ribosome-associated protein L7Ae-like OS=Bacillus subtilis (strain 168) OX=224308 GN=rplGB PE=1 SV=3	BS_ybxF	124.4	1.4e-28	COG1358	Ribosomal protein HS6-type (S12/L30/L7a)	K07590//RP-L7A; large subunit ribosomal protein L7A	9.7e-34	148.7	bay:RBAM_001340	ko03010//Ribosome//Translation//Genetic Information Processing	GO:0010467//gene expression;GO:0071704//organic substance metabolic process;GO:0043170//macromolecule metabolic process;GO:0008152//metabolic process	GO:0005198//structural molecule activity	GO:0030529//intracellular ribonucleoprotein complex;GO:0044424//intracellular part;GO:0044464//cell part;GO:1990904//ribonucleoprotein complex;GO:0005623//cell;GO:0005622//intracellular;GO:0032991//macromolecular complex
KSG66_00700	rpsL	A7Z0N2.1	279	3e-95	RecName: Full=30S ribosomal protein S12 [Bacillus velezensis FZB42] [Bacillus velezensis]	sp|A7Z0N2|RS12_BACVZ	275.4	3.5e-73	sp|A7Z0N2|RS12_BACVZ 30S ribosomal protein S12 OS=Bacillus velezensis (strain DSM 23117 / BGSC 10A6 / FZB42) OX=326423 GN=rpsL PE=3 SV=1	BS_rpsL	267.3	2.2e-71	COG0048	Ribosomal protein S12	K02950//RP-S12; small subunit ribosomal protein S12	1.2e-71	275.4	bay:RBAM_001350	ko03010//Ribosome//Translation//Genetic Information Processing	GO:0008152//metabolic process;GO:0010467//gene expression;GO:0071704//organic substance metabolic process;GO:0043170//macromolecule metabolic process	GO:1901363//heterocyclic compound binding;GO:0097159//organic cyclic compound binding;GO:0005198//structural molecule activity;GO:0003676//nucleic acid binding;GO:0003723//RNA binding;GO:0005488//binding	GO:0044422//organelle part;GO:0044446//intracellular organelle part;GO:0032991//macromolecular complex;GO:0043229//intracellular organelle;GO:1990904//ribonucleoprotein complex;GO:0043232//intracellular non-membrane-bounded organelle;GO:0005623//cell;GO:0044464//cell part;GO:0044424//intracellular part;GO:0030529//intracellular ribonucleoprotein complex;GO:0043226//organelle;GO:0044391//ribosomal…
KSG66_00705	rpsG	A7Z0N3.1	320	1e-110	RecName: Full=30S ribosomal protein S7 [Bacillus velezensis FZB42] [Bacillus velezensis]	sp|A7Z0N3|RS7_BACVZ	308.9	3.2e-83	sp|A7Z0N3|RS7_BACVZ 30S ribosomal protein S7 OS=Bacillus velezensis (strain DSM 23117 / BGSC 10A6 / FZB42) OX=326423 GN=rpsG PE=3 SV=1	BS_rpsG	306.2	4.9e-83	COG0049	Ribosomal protein S7	K02992//RP-S7; small subunit ribosomal protein S7	1.1e-81	308.9	bay:RBAM_001360	ko03010//Ribosome//Translation//Genetic Information Processing	GO:0043170//macromolecule metabolic process;GO:0010467//gene expression;GO:0008152//metabolic process;GO:0071704//organic substance metabolic process	GO:0005198//structural molecule activity;GO:0005488//binding;GO:0003723//RNA binding;GO:1901363//heterocyclic compound binding;GO:0003676//nucleic acid binding;GO:0097159//organic cyclic compound binding	GO:0043229//intracellular organelle;GO:1990904//ribonucleoprotein complex;GO:0005737//cytoplasm;GO:0044444//cytoplasmic part;GO:0043232//intracellular non-membrane-bounded organelle;GO:0005622//intracellular;GO:0044391//ribosomal subunit;GO:0005840//ribosome;GO:0030529//intracellular ribonucleoprotein complex;GO:0044422//organelle part;GO:0044464//cell part;GO:0005623//cell;GO:0044424//intracellu…
KSG66_00710	fusA	A7Z0N4.1	1416	0.0	RecName: Full=Elongation factor G; Short=EF-G [Bacillus velezensis FZB42] [Bacillus velezensis]	sp|A7Z0N4|EFG_BACVZ	1343.9	0.0e+00	sp|A7Z0N4|EFG_BACVZ Elongation factor G OS=Bacillus velezensis (strain DSM 23117 / BGSC 10A6 / FZB42) OX=326423 GN=fusA PE=3 SV=1	BS_fus	1321.6	0.0e+00	COG0480	Translation elongation factors (GTPases)	K02355//fusA; elongation factor G	0	1343.9	bay:RBAM_001370	--	GO:0044249//cellular biosynthetic process;GO:0010467//gene expression;GO:0043170//macromolecule metabolic process;GO:0044237//cellular metabolic process;GO:0008152//metabolic process;GO:0071704//organic substance metabolic process;GO:0009987//cellular process;GO:0034645//cellular macromolecule biosynthetic process;GO:1901576//organic substance biosynthetic process;GO:0044260//cellular macromolecu…	GO:0016462//pyrophosphatase activity;GO:0008135//translation factor activity, RNA binding;GO:0032550//purine ribonucleoside binding;GO:0017111//nucleoside-triphosphatase activity;GO:1901363//heterocyclic compound binding;GO:0003824//catalytic activity;GO:0016818//hydrolase activity, acting on acid anhydrides, in phosphorus-containing anhydrides;GO:0032549//ribonucleoside binding;GO:0003676//nucle…	GO:0044464//cell part;GO:0044424//intracellular part;GO:0005622//intracellular;GO:0005623//cell
KSG66_00715	tuf	A7Z0N5.1	805	0.0	RecName: Full=Elongation factor Tu; Short=EF-Tu [Bacillus velezensis FZB42] [Bacillus velezensis]	sp|A7Z0N5|EFTU_BACVZ	782.3	2.5e-225	sp|A7Z0N5|EFTU_BACVZ Elongation factor Tu OS=Bacillus velezensis (strain DSM 23117 / BGSC 10A6 / FZB42) OX=326423 GN=tuf PE=3 SV=1	BS_tufA	761.1	1.4e-219	COG0050	GTPases - translation elongation factors	K02358//tuf; elongation factor Tu	8.3e-224	782.3	bay:RBAM_001380	ko04626//Plant-pathogen interaction//Environmental adaptation//Organismal Systems	GO:0071704//organic substance metabolic process;GO:0044249//cellular biosynthetic process;GO:0043170//macromolecule metabolic process;GO:0009987//cellular process;GO:1901576//organic substance biosynthetic process;GO:0008152//metabolic process;GO:0044260//cellular macromolecule metabolic process;GO:0009059//macromolecule biosynthetic process;GO:0010467//gene expression;GO:0044237//cellular metabo…	GO:0016818//hydrolase activity, acting on acid anhydrides, in phosphorus-containing anhydrides;GO:0001883//purine nucleoside binding;GO:0001882//nucleoside binding;GO:0005488//binding;GO:0032549//ribonucleoside binding;GO:0097159//organic cyclic compound binding;GO:0016462//pyrophosphatase activity;GO:0032550//purine ribonucleoside binding;GO:1901363//heterocyclic compound binding;GO:0017111//nuc…	GO:0005623//cell;GO:0005622//intracellular;GO:0044424//intracellular part;GO:0044464//cell part
KSG66_00720	ybaC	ANF35027.1	674	0.0	aminopeptidase [Bacillus velezensis]	sp|P70981|YBAC_BACSU	350.9	1.5e-95	sp|P70981|YBAC_BACSU Probable aminopeptidase YbaC OS=Bacillus subtilis (strain 168) OX=224308 GN=ybaC PE=3 SV=2	BS_ybaC	350.1	6.1e-96	COG0596	Predicted hydrolases or acyltransferases (alpha/beta hydrolase superfamily)	--	--	--	--	--	-	-	-
KSG66_00725	rpsJ	NP_387996.1	206	1e-67	ribosomal protein S10 (BS13); transcription antitermination factor [Bacillus subtilis subsp. subtilis str. 168] [Bacillus subtilis]	sp|Q65PA8|RS10_BACLD	198.7	3.1e-50	sp|Q65PA8|RS10_BACLD 30S ribosomal protein S10 OS=Bacillus licheniformis (strain ATCC 14580 / DSM 13 / JCM 2505 / NBRC 12200 / NCIMB 9375 / NRRL NRS-1264 / Gibson 46) OX=279010 GN=rpsJ PE=3 SV=1	BS_rpsJ	198.7	7.2e-51	COG0051	Ribosomal protein S10	K02946//RP-S10; small subunit ribosomal protein S10	1.0e-48	198.7	bsu:BSU01150	ko03010//Ribosome//Translation//Genetic Information Processing	GO:0010467//gene expression;GO:0071704//organic substance metabolic process;GO:0008152//metabolic process;GO:0043170//macromolecule metabolic process	GO:0097159//organic cyclic compound binding;GO:0005488//binding;GO:0005198//structural molecule activity;GO:1901363//heterocyclic compound binding;GO:0003676//nucleic acid binding;GO:0003723//RNA binding	GO:0032991//macromolecular complex;GO:1990904//ribonucleoprotein complex;GO:0005623//cell;GO:0044424//intracellular part;GO:0044464//cell part;GO:0005622//intracellular;GO:0030529//intracellular ribonucleoprotein complex
KSG66_00730	rplC	A7Z0N8.1	420	2e-148	RecName: Full=50S ribosomal protein L3 [Bacillus velezensis FZB42] [Bacillus velezensis]	sp|A7Z0N8|RL3_BACVZ	408.7	4.0e-113	sp|A7Z0N8|RL3_BACVZ 50S ribosomal protein L3 OS=Bacillus velezensis (strain DSM 23117 / BGSC 10A6 / FZB42) OX=326423 GN=rplC PE=3 SV=1	BS_rplC	402.5	6.7e-112	COG0087	Ribosomal protein L3	K02906//RP-L3; large subunit ribosomal protein L3	1.3e-111	408.7	bay:RBAM_001410	ko03010//Ribosome//Translation//Genetic Information Processing	GO:0044238//primary metabolic process;GO:0034470//ncRNA processing;GO:0006396//RNA processing;GO:0016070//RNA metabolic process;GO:0046483//heterocycle metabolic process;GO:0006364//rRNA processing;GO:0071704//organic substance metabolic process;GO:0044260//cellular macromolecule metabolic process;GO:0044085//cellular component biogenesis;GO:0034660//ncRNA metabolic process;GO:0034641//cellular n…	GO:0003676//nucleic acid binding;GO:0005488//binding;GO:0003723//RNA binding;GO:0005198//structural molecule activity;GO:0097159//organic cyclic compound binding;GO:1901363//heterocyclic compound binding	GO:0030529//intracellular ribonucleoprotein complex;GO:1990904//ribonucleoprotein complex;GO:0005623//cell;GO:0044464//cell part;GO:0044424//intracellular part;GO:0005622//intracellular;GO:0032991//macromolecular complex
KSG66_00735	rplD	AGF29243.1	415	2e-146	50S ribosomal protein L4 [Bacillus amyloliquefaciens IT-45] [Bacillus amyloliquefaciens]	sp|A7Z0N9|RL4_BACVZ	387.5	9.4e-107	sp|A7Z0N9|RL4_BACVZ 50S ribosomal protein L4 OS=Bacillus velezensis (strain DSM 23117 / BGSC 10A6 / FZB42) OX=326423 GN=rplD PE=3 SV=1	BS_rplD	379.0	7.9e-105	COG0088	Ribosomal protein L4	K02926//RP-L4; large subunit ribosomal protein L4	3.1e-105	387.5	bay:RBAM_001420	ko03010//Ribosome//Translation//Genetic Information Processing	GO:0010467//gene expression;GO:0042221//response to chemical;GO:0009636//response to toxic substance;GO:0043170//macromolecule metabolic process;GO:0008152//metabolic process;GO:0050896//response to stimulus;GO:0071704//organic substance metabolic process	GO:0005488//binding;GO:0003676//nucleic acid binding;GO:0005198//structural molecule activity;GO:0097159//organic cyclic compound binding;GO:1901363//heterocyclic compound binding;GO:0003723//RNA binding	GO:0005622//intracellular;GO:1990904//ribonucleoprotein complex;GO:0030529//intracellular ribonucleoprotein complex;GO:0044464//cell part;GO:0005623//cell;GO:0044424//intracellular part;GO:0032991//macromolecular complex
KSG66_00740	rplW	NP_387999.2	188	2e-60	ribosomal protein L23 [Bacillus subtilis subsp. subtilis str. 168] [Bacillus subtilis]	sp|P42924|RL23_BACSU	181.4	4.7e-45	sp|P42924|RL23_BACSU 50S ribosomal protein L23 OS=Bacillus subtilis (strain 168) OX=224308 GN=rplW PE=1 SV=2	BS_rplW	178.3	9.4e-45	COG0089	Ribosomal protein L23	K02892//RP-L23; large subunit ribosomal protein L23	1.6e-43	181.4	bsu:BSU01180	ko03010//Ribosome//Translation//Genetic Information Processing	GO:0043170//macromolecule metabolic process;GO:0008152//metabolic process;GO:0071704//organic substance metabolic process;GO:0010467//gene expression	GO:0005488//binding;GO:0097159//organic cyclic compound binding;GO:0003723//RNA binding;GO:0005198//structural molecule activity;GO:1901363//heterocyclic compound binding;GO:0003676//nucleic acid binding;GO:0036094//small molecule binding	GO:0030529//intracellular ribonucleoprotein complex;GO:0032991//macromolecular complex;GO:0044424//intracellular part;GO:0005623//cell;GO:1990904//ribonucleoprotein complex;GO:0044464//cell part;GO:0005622//intracellular
KSG66_00745	rplB	A7Z0P1.1	560	0.0	RecName: Full=50S ribosomal protein L2 [Bacillus velezensis FZB42] [Bacillus velezensis]	sp|A7Z0P1|RL2_BACVZ	554.3	7.8e-157	sp|A7Z0P1|RL2_BACVZ 50S ribosomal protein L2 OS=Bacillus velezensis (strain DSM 23117 / BGSC 10A6 / FZB42) OX=326423 GN=rplB PE=3 SV=1	BS_rplB	544.7	1.4e-154	COG0090	Ribosomal protein L2	K02886//RP-L2; large subunit ribosomal protein L2	2.6e-155	554.3	bay:RBAM_001440	ko03010//Ribosome//Translation//Genetic Information Processing	GO:0071704//organic substance metabolic process;GO:0010467//gene expression;GO:0043170//macromolecule metabolic process;GO:0008152//metabolic process	GO:0003723//RNA binding;GO:0005488//binding;GO:0097159//organic cyclic compound binding;GO:0003824//catalytic activity;GO:0003676//nucleic acid binding;GO:0005198//structural molecule activity;GO:1901363//heterocyclic compound binding	GO:0044446//intracellular organelle part;GO:0043229//intracellular organelle;GO:0044422//organelle part;GO:0005840//ribosome;GO:1990904//ribonucleoprotein complex;GO:0044424//intracellular part;GO:0043228//non-membrane-bounded organelle;GO:0043226//organelle;GO:0043232//intracellular non-membrane-bounded organelle;GO:0005623//cell;GO:0044464//cell part;GO:0044391//ribosomal subunit;GO:0005622//in…
KSG66_00750	rpsS	NP_388001.1	191	1e-61	ribosomal protein S19 (BS19) [Bacillus subtilis subsp. subtilis str. 168] [Bacillus subtilis]	sp|P21476|RS19_BACSU	193.0	1.5e-48	sp|P21476|RS19_BACSU 30S ribosomal protein S19 OS=Bacillus subtilis (strain 168) OX=224308 GN=rpsS PE=1 SV=3	BS_rpsS	193.0	3.6e-49	COG0185	Ribosomal protein S19	K02965//RP-S19; small subunit ribosomal protein S19	5.0e-47	193.0	bsu:BSU01200	ko03010//Ribosome//Translation//Genetic Information Processing	GO:0043170//macromolecule metabolic process;GO:0010467//gene expression;GO:0071704//organic substance metabolic process;GO:0008152//metabolic process	GO:0005488//binding;GO:0003676//nucleic acid binding;GO:0003723//RNA binding;GO:0097159//organic cyclic compound binding;GO:1901363//heterocyclic compound binding;GO:0005198//structural molecule activity	GO:0005840//ribosome;GO:0044391//ribosomal subunit;GO:0044422//organelle part;GO:1990904//ribonucleoprotein complex;GO:0032991//macromolecular complex;GO:0043232//intracellular non-membrane-bounded organelle;GO:0005623//cell;GO:0005737//cytoplasm;GO:0005622//intracellular;GO:0043228//non-membrane-bounded organelle;GO:0043226//organelle;GO:0044424//intracellular part;GO:0044446//intracellular orga…
KSG66_00755	rplV	NP_388002.1	228	1e-75	ribosomal protein L22 (BL17) [Bacillus subtilis subsp. subtilis str. 168] [Bacillus subtilis]	sp|P42060|RL22_BACSU	213.0	1.7e-54	sp|P42060|RL22_BACSU 50S ribosomal protein L22 OS=Bacillus subtilis (strain 168) OX=224308 GN=rplV PE=1 SV=1	BS_rplV	213.0	4.1e-55	COG0091	Ribosomal protein L22	K02890//RP-L22; large subunit ribosomal protein L22	5.8e-53	213.0	bsu:BSU01210	ko03010//Ribosome//Translation//Genetic Information Processing	GO:0010467//gene expression;GO:0043170//macromolecule metabolic process;GO:0071704//organic substance metabolic process;GO:0008152//metabolic process	GO:0003676//nucleic acid binding;GO:1901363//heterocyclic compound binding;GO:0005488//binding;GO:0097159//organic cyclic compound binding;GO:0003723//RNA binding;GO:0005198//structural molecule activity	GO:0044446//intracellular organelle part;GO:0044391//ribosomal subunit;GO:0043232//intracellular non-membrane-bounded organelle;GO:0044444//cytoplasmic part;GO:1990904//ribonucleoprotein complex;GO:0005622//intracellular;GO:0044464//cell part;GO:0005623//cell;GO:0044422//organelle part;GO:0043226//organelle;GO:0044424//intracellular part;GO:0043229//intracellular organelle;GO:0043228//non-membran…
KSG66_00760	rpsC	A7Z0P4.1	442	3e-157	RecName: Full=30S ribosomal protein S3 [Bacillus velezensis FZB42] [Bacillus velezensis]	sp|A7Z0P4|RS3_BACVZ	427.2	1.1e-118	sp|A7Z0P4|RS3_BACVZ 30S ribosomal protein S3 OS=Bacillus velezensis (strain DSM 23117 / BGSC 10A6 / FZB42) OX=326423 GN=rpsC PE=3 SV=1	BS_rpsC	421.8	1.1e-117	COG0092	Ribosomal protein S3	K02982//RP-S3; small subunit ribosomal protein S3	3.7e-117	427.2	bay:RBAM_001470	ko03010//Ribosome//Translation//Genetic Information Processing	GO:0008152//metabolic process;GO:0043170//macromolecule metabolic process;GO:0071704//organic substance metabolic process;GO:0010467//gene expression	GO:0003723//RNA binding;GO:0097159//organic cyclic compound binding;GO:0003676//nucleic acid binding;GO:0005198//structural molecule activity;GO:0044822//poly(A) RNA binding;GO:1901363//heterocyclic compound binding;GO:0005488//binding	GO:0044422//organelle part;GO:0043232//intracellular non-membrane-bounded organelle;GO:0044444//cytoplasmic part;GO:0043229//intracellular organelle;GO:0005623//cell;GO:1990904//ribonucleoprotein complex;GO:0044391//ribosomal subunit;GO:0044446//intracellular organelle part;GO:0005622//intracellular;GO:0043228//non-membrane-bounded organelle;GO:0044464//cell part;GO:0005737//cytoplasm;GO:0032991/…
KSG66_00765	rplP	A7Z0P5.1	286	7e-98	RecName: Full=50S ribosomal protein L16 [Bacillus velezensis FZB42] [Bacillus velezensis]	sp|A8F992|RL16_BACP2	288.1	5.4e-77	sp|A8F992|RL16_BACP2 50S ribosomal protein L16 OS=Bacillus pumilus (strain SAFR-032) OX=315750 GN=rplP PE=3 SV=1	BS_rplP	286.6	3.7e-77	COG0197	Ribosomal protein L16/L10E	K02878//RP-L16; large subunit ribosomal protein L16	1.8e-75	288.1	bay:RBAM_001480	ko03010//Ribosome//Translation//Genetic Information Processing	GO:0043170//macromolecule metabolic process;GO:0010467//gene expression;GO:0071704//organic substance metabolic process;GO:0008152//metabolic process	GO:0003676//nucleic acid binding;GO:1901363//heterocyclic compound binding;GO:0005488//binding;GO:0003723//RNA binding;GO:0005198//structural molecule activity;GO:0097159//organic cyclic compound binding	GO:0032991//macromolecular complex;GO:0005623//cell;GO:1990904//ribonucleoprotein complex;GO:0044464//cell part;GO:0030529//intracellular ribonucleoprotein complex;GO:0044424//intracellular part;GO:0005622//intracellular
KSG66_00770	rpmC	AFJ60221.1	127	4e-37	large subunit ribosomal protein L29 [Bacillus amyloliquefaciens Y2] [Bacillus amyloliquefaciens]	sp|P12873|RL29_BACSU	120.2	8.9e-27	sp|P12873|RL29_BACSU 50S ribosomal protein L29 OS=Bacillus subtilis (strain 168) OX=224308 GN=rpmC PE=1 SV=1	BS_rpmC	120.2	2.1e-27	COG0255	Ribosomal protein L29	K02904//RP-L29; large subunit ribosomal protein L29	3.0e-25	120.2	bsu:BSU01240	ko03010//Ribosome//Translation//Genetic Information Processing	GO:0010467//gene expression;GO:0043170//macromolecule metabolic process;GO:0071704//organic substance metabolic process;GO:0008152//metabolic process	GO:0005198//structural molecule activity	GO:0005623//cell;GO:0005622//intracellular;GO:0044424//intracellular part;GO:0032991//macromolecular complex;GO:0030529//intracellular ribonucleoprotein complex;GO:0044464//cell part;GO:1990904//ribonucleoprotein complex
KSG66_00775	rpsQ	A7Z0P7.1	174	3e-55	RecName: Full=30S ribosomal protein S17 [Bacillus velezensis FZB42] [Bacillus velezensis]	sp|A7Z0P7|RS17_BACVZ	166.8	1.1e-40	sp|A7Z0P7|RS17_BACVZ 30S ribosomal protein S17 OS=Bacillus velezensis (strain DSM 23117 / BGSC 10A6 / FZB42) OX=326423 GN=rpsQ PE=3 SV=1	BS_rpsQ	160.2	2.4e-39	COG0186	Ribosomal protein S17	K02961//RP-S17; small subunit ribosomal protein S17	3.6e-39	166.8	bay:RBAM_001500	ko03010//Ribosome//Translation//Genetic Information Processing	GO:0071704//organic substance metabolic process;GO:0043170//macromolecule metabolic process;GO:0008152//metabolic process;GO:0010467//gene expression	GO:0005488//binding;GO:0097159//organic cyclic compound binding;GO:0003676//nucleic acid binding;GO:0003723//RNA binding;GO:0005198//structural molecule activity;GO:1901363//heterocyclic compound binding	GO:0005623//cell;GO:0032991//macromolecular complex;GO:0005622//intracellular;GO:0044464//cell part;GO:1990904//ribonucleoprotein complex;GO:0030529//intracellular ribonucleoprotein complex;GO:0044424//intracellular part
KSG66_00780	rplN	A7Z0P8.1	243	3e-81	RecName: Full=50S ribosomal protein L14 [Bacillus velezensis FZB42] [Bacillus velezensis]	sp|A7Z0P8|RL14_BACVZ	237.3	9.3e-62	sp|A7Z0P8|RL14_BACVZ 50S ribosomal protein L14 OS=Bacillus velezensis (strain DSM 23117 / BGSC 10A6 / FZB42) OX=326423 GN=rplN PE=3 SV=1	BS_rplN	234.6	1.4e-61	COG0093	Ribosomal protein L14	K02874//RP-L14; large subunit ribosomal protein L14	3.1e-60	237.3	bay:RBAM_001510	ko03010//Ribosome//Translation//Genetic Information Processing	GO:0010467//gene expression;GO:0043170//macromolecule metabolic process;GO:0008152//metabolic process;GO:0071704//organic substance metabolic process	GO:0005488//binding;GO:0097159//organic cyclic compound binding;GO:0005198//structural molecule activity;GO:0003676//nucleic acid binding;GO:1901363//heterocyclic compound binding;GO:0003723//RNA binding	GO:0044424//intracellular part;GO:0005622//intracellular;GO:0005737//cytoplasm;GO:0043232//intracellular non-membrane-bounded organelle;GO:0030529//intracellular ribonucleoprotein complex;GO:0044446//intracellular organelle part;GO:0043229//intracellular organelle;GO:0044464//cell part;GO:0005623//cell;GO:1990904//ribonucleoprotein complex;GO:0044422//organelle part;GO:0005840//ribosome;GO:004322…
KSG66_00785	rplX	NP_388008.1	204	2e-66	ribosomal protein L24 (BL23) [Bacillus subtilis subsp. subtilis str. 168] [Bacillus subtilis]	sp|E0TZF9|RL24_BACPZ	205.7	2.5e-52	sp|E0TZF9|RL24_BACPZ 50S ribosomal protein L24 OS=Bacillus subtilis subsp. spizizenii (strain ATCC 23059 / NRRL B-14472 / W23) OX=655816 GN=rplX PE=3 SV=1	BS_rplX	205.7	5.9e-53	COG0198	Ribosomal protein L24	K02895//RP-L24; large subunit ribosomal protein L24	8.4e-51	205.7	bsu:BSU01270	ko03010//Ribosome//Translation//Genetic Information Processing	GO:0071704//organic substance metabolic process;GO:0008152//metabolic process;GO:0043170//macromolecule metabolic process;GO:0010467//gene expression	GO:0003676//nucleic acid binding;GO:0005488//binding;GO:1901363//heterocyclic compound binding;GO:0097159//organic cyclic compound binding;GO:0005198//structural molecule activity;GO:0003723//RNA binding	GO:0030529//intracellular ribonucleoprotein complex;GO:0044464//cell part;GO:1990904//ribonucleoprotein complex;GO:0032991//macromolecular complex;GO:0005623//cell;GO:0044424//intracellular part;GO:0005622//intracellular
KSG66_00790	rplE	A7Z0Q0.1	362	2e-126	RecName: Full=50S ribosomal protein L5 [Bacillus velezensis FZB42] [Bacillus velezensis]	sp|A7Z0Q0|RL5_BACVZ	349.4	2.5e-95	sp|A7Z0Q0|RL5_BACVZ 50S ribosomal protein L5 OS=Bacillus velezensis (strain DSM 23117 / BGSC 10A6 / FZB42) OX=326423 GN=rplE PE=3 SV=1	BS_rplE	346.7	3.7e-95	COG0094	Ribosomal protein L5	K02931//RP-L5; large subunit ribosomal protein L5	8.1e-94	349.4	bay:RBAM_001530	ko03010//Ribosome//Translation//Genetic Information Processing	GO:0043170//macromolecule metabolic process;GO:0010467//gene expression;GO:0071704//organic substance metabolic process;GO:0008152//metabolic process	GO:0005488//binding;GO:0005198//structural molecule activity;GO:0003676//nucleic acid binding;GO:0097159//organic cyclic compound binding;GO:1901363//heterocyclic compound binding;GO:0003723//RNA binding	GO:0005623//cell;GO:0005622//intracellular;GO:0032991//macromolecular complex;GO:0030529//intracellular ribonucleoprotein complex;GO:0044464//cell part;GO:1990904//ribonucleoprotein complex;GO:0044424//intracellular part
KSG66_00795	rpsZ	NP_388010.1	125	9e-37	ribosomal protein S14 [Bacillus subtilis subsp. subtilis str. 168] [Bacillus subtilis]	sp|A7Z0Q1|RS14Z_BACVZ	131.0	4.7e-30	sp|A7Z0Q1|RS14Z_BACVZ 30S ribosomal protein S14 type Z OS=Bacillus velezensis (strain DSM 23117 / BGSC 10A6 / FZB42) OX=326423 GN=rpsZ PE=3 SV=1	BS_rpsN	131.0	1.1e-30	COG0199	Ribosomal protein S14	K02954//RP-S14; small subunit ribosomal protein S14	1.6e-28	131.0	bsu:BSU01290	ko03010//Ribosome//Translation//Genetic Information Processing	GO:0043170//macromolecule metabolic process;GO:0008152//metabolic process;GO:0010467//gene expression;GO:0071704//organic substance metabolic process	GO:1901363//heterocyclic compound binding;GO:0003676//nucleic acid binding;GO:0003723//RNA binding;GO:0043167//ion binding;GO:0005488//binding;GO:0046914//transition metal ion binding;GO:0097159//organic cyclic compound binding;GO:0043169//cation binding;GO:0005198//structural molecule activity;GO:0046872//metal ion binding	GO:0005623//cell;GO:0005622//intracellular;GO:1990904//ribonucleoprotein complex;GO:0032991//macromolecular complex;GO:0044464//cell part;GO:0030529//intracellular ribonucleoprotein complex;GO:0044424//intracellular part
KSG66_00800	rpsH	A7Z0Q2.1	267	2e-90	RecName: Full=30S ribosomal protein S8 [Bacillus velezensis FZB42] [Bacillus velezensis]	sp|A7Z0Q2|RS8_BACVZ	257.3	9.4e-68	sp|A7Z0Q2|RS8_BACVZ 30S ribosomal protein S8 OS=Bacillus velezensis (strain DSM 23117 / BGSC 10A6 / FZB42) OX=326423 GN=rpsH PE=3 SV=1	BS_rpsH	250.8	2.1e-66	COG0096	Ribosomal protein S8	K02994//RP-S8; small subunit ribosomal protein S8	3.1e-66	257.3	bay:RBAM_001550	ko03010//Ribosome//Translation//Genetic Information Processing	GO:0010467//gene expression;GO:0008152//metabolic process;GO:0071704//organic substance metabolic process;GO:0043170//macromolecule metabolic process	GO:0097159//organic cyclic compound binding;GO:0005198//structural molecule activity;GO:0003723//RNA binding;GO:0005488//binding;GO:0003676//nucleic acid binding;GO:1901363//heterocyclic compound binding	GO:0005623//cell;GO:0044464//cell part;GO:0044424//intracellular part;GO:0030529//intracellular ribonucleoprotein complex;GO:1990904//ribonucleoprotein complex;GO:0032991//macromolecular complex;GO:0005622//intracellular
KSG66_00805	rplF	A7Z0Q3.1	352	1e-122	RecName: Full=50S ribosomal protein L6 [Bacillus velezensis FZB42] [Bacillus velezensis]	sp|A7Z0Q3|RL6_BACVZ	349.0	3.2e-95	sp|A7Z0Q3|RL6_BACVZ 50S ribosomal protein L6 OS=Bacillus velezensis (strain DSM 23117 / BGSC 10A6 / FZB42) OX=326423 GN=rplF PE=3 SV=1	BS_rplF	336.3	5.1e-92	COG0097	Ribosomal protein L6P/L9E	K02933//RP-L6; large subunit ribosomal protein L6	1.1e-93	349.0	bay:RBAM_001560	ko03010//Ribosome//Translation//Genetic Information Processing	GO:0010467//gene expression;GO:0071704//organic substance metabolic process;GO:0008152//metabolic process;GO:0043170//macromolecule metabolic process	GO:0097159//organic cyclic compound binding;GO:0003676//nucleic acid binding;GO:1901363//heterocyclic compound binding;GO:0003723//RNA binding;GO:0005488//binding;GO:0005198//structural molecule activity	GO:0005622//intracellular;GO:0032991//macromolecular complex;GO:1990904//ribonucleoprotein complex;GO:0044464//cell part;GO:0044424//intracellular part;GO:0005623//cell;GO:0030529//intracellular ribonucleoprotein complex
KSG66_00810	rplR	A7Z0Q4.1	239	6e-80	RecName: Full=50S ribosomal protein L18 [Bacillus velezensis FZB42] [Bacillus velezensis]	sp|A7Z0Q4|RL18_BACVZ	224.9	4.7e-58	sp|A7Z0Q4|RL18_BACVZ 50S ribosomal protein L18 OS=Bacillus velezensis (strain DSM 23117 / BGSC 10A6 / FZB42) OX=326423 GN=rplR PE=3 SV=1	BS_rplR	213.8	2.5e-55	COG0256	Ribosomal protein L18	K02881//RP-L18; large subunit ribosomal protein L18	1.6e-56	224.9	bay:RBAM_001570	ko03010//Ribosome//Translation//Genetic Information Processing	GO:0043170//macromolecule metabolic process;GO:0010467//gene expression;GO:0008152//metabolic process;GO:0071704//organic substance metabolic process	GO:0003676//nucleic acid binding;GO:1901363//heterocyclic compound binding;GO:0005488//binding;GO:0005198//structural molecule activity;GO:0003723//RNA binding;GO:0097159//organic cyclic compound binding	GO:0005622//intracellular;GO:0044464//cell part;GO:0044424//intracellular part;GO:0005623//cell;GO:0030529//intracellular ribonucleoprotein complex;GO:0032991//macromolecular complex;GO:1990904//ribonucleoprotein complex
KSG66_00815	rpsE	ARW05212.1	323	1e-111	30S ribosomal protein [Bacillus atrophaeus]	sp|P21467|RS5_BACSU	315.5	3.6e-85	sp|P21467|RS5_BACSU 30S ribosomal protein S5 OS=Bacillus subtilis (strain 168) OX=224308 GN=rpsE PE=1 SV=3	BS_rpsE	315.5	8.6e-86	COG0098	Ribosomal protein S5	K02988//RP-S5; small subunit ribosomal protein S5	1.2e-83	315.5	bsu:BSU01330	ko03010//Ribosome//Translation//Genetic Information Processing	GO:0042221//response to chemical;GO:0009636//response to toxic substance;GO:0008152//metabolic process;GO:0043170//macromolecule metabolic process;GO:0010467//gene expression;GO:0071704//organic substance metabolic process;GO:0050896//response to stimulus	GO:0003676//nucleic acid binding;GO:0097159//organic cyclic compound binding;GO:1901363//heterocyclic compound binding;GO:0005198//structural molecule activity;GO:0005488//binding;GO:0003723//RNA binding	GO:0043228//non-membrane-bounded organelle;GO:0044422//organelle part;GO:0043226//organelle;GO:0005737//cytoplasm;GO:0043229//intracellular organelle;GO:0005622//intracellular;GO:1990904//ribonucleoprotein complex;GO:0044424//intracellular part;GO:0044464//cell part;GO:0043232//intracellular non-membrane-bounded organelle;GO:0005623//cell;GO:0044446//intracellular organelle part;GO:0032991//macro…
KSG66_00820	rpmD	NP_388015.1	119	5e-34	ribosomal protein L30 (BL27) [Bacillus subtilis subsp. subtilis str. 168] [Bacillus subtilis]	sp|P19947|RL30_BACSU	113.6	7.5e-25	sp|P19947|RL30_BACSU 50S ribosomal protein L30 OS=Bacillus subtilis (strain 168) OX=224308 GN=rpmD PE=1 SV=2	BS_rpmD	113.6	1.8e-25	COG1841	Ribosomal protein L30/L7E	K02907//RP-L30; large subunit ribosomal protein L30	2.5e-23	113.6	bsu:BSU01340	ko03010//Ribosome//Translation//Genetic Information Processing	GO:0010467//gene expression;GO:0071704//organic substance metabolic process;GO:0043170//macromolecule metabolic process;GO:0008152//metabolic process	GO:0005198//structural molecule activity	GO:0044391//ribosomal subunit;GO:0043229//intracellular organelle;GO:0005623//cell;GO:0030529//intracellular ribonucleoprotein complex;GO:0005840//ribosome;GO:0044444//cytoplasmic part;GO:0005737//cytoplasm;GO:0044464//cell part;GO:1990904//ribonucleoprotein complex;GO:0044422//organelle part;GO:0005622//intracellular;GO:0044424//intracellular part;GO:0032991//macromolecular complex;GO:0043232//i…
KSG66_00825	rplO	A7Z0Q7.1	286	1e-97	RecName: Full=50S ribosomal protein L15 [Bacillus velezensis FZB42] [Bacillus velezensis]	sp|A7Z0Q7|RL15_BACVZ	278.1	5.7e-74	sp|A7Z0Q7|RL15_BACVZ 50S ribosomal protein L15 OS=Bacillus velezensis (strain DSM 23117 / BGSC 10A6 / FZB42) OX=326423 GN=rplO PE=3 SV=1	BS_rplO	273.5	3.3e-73	COG0200	Ribosomal protein L15	K02876//RP-L15; large subunit ribosomal protein L15	1.9e-72	278.1	bay:RBAM_001600	ko03010//Ribosome//Translation//Genetic Information Processing	GO:0071704//organic substance metabolic process;GO:0008152//metabolic process;GO:0010467//gene expression;GO:0043170//macromolecule metabolic process	GO:0005488//binding;GO:0003676//nucleic acid binding;GO:0097159//organic cyclic compound binding;GO:0005198//structural molecule activity;GO:1901363//heterocyclic compound binding;GO:0003723//RNA binding	GO:0043226//organelle;GO:0044446//intracellular organelle part;GO:0030529//intracellular ribonucleoprotein complex;GO:0044424//intracellular part;GO:0032991//macromolecular complex;GO:0044464//cell part;GO:0005840//ribosome;GO:0005623//cell;GO:0043229//intracellular organelle;GO:0044391//ribosomal subunit;GO:0005622//intracellular;GO:1990904//ribonucleoprotein complex;GO:0044422//organelle part;G…
KSG66_00830	secY	ABS72584.1	854	0.0	preprotein translocase subunit SecY [Bacillus velezensis FZB42] [Bacillus velezensis]	sp|P16336|SECY_BACSU	793.1	1.5e-228	sp|P16336|SECY_BACSU Protein translocase subunit SecY OS=Bacillus subtilis (strain 168) OX=224308 GN=secY PE=3 SV=1	BS_secY	793.1	3.6e-229	COG0201	Preprotein translocase subunit SecY	K03076//secY; preprotein translocase subunit SecY	2.8e-233	813.9	bay:RBAM_001610	ko02024//Quorum sensing//Cellular community - prokaryotes//Cellular Processes;ko03060//Protein export//Folding, sorting and degradation//Genetic Information Processing;ko03070//Bacterial secretion system//Membrane transport//Environmental Information Processing	GO:0045184//establishment of protein localization;GO:0006886//intracellular protein transport;GO:0006810//transport;GO:0008104//protein localization;GO:0051649//establishment of localization in cell;GO:0015031//protein transport;GO:0070727//cellular macromolecule localization;GO:0034613//cellular protein localization;GO:0071702//organic substance transport;GO:0033036//macromolecule localization;G…	-	GO:0005623//cell;GO:0016020//membrane;GO:0044425//membrane part;GO:0031224//intrinsic component of membrane;GO:0044464//cell part
KSG66_00835	adk	A7Z0Q9.1	440	3e-156	RecName: Full=Adenylate kinase; Short=AK; AltName: Full=ATP-AMP transphosphorylase; AltName: Full=ATP:AMP phosphotransferase; AltName: Full=Adenylate monophosphate kinase [Bacillus velezensis FZB42] [Bacillus velezensis]	sp|A7Z0Q9|KAD_BACVZ	447.2	1.0e-124	sp|A7Z0Q9|KAD_BACVZ Adenylate kinase OS=Bacillus velezensis (strain DSM 23117 / BGSC 10A6 / FZB42) OX=326423 GN=adk PE=3 SV=1	BS_adk	430.3	3.1e-120	COG0563	Adenylate kinase and related kinases	K00939//adk; adenylate kinase [EC:2.7.4.3]	3.5e-123	447.2	bay:RBAM_001620	ko01100//Metabolic pathways//Global and overview maps//Metabolism;ko01110//Biosynthesis of secondary metabolites//Global and overview maps//Metabolism;ko00230//Purine metabolism//Nucleotide metabolism//Metabolism;ko00730//Thiamine metabolism//Metabolism of cofactors and vitamins//Metabolism	GO:1901659//glycosyl compound biosynthetic process;GO:1901137//carbohydrate derivative biosynthetic process;GO:1901135//carbohydrate derivative metabolic process;GO:0072521//purine-containing compound metabolic process;GO:0019637//organophosphate metabolic process;GO:0034641//cellular nitrogen compound metabolic process;GO:0055086//nucleobase-containing small molecule metabolic process;GO:0009058…	GO:0005488//binding;GO:0043167//ion binding;GO:0043169//cation binding;GO:0001882//nucleoside binding;GO:0036094//small molecule binding;GO:0016772//transferase activity, transferring phosphorus-containing groups;GO:0016740//transferase activity;GO:0097159//organic cyclic compound binding;GO:0003824//catalytic activity;GO:1901363//heterocyclic compound binding;GO:0001883//purine nucleoside bindin…	GO:0005622//intracellular;GO:0005623//cell;GO:0044424//intracellular part;GO:0044464//cell part
KSG66_00840	map	AHK47767.1	511	0.0	methionine aminopeptidase [Bacillus velezensis TrigoCor1448] [Bacillus velezensis]	sp|P19994|MAP11_BACSU	501.9	4.1e-141	sp|P19994|MAP11_BACSU Methionine aminopeptidase 1 OS=Bacillus subtilis (strain 168) OX=224308 GN=map PE=1 SV=1	BS_map	501.9	9.6e-142	COG0024	Methionine aminopeptidase	K01265//map; methionyl aminopeptidase [EC:3.4.11.18]	1.7e-142	511.5	bya:BANAU_0137	--	GO:0044260//cellular macromolecule metabolic process;GO:0044238//primary metabolic process;GO:0008152//metabolic process;GO:0043170//macromolecule metabolic process;GO:0006464//cellular protein modification process;GO:0036211//protein modification process;GO:0019538//protein metabolic process;GO:0071704//organic substance metabolic process;GO:0043412//macromolecule modification;GO:0044237//cellul…	GO:0043169//cation binding;GO:0004177//aminopeptidase activity;GO:0008238//exopeptidase activity;GO:0003824//catalytic activity;GO:0008237//metallopeptidase activity;GO:0043167//ion binding;GO:0008233//peptidase activity;GO:0005488//binding;GO:0016787//hydrolase activity;GO:0070011//peptidase activity, acting on L-amino acid peptides	-
KSG66_00845	infA	NP_388020.1	148	3e-45	initiation factor IF-I [Bacillus subtilis subsp. subtilis str. 168] [Bacillus subtilis]	sp|P20458|IF1_BACSU	147.9	4.4e-35	sp|P20458|IF1_BACSU Translation initiation factor IF-1 OS=Bacillus subtilis (strain 168) OX=224308 GN=infA PE=1 SV=2	BS_infA	147.9	1.0e-35	COG0361	Translation initiation factor 1 (IF-1)	K02518//infA; translation initiation factor IF-1	1.4e-33	147.9	bsu:BSU01390	--	GO:0034645//cellular macromolecule biosynthetic process;GO:0044260//cellular macromolecule metabolic process;GO:0009058//biosynthetic process;GO:0043603//cellular amide metabolic process;GO:0010467//gene expression;GO:0009059//macromolecule biosynthetic process;GO:0006412//translation;GO:0043170//macromolecule metabolic process;GO:0044249//cellular biosynthetic process;GO:0034641//cellular nitrog…	GO:0003824//catalytic activity;GO:0005488//binding;GO:0097159//organic cyclic compound binding;GO:0003723//RNA binding;GO:0003676//nucleic acid binding;GO:0008135//translation factor activity, RNA binding;GO:1901363//heterocyclic compound binding	GO:0044424//intracellular part;GO:0005622//intracellular;GO:0044464//cell part;GO:0005623//cell
KSG66_00850	rpmJ	BAT47279.1	73.9	2e-16	50S ribosomal protein L36 [Bacillus pumilus]	sp|Q65P82|RL36_BACLD	78.2	2.2e-14	sp|Q65P82|RL36_BACLD 50S ribosomal protein L36 OS=Bacillus licheniformis (strain ATCC 14580 / DSM 13 / JCM 2505 / NBRC 12200 / NCIMB 9375 / NRRL NRS-1264 / Gibson 46) OX=279010 GN=rpmJ PE=3 SV=1	BS_rpmJ	78.2	5.1e-15	COG0257	Ribosomal protein L36	K02919//RP-L36; large subunit ribosomal protein L36	7.2e-13	78.2	bsu:BSU01400	ko03010//Ribosome//Translation//Genetic Information Processing	GO:0071704//organic substance metabolic process;GO:0008152//metabolic process;GO:0043170//macromolecule metabolic process;GO:0010467//gene expression	GO:0005198//structural molecule activity	GO:0032991//macromolecular complex;GO:0005623//cell;GO:0044424//intracellular part;GO:0030529//intracellular ribonucleoprotein complex;GO:0044464//cell part;GO:1990904//ribonucleoprotein complex;GO:0005622//intracellular
KSG66_00855	rpsM	A7Z0R3.1	236	1e-78	RecName: Full=30S ribosomal protein S13 [Bacillus velezensis FZB42] [Bacillus velezensis]	sp|A7Z0R3|RS13_BACVZ	226.5	1.6e-58	sp|A7Z0R3|RS13_BACVZ 30S ribosomal protein S13 OS=Bacillus velezensis (strain DSM 23117 / BGSC 10A6 / FZB42) OX=326423 GN=rpsM PE=3 SV=1	BS_rpsM	224.6	1.5e-58	COG0099	Ribosomal protein S13	K02952//RP-S13; small subunit ribosomal protein S13	5.4e-57	226.5	bss:BSUW23_00715	ko03010//Ribosome//Translation//Genetic Information Processing	GO:0044260//cellular macromolecule metabolic process;GO:0008152//metabolic process;GO:0043170//macromolecule metabolic process;GO:0071704//organic substance metabolic process;GO:0006139//nucleobase-containing compound metabolic process;GO:0009987//cellular process;GO:0044238//primary metabolic process;GO:0010467//gene expression;GO:1901360//organic cyclic compound metabolic process;GO:0044237//ce…	GO:0003723//RNA binding;GO:0005488//binding;GO:1901363//heterocyclic compound binding;GO:0005198//structural molecule activity;GO:0097159//organic cyclic compound binding;GO:0003676//nucleic acid binding	GO:0005622//intracellular;GO:0032991//macromolecular complex;GO:0044424//intracellular part;GO:1990904//ribonucleoprotein complex;GO:0044464//cell part;GO:0005623//cell;GO:0030529//intracellular ribonucleoprotein complex
KSG66_00860	rpsK	AEB22335.1	263	3e-89	30S ribosomal protein S11 [Bacillus amyloliquefaciens TA208] [Bacillus amyloliquefaciens]	sp|A7Z0R4|RS11_BACVZ	250.4	1.1e-65	sp|A7Z0R4|RS11_BACVZ 30S ribosomal protein S11 OS=Bacillus velezensis (strain DSM 23117 / BGSC 10A6 / FZB42) OX=326423 GN=rpsK PE=3 SV=1	BS_rpsK	249.2	6.0e-66	COG0100	Ribosomal protein S11	K02948//RP-S11; small subunit ribosomal protein S11	2.2e-64	251.1	baq:BACAU_0142	ko03010//Ribosome//Translation//Genetic Information Processing	GO:0010467//gene expression;GO:0071704//organic substance metabolic process;GO:0008152//metabolic process;GO:0043170//macromolecule metabolic process	GO:1901363//heterocyclic compound binding;GO:0005488//binding;GO:0003676//nucleic acid binding;GO:0097159//organic cyclic compound binding;GO:0003723//RNA binding;GO:0005198//structural molecule activity	GO:0044424//intracellular part;GO:0005623//cell;GO:0005622//intracellular;GO:0032991//macromolecular complex;GO:0030529//intracellular ribonucleoprotein complex;GO:1990904//ribonucleoprotein complex;GO:0044464//cell part
KSG66_00865	rpoA	WP_003328264.1	632	0.0	DNA-directed RNA polymerase subunit alpha [Bacillus atrophaeus]	sp|A7Z0R5|RPOA_BACVZ	604.0	9.7e-172	sp|A7Z0R5|RPOA_BACVZ DNA-directed RNA polymerase subunit alpha OS=Bacillus velezensis (strain DSM 23117 / BGSC 10A6 / FZB42) OX=326423 GN=rpoA PE=3 SV=1	BS_rpoA	600.5	2.5e-171	COG0202	DNA-directed RNA polymerase, alpha subunit/40 kD subunit	K03040//rpoA; DNA-directed RNA polymerase subunit alpha [EC:2.7.7.6]	3.2e-170	604.0	bay:RBAM_001680	ko03020//RNA polymerase//Transcription//Genetic Information Processing	GO:0009059//macromolecule biosynthetic process;GO:0009058//biosynthetic process;GO:0008152//metabolic process;GO:0071704//organic substance metabolic process;GO:0034645//cellular macromolecule biosynthetic process;GO:0044237//cellular metabolic process;GO:0043170//macromolecule metabolic process;GO:0044260//cellular macromolecule metabolic process;GO:0044249//cellular biosynthetic process;GO:0009…	GO:0097159//organic cyclic compound binding;GO:0016779//nucleotidyltransferase activity;GO:1901363//heterocyclic compound binding;GO:0016772//transferase activity, transferring phosphorus-containing groups;GO:0003824//catalytic activity;GO:0034062//RNA polymerase activity;GO:0005488//binding;GO:0016740//transferase activity;GO:0005515//protein binding;GO:0003676//nucleic acid binding	-
KSG66_00870	rplQ	A7Z0R6.1	242	5e-81	RecName: Full=50S ribosomal protein L17 [Bacillus velezensis FZB42] [Bacillus velezensis]	sp|A7Z0R6|RL17_BACVZ	229.6	1.9e-59	sp|A7Z0R6|RL17_BACVZ 50S ribosomal protein L17 OS=Bacillus velezensis (strain DSM 23117 / BGSC 10A6 / FZB42) OX=326423 GN=rplQ PE=3 SV=1	BS_rplQ	228.4	1.0e-59	COG0203	Ribosomal protein L17	K02879//RP-L17; large subunit ribosomal protein L17	6.3e-58	229.6	bay:RBAM_001690	ko03010//Ribosome//Translation//Genetic Information Processing	GO:0071704//organic substance metabolic process;GO:0008152//metabolic process;GO:0043170//macromolecule metabolic process;GO:0010467//gene expression	GO:0005198//structural molecule activity	GO:0030529//intracellular ribonucleoprotein complex;GO:0044424//intracellular part;GO:1990904//ribonucleoprotein complex;GO:0032991//macromolecular complex;GO:0005623//cell;GO:0044464//cell part;GO:0005622//intracellular
KSG66_00875	ecfA	ANF35050.1	569	0.0	cobalt ABC transporter ATP-binding protein [Bacillus velezensis]	sp|P40735|ECFA1_BACSU	501.5	6.1e-141	sp|P40735|ECFA1_BACSU Energy-coupling factor transporter ATP-binding protein EcfA1 OS=Bacillus subtilis (strain 168) OX=224308 GN=ecfA PE=3 SV=3	BS_ybxA	496.1	6.0e-140	COG1122	ABC-type cobalt transport system, ATPase component	K16786//ecfA1; energy-coupling factor transport system ATP-binding protein [EC:3.6.3.-]	3.1e-156	557.4	bvm:B9C48_00880	ko02010//ABC transporters//Membrane transport//Environmental Information Processing	GO:0051179//localization;GO:0051234//establishment of localization	GO:0097159//organic cyclic compound binding;GO:0032549//ribonucleoside binding;GO:0016818//hydrolase activity, acting on acid anhydrides, in phosphorus-containing anhydrides;GO:0032550//purine ribonucleoside binding;GO:0001882//nucleoside binding;GO:0016462//pyrophosphatase activity;GO:0097367//carbohydrate derivative binding;GO:0016787//hydrolase activity;GO:0005488//binding;GO:0017111//nucleosi…	GO:0043234//protein complex;GO:0016020//membrane;GO:0032991//macromolecular complex
KSG66_00880	ecfAB	AHZ14175.1	585	0.0	cobalt transporter ATP-binding subunit [Bacillus velezensis SQR9] [Bacillus velezensis]	sp|P70970|ECFA2_BACSU	475.7	3.7e-133	sp|P70970|ECFA2_BACSU Energy-coupling factor transporter ATP-binding protein EcfA2 OS=Bacillus subtilis (strain 168) OX=224308 GN=ecfAB PE=3 SV=1	BS_ybaE	475.7	8.6e-134	COG1122	ABC-type cobalt transport system, ATPase component	K16787//ecfA2; energy-coupling factor transport system ATP-binding protein [EC:3.6.3.-]	8.1e-160	569.3	bamy:V529_01490	ko02010//ABC transporters//Membrane transport//Environmental Information Processing	GO:0051234//establishment of localization;GO:0051179//localization	GO:0016787//hydrolase activity;GO:0016462//pyrophosphatase activity;GO:0097159//organic cyclic compound binding;GO:0032549//ribonucleoside binding;GO:0032550//purine ribonucleoside binding;GO:0016817//hydrolase activity, acting on acid anhydrides;GO:0097367//carbohydrate derivative binding;GO:0001883//purine nucleoside binding;GO:0001882//nucleoside binding;GO:0005488//binding;GO:0003824//catalyt…	GO:0016020//membrane;GO:0043234//protein complex;GO:0032991//macromolecular complex
KSG66_00885	ecfT	AKL74764.1	530	0.0	cobalt/nickel transport system permease protein [Bacillus velezensis]	sp|P70972|ECFT_BACSU	394.8	7.6e-109	sp|P70972|ECFT_BACSU Energy-coupling factor transporter transmembrane protein EcfT OS=Bacillus subtilis (strain 168) OX=224308 GN=ecfT PE=1 SV=3	BS_ybaF	387.5	2.8e-107	COG0619	ABC-type cobalt transport system, permease component CbiQ and related transporters	K16785//ecfT; energy-coupling factor transport system permease protein	4.2e-139	500.4	bama:RBAU_0154	ko02010//ABC transporters//Membrane transport//Environmental Information Processing	-	-	-
KSG66_00890	truA	ANF35053.1	518	0.0	tRNA pseudouridine synthase A [Bacillus velezensis]	sp|A7Z0S0|TRUA_BACVZ	509.2	2.6e-143	sp|A7Z0S0|TRUA_BACVZ tRNA pseudouridine synthase A OS=Bacillus velezensis (strain DSM 23117 / BGSC 10A6 / FZB42) OX=326423 GN=truA PE=3 SV=1	BS_truA	452.6	6.7e-127	COG0101	Pseudouridylate synthase	K06173//truA; tRNA pseudouridine38-40 synthase [EC:5.4.99.12]	6.9e-144	516.2	bvm:B9C48_00895	--	GO:0009451//RNA modification;GO:0001522//pseudouridine synthesis;GO:0034641//cellular nitrogen compound metabolic process;GO:0009987//cellular process;GO:0043412//macromolecule modification;GO:0071704//organic substance metabolic process;GO:0046483//heterocycle metabolic process;GO:0090304//nucleic acid metabolic process;GO:0044238//primary metabolic process;GO:0043170//macromolecule metabolic pr…	GO:0003824//catalytic activity;GO:0016853//isomerase activity;GO:0005488//binding;GO:0097159//organic cyclic compound binding;GO:1901363//heterocyclic compound binding;GO:0003676//nucleic acid binding;GO:0016866//intramolecular transferase activity	-
KSG66_00895	rplM	A7Z0S1.1	298	3e-102	RecName: Full=50S ribosomal protein L13 [Bacillus velezensis FZB42] [Bacillus velezensis]	sp|A7Z0S1|RL13_BACVZ	296.2	2.0e-79	sp|A7Z0S1|RL13_BACVZ 50S ribosomal protein L13 OS=Bacillus velezensis (strain DSM 23117 / BGSC 10A6 / FZB42) OX=326423 GN=rplM PE=3 SV=1	BS_rplM	288.5	9.8e-78	COG0102	Ribosomal protein L13	K02871//RP-L13; large subunit ribosomal protein L13	6.6e-78	296.2	bss:BSUW23_00755	ko03010//Ribosome//Translation//Genetic Information Processing	GO:0071704//organic substance metabolic process;GO:0010467//gene expression;GO:0043170//macromolecule metabolic process;GO:0008152//metabolic process	GO:0005198//structural molecule activity	GO:0032991//macromolecular complex;GO:0005622//intracellular;GO:0030529//intracellular ribonucleoprotein complex;GO:0044424//intracellular part;GO:1990904//ribonucleoprotein complex;GO:0005623//cell;GO:0044464//cell part
KSG66_00900	rpsI	A7Z0S2.1	261	4e-88	RecName: Full=30S ribosomal protein S9 [Bacillus velezensis FZB42] [Bacillus velezensis]	sp|A7Z0S2|RS9_BACVZ	251.1	6.6e-66	sp|A7Z0S2|RS9_BACVZ 30S ribosomal protein S9 OS=Bacillus velezensis (strain DSM 23117 / BGSC 10A6 / FZB42) OX=326423 GN=rpsI PE=3 SV=1	BS_rpsI	246.5	3.8e-65	COG0103	Ribosomal protein S9	K02996//RP-S9; small subunit ribosomal protein S9	2.2e-64	251.1	bss:BSUW23_00760	ko03010//Ribosome//Translation//Genetic Information Processing	GO:0010467//gene expression;GO:0008152//metabolic process;GO:0071704//organic substance metabolic process;GO:0043170//macromolecule metabolic process	GO:0005198//structural molecule activity	GO:1990904//ribonucleoprotein complex;GO:0005622//intracellular;GO:0005623//cell;GO:0030529//intracellular ribonucleoprotein complex;GO:0044464//cell part;GO:0044424//intracellular part;GO:0032991//macromolecular complex
KSG66_00905	ybaJ	EIF15612.1	524	0.0	YbaJ [Bacillus sp. 5B6]	sp|P70976|YBAJ_BACSU	422.2	4.3e-117	sp|P70976|YBAJ_BACSU Uncharacterized methyltransferase YbaJ OS=Bacillus subtilis (strain 168) OX=224308 GN=ybaJ PE=3 SV=2	BS_ybaJ	420.2	3.8e-117	COG0500	SAM-dependent methyltransferases	--	--	--	--	--	-	-	-
KSG66_00910	yizA	ANF35056.1	323	6e-112	DNA damage-inducible protein DinB [Bacillus velezensis]	sp|Q7WY73|YIZA_BACSU	154.8	7.8e-37	sp|Q7WY73|YIZA_BACSU Uncharacterized protein YizA OS=Bacillus subtilis (strain 168) OX=224308 GN=yizA PE=1 SV=1	BH1892	154.8	1.8e-37	COG2318	Uncharacterized protein conserved in bacteria	--	--	--	--	--	-	-	-
KSG66_00915	ybaK	WP_032872241.1	302	8e-104	MULTISPECIES: DUF2521 family protein [Bacillus]	sp|P50862|YBAK_BACSU	194.5	8.3e-49	sp|P50862|YBAK_BACSU Uncharacterized protein YbaK OS=Bacillus subtilis (strain 168) OX=224308 GN=ybaK PE=4 SV=1	--	--	--	--	--	--	--	--	--	--	-	-	-
KSG66_00920	cwlD	AHZ14183.1	488	1e-174	N-acetylmuramoyl-L-alanine amidase [Bacillus velezensis SQR9] [Bacillus velezensis]	sp|P50864|CWLD_BACSU	430.6	1.1e-119	sp|P50864|CWLD_BACSU Germination-specific N-acetylmuramoyl-L-alanine amidase OS=Bacillus subtilis (strain 168) OX=224308 GN=cwlD PE=1 SV=1	BS_cwlD	430.6	2.6e-120	COG0860	N-acetylmuramoyl-L-alanine amidase	K01448//amiABC; N-acetylmuramoyl-L-alanine amidase [EC:3.5.1.28]	4.8e-134	483.4	bamy:V529_01570	--	GO:0016043//cellular component organization;GO:0030203//glycosaminoglycan metabolic process;GO:1901564//organonitrogen compound metabolic process;GO:0006807//nitrogen compound metabolic process;GO:0071704//organic substance metabolic process;GO:0008152//metabolic process;GO:0071840//cellular component organization or biogenesis;GO:0009987//cellular process;GO:0045229//external encapsulating struc…	GO:0016811//hydrolase activity, acting on carbon-nitrogen (but not peptide) bonds, in linear amides;GO:0016810//hydrolase activity, acting on carbon-nitrogen (but not peptide) bonds;GO:0016787//hydrolase activity;GO:0003824//catalytic activity	-
KSG66_00925	salA	ANF35059.1	710	0.0	chromosome partitioning protein ParA [Bacillus velezensis]	sp|P50863|APBC_BACSU	635.2	4.4e-181	sp|P50863|APBC_BACSU Iron-sulfur cluster carrier protein OS=Bacillus subtilis (strain 168) OX=224308 GN=salA PE=2 SV=1	BS_ybaL	635.2	1.0e-181	COG0489	ATPases involved in chromosome partitioning	K03593//mrp; ATP-binding protein involved in chromosome partitioning	5.3e-198	696.4	bvm:B9C48_00930	--	GO:0010556//regulation of macromolecule biosynthetic process;GO:0080090//regulation of primary metabolic process;GO:0019219//regulation of nucleobase-containing compound metabolic process;GO:0051171//regulation of nitrogen compound metabolic process;GO:0050789//regulation of biological process;GO:0009889//regulation of biosynthetic process;GO:1903506//regulation of nucleic acid-templated transcri…	GO:0001882//nucleoside binding;GO:0036094//small molecule binding;GO:1901363//heterocyclic compound binding;GO:0001883//purine nucleoside binding;GO:0097159//organic cyclic compound binding;GO:0005488//binding;GO:0032550//purine ribonucleoside binding;GO:0097367//carbohydrate derivative binding;GO:0032549//ribonucleoside binding	-
KSG66_00930	gerD	AHZ14185.1	370	1e-129	GerD [Bacillus velezensis SQR9] [Bacillus velezensis]	sp|P16450|GERD_BACSU	257.3	1.3e-67	sp|P16450|GERD_BACSU Spore germination protein GerD OS=Bacillus subtilis (strain 168) OX=224308 GN=gerD PE=2 SV=1	--	--	--	--	--	K06294//gerD; spore germination protein D	7.9e-76	289.7	bya:BANAU_0155	--	-	-	GO:0044464//cell part;GO:0071944//cell periphery;GO:0005618//cell wall;GO:0005623//cell;GO:0016020//membrane;GO:0030312//external encapsulating structure
KSG66_00935	kbaA	WP_045514132.1	388	3e-136	KinB-signaling pathway activation protein [Bacillus amyloliquefaciens]	sp|P16449|KBAA_BACSU	337.4	1.1e-91	sp|P16449|KBAA_BACSU KinB-signaling pathway activation protein OS=Bacillus subtilis (strain 168) OX=224308 GN=kbaA PE=4 SV=2	--	--	--	--	--	K06349//kbaA; KinB signaling pathway activation protein	8.1e-103	379.4	bay:RBAM_001820	--	GO:0050794//regulation of cellular process;GO:0050789//regulation of biological process;GO:0065007//biological regulation;GO:0045595//regulation of cell differentiation;GO:0042173//regulation of sporulation resulting in formation of a cellular spore;GO:0050793//regulation of developmental process;GO:0022603//regulation of anatomical structure morphogenesis;GO:0043937//regulation of sporulation	-	GO:0031224//intrinsic component of membrane;GO:0044425//membrane part;GO:0016020//membrane
KSG66_00940	pdaB	ABS72606.1	523	0.0	polysaccharide deacetylase family sporulation protein PdaB [Bacillus velezensis FZB42] [Bacillus velezensis]	sp|P50865|PDAB_BACSU	402.9	2.7e-111	sp|P50865|PDAB_BACSU Probable polysaccharide deacetylase PdaB OS=Bacillus subtilis (strain 168) OX=224308 GN=pdaB PE=3 SV=2	BS_ybaN	402.9	6.2e-112	COG0726	Predicted xylanase/chitin deacetylase	--	--	--	--	--	GO:0008152//metabolic process	GO:0016787//hydrolase activity;GO:0003824//catalytic activity	-
KSG66_01000	glcP	ANF35064.1	806	0.0	MFS transporter [Bacillus velezensis]	sp|O07563|GLCP_BACSU	141.4	2.3e-32	sp|O07563|GLCP_BACSU Glucose/mannose transporter GlcP OS=Bacillus subtilis (strain 168) OX=224308 GN=glcP PE=1 SV=1	BS_yhjI	141.4	5.4e-33	COG0738	Fucose permease	K08174//glcP; MFS transporter, FHS family, glucose/mannose:H+ symporter	1.0e-221	775.4	bvm:B9C48_01005	--	-	-	-
KSG66_01005	PH0782	ANF35065.1	877	0.0	4-aminobutyrate aminotransferase [Bacillus velezensis]	sp|O58478|ASRAC_PYRHO	242.7	7.6e-63	sp|O58478|ASRAC_PYRHO Alanine/serine racemase OS=Pyrococcus horikoshii (strain ATCC 700860 / DSM 12428 / JCM 9974 / NBRC 100139 / OT-3) OX=70601 GN=PH0782 PE=1 SV=1	CAC0368	277.3	6.6e-74	COG0160	4-aminobutyrate aminotransferase and related aminotransferases	--	--	--	--	--	-	-	-
KSG66_01010	MJ0917	ANF35066.1	649	0.0	inorganic polyphosphate/ATP-NAD kinase [Bacillus velezensis]	sp|Q58327|NPPNK_METJA	59.3	9.0e-08	sp|Q58327|NPPNK_METJA Bifunctional NADP phosphatase/NAD kinase OS=Methanocaldococcus jannaschii (strain ATCC 43067 / DSM 2661 / JAL-1 / JCM 10045 / NBRC 100440) OX=243232 GN=MJ0917 PE=1 SV=2	--	--	--	--	--	K01092//E3.1.3.25; myo-inositol-1(or 4)-monophosphatase [EC:3.1.3.25]	4.1e-181	640.2	bamy:V529_01650	ko01100//Metabolic pathways//Global and overview maps//Metabolism;ko01110//Biosynthesis of secondary metabolites//Global and overview maps//Metabolism;ko00562//Inositol phosphate metabolism//Carbohydrate metabolism//Metabolism;ko00521//Streptomycin biosynthesis//Biosynthesis of other secondary metabolites//Metabolism	-	-	-
KSG66_01015	Msed_1424	ANF35067.1	724	0.0	alcohol dehydrogenase [Bacillus velezensis]	sp|A4YGN0|SUCD_METS5	127.1	3.9e-28	sp|A4YGN0|SUCD_METS5 Succinate-semialdehyde dehydrogenase (acetylating) OS=Metallosphaera sedula (strain ATCC 51363 / DSM 5348 / JCM 9185 / NBRC 15509 / TH2) OX=399549 GN=Msed_1424 PE=1 SV=1	lin2812	141.7	3.6e-33	COG1063	Threonine dehydrogenase and related Zn-dependent dehydrogenases	K00004//BDH; (R,R)-butanediol dehydrogenase / meso-butanediol dehydrogenase / diacetyl reductase [EC:1.1.1.4 1.1.1.- 1.1.1.303]	4.6e-202	709.9	bvm:B9C48_01020	ko00650//Butanoate metabolism//Carbohydrate metabolism//Metabolism	-	-	-
KSG66_01020	ybaR	ANF35068.1	952	0.0	sulfate transporter [Bacillus velezensis]	sp|P55189|YBAR_BACSU	770.4	1.2e-221	sp|P55189|YBAR_BACSU Putative sulfate transporter YbaR OS=Bacillus subtilis (strain 168) OX=224308 GN=ybaR PE=3 SV=2	BS_ybaR	770.4	2.8e-222	COG0659	Sulfate permease and related transporters (MFS superfamily)	K03321//TC.SULP; sulfate permease, SulP family	3.9e-252	876.7	bvm:B9C48_01025	--	GO:0006820//anion transport;GO:0008272//sulfate transport;GO:0051234//establishment of localization;GO:0044763//single-organism cellular process;GO:0009987//cellular process;GO:1902578//single-organism localization;GO:0072348//sulfur compound transport;GO:0044699//single-organism process;GO:0044765//single-organism transport;GO:0051179//localization;GO:0015698//inorganic anion transport;GO:000681…	GO:0005215//transporter activity;GO:0022891//substrate-specific transmembrane transporter activity;GO:0015291//secondary active transmembrane transporter activity;GO:0022892//substrate-specific transporter activity;GO:0022857//transmembrane transporter activity;GO:0022804//active transmembrane transporter activity;GO:0008509//anion transmembrane transporter activity;GO:0015103//inorganic anion tr…	GO:0016020//membrane;GO:0044425//membrane part;GO:0031224//intrinsic component of membrane
KSG66_01025	ybaS	AVM10353.1	620	0.0	bile acid:sodium symporter family protein [Bacillus velezensis]	sp|P55190|YBAS_BACSU	458.8	5.0e-128	sp|P55190|YBAS_BACSU Uncharacterized protein YbaS OS=Bacillus subtilis (strain 168) OX=224308 GN=ybaS PE=4 SV=3	BS_ybaS	429.9	5.9e-120	COG0385	Predicted Na+-dependent transporter	K03453//TC.BASS; bile acid:Na+ symporter, BASS family	4.8e-166	590.1	bay:RBAM_002080	--	-	-	-
KSG66_01030	ybbA	ANS37040.1	523	0.0	esterase [Bacillus velezensis]	sp|P55192|YBBA_BACSU	287.7	1.2e-76	sp|P55192|YBBA_BACSU Uncharacterized protein YbbA OS=Bacillus subtilis (strain 168) OX=224308 GN=ybbA PE=2 SV=3	BS_ybbA	222.6	1.1e-57	COG2819	Predicted hydrolase of the alpha/beta superfamily	--	--	--	--	--	-	-	-
KSG66_01035	feuC	AHZ14196.1	664	0.0	FeuC [Bacillus velezensis SQR9] [Bacillus velezensis]	sp|P40411|FEUC_BACSU	549.7	2.3e-155	sp|P40411|FEUC_BACSU Iron-uptake system permease protein FeuC OS=Bacillus subtilis (strain 168) OX=224308 GN=feuC PE=1 SV=3	BS_feuC	509.2	8.2e-144	COG0609	ABC-type Fe3+-siderophore transport system, permease component	K02015//ABC.FEV.P; iron complex transport system permease protein	1.2e-178	632.1	bamy:V529_01700	--	GO:0006810//transport;GO:1902578//single-organism localization;GO:0000041//transition metal ion transport;GO:0051179//localization;GO:0006811//ion transport;GO:0044765//single-organism transport;GO:0030001//metal ion transport;GO:0044699//single-organism process;GO:0006812//cation transport;GO:0051234//establishment of localization	-	-
KSG66_01040	feuB	AFJ60256.1	668	0.0	iron complex transport system permease protein [Bacillus amyloliquefaciens Y2] [Bacillus amyloliquefaciens]	sp|P40410|FEUB_BACSU	548.9	4.0e-155	sp|P40410|FEUB_BACSU Iron-uptake system permease protein FeuB OS=Bacillus subtilis (strain 168) OX=224308 GN=feuB PE=1 SV=1	BS_feuB	548.9	9.3e-156	COG0609	ABC-type Fe3+-siderophore transport system, permease component	K02015//ABC.FEV.P; iron complex transport system permease protein	2.2e-177	627.9	bya:BANAU_0166	--	GO:0042592//homeostatic process;GO:0055076//transition metal ion homeostasis;GO:0055065//metal ion homeostasis;GO:0098771//inorganic ion homeostasis;GO:0065007//biological regulation;GO:0050801//ion homeostasis;GO:0044765//single-organism transport;GO:0051234//establishment of localization;GO:0006810//transport;GO:0044699//single-organism process;GO:0048878//chemical homeostasis;GO:0065008//regul…	-	GO:0016020//membrane;GO:0044425//membrane part;GO:0031224//intrinsic component of membrane
KSG66_01045	feuA	ANF35073.1	642	0.0	iron-uptake system-binding protein [Bacillus velezensis]	sp|P40409|FEUA_BACSU	499.2	3.4e-140	sp|P40409|FEUA_BACSU Iron-uptake system-binding protein OS=Bacillus subtilis (strain 168) OX=224308 GN=feuA PE=1 SV=1	BS_feuA	499.2	8.0e-141	COG0614	ABC-type Fe3+-hydroxamate transport system, periplasmic component	K02016//ABC.FEV.S; iron complex transport system substrate-binding protein	1.6e-172	611.7	bvm:B9C48_01050	--	GO:0098771//inorganic ion homeostasis;GO:0042592//homeostatic process;GO:0055080//cation homeostasis;GO:0051234//establishment of localization;GO:0048878//chemical homeostasis;GO:0055076//transition metal ion homeostasis;GO:0050801//ion homeostasis;GO:0051179//localization;GO:0006810//transport;GO:0065008//regulation of biological quality;GO:0044699//single-organism process;GO:0044765//single-org…	-	GO:0016020//membrane
KSG66_01050	btr	ANF35074.1	1118	0.0	AraC family transcriptional regulator [Bacillus velezensis]	sp|P40408|BTR_BACSU	618.2	8.4e-176	sp|P40408|BTR_BACSU HTH-type transcriptional activator Btr OS=Bacillus subtilis (strain 168) OX=224308 GN=btr PE=1 SV=1	BS_ybbB_2	344.4	5.5e-94	COG0614	ABC-type Fe3+-hydroxamate transport system, periplasmic component	K21701//btr; AraC family transcriptional regulator, transcriptional activator for feuABC-ybbA operon	0	1080.1	bvm:B9C48_01055	--	-	-	-
KSG66_01055	ybbC	WP_088461350.1	847	0.0	DUF1343 domain-containing protein [Bacillus velezensis]	sp|P40407|YBBC_BACSU	647.9	7.7e-185	sp|P40407|YBBC_BACSU Uncharacterized protein YbbC OS=Bacillus subtilis (strain 168) OX=224308 GN=ybbC PE=3 SV=1	BS_ybbC	647.9	1.8e-185	COG3876	Uncharacterized protein conserved in bacteria	--	--	--	--	--	-	-	-
KSG66_01060	nagZ	ANF35076.1	1310	0.0	beta-L-N-acetylhexosaminidase [Bacillus velezensis]	sp|P40406|NAGZ_BACSU	930.2	1.2e-269	sp|P40406|NAGZ_BACSU Beta-hexosaminidase OS=Bacillus subtilis (strain 168) OX=224308 GN=nagZ PE=1 SV=1	BS_ybbD	930.2	2.8e-270	COG1472	Beta-glucosidase-related glycosidases	K01207//nagZ; beta-N-acetylhexosaminidase [EC:3.2.1.52]	0	1201.4	bya:BANAU_0170	ko01100//Metabolic pathways//Global and overview maps//Metabolism;ko00520//Amino sugar and nucleotide sugar metabolism//Carbohydrate metabolism//Metabolism	-	-	-
KSG66_01065	amiE	ANF35077.1	881	0.0	esterase [Bacillus velezensis]	sp|O05213|AMIE_BACSU	668.3	5.7e-191	sp|O05213|AMIE_BACSU N-acetylmuramyl-L-alanine amidase OS=Bacillus subtilis (strain 168) OX=224308 GN=amiE PE=1 SV=3	BS_ybbE	642.9	6.0e-184	COG1680	Beta-lactamase class C and other penicillin binding proteins	K21469//pbp4b; serine-type D-Ala-D-Ala carboxypeptidase [EC:3.4.16.4]	3.1e-248	863.6	bvm:B9C48_01070	ko00550//Peptidoglycan biosynthesis//Glycan biosynthesis and metabolism//Metabolism	-	-	-
KSG66_01070	ybbF	ANF35078.1	889	0.0	permease [Bacillus velezensis]	sp|Q797S1|PTXBC_BACSU	680.2	1.5e-194	sp|Q797S1|PTXBC_BACSU Putative PTS system EIIBC component YbbF OS=Bacillus subtilis (strain 168) OX=224308 GN=ybbF PE=3 SV=2	BS_ybbF_2	461.8	2.0e-129	COG1263	Phosphotransferase system IIC components, glucose/maltose/N-acetylglucosamine-specific	K02810//scrA; sucrose PTS system EIIBCA or EIIBC component [EC:2.7.1.211]	3.1e-246	857.1	bvm:B9C48_01075	ko00500//Starch and sucrose metabolism//Carbohydrate metabolism//Metabolism;ko02060//Phosphotransferase system (PTS)//Membrane transport//Environmental Information Processing	-	-	-
KSG66_01075	murQ	ANF35079.1	629	0.0	N-acetylmuramic acid-6-phosphate etherase [Bacillus velezensis]	sp|A7Z0U6|MURQ_BACVZ	573.5	1.4e-162	sp|A7Z0U6|MURQ_BACVZ N-acetylmuramic acid 6-phosphate etherase OS=Bacillus velezensis (strain DSM 23117 / BGSC 10A6 / FZB42) OX=326423 GN=murQ PE=3 SV=1	BS_ybbI	424.5	2.4e-118	COG2103	Predicted sugar phosphate isomerase	K07106//murQ; N-acetylmuramic acid 6-phosphate etherase [EC:4.2.1.126]	2.2e-163	581.3	bvm:B9C48_01080	ko01100//Metabolic pathways//Global and overview maps//Metabolism;ko00520//Amino sugar and nucleotide sugar metabolism//Carbohydrate metabolism//Metabolism	GO:0046348//amino sugar catabolic process;GO:1901575//organic substance catabolic process;GO:0071704//organic substance metabolic process;GO:0044238//primary metabolic process;GO:1901136//carbohydrate derivative catabolic process;GO:1901135//carbohydrate derivative metabolic process;GO:0008152//metabolic process;GO:0006040//amino sugar metabolic process;GO:0009056//catabolic process	GO:0016829//lyase activity;GO:0005488//binding;GO:0003824//catalytic activity	-
KSG66_01080	ybbJ	ANF35080.1	327	1e-113	acetyltransferase [Bacillus velezensis]	sp|Q45583|YBBJ_BACSU	234.6	7.8e-61	sp|Q45583|YBBJ_BACSU Uncharacterized N-acetyltransferase YbbJ OS=Bacillus subtilis (strain 168) OX=224308 GN=ybbJ PE=4 SV=2	BS_ybbJ	146.7	5.0e-35	COG0454	Histone acetyltransferase HPA2 and related acetyltransferases	--	--	--	--	--	-	-	-
KSG66_01085	ybbK	ABS72624.1	301	2e-103	DUF523 domain-containing protein [Bacillus velezensis FZB42] [Bacillus velezensis]	sp|Q45584|YBBK_BACSU	257.3	1.1e-67	sp|Q45584|YBBK_BACSU Uncharacterized protein YbbK OS=Bacillus subtilis (strain 168) OX=224308 GN=ybbK PE=4 SV=2	BS_ybbK	254.6	1.6e-67	COG1683	Uncharacterized conserved protein	--	--	--	--	--	-	-	-
KSG66_01115	sigW	ABS72625.1	377	3e-132	RNA polymerase sigma factor SigW [Bacillus velezensis FZB42] [Bacillus velezensis]	sp|Q45585|SIGW_BACSU	349.4	2.6e-95	sp|Q45585|SIGW_BACSU ECF RNA polymerase sigma factor SigW OS=Bacillus subtilis (strain 168) OX=224308 GN=sigW PE=1 SV=1	BS_sigW	349.4	6.0e-96	COG1595	DNA-directed RNA polymerase specialized sigma subunit, sigma24 homolog	K03088//rpoE; RNA polymerase sigma-70 factor, ECF subfamily	2.0e-98	364.8	bay:RBAM_002260	--	GO:0018130//heterocycle biosynthetic process;GO:0009987//cellular process;GO:0034641//cellular nitrogen compound metabolic process;GO:0065007//biological regulation;GO:0071704//organic substance metabolic process;GO:0009059//macromolecule biosynthetic process;GO:0050789//regulation of biological process;GO:0032774//RNA biosynthetic process;GO:0016070//RNA metabolic process;GO:0010468//regulation …	GO:0001071//nucleic acid binding transcription factor activity;GO:0000988//transcription factor activity, protein binding;GO:0000996//core DNA-dependent RNA polymerase binding promoter specificity activity;GO:0000990//transcription factor activity, core RNA polymerase binding	-
KSG66_01120	rsiW	AFJ60267.1	432	1e-153	Anti-sigma-W factor [Bacillus amyloliquefaciens Y2] [Bacillus amyloliquefaciens]	sp|Q65P50|RSIW_BACLD	326.6	2.0e-88	sp|Q65P50|RSIW_BACLD Anti-sigma-W factor RsiW OS=Bacillus licheniformis (strain ATCC 14580 / DSM 13 / JCM 2505 / NBRC 12200 / NCIMB 9375 / NRRL NRS-1264 / Gibson 46) OX=279010 GN=rsiW PE=3 SV=1	BS_ybbM	322.0	1.1e-87	COG5662	Predicted transmembrane transcriptional regulator (anti-sigma factor)	--	--	--	--	--	GO:0065007//biological regulation;GO:0060255//regulation of macromolecule metabolic process;GO:0019222//regulation of metabolic process;GO:0050789//regulation of biological process;GO:0010468//regulation of gene expression	GO:0005488//binding;GO:0043167//ion binding;GO:0043169//cation binding	GO:0044425//membrane part;GO:0031224//intrinsic component of membrane;GO:0016020//membrane
KSG66_01125	cdaA	EIF11742.1	557	0.0	DisA bacterial checkpoint controller nucleotide-binding protein [Bacillus sp. 5B6]	sp|Q45589|CDAA_BACSU	507.7	8.2e-143	sp|Q45589|CDAA_BACSU Cyclic di-AMP synthase CdaA OS=Bacillus subtilis (strain 168) OX=224308 GN=cdaA PE=1 SV=3	BS_ybbP	506.5	4.3e-143	COG1624	Uncharacterized conserved protein	K18672//dacA; diadenylate cyclase [EC:2.7.7.85]	1.4e-145	521.9	bay:RBAM_002280	--	-	-	-
KSG66_01130	cdaR	ANF35085.1	949	0.0	replicase polyprotein 1ab pp1ab [Bacillus velezensis]	sp|O34659|CDAR_BACSU	688.7	4.6e-197	sp|O34659|CDAR_BACSU CdaA regulatory protein CdaR OS=Bacillus subtilis (strain 168) OX=224308 GN=cdaR PE=1 SV=2	BS_ybbR	686.0	7.0e-197	COG4856	Uncharacterized protein conserved in bacteria	--	--	--	--	--	-	-	-
KSG66_01135	glmM	A7Z0V3.1	908	0.0	RecName: Full=Phosphoglucosamine mutase [Bacillus velezensis FZB42] [Bacillus velezensis]	sp|A7Z0V3|GLMM_BACVZ	876.3	1.4e-253	sp|A7Z0V3|GLMM_BACVZ Phosphoglucosamine mutase OS=Bacillus velezensis (strain DSM 23117 / BGSC 10A6 / FZB42) OX=326423 GN=glmM PE=3 SV=1	BS_ybbT	840.1	2.7e-243	COG1109	Phosphomannomutase	K03431//glmM; phosphoglucosamine mutase [EC:5.4.2.10]	4.8e-252	876.3	bay:RBAM_002300	ko01100//Metabolic pathways//Global and overview maps//Metabolism;ko00520//Amino sugar and nucleotide sugar metabolism//Carbohydrate metabolism//Metabolism	GO:0044238//primary metabolic process;GO:0008152//metabolic process	GO:0016853//isomerase activity;GO:0003824//catalytic activity;GO:0016866//intramolecular transferase activity;GO:0043169//cation binding;GO:0016868//intramolecular transferase activity, phosphotransferases;GO:0043167//ion binding;GO:0046872//metal ion binding;GO:0005488//binding	-
KSG66_01140	glmS	ANF35089.1	1225	0.0	glucosamine--fructose-6-phosphate aminotransferase [Bacillus velezensis]	sp|E0U070|GLMS_BACPZ	1104.7	0.0e+00	sp|E0U070|GLMS_BACPZ Glutamine--fructose-6-phosphate aminotransferase [isomerizing] OS=Bacillus subtilis subsp. spizizenii (strain ATCC 23059 / NRRL B-14472 / W23) OX=655816 GN=glmS PE=3 SV=1	BS_glmS	1103.6	0.0e+00	COG0449	Glucosamine 6-phosphate synthetase, contains amidotransferase and phosphosugar isomerase domains	K00820//glmS; glutamine---fructose-6-phosphate transaminase (isomerizing) [EC:2.6.1.16]	0	1166.0	bvm:B9C48_01145	ko01100//Metabolic pathways//Global and overview maps//Metabolism;ko00520//Amino sugar and nucleotide sugar metabolism//Carbohydrate metabolism//Metabolism;ko00250//Alanine, aspartate and glutamate metabolism//Amino acid metabolism//Metabolism	GO:0009064//glutamine family amino acid metabolic process;GO:0044699//single-organism process;GO:0044238//primary metabolic process;GO:1901564//organonitrogen compound metabolic process;GO:0043436//oxoacid metabolic process;GO:0071704//organic substance metabolic process;GO:0008152//metabolic process;GO:0019752//carboxylic acid metabolic process;GO:0044711//single-organism biosynthetic process;GO…	GO:0008483//transaminase activity;GO:0016769//transferase activity, transferring nitrogenous groups;GO:0016740//transferase activity;GO:0070548//L-glutamine aminotransferase activity;GO:0005488//binding;GO:0003824//catalytic activity	GO:0005623//cell;GO:0044424//intracellular part;GO:0044464//cell part;GO:0005622//intracellular
KSG66_01145	bcrA	ANF35090.1	582	0.0	multidrug ABC transporter ATP-binding protein [Bacillus velezensis]	sp|P42332|BCRA_BACLI	123.2	4.6e-27	sp|P42332|BCRA_BACLI Bacitracin transport ATP-binding protein BcrA OS=Bacillus licheniformis OX=1402 GN=bcrA PE=3 SV=1	SA0339	205.3	2.2e-52	COG1131	ABC-type multidrug transport system, ATPase component	K01990//ABC-2.A; ABC-2 type transport system ATP-binding protein	1.5e-158	565.1	bvm:B9C48_01150	--	-	-	-
KSG66_01155	graR	EIF11750.1	459	1e-163	Two-component response regulator [Bacillus sp. 5B6]	sp|Q2FIY0|GRAR_STAA3	210.7	1.7e-53	sp|Q2FIY0|GRAR_STAA3 Response regulator protein GraR OS=Staphylococcus aureus (strain USA300) OX=367830 GN=graR PE=3 SV=1	CAC0224	248.8	1.3e-65	COG0745	Response regulators consisting of a CheY-like receiver domain and a winged-helix DNA-binding domain	--	--	--	--	--	-	-	-
KSG66_01160	walK	ANF35095.1	686	0.0	sensor histidine kinase [Bacillus velezensis]	sp|Q45614|WALK_BACSU	74.3	2.9e-12	sp|Q45614|WALK_BACSU Sensor histidine kinase WalK OS=Bacillus subtilis (strain 168) OX=224308 GN=walK PE=1 SV=1	CAC0225	163.3	1.1e-39	COG0642	Signal transduction histidine kinase	--	--	--	--	--	-	-	-
KSG66_01165	yvcR	AHZ14220.1	513	0.0	peptide ABC transporter ATPase [Bacillus velezensis SQR9] [Bacillus velezensis]	sp|O06980|YVCR_BACSU	242.3	6.0e-63	sp|O06980|YVCR_BACSU Uncharacterized ABC transporter ATP-binding protein YvcR OS=Bacillus subtilis (strain 168) OX=224308 GN=yvcR PE=3 SV=1	CAC0226	273.9	4.4e-73	COG1136	ABC-type antimicrobial peptide transport system, ATPase component	--	--	--	--	--	-	-	-
KSG66_01170	bceB	ANF35097.1	1291	0.0	ABC transporter permease [Bacillus velezensis]	sp|O34741|BCEB_BACSU	125.2	2.7e-27	sp|O34741|BCEB_BACSU Bacitracin export permease protein BceB OS=Bacillus subtilis (strain 168) OX=224308 GN=bceB PE=2 SV=1	lin2220	157.5	1.2e-37	COG0577	ABC-type antimicrobial peptide transport system, permease component	--	--	--	--	--	-	-	-
KSG66_01175	--	SIR73204.1	182	5e-58	hydrophobic/amphiphilic exporter-1, HAE1 family [Bacillus amyloliquefaciens]	--	--	--	--	--	--	--	--	--	--	--	--	--	--	-	-	-
KSG66_01185	dkgB	QID48815.1	581	0.0	aldo/keto reductase [Bacillus sp. LUNF1]	sp|P15339|DKGB_CORSS	288.1	1.1e-76	sp|P15339|DKGB_CORSS 2,5-diketo-D-gluconic acid reductase B OS=Corynebacterium sp. (strain SHS752001) OX=268953 GN=dkgB PE=1 SV=3	L67726	314.3	3.2e-85	COG0656	Aldo/keto reductases, related to diketogulonate reductase	--	--	--	--	--	-	-	-
KSG66_01190	yxaC	WP_032872658.1	446	4e-158	MULTISPECIES: LrgB family protein [Bacillus]	sp|P42102|YXAC_BACSU	294.3	1.2e-78	sp|P42102|YXAC_BACSU Uncharacterized protein YxaC OS=Bacillus subtilis (strain 168) OX=224308 GN=yxaC PE=3 SV=4	BS_yxaC_2	196.1	1.1e-49	COG1346	Putative effector of murein hydrolase	--	--	--	--	--	-	-	-
KSG66_01195	yxzK	AFJ60282.1	259	2e-87	Holin-like protein [Bacillus amyloliquefaciens Y2] [Bacillus amyloliquefaciens]	sp|C0H3T7|YXZK_BACSU	154.1	1.1e-36	sp|C0H3T7|YXZK_BACSU Putative integral membrane protein YxzK OS=Bacillus subtilis (strain 168) OX=224308 GN=yxzK PE=4 SV=1	BS_yxaC_1	111.7	1.5e-24	COG1380	Putative effector of murein hydrolase LrgA	K06518//cidA; holin-like protein	3.1e-61	240.7	bay:RBAM_38210	--	GO:0009987//cellular process	-	GO:0044425//membrane part;GO:0031224//intrinsic component of membrane;GO:0016020//membrane
KSG66_01200	yxaD	AGF29169.1	286	1e-97	MarR family transcriptional regulator [Bacillus amyloliquefaciens IT-45] [Bacillus amyloliquefaciens]	sp|P42103|YXAD_BACSU	226.9	1.5e-58	sp|P42103|YXAD_BACSU Uncharacterized HTH-type transcriptional regulator YxaD OS=Bacillus subtilis (strain 168) OX=224308 GN=yxaD PE=4 SV=1	--	--	--	--	--	--	--	--	--	--	GO:0044260//cellular macromolecule metabolic process;GO:0050789//regulation of biological process;GO:0044249//cellular biosynthetic process;GO:0071704//organic substance metabolic process;GO:0060255//regulation of macromolecule metabolic process;GO:0009058//biosynthetic process;GO:0009059//macromolecule biosynthetic process;GO:0008152//metabolic process;GO:0009987//cellular process;GO:0044237//ce…	GO:0001071//nucleic acid binding transcription factor activity	GO:0005623//cell;GO:0044464//cell part
KSG66_01205	ybxG	AMQ72710.1	906	0.0	alanine glycine permease [Bacillus amyloliquefaciens UMAF6614] [Bacillus amyloliquefaciens]	sp|P54425|YBXG_BACSU	828.6	3.6e-239	sp|P54425|YBXG_BACSU Uncharacterized transporter YbxG OS=Bacillus subtilis (strain 168) OX=224308 GN=ybxG PE=3 SV=2	BS_ybxG	828.6	8.4e-240	COG1113	Gamma-aminobutyrate permease and related permeases	K03293//TC.AAT; amino acid transporter, AAT family	1.9e-259	901.0	bay:RBAM_002460	--	GO:0044763//single-organism cellular process;GO:0044765//single-organism transport;GO:0071702//organic substance transport;GO:0051179//localization;GO:0044699//single-organism process;GO:0051234//establishment of localization;GO:0015849//organic acid transport;GO:0015711//organic anion transport;GO:0006820//anion transport;GO:0006811//ion transport;GO:0009987//cellular process;GO:0046942//carboxy…	GO:0046943//carboxylic acid transmembrane transporter activity;GO:0005342//organic acid transmembrane transporter activity;GO:0022892//substrate-specific transporter activity;GO:0022857//transmembrane transporter activity;GO:0008509//anion transmembrane transporter activity;GO:0022891//substrate-specific transmembrane transporter activity;GO:0005215//transporter activity;GO:0008514//organic anion…	GO:0044425//membrane part;GO:0016020//membrane;GO:0031224//intrinsic component of membrane
KSG66_01210	yfnB	ANF35104.1	490	2e-175	HAD family hydrolase [Bacillus velezensis]	sp|O06480|YFNB_BACSU	340.9	1.2e-92	sp|O06480|YFNB_BACSU Putative HAD-hydrolase YfnB OS=Bacillus subtilis (strain 168) OX=224308 GN=yfnB PE=1 SV=1	BS_yfnB	340.9	2.7e-93	COG1011	Predicted hydrolase (HAD superfamily)	K01560//E3.8.1.2; 2-haloacid dehalogenase [EC:3.8.1.2]	1.1e-133	482.3	bvm:B9C48_01215	ko01100//Metabolic pathways//Global and overview maps//Metabolism;ko01120//Microbial metabolism in diverse environments//Global and overview maps//Metabolism;ko00625//Chloroalkane and chloroalkene degradation//Xenobiotics biodegradation and metabolism//Metabolism;ko00361//Chlorocyclohexane and chlorobenzene degradation//Xenobiotics biodegradation and metabolism//Metabolism	-	GO:0003824//catalytic activity;GO:0016787//hydrolase activity;GO:0019120//hydrolase activity, acting on acid halide bonds, in C-halide compounds;GO:0016824//hydrolase activity, acting on acid halide bonds	-
KSG66_01215	yxjM	ANF35105.1	769	0.0	sensor histidine kinase [Bacillus velezensis]	sp|P55183|YXJM_BACSU	88.6	1.6e-16	sp|P55183|YXJM_BACSU Sensor histidine kinase YxjM OS=Bacillus subtilis (strain 168) OX=224308 GN=yxjM PE=3 SV=1	all4636	113.2	1.5e-24	COG4585	Signal transduction histidine kinase	--	--	--	--	--	-	-	-
KSG66_01220	degU	ANF35106.1	434	9e-154	LuxR family transcriptional regulator [Bacillus velezensis]	sp|P13800|DEGU_BACSU	159.1	5.6e-38	sp|P13800|DEGU_BACSU Transcriptional regulatory protein DegU OS=Bacillus subtilis (strain 168) OX=224308 GN=degU PE=1 SV=2	CAC0174	236.9	5.0e-62	COG2197	Response regulator containing a CheY-like receiver domain and an HTH DNA-binding domain	--	--	--	--	--	GO:0044237//cellular metabolic process;GO:0009058//biosynthetic process;GO:0043170//macromolecule metabolic process;GO:1901576//organic substance biosynthetic process;GO:0008152//metabolic process;GO:0044260//cellular macromolecule metabolic process;GO:0071704//organic substance metabolic process;GO:0009987//cellular process;GO:0010467//gene expression;GO:0044249//cellular biosynthetic process;GO…	-	-
KSG66_01225	lnrL	ANF35107.1	636	0.0	antibiotic ABC transporter ATP-binding protein [Bacillus velezensis]	sp|P94440|LNRL_BACSU	284.3	1.7e-75	sp|P94440|LNRL_BACSU Linearmycin resistance ATP-binding protein LnrL OS=Bacillus subtilis (strain 168) OX=224308 GN=lnrL PE=1 SV=2	CAC0169	417.2	3.9e-116	COG1131	ABC-type multidrug transport system, ATPase component	K01990//ABC-2.A; ABC-2 type transport system ATP-binding protein	3.2e-170	604.0	bvm:B9C48_01230	--	-	GO:0097367//carbohydrate derivative binding;GO:0001882//nucleoside binding;GO:0032549//ribonucleoside binding;GO:0003824//catalytic activity;GO:0097159//organic cyclic compound binding;GO:0032550//purine ribonucleoside binding;GO:1901363//heterocyclic compound binding;GO:0016817//hydrolase activity, acting on acid anhydrides;GO:0001883//purine nucleoside binding;GO:0036094//small molecule binding…	-
KSG66_01230	--	ANF35108.1	795	0.0	ABC transporter permease [Bacillus velezensis]	--	--	--	--	CAC0170	228.0	4.3e-59	COG0842	ABC-type multidrug transport system, permease component	K01992//ABC-2.P; ABC-2 type transport system permease protein	1.5e-209	734.9	bvm:B9C48_01235	--	-	-	-
KSG66_01235	--	ANF35109.1	775	0.0	multidrug ABC transporter [Bacillus velezensis]	--	--	--	--	CAC0171	201.1	5.4e-51	COG0842	ABC-type multidrug transport system, permease component	K01992//ABC-2.P; ABC-2 type transport system permease protein	5.4e-204	716.5	bvm:B9C48_01240	--	-	-	-
KSG66_01240	--	AMQ72717.1	119	4e-34	membrane protein [Bacillus amyloliquefaciens UMAF6614] [Bacillus amyloliquefaciens]	--	--	--	--	--	--	--	--	--	--	--	--	--	--	-	-	-
KSG66_01245	--	ANS37074.1	315	1e-108	DUF4879 domain-containing protein [Bacillus velezensis]	--	--	--	--	--	--	--	--	--	--	--	--	--	--	-	-	-
KSG66_01250	csgA	ANS40372.1	164	2e-51	sporulation protein [Bacillus velezensis]	sp|P54379|CSGA_BACSU	119.0	2.5e-26	sp|P54379|CSGA_BACSU Sigma-G-dependent sporulation-specific SASP protein OS=Bacillus subtilis (strain 168) OX=224308 GN=csgA PE=2 SV=1	--	--	--	--	--	--	--	--	--	--	-	-	-
KSG66_01255	yqeB	QGI74528.1	461	4e-164	DUF308 domain-containing protein [Bacillus velezensis]	sp|P54447|YQEB_BACSU	172.2	7.0e-42	sp|P54447|YQEB_BACSU Uncharacterized protein YqeB OS=Bacillus subtilis (strain 168) OX=224308 GN=yqeB PE=4 SV=2	--	--	--	--	--	--	--	--	--	--	-	-	-
KSG66_01260	ybyB	ADP34847.1	142	2e-42	YbyB [Bacillus atrophaeus 1942] [Bacillus atrophaeus]	sp|O31441|YBYB_BACSU	131.3	5.1e-30	sp|O31441|YBYB_BACSU Uncharacterized protein YbyB OS=Bacillus subtilis (strain 168) OX=224308 GN=ybyB PE=3 SV=1	--	--	--	--	--	--	--	--	--	--	-	-	-
KSG66_01265	ybeC	SDK37026.1	1065	0.0	amino acid/polyamine/organocation transporter, APC superfamily [Bacillus velezensis]	sp|Q45577|YBEC_BACSU	927.5	6.6e-269	sp|Q45577|YBEC_BACSU Probable amino acid-proton symporter YbeC OS=Bacillus subtilis (strain 168) OX=224308 GN=ybeC PE=3 SV=3	BS_ybeC	927.2	2.0e-269	COG0531	Amino acid transporters	--	--	--	--	--	-	-	-
KSG66_01270	yycO	ACO26504.1	218	9e-68	YycO [Bacillus cereus 03BB102] [Bacillus cereus]	sp|Q45607|YYCO_BACSU	178.7	7.9e-44	sp|Q45607|YYCO_BACSU Uncharacterized protein YycO OS=Bacillus subtilis (strain 168) OX=224308 GN=yycO PE=3 SV=1	BS_yycO	178.7	1.9e-44	COG3863	Uncharacterized distant relative of cell wall-associated hydrolases	--	--	--	--	--	-	-	-
KSG66_01275	--	SLB52660.1	674	0.0	Uncharacterised protein [Mycobacteroides abscessus subsp. massiliense] [Mycobacteroides abscessus]	--	--	--	--	--	--	--	--	--	--	--	--	--	--	-	-	-
KSG66_01280	ybeF	WP_032872681.1	156	3e-48	MULTISPECIES: DUF2651 family protein [Bacillus]	sp|O31442|YBEF_BACSU	80.1	1.3e-14	sp|O31442|YBEF_BACSU Uncharacterized protein YbeF OS=Bacillus subtilis (strain 168) OX=224308 GN=ybeF PE=4 SV=1	--	--	--	--	--	--	--	--	--	--	-	-	GO:0016020//membrane
KSG66_01285	glpQ	ANF35118.1	607	0.0	glycerophosphoryl diester phosphodiesterase [Bacillus velezensis]	sp|P37965|GLPQ_BACSU	494.6	7.8e-139	sp|P37965|GLPQ_BACSU Glycerophosphodiester phosphodiesterase OS=Bacillus subtilis (strain 168) OX=224308 GN=glpQ PE=1 SV=1	BS_glpQ	494.6	1.8e-139	COG0584	Glycerophosphoryl diester phosphodiesterase	K01126//E3.1.4.46; glycerophosphoryl diester phosphodiesterase [EC:3.1.4.46]	2.6e-166	590.9	bvm:B9C48_01290	ko00564//Glycerophospholipid metabolism//Lipid metabolism//Metabolism	GO:0044238//primary metabolic process;GO:0008152//metabolic process	GO:0016787//hydrolase activity;GO:0043169//cation binding;GO:0043167//ion binding;GO:0042578//phosphoric ester hydrolase activity;GO:0003824//catalytic activity;GO:0016788//hydrolase activity, acting on ester bonds;GO:0008081//phosphoric diester hydrolase activity;GO:0005488//binding	-
KSG66_01290	glpT	EIF11779.1	903	0.0	glycerol-3-phosphate transporter [Bacillus sp. 5B6]	sp|P37948|GLPT_BACSU	869.0	2.3e-251	sp|P37948|GLPT_BACSU Glycerol-3-phosphate transporter OS=Bacillus subtilis (strain 168) OX=224308 GN=glpT PE=3 SV=1	BS_glpT	869.0	5.4e-252	COG2271	Sugar phosphate permease	K02445//glpT; MFS transporter, OPA family, glycerol-3-phosphate transporter	2.4e-259	900.6	bay:RBAM_002610	--	GO:0044765//single-organism transport;GO:1901615//organic hydroxy compound metabolic process;GO:0009987//cellular process;GO:0019400//alditol metabolic process;GO:0071704//organic substance metabolic process;GO:0044237//cellular metabolic process;GO:0051179//localization;GO:0044723//single-organism carbohydrate metabolic process;GO:0071702//organic substance transport;GO:0051234//establishment of…	GO:0005215//transporter activity;GO:0008509//anion transmembrane transporter activity;GO:0015075//ion transmembrane transporter activity;GO:0022891//substrate-specific transmembrane transporter activity;GO:0022857//transmembrane transporter activity;GO:0008514//organic anion transmembrane transporter activity;GO:0022892//substrate-specific transporter activity	GO:0031224//intrinsic component of membrane;GO:0044425//membrane part;GO:0016020//membrane
KSG66_01295	ybeF	ABS72661.1	159	2e-49	DUF2651 domain-containing protein [Bacillus velezensis FZB42] [Bacillus velezensis]	sp|O31442|YBEF_BACSU	85.5	3.0e-16	sp|O31442|YBEF_BACSU Uncharacterized protein YbeF OS=Bacillus subtilis (strain 168) OX=224308 GN=ybeF PE=4 SV=1	--	--	--	--	--	--	--	--	--	--	-	-	GO:0016020//membrane
KSG66_01300	yoaI	ANS37084.1	1006	0.0	4-hydroxyphenylacetate 3-monooxygenase, oxygenase component [Bacillus velezensis]	sp|C0SPC0|YOAI_BACSU	737.6	8.6e-212	sp|C0SPC0|YOAI_BACSU Probable 4-hydroxyphenylacetate 3-monooxygenase OS=Bacillus subtilis (strain 168) OX=224308 GN=yoaI PE=3 SV=1	BS_yoaI	565.8	1.1e-160	COG2368	Aromatic ring hydroxylase	K00483//hpaB; 4-hydroxyphenylacetate 3-monooxygenase [EC:1.14.14.9]	3.8e-279	966.5	bvm:B9C48_01310	ko01100//Metabolic pathways//Global and overview maps//Metabolism;ko01120//Microbial metabolism in diverse environments//Global and overview maps//Metabolism;ko01220//Degradation of aromatic compounds//Global and overview maps//Metabolism;ko00350//Tyrosine metabolism//Amino acid metabolism//Metabolism	-	-	-
KSG66_01305	ybfE	ANF35122.1	291	1e-99	ybfE [Bacillus velezensis]	sp|O31445|YBFE_BACSU	120.9	1.1e-26	sp|O31445|YBFE_BACSU Uncharacterized protein YbfE OS=Bacillus subtilis (strain 168) OX=224308 GN=ybfE PE=4 SV=2	--	--	--	--	--	--	--	--	--	--	-	-	GO:0016020//membrane;GO:0044425//membrane part;GO:0031224//intrinsic component of membrane
KSG66_01310	ybfG	WP_101669932.1	1479	0.0	DUF1906 domain-containing protein [Bacillus amyloliquefaciens]	sp|O31447|YBFG_BACSU	1175.6	0.0e+00	sp|O31447|YBFG_BACSU Uncharacterized protein YbfG OS=Bacillus subtilis (strain 168) OX=224308 GN=ybfG PE=3 SV=1	BS_ybfG	1175.6	0.0e+00	COG3409	Putative peptidoglycan-binding domain-containing protein	--	--	--	--	--	GO:0044238//primary metabolic process;GO:0008152//metabolic process	-	GO:0031224//intrinsic component of membrane;GO:0016020//membrane;GO:0044425//membrane part
KSG66_01315	--	ANF35124.1	724	0.0	DGQHR domain-containing protein [Bacillus velezensis]	--	--	--	--	--	--	--	--	--	K19169//dndB; DNA sulfur modification protein DndB	2.0e-128	465.3	btm:MC28_F272	--	-	-	-
KSG66_01320	--	WP_032872821.1	710	0.0	MULTISPECIES: DGQHR domain-containing protein [Bacillus]	--	--	--	--	--	--	--	--	--	K19169//dndB; DNA sulfur modification protein DndB	1.1e-113	416.4	btm:MC28_F273	--	-	-	-
KSG66_01325	tri1	ANS37088.1	694	0.0	ADP-ribosylglycohydrolase [Bacillus velezensis]	sp|A8GG79|TRI1_SERP5	157.5	2.6e-37	sp|A8GG79|TRI1_SERP5 ADP-ribosylarginine hydrolase Tri1 OS=Serratia proteamaculans (strain 568) OX=399741 GN=tri1 PE=1 SV=1	CAC0339	368.6	1.7e-101	COG1397	ADP-ribosylglycohydrolase	K05521//draG; ADP-ribosyl-[dinitrogen reductase] hydrolase [EC:3.2.2.24]	9.2e-200	702.2	bvm:B9C48_01335	--	-	-	-
KSG66_01330	yobL	QID48842.1	1392	0.0	TopI - like protein YobL [Bacillus sp. LUNF1]	sp|O34330|YOBL_BACSU	234.6	3.3e-60	sp|O34330|YOBL_BACSU Ribonuclease YobL OS=Bacillus subtilis (strain 168) OX=224308 GN=yobL PE=1 SV=1	BS_yobL	234.6	7.9e-61	COG5444	Uncharacterized conserved protein	--	--	--	--	--	-	-	-
KSG66_01335	--	AIW36182.1	318	4e-110	XRE family transcriptional regulator [Bacillus subtilis]	--	--	--	--	SA1665	109.4	8.8e-24	COG1476	Predicted transcriptional regulators	--	--	--	--	--	-	-	-
KSG66_01340	hcxA	ANF35130.1	732	0.0	alcohol dehydrogenase [Bacillus velezensis]	sp|P45579|HCXA_ECOLI	211.1	2.1e-53	sp|P45579|HCXA_ECOLI Hydroxycarboxylate dehydrogenase A OS=Escherichia coli (strain K12) OX=83333 GN=hcxA PE=1 SV=2	lin1848	253.8	6.6e-67	COG0371	Glycerol dehydrogenase and related enzymes	K08317//ybdH; uncharacterized oxidoreductase [EC:1.1.-.-]	7.3e-203	712.6	bvm:B9C48_01350	--	-	-	-
KSG66_01345	purT	ANF35131.1	784	0.0	phosphoribosylglycinamide formyltransferase [Bacillus velezensis]	sp|A7Z0Z2|PURT_BACVZ	740.0	1.4e-212	sp|A7Z0Z2|PURT_BACVZ Formate-dependent phosphoribosylglycinamide formyltransferase OS=Bacillus velezensis (strain DSM 23117 / BGSC 10A6 / FZB42) OX=326423 GN=purT PE=3 SV=1	BS_purT	645.2	1.1e-184	COG0027	Formate-dependent phosphoribosylglycinamide formyltransferase (GAR transformylase)	K08289//purT; phosphoribosylglycinamide formyltransferase 2 [EC:2.1.2.2]	6.4e-213	746.1	bvm:B9C48_01355	ko01100//Metabolic pathways//Global and overview maps//Metabolism;ko01110//Biosynthesis of secondary metabolites//Global and overview maps//Metabolism;ko00230//Purine metabolism//Nucleotide metabolism//Metabolism;ko00670//One carbon pool by folate//Metabolism of cofactors and vitamins//Metabolism	GO:0008152//metabolic process;GO:0006725//cellular aromatic compound metabolic process;GO:0044763//single-organism cellular process;GO:1901360//organic cyclic compound metabolic process;GO:0009259//ribonucleotide metabolic process;GO:0044271//cellular nitrogen compound biosynthetic process;GO:0055086//nucleobase-containing small molecule metabolic process;GO:0071704//organic substance metabolic p…	GO:0043167//ion binding;GO:0097367//carbohydrate derivative binding;GO:0032549//ribonucleoside binding;GO:0032550//purine ribonucleoside binding;GO:0001882//nucleoside binding;GO:0097159//organic cyclic compound binding;GO:0016742//hydroxymethyl-, formyl- and related transferase activity;GO:0001883//purine nucleoside binding;GO:0003824//catalytic activity;GO:0016740//transferase activity;GO:00054…	-
KSG66_01350	pssA	AGF29143.1	357	1e-124	CDP-diacylglycerol--serine O-phosphatidyltransferase [Bacillus amyloliquefaciens IT-45] [Bacillus amyloliquefaciens]	sp|P39823|PSS_BACSU	305.8	3.1e-82	sp|P39823|PSS_BACSU CDP-diacylglycerol--serine O-phosphatidyltransferase OS=Bacillus subtilis (strain 168) OX=224308 GN=pssA PE=3 SV=1	BS_pssA	305.8	7.2e-83	COG1183	Phosphatidylserine synthase	K17103//CHO1; CDP-diacylglycerol---serine O-phosphatidyltransferase [EC:2.7.8.8]	2.3e-93	347.8	bay:RBAM_002700	ko01100//Metabolic pathways//Global and overview maps//Metabolism;ko01110//Biosynthesis of secondary metabolites//Global and overview maps//Metabolism;ko00260//Glycine, serine and threonine metabolism//Amino acid metabolism//Metabolism;ko00564//Glycerophospholipid metabolism//Lipid metabolism//Metabolism	GO:0044255//cellular lipid metabolic process;GO:0071704//organic substance metabolic process;GO:0019637//organophosphate metabolic process;GO:0006629//lipid metabolic process;GO:0044763//single-organism cellular process;GO:0044238//primary metabolic process;GO:0009987//cellular process;GO:0044237//cellular metabolic process;GO:0006644//phospholipid metabolic process;GO:0006796//phosphate-containi…	GO:0016740//transferase activity;GO:0016772//transferase activity, transferring phosphorus-containing groups;GO:0003824//catalytic activity	GO:0044425//membrane part;GO:0016020//membrane;GO:0031224//intrinsic component of membrane
KSG66_01355	ybfM	ABS72670.1	323	9e-112	DedA family protein [Bacillus velezensis FZB42] [Bacillus velezensis]	sp|O31453|YBFM_BACSU	280.0	1.7e-74	sp|O31453|YBFM_BACSU Uncharacterized membrane protein YbfM OS=Bacillus subtilis (strain 168) OX=224308 GN=ybfM PE=3 SV=1	BS_ybfM	280.0	3.9e-75	COG0586	Uncharacterized membrane-associated protein	--	--	--	--	--	-	-	GO:0016020//membrane;GO:0031224//intrinsic component of membrane;GO:0044425//membrane part
KSG66_01360	psd	WP_025284169.1	566	0.0	phosphatidylserine decarboxylase [Bacillus velezensis]	sp|P39822|PSD_BACSU	422.5	3.5e-117	sp|P39822|PSD_BACSU Phosphatidylserine decarboxylase proenzyme OS=Bacillus subtilis (strain 168) OX=224308 GN=psd PE=1 SV=1	BS_psd	422.5	8.1e-118	COG0688	Phosphatidylserine decarboxylase	K01613//psd; phosphatidylserine decarboxylase [EC:4.1.1.65]	9.0e-153	545.8	bay:RBAM_002720	ko01100//Metabolic pathways//Global and overview maps//Metabolism;ko01110//Biosynthesis of secondary metabolites//Global and overview maps//Metabolism;ko00564//Glycerophospholipid metabolism//Lipid metabolism//Metabolism	GO:0044710//single-organism metabolic process;GO:0044763//single-organism cellular process;GO:0046486//glycerolipid metabolic process;GO:0046337//phosphatidylethanolamine metabolic process;GO:0008152//metabolic process;GO:0019637//organophosphate metabolic process;GO:0044699//single-organism process;GO:0044255//cellular lipid metabolic process;GO:0006793//phosphorus metabolic process;GO:0071704//…	GO:0016829//lyase activity;GO:0016830//carbon-carbon lyase activity;GO:0003824//catalytic activity	GO:0016020//membrane
KSG66_01365	ybfN	QDF47367.1	179	3e-57	YbfN [Bacillus velezensis]	sp|O31454|YBFN_BACSU	90.9	8.0e-18	sp|O31454|YBFN_BACSU Uncharacterized protein YbfN OS=Bacillus subtilis (strain 168) OX=224308 GN=ybfN PE=4 SV=1	--	--	--	--	--	--	--	--	--	--	-	-	-
KSG66_01370	RBAM_002740	WP_082998924.1	670	0.0	rhodanese-related sulfurtransferase [Bacillus velezensis]	sp|A7Z0Z7|Y274_BACVZ	676.8	1.2e-193	sp|A7Z0Z7|Y274_BACVZ UPF0176 protein RBAM_002740 OS=Bacillus velezensis (strain DSM 23117 / BGSC 10A6 / FZB42) OX=326423 GN=RBAM_002740 PE=3 SV=1	BS_ybfQ	609.0	7.3e-174	COG1054	Predicted sulfurtransferase	K07146//K07146; UPF0176 protein	1.1e-192	678.7	bacp:SB24_08435	--	-	-	-
KSG66_01375	gltP	ANF35139.1	822	0.0	proton glutamate symport protein [Bacillus velezensis]	sp|P39817|GLTP_BACSU	691.0	8.0e-198	sp|P39817|GLTP_BACSU Proton/glutamate-aspartate symporter OS=Bacillus subtilis (strain 168) OX=224308 GN=gltP PE=1 SV=1	BS_gltP	691.0	1.9e-198	COG1301	Na+/H+-dicarboxylate symporters	K11102//gltP; proton glutamate symport protein	3.0e-216	757.3	bvm:B9C48_01385	--	GO:0015711//organic anion transport;GO:0044765//single-organism transport;GO:0051234//establishment of localization;GO:0044763//single-organism cellular process;GO:0046942//carboxylic acid transport;GO:0015849//organic acid transport;GO:0009987//cellular process;GO:0006811//ion transport;GO:0044699//single-organism process;GO:0051179//localization;GO:1902578//single-organism localization;GO:00717…	GO:0046943//carboxylic acid transmembrane transporter activity;GO:0022891//substrate-specific transmembrane transporter activity;GO:0008514//organic anion transmembrane transporter activity;GO:0022804//active transmembrane transporter activity;GO:0005215//transporter activity;GO:0022857//transmembrane transporter activity;GO:0005310//dicarboxylic acid transmembrane transporter activity;GO:0015075…	GO:0016020//membrane;GO:0031224//intrinsic component of membrane;GO:0044425//membrane part
KSG66_01380	ilvE	ANS37099.1	720	0.0	branched-chain amino acid aminotransferase [Bacillus velezensis]	sp|O31461|ILVE1_BACSU	557.8	9.0e-158	sp|O31461|ILVE1_BACSU Branched-chain-amino-acid transaminase 1 OS=Bacillus subtilis (strain 168) OX=224308 GN=ilvE PE=1 SV=1	BS_ybgE	557.8	2.1e-158	COG0115	Branched-chain amino acid aminotransferase/4-amino-4-deoxychorismate lyase	K00826//E2.6.1.42; branched-chain amino acid aminotransferase [EC:2.6.1.42]	1.2e-200	705.3	bvm:B9C48_01390	ko01100//Metabolic pathways//Global and overview maps//Metabolism;ko01110//Biosynthesis of secondary metabolites//Global and overview maps//Metabolism;ko01230//Biosynthesis of amino acids//Global and overview maps//Metabolism;ko00270//Cysteine and methionine metabolism//Amino acid metabolism//Metabolism;ko01210//2-Oxocarboxylic acid metabolism//Global and overview maps//Metabolism;ko00280//Valine…	-	-	-
KSG66_01385	ybgF	ARB35333.1	938	0.0	amino acid permease [Bacillus velezensis]	sp|O31462|YBGF_BACSU	769.6	2.0e-221	sp|O31462|YBGF_BACSU Uncharacterized amino acid permease YbgF OS=Bacillus subtilis (strain 168) OX=224308 GN=ybgF PE=3 SV=1	BS_ybgF	769.6	4.7e-222	COG0833	Amino acid transporters	K16235//mmuP; S-methylmethionine transporter	1.8e-257	894.4	bvm:B9C48_01395	--	GO:0071702//organic substance transport;GO:0046942//carboxylic acid transport;GO:0006820//anion transport;GO:0044765//single-organism transport;GO:0015711//organic anion transport;GO:1902578//single-organism localization;GO:0044763//single-organism cellular process;GO:0006811//ion transport;GO:0051234//establishment of localization;GO:0006810//transport;GO:0015849//organic acid transport;GO:00099…	GO:0005342//organic acid transmembrane transporter activity;GO:0022891//substrate-specific transmembrane transporter activity;GO:0005215//transporter activity;GO:0046943//carboxylic acid transmembrane transporter activity;GO:0022892//substrate-specific transporter activity;GO:0022857//transmembrane transporter activity;GO:0015075//ion transmembrane transporter activity;GO:0008514//organic anion t…	GO:0044425//membrane part;GO:0031224//intrinsic component of membrane;GO:0016020//membrane
KSG66_01390	ybgG	ANF35142.1	652	0.0	homocysteine methyltransferase [Bacillus velezensis]	sp|O31463|HMT_BACSU	499.2	3.4e-140	sp|O31463|HMT_BACSU Homocysteine S-methyltransferase YbgG OS=Bacillus subtilis (strain 168) OX=224308 GN=ybgG PE=4 SV=1	BS_ybgG	499.2	7.9e-141	COG2040	Homocysteine/selenocysteine methylase (S-methylmethionine-dependent)	K00547//mmuM; homocysteine S-methyltransferase [EC:2.1.1.10]	5.1e-184	649.8	bvm:B9C48_01400	ko01100//Metabolic pathways//Global and overview maps//Metabolism;ko01110//Biosynthesis of secondary metabolites//Global and overview maps//Metabolism;ko00270//Cysteine and methionine metabolism//Amino acid metabolism//Metabolism	GO:0008152//metabolic process	GO:0003824//catalytic activity;GO:0016740//transferase activity	-
KSG66_01395	glnT	WP_094032888.1	957	0.0	alanine:cation symporter family protein [Bacillus sp. LYLB4]	sp|O31464|GLNT_BACSU	767.7	7.7e-221	sp|O31464|GLNT_BACSU Probable sodium/glutamine symporter GlnT OS=Bacillus subtilis (strain 168) OX=224308 GN=glnT PE=3 SV=2	BS_ybgH	724.5	1.8e-208	COG1115	Na+/alanine symporter	--	--	--	--	--	GO:0006811//ion transport;GO:0006810//transport;GO:0051179//localization;GO:0044699//single-organism process;GO:1902578//single-organism localization;GO:0006812//cation transport;GO:0051234//establishment of localization;GO:0044765//single-organism transport	GO:0015291//secondary active transmembrane transporter activity;GO:0022857//transmembrane transporter activity;GO:0005215//transporter activity;GO:0022891//substrate-specific transmembrane transporter activity;GO:0022890//inorganic cation transmembrane transporter activity;GO:0008514//organic anion transmembrane transporter activity;GO:0005416//cation:amino acid symporter activity;GO:0015293//sym…	-
KSG66_01400	glsA1	AFJ60322.1	678	0.0	glutaminase [Bacillus amyloliquefaciens Y2] [Bacillus amyloliquefaciens]	sp|O31465|GLSA1_BACSU	589.0	3.4e-167	sp|O31465|GLSA1_BACSU Glutaminase 1 OS=Bacillus subtilis (strain 168) OX=224308 GN=glsA1 PE=1 SV=1	BS_ybgJ	589.0	7.9e-168	COG2066	Glutaminase	K01425//glsA; glutaminase [EC:3.5.1.2]	1.9e-189	667.9	bay:RBAM_002800	ko01100//Metabolic pathways//Global and overview maps//Metabolism;ko02020//Two-component system//Signal transduction//Environmental Information Processing;ko00250//Alanine, aspartate and glutamate metabolism//Amino acid metabolism//Metabolism;ko00220//Arginine biosynthesis//Amino acid metabolism//Metabolism;ko00471//D-Glutamine and D-glutamate metabolism//Metabolism of other amino acids//Metaboli…	GO:0043436//oxoacid metabolic process;GO:0009987//cellular process;GO:0044237//cellular metabolic process;GO:0006520//cellular amino acid metabolic process;GO:0044238//primary metabolic process;GO:0044763//single-organism cellular process;GO:0044710//single-organism metabolic process;GO:0071704//organic substance metabolic process;GO:0019752//carboxylic acid metabolic process;GO:0008152//metaboli…	GO:0016811//hydrolase activity, acting on carbon-nitrogen (but not peptide) bonds, in linear amides;GO:0016810//hydrolase activity, acting on carbon-nitrogen (but not peptide) bonds;GO:0003824//catalytic activity;GO:0016787//hydrolase activity	-
KSG66_01405	glnK	QIR74517.1	849	0.0	sensor histidine kinase [Bacillus velezensis]	sp|P40758|GLNK_BACSU	520.8	1.4e-146	sp|P40758|GLNK_BACSU Sensor histidine kinase GlnK OS=Bacillus subtilis (strain 168) OX=224308 GN=glnK PE=1 SV=3	BS_ycbA	451.4	2.5e-126	COG0642	Signal transduction histidine kinase	K07717//ycbA; two-component system, sensor histidine kinase YcbA [EC:2.7.13.3]	3.1e-213	747.3	bvm:B9C48_01415	ko02020//Two-component system//Signal transduction//Environmental Information Processing	-	-	-
KSG66_01410	glnL	AFJ60324.1	639	0.0	two-component system, response regulator [Bacillus amyloliquefaciens Y2] [Bacillus amyloliquefaciens]	sp|P40759|GLNL_BACSU	456.8	1.9e-127	sp|P40759|GLNL_BACSU Transcriptional regulatory protein GlnL OS=Bacillus subtilis (strain 168) OX=224308 GN=glnL PE=3 SV=1	BS_ycbB_1	233.0	1.1e-60	COG0784	FOG: CheY-like receiver	K07719//ycbB; two-component system, response regulator YcbB	3.1e-173	614.0	bya:BANAU_0228	ko02020//Two-component system//Signal transduction//Environmental Information Processing	GO:0044260//cellular macromolecule metabolic process;GO:0044699//single-organism process;GO:0019222//regulation of metabolic process;GO:0050789//regulation of biological process;GO:0043170//macromolecule metabolic process;GO:0009058//biosynthetic process;GO:0051716//cellular response to stimulus;GO:0044763//single-organism cellular process;GO:0044249//cellular biosynthetic process;GO:0007154//cel…	GO:1901363//heterocyclic compound binding;GO:0003676//nucleic acid binding;GO:0097159//organic cyclic compound binding;GO:0005488//binding	GO:0044424//intracellular part;GO:0044464//cell part;GO:0005622//intracellular;GO:0005623//cell
KSG66_01420	rtpA	AKL74856.1	112	1e-31	Tryptophan RNA-binding attenuator protein-inhibitory protein RtpA [Bacillus velezensis]	sp|O31466|RTPA_BACSU	81.6	2.9e-15	sp|O31466|RTPA_BACSU Tryptophan RNA-binding attenuator protein inhibitory protein OS=Bacillus subtilis (strain 168) OX=224308 GN=rtpA PE=1 SV=1	--	--	--	--	--	--	--	--	--	--	GO:0071704//organic substance metabolic process;GO:1901576//organic substance biosynthetic process;GO:0034645//cellular macromolecule biosynthetic process;GO:0044237//cellular metabolic process;GO:0065007//biological regulation;GO:0043170//macromolecule metabolic process;GO:0050789//regulation of biological process;GO:0044260//cellular macromolecule metabolic process;GO:0009058//biosynthetic proc…	GO:0005488//binding;GO:0005515//protein binding	-
KSG66_01430	mneP	ANF35152.1	590	0.0	transporter [Bacillus velezensis]	sp|C0SP78|MNEP_BACSU	528.9	3.8e-149	sp|C0SP78|MNEP_BACSU Manganese efflux system protein MneP OS=Bacillus subtilis (strain 168) OX=224308 GN=mneP PE=2 SV=1	BS_ydfM	526.2	5.7e-149	COG0053	Predicted Co/Zn/Cd cation transporters	--	--	--	--	--	-	-	-
KSG66_01435	mhqN	ANF35153.1	429	4e-152	NAD(P)H nitroreductase [Bacillus velezensis]	sp|P96692|MHQN_BACSU	375.2	4.8e-103	sp|P96692|MHQN_BACSU Putative NAD(P)H nitroreductase MhqN OS=Bacillus subtilis (strain 168) OX=224308 GN=mhqN PE=1 SV=2	BS_ydfN	375.2	1.1e-103	COG0778	Nitroreductase	--	--	--	--	--	-	-	-
KSG66_01440	mhqO	ANF35154.1	638	0.0	ring-cleaving dioxygenase mhqO [Bacillus velezensis]	sp|P96693|MHQO_BACSU	619.4	2.2e-176	sp|P96693|MHQO_BACSU Putative ring-cleaving dioxygenase MhqO OS=Bacillus subtilis (strain 168) OX=224308 GN=mhqO PE=1 SV=1	BS_ydfO	619.4	5.2e-177	COG0346	Lactoylglutathione lyase and related lyases	K15975//K15975; glyoxalase family protein	1.3e-187	661.8	bvm:B9C48_01450	--	-	-	-
KSG66_01445	mhqP	ABS72688.1	241	3e-80	DoxX family protein [Bacillus velezensis FZB42] [Bacillus velezensis]	sp|P96694|MHQP_BACSU	240.4	1.2e-62	sp|P96694|MHQP_BACSU Putative oxidoreductase MhqP OS=Bacillus subtilis (strain 168) OX=224308 GN=mhqP PE=2 SV=1	BS_ydfP	240.4	2.7e-63	COG2259	Predicted membrane protein	--	--	--	--	--	-	-	-
KSG66_01450	ydfQ	ANF35156.1	229	3e-76	thioredoxin [Bacillus velezensis]	sp|P96695|YDFQ_BACSU	193.4	1.4e-48	sp|P96695|YDFQ_BACSU Thioredoxin-like protein YdfQ OS=Bacillus subtilis (strain 168) OX=224308 GN=ydfQ PE=4 SV=1	BS_ydfQ	193.4	3.3e-49	COG0526	Thiol-disulfide isomerase and thioredoxins	--	--	--	--	--	-	-	-
KSG66_01460	ycbP	ABS72690.1	249	1e-83	DUF2512 family protein [Bacillus velezensis FZB42] [Bacillus velezensis]	sp|P42248|YCBP_BACSU	148.3	5.9e-35	sp|P42248|YCBP_BACSU Uncharacterized protein YcbP OS=Bacillus subtilis (strain 168) OX=224308 GN=ycbP PE=4 SV=1	--	--	--	--	--	--	--	--	--	--	-	-	GO:0016020//membrane;GO:0044425//membrane part;GO:0031224//intrinsic component of membrane
KSG66_01465	cwlJ	ANF35160.1	299	7e-103	cell wall hydrolase [Bacillus velezensis]	sp|P42249|CWLJ_BACSU	266.9	1.3e-70	sp|P42249|CWLJ_BACSU Cell wall hydrolase CwlJ OS=Bacillus subtilis (strain 168) OX=224308 GN=cwlJ PE=1 SV=2	BS_cwlJ	264.2	1.9e-70	COG3773	Cell wall hydrolyses involved in spore germination	K01449//cwlJ; N-acetylmuramoyl-L-alanine amidase [EC:3.5.1.28]	9.1e-80	302.4	bvm:B9C48_01480	--	-	-	-
KSG66_01470	phoD	ANF35162.1	1222	0.0	alkaline phosphatase [Bacillus velezensis]	sp|P42251|PPBD_BACSU	1062.4	1.9e-309	sp|P42251|PPBD_BACSU Alkaline phosphatase D OS=Bacillus subtilis (strain 168) OX=224308 GN=phoD PE=1 SV=3	BS_phoD	944.1	1.7e-274	COG3540	Phosphodiesterase/alkaline phosphatase D	K01113//phoD; alkaline phosphatase D [EC:3.1.3.1]	0	1201.0	bvm:B9C48_01490	ko01100//Metabolic pathways//Global and overview maps//Metabolism;ko02020//Two-component system//Signal transduction//Environmental Information Processing;ko00790//Folate biosynthesis//Metabolism of cofactors and vitamins//Metabolism	-	-	-
KSG66_01475	tatAd	ABS72693.1	129	9e-38	twin-arginine translocase TatA/TatE family subunit [Bacillus velezensis FZB42] [Bacillus velezensis]	sp|O31467|TATAD_BACSU	96.7	1.0e-19	sp|O31467|TATAD_BACSU Sec-independent protein translocase protein TatAd OS=Bacillus subtilis (strain 168) OX=224308 GN=tatAd PE=1 SV=2	BS_yczB	92.8	3.5e-19	COG1826	Sec-independent protein secretion pathway components	K03116//tatA; sec-independent protein translocase protein TatA	7.7e-26	122.1	bay:RBAM_002940	ko03060//Protein export//Folding, sorting and degradation//Genetic Information Processing;ko03070//Bacterial secretion system//Membrane transport//Environmental Information Processing	GO:0051234//establishment of localization;GO:0071702//organic substance transport;GO:0045184//establishment of protein localization;GO:0008104//protein localization;GO:0015031//protein transport;GO:0033036//macromolecule localization;GO:0006810//transport;GO:0051179//localization	-	GO:0044425//membrane part;GO:0016020//membrane
KSG66_01480	tatC1	WP_095284689.1	481	1e-171	twin-arginine translocase subunit TatC [Bacillus velezensis]	sp|P42252|TATCD_BACSU	359.8	2.4e-98	sp|P42252|TATCD_BACSU Sec-independent protein translocase protein TatCd OS=Bacillus subtilis (strain 168) OX=224308 GN=tatC1 PE=1 SV=4	BS_ycbT	353.6	4.1e-97	COG0805	Sec-independent protein secretion pathway component TatC	K03118//tatC; sec-independent protein translocase protein TatC	2.0e-127	461.5	bama:RBAU_0267	ko03060//Protein export//Folding, sorting and degradation//Genetic Information Processing;ko03070//Bacterial secretion system//Membrane transport//Environmental Information Processing	-	-	-
KSG66_01485	pcp	ANF35165.1	442	3e-157	pyrrolidone-carboxylate peptidase [Bacillus velezensis]	sp|A7Z119|PCP_BACVZ	427.9	6.5e-119	sp|A7Z119|PCP_BACVZ Pyrrolidone-carboxylate peptidase OS=Bacillus velezensis (strain DSM 23117 / BGSC 10A6 / FZB42) OX=326423 GN=pcp PE=3 SV=1	BS_pcp	323.2	5.3e-88	COG2039	Pyrrolidone-carboxylate peptidase (N-terminal pyroglutamyl peptidase)	K01304//pcp; pyroglutamyl-peptidase [EC:3.4.19.3]	4.2e-121	440.3	bvm:B9C48_01505	--	GO:0044238//primary metabolic process;GO:0019538//protein metabolic process;GO:0043170//macromolecule metabolic process;GO:0071704//organic substance metabolic process;GO:0008152//metabolic process	GO:0070011//peptidase activity, acting on L-amino acid peptides;GO:0008233//peptidase activity;GO:0008242//omega peptidase activity;GO:0008238//exopeptidase activity;GO:0003824//catalytic activity;GO:0016787//hydrolase activity	GO:0044464//cell part;GO:0044444//cytoplasmic part;GO:0005737//cytoplasm;GO:0005622//intracellular;GO:0044424//intracellular part;GO:0005623//cell
KSG66_01490	ycbU	ANF35166.1	775	0.0	aminotransferase, class V [Bacillus velezensis]	sp|P42253|YCBU_BACSU	453.0	3.3e-126	sp|P42253|YCBU_BACSU Uncharacterized aminotransferase YcbU OS=Bacillus subtilis (strain 168) OX=224308 GN=ycbU PE=3 SV=3	BS_ycbU	451.8	1.7e-126	COG0520	Selenocysteine lyase	--	--	--	--	--	-	-	-
KSG66_01495	lmrB	ANS37121.1	946	0.0	multidrug MFS transporter [Bacillus velezensis]	sp|O35018|LMRB_BACSU	718.4	5.4e-206	sp|O35018|LMRB_BACSU Lincomycin resistance protein LmrB OS=Bacillus subtilis (strain 168) OX=224308 GN=lmrB PE=3 SV=1	BS_lmrB	718.4	1.3e-206	COG0477	Permeases of the major facilitator superfamily	K18926//lmrB; MFS transporter, DHA2 family, lincomycin resistance protein	4.3e-243	846.7	bvm:B9C48_01515	--	GO:0050896//response to stimulus;GO:0009987//cellular process;GO:0051234//establishment of localization;GO:0044763//single-organism cellular process;GO:0051179//localization;GO:0042221//response to chemical;GO:0044699//single-organism process;GO:0009636//response to toxic substance	-	GO:0016020//membrane;GO:0031224//intrinsic component of membrane;GO:0044425//membrane part
KSG66_01500	lmrA	ANF35168.1	389	4e-137	TetR family transcriptional regulator [Bacillus velezensis]	sp|O34619|LMRA_BACSU	271.6	6.8e-72	sp|O34619|LMRA_BACSU HTH-type transcriptional regulator LmrA OS=Bacillus subtilis (strain 168) OX=224308 GN=lmrA PE=4 SV=1	BS_lmrA	271.6	1.6e-72	COG1309	Transcriptional regulator	K18939//lmrA; TetR/AcrR family transcriptional regulator, lmrAB and yxaGH operons repressor	8.5e-102	375.9	bvm:B9C48_01520	--	GO:0010468//regulation of gene expression;GO:0065007//biological regulation;GO:0008152//metabolic process;GO:0019222//regulation of metabolic process;GO:0071704//organic substance metabolic process;GO:0009059//macromolecule biosynthetic process;GO:0044237//cellular metabolic process;GO:0050789//regulation of biological process;GO:0009058//biosynthetic process;GO:0043170//macromolecule metabolic p…	-	-
KSG66_01505	ansZ	ANF35169.1	756	0.0	L-asparaginase [Bacillus velezensis]	sp|O34482|ASPG2_BACSU	543.5	1.8e-153	sp|O34482|ASPG2_BACSU L-asparaginase 2 OS=Bacillus subtilis (strain 168) OX=224308 GN=ansZ PE=2 SV=1	BS_yccC	543.5	4.3e-154	COG0252	L-asparaginase/archaeal Glu-tRNAGln amidotransferase subunit D	K01424//E3.5.1.1; L-asparaginase [EC:3.5.1.1]	1.6e-200	704.9	bvm:B9C48_01525	ko01100//Metabolic pathways//Global and overview maps//Metabolism;ko01110//Biosynthesis of secondary metabolites//Global and overview maps//Metabolism;ko00250//Alanine, aspartate and glutamate metabolism//Amino acid metabolism//Metabolism;ko00460//Cyanoamino acid metabolism//Metabolism of other amino acids//Metabolism	GO:0044238//primary metabolic process;GO:0006082//organic acid metabolic process;GO:1901605//alpha-amino acid metabolic process;GO:0044699//single-organism process;GO:0044710//single-organism metabolic process;GO:0019752//carboxylic acid metabolic process;GO:0009066//aspartate family amino acid metabolic process;GO:0006807//nitrogen compound metabolic process;GO:1901564//organonitrogen compound m…	GO:0003824//catalytic activity	-
KSG66_01510	estA	ANF35170.1	430	2e-152	esterase [Bacillus velezensis]	sp|P37957|ESTA_BACSU	323.9	1.3e-87	sp|P37957|ESTA_BACSU Lipase EstA OS=Bacillus subtilis (strain 168) OX=224308 GN=estA PE=1 SV=2	BS_lipA	323.9	3.1e-88	COG1075	Predicted acetyltransferases and hydrolases with the alpha/beta hydrolase fold	K01046//lip; triacylglycerol lipase [EC:3.1.1.3]	3.4e-115	420.6	bvm:B9C48_01530	ko01100//Metabolic pathways//Global and overview maps//Metabolism;ko00561//Glycerolipid metabolism//Lipid metabolism//Metabolism	GO:0044699//single-organism process;GO:0071704//organic substance metabolic process;GO:0044710//single-organism metabolic process;GO:0008152//metabolic process;GO:0044238//primary metabolic process;GO:0006629//lipid metabolic process	GO:0003824//catalytic activity;GO:0016788//hydrolase activity, acting on ester bonds;GO:0016298//lipase activity;GO:0016787//hydrolase activity	-
KSG66_01515	yccF	EIF11826.1	726	0.0	helix-turn-helix, Psq domain-containing protein [Bacillus sp. 5B6]	sp|O34478|YCCF_BACSU	547.7	9.4e-155	sp|O34478|YCCF_BACSU Uncharacterized protein YccF OS=Bacillus subtilis (strain 168) OX=224308 GN=yccF PE=4 SV=1	BS_yccF	547.7	2.2e-155	COG3318	Predicted metal-binding protein related to the C-terminal domain of SecA	K07039//K07039; uncharacterized protein	1.1e-195	688.7	baml:BAM5036_0257	--	-	GO:0097159//organic cyclic compound binding;GO:0097367//carbohydrate derivative binding;GO:0003676//nucleic acid binding;GO:0032549//ribonucleoside binding;GO:0032550//purine ribonucleoside binding;GO:0005488//binding;GO:0001882//nucleoside binding;GO:0001883//purine nucleoside binding;GO:0036094//small molecule binding;GO:1901363//heterocyclic compound binding	-
KSG66_01525	ycdA	ANS37126.1	674	0.0	DUF5105 domain-containing protein [Bacillus velezensis]	sp|O34538|YCDA_BACSU	231.9	1.1e-59	sp|O34538|YCDA_BACSU Uncharacterized lipoprotein YcdA OS=Bacillus subtilis (strain 168) OX=224308 GN=ycdA PE=1 SV=1	--	--	--	--	--	--	--	--	--	--	-	-	-
KSG66_01530	ycdB	ANS37127.1	954	0.0	DUF4901 domain-containing protein [Bacillus velezensis]	sp|O34621|YCDB_BACSU	428.3	1.1e-118	sp|O34621|YCDB_BACSU Uncharacterized protein YcdB OS=Bacillus subtilis (strain 168) OX=224308 GN=ycdB PE=4 SV=1	--	--	--	--	--	--	--	--	--	--	-	-	-
KSG66_01535	ycdC	ANS37128.1	937	0.0	DUF4901 domain-containing protein [Bacillus velezensis]	sp|O34772|YCDC_BACSU	553.9	1.7e-156	sp|O34772|YCDC_BACSU Uncharacterized protein YcdC OS=Bacillus subtilis (strain 168) OX=224308 GN=ycdC PE=4 SV=1	--	--	--	--	--	--	--	--	--	--	-	-	-
KSG66_01540	cwlK	AHZ14296.1	348	2e-121	peptidase M15B and M15C dd-carboxypeptidase VanY/endolysin [Bacillus velezensis SQR9] [Bacillus velezensis]	sp|O34360|CWLK_BACSU	258.8	4.1e-68	sp|O34360|CWLK_BACSU Peptidoglycan L-alanyl-D-glutamate endopeptidase CwlK OS=Bacillus subtilis (strain 168) OX=224308 GN=cwlK PE=1 SV=1	lin0128	117.9	2.6e-26	COG5632	N-acetylmuramoyl-L-alanine amidase	K17733//cwlK; peptidoglycan LD-endopeptidase CwlK [EC:3.4.-.-]	8.4e-93	345.9	bamy:V529_02700	--	GO:0016043//cellular component organization;GO:0045229//external encapsulating structure organization;GO:0009987//cellular process;GO:0071840//cellular component organization or biogenesis	GO:0003824//catalytic activity	-
KSG66_01545	rapJ	ANF35176.1	763	0.0	aspartate phosphatase [Bacillus velezensis]	sp|O34327|RAPJ_BACSU	415.6	5.8e-115	sp|O34327|RAPJ_BACSU Response regulator aspartate phosphatase J OS=Bacillus subtilis (strain 168) OX=224308 GN=rapJ PE=1 SV=1	BS_rapA	292.4	1.7e-78	COG0457	FOG: TPR repeat	K06368//rapJ; response regulator aspartate phosphatase J [EC:3.1.-.-]	1.7e-189	668.3	bvm:B9C48_01565	--	GO:0009987//cellular process;GO:0008152//metabolic process;GO:0044237//cellular metabolic process;GO:0006796//phosphate-containing compound metabolic process;GO:0006793//phosphorus metabolic process	GO:0003824//catalytic activity	-
KSG66_01550	ycdF	ANF35177.1	533	0.0	glucose-1-dehydrogenase [Bacillus velezensis]	sp|P80869|DHG2_BACSU	415.6	4.0e-115	sp|P80869|DHG2_BACSU Glucose 1-dehydrogenase 2 OS=Bacillus subtilis (strain 168) OX=224308 GN=ycdF PE=1 SV=2	BS_ycdF	415.6	9.5e-116	COG1028	Dehydrogenases with different specificities (related to short-chain alcohol dehydrogenases)	K00034//gdh; glucose 1-dehydrogenase [EC:1.1.1.47]	5.2e-142	510.0	bvm:B9C48_01570	ko01100//Metabolic pathways//Global and overview maps//Metabolism;ko01120//Microbial metabolism in diverse environments//Global and overview maps//Metabolism;ko01200//Carbon metabolism//Global and overview maps//Metabolism;ko00030//Pentose phosphate pathway//Carbohydrate metabolism//Metabolism	GO:0044699//single-organism process;GO:0008152//metabolic process;GO:0044710//single-organism metabolic process	GO:0016616//oxidoreductase activity, acting on the CH-OH group of donors, NAD or NADP as acceptor;GO:0016491//oxidoreductase activity;GO:0016614//oxidoreductase activity, acting on CH-OH group of donors;GO:0003824//catalytic activity	-
KSG66_01555	ycdG	ANF35178.1	1168	0.0	oligo-1,6-glucosidase [Bacillus velezensis]	sp|O34364|O16G2_BACSU	966.1	1.7e-280	sp|O34364|O16G2_BACSU Probable oligo-1,6-glucosidase 2 OS=Bacillus subtilis (strain 168) OX=224308 GN=ycdG PE=2 SV=1	BS_ycdG	966.1	4.1e-281	COG0366	Glycosidases	K01182//IMA; oligo-1,6-glucosidase [EC:3.2.1.10]	0	1190.3	bvm:B9C48_01575	ko01100//Metabolic pathways//Global and overview maps//Metabolism;ko00500//Starch and sucrose metabolism//Carbohydrate metabolism//Metabolism;ko00052//Galactose metabolism//Carbohydrate metabolism//Metabolism	GO:0008152//metabolic process;GO:0044238//primary metabolic process	GO:0015926//glucosidase activity;GO:0043167//ion binding;GO:0016798//hydrolase activity, acting on glycosyl bonds;GO:0003824//catalytic activity;GO:0004553//hydrolase activity, hydrolyzing O-glycosyl compounds;GO:0090599//alpha-glucosidase activity;GO:0005488//binding;GO:0016787//hydrolase activity	GO:0005622//intracellular;GO:0044464//cell part;GO:0005623//cell;GO:0044424//intracellular part
KSG66_01560	znuA	ANS40374.1	650	0.0	zinc ABC transporter substrate-binding protein [Bacillus velezensis]	sp|O34966|ZNUA_BACSU	505.4	4.8e-142	sp|O34966|ZNUA_BACSU High-affinity zinc uptake system binding-protein ZnuA OS=Bacillus subtilis (strain 168) OX=224308 GN=znuA PE=1 SV=1	BS_ycdH	505.4	1.1e-142	COG0803	ABC-type metal ion transport system, periplasmic component/surface adhesin	K09815//znuA; zinc transport system substrate-binding protein	3.7e-166	590.5	bvm:B9C48_01580	ko02010//ABC transporters//Membrane transport//Environmental Information Processing	-	-	-
KSG66_01565	znuC	EIF11837.1	486	1e-173	zinc ABC transporter [Bacillus sp. 5B6]	sp|O34946|ZNUC_BACSU	442.2	3.6e-123	sp|O34946|ZNUC_BACSU High-affinity zinc uptake system ATP-binding protein ZnuC OS=Bacillus subtilis (strain 168) OX=224308 GN=znuC PE=1 SV=1	BS_ycdI	442.2	8.5e-124	COG1121	ABC-type Mn/Zn transport systems, ATPase component	K09817//znuC; zinc transport system ATP-binding protein [EC:7.2.2.-]	1.1e-132	478.8	bamb:BAPNAU_0253	ko02010//ABC transporters//Membrane transport//Environmental Information Processing	-	-	-
KSG66_01570	znuB	AHZ14302.1	540	0.0	Chelated iron transport system membrane protein yfeD [Bacillus velezensis SQR9] [Bacillus velezensis]	sp|O34610|ZNUB_BACSU	439.1	3.7e-122	sp|O34610|ZNUB_BACSU High-affinity zinc uptake system membrane protein ZnuB OS=Bacillus subtilis (strain 168) OX=224308 GN=znuB PE=1 SV=1	BS_yceA	439.1	8.6e-123	COG1108	ABC-type Mn2+/Zn2+ transport systems, permease components	K09816//znuB; zinc transport system permease protein	1.9e-137	495.0	bay:RBAM_003130	ko02010//ABC transporters//Membrane transport//Environmental Information Processing	-	-	-
KSG66_01575	yceB	ARB32058.1	685	0.0	luciferase family oxidoreductase [Bacillus velezensis]	sp|O34504|YCEB_BACSU	535.8	3.4e-151	sp|O34504|YCEB_BACSU Uncharacterized protein YceB OS=Bacillus subtilis (strain 168) OX=224308 GN=yceB PE=4 SV=2	BS_yceB	508.8	1.1e-143	COG2141	Coenzyme F420-dependent N5,N10-methylene tetrahydromethanopterin reductase and related flavin-dependent oxidoreductases	--	--	--	--	--	-	-	-
KSG66_01580	yceC	AHC40874.1	401	2e-141	stress protein [Bacillus amyloliquefaciens LFB112] [Bacillus amyloliquefaciens]	sp|P81100|SCP2_BACSU	339.0	3.7e-92	sp|P81100|SCP2_BACSU Stress response protein SCP2 OS=Bacillus subtilis (strain 168) OX=224308 GN=yceC PE=1 SV=3	BS_yceC	339.0	8.6e-93	COG2310	Uncharacterized proteins involved in stress response, homologs of TerZ and putative cAMP-binding protein CABP1	--	--	--	--	--	GO:0010035//response to inorganic substance;GO:0050896//response to stimulus;GO:0042221//response to chemical	-	-
KSG66_01585	yceD	AEB22456.1	392	3e-138	general stress protein, tellurium resistance protein [Bacillus amyloliquefaciens TA208] [Bacillus amyloliquefaciens]	sp|P80875|G16U_BACSU	365.5	3.6e-100	sp|P80875|G16U_BACSU General stress protein 16U OS=Bacillus subtilis (strain 168) OX=224308 GN=yceD PE=1 SV=3	BS_yceD	365.5	8.4e-101	COG2310	Uncharacterized proteins involved in stress response, homologs of TerZ and putative cAMP-binding protein CABP1	K05795//terD; tellurium resistance protein TerD	5.0e-105	386.7	baq:BACAU_0259	--	-	-	-
KSG66_01590	yceE	ANF35185.1	394	9e-139	chemical-damaging agent resistance protein C [Bacillus velezensis]	sp|O34384|YCEE_BACSU	383.3	1.6e-105	sp|O34384|YCEE_BACSU Uncharacterized protein YceE OS=Bacillus subtilis (strain 168) OX=224308 GN=yceE PE=3 SV=1	BS_yceE	383.3	3.9e-106	COG2310	Uncharacterized proteins involved in stress response, homologs of TerZ and putative cAMP-binding protein CABP1	K05795//terD; tellurium resistance protein TerD	1.4e-107	395.2	bvm:B9C48_01610	--	-	-	-
KSG66_01595	yceF	ABS72717.1	511	0.0	TerC family protein [Bacillus velezensis FZB42] [Bacillus velezensis]	sp|O34447|YCEF_BACSU	461.5	6.4e-129	sp|O34447|YCEF_BACSU Uncharacterized membrane protein YceF OS=Bacillus subtilis (strain 168) OX=224308 GN=yceF PE=3 SV=1	BS_yceF	461.5	1.5e-129	COG0861	Membrane protein TerC, possibly involved in tellurium resistance	--	--	--	--	--	-	-	GO:0031224//intrinsic component of membrane;GO:0016020//membrane;GO:0044425//membrane part
KSG66_01600	yceG	AKL74892.1	1120	0.0	tellurium resistance protein [Bacillus velezensis]	sp|O34809|YCEG_BACSU	859.0	2.9e-248	sp|O34809|YCEG_BACSU Uncharacterized protein YceG OS=Bacillus subtilis (strain 168) OX=224308 GN=yceG PE=4 SV=1	--	--	--	--	--	--	--	--	--	--	-	-	-
KSG66_01605	yceH	WP_032872760.1	736	0.0	MULTISPECIES: toxic anion resistance protein [Bacillus]	sp|O34833|YCEH_BACSU	623.2	1.8e-177	sp|O34833|YCEH_BACSU Uncharacterized protein YceH OS=Bacillus subtilis (strain 168) OX=224308 GN=yceH PE=3 SV=1	BS_yceH	623.2	4.2e-178	COG3853	Uncharacterized protein involved in tellurite resistance	--	--	--	--	--	-	-	-
KSG66_01610	naiP	WP_072588769.1	790	0.0	MFS transporter [Bacillus subtilis]	sp|O34691|NAIP_BACSU	635.6	3.8e-181	sp|O34691|NAIP_BACSU Putative niacin/nicotinamide transporter NaiP OS=Bacillus subtilis (strain 168) OX=224308 GN=naiP PE=1 SV=1	PAE2330	314.7	3.5e-85	COG0477	Permeases of the major facilitator superfamily	--	--	--	--	--	-	-	-
KSG66_01615	opuAA	AMQ69982.1	839	0.0	glycine/betaine ABC transporter ATP-binding protein [Bacillus amyloliquefaciens UMAF6639] [Bacillus amyloliquefaciens]	sp|P46920|OPUAA_BACSU	736.9	1.3e-211	sp|P46920|OPUAA_BACSU Glycine betaine transport ATP-binding protein OpuAA OS=Bacillus subtilis (strain 168) OX=224308 GN=opuAA PE=1 SV=3	BS_opuAA	736.1	5.1e-212	COG4175	ABC-type proline/glycine betaine transport system, ATPase component	K02000//proV; glycine betaine/proline transport system ATP-binding protein [EC:7.6.2.9]	1.5e-228	798.1	baml:BAM5036_0281	ko02010//ABC transporters//Membrane transport//Environmental Information Processing	-	-	-
KSG66_01620	opuAB	ABS72722.1	548	0.0	proline/glycine betaine ABC transporter permease [Bacillus velezensis FZB42] [Bacillus velezensis]	sp|P46921|OPUAB_BACSU	451.1	9.4e-126	sp|P46921|OPUAB_BACSU Glycine betaine transport system permease protein OpuAB OS=Bacillus subtilis (strain 168) OX=224308 GN=opuAB PE=1 SV=1	BS_opuAB	451.1	2.2e-126	COG4176	ABC-type proline/glycine betaine transport system, permease component	K02001//proW; glycine betaine/proline transport system permease protein	2.2e-138	498.0	bay:RBAM_003230	ko02010//ABC transporters//Membrane transport//Environmental Information Processing	GO:0006811//ion transport;GO:0044699//single-organism process;GO:0046942//carboxylic acid transport;GO:0006810//transport;GO:0044765//single-organism transport;GO:0051179//localization;GO:1902578//single-organism localization;GO:0015849//organic acid transport;GO:0051234//establishment of localization;GO:0006820//anion transport;GO:0071702//organic substance transport;GO:0015711//organic anion tr…	-	GO:0031224//intrinsic component of membrane;GO:0016020//membrane;GO:0044425//membrane part
KSG66_01625	opuAC	ANF35193.1	595	0.0	glycine/betaine ABC transporter [Bacillus velezensis]	sp|P46922|OPUAC_BACSU	518.5	5.0e-146	sp|P46922|OPUAC_BACSU Glycine betaine-binding protein OpuAC OS=Bacillus subtilis (strain 168) OX=224308 GN=opuAC PE=1 SV=1	BS_opuAC	518.5	1.2e-146	COG2113	ABC-type proline/glycine betaine transport systems, periplasmic components	K02002//proX; glycine betaine/proline transport system substrate-binding protein	1.9e-164	584.7	bvm:B9C48_01645	ko02010//ABC transporters//Membrane transport//Environmental Information Processing	GO:0071702//organic substance transport;GO:0046942//carboxylic acid transport;GO:0015849//organic acid transport;GO:0051234//establishment of localization;GO:0044699//single-organism process;GO:0006810//transport;GO:0006820//anion transport;GO:0015711//organic anion transport;GO:0051179//localization;GO:0006811//ion transport;GO:0044765//single-organism transport;GO:1902578//single-organism local…	-	GO:0016020//membrane
KSG66_01630	amhX	ANF35194.1	767	0.0	amidohydrolase [Bacillus velezensis]	sp|P54983|AMHX_BACSU	639.8	1.9e-182	sp|P54983|AMHX_BACSU Amidohydrolase AmhX OS=Bacillus subtilis (strain 168) OX=224308 GN=amhX PE=3 SV=3	BS_amhX	634.0	2.4e-181	COG1473	Metal-dependent amidase/aminoacylase/carboxypeptidase	K14665//amhX; amidohydrolase [EC:3.5.1.-]	4.8e-213	746.5	bvm:B9C48_01650	--	-	-	-
KSG66_01635	ycgA	ABS72725.2	939	0.0	YfcC family protein [Bacillus velezensis FZB42] [Bacillus velezensis]	sp|P55908|YCGA_BACSU	767.7	7.7e-221	sp|P55908|YCGA_BACSU Uncharacterized protein YcgA OS=Bacillus subtilis (strain 168) OX=224308 GN=ycgA PE=4 SV=3	BS_ycgA	652.9	6.5e-187	COG1288	Predicted membrane protein	--	--	--	--	--	-	-	-
KSG66_01640	ycgB	AKD28430.1	327	2e-113	integral inner membrane protein [Bacillus velezensis NJN-6] [Bacillus velezensis]	sp|P55909|YCGB_BACSU	245.0	5.9e-64	sp|P55909|YCGB_BACSU Uncharacterized protein YcgB OS=Bacillus subtilis (strain 168) OX=224308 GN=ycgB PE=4 SV=2	--	--	--	--	--	--	--	--	--	--	-	-	-
KSG66_01650	ldh	ANF35199.1	654	0.0	lactate dehydrogenase [Bacillus velezensis]	sp|A7Z152|LDH_BACVZ	631.3	5.7e-180	sp|A7Z152|LDH_BACVZ L-lactate dehydrogenase OS=Bacillus velezensis (strain DSM 23117 / BGSC 10A6 / FZB42) OX=326423 GN=ldh PE=3 SV=1	BS_lctE	571.2	1.7e-162	COG0039	Malate/lactate dehydrogenases	K00016//LDH; L-lactate dehydrogenase [EC:1.1.1.27]	1.0e-179	635.6	bvm:B9C48_01670	ko01100//Metabolic pathways//Global and overview maps//Metabolism;ko01110//Biosynthesis of secondary metabolites//Global and overview maps//Metabolism;ko01120//Microbial metabolism in diverse environments//Global and overview maps//Metabolism;ko00620//Pyruvate metabolism//Carbohydrate metabolism//Metabolism;ko00270//Cysteine and methionine metabolism//Amino acid metabolism//Metabolism;ko00010//Gl…	GO:0044710//single-organism metabolic process;GO:0005975//carbohydrate metabolic process;GO:0006082//organic acid metabolic process;GO:0019752//carboxylic acid metabolic process;GO:0008152//metabolic process;GO:0044281//small molecule metabolic process;GO:0044238//primary metabolic process;GO:0009987//cellular process;GO:0032787//monocarboxylic acid metabolic process;GO:0044763//single-organism c…	GO:0003824//catalytic activity;GO:0016491//oxidoreductase activity;GO:0016614//oxidoreductase activity, acting on CH-OH group of donors;GO:0004457//lactate dehydrogenase activity	GO:0044424//intracellular part;GO:0005623//cell;GO:0044464//cell part;GO:0005622//intracellular
KSG66_01655	bmr3	ANF35200.1	1018	0.0	major facilitator transporter [Bacillus velezensis]	sp|P96712|BMR3_BACSU	825.1	4.4e-238	sp|P96712|BMR3_BACSU Multidrug resistance protein 3 OS=Bacillus subtilis (strain 168) OX=224308 GN=bmr3 PE=1 SV=1	BS_mdr	645.2	1.5e-184	COG0477	Permeases of the major facilitator superfamily	--	--	--	--	--	-	-	-
KSG66_01660	ycgE	AMQ72792.1	311	4e-107	MarR family transcriptional regulator [Bacillus amyloliquefaciens UMAF6614] [Bacillus amyloliquefaciens]	sp|O31472|YCGE_BACSU	242.3	3.6e-63	sp|O31472|YCGE_BACSU Uncharacterized HTH-type transcriptional regulator YcgE OS=Bacillus subtilis (strain 168) OX=224308 GN=ycgE PE=4 SV=2	BS_ycgE	227.3	2.8e-59	COG1846	Transcriptional regulators	--	--	--	--	--	-	-	-
KSG66_01665	ycgF	ABS72731.1	414	5e-146	amino acid transporter [Bacillus velezensis FZB42] [Bacillus velezensis]	sp|P94381|YCGF_BACSU	364.4	8.6e-100	sp|P94381|YCGF_BACSU Putative amino acid efflux protein YcgF OS=Bacillus subtilis (strain 168) OX=224308 GN=ycgF PE=3 SV=2	BS_ycgF	364.4	2.0e-100	COG1280	Putative threonine efflux protein	--	--	--	--	--	GO:1902578//single-organism localization;GO:0051179//localization;GO:0071702//organic substance transport;GO:0006810//transport;GO:0044699//single-organism process;GO:0015711//organic anion transport;GO:0006820//anion transport;GO:0051234//establishment of localization;GO:0044765//single-organism transport;GO:0006811//ion transport;GO:0046942//carboxylic acid transport;GO:0015849//organic acid tr…	-	GO:0044425//membrane part;GO:0031224//intrinsic component of membrane;GO:0016020//membrane
KSG66_01670	ycgG	SLC48912.1	521	0.0	Uncharacterized conserved protein [Mycobacteroides abscessus subsp. massiliense] [Mycobacteroides abscessus]	sp|P94382|YCGG_BACSU	444.1	1.0e-123	sp|P94382|YCGG_BACSU Uncharacterized protein YcgG OS=Bacillus subtilis (strain 168) OX=224308 GN=ycgG PE=3 SV=2	BS_yqcI	375.2	1.4e-103	COG3403	Uncharacterized conserved protein	K09190//K09190; uncharacterized protein	1.4e-152	545.0	bmp:NG74_00313	--	-	-	-
KSG66_01675	ycgH	AMQ72795.1	879	0.0	transporter [Bacillus amyloliquefaciens UMAF6614] [Bacillus amyloliquefaciens]	sp|P94383|YCGH_BACSU	734.9	5.1e-211	sp|P94383|YCGH_BACSU Uncharacterized transporter YcgH OS=Bacillus subtilis (strain 168) OX=224308 GN=ycgH PE=3 SV=3	BS_ycgH	584.3	2.6e-166	COG1113	Gamma-aminobutyrate permease and related permeases	--	--	--	--	--	-	-	-
KSG66_01680	ycgI	ABS72734.1	413	4e-146	DUF1989 domain-containing protein [Bacillus velezensis FZB42] [Bacillus velezensis]	sp|O31473|YCGI_BACSU	379.0	3.2e-104	sp|O31473|YCGI_BACSU Uncharacterized protein YcgI OS=Bacillus subtilis (strain 168) OX=224308 GN=ycgI PE=4 SV=4	BS_ycgI	209.1	1.0e-53	COG3665	Uncharacterized conserved protein	K09967//K09967; uncharacterized protein	1.0e-113	415.6	bay:RBAM_003350	--	-	-	-
KSG66_01685	nadE	AFZ89326.1	554	0.0	NAD synthetase [Bacillus velezensis AS43.3] [Bacillus velezensis]	sp|A7Z159|NADE_BACVZ	537.0	1.3e-151	sp|A7Z159|NADE_BACVZ NH(3)-dependent NAD(+) synthetase OS=Bacillus velezensis (strain DSM 23117 / BGSC 10A6 / FZB42) OX=326423 GN=nadE PE=3 SV=1	BS_nadE	487.6	2.1e-137	COG0171	NAD synthase	K01916//nadE; NAD+ synthase [EC:6.3.1.5]	8.4e-151	539.3	bamp:B938_01440	ko01100//Metabolic pathways//Global and overview maps//Metabolism;ko00760//Nicotinate and nicotinamide metabolism//Metabolism of cofactors and vitamins//Metabolism	GO:0009058//biosynthetic process;GO:0019363//pyridine nucleotide biosynthetic process;GO:0006733//oxidoreduction coenzyme metabolic process;GO:0072525//pyridine-containing compound biosynthetic process;GO:0009987//cellular process;GO:0008152//metabolic process;GO:0009108//coenzyme biosynthetic process;GO:0006139//nucleobase-containing compound metabolic process;GO:0034654//nucleobase-containing c…	GO:0097159//organic cyclic compound binding;GO:0016880//acid-ammonia (or amide) ligase activity;GO:0005488//binding;GO:0036094//small molecule binding;GO:0016874//ligase activity;GO:0016884//carbon-nitrogen ligase activity, with glutamine as amido-N-donor;GO:0001883//purine nucleoside binding;GO:0003824//catalytic activity;GO:0032549//ribonucleoside binding;GO:1901363//heterocyclic compound bindi…	-
KSG66_01690	--	ANF35207.1	186	7e-60	antimicrobial peptide, Lci [Bacillus velezensis]	sp|P82243|BLCI_BACIU	92.8	2.2e-18	sp|P82243|BLCI_BACIU Antimicrobial peptide LCI OS=Bacillus subtilis OX=1423 PE=1 SV=1	--	--	--	--	--	--	--	--	--	--	GO:0009607//response to biotic stimulus;GO:0009617//response to bacterium;GO:0043207//response to external biotic stimulus;GO:0051704//multi-organism process;GO:0051707//response to other organism;GO:0050896//response to stimulus;GO:0009605//response to external stimulus	-	-
KSG66_01695	tmrB	ANS40375.1	413	4e-146	tunicamycin resistance protein [Bacillus velezensis]	sp|P12921|TMRB_BACSU	326.6	1.9e-88	sp|P12921|TMRB_BACSU Tunicamycin resistance protein OS=Bacillus subtilis (strain 168) OX=224308 GN=tmrB PE=1 SV=4	--	--	--	--	--	--	--	--	--	--	-	-	-
KSG66_01700	asbF	ANF35209.1	545	0.0	xylose isomerase [Bacillus velezensis]	sp|Q81RQ4|ASBF_BACAN	103.6	3.4e-21	sp|Q81RQ4|ASBF_BACAN 3-dehydroshikimate dehydratase OS=Bacillus anthracis OX=1392 GN=asbF PE=1 SV=1	--	--	--	--	--	K15652//asbF; 3-dehydroshikimate dehydratase [EC:4.2.1.118]	4.8e-151	540.0	bvm:B9C48_01720	ko01100//Metabolic pathways//Global and overview maps//Metabolism;ko01110//Biosynthesis of secondary metabolites//Global and overview maps//Metabolism;ko01053//Biosynthesis of siderophore group nonribosomal peptides//Metabolism of terpenoids and polyketides//Metabolism	-	-	-
KSG66_01705	dgoT	ANF35210.1	868	0.0	D-galactonate transporter [Bacillus velezensis]	sp|P0AA77|DGOT_ECOL6	366.3	4.7e-100	sp|P0AA77|DGOT_ECOL6 D-galactonate transporter OS=Escherichia coli O6:H1 (strain CFT073 / ATCC 700928 / UPEC) OX=199310 GN=dgoT PE=3 SV=1	dgoT	366.3	1.1e-100	COG0477	Permeases of the major facilitator superfamily	K08194//dgoT; MFS transporter, ACS family, D-galactonate transporter	6.8e-235	819.3	bvm:B9C48_01725	--	-	-	-
KSG66_01710	aroK	ANF35211.1	386	5e-136	shikimate kinase [Bacillus velezensis]	sp|P37944|AROK_BACSU	353.2	1.8e-96	sp|P37944|AROK_BACSU Shikimate kinase OS=Bacillus subtilis (strain 168) OX=224308 GN=aroK PE=3 SV=2	BS_aroI	350.1	3.5e-96	COG0703	Shikimate kinase	K00891//aroK; shikimate kinase [EC:2.7.1.71]	2.6e-103	380.9	bvm:B9C48_01730	ko01100//Metabolic pathways//Global and overview maps//Metabolism;ko01110//Biosynthesis of secondary metabolites//Global and overview maps//Metabolism;ko01230//Biosynthesis of amino acids//Global and overview maps//Metabolism;ko00400//Phenylalanine, tyrosine and tryptophan biosynthesis//Amino acid metabolism//Metabolism	GO:1901576//organic substance biosynthetic process;GO:0043436//oxoacid metabolic process;GO:0071704//organic substance metabolic process;GO:0008652//cellular amino acid biosynthetic process;GO:0006807//nitrogen compound metabolic process;GO:0009987//cellular process;GO:0044238//primary metabolic process;GO:0044763//single-organism cellular process;GO:0006796//phosphate-containing compound metabol…	GO:0043167//ion binding;GO:0097367//carbohydrate derivative binding;GO:0097159//organic cyclic compound binding;GO:0016772//transferase activity, transferring phosphorus-containing groups;GO:0003824//catalytic activity;GO:0032549//ribonucleoside binding;GO:0043169//cation binding;GO:0032550//purine ribonucleoside binding;GO:0016740//transferase activity;GO:1901363//heterocyclic compound binding;G…	GO:0044424//intracellular part;GO:0044464//cell part;GO:0005622//intracellular;GO:0005623//cell
KSG66_01715	cah	ANF35212.1	655	0.0	cephalosporin C deacetylase [Bacillus velezensis]	sp|P94388|CAH_BACSU	558.9	3.6e-158	sp|P94388|CAH_BACSU Cephalosporin-C deacetylase OS=Bacillus subtilis (strain 168) OX=224308 GN=cah PE=1 SV=1	BS_cah	558.9	8.5e-159	COG3458	Acetyl esterase (deacetylase)	K01060//cah; cephalosporin-C deacetylase [EC:3.1.1.41]	8.0e-185	652.5	bvm:B9C48_01735	ko01110//Biosynthesis of secondary metabolites//Global and overview maps//Metabolism;ko00311//Penicillin and cephalosporin biosynthesis//Biosynthesis of other secondary metabolites//Metabolism	GO:0051273//beta-glucan metabolic process;GO:0044237//cellular metabolic process;GO:0044264//cellular polysaccharide metabolic process;GO:0044262//cellular carbohydrate metabolic process;GO:0044042//glucan metabolic process;GO:0008152//metabolic process;GO:0005975//carbohydrate metabolic process;GO:0005976//polysaccharide metabolic process;GO:0009987//cellular process;GO:0006073//cellular glucan …	GO:0005488//binding;GO:0046872//metal ion binding;GO:0043169//cation binding;GO:0003824//catalytic activity;GO:0019213//deacetylase activity;GO:0043167//ion binding;GO:0016788//hydrolase activity, acting on ester bonds;GO:0016787//hydrolase activity;GO:0052689//carboxylic ester hydrolase activity	GO:0044464//cell part;GO:0044424//intracellular part;GO:0005623//cell;GO:0005622//intracellular
KSG66_01720	ycgL	WP_032872784.1	523	0.0	MULTISPECIES: nucleotidyltransferase domain-containing protein [Bacillus]	sp|P94389|YCGL_BACSU	371.7	6.6e-102	sp|P94389|YCGL_BACSU Uncharacterized protein YcgL OS=Bacillus subtilis (strain 168) OX=224308 GN=ycgL PE=4 SV=1	BS_ycgL	371.7	1.6e-102	COG3541	Predicted nucleotidyltransferase	K07074//K07074; uncharacterized protein	5.7e-141	506.5	bay:RBAM_003430	--	-	-	-
KSG66_01725	putB	ABS72743.2	631	0.0	proline dehydrogenase [Bacillus velezensis FZB42] [Bacillus velezensis]	sp|P94390|PROD2_BACSU	550.1	1.6e-155	sp|P94390|PROD2_BACSU Proline dehydrogenase 2 OS=Bacillus subtilis (strain 168) OX=224308 GN=putB PE=1 SV=1	BS_ycgM	550.1	3.8e-156	COG0506	Proline dehydrogenase	K00318//PRODH; proline dehydrogenase [EC:1.5.5.2]	4.1e-170	603.6	bay:RBAM_003440	ko01100//Metabolic pathways//Global and overview maps//Metabolism;ko01110//Biosynthesis of secondary metabolites//Global and overview maps//Metabolism;ko00330//Arginine and proline metabolism//Amino acid metabolism//Metabolism	GO:0008152//metabolic process;GO:0009987//cellular process;GO:0009064//glutamine family amino acid metabolic process;GO:0019752//carboxylic acid metabolic process;GO:0006082//organic acid metabolic process;GO:1901605//alpha-amino acid metabolic process;GO:0044281//small molecule metabolic process;GO:0043436//oxoacid metabolic process;GO:0044763//single-organism cellular process;GO:0044237//cellul…	GO:0016491//oxidoreductase activity;GO:0003824//catalytic activity;GO:0016645//oxidoreductase activity, acting on the CH-NH group of donors	-
KSG66_01730	putC	EIF11869.1	1057	0.0	1-pyrroline-5-carboxylate dehydrogenase [Bacillus sp. 5B6]	sp|P94391|ROCA2_BACSU	997.3	6.5e-290	sp|P94391|ROCA2_BACSU 1-pyrroline-5-carboxylate dehydrogenase 2 OS=Bacillus subtilis (strain 168) OX=224308 GN=putC PE=2 SV=2	BS_rocA	727.2	2.9e-209	COG1012	NAD-dependent aldehyde dehydrogenases	K00294//E1.2.1.88; 1-pyrroline-5-carboxylate dehydrogenase [EC:1.2.1.88]	1.4e-292	1011.1	bay:RBAM_003450	ko01100//Metabolic pathways//Global and overview maps//Metabolism;ko00250//Alanine, aspartate and glutamate metabolism//Amino acid metabolism//Metabolism;ko00330//Arginine and proline metabolism//Amino acid metabolism//Metabolism	GO:0006536//glutamate metabolic process;GO:0044710//single-organism metabolic process;GO:0006520//cellular amino acid metabolic process;GO:0044763//single-organism cellular process;GO:1901564//organonitrogen compound metabolic process;GO:1901605//alpha-amino acid metabolic process;GO:0019752//carboxylic acid metabolic process;GO:0044699//single-organism process;GO:0006082//organic acid metabolic …	GO:0016646//oxidoreductase activity, acting on the CH-NH group of donors, NAD or NADP as acceptor;GO:0016645//oxidoreductase activity, acting on the CH-NH group of donors;GO:0016903//oxidoreductase activity, acting on the aldehyde or oxo group of donors;GO:0016491//oxidoreductase activity;GO:0003824//catalytic activity	-
KSG66_01735	putP	APQ50387.1	957	0.0	sodium/proline symporter [Bacillus amyloliquefaciens]	sp|P94392|PUTP_BACSU	841.3	5.6e-243	sp|P94392|PUTP_BACSU High-affinity proline transporter PutP OS=Bacillus subtilis (strain 168) OX=224308 GN=putP PE=1 SV=3	BS_ycgO	796.2	4.8e-230	COG0591	Na+/proline symporter	K11928//putP; sodium/proline symporter	8.8e-268	928.7	bvm:B9C48_01755	--	-	-	-
KSG66_01740	putR	ABS72746.1	838	0.0	PucR family transcriptional regulator [Bacillus velezensis FZB42] [Bacillus velezensis]	sp|P94393|PUTR_BACSU	731.9	4.0e-210	sp|P94393|PUTR_BACSU Proline-responsive transcriptional activator PutR OS=Bacillus subtilis (strain 168) OX=224308 GN=putR PE=1 SV=2	BS_ycgP	731.5	1.2e-210	COG2508	Regulator of polyketide synthase expression	K23253//putR; PucR family transcriptional regulator, proline-responsive transcriptional activator	1.7e-227	794.7	bay:RBAM_003470	--	-	-	-
KSG66_01745	RBAM_003480	ANF35219.1	689	0.0	ferredoxin--NADP reductase [Bacillus velezensis]	sp|A7Z171|FENR1_BACVZ	669.1	2.6e-191	sp|A7Z171|FENR1_BACVZ Ferredoxin--NADP reductase 1 OS=Bacillus velezensis (strain DSM 23117 / BGSC 10A6 / FZB42) OX=326423 GN=RBAM_003480 PE=3 SV=1	BS_ycgT	585.1	1.2e-166	COG0492	Thioredoxin reductase	K21567//fnr; ferredoxin/flavodoxin---NADP+ reductase [EC:1.18.1.2 1.19.1.1]	4.2e-192	676.8	bvm:B9C48_01765	--	GO:0044710//single-organism metabolic process;GO:0044699//single-organism process;GO:0008152//metabolic process	GO:0036094//small molecule binding;GO:0000166//nucleotide binding;GO:1901363//heterocyclic compound binding;GO:0016491//oxidoreductase activity;GO:0003824//catalytic activity;GO:0016730//oxidoreductase activity, acting on iron-sulfur proteins as donors;GO:0097159//organic cyclic compound binding;GO:0016731//oxidoreductase activity, acting on iron-sulfur proteins as donors, NAD or NADP as acceptor…	-
KSG66_01750	nasF	ANF35220.1	1000	0.0	uroporphyrinogen III methyltransferase / synthase [Bacillus velezensis]	sp|P42437|NASF_BACSU	745.7	3.2e-214	sp|P42437|NASF_BACSU Uroporphyrinogen-III C-methyltransferase OS=Bacillus subtilis (strain 168) OX=224308 GN=nasF PE=2 SV=1	BS_nasF_1	465.7	1.5e-130	COG0007	Uroporphyrinogen-III methylase	K13542//cobA-hemD; uroporphyrinogen III methyltransferase / synthase [EC:2.1.1.107 4.2.1.75]	3.6e-282	976.5	bvm:B9C48_01770	ko01100//Metabolic pathways//Global and overview maps//Metabolism;ko01110//Biosynthesis of secondary metabolites//Global and overview maps//Metabolism;ko01120//Microbial metabolism in diverse environments//Global and overview maps//Metabolism;ko00860//Porphyrin and chlorophyll metabolism//Metabolism of cofactors and vitamins//Metabolism	GO:0009058//biosynthetic process;GO:0006807//nitrogen compound metabolic process;GO:0008152//metabolic process;GO:0044237//cellular metabolic process;GO:0071704//organic substance metabolic process;GO:0044249//cellular biosynthetic process;GO:0006725//cellular aromatic compound metabolic process;GO:0006778//porphyrin-containing compound metabolic process;GO:0046483//heterocycle metabolic process;…	GO:0016627//oxidoreductase activity, acting on the CH-CH group of donors;GO:0016835//carbon-oxygen lyase activity;GO:0016491//oxidoreductase activity;GO:0016829//lyase activity;GO:0016740//transferase activity;GO:0003824//catalytic activity;GO:0016836//hydro-lyase activity;GO:0016741//transferase activity, transferring one-carbon groups;GO:0016628//oxidoreductase activity, acting on the CH-CH gro…	-
KSG66_01755	nasE	ANF35221.1	217	2e-71	nitrite reductase NAD(P)H small subunit [Bacillus velezensis]	sp|P42436|NASE_BACSU	212.6	2.1e-54	sp|P42436|NASE_BACSU Assimilatory nitrite reductase [NAD(P)H] small subunit OS=Bacillus subtilis (strain 168) OX=224308 GN=nasE PE=2 SV=1	BS_nasE	212.6	5.0e-55	COG2146	Ferredoxin subunits of nitrite reductase and ring-hydroxylating dioxygenases	K00363//nirD; nitrite reductase (NADH) small subunit [EC:1.7.1.15]	1.1e-56	225.3	bvm:B9C48_01775	ko01100//Metabolic pathways//Global and overview maps//Metabolism;ko01120//Microbial metabolism in diverse environments//Global and overview maps//Metabolism;ko00910//Nitrogen metabolism//Energy metabolism//Metabolism	GO:0044763//single-organism cellular process;GO:0008152//metabolic process;GO:2001057//reactive nitrogen species metabolic process;GO:0006082//organic acid metabolic process;GO:0043436//oxoacid metabolic process;GO:0006807//nitrogen compound metabolic process;GO:0009987//cellular process;GO:0071704//organic substance metabolic process;GO:0044710//single-organism metabolic process;GO:0042126//nitr…	GO:0005488//binding;GO:0051540//metal cluster binding;GO:0016491//oxidoreductase activity;GO:0043167//ion binding;GO:0003824//catalytic activity;GO:0046857//oxidoreductase activity, acting on other nitrogenous compounds as donors, with NAD or NADP as acceptor;GO:0043169//cation binding;GO:0016661//oxidoreductase activity, acting on other nitrogenous compounds as donors;GO:0051536//iron-sulfur clu…	-
KSG66_01760	nasD	ANF35222.1	1660	0.0	assimilatory nitrite reductase subunit [Bacillus velezensis]	sp|P42435|NASD_BACSU	1538.1	0.0e+00	sp|P42435|NASD_BACSU Nitrite reductase [NAD(P)H] OS=Bacillus subtilis (strain 168) OX=224308 GN=nasD PE=2 SV=1	BS_nasD	1538.1	0.0e+00	COG1251	NAD(P)H-nitrite reductase	K00362//nirB; nitrite reductase (NADH) large subunit [EC:1.7.1.15]	0	1612.4	bvm:B9C48_01780	ko01100//Metabolic pathways//Global and overview maps//Metabolism;ko01120//Microbial metabolism in diverse environments//Global and overview maps//Metabolism;ko00910//Nitrogen metabolism//Energy metabolism//Metabolism	GO:0008152//metabolic process;GO:0071704//organic substance metabolic process;GO:0043436//oxoacid metabolic process;GO:0006807//nitrogen compound metabolic process;GO:0044710//single-organism metabolic process;GO:0044237//cellular metabolic process;GO:0009987//cellular process;GO:0044281//small molecule metabolic process;GO:0006082//organic acid metabolic process;GO:0042126//nitrate metabolic pro…	GO:0051540//metal cluster binding;GO:1901363//heterocyclic compound binding;GO:0046906//tetrapyrrole binding;GO:0000166//nucleotide binding;GO:0043169//cation binding;GO:0036094//small molecule binding;GO:0003824//catalytic activity;GO:1901265//nucleoside phosphate binding;GO:0005488//binding;GO:0043167//ion binding;GO:0097159//organic cyclic compound binding;GO:0051536//iron-sulfur cluster bindi…	-
KSG66_01765	nasC	ANF35223.1	1486	0.0	nitrite reductase [Bacillus velezensis]	sp|P42434|NASC_BACSU	1291.2	0.0e+00	sp|P42434|NASC_BACSU Assimilatory nitrate reductase catalytic subunit OS=Bacillus subtilis (strain 168) OX=224308 GN=nasC PE=2 SV=3	BS_nasC	1288.5	0.0e+00	COG0243	Anaerobic dehydrogenases, typically selenocysteine-containing	K00372//nasA; assimilatory nitrate reductase catalytic subunit [EC:1.7.99.-]	0	1442.6	bvm:B9C48_01785	ko01100//Metabolic pathways//Global and overview maps//Metabolism;ko01120//Microbial metabolism in diverse environments//Global and overview maps//Metabolism;ko00910//Nitrogen metabolism//Energy metabolism//Metabolism	-	-	-
KSG66_01770	nasB	ANF35224.1	1615	0.0	nitrite reductase [Bacillus velezensis]	sp|P42433|NASB_BACSU	1102.8	0.0e+00	sp|P42433|NASB_BACSU Assimilatory nitrate reductase electron transfer subunit OS=Bacillus subtilis (strain 168) OX=224308 GN=nasB PE=2 SV=2	BS_nasB	1091.6	0.0e+00	COG1251	NAD(P)H-nitrite reductase	K00362//nirB; nitrite reductase (NADH) large subunit [EC:1.7.1.15]	0	1566.6	bvm:B9C48_01790	ko01100//Metabolic pathways//Global and overview maps//Metabolism;ko01120//Microbial metabolism in diverse environments//Global and overview maps//Metabolism;ko00910//Nitrogen metabolism//Energy metabolism//Metabolism	-	-	-
KSG66_01775	nasA	ANF35225.1	791	0.0	major facilitator transporter [Bacillus velezensis]	sp|P42432|NASA_BACSU	717.6	7.7e-206	sp|P42432|NASA_BACSU Nitrate transporter OS=Bacillus subtilis (strain 168) OX=224308 GN=nasA PE=2 SV=2	BS_nasA	543.9	3.6e-154	COG2223	Nitrate/nitrite transporter	K02575//NRT; MFS transporter, NNP family, nitrate/nitrite transporter	3.8e-224	783.5	bvm:B9C48_01795	ko00910//Nitrogen metabolism//Energy metabolism//Metabolism	-	-	-
KSG66_01780	yciC	ANF35226.1	824	0.0	cobalamin synthesis protein CobW [Bacillus velezensis]	sp|P94400|YCIC_BACSU	669.8	1.8e-191	sp|P94400|YCIC_BACSU Putative metal chaperone YciC OS=Bacillus subtilis (strain 168) OX=224308 GN=yciC PE=2 SV=1	BS_yciC	669.8	4.3e-192	COG0523	Putative GTPases (G3E family)	--	--	--	--	--	-	GO:0001882//nucleoside binding;GO:0005488//binding;GO:0032550//purine ribonucleoside binding;GO:0097159//organic cyclic compound binding;GO:0001883//purine nucleoside binding;GO:0097367//carbohydrate derivative binding;GO:0032549//ribonucleoside binding;GO:1901363//heterocyclic compound binding;GO:0036094//small molecule binding	-
KSG66_01785	adhB	ANF35227.1	784	0.0	alcohol dehydrogenase [Bacillus velezensis]	sp|O06012|ADHB_BACSU	437.2	1.9e-121	sp|O06012|ADHB_BACSU Uncharacterized zinc-type alcohol dehydrogenase-like protein AdhB OS=Bacillus subtilis (strain 168) OX=224308 GN=adhB PE=3 SV=2	BH1829	468.4	1.8e-131	COG1063	Threonine dehydrogenase and related Zn-dependent dehydrogenases	K00121//frmA; S-(hydroxymethyl)glutathione dehydrogenase / alcohol dehydrogenase [EC:1.1.1.284 1.1.1.1]	5.2e-223	779.6	bvm:B9C48_01805	ko01100//Metabolic pathways//Global and overview maps//Metabolism;ko01110//Biosynthesis of secondary metabolites//Global and overview maps//Metabolism;ko01120//Microbial metabolism in diverse environments//Global and overview maps//Metabolism;ko01200//Carbon metabolism//Global and overview maps//Metabolism;ko00010//Glycolysis / Gluconeogenesis//Carbohydrate metabolism//Metabolism;ko00680//Methane…	-	-	-
KSG66_01790	yckC	AKD28457.1	287	5e-98	integral inner membrane protein [Bacillus velezensis NJN-6] [Bacillus velezensis]	sp|P42401|YCKC_BACSU	204.5	7.9e-52	sp|P42401|YCKC_BACSU Uncharacterized protein YckC OS=Bacillus subtilis (strain 168) OX=224308 GN=yckC PE=4 SV=2	BS_yckC	204.5	1.8e-52	COG1714	Predicted membrane protein/domain	--	--	--	--	--	-	-	GO:0031224//intrinsic component of membrane;GO:0044425//membrane part;GO:0016020//membrane
KSG66_01795	yckD	WP_032872805.1	218	9e-72	MULTISPECIES: YckD family protein [Bacillus]	sp|P42402|YCKD_BACSU	115.5	3.6e-25	sp|P42402|YCKD_BACSU Uncharacterized protein YckD OS=Bacillus subtilis (strain 168) OX=224308 GN=yckD PE=3 SV=1	--	--	--	--	--	--	--	--	--	--	-	-	-
KSG66_01800	bglC	QID48929.1	132	5e-39	family 1 glycosylhydrolase [Bacillus sp. LUNF1]	sp|P42403|BGLC_BACSU	64.7	4.3e-10	sp|P42403|BGLC_BACSU Aryl-phospho-beta-D-glucosidase BglC OS=Bacillus subtilis (strain 168) OX=224308 GN=bglC PE=1 SV=1	BS_yckE	64.7	1.0e-10	COG2723	Beta-glucosidase/6-phospho-beta-glucosidase/beta-galactosidase	K01223//E3.2.1.86B; 6-phospho-beta-glucosidase [EC:3.2.1.86]	2.9e-14	83.6	bay:RBAM_003590	ko00010//Glycolysis / Gluconeogenesis//Carbohydrate metabolism//Metabolism;ko00500//Starch and sucrose metabolism//Carbohydrate metabolism//Metabolism	GO:0008152//metabolic process	GO:0016798//hydrolase activity, acting on glycosyl bonds;GO:0003824//catalytic activity;GO:0016787//hydrolase activity	-
KSG66_01810	nin	ANF35231.1	273	5e-93	peptidase S24 [Bacillus velezensis]	sp|P12669|NIN_BACSU	213.8	1.2e-54	sp|P12669|NIN_BACSU DNA-entry nuclease inhibitor OS=Bacillus subtilis (strain 168) OX=224308 GN=nin PE=1 SV=1	--	--	--	--	--	--	--	--	--	--	GO:0051704//multi-organism process;GO:0009294//DNA mediated transformation;GO:0044764//multi-organism cellular process;GO:0009987//cellular process;GO:0009292//genetic transfer	-	-
KSG66_01815	nucA	ABS72760.1	301	1e-103	sporulation protein [Bacillus velezensis FZB42] [Bacillus velezensis]	sp|P12667|NUCA_BACSU	203.4	1.8e-51	sp|P12667|NUCA_BACSU DNA-entry nuclease OS=Bacillus subtilis (strain 168) OX=224308 GN=nucA PE=4 SV=2	--	--	--	--	--	--	--	--	--	--	GO:0043170//macromolecule metabolic process;GO:0006807//nitrogen compound metabolic process;GO:0071704//organic substance metabolic process;GO:0051704//multi-organism process;GO:0006139//nucleobase-containing compound metabolic process;GO:1901360//organic cyclic compound metabolic process;GO:0044238//primary metabolic process;GO:0048646//anatomical structure formation involved in morphogenesis;GO…	GO:0003824//catalytic activity;GO:0016787//hydrolase activity;GO:0016788//hydrolase activity, acting on ester bonds	GO:0044425//membrane part;GO:0016020//membrane;GO:0031224//intrinsic component of membrane
KSG66_01820	hxlB	ANF35233.1	372	2e-130	3-hexulose-6-phosphate isomerase [Bacillus velezensis]	sp|P42404|PHI_BACSU	269.6	2.6e-71	sp|P42404|PHI_BACSU 3-hexulose-6-phosphate isomerase OS=Bacillus subtilis (strain 168) OX=224308 GN=hxlB PE=1 SV=1	BS_yckF	269.6	6.0e-72	COG0794	Predicted sugar phosphate isomerase involved in capsule formation	K08094//hxlB; 6-phospho-3-hexuloisomerase [EC:5.3.1.27]	1.7e-94	351.7	bvm:B9C48_01840	ko01100//Metabolic pathways//Global and overview maps//Metabolism;ko01120//Microbial metabolism in diverse environments//Global and overview maps//Metabolism;ko01230//Biosynthesis of amino acids//Global and overview maps//Metabolism;ko01200//Carbon metabolism//Global and overview maps//Metabolism;ko00030//Pentose phosphate pathway//Carbohydrate metabolism//Metabolism;ko00680//Methane metabolism//…	GO:0044763//single-organism cellular process;GO:0044710//single-organism metabolic process;GO:0044281//small molecule metabolic process;GO:0050896//response to stimulus;GO:0071704//organic substance metabolic process;GO:0046292//formaldehyde metabolic process;GO:0009987//cellular process;GO:0019649//formaldehyde assimilation;GO:0008152//metabolic process;GO:0006081//cellular aldehyde metabolic pr…	GO:0005488//binding;GO:0003824//catalytic activity	-
KSG66_01825	hxlA	AHZ14351.1	412	1e-145	HxlA [Bacillus velezensis SQR9] [Bacillus velezensis]	sp|P42405|HPS_BACSU	349.0	3.8e-95	sp|P42405|HPS_BACSU 3-hexulose-6-phosphate synthase OS=Bacillus subtilis (strain 168) OX=224308 GN=hxlA PE=1 SV=2	BS_hxlA	349.0	8.9e-96	COG0269	3-hexulose-6-phosphate synthase and related proteins	K08093//hxlA; 3-hexulose-6-phosphate synthase [EC:4.1.2.43]	3.1e-108	397.5	bya:BANAU_0305	ko01100//Metabolic pathways//Global and overview maps//Metabolism;ko01120//Microbial metabolism in diverse environments//Global and overview maps//Metabolism;ko01230//Biosynthesis of amino acids//Global and overview maps//Metabolism;ko01200//Carbon metabolism//Global and overview maps//Metabolism;ko00030//Pentose phosphate pathway//Carbohydrate metabolism//Metabolism;ko00680//Methane metabolism//…	GO:1901360//organic cyclic compound metabolic process;GO:0044710//single-organism metabolic process;GO:0009058//biosynthetic process;GO:0071704//organic substance metabolic process;GO:0006807//nitrogen compound metabolic process;GO:1901566//organonitrogen compound biosynthetic process;GO:0006206//pyrimidine nucleobase metabolic process;GO:0046112//nucleobase biosynthetic process;GO:0019649//forma…	GO:0016829//lyase activity;GO:0003824//catalytic activity;GO:0016831//carboxy-lyase activity;GO:0016830//carbon-carbon lyase activity;GO:0016832//aldehyde-lyase activity	-
KSG66_01830	hxlR	AHK47961.1	248	2e-83	HxlR family transcriptional regulator [Bacillus velezensis TrigoCor1448] [Bacillus velezensis]	sp|P42406|HXLR_BACSU	219.9	1.5e-56	sp|P42406|HXLR_BACSU HTH-type transcriptional activator HxlR OS=Bacillus subtilis (strain 168) OX=224308 GN=hxlR PE=1 SV=3	BS_yckH	217.6	1.8e-56	COG1733	Predicted transcriptional regulators	--	--	--	--	--	-	-	-
KSG66_01840	srfAB	ANF35239.1	7420	0.0	peptide synthetase [Bacillus velezensis]	sp|Q04747|SRFAB_BACSU	5618.1	0.0e+00	sp|Q04747|SRFAB_BACSU Surfactin synthase subunit 2 OS=Bacillus subtilis (strain 168) OX=224308 GN=srfAB PE=1 SV=3	BS_ppsA_2	1044.6	5.8e-304	COG1020	Non-ribosomal peptide synthetase modules and related proteins	K15655//srfAB; surfactin family lipopeptide synthetase B	0	7123.1	bvm:B9C48_01865	ko02024//Quorum sensing//Cellular community - prokaryotes//Cellular Processes;ko01054//Nonribosomal peptide structures//Metabolism of terpenoids and polyketides//Metabolism	-	-	-
KSG66_01845	srfAC	ANF35240.1	2659	0.0	peptide synthetase [Bacillus velezensis]	sp|Q08787|SRFAC_BACSU	2258.8	0.0e+00	sp|Q08787|SRFAC_BACSU Surfactin synthase subunit 3 OS=Bacillus subtilis (strain 168) OX=224308 GN=srfAC PE=1 SV=2	all2643	610.5	9.9e-174	COG1020	Non-ribosomal peptide synthetase modules and related proteins	K15656//srfAC; surfactin family lipopeptide synthetase C	0	2556.6	bvm:B9C48_01870	ko02024//Quorum sensing//Cellular community - prokaryotes//Cellular Processes;ko01054//Nonribosomal peptide structures//Metabolism of terpenoids and polyketides//Metabolism	-	-	-
KSG66_01850	srfAD	AJK64126.1	507	0.0	surfactin synthetase D [Bacillus amyloliquefaciens KHG19] [Bacillus amyloliquefaciens]	sp|Q08788|SRFAD_BACSU	401.7	5.7e-111	sp|Q08788|SRFAD_BACSU Surfactin synthase thioesterase subunit OS=Bacillus subtilis (strain 168) OX=224308 GN=srfAD PE=1 SV=3	BS_srfAD	401.7	1.3e-111	COG3208	Predicted thioesterase involved in non-ribosomal peptide biosynthesis	K15657//srfATE; external thioesterase TEII	7.1e-141	506.1	bvm:B9C48_01875	ko02024//Quorum sensing//Cellular community - prokaryotes//Cellular Processes	GO:0048856//anatomical structure development;GO:0009653//anatomical structure morphogenesis;GO:0032502//developmental process;GO:0044237//cellular metabolic process;GO:0048646//anatomical structure formation involved in morphogenesis;GO:0008152//metabolic process;GO:0009987//cellular process;GO:0017144//drug metabolic process;GO:0016999//antibiotic metabolic process	GO:0003824//catalytic activity;GO:0016787//hydrolase activity	-
KSG66_01855	aspC	WP_032872843.1	905	0.0	MULTISPECIES: aminotransferase class I/II-fold pyridoxal phosphate-dependent enzyme [Bacillus]	sp|O58489|AAT_PYRHO	53.5	6.8e-06	sp|O58489|AAT_PYRHO Aspartate aminotransferase OS=Pyrococcus horikoshii (strain ATCC 700860 / DSM 12428 / JCM 9974 / NBRC 100139 / OT-3) OX=70601 GN=aspC PE=3 SV=1	SA1749	394.0	5.0e-109	COG0436	Aspartate/tyrosine/aromatic aminotransferase	--	--	--	--	--	-	-	-
KSG66_01860	lpa-14	CDG28322.1	466	3e-166	Sfp/4'-phosphopantetheinyl transferase [Bacillus velezensis UCMB5033] [Bacillus velezensis]	sp|P39144|LP14_BACIU	470.7	9.2e-132	sp|P39144|LP14_BACIU 4'-phosphopantetheinyl transferase OS=Bacillus subtilis OX=1423 GN=lpa-14 PE=3 SV=1	BS_sfpm	351.7	1.5e-96	COG2091	Phosphopantetheinyl transferase	K06133//LYS5; 4'-phosphopantetheinyl transferase [EC:2.7.8.-]	4.7e-131	473.4	bama:RBAU_0347	ko00770//Pantothenate and CoA biosynthesis//Metabolism of cofactors and vitamins//Metabolism	GO:0071704//organic substance metabolic process;GO:0016999//antibiotic metabolic process;GO:0065007//biological regulation;GO:0044238//primary metabolic process;GO:0048518//positive regulation of biological process;GO:0006631//fatty acid metabolic process;GO:0043170//macromolecule metabolic process;GO:0009987//cellular process;GO:0008152//metabolic process;GO:0032787//monocarboxylic acid metaboli…	GO:0016772//transferase activity, transferring phosphorus-containing groups;GO:0016740//transferase activity;GO:0016780//phosphotransferase activity, for other substituted phosphate groups;GO:0043169//cation binding;GO:0003824//catalytic activity;GO:0046872//metal ion binding;GO:0005488//binding;GO:0043167//ion binding	-
KSG66_01865	yczE	AHK47970.1	414	4e-146	membrane protein [Bacillus velezensis TrigoCor1448] [Bacillus velezensis]	sp|O34927|YCZE_BACSU	317.0	1.6e-85	sp|O34927|YCZE_BACSU Uncharacterized membrane protein YczE OS=Bacillus subtilis (strain 168) OX=224308 GN=yczE PE=4 SV=2	BS_yczE	316.2	6.3e-86	COG2364	Predicted membrane protein	K07149//K07149; uncharacterized protein	1.3e-111	408.7	bamt:AJ82_02055	--	-	-	-
KSG66_01870	tcyC	AHZ14361.1	499	9e-179	polar amino acid transport system ATP-binding protein [Bacillus velezensis SQR9] [Bacillus velezensis]	sp|P39456|TCYC_BACSU	466.5	1.9e-130	sp|P39456|TCYC_BACSU L-cystine import ATP-binding protein TcyC OS=Bacillus subtilis (strain 168) OX=224308 GN=tcyC PE=1 SV=4	BS_yckI	463.4	3.8e-130	COG1126	ABC-type polar amino acid transport system, ATPase component	K10010//tcyC; L-cystine transport system ATP-binding protein [EC:7.4.2.1]	5.0e-134	483.4	bamy:V529_03350	ko02010//ABC transporters//Membrane transport//Environmental Information Processing	-	-	-
KSG66_01875	tcyB	AHZ14362.1	466	4e-166	cystine ABC transporter permease [Bacillus velezensis SQR9] [Bacillus velezensis]	sp|P42200|TCYB_BACSU	415.6	3.7e-115	sp|P42200|TCYB_BACSU L-cystine transport system permease protein TcyB OS=Bacillus subtilis (strain 168) OX=224308 GN=tcyB PE=1 SV=1	BS_yckJ	415.6	8.6e-116	COG0765	ABC-type amino acid transport system, permease component	K10009//tcyB; L-cystine transport system permease protein	8.4e-123	446.0	bamy:V529_03360	ko02010//ABC transporters//Membrane transport//Environmental Information Processing	GO:0046942//carboxylic acid transport;GO:0015849//organic acid transport;GO:0071702//organic substance transport;GO:0044699//single-organism process;GO:1902578//single-organism localization;GO:0044765//single-organism transport;GO:0006811//ion transport;GO:0051234//establishment of localization;GO:0006820//anion transport;GO:0051179//localization;GO:0015711//organic anion transport;GO:0006810//tr…	-	GO:0044425//membrane part;GO:0031224//intrinsic component of membrane;GO:0016020//membrane
KSG66_01885	bsdA	ANF35250.1	596	0.0	LysR family transcriptional regulator [Bacillus velezensis]	sp|P94403|BSDA_BACSU	467.2	1.3e-130	sp|P94403|BSDA_BACSU HTH-type transcriptional regulator BsdA OS=Bacillus subtilis (strain 168) OX=224308 GN=bsdA PE=3 SV=1	BS_yclA	467.2	3.1e-131	COG0583	Transcriptional regulator	K21755//bsdA; LysR family transcriptional regulator, salicylic acid-responsive activator of bsdBCD	4.0e-159	567.0	bvm:B9C48_01910	--	-	-	-
KSG66_01890	bsdB	AVM09819.1	422	1e-149	UbiX family flavin prenyltransferase [Bacillus velezensis]	sp|P94404|PADL_BACSU	349.0	3.7e-95	sp|P94404|PADL_BACSU Probable UbiX-like flavin prenyltransferase OS=Bacillus subtilis (strain 168) OX=224308 GN=bsdB PE=1 SV=1	BS_yclB	349.0	8.6e-96	COG0163	3-polyprenyl-4-hydroxybenzoate decarboxylase	K03186//ubiX; flavin prenyltransferase [EC:2.5.1.129]	3.5e-109	400.6	baq:BACAU_0316	ko01100//Metabolic pathways//Global and overview maps//Metabolism;ko01110//Biosynthesis of secondary metabolites//Global and overview maps//Metabolism;ko01120//Microbial metabolism in diverse environments//Global and overview maps//Metabolism;ko00130//Ubiquinone and other terpenoid-quinone biosynthesis//Metabolism of cofactors and vitamins//Metabolism;ko01220//Degradation of aromatic compounds//G…	-	-	-
KSG66_01895	bsdC	ANF35252.1	984	0.0	phenolic acid decarboxylase subunit C [Bacillus velezensis]	sp|P94405|YCLC_BACSU	958.7	2.3e-278	sp|P94405|YCLC_BACSU Phenolic acid decarboxylase OS=Bacillus subtilis (strain 168) OX=224308 GN=bsdC PE=1 SV=1	BS_yclC	958.7	5.5e-279	COG0043	3-polyprenyl-4-hydroxybenzoate decarboxylase and related decarboxylases	K01612//bsdC; vanillate/4-hydroxybenzoate decarboxylase subunit C [EC:4.1.1.- 4.1.1.61]	6.5e-284	982.2	bvm:B9C48_01920	ko01120//Microbial metabolism in diverse environments//Global and overview maps//Metabolism;ko01220//Degradation of aromatic compounds//Global and overview maps//Metabolism;ko00627//Aminobenzoate degradation//Xenobiotics biodegradation and metabolism//Metabolism	-	-	-
KSG66_01900	bsdD	CCP20403.1	156	3e-48	phenolic acid decarboxylase subunit BsdD [Bacillus velezensis UCMB5036] [Bacillus velezensis]	sp|C0H3U9|BSDD_BACSU	143.3	1.1e-33	sp|C0H3U9|BSDD_BACSU Protein BsdD OS=Bacillus subtilis (strain 168) OX=224308 GN=bsdD PE=1 SV=1	--	--	--	--	--	K21759//bsdD; vanillate/4-hydroxybenzoate decarboxylase subunit D [EC:4.1.1.- 4.1.1.61]	3.5e-38	163.3	bamp:B938_01675	ko01120//Microbial metabolism in diverse environments//Global and overview maps//Metabolism;ko01220//Degradation of aromatic compounds//Global and overview maps//Metabolism;ko00627//Aminobenzoate degradation//Xenobiotics biodegradation and metabolism//Metabolism	GO:0008152//metabolic process;GO:0044237//cellular metabolic process;GO:0006725//cellular aromatic compound metabolic process;GO:0009987//cellular process	GO:0016831//carboxy-lyase activity;GO:0016830//carbon-carbon lyase activity;GO:0003824//catalytic activity;GO:0016829//lyase activity	-
KSG66_01905	yclD	ANF35254.1	314	2e-108	yclD2 [Bacillus velezensis]	sp|C0SPB5|YCLD_BACSU	202.2	4.1e-51	sp|C0SPB5|YCLD_BACSU Uncharacterized protein YclD OS=Bacillus subtilis (strain 168) OX=224308 GN=yclD PE=4 SV=1	--	--	--	--	--	--	--	--	--	--	-	-	-
KSG66_01910	yclF	AHZ14369.1	978	0.0	Di-/tripeptide transporter [Bacillus velezensis SQR9] [Bacillus velezensis]	sp|P94408|YCLF_BACSU	798.5	4.2e-230	sp|P94408|YCLF_BACSU Uncharacterized transporter YclF OS=Bacillus subtilis (strain 168) OX=224308 GN=yclF PE=3 SV=2	BS_yclF	798.5	9.9e-231	COG3104	Dipeptide/tripeptide permease	K03305//TC.POT; proton-dependent oligopeptide transporter, POT family	1.5e-270	937.9	bamy:V529_03430	--	-	-	-
KSG66_01915	yclG	ARZ56675.1	1168	0.0	SPBc2 prophage-derived protein YorA [Bacillus velezensis]	sp|P94409|YCLG_BACSU	688.7	5.5e-197	sp|P94409|YCLG_BACSU Uncharacterized protein YclG OS=Bacillus subtilis (strain 168) OX=224308 GN=yclG PE=4 SV=1	--	--	--	--	--	--	--	--	--	--	-	-	-
KSG66_01920	--	SLB98689.1	115	2e-32	Uncharacterised protein [Mycobacteroides abscessus subsp. massiliense] [Mycobacteroides abscessus]	--	--	--	--	--	--	--	--	--	--	--	--	--	--	-	-	-
KSG66_01925	gerKA	ANF35258.1	1110	0.0	spore germination protein KA [Bacillus velezensis]	sp|P49939|GERKA_BACSU	719.5	2.8e-206	sp|P49939|GERKA_BACSU Spore germination protein KA OS=Bacillus subtilis (strain 168) OX=224308 GN=gerKA PE=3 SV=2	--	--	--	--	--	K06295//gerKA; spore germination protein KA	1.2e-286	991.5	bvm:B9C48_01950	--	GO:0032502//developmental process	-	GO:0044425//membrane part;GO:0016020//membrane;GO:0031224//intrinsic component of membrane
KSG66_01930	gerKC	ANF35259.1	843	0.0	spore germination protein KC [Bacillus velezensis]	sp|P49941|GERKC_BACSU	583.9	1.4e-165	sp|P49941|GERKC_BACSU Spore germination protein KC OS=Bacillus subtilis (strain 168) OX=224308 GN=gerKC PE=3 SV=1	--	--	--	--	--	K06297//gerKC; spore germination protein KC	3.0e-237	827.0	bvm:B9C48_01955	--	GO:0032502//developmental process	-	-
KSG66_01935	gerKB	AHZ14374.1	738	0.0	GerKB [Bacillus velezensis SQR9] [Bacillus velezensis]	sp|P49940|GERKB_BACSU	513.1	2.7e-144	sp|P49940|GERKB_BACSU Spore germination protein KB OS=Bacillus subtilis (strain 168) OX=224308 GN=gerKB PE=3 SV=1	--	--	--	--	--	K06296//gerKB; spore germination protein KB	2.4e-196	691.0	bamy:V529_03480	--	GO:0032502//developmental process;GO:0051179//localization;GO:0051234//establishment of localization	-	GO:0016020//membrane;GO:0031224//intrinsic component of membrane;GO:0044425//membrane part
KSG66_01940	scmK	ABS72789.2	914	0.0	LLM class flavin-dependent oxidoreductase [Bacillus velezensis FZB42] [Bacillus velezensis]	sp|P54950|SCMK_BACSU	829.3	2.0e-239	sp|P54950|SCMK_BACSU N-acetyl-S-(2-succino)cysteine monooxygenase OS=Bacillus subtilis (strain 168) OX=224308 GN=scmK PE=3 SV=1	SMb21691	483.8	4.8e-136	COG2141	Coenzyme F420-dependent N5,N10-methylene tetrahydromethanopterin reductase and related flavin-dependent oxidoreductases	--	--	--	--	--	GO:0044710//single-organism metabolic process;GO:0008152//metabolic process;GO:0044699//single-organism process	GO:0003824//catalytic activity;GO:0016491//oxidoreductase activity	-
KSG66_01945	scmL	ABS72790.1	337	4e-117	GNAT family N-acetyltransferase [Bacillus velezensis FZB42] [Bacillus velezensis]	sp|P54951|SCML_BACSU	283.5	1.5e-75	sp|P54951|SCML_BACSU S-(2-succino)cysteine N-acetyltransferase OS=Bacillus subtilis (strain 168) OX=224308 GN=scmL PE=1 SV=2	--	--	--	--	--	K00680//ytmI; uncharacterized N-acetyltransferase [EC:2.3.1.-]	2.4e-92	344.4	bay:RBAM_003910	--	-	-	-
KSG66_01950	yxeM	ANF35263.1	532	0.0	ABC transporter substrate-binding protein [Bacillus velezensis]	sp|P54952|YXEM_BACSU	459.9	1.9e-128	sp|P54952|YXEM_BACSU Probable amino-acid-binding protein YxeM OS=Bacillus subtilis (strain 168) OX=224308 GN=yxeM PE=1 SV=1	BS_yxeM	459.9	4.5e-129	COG0834	ABC-type amino acid transport/signal transduction systems, periplasmic component/domain	--	--	--	--	--	GO:0044699//single-organism process;GO:0015711//organic anion transport;GO:0006811//ion transport;GO:0006810//transport;GO:0051179//localization;GO:0015849//organic acid transport;GO:0046942//carboxylic acid transport;GO:0006820//anion transport;GO:0071702//organic substance transport;GO:1902578//single-organism localization;GO:0044765//single-organism transport;GO:0051234//establishment of local…	-	GO:0016020//membrane
KSG66_01955	yxeN	ABS72792.1	451	2e-160	amino acid ABC transporter permease [Bacillus velezensis FZB42] [Bacillus velezensis]	sp|P54953|YXEN_BACSU	359.8	2.3e-98	sp|P54953|YXEN_BACSU Probable amino-acid permease protein YxeN OS=Bacillus subtilis (strain 168) OX=224308 GN=yxeN PE=1 SV=1	VC0009	199.5	9.3e-51	COG0765	ABC-type amino acid transport system, permease component	--	--	--	--	--	GO:0015711//organic anion transport;GO:0051234//establishment of localization;GO:1902578//single-organism localization;GO:0006811//ion transport;GO:0044699//single-organism process;GO:0071702//organic substance transport;GO:0046942//carboxylic acid transport;GO:0044765//single-organism transport;GO:0051179//localization;GO:0015849//organic acid transport;GO:0006810//transport;GO:0006820//anion tr…	-	GO:0044425//membrane part;GO:0031224//intrinsic component of membrane;GO:0016020//membrane
KSG66_01960	yxeO	ANF35265.1	507	0.0	arginine ABC transporter ATP-binding protein [Bacillus velezensis]	sp|P54954|YXEO_BACSU	422.9	2.4e-117	sp|P54954|YXEO_BACSU Probable amino-acid import ATP-binding protein YxeO OS=Bacillus subtilis (strain 168) OX=224308 GN=yxeO PE=1 SV=1	BS_yxeO	422.9	5.7e-118	COG1126	ABC-type polar amino acid transport system, ATPase component	--	--	--	--	--	GO:0015849//organic acid transport;GO:0044699//single-organism process;GO:0006810//transport;GO:0071702//organic substance transport;GO:0006820//anion transport;GO:0051179//localization;GO:1902578//single-organism localization;GO:0046942//carboxylic acid transport;GO:0015711//organic anion transport;GO:0044765//single-organism transport;GO:0006811//ion transport;GO:0051234//establishment of local…	GO:0032549//ribonucleoside binding;GO:1901363//heterocyclic compound binding;GO:0097159//organic cyclic compound binding;GO:0032550//purine ribonucleoside binding;GO:0097367//carbohydrate derivative binding;GO:0017111//nucleoside-triphosphatase activity;GO:0036094//small molecule binding;GO:0001883//purine nucleoside binding;GO:0016462//pyrophosphatase activity;GO:0016818//hydrolase activity, act…	GO:0016020//membrane
KSG66_01965	scmP	ANF35266.1	787	0.0	hydrolase [Bacillus velezensis]	sp|P54955|SCMP_BACSU	614.8	6.7e-175	sp|P54955|SCMP_BACSU N-acetylcysteine deacetylase OS=Bacillus subtilis (strain 168) OX=224308 GN=scmP PE=1 SV=2	BS_yxeP	610.1	3.9e-174	COG1473	Metal-dependent amidase/aminoacylase/carboxypeptidase	K21613//scmP; N-acetylcysteine deacetylase [EC:3.5.1.-]	1.1e-220	771.9	bvm:B9C48_01990	--	-	-	-
KSG66_01970	yxeQ	WP_032872872.1	912	0.0	MULTISPECIES: MmgE/PrpD family protein [Bacillus]	sp|P54956|YXEQ_BACSU	604.7	8.1e-172	sp|P54956|YXEQ_BACSU Uncharacterized protein YxeQ OS=Bacillus subtilis (strain 168) OX=224308 GN=yxeQ PE=3 SV=2	BS_yxeQ	602.1	1.2e-171	COG2079	Uncharacterized protein involved in propionate catabolism	--	--	--	--	--	-	-	-
KSG66_01975	yclH	ANF35268.1	470	7e-168	multidrug ABC transporter ATP-binding protein [Bacillus velezensis]	sp|P94411|YCLH_BACSU	389.4	2.7e-107	sp|P94411|YCLH_BACSU Uncharacterized ABC transporter ATP-binding protein YclH OS=Bacillus subtilis (strain 168) OX=224308 GN=yclH PE=3 SV=1	BS_yclH	389.4	6.4e-108	COG1136	ABC-type antimicrobial peptide transport system, ATPase component	--	--	--	--	--	GO:0051179//localization;GO:0051234//establishment of localization	GO:0016817//hydrolase activity, acting on acid anhydrides;GO:0001883//purine nucleoside binding;GO:0032550//purine ribonucleoside binding;GO:0017111//nucleoside-triphosphatase activity;GO:0001882//nucleoside binding;GO:0005488//binding;GO:0016818//hydrolase activity, acting on acid anhydrides, in phosphorus-containing anhydrides;GO:1901363//heterocyclic compound binding;GO:0036094//small molecule…	-
KSG66_01980	yclI	ANF35269.1	959	0.0	macrolide ABC transporter permease [Bacillus velezensis]	sp|P94412|YCLI_BACSU	547.0	2.1e-154	sp|P94412|YCLI_BACSU Uncharacterized ABC transporter permease YclI OS=Bacillus subtilis (strain 168) OX=224308 GN=yclI PE=3 SV=2	BS_yclI	548.5	1.7e-155	COG0577	ABC-type antimicrobial peptide transport system, permease component	--	--	--	--	--	-	-	-
KSG66_01985	yclJ	ANF35271.1	469	2e-167	LuxR family transcriptional regulator [Bacillus velezensis]	sp|P94413|YCLJ_BACSU	430.3	1.4e-119	sp|P94413|YCLJ_BACSU Uncharacterized transcriptional regulatory protein YclJ OS=Bacillus subtilis (strain 168) OX=224308 GN=yclJ PE=3 SV=1	BS_yclJ	430.3	3.3e-120	COG0745	Response regulators consisting of a CheY-like receiver domain and a winged-helix DNA-binding domain	K02483//K02483; two-component system, OmpR family, response regulator	3.2e-127	460.7	bvm:B9C48_02010	--	GO:0009059//macromolecule biosynthetic process;GO:0044237//cellular metabolic process;GO:0008152//metabolic process;GO:0009987//cellular process;GO:0009058//biosynthetic process;GO:1901576//organic substance biosynthetic process;GO:0044260//cellular macromolecule metabolic process;GO:0065007//biological regulation;GO:0060255//regulation of macromolecule metabolic process;GO:0050789//regulation of…	GO:0005488//binding;GO:0003676//nucleic acid binding;GO:0097159//organic cyclic compound binding;GO:1901363//heterocyclic compound binding	GO:0005622//intracellular;GO:0005623//cell;GO:0044464//cell part;GO:0044424//intracellular part
KSG66_01990	yclK	QID48963.1	974	0.0	HAMP domain-containing histidine kinase [Bacillus sp. LUNF1]	sp|P94414|YCLK_BACSU	705.7	3.6e-202	sp|P94414|YCLK_BACSU Sensor histidine kinase YclK OS=Bacillus subtilis (strain 168) OX=224308 GN=yclK PE=3 SV=1	lin1543	414.1	5.1e-115	COG0642	Signal transduction histidine kinase	--	--	--	--	--	GO:0071704//organic substance metabolic process;GO:0050789//regulation of biological process;GO:0023052//signaling;GO:0050794//regulation of cellular process;GO:0036211//protein modification process;GO:0044763//single-organism cellular process;GO:0044699//single-organism process;GO:0050896//response to stimulus;GO:0043412//macromolecule modification;GO:0065007//biological regulation;GO:0019538//p…	GO:0032550//purine ribonucleoside binding;GO:0016772//transferase activity, transferring phosphorus-containing groups;GO:0032549//ribonucleoside binding;GO:0004672//protein kinase activity;GO:0016773//phosphotransferase activity, alcohol group as acceptor;GO:0097367//carbohydrate derivative binding;GO:0060089//molecular transducer activity;GO:1901363//heterocyclic compound binding;GO:0001883//pur…	GO:0031224//intrinsic component of membrane;GO:0016020//membrane;GO:0044425//membrane part
KSG66_01995	rapC	AFZ89391.1	784	0.0	response regulator aspartate phosphatase C [Bacillus velezensis AS43.3] [Bacillus velezensis]	sp|P94415|RAPC_BACSU	514.2	1.2e-144	sp|P94415|RAPC_BACSU Response regulator aspartate phosphatase C OS=Bacillus subtilis (strain 168) OX=224308 GN=rapC PE=3 SV=1	BS_rapC	514.2	2.9e-145	COG0457	FOG: TPR repeat	K06361//rapC; response regulator aspartate phosphatase C [EC:3.1.-.-]	3.0e-194	684.1	bamp:B938_01775	ko02024//Quorum sensing//Cellular community - prokaryotes//Cellular Processes	GO:0006793//phosphorus metabolic process;GO:0009987//cellular process;GO:0044237//cellular metabolic process;GO:0008152//metabolic process;GO:0006796//phosphate-containing compound metabolic process	GO:0003824//catalytic activity	-
KSG66_02000	phrC	ABS72801.2	81.3	1e-19	phosphatase [Bacillus velezensis FZB42] [Bacillus velezensis]	sp|P94416|PHRC_BACSU	52.8	1.0e-06	sp|P94416|PHRC_BACSU Phosphatase RapC inhibitor OS=Bacillus subtilis (strain 168) OX=224308 GN=phrC PE=1 SV=1	--	--	--	--	--	K06353//phrC; phosphatase RapC regulator	1.2e-13	80.9	bay:RBAM_004020	ko02024//Quorum sensing//Cellular community - prokaryotes//Cellular Processes	-	-	-
KSG66_02005	--	AIW28719.1	55.8	1e-09	membrane protein [Bacillus subtilis]	--	--	--	--	--	--	--	--	--	--	--	--	--	--	-	-	-
KSG66_02010	yclM	ANF35277.1	933	0.0	aspartate kinase [Bacillus velezensis]	sp|P94417|AK3_BACSU	737.3	1.1e-211	sp|P94417|AK3_BACSU Aspartokinase 3 OS=Bacillus subtilis (strain 168) OX=224308 GN=yclM PE=1 SV=1	BS_yclM	737.3	2.5e-212	COG0527	Aspartokinases	K00928//lysC; aspartate kinase [EC:2.7.2.4]	2.8e-255	887.1	bvm:B9C48_02035	ko01100//Metabolic pathways//Global and overview maps//Metabolism;ko01110//Biosynthesis of secondary metabolites//Global and overview maps//Metabolism;ko01120//Microbial metabolism in diverse environments//Global and overview maps//Metabolism;ko01230//Biosynthesis of amino acids//Global and overview maps//Metabolism;ko00270//Cysteine and methionine metabolism//Amino acid metabolism//Metabolism;ko…	GO:0044699//single-organism process;GO:1901605//alpha-amino acid metabolic process;GO:0009067//aspartate family amino acid biosynthetic process;GO:0016053//organic acid biosynthetic process;GO:0009058//biosynthetic process;GO:0009066//aspartate family amino acid metabolic process;GO:0006553//lysine metabolic process;GO:0044710//single-organism metabolic process;GO:0044711//single-organism biosynt…	GO:0001883//purine nucleoside binding;GO:0005488//binding;GO:0043167//ion binding;GO:0031406//carboxylic acid binding;GO:0036094//small molecule binding;GO:0097159//organic cyclic compound binding;GO:0032550//purine ribonucleoside binding;GO:1901363//heterocyclic compound binding;GO:0003824//catalytic activity;GO:0016772//transferase activity, transferring phosphorus-containing groups;GO:0016740/…	-
KSG66_02015	yclN	AGF29016.1	622	0.0	Ferric anguibactin transport system permease protein fatD [Bacillus amyloliquefaciens IT-45] [Bacillus amyloliquefaciens]	sp|P94418|YCLN_BACSU	540.4	1.3e-152	sp|P94418|YCLN_BACSU Petrobactin import system permease protein YclN OS=Bacillus subtilis (strain 168) OX=224308 GN=yclN PE=1 SV=1	BS_yclN	540.4	3.1e-153	COG4606	ABC-type enterochelin transport system, permease component	K02015//ABC.FEV.P; iron complex transport system permease protein	3.1e-165	587.4	bvm:B9C48_02040	--	GO:0051234//establishment of localization;GO:0051179//localization	-	GO:0044425//membrane part;GO:0016020//membrane;GO:0031224//intrinsic component of membrane
KSG66_02020	yclO	AFJ60451.1	622	0.0	iron complex transport system permease protein [Bacillus amyloliquefaciens Y2] [Bacillus amyloliquefaciens]	sp|P94419|YCLO_BACSU	517.7	9.2e-146	sp|P94419|YCLO_BACSU Petrobactin import system permease protein YclO OS=Bacillus subtilis (strain 168) OX=224308 GN=yclO PE=1 SV=1	BS_yclO	517.7	2.2e-146	COG4605	ABC-type enterochelin transport system, permease component	K02015//ABC.FEV.P; iron complex transport system permease protein	2.2e-166	591.3	bamp:B938_01795	--	GO:0051234//establishment of localization;GO:0051179//localization	-	GO:0044425//membrane part;GO:0031224//intrinsic component of membrane;GO:0016020//membrane
KSG66_02025	yclP	ANF35281.1	514	0.0	iron ABC transporter ATP-binding protein [Bacillus velezensis]	sp|P94420|YCLP_BACSU	447.2	1.2e-124	sp|P94420|YCLP_BACSU Petrobactin import ATP-binding protein YclP OS=Bacillus subtilis (strain 168) OX=224308 GN=yclP PE=1 SV=1	BS_yclP	447.2	2.9e-125	COG4604	ABC-type enterochelin transport system, ATPase component	K02013//ABC.FEV.A; iron complex transport system ATP-binding protein [EC:7.2.2.-]	6.4e-137	493.0	bvm:B9C48_02050	--	GO:0051179//localization;GO:0051234//establishment of localization	GO:0097159//organic cyclic compound binding;GO:1901363//heterocyclic compound binding;GO:0016817//hydrolase activity, acting on acid anhydrides;GO:0036094//small molecule binding;GO:0017111//nucleoside-triphosphatase activity;GO:0001883//purine nucleoside binding;GO:0003824//catalytic activity;GO:0032550//purine ribonucleoside binding;GO:0032549//ribonucleoside binding;GO:0016462//pyrophosphatase…	-
KSG66_02030	yclQ	WP_071543293.1	633	0.0	siderophore ABC transporter substrate-binding protein [Bacillus amyloliquefaciens]	sp|P94421|YCLQ_BACSU	464.9	7.0e-130	sp|P94421|YCLQ_BACSU Petrobactin-binding protein YclQ OS=Bacillus subtilis (strain 168) OX=224308 GN=yclQ PE=1 SV=1	BS_yclQ	464.9	1.7e-130	COG4607	ABC-type enterochelin transport system, periplasmic component	K02016//ABC.FEV.S; iron complex transport system substrate-binding protein	4.3e-175	620.2	bamf:U722_02070	--	GO:0051234//establishment of localization;GO:0051179//localization	-	-
KSG66_02035	ycnB	ANF35283.1	934	0.0	multidrug MFS transporter [Bacillus velezensis]	sp|P94422|YCNB_BACSU	749.6	2.2e-215	sp|P94422|YCNB_BACSU Uncharacterized MFS-type transporter YcnB OS=Bacillus subtilis (strain 168) OX=224308 GN=ycnB PE=3 SV=1	lin1658	399.8	9.9e-111	COG0477	Permeases of the major facilitator superfamily	--	--	--	--	--	GO:0044699//single-organism process;GO:0009987//cellular process;GO:0051179//localization;GO:0044763//single-organism cellular process;GO:0051234//establishment of localization	-	GO:0031224//intrinsic component of membrane;GO:0016020//membrane;GO:0044425//membrane part
KSG66_02040	ycnC	AHK48005.1	585	0.0	TetR family transcriptional regulator [Bacillus velezensis TrigoCor1448] [Bacillus velezensis]	sp|P94423|YCNC_BACSU	374.4	1.2e-102	sp|P94423|YCNC_BACSU Uncharacterized HTH-type transcriptional regulator YcnC OS=Bacillus subtilis (strain 168) OX=224308 GN=ycnC PE=4 SV=2	BS_ycnC	374.0	3.6e-103	COG1309	Transcriptional regulator	--	--	--	--	--	-	-	-
KSG66_02045	nfrA2	AIW36316.1	514	0.0	FMN reductase [Bacillus subtilis]	sp|P94424|NFRA2_BACSU	401.7	5.8e-111	sp|P94424|NFRA2_BACSU FMN reductase [NAD(P)H] OS=Bacillus subtilis (strain 168) OX=224308 GN=nfrA2 PE=1 SV=1	BS_ycnD	401.7	1.4e-111	COG0778	Nitroreductase	K19286//nfrA2; FMN reductase [NAD(P)H] [EC:1.5.1.39]	3.5e-135	487.3	bay:RBAM_004110	ko01100//Metabolic pathways//Global and overview maps//Metabolism;ko00740//Riboflavin metabolism//Metabolism of cofactors and vitamins//Metabolism	-	-	-
KSG66_02050	ycnE	AIW36317.1	194	8e-63	monooxygenase [Bacillus subtilis]	sp|P94425|YCNE_BACSU	166.4	1.6e-40	sp|P94425|YCNE_BACSU Putative monooxygenase YcnE OS=Bacillus subtilis (strain 168) OX=224308 GN=ycnE PE=1 SV=1	BS_ycnE	166.4	3.7e-41	COG1359	Uncharacterized conserved protein	--	--	--	--	--	GO:0006725//cellular aromatic compound metabolic process;GO:0008152//metabolic process;GO:0044710//single-organism metabolic process;GO:0044237//cellular metabolic process;GO:0044699//single-organism process;GO:0042221//response to chemical;GO:0009987//cellular process;GO:0050896//response to stimulus	GO:0003824//catalytic activity	-
KSG66_02055	yczG	ANF35287.1	216	4e-71	ArsR family transcriptional regulator [Bacillus velezensis]	sp|O31480|YCZG_BACSU	179.1	2.6e-44	sp|O31480|YCZG_BACSU Uncharacterized HTH-type transcriptional regulator YczG OS=Bacillus subtilis (strain 168) OX=224308 GN=yczG PE=4 SV=1	BS_yczG	179.1	6.0e-45	COG0640	Predicted transcriptional regulators	--	--	--	--	--	GO:0010468//regulation of gene expression;GO:0034645//cellular macromolecule biosynthetic process;GO:0009058//biosynthetic process;GO:1901576//organic substance biosynthetic process;GO:0043170//macromolecule metabolic process;GO:0009059//macromolecule biosynthetic process;GO:0071704//organic substance metabolic process;GO:0050789//regulation of biological process;GO:0019222//regulation of metabol…	GO:0001071//nucleic acid binding transcription factor activity	-
KSG66_02060	gabR	ANF35288.1	974	0.0	GntR family transcriptional regulator [Bacillus velezensis]	sp|P94426|GABR_BACSU	691.4	6.9e-198	sp|P94426|GABR_BACSU HTH-type transcriptional regulatory protein GabR OS=Bacillus subtilis (strain 168) OX=224308 GN=gabR PE=1 SV=1	BS_ycnF	691.4	1.6e-198	COG1167	Transcriptional regulators containing a DNA-binding HTH domain and an aminotransferase domain (MocR family) and their eukaryotic orthologs	K00375//K00375; GntR family transcriptional regulator / MocR family aminotransferase	3.8e-268	929.9	bvm:B9C48_02085	--	GO:0019222//regulation of metabolic process;GO:0008152//metabolic process;GO:0060255//regulation of macromolecule metabolic process;GO:0043170//macromolecule metabolic process;GO:1901576//organic substance biosynthetic process;GO:0044249//cellular biosynthetic process;GO:0034645//cellular macromolecule biosynthetic process;GO:0071704//organic substance metabolic process;GO:0044260//cellular macro…	GO:0003824//catalytic activity;GO:0005488//binding;GO:0001071//nucleic acid binding transcription factor activity;GO:0043167//ion binding;GO:0043168//anion binding;GO:0016740//transferase activity;GO:0016769//transferase activity, transferring nitrogenous groups	-
KSG66_02065	gabT	ANF35289.1	894	0.0	4-aminobutyrate aminotransferase [Bacillus velezensis]	sp|P94427|GABT_BACSU	746.1	2.2e-214	sp|P94427|GABT_BACSU Probable 4-aminobutyrate aminotransferase OS=Bacillus subtilis (strain 168) OX=224308 GN=gabT PE=3 SV=1	BS_ycnG	746.1	5.2e-215	COG0160	4-aminobutyrate aminotransferase and related aminotransferases	K07250//gabT; 4-aminobutyrate aminotransferase / (S)-3-amino-2-methylpropionate transaminase / 5-aminovalerate transaminase [EC:2.6.1.19 2.6.1.22 2.6.1.48]	4.5e-239	833.2	bvm:B9C48_02090	ko01100//Metabolic pathways//Global and overview maps//Metabolism;ko01120//Microbial metabolism in diverse environments//Global and overview maps//Metabolism;ko00250//Alanine, aspartate and glutamate metabolism//Amino acid metabolism//Metabolism;ko00640//Propanoate metabolism//Carbohydrate metabolism//Metabolism;ko00650//Butanoate metabolism//Carbohydrate metabolism//Metabolism;ko00280//Valine, l…	GO:0009987//cellular process;GO:0043436//oxoacid metabolic process;GO:0044248//cellular catabolic process;GO:0016054//organic acid catabolic process;GO:0046395//carboxylic acid catabolic process;GO:0006520//cellular amino acid metabolic process;GO:0006807//nitrogen compound metabolic process;GO:0044712//single-organism catabolic process;GO:1901575//organic substance catabolic process;GO:0009056//…	GO:0043168//anion binding;GO:0005488//binding;GO:0008483//transaminase activity;GO:0003824//catalytic activity;GO:0016769//transferase activity, transferring nitrogenous groups;GO:0043167//ion binding;GO:0016740//transferase activity	-
KSG66_02070	gabD	ANS37230.1	948	0.0	succinate-semialdehyde dehydrogenase (NADP(+)) [Bacillus velezensis]	sp|P94428|GABD_BACSU	843.2	1.4e-243	sp|P94428|GABD_BACSU Succinate-semialdehyde dehydrogenase [NADP(+)] OS=Bacillus subtilis (strain 168) OX=224308 GN=gabD PE=1 SV=1	BH0995	512.7	1.0e-144	COG1012	NAD-dependent aldehyde dehydrogenases	K00135//gabD; succinate-semialdehyde dehydrogenase / glutarate-semialdehyde dehydrogenase [EC:1.2.1.16 1.2.1.79 1.2.1.20]	1.5e-264	917.9	bvm:B9C48_02095	ko01100//Metabolic pathways//Global and overview maps//Metabolism;ko01120//Microbial metabolism in diverse environments//Global and overview maps//Metabolism;ko00250//Alanine, aspartate and glutamate metabolism//Amino acid metabolism//Metabolism;ko00650//Butanoate metabolism//Carbohydrate metabolism//Metabolism;ko00310//Lysine degradation//Amino acid metabolism//Metabolism;ko00760//Nicotinate and…	GO:0043436//oxoacid metabolic process;GO:0008152//metabolic process;GO:0044248//cellular catabolic process;GO:1901565//organonitrogen compound catabolic process;GO:0016054//organic acid catabolic process;GO:0006082//organic acid metabolic process;GO:0044237//cellular metabolic process;GO:0044281//small molecule metabolic process;GO:0019752//carboxylic acid metabolic process;GO:0044710//single-org…	GO:0016491//oxidoreductase activity;GO:0016903//oxidoreductase activity, acting on the aldehyde or oxo group of donors;GO:0016620//oxidoreductase activity, acting on the aldehyde or oxo group of donors, NAD or NADP as acceptor;GO:0003824//catalytic activity	-
KSG66_02075	glcU	AFJ60462.1	546	0.0	glucose uptake protein [Bacillus amyloliquefaciens Y2] [Bacillus amyloliquefaciens]	sp|P40420|GLCU_BACSU	488.4	5.4e-137	sp|P40420|GLCU_BACSU Glucose uptake protein GlcU OS=Bacillus subtilis (strain 168) OX=224308 GN=glcU PE=2 SV=2	BS_ycxE	488.4	1.3e-137	COG4975	Putative glucose uptake permease	K05340//glcU; glucose uptake protein	4.9e-149	533.5	bay:RBAM_004170	--	GO:0071702//organic substance transport;GO:0008643//carbohydrate transport;GO:0044699//single-organism process;GO:0008645//hexose transport;GO:0009653//anatomical structure morphogenesis;GO:0032502//developmental process;GO:0006810//transport;GO:0015749//monosaccharide transport;GO:0051234//establishment of localization;GO:0051179//localization;GO:0044765//single-organism transport;GO:0048646//an…	GO:0005215//transporter activity;GO:0022892//substrate-specific transporter activity;GO:0015145//monosaccharide transmembrane transporter activity;GO:0051119//sugar transmembrane transporter activity;GO:0015149//hexose transmembrane transporter activity;GO:0022891//substrate-specific transmembrane transporter activity;GO:1901476//carbohydrate transporter activity;GO:0015144//carbohydrate transmem…	GO:0031224//intrinsic component of membrane;GO:0044425//membrane part;GO:0016020//membrane
KSG66_02080	gdh	AFJ60464.1	534	0.0	glucose 1-dehydrogenase [Bacillus amyloliquefaciens Y2] [Bacillus amyloliquefaciens]	sp|P12310|DHG_BACSU	474.9	5.7e-133	sp|P12310|DHG_BACSU Glucose 1-dehydrogenase OS=Bacillus subtilis (strain 168) OX=224308 GN=gdh PE=2 SV=2	BS_gdh	474.9	1.3e-133	COG1028	Dehydrogenases with different specificities (related to short-chain alcohol dehydrogenases)	K00034//gdh; glucose 1-dehydrogenase [EC:1.1.1.47]	8.7e-145	519.2	bya:BANAU_0354	ko01100//Metabolic pathways//Global and overview maps//Metabolism;ko01120//Microbial metabolism in diverse environments//Global and overview maps//Metabolism;ko01200//Carbon metabolism//Global and overview maps//Metabolism;ko00030//Pentose phosphate pathway//Carbohydrate metabolism//Metabolism	GO:0044699//single-organism process;GO:0048646//anatomical structure formation involved in morphogenesis;GO:0009653//anatomical structure morphogenesis;GO:0008152//metabolic process;GO:0044710//single-organism metabolic process;GO:0032502//developmental process;GO:0048856//anatomical structure development	GO:0016616//oxidoreductase activity, acting on the CH-OH group of donors, NAD or NADP as acceptor;GO:0003824//catalytic activity;GO:0016614//oxidoreductase activity, acting on CH-OH group of donors;GO:0005488//binding;GO:0016491//oxidoreductase activity;GO:0005515//protein binding	-
KSG66_02085	ycnI	WP_095061610.1	406	2e-143	MULTISPECIES: DUF1775 domain-containing protein [Bacillus]	sp|P94431|YCNI_BACSU	278.1	7.9e-74	sp|P94431|YCNI_BACSU Uncharacterized protein YcnI OS=Bacillus subtilis (strain 168) OX=224308 GN=ycnI PE=2 SV=1	BS_ycnI	278.1	1.9e-74	COG4549	Uncharacterized protein conserved in bacteria	--	--	--	--	--	-	-	GO:0016020//membrane;GO:0044425//membrane part;GO:0031224//intrinsic component of membrane
KSG66_02090	ycnJ	ANF35295.1	1105	0.0	copper transporter [Bacillus velezensis]	sp|C0SP95|YCNJ_BACSU	729.9	2.0e-209	sp|C0SP95|YCNJ_BACSU Copper transport protein YcnJ OS=Bacillus subtilis (strain 168) OX=224308 GN=ycnJ PE=1 SV=1	BS_ycnJ_2	541.2	3.1e-153	COG1276	Putative copper export protein	K14166//ycnJ; copper transport protein	6.1e-302	1042.3	bvm:B9C48_02115	--	-	-	-
KSG66_02095	ycnK	AFZ89411.1	396	7e-140	Glycerol-3-phosphate regulon repressor [Bacillus velezensis AS43.3] [Bacillus velezensis]	sp|P94433|YCNK_BACSU	288.5	5.5e-77	sp|P94433|YCNK_BACSU HTH-type transcriptional repressor YcnK OS=Bacillus subtilis (strain 168) OX=224308 GN=ycnK PE=1 SV=1	BS_ycnK	288.5	1.3e-77	COG1349	Transcriptional regulators of sugar metabolism	K21601//ycnK; DeoR family transcriptional regulator, copper-sensing transcriptional repressor	1.4e-107	395.2	bya:BANAU_0357	--	GO:0071704//organic substance metabolic process;GO:0010468//regulation of gene expression;GO:0065007//biological regulation;GO:0060255//regulation of macromolecule metabolic process;GO:0009987//cellular process;GO:0043170//macromolecule metabolic process;GO:0008152//metabolic process;GO:0044260//cellular macromolecule metabolic process;GO:0044237//cellular metabolic process;GO:0050789//regulation…	GO:0043167//ion binding;GO:0001071//nucleic acid binding transcription factor activity;GO:0043169//cation binding;GO:0005488//binding	GO:0005622//intracellular;GO:0044424//intracellular part;GO:0005623//cell;GO:0044464//cell part
KSG66_02100	ycnL	AGZ55102.1	228	1e-75	ycnL [Bacillus amyloliquefaciens CC178] [Bacillus amyloliquefaciens]	sp|P94434|YCNL_BACSU	154.8	5.6e-37	sp|P94434|YCNL_BACSU Uncharacterized protein YcnL OS=Bacillus subtilis (strain 168) OX=224308 GN=ycnL PE=2 SV=1	--	--	--	--	--	--	--	--	--	--	-	-	GO:0031224//intrinsic component of membrane;GO:0016020//membrane;GO:0044425//membrane part
KSG66_02105	mtlA	ABS72822.2	953	0.0	PTS mannitol transporter subunit IICB [Bacillus velezensis FZB42] [Bacillus velezensis]	sp|P42956|PTMCB_BACSU	713.0	2.3e-204	sp|P42956|PTMCB_BACSU PTS system mannitol-specific EIICB component OS=Bacillus subtilis (strain 168) OX=224308 GN=mtlA PE=3 SV=4	BS_mtlA_1	627.1	3.8e-179	COG2213	Phosphotransferase system, mannitol-specific IIBC component	K02800//mtlA; mannitol PTS system EIICBA or EIICB component [EC:2.7.1.197]	2.6e-227	794.3	bay:RBAM_004230	ko01100//Metabolic pathways//Global and overview maps//Metabolism;ko02060//Phosphotransferase system (PTS)//Membrane transport//Environmental Information Processing;ko00051//Fructose and mannose metabolism//Carbohydrate metabolism//Metabolism	GO:0044237//cellular metabolic process;GO:0008643//carbohydrate transport;GO:0006810//transport;GO:0051234//establishment of localization;GO:1902578//single-organism localization;GO:0071702//organic substance transport;GO:0006793//phosphorus metabolic process;GO:0044765//single-organism transport;GO:0009987//cellular process;GO:0006796//phosphate-containing compound metabolic process;GO:0044699//…	GO:0016740//transferase activity;GO:0005215//transporter activity;GO:0016772//transferase activity, transferring phosphorus-containing groups;GO:0003824//catalytic activity;GO:1901476//carbohydrate transporter activity;GO:0015144//carbohydrate transmembrane transporter activity;GO:0008982//protein-N(PI)-phosphohistidine-sugar phosphotransferase activity;GO:0022804//active transmembrane transporte…	GO:0016020//membrane;GO:0044425//membrane part;GO:0031224//intrinsic component of membrane
KSG66_02110	mtlF	ABS72823.1	287	5e-98	PTS mannitol transporter subunit IIA [Bacillus velezensis FZB42] [Bacillus velezensis]	sp|C0H3V2|PTMA_BACSU	249.2	2.8e-65	sp|C0H3V2|PTMA_BACSU Mannitol-specific phosphotransferase enzyme IIA component OS=Bacillus subtilis (strain 168) OX=224308 GN=mtlF PE=1 SV=1	BS_mtlA_2	209.9	4.4e-54	COG4668	Mannitol/fructose-specific phosphotransferase system, IIA domain	K02798//cmtB; mannitol PTS system EIIA component [EC:2.7.1.197]	1.8e-72	278.1	bay:RBAM_004240	ko01100//Metabolic pathways//Global and overview maps//Metabolism;ko02060//Phosphotransferase system (PTS)//Membrane transport//Environmental Information Processing;ko00051//Fructose and mannose metabolism//Carbohydrate metabolism//Metabolism	GO:0071702//organic substance transport;GO:0006796//phosphate-containing compound metabolic process;GO:1902578//single-organism localization;GO:0051234//establishment of localization;GO:0009987//cellular process;GO:0051179//localization;GO:0044237//cellular metabolic process;GO:0006793//phosphorus metabolic process;GO:0044765//single-organism transport;GO:0006810//transport;GO:0008643//carbohydra…	GO:0016740//transferase activity;GO:0016772//transferase activity, transferring phosphorus-containing groups;GO:0003824//catalytic activity	GO:0005623//cell;GO:0044464//cell part;GO:0005622//intracellular;GO:0044424//intracellular part
KSG66_02115	mtlD	ANF35300.1	762	0.0	mannitol-1-phosphate 5-dehydrogenase [Bacillus velezensis]	sp|A7Z1E8|MTLD_BACVZ	732.3	2.8e-210	sp|A7Z1E8|MTLD_BACVZ Mannitol-1-phosphate 5-dehydrogenase OS=Bacillus velezensis (strain DSM 23117 / BGSC 10A6 / FZB42) OX=326423 GN=mtlD PE=3 SV=1	BS_mtlD	530.8	2.9e-150	COG0246	Mannitol-1-phosphate/altronate dehydrogenases	K00009//mtlD; mannitol-1-phosphate 5-dehydrogenase [EC:1.1.1.17]	8.1e-213	745.7	bvm:B9C48_02140	ko01100//Metabolic pathways//Global and overview maps//Metabolism;ko00051//Fructose and mannose metabolism//Carbohydrate metabolism//Metabolism	GO:0008152//metabolic process;GO:1901615//organic hydroxy compound metabolic process;GO:0044262//cellular carbohydrate metabolic process;GO:0044763//single-organism cellular process;GO:0044723//single-organism carbohydrate metabolic process;GO:0006059//hexitol metabolic process;GO:0071704//organic substance metabolic process;GO:0044237//cellular metabolic process;GO:0005975//carbohydrate metaboli…	GO:0048037//cofactor binding;GO:0016616//oxidoreductase activity, acting on the CH-OH group of donors, NAD or NADP as acceptor;GO:0003824//catalytic activity;GO:0016614//oxidoreductase activity, acting on CH-OH group of donors;GO:0005488//binding;GO:0016491//oxidoreductase activity	-
KSG66_02120	ycsD	ANS37239.1	268	3e-91	beta-hydroxyacyl-ACP dehydratase [Bacillus velezensis]	sp|P42961|YCSD_BACSU	191.8	4.8e-48	sp|P42961|YCSD_BACSU Uncharacterized protein YcsD OS=Bacillus subtilis (strain 168) OX=224308 GN=ycsD PE=3 SV=2	BS_ycsD	90.5	3.5e-18	COG0764	3-hydroxymyristoyl/3-hydroxydecanoyl-(acyl carrier protein) dehydratases	K02372//fabZ; 3-hydroxyacyl-[acyl-carrier-protein] dehydratase [EC:4.2.1.59]	2.8e-67	260.8	bvm:B9C48_02145	ko01100//Metabolic pathways//Global and overview maps//Metabolism;ko01212//Fatty acid metabolism//Global and overview maps//Metabolism;ko00061//Fatty acid biosynthesis//Lipid metabolism//Metabolism;ko00780//Biotin metabolism//Metabolism of cofactors and vitamins//Metabolism	-	-	-
KSG66_02125	yczO	BBA72219.1	90.9	4e-23	YczO [Bacillus sp. FW1]	sp|C0H3V3|YCZO_BACSU	87.8	4.0e-17	sp|C0H3V3|YCZO_BACSU Uncharacterized protein YczO OS=Bacillus subtilis (strain 168) OX=224308 GN=yczO PE=4 SV=1	--	--	--	--	--	--	--	--	--	--	-	-	-
KSG66_02130	ycsE	ANS37240.1	505	0.0	phosphoglycolate phosphatase, TA0175-type [Bacillus velezensis]	sp|P42962|YCSE_BACSU	438.0	7.3e-122	sp|P42962|YCSE_BACSU 5-amino-6-(5-phospho-D-ribitylamino)uracil phosphatase YcsE OS=Bacillus subtilis (strain 168) OX=224308 GN=ycsE PE=1 SV=2	BS_ycsE	421.4	1.7e-117	COG0561	Predicted hydrolases of the HAD superfamily	K21064//ycsE; 5-amino-6-(5-phospho-D-ribitylamino)uracil phosphatase [EC:3.1.3.104]	2.8e-137	494.2	bvm:B9C48_02150	ko01100//Metabolic pathways//Global and overview maps//Metabolism;ko01110//Biosynthesis of secondary metabolites//Global and overview maps//Metabolism;ko00740//Riboflavin metabolism//Metabolism of cofactors and vitamins//Metabolism	-	-	-
KSG66_02135	pxpA	ANF35305.1	517	0.0	lamB/YcsF family protein [Bacillus velezensis]	sp|A7Z1F1|PXPA_BACVZ	498.0	6.1e-140	sp|A7Z1F1|PXPA_BACVZ 5-oxoprolinase subunit A OS=Bacillus velezensis (strain DSM 23117 / BGSC 10A6 / FZB42) OX=326423 GN=pxpA PE=3 SV=1	BS_ycsF	306.6	6.1e-83	COG1540	Uncharacterized proteins, homologs of lactam utilization protein B	K07160//pxpA; 5-oxoprolinase (ATP-hydrolysing) subunit A [EC:3.5.2.9]	6.3e-140	503.1	bvm:B9C48_02155	ko01100//Metabolic pathways//Global and overview maps//Metabolism;ko00480//Glutathione metabolism//Metabolism of other amino acids//Metabolism	GO:0044238//primary metabolic process;GO:0008152//metabolic process	-	-
KSG66_02140	ycsG	AIW36334.1	783	0.0	membrane protein [Bacillus subtilis]	sp|P42964|YCSG_BACSU	642.5	3.2e-183	sp|P42964|YCSG_BACSU Uncharacterized membrane protein YcsG OS=Bacillus subtilis (strain 168) OX=224308 GN=ycsG PE=3 SV=4	BS_ycsG	612.1	1.1e-174	COG1914	Mn2+ and Fe2+ transporters of the NRAMP family	--	--	--	--	--	-	-	-
KSG66_02145	RBAM_004300	APQ50307.1	546	0.0	DUF1445 domain-containing protein [Bacillus amyloliquefaciens]	sp|A7Z1F3|Y430_BACVZ	533.9	1.0e-150	sp|A7Z1F3|Y430_BACVZ Putative hydro-lyase RBAM_004300 OS=Bacillus velezensis (strain DSM 23117 / BGSC 10A6 / FZB42) OX=326423 GN=RBAM_004300 PE=3 SV=1	BS_ycsI	427.9	1.9e-119	COG4336	Uncharacterized conserved protein	--	--	--	--	--	-	-	-
KSG66_02150	pxpB	ANF35308.1	498	3e-178	kinase [Bacillus velezensis]	sp|P60495|PXPB_BACSU	344.7	8.2e-94	sp|P60495|PXPB_BACSU 5-oxoprolinase subunit B OS=Bacillus subtilis (strain 168) OX=224308 GN=pxpB PE=1 SV=1	BS_ycsJ_1	340.1	4.8e-93	COG2049	Allophanate hydrolase subunit 1	K06351//kipI; inhibitor of KinA	4.3e-138	496.9	bvm:B9C48_02170	--	-	-	-
KSG66_02155	pxpC	WP_014416922.1	687	0.0	biotin-dependent carboxyltransferase family protein [Bacillus velezensis]	sp|Q7WY77|PXPC_BACSU	521.2	8.8e-147	sp|Q7WY77|PXPC_BACSU 5-oxoprolinase subunit C OS=Bacillus subtilis (strain 168) OX=224308 GN=pxpC PE=1 SV=2	BH1818	320.9	4.1e-87	COG1984	Allophanate hydrolase subunit 2	K06350//kipA; antagonist of KipI	3.9e-190	670.2	bya:BANAU_0369	--	-	-	-
KSG66_02160	kipR	SDK25240.1	506	0.0	transcriptional regulator, IclR family [Bacillus velezensis]	sp|P42968|KIPR_BACSU	384.4	9.6e-106	sp|P42968|KIPR_BACSU HTH-type transcriptional regulator KipR OS=Bacillus subtilis (strain 168) OX=224308 GN=kipR PE=2 SV=4	BS_ycsO	378.3	1.6e-104	COG1414	Transcriptional regulator	--	--	--	--	--	-	-	-
KSG66_02165	lipC	ANF35311.1	445	2e-158	spore germination protein [Bacillus velezensis]	sp|P42969|LIPC_BACSU	305.8	3.7e-82	sp|P42969|LIPC_BACSU Spore germination lipase LipC OS=Bacillus subtilis (strain 168) OX=224308 GN=lipC PE=2 SV=1	BS_ycsK	305.8	8.7e-83	COG2755	Lysophospholipase L1 and related esterases	--	--	--	--	--	GO:0044238//primary metabolic process;GO:0044710//single-organism metabolic process;GO:0048856//anatomical structure development;GO:0048646//anatomical structure formation involved in morphogenesis;GO:0009653//anatomical structure morphogenesis;GO:0071704//organic substance metabolic process;GO:0032502//developmental process;GO:0008152//metabolic process;GO:0044699//single-organism process;GO:000…	GO:0003824//catalytic activity;GO:0016787//hydrolase activity	GO:0030312//external encapsulating structure;GO:0071944//cell periphery;GO:0005618//cell wall;GO:0044464//cell part;GO:0005623//cell
KSG66_02170	yczI	ABS72834.1	162	9e-51	DUF3953 domain-containing protein [Bacillus velezensis FZB42] [Bacillus velezensis]	sp|P42970|YCZI_BACSU	122.9	1.7e-27	sp|P42970|YCZI_BACSU Uncharacterized protein YczI OS=Bacillus subtilis (strain 168) OX=224308 GN=yczI PE=4 SV=2	--	--	--	--	--	--	--	--	--	--	-	-	GO:0044425//membrane part;GO:0016020//membrane;GO:0031224//intrinsic component of membrane
KSG66_02175	yczJ	ABS72835.1	220	1e-72	antibiotic biosynthesis monooxygenase [Bacillus velezensis FZB42] [Bacillus velezensis]	sp|O31484|YCZJ_BACSU	177.6	7.6e-44	sp|O31484|YCZJ_BACSU Uncharacterized protein YczJ OS=Bacillus subtilis (strain 168) OX=224308 GN=yczJ PE=4 SV=1	BS_yczJ	177.6	1.8e-44	COG2329	Uncharacterized enzyme involved in biosynthesis of extracellular polysaccharides	--	--	--	--	--	-	-	-
KSG66_02180	pbpC	ANF35314.1	1348	0.0	penicillin-binding protein 3 [Bacillus velezensis]	sp|P42971|PBPC_BACSU	1046.2	1.6e-304	sp|P42971|PBPC_BACSU Penicillin-binding protein 3 OS=Bacillus subtilis (strain 168) OX=224308 GN=pbpC PE=3 SV=1	BS_pbpC	1046.2	3.7e-305	COG0768	Cell division protein FtsI/penicillin-binding protein 2	K21467//pbpC; penicillin-binding protein 3	0	1325.5	bvm:B9C48_02200	--	GO:0050794//regulation of cellular process;GO:0030203//glycosaminoglycan metabolic process;GO:0016043//cellular component organization;GO:0006807//nitrogen compound metabolic process;GO:0043170//macromolecule metabolic process;GO:0009987//cellular process;GO:0050789//regulation of biological process;GO:1901564//organonitrogen compound metabolic process;GO:0071704//organic substance metabolic proc…	GO:0008144//drug binding;GO:0005488//binding	GO:0031224//intrinsic component of membrane;GO:0044425//membrane part;GO:0016020//membrane
KSG66_02185	ycsN	WP_159353789.1	625	0.0	oxidoreductase [Bacillus velezensis]	sp|P42972|YCSN_BACSU	518.1	6.7e-146	sp|P42972|YCSN_BACSU Uncharacterized oxidoreductase YcsN OS=Bacillus subtilis (strain 168) OX=224308 GN=ycsN PE=3 SV=1	BS_ycsN	518.1	1.6e-146	COG4989	Predicted oxidoreductase	--	--	--	--	--	GO:0044699//single-organism process;GO:0044710//single-organism metabolic process;GO:0008152//metabolic process	GO:0003824//catalytic activity	-
KSG66_02190	mtlR	ANF35317.1	1416	0.0	PTS sugar transporter subunit IIA [Bacillus velezensis]	sp|P96574|MTLR_BACSU	1026.5	1.3e-298	sp|P96574|MTLR_BACSU Transcriptional regulator MtlR OS=Bacillus subtilis (strain 168) OX=224308 GN=mtlR PE=2 SV=1	BS_ydaA	1026.5	3.2e-299	COG3711	Transcriptional antiterminator	K03483//mtlR; mannitol operon transcriptional antiterminator	0	1327.4	bvm:B9C48_02210	--	GO:0006810//transport;GO:0071702//organic substance transport;GO:0009058//biosynthetic process;GO:0019222//regulation of metabolic process;GO:0071704//organic substance metabolic process;GO:0044237//cellular metabolic process;GO:0044699//single-organism process;GO:0050789//regulation of biological process;GO:0065007//biological regulation;GO:0051179//localization;GO:0008152//metabolic process;GO:…	GO:0015144//carbohydrate transmembrane transporter activity;GO:0016740//transferase activity;GO:0022891//substrate-specific transmembrane transporter activity;GO:0005215//transporter activity;GO:0022857//transmembrane transporter activity;GO:0016772//transferase activity, transferring phosphorus-containing groups;GO:0022892//substrate-specific transporter activity;GO:0003824//catalytic activity;G…	-
KSG66_02195	ydaB	AIW36345.1	1044	0.0	acyl--CoA ligase [Bacillus subtilis]	sp|P96575|YDAB_BACSU	769.6	2.1e-221	sp|P96575|YDAB_BACSU Putative acyl--CoA ligase YdaB OS=Bacillus subtilis (strain 168) OX=224308 GN=ydaB PE=3 SV=2	BS_ydaB	711.8	1.2e-204	COG0318	Acyl-CoA synthetases (AMP-forming)/AMP-acid ligases II	K01897//ACSL; long-chain acyl-CoA synthetase [EC:6.2.1.3]	1.6e-291	1007.7	bvm:B9C48_02215	ko01100//Metabolic pathways//Global and overview maps//Metabolism;ko02024//Quorum sensing//Cellular community - prokaryotes//Cellular Processes;ko01212//Fatty acid metabolism//Global and overview maps//Metabolism;ko00061//Fatty acid biosynthesis//Lipid metabolism//Metabolism;ko00071//Fatty acid degradation//Lipid metabolism//Metabolism	-	-	-
KSG66_02200	ydaD	EIF11968.1	593	0.0	short chain dehydrogenase [Bacillus sp. 5B6]	sp|P80873|GS39_BACSU	515.4	4.1e-145	sp|P80873|GS39_BACSU General stress protein 39 OS=Bacillus subtilis (strain 168) OX=224308 GN=ydaD PE=1 SV=3	BS_ydaD	515.4	9.7e-146	COG1028	Dehydrogenases with different specificities (related to short-chain alcohol dehydrogenases)	--	--	--	--	--	GO:0008152//metabolic process;GO:0044710//single-organism metabolic process;GO:0044699//single-organism process	GO:0003824//catalytic activity	-
KSG66_02205	ydaE	ANF35320.1	348	2e-121	D-lyxose isomerase [Bacillus velezensis]	sp|P96578|DLYKI_BACSU	303.5	1.4e-81	sp|P96578|DLYKI_BACSU Probable D-lyxose ketol-isomerase OS=Bacillus subtilis (strain 168) OX=224308 GN=ydaE PE=1 SV=1	BS_ydaE	303.5	3.4e-82	COG3822	ABC-type sugar transport system, auxiliary component	K09988//lyxA; D-lyxose ketol-isomerase [EC:5.3.1.15]	9.6e-97	359.0	bvm:B9C48_02225	ko00040//Pentose and glucuronate interconversions//Carbohydrate metabolism//Metabolism	GO:0008152//metabolic process;GO:0044238//primary metabolic process	GO:0016860//intramolecular oxidoreductase activity;GO:0046914//transition metal ion binding;GO:0046872//metal ion binding;GO:0043167//ion binding;GO:0016853//isomerase activity;GO:0016861//intramolecular oxidoreductase activity, interconverting aldoses and ketoses;GO:0003824//catalytic activity;GO:0005488//binding;GO:0043169//cation binding	-
KSG66_02210	ydaF	ANF35321.1	434	5e-154	ribosomal-protein-serine acetyltransferase [Bacillus velezensis]	sp|P96579|YDAF_BACSU	219.2	4.4e-56	sp|P96579|YDAF_BACSU Putative ribosomal N-acetyltransferase YdaF OS=Bacillus subtilis (strain 168) OX=224308 GN=ydaF PE=1 SV=1	BS_ydaF	219.2	1.0e-56	COG1670	Acetyltransferases, including N-acetylases of ribosomal proteins	K03817//rimL; ribosomal-protein-serine acetyltransferase [EC:2.3.1.-]	1.7e-119	434.9	bvm:B9C48_02230	--	-	GO:0016740//transferase activity;GO:0003824//catalytic activity	-
KSG66_02215	ydaG	ABS72843.1	289	4e-99	general stress protein [Bacillus velezensis FZB42] [Bacillus velezensis]	sp|P80238|GS26_BACSU	264.2	8.1e-70	sp|P80238|GS26_BACSU General stress protein 26 OS=Bacillus subtilis (strain 168) OX=224308 GN=ydaG PE=1 SV=2	BS_ydaG	264.2	1.9e-70	COG3871	Uncharacterized stress protein (general stress protein 26)	--	--	--	--	--	GO:0044237//cellular metabolic process;GO:0009987//cellular process;GO:0009058//biosynthetic process;GO:0044710//single-organism metabolic process;GO:0044249//cellular biosynthetic process;GO:0051188//cofactor biosynthetic process;GO:0006732//coenzyme metabolic process;GO:0008152//metabolic process;GO:0044699//single-organism process;GO:0051186//cofactor metabolic process;GO:0009108//coenzyme bio…	GO:0032553//ribonucleotide binding;GO:0036094//small molecule binding;GO:0003824//catalytic activity;GO:0000166//nucleotide binding;GO:0097159//organic cyclic compound binding;GO:1901363//heterocyclic compound binding;GO:1901265//nucleoside phosphate binding;GO:0005488//binding;GO:0097367//carbohydrate derivative binding	-
KSG66_02220	amj	ANF35323.1	538	0.0	membrane protein [Bacillus velezensis]	sp|P96581|AMJ_BACSU	445.3	4.9e-124	sp|P96581|AMJ_BACSU Lipid II flippase Amj OS=Bacillus subtilis (strain 168) OX=224308 GN=amj PE=2 SV=1	--	--	--	--	--	--	--	--	--	--	-	-	GO:0044425//membrane part;GO:0016020//membrane;GO:0031224//intrinsic component of membrane
KSG66_02225	ydzA	AHC40998.1	193	3e-62	membrane protein [Bacillus amyloliquefaciens LFB112] [Bacillus amyloliquefaciens]	sp|O31485|YDZA_BACSU	172.6	2.2e-42	sp|O31485|YDZA_BACSU Uncharacterized membrane protein YdzA OS=Bacillus subtilis (strain 168) OX=224308 GN=ydzA PE=4 SV=1	--	--	--	--	--	--	--	--	--	--	-	-	GO:0031224//intrinsic component of membrane;GO:0044425//membrane part;GO:0016020//membrane
KSG66_02230	lrpC	AEB22585.1	297	6e-102	transcriptional regulator (Lrp/AsnC family) protein [Bacillus amyloliquefaciens TA208] [Bacillus amyloliquefaciens]	sp|P96582|LRPC_BACSU	243.0	2.0e-63	sp|P96582|LRPC_BACSU HTH-type transcriptional regulator LrpC OS=Bacillus subtilis (strain 168) OX=224308 GN=lrpC PE=1 SV=2	BS_lrpC	243.0	4.7e-64	COG1522	Transcriptional regulators	K03719//lrp; Lrp/AsnC family transcriptional regulator, leucine-responsive regulatory protein	2.6e-74	284.3	bao:BAMF_0391	--	GO:1901576//organic substance biosynthetic process;GO:0065007//biological regulation;GO:0043170//macromolecule metabolic process;GO:0009058//biosynthetic process;GO:0010468//regulation of gene expression;GO:0044249//cellular biosynthetic process;GO:0008152//metabolic process;GO:0050789//regulation of biological process;GO:0060255//regulation of macromolecule metabolic process;GO:0019222//regulati…	GO:0003677//DNA binding;GO:0003676//nucleic acid binding;GO:0005488//binding;GO:0097159//organic cyclic compound binding;GO:1901363//heterocyclic compound binding;GO:0001071//nucleic acid binding transcription factor activity	GO:0044464//cell part;GO:0005623//cell
KSG66_02235	topB	ANF35326.1	1507	0.0	DNA topoisomerase III [Bacillus velezensis]	sp|P96583|TOP3_BACSU	1320.1	0.0e+00	sp|P96583|TOP3_BACSU DNA topoisomerase 3 OS=Bacillus subtilis (strain 168) OX=224308 GN=topB PE=3 SV=1	BS_topB_1	1045.4	6.9e-305	COG0550	Topoisomerase IA	K03169//topB; DNA topoisomerase III [EC:5.6.2.1]	0	1435.2	bvm:B9C48_02255	--	GO:0071704//organic substance metabolic process;GO:0044260//cellular macromolecule metabolic process;GO:0006259//DNA metabolic process;GO:0006725//cellular aromatic compound metabolic process;GO:0006807//nitrogen compound metabolic process;GO:0044237//cellular metabolic process;GO:1901360//organic cyclic compound metabolic process;GO:0043170//macromolecule metabolic process;GO:0006139//nucleobase…	GO:1901363//heterocyclic compound binding;GO:0003824//catalytic activity;GO:0003916//DNA topoisomerase activity;GO:0043167//ion binding;GO:0003676//nucleic acid binding;GO:0016853//isomerase activity;GO:0043169//cation binding;GO:0046872//metal ion binding;GO:0097159//organic cyclic compound binding;GO:0005488//binding	-
KSG66_02240	ydaJ	ANS37261.1	745	0.0	lipoprotein YdaJ [Bacillus velezensis]	sp|O31486|YDAJ_BACSU	451.8	7.1e-126	sp|O31486|YDAJ_BACSU Putative lipoprotein YdaJ OS=Bacillus subtilis (strain 168) OX=224308 GN=ydaJ PE=3 SV=1	--	--	--	--	--	--	--	--	--	--	-	-	GO:0016020//membrane
KSG66_02245	ydaK	AHZ14439.1	575	0.0	Protein adrA [Bacillus velezensis SQR9] [Bacillus velezensis]	sp|P96585|YDAK_BACSU	393.3	2.3e-108	sp|P96585|YDAK_BACSU Uncharacterized membrane protein YdaK OS=Bacillus subtilis (strain 168) OX=224308 GN=ydaK PE=4 SV=1	BS_ydaK	393.3	5.5e-109	COG2199	FOG: GGDEF domain	--	--	--	--	--	-	-	GO:0044425//membrane part;GO:0031224//intrinsic component of membrane;GO:0016020//membrane
KSG66_02250	ydaL	WP_032872941.1	1188	0.0	MULTISPECIES: DUF2334 domain-containing protein [Bacillus]	sp|O31487|YDAL_BACSU	814.3	8.7e-235	sp|O31487|YDAL_BACSU Uncharacterized protein YdaL OS=Bacillus subtilis (strain 168) OX=224308 GN=ydaL PE=3 SV=1	BS_ydaL	814.3	2.0e-235	COG5298	Uncharacterized protein conserved in bacteria	--	--	--	--	--	-	-	GO:0044425//membrane part;GO:0016020//membrane;GO:0031224//intrinsic component of membrane
KSG66_02255	ydaM	ANF35330.1	863	0.0	glycosyltransferase family 2 [Bacillus velezensis]	sp|P96587|YDAM_BACSU	777.3	8.6e-224	sp|P96587|YDAM_BACSU Uncharacterized glycosyltransferase YdaM OS=Bacillus subtilis (strain 168) OX=224308 GN=ydaM PE=3 SV=1	BS_ydaM	777.3	2.0e-224	COG1215	Glycosyltransferases, probably involved in cell wall biogenesis	--	--	--	--	--	-	GO:0003824//catalytic activity;GO:0016740//transferase activity	GO:0016020//membrane;GO:0044425//membrane part;GO:0031224//intrinsic component of membrane
KSG66_02260	ydaN	SDK25879.1	1426	0.0	cellulose synthase subunit [Bacillus velezensis]	sp|O31488|YDAN_BACSU	832.0	4.9e-240	sp|O31488|YDAN_BACSU Uncharacterized protein YdaN OS=Bacillus subtilis (strain 168) OX=224308 GN=ydaN PE=3 SV=1	--	--	--	--	--	K20541//bcsB; cellulose synthase operon protein B	0	1315.8	bamn:BASU_0412	--	-	-	GO:0016020//membrane
KSG66_02265	kimA	WP_045206821.1	1222	0.0	APC family permease [Bacillus velezensis]	sp|P96589|KIMA_BACSU	1043.5	9.3e-304	sp|P96589|KIMA_BACSU Potassium transporter KimA OS=Bacillus subtilis (strain 168) OX=224308 GN=kimA PE=1 SV=1	BS_ydaO	1043.5	2.2e-304	COG0531	Amino acid transporters	--	--	--	--	--	GO:0044765//single-organism transport;GO:0006820//anion transport;GO:0006811//ion transport;GO:0015711//organic anion transport;GO:0006810//transport;GO:0015849//organic acid transport;GO:0044699//single-organism process;GO:0051234//establishment of localization;GO:0071702//organic substance transport;GO:0051179//localization;GO:0046942//carboxylic acid transport;GO:1902578//single-organism local…	GO:0008509//anion transmembrane transporter activity;GO:0005342//organic acid transmembrane transporter activity;GO:0046943//carboxylic acid transmembrane transporter activity;GO:0005215//transporter activity;GO:0008514//organic anion transmembrane transporter activity;GO:0015075//ion transmembrane transporter activity;GO:0022857//transmembrane transporter activity;GO:0022892//substrate-specific …	GO:0031224//intrinsic component of membrane;GO:0016020//membrane;GO:0044425//membrane part
KSG66_02275	ydaP	AGF28963.1	1183	0.0	pyruvate oxidase [Bacillus amyloliquefaciens IT-45] [Bacillus amyloliquefaciens]	sp|P96591|YDAP_BACSU	1035.0	3.1e-301	sp|P96591|YDAP_BACSU Putative thiamine pyrophosphate-containing protein YdaP OS=Bacillus subtilis (strain 168) OX=224308 GN=ydaP PE=2 SV=1	BS_ydaP	1035.0	7.3e-302	COG0028	Thiamine pyrophosphate-requiring enzymes [acetolactate synthase, pyruvate dehydrogenase (cytochrome), glyoxylate carboligase, phosphonopyruvate decarboxylase]	K00158//E1.2.3.3; pyruvate oxidase [EC:1.2.3.3]	0	1143.3	baq:BACAU_0392	ko01100//Metabolic pathways//Global and overview maps//Metabolism;ko00620//Pyruvate metabolism//Carbohydrate metabolism//Metabolism	-	GO:0019842//vitamin binding;GO:0043169//cation binding;GO:0005488//binding;GO:0036094//small molecule binding;GO:0043167//ion binding	-
KSG66_02290	--	SLB95630.1	348	6e-121	Uncharacterised protein [Mycobacteroides abscessus subsp. massiliense] [Mycobacteroides abscessus]	--	--	--	--	--	--	--	--	--	--	--	--	--	--	-	-	-
KSG66_02295	--	SLB95603.1	294	1e-100	Uncharacterised protein [Mycobacteroides abscessus subsp. massiliense] [Mycobacteroides abscessus]	--	--	--	--	--	--	--	--	--	--	--	--	--	--	-	-	-
KSG66_02300	rapH	ANF35340.1	771	0.0	aspartate phosphatase [Bacillus velezensis]	sp|Q59HN8|RAPH_BACSU	290.4	2.8e-77	sp|Q59HN8|RAPH_BACSU Response regulator aspartate phosphatase H OS=Bacillus subtilis (strain 168) OX=224308 GN=rapH PE=1 SV=2	BS_rapA	238.4	3.0e-62	COG0457	FOG: TPR repeat	K06366//rapH; response regulator aspartate phosphatase H [EC:3.1.-.-]	1.3e-210	738.4	bvm:B9C48_02325	ko02024//Quorum sensing//Cellular community - prokaryotes//Cellular Processes	-	-	-
KSG66_02305	--	SLB95368.1	352	2e-122	Uncharacterised protein [Mycobacteroides abscessus subsp. massiliense] [Mycobacteroides abscessus]	--	--	--	--	--	--	--	--	--	--	--	--	--	--	-	-	-
KSG66_02310	--	SLB95340.1	380	6e-133	Uncharacterised protein [Mycobacteroides abscessus subsp. massiliense] [Mycobacteroides abscessus]	--	--	--	--	--	--	--	--	--	--	--	--	--	--	-	-	-
KSG66_02315	ydzK	ANF35348.1	169	3e-53	membrane protein [Bacillus velezensis]	sp|C0H3V4|YDZK_BACSU	118.2	4.5e-26	sp|C0H3V4|YDZK_BACSU Uncharacterized membrane protein YdzK OS=Bacillus subtilis (strain 168) OX=224308 GN=ydzK PE=4 SV=1	--	--	--	--	--	--	--	--	--	--	-	-	GO:0016020//membrane
KSG66_02320	mntH	AVV92866.1	837	0.0	divalent metal cation transporter [Bacillus velezensis]	sp|P96593|MNTH_BACSU	676.0	2.7e-193	sp|P96593|MNTH_BACSU Divalent metal cation transporter MntH OS=Bacillus subtilis (strain 168) OX=224308 GN=mntH PE=1 SV=1	BS_ydaR	676.0	6.4e-194	COG1914	Mn2+ and Fe2+ transporters of the NRAMP family	K03322//mntH; manganese transport protein	5.6e-226	789.6	bvm:B9C48_02355	--	GO:1902578//single-organism localization;GO:0009987//cellular process;GO:0051234//establishment of localization;GO:0044763//single-organism cellular process;GO:0051179//localization;GO:0006810//transport;GO:0006811//ion transport;GO:0006812//cation transport;GO:0044765//single-organism transport;GO:0044699//single-organism process	GO:0022804//active transmembrane transporter activity;GO:0043167//ion binding;GO:0022857//transmembrane transporter activity;GO:0005488//binding;GO:0015291//secondary active transmembrane transporter activity;GO:0043169//cation binding;GO:0005215//transporter activity	GO:0016020//membrane;GO:0031224//intrinsic component of membrane;GO:0044425//membrane part
KSG66_02325	--	AIW36367.1	233	1e-77	antifungal polypeptide [Bacillus subtilis]	--	--	--	--	--	--	--	--	--	--	--	--	--	--	-	-	-
KSG66_02330	ydaT	ABS72868.1	151	2e-46	DUF2188 domain-containing protein [Bacillus velezensis FZB42] [Bacillus velezensis]	sp|P96595|YDAT_BACSU	120.6	7.7e-27	sp|P96595|YDAT_BACSU Uncharacterized protein YdaT OS=Bacillus subtilis (strain 168) OX=224308 GN=ydaT PE=4 SV=1	BS_ydaT	120.6	1.8e-27	COG4876	Uncharacterized protein conserved in bacteria	--	--	--	--	--	-	-	-
KSG66_02335	yvaD	AIW36369.1	270	2e-91	membrane protein [Bacillus subtilis]	sp|O32226|YVAD_BACSU	156.0	3.0e-37	sp|O32226|YVAD_BACSU Uncharacterized protein YvaD OS=Bacillus subtilis (strain 168) OX=224308 GN=yvaD PE=4 SV=1	--	--	--	--	--	--	--	--	--	--	-	-	GO:0016020//membrane
KSG66_02340	yvaE	AJH22844.1	233	1e-77	membrane protein [Bacillus velezensis]	sp|O32227|YVAE_BACSU	131.7	5.4e-30	sp|O32227|YVAE_BACSU Uncharacterized membrane protein YvaE OS=Bacillus subtilis (strain 168) OX=224308 GN=yvaE PE=3 SV=1	BS_yvaE	131.7	1.3e-30	COG2076	Membrane transporters of cations and cationic drugs	K03297//emrE; small multidrug resistance pump	4.3e-54	216.9	bvm:B9C48_02380	--	-	-	GO:0016020//membrane
KSG66_02345	ydbA	WP_032872967.1	548	0.0	MULTISPECIES: EcsC family protein [Bacillus]	sp|P96596|YDBA_BACSU	372.1	5.3e-102	sp|P96596|YDBA_BACSU Uncharacterized protein YdbA OS=Bacillus subtilis (strain 168) OX=224308 GN=ydbA PE=4 SV=1	--	--	--	--	--	--	--	--	--	--	-	-	-
KSG66_02350	--	ANF35356.1	240	3e-80	glucose starvation-inducible protein B [Bacillus velezensis]	--	--	--	--	--	--	--	--	--	--	--	--	--	--	-	-	-
KSG66_02355	ydbB	AGF28950.1	234	6e-78	Polyketide synthase curC [Bacillus amyloliquefaciens IT-45] [Bacillus amyloliquefaciens]	sp|P96597|YDBB_BACSU	207.2	9.5e-53	sp|P96597|YDBB_BACSU Uncharacterized protein YdbB OS=Bacillus subtilis (strain 168) OX=224308 GN=ydbB PE=3 SV=1	BS_ydbB	207.2	2.2e-53	COG0662	Mannose-6-phosphate isomerase	--	--	--	--	--	-	-	-
KSG66_02360	ydbC	ANS37285.1	246	8e-83	DUF4937 domain-containing protein [Bacillus velezensis]	sp|P96598|YDBC_BACSU	183.0	2.0e-45	sp|P96598|YDBC_BACSU Uncharacterized protein YdbC OS=Bacillus subtilis (strain 168) OX=224308 GN=ydbC PE=4 SV=1	--	--	--	--	--	--	--	--	--	--	-	-	-
KSG66_02365	ydbD	AFJ60519.1	564	0.0	Mn-containing catalase [Bacillus amyloliquefaciens Y2] [Bacillus amyloliquefaciens]	sp|P80878|MCAT_BACSU	493.4	1.6e-138	sp|P80878|MCAT_BACSU Probable manganese catalase OS=Bacillus subtilis (strain 168) OX=224308 GN=ydbD PE=1 SV=1	BS_ydbD	493.4	3.8e-139	COG3546	Mn-containing catalase	K07217//K07217; Mn-containing catalase	1.9e-155	554.7	bya:BANAU_0407	--	GO:0008152//metabolic process;GO:0044699//single-organism process;GO:0044710//single-organism metabolic process	GO:0003824//catalytic activity;GO:0016209//antioxidant activity;GO:0005488//binding;GO:0043169//cation binding;GO:0043167//ion binding	-
KSG66_02370	dctB	ANF35360.1	728	0.0	C4-dicarboxylate ABC transporter [Bacillus velezensis]	sp|P96600|DCTB_BACSU	559.7	2.3e-158	sp|P96600|DCTB_BACSU C4-dicarboxylate-binding protein DctB OS=Bacillus subtilis (strain 168) OX=224308 GN=dctB PE=3 SV=1	BS_ydbE	559.7	5.5e-159	COG1638	TRAP-type C4-dicarboxylate transport system, periplasmic component	--	--	--	--	--	GO:0006810//transport;GO:0051234//establishment of localization;GO:0051179//localization;GO:1902578//single-organism localization;GO:0044765//single-organism transport;GO:0044699//single-organism process	-	GO:0044464//cell part;GO:0005623//cell;GO:0042597//periplasmic space
KSG66_02375	dctS	ANF35361.1	1098	0.0	histidine kinase [Bacillus velezensis]	sp|P96601|DCTS_BACSU	867.1	1.1e-250	sp|P96601|DCTS_BACSU Probable C4-dicarboxylate sensor kinase OS=Bacillus subtilis (strain 168) OX=224308 GN=dctS PE=3 SV=1	BS_ydbF	867.1	2.5e-251	COG3290	Signal transduction histidine kinase regulating citrate/malate metabolism	K11691//K11691; two-component system, CitB family, sensor histidine kinase DctS [EC:2.7.13.3]	6.1e-302	1042.3	bvm:B9C48_02415	ko02020//Two-component system//Signal transduction//Environmental Information Processing	GO:0044267//cellular protein metabolic process;GO:0008152//metabolic process;GO:0007165//signal transduction;GO:0044237//cellular metabolic process;GO:0023052//signaling;GO:0044238//primary metabolic process;GO:0050794//regulation of cellular process;GO:0044699//single-organism process;GO:0036211//protein modification process;GO:0044260//cellular macromolecule metabolic process;GO:0016310//phosph…	GO:0032550//purine ribonucleoside binding;GO:0032549//ribonucleoside binding;GO:0036094//small molecule binding;GO:0097367//carbohydrate derivative binding;GO:0001882//nucleoside binding;GO:0003824//catalytic activity;GO:0060089//molecular transducer activity;GO:0016773//phosphotransferase activity, alcohol group as acceptor;GO:0016772//transferase activity, transferring phosphorus-containing gro…	GO:0044425//membrane part;GO:0031224//intrinsic component of membrane;GO:0016020//membrane
KSG66_02380	dctR	WP_156735905.1	449	1e-159	response regulator [Bacillus velezensis]	sp|P96602|DCTR_BACSU	343.2	2.2e-93	sp|P96602|DCTR_BACSU Probable C4-dicarboxylate response regulator DctR OS=Bacillus subtilis (strain 168) OX=224308 GN=dctR PE=3 SV=1	BS_ydbG	343.2	5.2e-94	COG4565	Response regulator of citrate/malate metabolism	K11692//K11692; two-component system, CitB family, response regulator DctR	4.1e-119	433.7	bay:RBAM_004790	ko02020//Two-component system//Signal transduction//Environmental Information Processing	GO:0050794//regulation of cellular process;GO:0060255//regulation of macromolecule metabolic process;GO:0009987//cellular process;GO:0044237//cellular metabolic process;GO:0050789//regulation of biological process;GO:0010468//regulation of gene expression;GO:0065007//biological regulation;GO:0071704//organic substance metabolic process;GO:0009058//biosynthetic process;GO:0043170//macromolecule me…	GO:0003676//nucleic acid binding;GO:0097159//organic cyclic compound binding;GO:0005488//binding;GO:1901363//heterocyclic compound binding	GO:0005622//intracellular;GO:0044424//intracellular part;GO:0005623//cell;GO:0044464//cell part
KSG66_02385	dctA	AHZ14468.1	827	0.0	C4-dicarboxylate transporter DctA [Bacillus velezensis SQR9] [Bacillus velezensis]	sp|P96603|DCTA_BACSU	753.8	1.0e-216	sp|P96603|DCTA_BACSU C4-dicarboxylate transport protein OS=Bacillus subtilis (strain 168) OX=224308 GN=dctA PE=2 SV=1	BS_ydbH	753.8	2.4e-217	COG1301	Na+/H+-dicarboxylate symporters	K11103//dctA; aerobic C4-dicarboxylate transport protein	1.8e-224	784.6	bamy:V529_04420	ko02020//Two-component system//Signal transduction//Environmental Information Processing	GO:0044763//single-organism cellular process;GO:0006820//anion transport;GO:0071702//organic substance transport;GO:0044765//single-organism transport;GO:0006811//ion transport;GO:0015711//organic anion transport;GO:0015849//organic acid transport;GO:0051234//establishment of localization;GO:0044699//single-organism process;GO:0046942//carboxylic acid transport;GO:0051179//localization;GO:1902578…	GO:0008509//anion transmembrane transporter activity;GO:0022857//transmembrane transporter activity;GO:0022891//substrate-specific transmembrane transporter activity;GO:0005215//transporter activity;GO:0022804//active transmembrane transporter activity;GO:0022892//substrate-specific transporter activity;GO:0008514//organic anion transmembrane transporter activity;GO:0005310//dicarboxylic acid tra…	GO:0031224//intrinsic component of membrane;GO:0016020//membrane;GO:0044425//membrane part
KSG66_02390	ydbI	ABS72880.1	687	0.0	AI-2E family transporter [Bacillus velezensis FZB42] [Bacillus velezensis]	sp|P96604|YDBI_BACSU	486.9	1.9e-136	sp|P96604|YDBI_BACSU Putative transport protein YdbI OS=Bacillus subtilis (strain 168) OX=224308 GN=ydbI PE=3 SV=1	BS_ydbI	486.9	4.5e-137	COG0628	Predicted permease	--	--	--	--	--	-	-	GO:0031224//intrinsic component of membrane;GO:0016020//membrane;GO:0044425//membrane part
KSG66_02395	ydbJ	ANF35365.1	625	0.0	ABC transporter ATP-binding protein [Bacillus velezensis]	sp|P96605|YDBJ_BACSU	484.2	1.1e-135	sp|P96605|YDBJ_BACSU Uncharacterized ABC transporter ATP-binding protein YdbJ OS=Bacillus subtilis (strain 168) OX=224308 GN=ydbJ PE=3 SV=1	BS_ydbJ	484.2	2.6e-136	COG1131	ABC-type multidrug transport system, ATPase component	K01990//ABC-2.A; ABC-2 type transport system ATP-binding protein	6.8e-173	612.8	bvm:B9C48_02435	--	GO:0051234//establishment of localization;GO:0051179//localization	GO:0001883//purine nucleoside binding;GO:0017111//nucleoside-triphosphatase activity;GO:0016818//hydrolase activity, acting on acid anhydrides, in phosphorus-containing anhydrides;GO:0032550//purine ribonucleoside binding;GO:0097159//organic cyclic compound binding;GO:0005488//binding;GO:0036094//small molecule binding;GO:0016817//hydrolase activity, acting on acid anhydrides;GO:0001882//nucleosi…	-
KSG66_02400	ydbK	ANF35366.1	508	0.0	membrane protein [Bacillus velezensis]	sp|P96606|YDBK_BACSU	355.9	3.7e-97	sp|P96606|YDBK_BACSU Uncharacterized membrane protein YdbK OS=Bacillus subtilis (strain 168) OX=224308 GN=ydbK PE=4 SV=1	BS_ydbK	355.9	8.8e-98	COG1277	ABC-type transport system involved in multi-copper enzyme maturation, permease component	K01992//ABC-2.P; ABC-2 type transport system permease protein	1.0e-129	469.2	bvm:B9C48_02440	--	-	-	-
KSG66_02405	ydbL	AGZ55171.1	214	2e-70	ydbL [Bacillus amyloliquefaciens CC178] [Bacillus amyloliquefaciens]	sp|P96607|YDBL_BACSU	193.4	1.4e-48	sp|P96607|YDBL_BACSU Uncharacterized protein YdbL OS=Bacillus subtilis (strain 168) OX=224308 GN=ydbL PE=4 SV=1	--	--	--	--	--	K12962//arnE; undecaprenyl phosphate-alpha-L-ara4N flippase subunit ArnE	6.2e-52	209.5	bama:RBAU_0459	--	-	-	GO:0031224//intrinsic component of membrane;GO:0016020//membrane;GO:0044425//membrane part
KSG66_02410	ydbM	ANF35368.1	780	0.0	acyl-CoA dehydrogenase [Bacillus velezensis]	sp|P96608|YDBM_BACSU	627.1	1.3e-178	sp|P96608|YDBM_BACSU Putative acyl-CoA dehydrogenase YdbM OS=Bacillus subtilis (strain 168) OX=224308 GN=ydbM PE=2 SV=1	BS_ydbM	627.1	3.1e-179	COG1960	Acyl-CoA dehydrogenases	--	--	--	--	--	GO:0044710//single-organism metabolic process;GO:0008152//metabolic process;GO:0044699//single-organism process	GO:0016491//oxidoreductase activity;GO:0097159//organic cyclic compound binding;GO:0000166//nucleotide binding;GO:0003824//catalytic activity;GO:1901363//heterocyclic compound binding;GO:0005488//binding;GO:0036094//small molecule binding;GO:1901265//nucleoside phosphate binding	-
KSG66_02415	ydbN	ABS72885.1	96.7	1e-25	Fur-regulated basic protein FbpB [Bacillus velezensis FZB42] [Bacillus velezensis]	sp|P96609|YDBN_BACSU	70.1	7.7e-12	sp|P96609|YDBN_BACSU Uncharacterized protein YdbN OS=Bacillus subtilis (strain 168) OX=224308 GN=ydbN PE=4 SV=1	--	--	--	--	--	--	--	--	--	--	-	-	-
KSG66_02420	--	AIW39503.1	116	4e-33	histidine kinase [Bacillus subtilis]	--	--	--	--	--	--	--	--	--	--	--	--	--	--	-	-	-
KSG66_02425	ydbO	ANF35372.1	597	0.0	transporter [Bacillus velezensis]	sp|P96610|YDBO_BACSU	417.5	1.2e-115	sp|P96610|YDBO_BACSU Uncharacterized transporter YdbO OS=Bacillus subtilis (strain 168) OX=224308 GN=ydbO PE=3 SV=1	BS_ydbO	417.5	2.9e-116	COG0053	Predicted Co/Zn/Cd cation transporters	--	--	--	--	--	GO:0051234//establishment of localization;GO:0006812//cation transport;GO:0051179//localization;GO:0044765//single-organism transport;GO:0044763//single-organism cellular process;GO:0044699//single-organism process;GO:0009987//cellular process;GO:1902578//single-organism localization;GO:0006811//ion transport;GO:0006810//transport	GO:0022857//transmembrane transporter activity;GO:0005215//transporter activity;GO:0022891//substrate-specific transmembrane transporter activity;GO:0015075//ion transmembrane transporter activity;GO:0022892//substrate-specific transporter activity	GO:0031224//intrinsic component of membrane;GO:0016020//membrane;GO:0044425//membrane part
KSG66_02430	ydbP	ABS72888.1	221	4e-73	thioredoxin family protein [Bacillus velezensis FZB42] [Bacillus velezensis]	sp|P96611|YDBP_BACSU	209.9	1.4e-53	sp|P96611|YDBP_BACSU Thioredoxin-like protein YdbP OS=Bacillus subtilis (strain 168) OX=224308 GN=ydbP PE=2 SV=1	BS_ydbP	209.9	3.2e-54	COG0526	Thiol-disulfide isomerase and thioredoxins	--	--	--	--	--	GO:0065007//biological regulation;GO:0044710//single-organism metabolic process;GO:0044763//single-organism cellular process;GO:0042592//homeostatic process;GO:0065008//regulation of biological quality;GO:0044699//single-organism process;GO:0009987//cellular process;GO:0008152//metabolic process;GO:0019725//cellular homeostasis	GO:0015036//disulfide oxidoreductase activity;GO:0003824//catalytic activity;GO:0016491//oxidoreductase activity;GO:0016667//oxidoreductase activity, acting on a sulfur group of donors	-
KSG66_02435	ddl	ANF35374.1	743	0.0	D-alanine--D-alanine ligase [Bacillus velezensis]	sp|A7Z1L3|DDL_BACVZ	708.8	3.2e-203	sp|A7Z1L3|DDL_BACVZ D-alanine--D-alanine ligase OS=Bacillus velezensis (strain DSM 23117 / BGSC 10A6 / FZB42) OX=326423 GN=ddl PE=3 SV=1	BS_ddlA	624.8	1.4e-178	COG1181	D-alanine-D-alanine ligase and related ATP-grasp enzymes	K01921//ddl; D-alanine-D-alanine ligase [EC:6.3.2.4]	4.9e-207	726.5	bvm:B9C48_02475	ko01100//Metabolic pathways//Global and overview maps//Metabolism;ko00550//Peptidoglycan biosynthesis//Glycan biosynthesis and metabolism//Metabolism;ko00473//D-Alanine metabolism//Metabolism of other amino acids//Metabolism	GO:0071704//organic substance metabolic process;GO:0071840//cellular component organization or biogenesis;GO:0022604//regulation of cell morphogenesis;GO:0043170//macromolecule metabolic process;GO:0022603//regulation of anatomical structure morphogenesis;GO:0016043//cellular component organization;GO:0006022//aminoglycan metabolic process;GO:0006807//nitrogen compound metabolic process;GO:006500…	GO:0005488//binding;GO:0003824//catalytic activity;GO:0097159//organic cyclic compound binding;GO:0016874//ligase activity;GO:0043167//ion binding;GO:1901363//heterocyclic compound binding;GO:0001882//nucleoside binding;GO:0016881//acid-amino acid ligase activity;GO:0046872//metal ion binding;GO:0036094//small molecule binding;GO:0043169//cation binding;GO:0032550//purine ribonucleoside binding;G…	GO:0005622//intracellular;GO:0044464//cell part;GO:0005623//cell;GO:0044424//intracellular part
KSG66_02440	murF	ANS37301.1	932	0.0	UDP-N-acetylmuramoyl-tripeptide--D-alanyl-D-alanine ligase [Bacillus velezensis]	sp|P96613|MURF_BACSU	719.5	2.3e-206	sp|P96613|MURF_BACSU UDP-N-acetylmuramoyl-tripeptide--D-alanyl-D-alanine ligase OS=Bacillus subtilis (strain 168) OX=224308 GN=murF PE=3 SV=1	BS_murF	719.5	5.4e-207	COG0770	UDP-N-acetylmuramyl pentapeptide synthase	K01929//murF; UDP-N-acetylmuramoyl-tripeptide--D-alanyl-D-alanine ligase [EC:6.3.2.10]	6.4e-260	902.5	bvm:B9C48_02480	ko01100//Metabolic pathways//Global and overview maps//Metabolism;ko00550//Peptidoglycan biosynthesis//Glycan biosynthesis and metabolism//Metabolism;ko00300//Lysine biosynthesis//Amino acid metabolism//Metabolism	GO:0030203//glycosaminoglycan metabolic process;GO:0008152//metabolic process;GO:0050789//regulation of biological process;GO:0022604//regulation of cell morphogenesis;GO:0022603//regulation of anatomical structure morphogenesis;GO:0050794//regulation of cellular process;GO:0006022//aminoglycan metabolic process;GO:0006807//nitrogen compound metabolic process;GO:0043170//macromolecule metabolic p…	GO:0003824//catalytic activity;GO:0097159//organic cyclic compound binding;GO:0097367//carbohydrate derivative binding;GO:0001883//purine nucleoside binding;GO:0016874//ligase activity;GO:0005488//binding;GO:1901363//heterocyclic compound binding;GO:0016881//acid-amino acid ligase activity;GO:0001882//nucleoside binding;GO:0032549//ribonucleoside binding;GO:0032550//purine ribonucleoside binding;…	GO:0005623//cell;GO:0044464//cell part;GO:0044424//intracellular part;GO:0005622//intracellular
KSG66_02445	cshA	AIW36390.1	1013	0.0	DEAD/DEAH box helicase [Bacillus subtilis]	sp|P96614|CSHA_BACSU	850.9	7.2e-246	sp|P96614|CSHA_BACSU DEAD-box ATP-dependent RNA helicase CshA OS=Bacillus subtilis (strain 168) OX=224308 GN=cshA PE=1 SV=2	BS_ydbR	849.7	3.8e-246	COG0513	Superfamily II DNA and RNA helicases	K05592//deaD; ATP-dependent RNA helicase DeaD [EC:3.6.4.13]	1.3e-250	871.7	bvm:B9C48_02485	ko03018//RNA degradation//Folding, sorting and degradation//Genetic Information Processing	GO:0044260//cellular macromolecule metabolic process;GO:0016070//RNA metabolic process;GO:0071840//cellular component organization or biogenesis;GO:0006725//cellular aromatic compound metabolic process;GO:0046483//heterocycle metabolic process;GO:1901360//organic cyclic compound metabolic process;GO:0034641//cellular nitrogen compound metabolic process;GO:0071704//organic substance metabolic proc…	GO:0016462//pyrophosphatase activity;GO:0016787//hydrolase activity;GO:0016818//hydrolase activity, acting on acid anhydrides, in phosphorus-containing anhydrides;GO:0097159//organic cyclic compound binding;GO:0005488//binding;GO:1901363//heterocyclic compound binding;GO:0036094//small molecule binding;GO:0004386//helicase activity;GO:0003676//nucleic acid binding;GO:0017111//nucleoside-triphosph…	GO:0032991//macromolecular complex;GO:0044464//cell part;GO:0030529//intracellular ribonucleoprotein complex;GO:0009295//nucleoid;GO:0044424//intracellular part;GO:0016020//membrane;GO:1990904//ribonucleoprotein complex;GO:0005623//cell;GO:0005622//intracellular
KSG66_02450	ydbS	WP_032873159.1	320	2e-110	MULTISPECIES: PH domain-containing protein [Bacillus]	sp|P96615|YDBS_BACSU	270.8	9.9e-72	sp|P96615|YDBS_BACSU UPF0699 transmembrane protein YdbS OS=Bacillus subtilis (strain 168) OX=224308 GN=ydbS PE=3 SV=1	BS_ydbS	270.8	2.3e-72	COG3402	Uncharacterized conserved protein	K09167//K09167; uncharacterized protein	1.4e-81	308.5	bamt:AJ82_02715	--	-	-	GO:0016020//membrane;GO:0044425//membrane part;GO:0031224//intrinsic component of membrane
KSG66_02455	ydbT	WP_032872995.1	993	0.0	MULTISPECIES: PH domain-containing protein [Bacillus]	sp|P96616|YDBT_BACSU	651.7	6.3e-186	sp|P96616|YDBT_BACSU UPF0699 transmembrane protein YdbT OS=Bacillus subtilis (strain 168) OX=224308 GN=ydbT PE=3 SV=1	BS_ydbT	651.7	1.5e-186	COG3428	Predicted membrane protein	--	--	--	--	--	-	-	GO:0044425//membrane part;GO:0016020//membrane;GO:0031224//intrinsic component of membrane
KSG66_02460	ydcA	ANF35380.1	406	3e-143	membrane protein [Bacillus velezensis]	sp|P96617|YDCA_BACSU	322.4	3.6e-87	sp|P96617|YDCA_BACSU Putative rhomboid protease YdcA OS=Bacillus subtilis (strain 168) OX=224308 GN=ydcA PE=3 SV=1	BS_ydcA	322.4	8.4e-88	COG0705	Uncharacterized membrane protein (homolog of Drosophila rhomboid)	K19225//gluP; rhomboid protease GluP [EC:3.4.21.105]	8.4e-108	396.0	bvm:B9C48_02500	--	GO:0071704//organic substance metabolic process;GO:0043170//macromolecule metabolic process;GO:0008152//metabolic process;GO:0019538//protein metabolic process;GO:0044238//primary metabolic process	GO:0016787//hydrolase activity;GO:0003824//catalytic activity	GO:0016020//membrane;GO:0031224//intrinsic component of membrane;GO:0044425//membrane part
KSG66_02465	acpS	AHZ14484.1	246	9e-83	4'-phosphopantetheinyl transferase [Bacillus velezensis SQR9] [Bacillus velezensis]	sp|A7Z1L9|ACPS_BACVZ	226.9	1.2e-58	sp|A7Z1L9|ACPS_BACVZ Holo-[acyl-carrier-protein] synthase OS=Bacillus velezensis (strain DSM 23117 / BGSC 10A6 / FZB42) OX=326423 GN=acpS PE=3 SV=1	BS_ydcB	162.9	5.2e-40	COG0736	Phosphopantetheinyl transferase (holo-ACP synthase)	K00997//acpS; holo-[acyl-carrier protein] synthase [EC:2.7.8.7]	2.6e-59	234.2	bamy:V529_04580	ko00770//Pantothenate and CoA biosynthesis//Metabolism of cofactors and vitamins//Metabolism	GO:0043436//oxoacid metabolic process;GO:0008152//metabolic process;GO:0009987//cellular process;GO:0006082//organic acid metabolic process;GO:0043170//macromolecule metabolic process;GO:0006631//fatty acid metabolic process;GO:0006629//lipid metabolic process;GO:0044699//single-organism process;GO:0044238//primary metabolic process;GO:0019752//carboxylic acid metabolic process;GO:0032787//monoca…	GO:0016740//transferase activity;GO:0043167//ion binding;GO:0043169//cation binding;GO:0046872//metal ion binding;GO:0016780//phosphotransferase activity, for other substituted phosphate groups;GO:0016772//transferase activity, transferring phosphorus-containing groups;GO:0003824//catalytic activity;GO:0005488//binding	GO:0005622//intracellular;GO:0044424//intracellular part;GO:0044464//cell part;GO:0005623//cell
KSG66_02470	ydcC	ANF35382.1	687	0.0	sporulation protein [Bacillus velezensis]	sp|P96619|YDCC_BACSU	587.0	1.3e-166	sp|P96619|YDCC_BACSU Sporulation protein YdcC OS=Bacillus subtilis (strain 168) OX=224308 GN=ydcC PE=2 SV=2	BS_ydcC	587.0	3.1e-167	COG2834	Outer membrane lipoprotein-sorting protein	--	--	--	--	--	-	-	-
KSG66_02475	alr1	ANF35383.1	810	0.0	alanine racemase [Bacillus velezensis]	sp|P10725|ALR1_BACSU	642.1	4.0e-183	sp|P10725|ALR1_BACSU Alanine racemase 1 OS=Bacillus subtilis (strain 168) OX=224308 GN=alr1 PE=3 SV=2	BS_dal	642.1	9.4e-184	COG0787	Alanine racemase	K01775//alr; alanine racemase [EC:5.1.1.1]	1.0e-221	775.4	bvm:B9C48_02515	ko01100//Metabolic pathways//Global and overview maps//Metabolism;ko00473//D-Alanine metabolism//Metabolism of other amino acids//Metabolism	GO:0019752//carboxylic acid metabolic process;GO:0006522//alanine metabolic process;GO:0009987//cellular process;GO:0044699//single-organism process;GO:0043436//oxoacid metabolic process;GO:0006082//organic acid metabolic process;GO:0006520//cellular amino acid metabolic process;GO:1901605//alpha-amino acid metabolic process;GO:1901564//organonitrogen compound metabolic process;GO:0044763//single…	GO:0003824//catalytic activity;GO:0016853//isomerase activity	-
KSG66_02480	ndoAI	ABS72898.1	186	7e-60	CopG family ribbon-helix-helix protein [Bacillus velezensis FZB42] [Bacillus velezensis]	sp|P96621|ENDAI_BACSU	174.9	4.3e-43	sp|P96621|ENDAI_BACSU Antitoxin EndoAI OS=Bacillus subtilis (strain 168) OX=224308 GN=ndoAI PE=1 SV=1	BS_ydcD	174.9	1.0e-43	COG0864	Predicted transcriptional regulators containing the CopG/Arc/MetJ DNA-binding domain and a metal-binding domain	K07723//ndoAI; CopG family transcriptional regulator / antitoxin EndoAI	4.9e-42	176.4	bay:RBAM_004990	--	-	-	-
KSG66_02485	ndoA	NP_388347.1	233	1e-77	endoribonuclease toxin [Bacillus subtilis subsp. subtilis str. 168] [Bacillus subtilis]	sp|P96622|ENDOA_BACSU	224.2	7.7e-58	sp|P96622|ENDOA_BACSU Endoribonuclease EndoA OS=Bacillus subtilis (strain 168) OX=224308 GN=ndoA PE=1 SV=1	BS_ydcE	224.2	1.8e-58	COG2337	Growth inhibitor	K07171//mazF; mRNA interferase MazF [EC:3.1.-.-]	2.6e-56	224.2	bsu:BSU04660	--	GO:0009987//cellular process;GO:0006725//cellular aromatic compound metabolic process;GO:0008152//metabolic process;GO:0034641//cellular nitrogen compound metabolic process;GO:0044238//primary metabolic process;GO:0043170//macromolecule metabolic process;GO:0046483//heterocycle metabolic process;GO:0071704//organic substance metabolic process;GO:0090304//nucleic acid metabolic process;GO:1901360/…	GO:0016788//hydrolase activity, acting on ester bonds;GO:0003676//nucleic acid binding;GO:0016787//hydrolase activity;GO:0003824//catalytic activity;GO:1901363//heterocyclic compound binding;GO:0004518//nuclease activity;GO:0097159//organic cyclic compound binding;GO:0005488//binding	-
KSG66_02490	rsbRA	ABS72900.1	554	0.0	STAS domain-containing protein [Bacillus velezensis FZB42] [Bacillus velezensis]	sp|P42409|RSBRA_BACSU	413.3	2.1e-114	sp|P42409|RSBRA_BACSU RsbT co-antagonist protein RsbRA OS=Bacillus subtilis (strain 168) OX=224308 GN=rsbRA PE=1 SV=1	BS_rsbR_2	232.3	1.6e-60	COG1366	Anti-anti-sigma regulatory factor (antagonist of anti-sigma factor)	K17763//rsbR; rsbT co-antagonist protein RsbR	8.2e-146	522.7	bay:RBAM_005010	--	-	-	-
KSG66_02495	rsbS	ABS72901.1	241	1e-80	STAS domain-containing protein [Bacillus velezensis FZB42] [Bacillus velezensis]	sp|P42410|RSBS_BACSU	223.8	1.1e-57	sp|P42410|RSBS_BACSU RsbT antagonist protein RsbS OS=Bacillus subtilis (strain 168) OX=224308 GN=rsbS PE=1 SV=1	BS_rsbS	223.8	2.5e-58	COG1366	Anti-anti-sigma regulatory factor (antagonist of anti-sigma factor)	K17762//rsbS; rsbT antagonist protein RsbS	1.1e-57	228.8	bay:RBAM_005020	--	-	-	-
KSG66_02500	rsbT	ABS72902.1	269	2e-91	anti-sigma regulatory factor [Bacillus velezensis FZB42] [Bacillus velezensis]	sp|P42411|RSBT_BACSU	253.8	1.0e-66	sp|P42411|RSBT_BACSU Serine/threonine-protein kinase RsbT OS=Bacillus subtilis (strain 168) OX=224308 GN=rsbT PE=1 SV=1	BS_rsbT	253.8	2.5e-67	COG2172	Anti-sigma regulatory factor (Ser/Thr protein kinase)	K17752//rsbT; serine/threonine-protein kinase RsbT [EC:2.7.11.1]	5.2e-69	266.5	bay:RBAM_005030	--	GO:0044260//cellular macromolecule metabolic process;GO:0044238//primary metabolic process;GO:0008152//metabolic process;GO:0006796//phosphate-containing compound metabolic process;GO:0071704//organic substance metabolic process;GO:0043412//macromolecule modification;GO:0006793//phosphorus metabolic process;GO:0019538//protein metabolic process;GO:0036211//protein modification process;GO:0044267/…	GO:0016773//phosphotransferase activity, alcohol group as acceptor;GO:0003824//catalytic activity;GO:0016772//transferase activity, transferring phosphorus-containing groups;GO:0001882//nucleoside binding;GO:0016301//kinase activity;GO:0097367//carbohydrate derivative binding;GO:1901363//heterocyclic compound binding;GO:0097159//organic cyclic compound binding;GO:0016740//transferase activity;GO:…	-
KSG66_02505	rsbU	AFJ60547.1	692	0.0	sigma-B regulation protein (phosphoserine phosphatase) [Bacillus amyloliquefaciens Y2] [Bacillus amyloliquefaciens]	sp|P40399|RSBU_BACSU	609.0	3.2e-173	sp|P40399|RSBU_BACSU Phosphoserine phosphatase RsbU OS=Bacillus subtilis (strain 168) OX=224308 GN=rsbU PE=1 SV=3	BS_rsbU	609.0	7.6e-174	COG2208	Serine phosphatase RsbU, regulator of sigma subunit	K07315//rsbU_P; phosphoserine phosphatase RsbU/P [EC:3.1.3.3]	2.1e-188	664.5	bya:BANAU_0434	--	GO:0043412//macromolecule modification;GO:0044267//cellular protein metabolic process;GO:0044260//cellular macromolecule metabolic process;GO:0019538//protein metabolic process;GO:0006796//phosphate-containing compound metabolic process;GO:0044238//primary metabolic process;GO:0071704//organic substance metabolic process;GO:0043170//macromolecule metabolic process;GO:0006464//cellular protein mod…	GO:0042578//phosphoric ester hydrolase activity;GO:0016788//hydrolase activity, acting on ester bonds;GO:0003824//catalytic activity;GO:0016787//hydrolase activity;GO:0016791//phosphatase activity	-
KSG66_02510	rsbV	ABS72904.1	218	1e-71	anti-sigma factor antagonist [Bacillus velezensis FZB42] [Bacillus velezensis]	sp|P17903|RSBV_BACSU	183.7	1.1e-45	sp|P17903|RSBV_BACSU Anti-sigma-B factor antagonist OS=Bacillus subtilis (strain 168) OX=224308 GN=rsbV PE=1 SV=1	BS_rsbV	183.7	2.6e-46	COG1366	Anti-anti-sigma regulatory factor (antagonist of anti-sigma factor)	K04749//rsbV; anti-sigma B factor antagonist	1.9e-53	214.5	bay:RBAM_005050	--	GO:0060255//regulation of macromolecule metabolic process;GO:0065007//biological regulation;GO:0019222//regulation of metabolic process;GO:0010468//regulation of gene expression;GO:0050789//regulation of biological process	GO:0005515//protein binding;GO:0005488//binding	-
KSG66_02515	rsbW	A7Z1M9.1	330	2e-114	RecName: Full=Serine-protein kinase RsbW; AltName: Full=Anti-sigma-B factor; AltName: Full=Sigma-B negative effector RsbW [Bacillus velezensis FZB42] [Bacillus velezensis]	sp|A7Z1M9|RSBW_BACVZ	321.2	6.4e-87	sp|A7Z1M9|RSBW_BACVZ Serine-protein kinase RsbW OS=Bacillus velezensis (strain DSM 23117 / BGSC 10A6 / FZB42) OX=326423 GN=rsbW PE=3 SV=1	BS_rsbW	293.9	2.6e-79	COG2172	Anti-sigma regulatory factor (Ser/Thr protein kinase)	K04757//rsbW; serine/threonine-protein kinase RsbW [EC:2.7.11.1]	2.1e-85	321.2	bay:RBAM_005060	--	GO:0044260//cellular macromolecule metabolic process;GO:0010468//regulation of gene expression;GO:0036211//protein modification process;GO:0009889//regulation of biosynthetic process;GO:0051171//regulation of nitrogen compound metabolic process;GO:0043170//macromolecule metabolic process;GO:0044238//primary metabolic process;GO:0071704//organic substance metabolic process;GO:0019538//protein meta…	GO:0004672//protein kinase activity;GO:0097159//organic cyclic compound binding;GO:0036094//small molecule binding;GO:0032549//ribonucleoside binding;GO:0005488//binding;GO:0003824//catalytic activity;GO:0001883//purine nucleoside binding;GO:1901363//heterocyclic compound binding;GO:0001882//nucleoside binding;GO:0016301//kinase activity;GO:0016773//phosphotransferase activity, alcohol group as a…	-
KSG66_02520	sigB	ANF35392.1	534	0.0	RNA polymerase sigma factor SigB [Bacillus velezensis]	sp|P06574|RPSB_BACSU	468.8	4.1e-131	sp|P06574|RPSB_BACSU RNA polymerase sigma-B factor OS=Bacillus subtilis (strain 168) OX=224308 GN=sigB PE=1 SV=3	BS_sigB	468.8	9.6e-132	COG1191	DNA-directed RNA polymerase specialized sigma subunit	K03090//sigB; RNA polymerase sigma-B factor	1.9e-139	501.5	bvm:B9C48_02560	--	GO:0090304//nucleic acid metabolic process;GO:0065007//biological regulation;GO:0034641//cellular nitrogen compound metabolic process;GO:0008152//metabolic process;GO:0044249//cellular biosynthetic process;GO:0016070//RNA metabolic process;GO:0071704//organic substance metabolic process;GO:0034645//cellular macromolecule biosynthetic process;GO:0044271//cellular nitrogen compound biosynthetic pro…	GO:0000990//transcription factor activity, core RNA polymerase binding;GO:0001071//nucleic acid binding transcription factor activity;GO:0000996//core DNA-dependent RNA polymerase binding promoter specificity activity;GO:0000988//transcription factor activity, protein binding	-
KSG66_02525	rsbX	AFJ60551.1	414	1e-146	negative regulator of sigma-B (phosphoserine phosphatase) [Bacillus amyloliquefaciens Y2] [Bacillus amyloliquefaciens]	sp|P17906|RSBX_BACSU	336.3	2.4e-91	sp|P17906|RSBX_BACSU Phosphoserine phosphatase RsbX OS=Bacillus subtilis (strain 168) OX=224308 GN=rsbX PE=1 SV=1	--	--	--	--	--	K05518//rsbX; phosphoserine phosphatase RsbX [EC:3.1.3.3]	6.9e-110	402.9	bya:BANAU_0438	--	GO:0044237//cellular metabolic process;GO:0006793//phosphorus metabolic process;GO:0006796//phosphate-containing compound metabolic process;GO:0050896//response to stimulus;GO:0009987//cellular process;GO:0008152//metabolic process;GO:0006950//response to stress	GO:0016788//hydrolase activity, acting on ester bonds;GO:0042578//phosphoric ester hydrolase activity;GO:0016787//hydrolase activity;GO:0016791//phosphatase activity;GO:0003824//catalytic activity	-
KSG66_02530	ydcI	ANS37318.1	1448	0.0	RNA-binding transcriptional accessory protein [Bacillus velezensis]	sp|O31489|YDCI_BACSU	1157.5	0.0e+00	sp|O31489|YDCI_BACSU Uncharacterized protein YdcI OS=Bacillus subtilis (strain 168) OX=224308 GN=ydcI PE=4 SV=2	BS_ydcI	1132.5	0.0e+00	COG2183	Transcriptional accessory protein	K06959//tex; protein Tex	0	1327.4	bvm:B9C48_02570	--	-	-	-
KSG66_02535	cmpA	ABS72909.1	79.3	7e-19	cortex morphogenetic protein CmpA [Bacillus velezensis FZB42] [Bacillus velezensis]	sp|A0A2K4Z9G8|COMPA_BACSU	83.2	6.8e-16	sp|A0A2K4Z9G8|COMPA_BACSU Cortex morphogenetic protein A OS=Bacillus subtilis (strain 168) OX=224308 GN=cmpA PE=1 SV=1	--	--	--	--	--	--	--	--	--	--	-	-	-
KSG66_02540	RBAM_005110	AHZ14499.1	310	5e-107	sprT-like protein [Bacillus velezensis SQR9] [Bacillus velezensis]	sp|A7Z1N4|SPRTL_BACVZ	303.1	1.7e-81	sp|A7Z1N4|SPRTL_BACVZ Protein SprT-like OS=Bacillus velezensis (strain DSM 23117 / BGSC 10A6 / FZB42) OX=326423 GN=RBAM_005110 PE=3 SV=1	BS_ydcK	259.6	5.0e-69	COG3091	Uncharacterized protein conserved in bacteria	K03095//sprL; SprT-like protein	2.4e-83	314.3	bamy:V529_04730	--	-	GO:0046872//metal ion binding;GO:0005488//binding;GO:0043169//cation binding;GO:0046914//transition metal ion binding;GO:0043167//ion binding	GO:0005622//intracellular;GO:0044424//intracellular part;GO:0044464//cell part;GO:0005623//cell
KSG66_02580	--	COD18452.1	356	5e-123	Uncharacterised protein [Streptococcus pneumoniae]	--	--	--	--	--	--	--	--	--	--	--	--	--	--	-	-	-
KSG66_02585	--	COD18428.1	1011	0.0	Uncharacterised protein [Streptococcus pneumoniae]	--	--	--	--	--	--	--	--	--	--	--	--	--	--	-	-	-
KSG66_02590	--	COD18403.1	226	1e-73	Uncharacterised protein [Streptococcus pneumoniae]	--	--	--	--	--	--	--	--	--	--	--	--	--	--	-	-	-
KSG66_02595	yeeF	AIW36412.1	1173	0.0	SPBc2 prophage-derived UPF0720 protein YokI [Bacillus subtilis]	sp|O31506|YEEF_BACSU	500.0	3.6e-140	sp|O31506|YEEF_BACSU Putative ribonuclease YeeF OS=Bacillus subtilis (strain 168) OX=224308 GN=yeeF PE=1 SV=2	BS_yobL	499.6	1.1e-140	COG5444	Uncharacterized conserved protein	K21493//yxiD; toxin YxiD [EC:3.1.-.-]	4.6e-308	1062.8	bacp:SB24_07175	--	GO:0008152//metabolic process	-	-
KSG66_02600	rapI	ANF35402.1	101	2e-27	response regulator aspartate phosphatase I [Bacillus velezensis]	sp|P96649|RAPI_BACSU	79.3	1.3e-14	sp|P96649|RAPI_BACSU Response regulator aspartate phosphatase I OS=Bacillus subtilis (strain 168) OX=224308 GN=rapI PE=1 SV=1	--	--	--	--	--	--	--	--	--	--	GO:0008152//metabolic process	-	-
KSG66_02615	proP	AHZ14506.1	931	0.0	permease [Bacillus velezensis SQR9] [Bacillus velezensis]	sp|Q5HRH0|PROP_STAEQ	506.1	4.1e-142	sp|Q5HRH0|PROP_STAEQ Putative proline/betaine transporter OS=Staphylococcus epidermidis (strain ATCC 35984 / RP62A) OX=176279 GN=proP PE=3 SV=1	SA0531	495.7	1.3e-139	COG0477	Permeases of the major facilitator superfamily	K03762//proP; MFS transporter, MHS family, proline/betaine transporter	5.7e-232	809.7	bamy:V529_04800	--	GO:0051234//establishment of localization;GO:0051179//localization	-	-
KSG66_02620	ohrR	AMQ70146.1	204	2e-66	transcriptional regulator [Bacillus amyloliquefaciens UMAF6639] [Bacillus amyloliquefaciens]	sp|O34777|OHRR_BACSU	99.4	2.6e-20	sp|O34777|OHRR_BACSU Organic hydroperoxide resistance transcriptional regulator OS=Bacillus subtilis (strain 168) OX=224308 GN=ohrR PE=1 SV=1	AGc1544	86.7	4.1e-17	COG1846	Transcriptional regulators	K23775//ohrR; MarR family transcriptional regulator, organic hydroperoxide resistance regulator	1.2e-49	201.8	bvm:B9C48_02655	--	GO:0043170//macromolecule metabolic process;GO:0044237//cellular metabolic process;GO:0009059//macromolecule biosynthetic process;GO:0009058//biosynthetic process;GO:0010467//gene expression;GO:0008152//metabolic process;GO:0044260//cellular macromolecule metabolic process;GO:0034645//cellular macromolecule biosynthetic process;GO:1901576//organic substance biosynthetic process;GO:0071704//organi…	-	GO:0005623//cell;GO:0044464//cell part
KSG66_02630	ydeM	WP_032873026.1	289	6e-99	MULTISPECIES: MaoC family dehydratase [Bacillus]	sp|P96670|YDEM_BACSU	212.6	2.8e-54	sp|P96670|YDEM_BACSU Uncharacterized protein YdeM OS=Bacillus subtilis (strain 168) OX=224308 GN=ydeM PE=4 SV=1	BS_ydeM	212.6	6.6e-55	COG2030	Acyl dehydratase	--	--	--	--	--	-	-	-
KSG66_02635	--	SDK28444.1	238	7e-80	Predicted DNA-binding protein, MmcQ/YjbR family [Bacillus velezensis]	--	--	--	--	DR2400	69.7	5.6e-12	COG2315	Uncharacterized protein conserved in bacteria	--	--	--	--	--	-	-	-
KSG66_02645	ywnA	AIW36419.1	297	6e-102	Rrf2 family transcriptional regulator [Bacillus subtilis]	sp|P71036|YWNA_BACSU	129.0	4.3e-29	sp|P71036|YWNA_BACSU Putative HTH-type transcriptional regulator YwnA OS=Bacillus subtilis (strain 168) OX=224308 GN=ywnA PE=1 SV=1	BH0306	133.7	4.1e-31	COG1959	Predicted transcriptional regulator	--	--	--	--	--	-	-	-
KSG66_02650	ywnB	AHZ14512.1	427	3e-151	ADP-L-glycero-D-manno-heptose-6-epimerase [Bacillus velezensis SQR9] [Bacillus velezensis]	sp|P71037|YWNB_BACSU	284.6	8.8e-76	sp|P71037|YWNB_BACSU Uncharacterized protein YwnB OS=Bacillus subtilis (strain 168) OX=224308 GN=ywnB PE=4 SV=1	BS_ywnB	284.6	2.1e-76	COG2910	Putative NADH-flavin reductase	K07118//K07118; uncharacterized protein	2.4e-113	414.5	bya:BANAU_0448	--	-	-	-
KSG66_02655	des	QDF47614.1	690	0.0	delta5 acyl-lipid desaturase [Bacillus velezensis]	sp|O34653|DES_BACSU	488.4	6.3e-137	sp|O34653|DES_BACSU Fatty acid desaturase OS=Bacillus subtilis (strain 168) OX=224308 GN=des PE=2 SV=1	BS_yocE	488.4	1.5e-137	COG3239	Fatty acid desaturase	K10255//FAD6; acyl-lipid omega-6 desaturase (Delta-12 desaturase) [EC:1.14.19.23 1.14.19.45]	2.7e-191	674.1	bya:BANAU_0451	ko02020//Two-component system//Signal transduction//Environmental Information Processing	-	-	-
KSG66_02660	--	WP_074534332.1	70.5	2e-15	MULTISPECIES: hypothetical protein [Bacillus]	--	--	--	--	--	--	--	--	--	--	--	--	--	--	-	-	-
KSG66_02665	cspC	ABS72932.1	135	4e-40	cold shock protein CspC [Bacillus velezensis FZB42] [Bacillus velezensis]	sp|P39158|CSPC_BACSU	132.5	1.8e-30	sp|P39158|CSPC_BACSU Cold shock protein CspC OS=Bacillus subtilis (strain 168) OX=224308 GN=cspC PE=1 SV=1	BS_cspC	132.5	4.2e-31	COG1278	Cold shock proteins	K03704//cspA; cold shock protein	1.8e-30	137.5	bay:RBAM_005400	--	GO:0009059//macromolecule biosynthetic process;GO:0034645//cellular macromolecule biosynthetic process;GO:1901576//organic substance biosynthetic process;GO:0008152//metabolic process;GO:0043170//macromolecule metabolic process;GO:0044237//cellular metabolic process;GO:0009058//biosynthetic process;GO:0044249//cellular biosynthetic process;GO:0010468//regulation of gene expression;GO:0044260//cel…	GO:0003676//nucleic acid binding;GO:1901363//heterocyclic compound binding;GO:0005488//binding;GO:0097159//organic cyclic compound binding	GO:0044424//intracellular part;GO:0005623//cell;GO:0005622//intracellular;GO:0044464//cell part
KSG66_02670	ydeB	AIW36422.1	315	5e-109	transcription factor YdeB [Bacillus subtilis]	sp|P96659|YDEB_BACSU	280.4	1.2e-74	sp|P96659|YDEB_BACSU Putative transcription factor YdeB OS=Bacillus subtilis (strain 168) OX=224308 GN=ydeB PE=3 SV=1	BS_ydeB	280.4	2.8e-75	COG1329	Transcriptional regulators, similar to M. xanthus CarD	K07736//carD; CarD family transcriptional regulator	2.8e-79	300.8	bvm:B9C48_02705	--	-	-	-
KSG66_02675	yrkD	ERH51342.1	173	8e-55	transcriptional regulator [Bacillus amyloliquefaciens EGD-AQ14] [Bacillus amyloliquefaciens]	sp|P54431|YRKD_BACSU	119.8	1.5e-26	sp|P54431|YRKD_BACSU Uncharacterized protein YrkD OS=Bacillus subtilis (strain 168) OX=224308 GN=yrkD PE=4 SV=1	BS_yrkD	119.8	3.6e-27	COG1937	Uncharacterized protein conserved in bacteria	--	--	--	--	--	-	-	-
KSG66_02680	yrkE	PWJ99538.1	321	4e-111	peroxiredoxin family protein [Bacillus sp. VMFN-A1]	sp|P54432|YRKE_BACSU	303.5	1.4e-81	sp|P54432|YRKE_BACSU Uncharacterized protein YrkE OS=Bacillus subtilis (strain 168) OX=224308 GN=yrkE PE=4 SV=1	BS_yrkE	303.5	3.2e-82	COG2210	Uncharacterized conserved protein	--	--	--	--	--	-	-	-
KSG66_02685	At5g19370	AHK48128.1	250	4e-84	sulfurtransferase [Bacillus velezensis TrigoCor1448] [Bacillus velezensis]	sp|Q93WI0|STR12_ARATH	65.5	4.8e-10	sp|Q93WI0|STR12_ARATH Rhodanese-like/PpiC domain-containing protein 12, chloroplastic OS=Arabidopsis thaliana OX=3702 GN=At5g19370 PE=1 SV=1	L193718	86.7	4.8e-17	COG0607	Rhodanese-related sulfurtransferase	--	--	--	--	--	-	-	-
KSG66_02690	yrkF	SDK28779.1	384	6e-135	Rhodanese-related sulfurtransferase [Bacillus velezensis]	sp|P54433|YRKF_BACSU	330.5	1.2e-89	sp|P54433|YRKF_BACSU Putative sulfur carrier protein YrkF OS=Bacillus subtilis (strain 168) OX=224308 GN=yrkF PE=3 SV=1	BS_yrkF_1	180.6	3.8e-45	COG0425	Predicted redox protein, regulator of disulfide bond formation	--	--	--	--	--	-	-	-
KSG66_02695	yrkH	WP_032873036.1	775	0.0	MULTISPECIES: MBL fold metallo-hydrolase [Bacillus]	sp|P54435|YRKH_BACSU	691.8	4.2e-198	sp|P54435|YRKH_BACSU Uncharacterized protein YrkH OS=Bacillus subtilis (strain 168) OX=224308 GN=yrkH PE=4 SV=2	BS_yrkH	563.5	4.1e-160	COG0491	Zn-dependent hydrolases, including glyoxylases	--	--	--	--	--	-	-	-
KSG66_02700	yrkI	AFJ60575.1	152	5e-47	SirA-like protein [Bacillus amyloliquefaciens Y2] [Bacillus amyloliquefaciens]	sp|P54436|YRKI_BACSU	152.9	1.4e-36	sp|P54436|YRKI_BACSU Putative sulfur carrier protein YrkI OS=Bacillus subtilis (strain 168) OX=224308 GN=yrkI PE=3 SV=1	BS_yrkI	152.9	3.3e-37	COG0425	Predicted redox protein, regulator of disulfide bond formation	K04085//tusA; tRNA 2-thiouridine synthesizing protein A [EC:2.8.1.-]	4.2e-36	156.4	baq:BACAU_0467	ko04122//Sulfur relay system//Folding, sorting and degradation//Genetic Information Processing	-	-	-
KSG66_02705	yrkJ	SLB92777.1	492	3e-175	Sulfite exporter TauE/SafE [Mycobacteroides abscessus subsp. massiliense] [Mycobacteroides abscessus]	sp|P54437|YRKJ_BACSU	369.8	2.5e-101	sp|P54437|YRKJ_BACSU Probable membrane transporter protein YrkJ OS=Bacillus subtilis (strain 168) OX=224308 GN=yrkJ PE=3 SV=1	BS_yrkJ	369.8	6.0e-102	COG0730	Predicted permeases	K07090//K07090; uncharacterized protein	2.1e-119	434.9	bvm:B9C48_02740	--	-	-	GO:0016020//membrane;GO:0044425//membrane part;GO:0031224//intrinsic component of membrane
KSG66_02710	racX	ANS37341.1	468	3e-167	amino-acid racemase [Bacillus velezensis]	sp|P32960|RACX_BACSU	272.3	4.8e-72	sp|P32960|RACX_BACSU Broad specificity amino-acid racemase RacX OS=Bacillus subtilis (strain 168) OX=224308 GN=racX PE=1 SV=2	BS_racX	272.3	1.1e-72	COG1794	Aspartate racemase	K01779//racD; aspartate racemase [EC:5.1.1.13]	2.3e-125	454.5	bvm:B9C48_02745	ko01100//Metabolic pathways//Global and overview maps//Metabolism;ko00250//Alanine, aspartate and glutamate metabolism//Amino acid metabolism//Metabolism;ko01054//Nonribosomal peptide structures//Metabolism of terpenoids and polyketides//Metabolism	GO:0008152//metabolic process	GO:0016854//racemase and epimerase activity;GO:0016855//racemase and epimerase activity, acting on amino acids and derivatives;GO:0016853//isomerase activity;GO:0003824//catalytic activity;GO:0036361//racemase activity, acting on amino acids and derivatives	-
KSG66_02715	--	WP_032873041.1	386	1e-135	MULTISPECIES: DUF2812 domain-containing protein [Bacillus]	--	--	--	--	--	--	--	--	--	--	--	--	--	--	-	-	-
KSG66_02720	--	ABS72943.1	211	2e-69	PadR family transcriptional regulator [Bacillus velezensis FZB42] [Bacillus velezensis]	--	--	--	--	--	--	--	--	--	--	--	--	--	--	-	-	-
KSG66_02725	cotR	ANF35425.1	651	0.0	protein teg [Bacillus velezensis]	sp|O06996|COTR_BACSU	612.8	2.1e-174	sp|O06996|COTR_BACSU Putative sporulation hydrolase CotR OS=Bacillus subtilis (strain 168) OX=224308 GN=cotR PE=2 SV=1	BS_yvdO	612.8	5.0e-175	COG3621	Patatin	K06900//K06900; uncharacterized protein	3.1e-184	650.6	bqy:MUS_0506	--	GO:0048856//anatomical structure development;GO:0009653//anatomical structure morphogenesis;GO:0008152//metabolic process;GO:0044710//single-organism metabolic process;GO:0032502//developmental process;GO:0071704//organic substance metabolic process;GO:0044238//primary metabolic process;GO:0048646//anatomical structure formation involved in morphogenesis;GO:0006629//lipid metabolic process;GO:004…	GO:0003824//catalytic activity	GO:0044464//cell part;GO:0005623//cell;GO:0005618//cell wall;GO:0030312//external encapsulating structure;GO:0071944//cell periphery
KSG66_02730	--	WP_007609648.1	325	1e-112	MULTISPECIES: DinB family protein [Bacillus]	--	--	--	--	--	--	--	--	--	--	--	--	--	--	-	-	-
KSG66_02735	ydbB	ANF35427.1	248	1e-83	cupin [Bacillus velezensis]	sp|P96597|YDBB_BACSU	58.2	7.7e-08	sp|P96597|YDBB_BACSU Uncharacterized protein YdbB OS=Bacillus subtilis (strain 168) OX=224308 GN=ydbB PE=3 SV=1	PA2490	163.7	3.0e-40	COG0662	Mannose-6-phosphate isomerase	--	--	--	--	--	-	-	-
KSG66_02740	ydzN	AMQ73005.1	125	2e-36	membrane protein [Bacillus amyloliquefaciens UMAF6614] [Bacillus amyloliquefaciens]	sp|C0H3V7|YDZN_BACSU	115.5	2.0e-25	sp|C0H3V7|YDZN_BACSU Uncharacterized membrane protein YdzN OS=Bacillus subtilis (strain 168) OX=224308 GN=ydzN PE=4 SV=1	--	--	--	--	--	--	--	--	--	--	-	-	GO:0044425//membrane part;GO:0016020//membrane;GO:0031224//intrinsic component of membrane
KSG66_02745	--	COE00719.1	74.3	5e-15	Uncharacterised protein [Streptococcus pneumoniae]	--	--	--	--	--	--	--	--	--	--	--	--	--	--	-	-	-
KSG66_02750	yvdP	ANF35429.1	927	0.0	FAD-binding protein [Bacillus velezensis]	sp|O06997|YVDP_BACSU	831.6	4.1e-240	sp|O06997|YVDP_BACSU Uncharacterized FAD-linked oxidoreductase YvdP OS=Bacillus subtilis (strain 168) OX=224308 GN=yvdP PE=1 SV=1	BS_yvdP	831.6	9.6e-241	COG0277	FAD/FMN-containing dehydrogenases	--	--	--	--	--	GO:0048856//anatomical structure development;GO:0008152//metabolic process;GO:0044710//single-organism metabolic process;GO:0048646//anatomical structure formation involved in morphogenesis;GO:0044699//single-organism process;GO:0032502//developmental process;GO:0009653//anatomical structure morphogenesis	GO:1901363//heterocyclic compound binding;GO:0016616//oxidoreductase activity, acting on the CH-OH group of donors, NAD or NADP as acceptor;GO:0016614//oxidoreductase activity, acting on CH-OH group of donors;GO:1901265//nucleoside phosphate binding;GO:0016491//oxidoreductase activity;GO:0097159//organic cyclic compound binding;GO:0005488//binding;GO:0036094//small molecule binding;GO:0000166//nu…	GO:0071944//cell periphery;GO:0030312//external encapsulating structure;GO:0044464//cell part;GO:0005618//cell wall;GO:0005623//cell
KSG66_02755	czcD	ANF35430.1	626	0.0	cadmium, cobalt and zinc/H(+)-K(+) antiporter [Bacillus velezensis]	sp|A7Z1S6|CZCD_BACVZ	589.7	1.9e-167	sp|A7Z1S6|CZCD_BACVZ Cadmium, cobalt and zinc/H(+)-K(+) antiporter OS=Bacillus velezensis (strain DSM 23117 / BGSC 10A6 / FZB42) OX=326423 GN=czcD PE=3 SV=1	BS_czcD	491.9	1.3e-138	COG1230	Co/Zn/Cd efflux system component	K16264//czcD; cobalt-zinc-cadmium efflux system protein	7.1e-170	602.8	bvm:B9C48_02795	--	GO:0051179//localization;GO:0030001//metal ion transport;GO:0044763//single-organism cellular process;GO:0044699//single-organism process;GO:0000041//transition metal ion transport;GO:1902578//single-organism localization;GO:0044765//single-organism transport;GO:0006812//cation transport;GO:0006810//transport;GO:0051234//establishment of localization;GO:0006811//ion transport;GO:0009987//cellular…	GO:0022891//substrate-specific transmembrane transporter activity;GO:0015075//ion transmembrane transporter activity;GO:0022857//transmembrane transporter activity;GO:0022892//substrate-specific transporter activity;GO:0005215//transporter activity	GO:0031224//intrinsic component of membrane;GO:0016020//membrane;GO:0044425//membrane part
KSG66_02760	czcO	ANF35431.1	709	0.0	oxidoreductase [Bacillus velezensis]	sp|A7Z1S7|CZCO_BACVZ	694.9	4.6e-199	sp|A7Z1S7|CZCO_BACVZ Uncharacterized oxidoreductase CzcO OS=Bacillus velezensis (strain DSM 23117 / BGSC 10A6 / FZB42) OX=326423 GN=czcO PE=3 SV=1	BS_trkA	625.9	6.2e-179	COG2072	Predicted flavoprotein involved in K+ transport	--	--	--	--	--	GO:0051179//localization;GO:0051234//establishment of localization;GO:0044699//single-organism process;GO:0006812//cation transport;GO:1902578//single-organism localization;GO:0008152//metabolic process;GO:0044710//single-organism metabolic process;GO:0006810//transport;GO:0000041//transition metal ion transport;GO:0030001//metal ion transport;GO:0006811//ion transport;GO:0044765//single-organism…	GO:0003824//catalytic activity	GO:0016020//membrane
KSG66_02765	--	WP_032873053.1	427	3e-151	MULTISPECIES: hypothetical protein [Bacillus]	--	--	--	--	--	--	--	--	--	--	--	--	--	--	-	-	-
KSG66_02770	yrkC	WP_032873054.1	372	8e-131	MULTISPECIES: cupin domain-containing protein [Bacillus]	sp|P54430|YRKC_BACSU	326.2	2.2e-88	sp|P54430|YRKC_BACSU Uncharacterized protein YrkC OS=Bacillus subtilis (strain 168) OX=224308 GN=yrkC PE=4 SV=1	BS_yrkC	326.2	5.2e-89	COG0662	Mannose-6-phosphate isomerase	--	--	--	--	--	-	GO:0032549//ribonucleoside binding;GO:0036094//small molecule binding;GO:0097159//organic cyclic compound binding;GO:1901363//heterocyclic compound binding;GO:0001883//purine nucleoside binding;GO:0005488//binding;GO:0032550//purine ribonucleoside binding;GO:0001882//nucleoside binding;GO:0097367//carbohydrate derivative binding	-
KSG66_02775	ykkA	WP_032873161.1	325	1e-112	MULTISPECIES: DinB family protein [Bacillus]	sp|P49854|YKKA_BACSU	138.7	5.7e-32	sp|P49854|YKKA_BACSU Uncharacterized protein YkkA OS=Bacillus subtilis (strain 168) OX=224308 GN=ykkA PE=4 SV=1	--	--	--	--	--	--	--	--	--	--	-	-	-
KSG66_02785	--	KHD94011.1	266	8e-90	dihydrodipicolinate synthase, partial [Bacillus amyloliquefaciens]	--	--	--	--	--	--	--	--	--	K01714//dapA; 4-hydroxy-tetrahydrodipicolinate synthase [EC:4.3.3.7]	2.0e-69	268.1	bay:RBAM_005640	ko01100//Metabolic pathways//Global and overview maps//Metabolism;ko01110//Biosynthesis of secondary metabolites//Global and overview maps//Metabolism;ko01120//Microbial metabolism in diverse environments//Global and overview maps//Metabolism;ko01230//Biosynthesis of amino acids//Global and overview maps//Metabolism;ko00300//Lysine biosynthesis//Amino acid metabolism//Metabolism;ko00261//Monobact…	-	-	-
KSG66_02790	--	COD75414.1	122	3e-35	Uncharacterised protein [Streptococcus pneumoniae]	--	--	--	--	--	--	--	--	--	--	--	--	--	--	-	-	-
KSG66_02795	cfr	ANF35437.1	724	0.0	radical SAM protein [Bacillus velezensis]	sp|A7Z1T2|CFR_BACVZ	699.5	1.9e-200	sp|A7Z1T2|CFR_BACVZ Ribosomal RNA large subunit methyltransferase Cfr OS=Bacillus velezensis (strain DSM 23117 / BGSC 10A6 / FZB42) OX=326423 GN=cfr PE=3 SV=1	SP0768	196.1	1.6e-49	COG0820	Predicted Fe-S-cluster redox enzyme	K15632//cfr; 23S rRNA (adenine-C8)-methyltransferase [EC:2.1.1.224]	7.4e-200	702.6	bvm:B9C48_02835	--	GO:0008152//metabolic process;GO:0034660//ncRNA metabolic process;GO:0044085//cellular component biogenesis;GO:0034641//cellular nitrogen compound metabolic process;GO:0016070//RNA metabolic process;GO:0071704//organic substance metabolic process;GO:0071840//cellular component organization or biogenesis;GO:0042254//ribosome biogenesis;GO:0010467//gene expression;GO:0043414//macromolecule methylat…	GO:0016740//transferase activity;GO:0003723//RNA binding;GO:0043169//cation binding;GO:0005488//binding;GO:0008649//rRNA methyltransferase activity;GO:0008173//RNA methyltransferase activity;GO:1901363//heterocyclic compound binding;GO:0003676//nucleic acid binding;GO:0008168//methyltransferase activity;GO:0051536//iron-sulfur cluster binding;GO:0051540//metal cluster binding;GO:0097159//organic …	GO:0005623//cell;GO:0005622//intracellular;GO:0044424//intracellular part;GO:0044464//cell part
KSG66_02800	ydeH	AHZ14530.1	236	2e-78	integral inner membrane protein [Bacillus velezensis SQR9] [Bacillus velezensis]	sp|P96665|YDEH_BACSU	141.4	7.2e-33	sp|P96665|YDEH_BACSU Uncharacterized membrane protein YdeH OS=Bacillus subtilis (strain 168) OX=224308 GN=ydeH PE=4 SV=1	--	--	--	--	--	--	--	--	--	--	-	-	GO:0031224//intrinsic component of membrane;GO:0044425//membrane part;GO:0016020//membrane
KSG66_02805	--	ANF35440.1	624	0.0	arsenic resistance protein [Bacillus velezensis]	--	--	--	--	Cgl1435	203.4	9.2e-52	COG0798	Arsenite efflux pump ACR3 and related permeases	K03325//ACR3; arsenite transporter	1.2e-169	602.1	bvm:B9C48_02845	--	-	-	-
KSG66_02810	adhA	ANF35441.1	721	0.0	zinc-binding dehydrogenase [Bacillus velezensis]	sp|C0SPA5|ADHA_BACSU	635.2	4.4e-181	sp|C0SPA5|ADHA_BACSU Probable formaldehyde dehydrogenase AdhA OS=Bacillus subtilis (strain 168) OX=224308 GN=adhA PE=2 SV=1	BS_adhA	634.0	2.3e-181	COG1064	Zn-dependent alcohol dehydrogenases	K13979//yahK; uncharacterized zinc-type alcohol dehydrogenase-like protein [EC:1.-.-.-]	4.2e-203	713.4	bvm:B9C48_02850	--	-	-	-
KSG66_02815	adhR	ANF35442.1	269	3e-91	transcriptional regulator [Bacillus velezensis]	sp|O06008|ADHR_BACSU	132.5	3.5e-30	sp|O06008|ADHR_BACSU HTH-type transcriptional regulator AdhR OS=Bacillus subtilis (strain 168) OX=224308 GN=adhR PE=1 SV=2	CAC0766	119.0	9.5e-27	COG0789	Predicted transcriptional regulators	K21745//adhR; MerR family transcriptional regulator, aldehyde-responsive regulator	8.3e-67	259.2	bvm:B9C48_02855	--	-	-	-
KSG66_02820	--	ANF35444.1	838	0.0	sodium:proton antiporter [Bacillus velezensis]	--	--	--	--	SA2117	460.3	5.6e-129	COG1757	Na+/H+ antiporter	--	--	--	--	--	-	-	-
KSG66_02825	ydeL	ANF35445.1	951	0.0	GntR family transcriptional regulator [Bacillus velezensis]	sp|P96669|YDEL_BACSU	322.0	1.1e-86	sp|P96669|YDEL_BACSU Uncharacterized HTH-type transcriptional regulator YdeL OS=Bacillus subtilis (strain 168) OX=224308 GN=ydeL PE=3 SV=1	BH0578	350.5	6.7e-96	COG1167	Transcriptional regulators containing a DNA-binding HTH domain and an aminotransferase domain (MocR family) and their eukaryotic orthologs	K00375//K00375; GntR family transcriptional regulator / MocR family aminotransferase	6.0e-266	922.5	bvm:B9C48_02865	--	-	-	-
KSG66_02830	--	ANF35446.1	430	1e-152	transcriptional regulator [Bacillus velezensis]	--	--	--	--	BH0412	153.7	5.4e-37	COG2808	Transcriptional regulator	K07734//paiB; transcriptional regulator	1.5e-115	421.8	bvm:B9C48_02870	--	-	-	-
KSG66_02835	ydeR	AMQ73024.1	756	0.0	MFS transporter [Bacillus amyloliquefaciens UMAF6614] [Bacillus amyloliquefaciens]	sp|P96675|YDER_BACSU	596.7	2.0e-169	sp|P96675|YDER_BACSU Uncharacterized MFS-type transporter YdeR OS=Bacillus subtilis (strain 168) OX=224308 GN=ydeR PE=3 SV=1	SMa1301	294.3	4.9e-79	COG0477	Permeases of the major facilitator superfamily	--	--	--	--	--	GO:0051234//establishment of localization;GO:0009987//cellular process;GO:0044699//single-organism process;GO:0044763//single-organism cellular process;GO:0051179//localization	-	GO:0044425//membrane part;GO:0031224//intrinsic component of membrane;GO:0016020//membrane
KSG66_02840	ydeS	ABS72976.2	393	2e-138	TetR/AcrR family transcriptional regulator [Bacillus velezensis FZB42] [Bacillus velezensis]	sp|P96676|YDES_BACSU	361.3	6.7e-99	sp|P96676|YDES_BACSU Uncharacterized HTH-type transcriptional regulator YdeS OS=Bacillus subtilis (strain 168) OX=224308 GN=ydeS PE=4 SV=1	BS_ydeS	361.3	1.6e-99	COG1309	Transcriptional regulator	--	--	--	--	--	GO:0009058//biosynthetic process;GO:0060255//regulation of macromolecule metabolic process;GO:0010468//regulation of gene expression;GO:1901576//organic substance biosynthetic process;GO:0044249//cellular biosynthetic process;GO:0008152//metabolic process;GO:0034645//cellular macromolecule biosynthetic process;GO:0009059//macromolecule biosynthetic process;GO:0071704//organic substance metabolic …	-	-
KSG66_02845	ydeK	ANF35451.1	578	0.0	transporter [Bacillus velezensis]	sp|P96668|YDEK_BACSU	486.9	1.6e-136	sp|P96668|YDEK_BACSU Uncharacterized transporter YdeK OS=Bacillus subtilis (strain 168) OX=224308 GN=ydeK PE=3 SV=1	BS_ydeK	486.9	3.8e-137	COG0697	Permeases of the drug/metabolite transporter (DMT) superfamily	--	--	--	--	--	GO:0051234//establishment of localization;GO:0051179//localization	-	GO:0044425//membrane part;GO:0016020//membrane;GO:0031224//intrinsic component of membrane
KSG66_02850	ydeL	ANF35452.1	954	0.0	GntR family transcriptional regulator [Bacillus velezensis]	sp|P96669|YDEL_BACSU	790.4	1.1e-227	sp|P96669|YDEL_BACSU Uncharacterized HTH-type transcriptional regulator YdeL OS=Bacillus subtilis (strain 168) OX=224308 GN=ydeL PE=3 SV=1	BS_ydeL	790.4	2.5e-228	COG1167	Transcriptional regulators containing a DNA-binding HTH domain and an aminotransferase domain (MocR family) and their eukaryotic orthologs	K00375//K00375; GntR family transcriptional regulator / MocR family aminotransferase	1.1e-270	938.3	bvm:B9C48_02895	--	GO:0044237//cellular metabolic process;GO:0009987//cellular process;GO:0009058//biosynthetic process;GO:0008152//metabolic process;GO:0071704//organic substance metabolic process;GO:0065007//biological regulation;GO:0019222//regulation of metabolic process;GO:0050789//regulation of biological process;GO:0044260//cellular macromolecule metabolic process;GO:1901576//organic substance biosynthetic p…	GO:0003824//catalytic activity;GO:0043167//ion binding;GO:0043168//anion binding;GO:0016740//transferase activity;GO:0001071//nucleic acid binding transcription factor activity;GO:0005488//binding;GO:0016769//transferase activity, transferring nitrogenous groups	-
KSG66_02855	yraD	AFJ60623.1	205	5e-67	spore coat like protein [Bacillus amyloliquefaciens Y2] [Bacillus amyloliquefaciens]	sp|O06010|YRAD_BACSU	175.3	3.5e-43	sp|O06010|YRAD_BACSU Spore coat protein F-like protein YraD OS=Bacillus subtilis (strain 168) OX=224308 GN=yraD PE=3 SV=1	BS_yraD	175.3	8.3e-44	COG5577	Spore coat protein	K06439//yraD; similar to spore coat protein	3.4e-49	200.3	bya:BANAU_0503	--	-	-	GO:0005623//cell;GO:0071944//cell periphery;GO:0044464//cell part;GO:0030312//external encapsulating structure;GO:0005618//cell wall
KSG66_02860	yraE	SLC38983.1	129	8e-38	Spore coat protein F precursor [Mycobacteroides abscessus subsp. massiliense] [Mycobacteroides abscessus]	sp|O06011|YRAE_BACSU	100.1	9.4e-21	sp|O06011|YRAE_BACSU Uncharacterized protein YraE OS=Bacillus subtilis (strain 168) OX=224308 GN=yraE PE=4 SV=1	CAC0614	60.5	1.9e-09	COG5577	Spore coat protein	K06440//yraG; similar to spore coat protein	2.9e-25	120.2	baml:BAM5036_0515	--	-	-	-
KSG66_02865	adhB	AFJ60625.1	778	0.0	alcohol dehydrogenase [Bacillus amyloliquefaciens Y2] [Bacillus amyloliquefaciens]	sp|O06012|ADHB_BACSU	735.3	3.4e-211	sp|O06012|ADHB_BACSU Uncharacterized zinc-type alcohol dehydrogenase-like protein AdhB OS=Bacillus subtilis (strain 168) OX=224308 GN=adhB PE=3 SV=2	BS_adhB	733.4	3.0e-211	COG1063	Threonine dehydrogenase and related Zn-dependent dehydrogenases	K00121//frmA; S-(hydroxymethyl)glutathione dehydrogenase / alcohol dehydrogenase [EC:1.1.1.284 1.1.1.1]	3.0e-223	780.4	bya:BANAU_0505	ko01100//Metabolic pathways//Global and overview maps//Metabolism;ko01110//Biosynthesis of secondary metabolites//Global and overview maps//Metabolism;ko01120//Microbial metabolism in diverse environments//Global and overview maps//Metabolism;ko01200//Carbon metabolism//Global and overview maps//Metabolism;ko00010//Glycolysis / Gluconeogenesis//Carbohydrate metabolism//Metabolism;ko00680//Methane…	-	-	-
KSG66_02870	yraF	ANS37371.1	253	2e-85	spore gernimation protein GerQ [Bacillus velezensis]	sp|O07949|YRAF_BACSU	230.7	8.7e-60	sp|O07949|YRAF_BACSU Spore coat protein F-like protein YraF OS=Bacillus subtilis (strain 168) OX=224308 GN=yraF PE=3 SV=1	BS_yraF	230.7	2.0e-60	COG5577	Spore coat protein	--	--	--	--	--	-	-	GO:0030312//external encapsulating structure;GO:0005618//cell wall;GO:0044464//cell part;GO:0071944//cell periphery;GO:0005623//cell
KSG66_02875	yraG	AHZ14545.1	167	2e-52	Spore coat protein [Bacillus velezensis SQR9] [Bacillus velezensis]	sp|O07919|YRAG_BACSU	134.8	4.3e-31	sp|O07919|YRAG_BACSU Spore coat protein F-like protein YraG OS=Bacillus subtilis (strain 168) OX=224308 GN=yraG PE=3 SV=1	CAC0614	55.5	7.8e-08	COG5577	Spore coat protein	K06440//yraG; similar to spore coat protein	1.2e-36	158.3	bamy:V529_05190	--	-	-	GO:0044464//cell part;GO:0005623//cell;GO:0030312//external encapsulating structure;GO:0071944//cell periphery;GO:0005618//cell wall
KSG66_02880	ydfH	ANS40382.1	790	0.0	histidine kinase [Bacillus velezensis]	sp|P96685|YDFH_BACSU	418.7	7.1e-116	sp|P96685|YDFH_BACSU Sensor histidine kinase YdfH OS=Bacillus subtilis (strain 168) OX=224308 GN=ydfH PE=3 SV=1	BS_ydfH	418.7	1.7e-116	COG4585	Signal transduction histidine kinase	K11623//ydfH; two-component system, NarL family, sensor histidine kinase YdfH [EC:2.7.13.3]	6.2e-208	729.6	bvm:B9C48_02925	ko02020//Two-component system//Signal transduction//Environmental Information Processing	GO:0050789//regulation of biological process;GO:0016310//phosphorylation;GO:0007165//signal transduction;GO:0044763//single-organism cellular process;GO:0008152//metabolic process;GO:0007154//cell communication;GO:0035556//intracellular signal transduction;GO:0006796//phosphate-containing compound metabolic process;GO:0019538//protein metabolic process;GO:0009987//cellular process;GO:0071704//org…	GO:1901363//heterocyclic compound binding;GO:0060089//molecular transducer activity;GO:0016772//transferase activity, transferring phosphorus-containing groups;GO:0005488//binding;GO:0004672//protein kinase activity;GO:0001882//nucleoside binding;GO:0032550//purine ribonucleoside binding;GO:0036094//small molecule binding;GO:0032549//ribonucleoside binding;GO:0005515//protein binding;GO:0097159//…	GO:0016020//membrane;GO:0031224//intrinsic component of membrane;GO:0044425//membrane part
KSG66_02885	ydfI	ANF35460.1	424	3e-150	chemotaxis protein CheY [Bacillus velezensis]	sp|P96686|YDFI_BACSU	337.0	1.5e-91	sp|P96686|YDFI_BACSU Transcriptional regulatory protein YdfI OS=Bacillus subtilis (strain 168) OX=224308 GN=ydfI PE=3 SV=1	BS_ydfI	337.0	3.5e-92	COG2197	Response regulator containing a CheY-like receiver domain and an HTH DNA-binding domain	K11624//ydfI; two-component system, NarL family, response regulator YdfI	1.5e-110	405.2	bvm:B9C48_02930	ko02020//Two-component system//Signal transduction//Environmental Information Processing	GO:0060255//regulation of macromolecule metabolic process;GO:0044249//cellular biosynthetic process;GO:0009059//macromolecule biosynthetic process;GO:0044260//cellular macromolecule metabolic process;GO:0009058//biosynthetic process;GO:1901576//organic substance biosynthetic process;GO:0044237//cellular metabolic process;GO:0043170//macromolecule metabolic process;GO:0010468//regulation of gene e…	GO:0097159//organic cyclic compound binding;GO:0001071//nucleic acid binding transcription factor activity;GO:1901363//heterocyclic compound binding;GO:0005488//binding;GO:0003676//nucleic acid binding	GO:0005622//intracellular;GO:0044464//cell part;GO:0044424//intracellular part;GO:0005623//cell
KSG66_02890	ydfJ	ANF35461.1	1425	0.0	membrane protein [Bacillus velezensis]	sp|P96687|YDFJ_BACSU	1056.2	1.6e-307	sp|P96687|YDFJ_BACSU Membrane protein YdfJ OS=Bacillus subtilis (strain 168) OX=224308 GN=ydfJ PE=2 SV=1	BS_ydfJ	1056.2	3.8e-308	COG2409	Predicted drug exporters of the RND superfamily	K11625//ydfJ; membrane protein YdfJ	0	1276.2	bmp:NG74_00570	ko02020//Two-component system//Signal transduction//Environmental Information Processing	-	-	GO:0031224//intrinsic component of membrane;GO:0044425//membrane part;GO:0016020//membrane
KSG66_02895	ntpR	AHZ14550.1	499	9e-179	glutamine amidotransferase [Bacillus velezensis SQR9] [Bacillus velezensis]	sp|P49865|NTPR_ENTHA	176.0	5.0e-43	sp|P49865|NTPR_ENTHA Protein NtpR OS=Enterococcus hirae (strain ATCC 9790 / DSM 20160 / JCM 8729 / LMG 6399 / NBRC 3181 / NCIMB 6459 / NCDO 1258) OX=768486 GN=ntpR PE=4 SV=2	FN0505	228.8	1.5e-59	COG2071	Predicted glutamine amidotransferases	--	--	--	--	--	-	-	-
KSG66_02900	vmlR	ANF35463.1	1118	0.0	elongation factor 3 [Bacillus velezensis]	sp|P39115|VMLR_BACSU	755.0	5.9e-217	sp|P39115|VMLR_BACSU Ribosome protection protein VmlR OS=Bacillus subtilis (strain 168) OX=224308 GN=vmlR PE=1 SV=2	BS_expZ	755.0	1.4e-217	COG0488	ATPase components of ABC transporters with duplicated ATPase domains	K18231//msrA; macrolide transport system ATP-binding/permease protein	1.2e-302	1044.6	bvm:B9C48_02945	ko02010//ABC transporters//Membrane transport//Environmental Information Processing	-	-	-
KSG66_02905	ynaD	ANF35464.1	367	6e-129	N-acetyltransferase [Bacillus velezensis]	sp|P94482|YNAD_BACSU	280.0	1.8e-74	sp|P94482|YNAD_BACSU Uncharacterized N-acetyltransferase YnaD OS=Bacillus subtilis (strain 168) OX=224308 GN=ynaD PE=3 SV=1	BS_ynaD	280.0	4.2e-75	COG1670	Acetyltransferases, including N-acetylases of ribosomal proteins	K03790//rimJ; [ribosomal protein S5]-alanine N-acetyltransferase [EC:2.3.1.267]	3.6e-102	377.1	bvm:B9C48_02950	--	-	GO:0016740//transferase activity;GO:0003824//catalytic activity	-
KSG66_02910	yqfU	AVM09639.1	558	0.0	YitT family protein [Bacillus velezensis]	sp|P54478|YQFU_BACSU	134.4	2.0e-30	sp|P54478|YQFU_BACSU UPF0750 membrane protein YqfU OS=Bacillus subtilis (strain 168) OX=224308 GN=yqfU PE=3 SV=2	lin1219	190.7	5.4e-48	COG1284	Uncharacterized conserved protein	--	--	--	--	--	-	-	-
KSG66_02915	gldA	AGF28835.1	753	0.0	glycerol dehydrogenase [Bacillus amyloliquefaciens IT-45] [Bacillus amyloliquefaciens]	sp|P32816|GLDA_GEOSE	569.7	2.4e-161	sp|P32816|GLDA_GEOSE Glycerol dehydrogenase OS=Geobacillus stearothermophilus OX=1422 GN=gldA PE=1 SV=1	SP0253	380.9	3.8e-105	COG0371	Glycerol dehydrogenase and related enzymes	K00005//gldA; glycerol dehydrogenase [EC:1.1.1.6]	1.2e-203	715.3	baq:BACAU_0516	ko01100//Metabolic pathways//Global and overview maps//Metabolism;ko00640//Propanoate metabolism//Carbohydrate metabolism//Metabolism;ko00561//Glycerolipid metabolism//Lipid metabolism//Metabolism	-	-	-
KSG66_02920	ydgK	ANF35467.1	787	0.0	MFS transporter [Bacillus velezensis]	sp|P96709|YDGK_BACSU	657.1	1.2e-187	sp|P96709|YDGK_BACSU Uncharacterized MFS-type transporter YdgK OS=Bacillus subtilis (strain 168) OX=224308 GN=ydgK PE=3 SV=1	bcr	186.4	1.5e-46	COG0477	Permeases of the major facilitator superfamily	K07552//bcr; MFS transporter, DHA1 family, multidrug resistance protein	6.3e-211	739.6	bvm:B9C48_02965	--	GO:0044699//single-organism process;GO:0009987//cellular process;GO:0044763//single-organism cellular process;GO:0051234//establishment of localization;GO:0051179//localization	-	GO:0044425//membrane part;GO:0016020//membrane;GO:0031224//intrinsic component of membrane
KSG66_02925	fabF	ANF35468.1	833	0.0	3-oxoacyl-ACP synthase [Bacillus velezensis]	sp|O34340|FABF_BACSU	401.0	1.6e-110	sp|O34340|FABF_BACSU 3-oxoacyl-[acyl-carrier-protein] synthase 2 OS=Bacillus subtilis (strain 168) OX=224308 GN=fabF PE=1 SV=1	alr3343	402.1	1.7e-111	COG0304	3-oxoacyl-(acyl-carrier-protein) synthase	K09458//fabF; 3-oxoacyl-[acyl-carrier-protein] synthase II [EC:2.3.1.179]	3.2e-226	790.4	bvm:B9C48_02970	ko01100//Metabolic pathways//Global and overview maps//Metabolism;ko01212//Fatty acid metabolism//Global and overview maps//Metabolism;ko00061//Fatty acid biosynthesis//Lipid metabolism//Metabolism;ko00780//Biotin metabolism//Metabolism of cofactors and vitamins//Metabolism	GO:0019752//carboxylic acid metabolic process;GO:0006082//organic acid metabolic process;GO:0044238//primary metabolic process;GO:0044710//single-organism metabolic process;GO:0043436//oxoacid metabolic process;GO:0071704//organic substance metabolic process;GO:0009987//cellular process;GO:0006631//fatty acid metabolic process;GO:0006629//lipid metabolic process;GO:0008152//metabolic process;GO:0…	GO:0003824//catalytic activity;GO:0016747//transferase activity, transferring acyl groups other than amino-acyl groups;GO:0016740//transferase activity;GO:0016746//transferase activity, transferring acyl groups	-
KSG66_02930	--	ANF35469.1	581	0.0	DNA-binding protein [Bacillus velezensis]	--	--	--	--	mll1636	182.2	1.9e-45	COG1396	Predicted transcriptional regulators	--	--	--	--	--	-	GO:0003676//nucleic acid binding;GO:0097159//organic cyclic compound binding;GO:0003677//DNA binding;GO:1901363//heterocyclic compound binding;GO:0005488//binding	-
KSG66_02935	ydhB	ARB32306.1	471	1e-167	anion permease [Bacillus velezensis]	sp|O05493|YDHB_BACSU	389.4	3.0e-107	sp|O05493|YDHB_BACSU Probable membrane transporter protein YdhB OS=Bacillus subtilis (strain 168) OX=224308 GN=ydhB PE=3 SV=2	BS_ydhB	366.7	4.8e-101	COG0730	Predicted permeases	K07090//K07090; uncharacterized protein	4.7e-124	450.3	bvm:B9C48_02980	--	-	-	-
KSG66_02940	bltD	ANF35471.1	313	3e-108	spermidine acetyltransferase [Bacillus velezensis]	sp|P39909|BLTD_BACSU	233.4	1.7e-60	sp|P39909|BLTD_BACSU Spermine/spermidine acetyltransferase OS=Bacillus subtilis (strain 168) OX=224308 GN=bltD PE=1 SV=2	BS_bltD	233.4	3.9e-61	COG0454	Histone acetyltransferase HPA2 and related acetyltransferases	K00657//speG; diamine N-acetyltransferase [EC:2.3.1.57]	2.5e-83	314.3	bvm:B9C48_02985	ko01100//Metabolic pathways//Global and overview maps//Metabolism;ko00330//Arginine and proline metabolism//Amino acid metabolism//Metabolism	GO:0009310//amine catabolic process;GO:1901564//organonitrogen compound metabolic process;GO:0044237//cellular metabolic process;GO:0006576//cellular biogenic amine metabolic process;GO:0009308//amine metabolic process;GO:0009056//catabolic process;GO:0006807//nitrogen compound metabolic process;GO:0071704//organic substance metabolic process;GO:0044106//cellular amine metabolic process;GO:000659…	GO:0016747//transferase activity, transferring acyl groups other than amino-acyl groups;GO:0016407//acetyltransferase activity;GO:0016746//transferase activity, transferring acyl groups;GO:0016740//transferase activity;GO:0003824//catalytic activity	-
KSG66_02945	bltR	ANF35472.1	558	0.0	BltR family transcriptional regulator [Bacillus velezensis]	sp|P39842|BLTR_BACSU	373.2	2.4e-102	sp|P39842|BLTR_BACSU Multidrug-efflux transporter 2 regulator OS=Bacillus subtilis (strain 168) OX=224308 GN=bltR PE=4 SV=1	BS_bltR_1	190.7	5.2e-48	COG0789	Predicted transcriptional regulators	--	--	--	--	--	GO:0043170//macromolecule metabolic process;GO:0034645//cellular macromolecule biosynthetic process;GO:0044249//cellular biosynthetic process;GO:0044260//cellular macromolecule metabolic process;GO:0071704//organic substance metabolic process;GO:0050789//regulation of biological process;GO:1901576//organic substance biosynthetic process;GO:0009059//macromolecule biosynthetic process;GO:0044237//c…	-	-
KSG66_02950	ydzE	ANF35473.1	565	0.0	membrane protein [Bacillus velezensis]	sp|O31493|YDZE_BACSU	125.6	9.4e-28	sp|O31493|YDZE_BACSU Putative permease-like protein YdzE OS=Bacillus subtilis (strain 168) OX=224308 GN=ydzE PE=5 SV=1	BS_ydzE	125.6	2.2e-28	COG0697	Permeases of the drug/metabolite transporter (DMT) superfamily	--	--	--	--	--	-	-	-
KSG66_02955	yjhB	ANF35474.1	422	1e-149	ADP-ribose pyrophosphatase [Bacillus velezensis]	sp|C0SPC3|YJHB_BACSU	236.9	2.0e-61	sp|C0SPC3|YJHB_BACSU Putative ADP-ribose pyrophosphatase YjhB OS=Bacillus subtilis (strain 168) OX=224308 GN=yjhB PE=3 SV=1	BH3089	298.1	1.7e-80	COG1051	ADP-ribose pyrophosphatase	--	--	--	--	--	-	-	-
KSG66_02960	yafE	ANF35475.1	541	0.0	SAM-dependent methyltransferase [Bacillus velezensis]	sp|P30866|YAFE_ECOLI	109.0	8.1e-23	sp|P30866|YAFE_ECOLI Uncharacterized protein YafE OS=Escherichia coli (strain K12) OX=83333 GN=yafE PE=3 SV=1	ECs0206	138.3	2.9e-32	COG0500	SAM-dependent methyltransferases	--	--	--	--	--	-	-	-
KSG66_02965	ycsA	ANF35476.1	723	0.0	tartrate dehydrogenase [Bacillus velezensis]	sp|P42958|TTUC_BACSU	531.2	9.0e-150	sp|P42958|TTUC_BACSU Probable tartrate dehydrogenase/decarboxylase OS=Bacillus subtilis (strain 168) OX=224308 GN=ycsA PE=3 SV=4	BH1070	491.9	1.4e-138	COG0473	Isocitrate/isopropylmalate dehydrogenase	K07246//ttuC; tartrate dehydrogenase/decarboxylase / D-malate dehydrogenase [EC:1.1.1.93 4.1.1.73 1.1.1.83]	1.4e-201	708.4	bvm:B9C48_03010	ko01100//Metabolic pathways//Global and overview maps//Metabolism;ko00630//Glyoxylate and dicarboxylate metabolism//Carbohydrate metabolism//Metabolism;ko00650//Butanoate metabolism//Carbohydrate metabolism//Metabolism	-	-	-
KSG66_02970	ydhC	ANF35477.1	459	3e-163	GntR family transcriptional regulator [Bacillus velezensis]	sp|O05494|YDHC_BACSU	313.2	2.5e-84	sp|O05494|YDHC_BACSU Uncharacterized HTH-type transcriptional regulator YdhC OS=Bacillus subtilis (strain 168) OX=224308 GN=ydhC PE=4 SV=1	BS_ydhC	313.2	5.8e-85	COG1802	Transcriptional regulators	--	--	--	--	--	GO:0044260//cellular macromolecule metabolic process;GO:0050789//regulation of biological process;GO:0043170//macromolecule metabolic process;GO:1901576//organic substance biosynthetic process;GO:0044237//cellular metabolic process;GO:0019222//regulation of metabolic process;GO:0065007//biological regulation;GO:0034645//cellular macromolecule biosynthetic process;GO:0060255//regulation of macromo…	GO:0003677//DNA binding;GO:0003676//nucleic acid binding;GO:0005488//binding;GO:1901363//heterocyclic compound binding;GO:0097159//organic cyclic compound binding;GO:0001071//nucleic acid binding transcription factor activity	-
KSG66_02975	ydhE	ANF35479.1	818	0.0	UDP-glucosyltransferase [Bacillus velezensis]	sp|O05496|YDHE_BACSU	607.8	8.5e-173	sp|O05496|YDHE_BACSU Uncharacterized UDP-glucosyltransferase YdhE OS=Bacillus subtilis (strain 168) OX=224308 GN=ydhE PE=3 SV=2	BS_ydhE	585.1	1.4e-166	COG1819	Glycosyl transferases, related to UDP-glucuronosyltransferase	--	--	--	--	--	-	-	-
KSG66_02980	yjiA	AGZ55298.1	166	3e-52	yjiA [Bacillus amyloliquefaciens CC178] [Bacillus amyloliquefaciens]	sp|O34679|YJIA_BACSU	79.0	2.9e-14	sp|O34679|YJIA_BACSU Uncharacterized protein YjiA OS=Bacillus subtilis (strain 168) OX=224308 GN=yjiA PE=3 SV=1	--	--	--	--	--	--	--	--	--	--	-	-	-
KSG66_02985	--	WP_032873126.1	184	4e-59	MULTISPECIES: hypothetical protein [Bacillus]	--	--	--	--	--	--	--	--	--	--	--	--	--	--	-	-	-
KSG66_02990	pbpE	ANF35483.1	941	0.0	penicillin-binding protein 4 [Bacillus velezensis]	sp|P32959|PBPE_BACSU	569.3	3.8e-161	sp|P32959|PBPE_BACSU Penicillin-binding protein 4* OS=Bacillus subtilis (strain 168) OX=224308 GN=pbpE PE=1 SV=1	BS_pbpE	569.3	9.0e-162	COG1680	Beta-lactamase class C and other penicillin binding proteins	--	--	--	--	--	GO:0044767//single-organism developmental process;GO:0071840//cellular component organization or biogenesis;GO:0032502//developmental process;GO:0009987//cellular process;GO:0009653//anatomical structure morphogenesis;GO:0048869//cellular developmental process;GO:0016043//cellular component organization;GO:0048856//anatomical structure development;GO:0044699//single-organism process;GO:0044763//s…	-	-
[truncated: 3,134 more rows]
