# Supplementary material for: Isolation, identification, and whole-genome sequencing of high-yield protease bacteria from Daqu of ZhangGong Laojiu
Source: PLoS One. 2022 Apr 26;17(4):e0264677. doi: 10.1371/journal.pone.0264677 (PMC9041807; doi:10.1371/journal.pone.0264677)
Supplement: S1 Raw data — (ZIP) [file pone.0264677.s002.zip › Raw data/GDD20120317-1_Bacillus_velezensis_Genome_result/4_Basic_Annot/COG/Bac.blast.cog.xls]

Query_id	Subject_id	Identity(%)	Align_length	Mis_match	Gap	Query_start	Query_end	Subject_start	Subject_end	E_value	Score	Subject_annotation	Confident
KSG66_00005	BS_dnaA	97.3	446	12	0	1	446	1	446	1.8e-247	854.0	---	YES
KSG66_00005	BH0001	79.5	449	88	2	1	446	1	448	9.3e-204	708.8	---	YES
KSG66_00005	lin0001	73.9	449	110	3	1	446	1	445	7.9e-187	652.5	---	YES
KSG66_00005	CAC0001	62.2	436	162	1	6	441	7	439	1.4e-151	535.4	---	YES
KSG66_00005	SA0001	60.4	447	171	2	6	446	5	451	1.3e-149	528.9	---	YES
KSG66_00005	alr2009	46.4	448	229	4	6	446	8	451	2.6e-113	408.3	---	YES
KSG66_00005	Cgl0001	55.5	353	155	1	96	446	167	519	7.1e-111	400.2	---	YES
KSG66_00005	DR0002	47.7	447	216	5	15	446	1	444	1.5e-108	392.5	---	YES
KSG66_00005	sll0848	47.9	445	207	4	6	441	6	434	1.9e-108	392.1	---	YES
KSG66_00005	MT0001	58.6	331	136	1	111	441	168	497	3.4e-105	381.3	---	YES
KSG66_00005	Rv0001	58.6	331	136	1	111	441	168	497	3.4e-105	381.3	---	YES
KSG66_00005	ML0001	58.3	331	137	1	111	441	182	511	1.3e-104	379.4	---	YES
KSG66_00005	VC0012	43.5	464	223	7	7	443	10	461	2.9e-104	378.3	---	YES
KSG66_00005	YPO4097	45.0	458	224	8	5	443	3	451	4.9e-104	377.5	---	YES
KSG66_00005	ECs4637	44.7	463	223	7	5	443	3	456	4.2e-103	374.4	---	YES
KSG66_00005	ZdnaA	44.7	463	223	7	5	443	3	456	4.2e-103	374.4	---	YES
KSG66_00005	dnaA	44.3	463	225	7	5	443	3	456	5.5e-103	374.0	---	YES
KSG66_00005	STM3838	44.4	462	225	8	5	443	3	455	1.2e-102	372.9	---	YES
KSG66_00005	PM1161	42.5	438	247	4	3	436	4	440	5.6e-100	364.0	---	YES
KSG66_00005	RC0916	40.1	451	263	4	2	446	13	462	4.0e-98	357.8	---	YES
KSG66_00010	BS_dnaN	95.2	378	18	0	1	378	1	378	2.4e-200	697.2	---	YES
KSG66_00010	BH0002	58.4	380	156	1	1	378	1	380	3.2e-120	431.0	---	YES
KSG66_00010	lin0002	56.0	382	163	2	1	378	1	381	3.1e-115	414.5	---	YES
KSG66_00010	SA0002	54.6	379	168	3	1	378	2	377	4.2e-112	404.1	---	YES
KSG66_00010	SP0002	41.1	377	217	5	3	377	4	377	8.2e-76	283.5	---	YES
KSG66_00010	L0275	38.1	381	229	6	1	377	2	379	2.5e-72	271.9	---	NO
KSG66_00010	SPy0003	38.2	380	228	6	1	377	2	377	3.6e-71	268.1	---	NO
KSG66_00010	CAC0002	34.3	376	233	6	1	376	1	362	7.5e-53	207.2	---	NO
KSG66_00010	alr2010	28.4	394	254	8	1	376	1	384	4.0e-38	158.3	---	NO
KSG66_00010	alr7569	27.7	365	249	6	1	360	1	355	8.3e-36	150.6	---	NO
KSG66_00010	MT0002	26.8	369	247	9	1	361	13	366	3.5e-34	145.2	---	NO
KSG66_00010	Rv0002	26.8	369	247	9	1	361	13	366	3.5e-34	145.2	---	NO
KSG66_00010	aq_1882	24.5	372	252	10	1	370	1	345	1.6e-23	109.8	---	NO
KSG66_00010	jhp0452	23.3	378	256	9	1	366	1	356	1.8e-22	106.3	---	NO
KSG66_00010	HP0500	22.3	376	262	9	1	366	1	356	1.1e-19	97.1	---	NO
KSG66_00015	BS_yaaA	95.8	71	3	0	1	71	1	71	1.6e-33	140.6	---	YES
KSG66_00015	BH0003	55.7	61	27	0	1	61	1	61	1.1e-13	74.7	---	YES
KSG66_00020	BS_recF	94.3	370	21	0	1	370	1	370	8.3e-198	688.7	---	YES
KSG66_00020	BH0004	62.4	370	138	1	1	370	1	369	5.5e-133	473.4	---	YES
KSG66_00020	lin0005	59.0	371	149	2	1	370	1	369	1.4e-125	448.7	---	YES
KSG66_00020	SA0004	58.6	370	153	0	1	370	1	370	2.0e-122	438.3	---	YES
KSG66_00020	SP2227	44.8	366	194	4	1	366	1	358	1.5e-90	332.4	---	YES
KSG66_00020	L0261	44.0	368	192	3	1	368	1	354	2.9e-86	318.2	---	YES
KSG66_00020	SPy2204	44.7	369	195	6	1	368	1	361	8.3e-81	300.1	---	YES
KSG66_00020	CAC0004	41.2	371	208	4	1	370	1	362	6.6e-78	290.4	---	YES
KSG66_00020	sll1277	37.1	377	226	4	1	368	1	375	2.3e-62	238.8	---	NO
KSG66_00020	all3374	33.6	375	236	5	1	368	1	369	2.0e-50	199.1	---	NO
KSG66_00020	CT074	32.8	345	224	2	1	345	1	337	4.8e-44	177.9	---	NO
KSG66_00020	Rv0003	31.6	361	234	7	1	350	1	359	2.4e-40	165.6	---	NO
KSG66_00020	MT0003	31.3	361	235	7	1	350	1	359	7.1e-40	164.1	---	NO
KSG66_00020	Cgl0003	31.6	364	234	5	1	350	1	363	1.6e-39	162.9	---	NO
KSG66_00020	ML0003	29.4	360	243	5	1	350	1	359	3.3e-37	155.2	---	NO
KSG66_00020	TP0003	24.8	347	222	5	10	343	56	376	3.2e-24	112.1	---	NO
KSG66_00020	XF0003	25.7	382	252	6	1	370	1	362	1.8e-22	106.3	---	NO
KSG66_00020	mll5578	23.0	374	275	7	2	368	6	373	8.5e-17	87.4	---	NO
KSG66_00020	CC0159	24.0	371	247	10	5	352	8	366	1.8e-11	69.7	---	NO
KSG66_00030	BS_gyrB	95.1	638	31	0	1	638	1	638	0.0e+00	1213.7	---	YES
KSG66_00030	BH0006	77.4	638	143	1	1	638	1	637	1.5e-295	1014.2	---	YES
KSG66_00030	lin0006	71.9	638	179	0	1	638	9	646	3.1e-277	953.4	---	YES
KSG66_00030	SA0005	70.1	633	187	2	6	637	12	643	8.8e-256	882.1	---	YES
KSG66_00030	L0283	68.3	640	194	5	1	632	8	646	1.0e-251	868.6	---	YES
KSG66_00030	SP0806	66.9	641	205	4	4	638	9	648	5.5e-250	862.8	---	YES
KSG66_00030	SPy0727	66.4	643	209	3	2	638	9	650	1.7e-246	851.3	---	YES
KSG66_00030	CAC0006	65.8	641	212	5	1	638	1	637	1.7e-243	841.3	---	YES
KSG66_00030	MA1584	65.0	631	218	3	8	638	7	634	1.6e-233	808.1	---	YES
KSG66_00030	all5265	59.2	630	249	4	6	627	3	632	1.9e-213	741.5	---	YES
KSG66_00030	FN2126	57.3	639	269	3	3	638	2	639	2.5e-210	731.1	---	YES
KSG66_00030	TP1006	57.6	634	265	2	8	638	5	637	4.7e-209	726.9	---	YES
KSG66_00030	MYPU_7390	57.0	642	265	5	4	637	5	643	5.8e-207	719.9	---	YES
KSG66_00030	UU081	57.1	648	260	6	4	637	6	649	1.1e-205	715.7	---	YES
KSG66_00030	VNG0887G	58.2	612	254	2	28	638	1	611	1.9e-205	714.9	---	YES
KSG66_00030	BB0436	56.0	634	276	2	7	638	7	639	1.0e-203	709.1	---	YES
KSG66_00030	STM3835	48.0	804	245	6	6	638	3	804	2.4e-200	698.0	---	YES
KSG66_00030	TM0833	55.5	638	272	5	8	638	4	636	6.9e-200	696.4	---	YES
KSG66_00030	ECs4634	47.4	804	250	6	6	638	3	804	4.9e-198	690.3	---	YES
KSG66_00030	MT0005	51.9	673	285	6	2	638	17	686	1.4e-197	688.7	---	YES
KSG66_00035	BS_gyrA	94.6	803	43	0	1	803	1	803	0.0e+00	1330.9	---	YES
KSG66_00035	BH0007	77.7	815	180	2	1	815	1	813	0.0e+00	1114.4	---	YES
KSG66_00035	lin0007	73.9	819	214	0	1	819	1	819	9.4e-311	1065.1	---	YES
KSG66_00035	SA0006	60.2	822	323	3	1	818	1	822	1.2e-278	958.4	---	YES
KSG66_00035	L0282	65.6	815	275	1	9	818	6	820	1.3e-267	921.8	---	YES
KSG66_00035	CAC0007	62.3	816	306	2	5	819	3	817	1.7e-264	911.4	---	YES
KSG66_00035	SPy1152	63.6	806	292	1	11	815	8	813	1.6e-257	888.3	---	YES
KSG66_00035	SP1219	62.9	807	298	1	12	817	9	815	8.1e-254	875.9	---	YES
KSG66_00035	MA1583	51.7	814	391	2	3	815	67	879	4.6e-233	807.0	---	YES
KSG66_00035	YPO1216	55.3	847	339	4	8	819	7	848	6.9e-229	793.1	---	YES
KSG66_00035	UU082	51.5	790	382	1	9	798	25	813	1.6e-225	781.9	---	YES
KSG66_00035	PM0841	48.0	871	390	5	9	817	19	888	7.7e-220	763.1	---	YES
KSG66_00035	VC1258	48.7	872	384	6	8	818	7	876	5.1e-216	750.4	---	YES
KSG66_00035	XF2552	46.4	884	404	4	4	818	3	885	4.4e-215	747.3	---	YES
KSG66_00035	slr0417	49.3	839	385	5	13	812	12	849	5.7e-215	746.9	---	YES
KSG66_00035	RSc0901	46.4	868	412	5	3	818	2	868	2.2e-214	745.0	---	YES
KSG66_00035	PA3168	46.4	894	395	6	8	818	7	899	7.0e-213	740.0	---	YES
KSG66_00035	BU180	56.2	812	339	3	8	803	7	817	3.8e-211	734.2	---	YES
KSG66_00035	FN2125	48.4	801	409	3	14	811	9	808	3.8e-211	734.2	---	YES
KSG66_00035	all0860	55.4	682	296	4	13	687	12	692	5.5e-210	730.3	---	YES
KSG66_00070	BS_guaB_3	96.5	283	10	0	206	488	1	283	3.7e-153	540.8	---	YES
KSG66_00070	BH0020_3	79.4	282	58	0	206	487	1	282	1.4e-128	459.1	---	YES
KSG66_00070	SA0375_3	77.0	283	63	1	206	486	1	283	1.8e-123	442.2	---	YES
KSG66_00070	lin2901_3	75.6	283	69	0	206	488	1	283	6.8e-123	440.3	---	YES
KSG66_00070	CAC2701_3	68.8	279	87	0	210	488	1	279	2.5e-109	395.2	---	YES
KSG66_00070	SPy2206_3	67.7	285	89	1	206	487	1	285	4.3e-109	394.4	---	YES
KSG66_00070	SP2228_3	67.3	281	89	1	210	487	1	281	2.1e-108	392.1	---	YES
KSG66_00070	L21264_3	67.6	284	89	1	207	487	1	284	1.4e-107	389.4	---	YES
KSG66_00070	TM1347_3	64.8	281	99	0	207	487	2	282	1.4e-104	379.4	---	YES
KSG66_00070	aq_2023_3	67.5	280	90	1	209	487	4	283	1.2e-103	376.3	---	YES
KSG66_00070	FN1231_3	61.8	283	105	1	207	486	2	284	1.2e-98	359.8	---	YES
KSG66_00070	RSc1429_3	61.3	287	107	1	203	485	1	287	8.4e-97	353.6	---	YES
KSG66_00070	Cj1058c_3	62.1	282	103	2	209	488	4	283	2.4e-96	352.1	---	YES
KSG66_00070	SMc00815_3	61.9	278	103	1	211	485	2	279	1.2e-92	339.7	---	YES
KSG66_00070	mlr8350_3	59.8	286	112	1	203	485	1	286	1.6e-92	339.3	---	YES
KSG66_00070	BMEII0896_3	59.8	286	112	1	203	485	1	286	6.2e-92	337.4	---	YES
KSG66_00070	AGc1108_3	60.1	278	108	1	211	485	2	279	1.8e-91	335.9	---	YES
KSG66_00070	YPO2871_3	61.0	277	106	1	211	485	2	278	4.0e-91	334.7	---	YES
KSG66_00070	jhp0768_3	58.2	282	113	3	206	485	1	279	3.2e-88	325.1	---	YES
KSG66_00070	HP0829_3	57.8	282	114	3	206	485	1	279	4.2e-88	324.7	---	YES
KSG66_00075	BS_dacA	80.4	445	83	3	1	443	1	443	2.8e-200	697.2	---	YES
KSG66_00075	lin2897	51.0	443	207	7	7	443	6	444	1.6e-110	399.1	---	YES
KSG66_00075	BH0021	47.0	445	221	5	7	443	6	443	7.3e-108	390.2	---	YES
KSG66_00075	L139168	35.5	411	251	7	15	415	12	418	9.1e-58	223.8	---	NO
KSG66_00075	SP0872	35.5	425	246	10	7	422	2	407	1.1e-55	216.9	---	NO
KSG66_00075	SPy1093	35.4	362	221	7	39	397	29	380	3.9e-53	208.4	---	NO
KSG66_00075	BS_dacF	34.2	418	232	12	9	425	8	383	6.3e-51	201.1	---	NO
KSG66_00075	BH1535	35.8	422	231	11	9	430	4	385	1.4e-50	199.9	---	NO
KSG66_00075	SPy0292	34.2	407	247	8	10	414	5	392	4.1e-50	198.4	---	NO
KSG66_00075	STM0863	32.1	443	251	9	3	443	1	395	2.5e-39	162.5	---	NO
KSG66_00075	dacC	31.2	443	255	9	3	443	1	395	4.7e-38	158.3	---	NO
KSG66_00075	ECs0919	31.2	443	255	9	3	443	1	395	8.0e-38	157.5	---	NO
KSG66_00075	ZdacC	31.2	443	255	9	3	443	1	395	8.0e-38	157.5	---	NO
KSG66_00075	RSc0327	33.6	354	190	13	41	384	41	359	1.7e-35	149.8	---	NO
KSG66_00075	lin2944	36.3	270	143	8	39	307	29	270	1.1e-34	147.1	---	NO
KSG66_00075	CAC2063	32.1	380	214	12	14	380	13	361	9.1e-34	144.1	---	NO
KSG66_00075	YPO1320	29.6	429	230	12	29	443	57	427	5.9e-33	141.4	---	NO
KSG66_00075	XF2230	30.9	349	206	9	43	388	46	362	5.5e-31	134.8	---	NO
KSG66_00075	YPO2601	30.0	427	247	10	7	421	2	388	5.5e-31	134.8	---	NO
KSG66_00075	SA0598	31.7	293	181	3	7	286	2	288	1.4e-29	130.2	---	NO
KSG66_00080	BS_yaaD	98.3	294	5	0	1	294	1	294	3.9e-158	556.6	---	YES
KSG66_00080	BH0022	87.1	294	38	0	1	294	1	294	3.4e-138	490.3	---	YES
KSG66_00080	SA0477	82.1	290	52	0	5	294	6	295	3.7e-132	470.3	---	YES
KSG66_00080	PM1232	77.9	290	64	0	5	294	6	295	3.0e-118	424.1	---	YES
KSG66_00080	lin2205	74.3	292	75	0	3	294	4	295	6.3e-116	416.4	---	YES
KSG66_00080	MTH666	71.0	290	84	0	5	294	4	293	5.5e-112	403.3	---	YES
KSG66_00080	TM0473	67.9	290	91	1	5	294	6	293	9.1e-107	386.0	---	YES
KSG66_00080	DR1367	66.4	292	98	0	3	294	16	307	1.3e-105	382.1	---	YES
KSG66_00080	MK1371	66.6	293	96	1	3	293	2	294	2.3e-105	381.3	---	YES
KSG66_00080	SPAC29B12.04	66.6	290	97	0	5	294	7	296	1.1e-104	379.0	---	YES
KSG66_00080	ML0450	62.7	292	109	0	3	294	16	307	2.9e-100	364.4	---	YES
KSG66_00080	MA1567	62.4	290	109	0	5	294	61	350	3.7e-100	364.0	---	YES
KSG66_00080	AF0508	59.7	325	95	1	5	293	11	335	4.9e-100	363.6	---	YES
KSG66_00080	CAC0594	63.0	292	104	2	5	294	2	291	2.4e-99	361.3	---	YES
KSG66_00080	MT2681	63.2	291	107	0	4	294	16	306	3.2e-99	360.9	---	YES
KSG66_00080	Rv2606c	63.2	291	107	0	4	294	9	299	3.2e-99	360.9	---	YES
KSG66_00080	MJ0677	60.7	326	91	2	5	293	4	329	4.1e-99	360.5	---	YES
KSG66_00080	Cgl0764	63.3	289	106	0	6	294	31	319	1.6e-98	358.6	---	YES
KSG66_00080	SP1468	64.2	285	100	1	9	293	8	290	1.6e-98	358.6	---	YES
KSG66_00080	HI1647	63.5	285	102	1	9	293	8	290	1.0e-97	355.9	---	YES
KSG66_00085	BS_yaaE	87.8	196	24	0	1	196	1	196	8.0e-99	359.0	---	YES
KSG66_00085	BH0023	58.1	191	80	0	1	191	1	191	2.7e-62	237.7	---	YES
KSG66_00085	SA0478	60.1	183	69	2	2	184	1	179	2.8e-59	227.6	---	YES
KSG66_00085	PM1233	53.2	186	86	1	2	186	7	192	7.3e-52	203.0	---	YES
KSG66_00085	lin2206	53.2	186	85	2	1	185	1	185	1.6e-51	201.8	---	YES
KSG66_00085	TM0472	48.4	188	96	1	2	188	1	188	8.4e-48	189.5	---	YES
KSG66_00085	MT2679	46.2	186	95	1	4	184	6	191	3.0e-45	181.0	---	YES
KSG66_00085	Rv2604c	46.2	186	95	1	4	184	6	191	3.0e-45	181.0	---	YES
KSG66_00085	ML0474	44.6	186	98	1	4	184	31	216	2.5e-44	177.9	---	YES
KSG66_00085	PH1354	49.2	193	89	4	2	185	1	193	7.3e-44	176.4	---	YES
KSG66_00085	PAB0538	47.2	195	94	4	2	187	1	195	2.1e-43	174.9	---	YES
KSG66_00085	DR1366	47.6	191	95	1	2	187	1	191	2.8e-43	174.5	---	YES
KSG66_00085	SP1467	46.1	193	97	3	2	189	1	191	4.8e-43	173.7	---	YES
KSG66_00085	MA1566	47.2	193	92	3	2	184	1	193	3.1e-42	171.0	---	YES
KSG66_00085	MK1062	44.0	200	96	4	2	185	1	200	5.8e-41	166.8	---	YES
KSG66_00085	AF0509	44.7	197	98	4	2	188	1	196	6.4e-40	163.3	---	YES
KSG66_00085	CAC0595	42.5	186	106	1	2	186	1	186	3.5e-38	157.5	---	YES
KSG66_00085	Cgl0765	38.6	197	115	3	2	192	1	197	1.5e-36	152.1	---	NO
KSG66_00085	Ta0009	43.2	190	101	3	2	186	1	188	2.5e-36	151.4	---	YES
KSG66_00085	VNG2598G	46.0	187	95	2	2	182	3	189	2.5e-36	151.4	---	YES
KSG66_00090	BS_serS	92.9	425	30	0	1	425	1	425	6.2e-197	686.0	---	YES
KSG66_00090	BH0024	80.5	421	82	0	1	421	1	421	4.5e-163	573.5	---	YES
KSG66_00090	lin2890	66.0	424	144	0	1	424	1	424	1.9e-158	558.1	---	YES
KSG66_00090	CAC0021	72.1	426	115	3	1	424	1	424	2.0e-139	495.0	---	YES
KSG66_00090	SPy1742	63.1	425	156	1	1	425	1	424	2.8e-133	474.6	---	YES
KSG66_00090	SP0411	60.9	425	165	1	1	425	1	424	1.8e-132	471.9	---	YES
KSG66_00090	L150515	59.1	425	171	3	1	424	1	423	5.9e-131	466.8	---	YES
KSG66_00090	aq_298	64.6	325	113	2	101	425	102	424	4.5e-123	440.7	---	YES
KSG66_00090	MA4048	65.1	324	108	3	101	424	101	419	5.0e-122	437.2	---	YES
KSG66_00090	FN0110	63.2	424	152	3	1	424	4	423	4.5e-115	414.1	---	YES
KSG66_00090	SA0009	59.5	326	131	1	101	425	101	426	4.5e-115	414.1	---	YES
KSG66_00090	TM1379	60.4	318	126	0	101	418	103	420	1.5e-113	409.1	---	YES
KSG66_00090	PA2612	49.5	426	211	2	1	423	1	425	1.6e-112	405.6	---	YES
KSG66_00090	RSc2337	58.1	339	126	3	101	425	100	436	4.7e-112	404.1	---	YES
KSG66_00090	all3976	59.4	325	122	3	101	420	105	424	1.3e-109	396.0	---	YES
KSG66_00090	YPO1379	58.1	329	131	1	102	423	101	429	8.3e-109	393.3	---	YES
KSG66_00090	PM0258	48.3	422	214	1	1	418	1	422	1.7e-106	385.6	---	YES
KSG66_00090	VC1110	57.4	326	129	2	103	418	104	429	1.1e-105	382.9	---	YES
KSG66_00090	slr1703	57.8	320	131	3	101	417	107	425	7.3e-105	380.2	---	YES
KSG66_00090	STM0963	56.5	329	136	1	102	423	101	429	9.5e-105	379.8	---	YES
KSG66_00095	BS_yxaA	58.1	377	158	0	1	377	1	377	8.8e-118	422.9	---	YES
KSG66_00095	BH0555	53.8	370	171	0	3	372	4	373	3.1e-107	387.9	---	YES
KSG66_00095	ECs4002	54.4	371	169	0	1	371	28	398	2.0e-106	385.2	---	YES
KSG66_00095	ZyhaD	54.4	371	169	0	1	371	7	377	2.0e-106	385.2	---	YES
KSG66_00095	yhaD	54.2	371	170	0	1	371	28	398	4.5e-106	384.0	---	YES
KSG66_00095	STM3247	53.9	371	171	0	1	371	1	371	2.9e-105	381.3	---	YES
KSG66_00095	VCA0903	52.5	377	179	0	1	377	1	377	1.4e-102	372.5	---	YES
KSG66_00095	YPO3980	51.7	377	182	0	1	377	1	377	1.8e-102	372.1	---	YES
KSG66_00095	STM2959	52.4	380	181	0	1	380	1	380	5.7e-101	367.1	---	YES
KSG66_00095	HI0091	52.4	370	176	0	1	370	1	370	2.2e-100	365.2	---	YES
KSG66_00095	CAC2834	50.0	370	185	0	3	372	6	375	8.2e-100	363.2	---	YES
KSG66_00095	L79277	51.4	368	178	1	2	368	4	371	1.0e-97	356.3	---	YES
KSG66_00095	ybbZ	50.5	370	183	0	1	370	1	370	1.7e-97	355.5	---	YES
KSG66_00095	PA1052	50.8	380	186	1	1	380	1	379	2.2e-97	355.1	---	YES
KSG66_00095	ECs0576	50.5	370	183	0	1	370	1	370	2.9e-97	354.8	---	YES
KSG66_00095	ZybbZ	50.5	370	183	0	1	370	1	370	2.9e-97	354.8	---	YES
KSG66_00095	PM1741	49.3	377	191	0	1	377	1	377	5.0e-97	354.0	---	YES
KSG66_00095	STM0525	49.2	374	190	0	1	374	1	374	1.1e-96	352.8	---	YES
KSG66_00095	SA2220	48.7	374	191	1	2	374	5	378	3.7e-92	337.8	---	YES
KSG66_00095	lin2965	47.1	374	193	2	1	374	1	369	9.8e-85	313.2	---	YES
KSG66_00105	BS_yaaF	84.3	217	34	0	1	217	1	217	2.8e-105	380.6	---	YES
KSG66_00105	SA0514	65.1	215	75	0	1	215	1	215	2.9e-81	300.8	---	YES
KSG66_00105	L169971	31.9	210	134	5	11	213	1	208	2.5e-24	111.7	---	NO
KSG66_00105	SA0515	28.8	212	141	4	8	217	2	205	4.3e-21	100.9	---	NO
KSG66_00110	BS_yaaG	80.1	206	41	0	1	206	1	206	3.3e-95	347.1	---	YES
KSG66_00110	SA0515	47.1	206	102	4	1	206	1	199	2.0e-44	178.3	---	YES
KSG66_00110	DR0299	38.1	197	116	2	6	202	2	192	1.2e-31	136.0	---	NO
KSG66_00110	lin1817	27.0	211	138	6	7	207	9	213	6.2e-17	87.0	---	NO
KSG66_00115	BS_yaaH	80.6	428	81	2	1	427	1	427	1.4e-172	605.1	---	YES
KSG66_00115	BH2292	55.2	424	186	3	1	423	5	425	2.9e-101	368.2	---	YES
KSG66_00115	CAC2747	45.3	428	224	6	1	423	5	427	7.9e-75	280.4	---	YES
KSG66_00115	BS_ydhD	33.6	292	189	3	118	407	115	403	6.7e-50	197.6	---	NO
KSG66_00115	CAC1556	30.7	254	170	2	167	420	198	445	2.5e-36	152.5	---	NO
KSG66_00120	BS_yaaI	81.4	172	32	0	8	179	7	178	7.3e-78	289.3	---	YES
KSG66_00120	SSO2455	31.3	182	124	1	3	183	24	205	1.1e-17	89.4	---	NO
KSG66_00120	PAE3001	29.8	181	113	3	7	179	24	198	1.6e-16	85.5	---	NO
KSG66_00125	BS_yaaJ	85.4	158	23	0	3	160	4	161	8.0e-73	272.3	---	YES
KSG66_00125	BH0033	66.2	151	51	0	2	152	4	154	4.9e-54	209.9	---	YES
KSG66_00125	lin2867	59.2	152	62	0	1	152	1	152	1.2e-49	195.3	---	YES
KSG66_00125	SA0516	60.9	151	59	0	2	152	3	153	6.2e-49	193.0	---	YES
KSG66_00125	L127182	47.6	147	77	0	4	150	9	155	1.3e-35	148.7	---	YES
KSG66_00125	SP0020	46.9	147	78	0	4	150	9	155	1.1e-34	145.6	---	YES
KSG66_00125	aq_903	51.4	148	71	1	1	148	1	147	1.1e-34	145.6	---	YES
KSG66_00125	VC0864	48.4	161	80	1	3	160	28	188	1.3e-33	142.1	---	YES
KSG66_00125	PA3767	46.8	154	82	0	3	156	28	181	2.8e-33	141.0	---	YES
KSG66_00125	RSc1451	44.4	153	85	0	3	155	19	171	1.4e-32	138.7	---	YES
KSG66_00125	CAC0123	44.1	143	79	1	6	148	5	146	5.3e-32	136.7	---	YES
KSG66_00125	PM0078	44.2	156	86	1	3	157	6	161	1.5e-31	135.2	---	YES
KSG66_00125	HI0906	46.4	151	80	1	3	152	11	161	2.0e-31	134.8	---	YES
KSG66_00125	STM2568	44.2	156	87	0	1	156	17	172	2.6e-31	134.4	---	YES
KSG66_00125	yfhC	44.2	156	87	0	4	159	20	175	2.6e-31	134.4	---	YES
KSG66_00125	ECs3425	44.2	156	87	0	4	159	20	175	3.4e-31	134.0	---	YES
KSG66_00125	YPO2923	44.7	150	83	0	7	156	1	150	3.4e-31	134.0	---	YES
KSG66_00125	ZyfhC	44.2	156	87	0	4	159	20	175	3.4e-31	134.0	---	YES
KSG66_00125	CPn1001	44.4	151	84	0	3	153	4	154	4.5e-31	133.7	---	YES
KSG66_00125	sll1631	44.0	150	83	1	4	152	9	158	1.3e-30	132.1	---	YES
KSG66_00135	BS_dnaX	90.4	563	54	0	1	563	1	563	3.7e-290	996.1	---	YES
KSG66_00135	lin2852	54.7	585	237	8	1	563	1	579	1.8e-172	605.1	---	YES
KSG66_00135	BH0034	54.2	572	245	5	1	563	1	564	5.0e-170	597.0	---	YES
KSG66_00135	SA0436	45.6	577	286	7	1	563	1	563	1.2e-136	486.1	---	YES
KSG66_00135	L0279	41.8	581	291	10	1	563	1	552	7.1e-108	390.6	---	YES
KSG66_00135	SPy1364	41.1	547	302	7	3	542	2	535	8.4e-101	367.1	---	YES
KSG66_00135	SP0865	40.1	569	313	11	3	563	2	550	5.1e-98	357.8	---	YES
KSG66_00135	CAC0125	34.2	541	349	3	1	539	1	536	6.3e-88	324.3	---	NO
KSG66_00135	alr4932	40.7	366	209	4	1	361	1	363	1.0e-74	280.4	---	YES
KSG66_00135	aq_1855	40.7	356	206	2	1	356	1	351	2.6e-70	265.8	---	YES
KSG66_00135	NMA1656	44.1	299	167	0	1	299	1	299	3.5e-70	265.4	---	YES
KSG66_00135	NMB1443	44.1	299	167	0	1	299	1	299	3.5e-70	265.4	---	YES
KSG66_00135	CPn0040	38.4	404	228	3	3	405	6	389	1.7e-69	263.1	---	NO
KSG66_00135	TM0686	45.9	283	153	0	4	286	2	284	1.7e-69	263.1	---	YES
KSG66_00135	CT334	37.5	403	229	5	3	403	4	385	1.4e-68	260.0	---	NO
KSG66_00135	STM0484	39.0	356	216	1	1	356	1	355	1.6e-67	256.5	---	NO
KSG66_00135	PA1532	37.4	369	229	1	1	369	1	367	2.7e-67	255.8	---	NO
KSG66_00135	BB0461	36.5	375	231	2	11	385	12	379	1.0e-66	253.8	---	NO
KSG66_00135	XF1807	38.4	357	216	3	1	357	1	353	1.4e-66	253.4	---	NO
KSG66_00135	RSc1191	38.4	375	223	3	1	369	1	373	1.8e-66	253.1	---	NO
KSG66_00140	BS_yaaK	88.8	107	12	0	1	107	1	107	5.8e-35	146.0	---	YES
KSG66_00140	lin2851	71.8	103	29	0	4	106	3	105	2.1e-24	110.9	---	YES
KSG66_00140	SA0437	71.7	106	29	1	1	106	1	105	2.3e-23	107.5	---	YES
KSG66_00140	BH0035	66.2	74	25	0	34	107	30	103	6.6e-23	105.9	---	YES
KSG66_00140	CAC0126	43.7	103	58	0	4	106	10	112	1.6e-16	84.7	---	YES
KSG66_00140	FN1270	46.2	78	40	1	32	107	11	88	3.1e-12	70.5	---	YES
KSG66_00140	Cgl0244	50.0	72	34	1	36	107	34	103	4.9e-10	63.2	---	YES
KSG66_00140	ML2330	51.5	68	33	0	34	101	33	100	8.4e-10	62.4	---	YES
KSG66_00140	MT3819	48.5	68	35	0	34	101	33	100	2.5e-09	60.8	---	YES
KSG66_00140	Rv3716c	48.5	68	35	0	34	101	33	100	2.5e-09	60.8	---	YES
KSG66_00140	DR0199	47.2	72	33	2	34	105	29	95	3.2e-09	60.5	---	YES
KSG66_00140	SPy1862	45.2	62	34	0	36	97	32	93	2.1e-08	57.8	---	YES
KSG66_00140	AGc145	39.4	71	43	0	34	104	30	100	1.8e-07	54.7	---	NO
KSG66_00140	PA1533	40.6	69	40	1	36	104	34	101	1.8e-07	54.7	---	YES
KSG66_00140	SMc02906	35.2	71	46	0	34	104	30	100	6.7e-07	52.8	---	NO
KSG66_00140	mlr5504	40.6	69	41	0	36	104	32	100	8.7e-07	52.4	---	YES
KSG66_00140	MYPU_0500	41.4	58	34	0	43	100	39	96	2.5e-06	50.8	---	YES
KSG66_00140	CC0268	50.0	54	27	0	34	87	23	76	3.3e-06	50.4	---	YES
KSG66_00145	BS_recR	99.5	198	1	0	1	198	1	198	4.9e-112	402.9	---	YES
KSG66_00145	BH0036	84.3	198	31	0	1	198	1	198	1.1e-95	348.6	---	YES
KSG66_00145	lin2850	81.8	198	36	0	1	198	1	198	1.9e-95	347.8	---	YES
KSG66_00145	SA0438	76.8	198	46	0	1	198	1	198	6.4e-88	322.8	---	YES
KSG66_00145	SPy1422	64.6	198	70	0	1	198	1	198	5.8e-73	273.1	---	YES
KSG66_00145	L0265	60.1	198	79	0	1	198	1	198	2.7e-70	264.2	---	YES
KSG66_00145	CAC0127	62.2	196	73	1	3	198	4	198	1.0e-69	262.3	---	YES
KSG66_00145	SP1672	60.1	198	79	0	1	198	1	198	1.8e-66	251.5	---	YES
KSG66_00145	slr1426	53.6	196	90	1	3	198	38	232	6.9e-58	223.0	---	YES
KSG66_00145	ML2329	51.0	198	92	2	6	198	5	202	6.5e-56	216.5	---	YES
KSG66_00145	DR0198	52.6	196	91	1	1	196	1	194	1.6e-54	211.8	---	YES
KSG66_00145	MT3818	49.5	198	95	2	6	198	5	202	2.7e-54	211.1	---	YES
KSG66_00145	Rv3715c	49.5	198	95	2	6	198	5	202	2.7e-54	211.1	---	YES
KSG66_00145	FN0412	46.9	192	102	0	7	198	6	197	3.9e-53	207.2	---	YES
KSG66_00145	STM0486	44.7	199	109	1	1	198	1	199	1.6e-46	185.3	---	YES
KSG66_00145	PM0206	45.2	199	108	1	1	198	1	199	2.7e-46	184.5	---	YES
KSG66_00145	PA1534	48.0	198	102	1	1	198	1	197	3.6e-46	184.1	---	YES
KSG66_00145	ECs0525	44.7	199	109	1	1	198	1	199	6.1e-46	183.3	---	YES
KSG66_00145	ZrecR	44.7	199	109	1	1	198	1	199	6.1e-46	183.3	---	YES
KSG66_00145	recR	44.7	199	109	1	1	198	1	199	6.1e-46	183.3	---	YES
KSG66_00190	BS_xpaC	67.2	204	67	0	1	204	1	204	6.2e-70	263.1	---	YES
KSG66_00190	lin2080	50.0	140	70	0	65	204	63	202	1.1e-31	136.0	---	YES
KSG66_00190	SA1237	29.1	199	141	0	1	199	1	199	3.3e-15	81.3	---	NO
KSG66_00195	BS_yaaN	73.6	356	92	1	8	363	28	381	3.0e-139	494.2	---	YES
KSG66_00195	lin2081	56.9	353	150	2	13	365	48	398	8.3e-105	379.8	---	YES
KSG66_00195	L174389	49.2	356	181	0	14	369	34	389	5.4e-88	323.9	---	YES
KSG66_00195	SA1238	47.5	343	179	1	23	365	30	371	3.7e-81	301.2	---	YES
KSG66_00195	CAC2994	27.3	344	246	2	8	351	24	363	7.7e-34	144.1	---	NO
KSG66_00195	CAC1411	26.6	353	250	4	10	361	19	363	1.2e-31	136.7	---	NO
KSG66_00200	BS_yaaO	65.2	480	164	2	1	477	1	480	1.5e-183	641.7	---	YES
KSG66_00200	BH0041	40.7	474	261	8	4	467	8	471	7.4e-98	357.1	---	YES
KSG66_00200	lin2842	41.0	468	248	9	4	468	8	450	3.3e-90	331.6	---	YES
KSG66_00200	BS_cad	35.9	476	280	9	2	461	5	471	5.5e-77	287.7	---	NO
KSG66_00200	CAC0297	33.7	472	296	7	3	464	4	468	7.2e-77	287.3	---	NO
KSG66_00200	CAC2338	36.4	472	283	9	2	461	8	474	1.1e-74	280.0	---	NO
KSG66_00200	FN0501_1	36.3	490	287	12	3	475	9	490	1.5e-74	279.6	---	NO
KSG66_00200	all4887	33.3	472	296	7	3	461	7	472	1.1e-69	263.5	---	NO
KSG66_00200	BH2640	35.0	451	280	7	3	443	7	454	2.5e-69	262.3	---	NO
KSG66_00200	sll1683	32.4	478	300	7	2	466	8	475	2.8e-65	248.8	---	NO
KSG66_00200	SA0439	33.3	477	284	10	1	475	1	445	3.5e-63	241.9	---	NO
KSG66_00200	SP0916	31.3	453	293	11	4	446	10	454	5.5e-53	208.0	---	NO
KSG66_00200	STM0234	24.3	569	312	19	3	461	129	688	9.5e-29	127.5	---	NO
KSG66_00200	RSc2365	25.8	598	305	21	4	466	153	746	1.1e-27	124.0	---	NO
KSG66_00200	ECs0188	23.6	569	316	19	3	461	129	688	8.9e-27	120.9	---	NO
KSG66_00200	ZldcC	23.6	569	316	19	3	461	129	688	8.9e-27	120.9	---	NO
KSG66_00200	ldcC	23.6	569	316	19	3	461	129	688	8.9e-27	120.9	---	NO
KSG66_00200	ECs5113	25.0	204	95	6	314	461	487	688	2.3e-06	53.1	---	NO
KSG66_00200	ZcadA	25.0	204	95	6	314	461	487	688	2.3e-06	53.1	---	NO
KSG66_00200	cadA	25.0	204	95	6	314	461	487	688	2.3e-06	53.1	---	NO
KSG66_00205	BS_tmk	82.1	212	38	0	1	212	1	212	7.6e-95	345.9	---	YES
KSG66_00205	BH0042	58.5	205	85	0	3	207	4	208	1.8e-64	245.0	---	YES
KSG66_00205	SP0935	53.7	205	95	0	3	207	4	208	1.5e-55	215.3	---	YES
KSG66_00205	SA0440	53.4	206	92	3	5	210	4	205	4.5e-55	213.8	---	YES
KSG66_00205	L3846	49.8	205	103	0	1	205	1	205	4.2e-53	207.2	---	YES
KSG66_00205	lin2841	48.3	205	102	1	1	201	1	205	1.4e-51	202.2	---	YES
KSG66_00205	SPy0399	51.5	202	97	1	1	201	2	203	8.8e-51	199.5	---	YES
KSG66_00205	PA2962	44.1	188	103	1	1	188	1	186	1.6e-36	152.1	---	YES
KSG66_00205	RP684	40.2	199	114	2	3	201	7	200	2.1e-36	151.8	---	YES
KSG66_00205	all4708	38.1	210	128	2	1	209	1	209	2.1e-36	151.8	---	NO
KSG66_00205	RC1047	39.2	199	116	2	3	201	7	200	8.0e-36	149.8	---	NO
KSG66_00205	AGc2760	38.1	210	128	1	2	209	5	214	1.8e-35	148.7	---	NO
KSG66_00205	BMEI0989	41.8	208	120	1	1	207	1	208	3.0e-35	147.9	---	YES
KSG66_00205	DR0111	39.9	203	119	2	3	205	4	203	2.6e-34	144.8	---	NO
KSG66_00205	SMc01189	39.9	208	120	2	3	207	14	219	2.6e-34	144.8	---	NO
KSG66_00205	mll0424	41.8	189	108	1	3	189	4	192	4.4e-34	144.1	---	YES
KSG66_00205	CC1824	37.1	205	127	1	3	207	4	206	1.6e-31	135.6	---	NO
KSG66_00205	aq_969	36.1	205	120	4	4	208	1	194	2.2e-30	131.7	---	NO
KSG66_00205	MYPU_0520	37.0	208	123	5	4	205	14	219	6.5e-30	130.2	---	NO
KSG66_00205	CPn0273	32.7	199	130	2	4	200	1	197	4.0e-27	120.9	---	NO
KSG66_00210	BS_yaaQ	97.2	109	3	0	1	109	1	109	1.5e-54	211.1	---	YES
KSG66_00210	BH0043	69.7	109	33	0	1	109	1	109	3.6e-40	163.3	---	YES
KSG66_00210	SA0441	66.1	109	37	0	1	109	1	109	3.3e-38	156.8	---	YES
KSG66_00210	lin2840	67.0	109	36	0	1	109	1	109	3.1e-36	150.2	---	YES
KSG66_00210	CAC0299	55.7	106	47	0	1	106	1	106	1.8e-28	124.4	---	YES
KSG66_00210	DR1423	44.3	106	59	0	1	106	31	136	1.6e-19	94.7	---	YES
KSG66_00210	BH0950	38.7	62	38	0	1	62	1	62	1.4e-07	55.1	---	NO
KSG66_00215	BS_yaaR	80.1	146	29	0	1	146	1	146	2.9e-61	233.8	---	YES
KSG66_00215	BH1478	39.8	133	75	1	13	145	17	144	2.7e-19	94.4	---	NO
KSG66_00220	BS_holB	91.8	329	27	0	1	329	1	329	1.7e-170	597.8	---	YES
KSG66_00220	BH0044	48.5	328	168	1	3	329	1	328	6.5e-85	313.5	---	YES
KSG66_00220	lin0205	42.9	324	181	2	7	327	6	328	7.4e-65	246.9	---	YES
KSG66_00220	SA0442	32.4	306	199	3	19	324	7	304	7.2e-36	150.6	---	NO
KSG66_00220	L0280	29.5	319	190	5	7	324	2	286	6.1e-35	147.5	---	NO
KSG66_00220	SP0936	32.7	321	181	8	7	324	5	293	2.0e-30	132.5	---	NO
KSG66_00220	RSc1785	34.5	206	113	5	25	209	18	222	3.4e-25	115.2	---	NO
KSG66_00220	SPy0400	26.5	321	202	6	7	325	2	290	2.2e-24	112.5	---	NO
KSG66_00220	VC2015	40.6	143	81	2	27	165	26	168	5.4e-23	107.8	---	YES
KSG66_00220	alr7570	35.9	167	96	5	7	167	16	177	7.3e-20	97.4	---	NO
KSG66_00220	NMA0980	36.9	149	81	4	30	165	22	170	3.1e-18	92.0	---	NO
KSG66_00220	PA2961	33.8	198	122	6	29	219	22	217	2.0e-17	89.4	---	NO
KSG66_00220	Cj1157	33.0	179	115	4	4	180	13	188	4.4e-17	88.2	---	NO
KSG66_00220	NMB0769	31.1	222	132	8	26	228	18	237	9.8e-17	87.0	---	NO
KSG66_00220	MYPU_0490	30.9	191	113	6	4	191	35	209	6.4e-16	84.3	---	NO
KSG66_00220	Cgl0312	30.0	207	139	4	23	224	46	251	8.3e-16	84.0	---	NO
KSG66_00220	aq_1526	30.6	242	134	4	33	240	20	261	1.4e-15	83.2	---	NO
KSG66_00220	alr7575	28.6	252	157	8	7	239	8	255	1.7e-13	76.3	---	NO
KSG66_00220	BMEI0988	31.8	179	107	3	15	178	32	210	2.3e-13	75.9	---	NO
KSG66_00220	DR2332	27.1	199	116	5	30	201	30	226	1.6e-11	69.7	---	NO
KSG66_00225	BS_yaaT	96.4	275	10	0	1	275	1	275	9.7e-143	505.4	---	YES
KSG66_00225	BH0045	71.6	275	78	0	1	275	1	275	4.4e-103	373.6	---	YES
KSG66_00225	lin0206	66.3	264	88	1	1	263	1	264	6.0e-92	336.7	---	YES
KSG66_00225	CAC0301	61.4	249	95	1	1	248	1	249	4.9e-78	290.4	---	YES
KSG66_00225	SA0443	65.7	207	71	0	57	263	1	207	2.8e-65	248.1	---	YES
KSG66_00225	FN0908	47.8	253	131	1	1	252	23	275	1.3e-62	239.2	---	YES
KSG66_00225	TM0772	44.2	258	143	1	5	261	8	265	9.9e-55	213.0	---	YES
KSG66_00225	L5532	38.0	245	149	1	13	257	10	251	3.5e-44	177.9	---	NO
KSG66_00225	aq_1527	37.6	210	130	1	62	271	59	267	1.3e-35	149.4	---	NO
KSG66_00225	TP0046	38.7	137	84	0	60	196	84	220	2.2e-25	115.5	---	NO
KSG66_00225	DR2511	34.7	190	121	1	31	220	29	215	1.8e-24	112.5	---	NO
KSG66_00225	ECU03g0210	36.2	127	72	1	24	141	99	225	1.0e-14	80.1	---	NO
KSG66_00225	SPBP7E8.02	29.8	171	89	5	1	141	555	724	2.5e-13	75.5	---	NO
KSG66_00225	YLR177w_2	35.4	96	54	2	56	143	71	166	1.8e-08	59.3	---	NO
KSG66_00230	BS_yabA	89.1	119	13	0	1	119	1	119	9.6e-31	132.1	---	YES
KSG66_00230	BH0046	60.6	66	22	2	57	118	50	115	4.3e-15	80.1	---	YES
KSG66_00230	lin0207	59.7	129	42	2	1	119	1	129	5.3e-13	73.2	---	YES
KSG66_00235	BS_yabB	91.9	247	20	0	1	247	1	247	1.7e-130	464.5	---	YES
KSG66_00235	lin0208	62.4	245	92	0	2	246	4	248	7.2e-89	326.2	---	YES
KSG66_00235	BH0047	55.1	245	110	0	1	245	1	245	6.3e-77	286.6	---	YES
KSG66_00235	SP1536	50.2	243	119	2	4	245	7	248	7.3e-65	246.5	---	YES
KSG66_00235	SPy1411	48.1	243	124	2	4	245	6	247	1.5e-62	238.8	---	YES
KSG66_00235	SA0445	45.9	242	129	2	4	245	2	241	2.4e-60	231.5	---	YES
KSG66_00235	L193121	47.4	247	125	4	2	245	4	248	7.0e-60	229.9	---	YES
KSG66_00235	CAC0306	43.3	240	132	4	7	245	7	243	8.1e-48	189.9	---	YES
KSG66_00235	FN0907	33.8	222	139	5	4	222	2	218	5.1e-26	117.5	---	NO
KSG66_00240	BS_yazA	79.6	98	20	0	1	98	1	98	2.6e-37	153.7	---	YES
KSG66_00240	L1889726	52.5	80	37	1	4	82	2	81	2.8e-15	80.5	---	YES
KSG66_00240	BH0048	50.0	80	40	0	5	84	2	81	8.1e-15	79.0	---	YES
KSG66_00245	BS_yabC	82.5	292	50	1	1	292	1	291	1.7e-137	488.0	---	YES
KSG66_00245	BH0049	59.2	289	116	1	2	290	1	287	2.6e-93	341.3	---	YES
KSG66_00245	lin0210	54.8	292	128	4	1	290	1	290	3.2e-83	307.8	---	YES
KSG66_00245	SP0938	46.9	286	146	1	5	290	4	283	3.0e-65	248.1	---	YES
KSG66_00245	L6615	45.5	286	152	2	5	290	19	300	1.9e-64	245.4	---	YES
KSG66_00245	SPy0406	46.5	286	149	1	5	290	4	285	8.9e-62	236.5	---	YES
KSG66_00245	CAC0307	44.5	272	151	0	15	286	4	275	2.4e-59	228.4	---	YES
KSG66_00245	SA0447	45.4	280	146	3	14	290	1	276	5.4e-59	227.3	---	YES
KSG66_00245	all4680	46.2	273	140	2	15	286	8	274	5.4e-59	227.3	---	YES
KSG66_00245	sll0818	44.5	274	146	3	14	286	1	269	2.3e-57	221.9	---	YES
KSG66_00245	HI1654	46.4	235	123	2	15	246	6	240	1.6e-50	199.1	---	YES
KSG66_00245	SMc00416	43.6	273	144	5	17	287	34	298	1.5e-48	192.6	---	YES
KSG66_00245	YPO3547	45.4	229	122	2	16	241	13	241	4.3e-48	191.0	---	YES
KSG66_00245	ECs4027	43.3	233	129	2	12	241	9	241	1.6e-47	189.1	---	YES
KSG66_00245	PM0645	43.3	231	128	2	15	242	6	236	1.6e-47	189.1	---	YES
KSG66_00245	ZyraL	43.3	233	129	2	12	241	9	241	1.6e-47	189.1	---	YES
KSG66_00245	yraL	43.3	233	129	2	12	241	9	241	1.6e-47	189.1	---	YES
KSG66_00245	STM3263	42.9	233	130	2	12	241	9	241	4.8e-47	187.6	---	YES
KSG66_00245	VC0582	47.2	233	116	3	17	242	14	246	4.8e-47	187.6	---	YES
KSG66_00245	FN1204	43.6	220	124	0	17	236	2	221	8.1e-47	186.8	---	YES
KSG66_00250	BS_abrB	97.9	96	2	0	1	96	1	96	2.5e-45	180.3	---	YES
KSG66_00250	BH0050	80.7	88	17	0	3	90	1	88	1.2e-34	144.8	---	YES
KSG66_00250	BH3982	60.0	90	36	0	3	92	1	90	2.2e-25	114.0	---	YES
KSG66_00250	lin0211	59.6	89	36	0	3	91	1	89	1.4e-24	111.3	---	YES
KSG66_00250	BS_abh	58.2	91	38	0	3	93	1	91	2.4e-24	110.5	---	YES
KSG66_00250	CAC0310	75.8	62	13	1	3	64	1	60	6.8e-19	92.4	---	YES
KSG66_00250	CAC3647	74.2	62	14	1	3	64	1	60	4.4e-18	89.7	---	YES
KSG66_00250	CAC1941	74.2	62	14	1	3	64	1	60	1.7e-17	87.8	---	YES
KSG66_00250	BH0070	68.6	51	15	1	3	52	1	51	8.1e-12	68.9	---	YES
KSG66_00250	BS_spoVT	68.6	51	15	1	3	52	1	51	8.1e-12	68.9	---	YES
KSG66_00250	CAC3214	66.7	51	16	1	3	52	1	51	6.8e-11	65.9	---	YES
KSG66_00250	CAC3649	56.4	55	22	1	3	55	1	55	1.7e-09	61.2	---	YES
KSG66_00255	BS_metS_1	92.2	539	42	0	1	539	1	539	6.1e-300	1028.9	---	YES
KSG66_00255	BH0053_1	72.6	555	150	2	1	554	1	554	3.6e-244	843.6	---	YES
KSG66_00255	lin0216_1	72.8	548	146	2	1	546	1	547	6.8e-243	839.3	---	YES
KSG66_00255	SA0448_1	66.6	545	177	3	7	549	5	546	7.1e-224	776.2	---	YES
KSG66_00255	L0353_1	63.3	542	194	5	4	544	3	540	8.7e-206	716.1	---	YES
KSG66_00255	SP0788_1	61.1	540	207	3	8	546	6	543	7.6e-194	676.4	---	YES
KSG66_00255	SPy0422_1	60.4	541	209	4	8	546	6	543	2.3e-190	664.8	---	YES
KSG66_00255	CAC2991_1	59.6	527	197	4	4	529	3	514	3.7e-188	657.5	---	YES
KSG66_00255	TM1085_1	46.4	521	265	8	8	527	3	510	3.4e-141	501.5	---	YES
KSG66_00255	FN1268_1	47.2	536	263	9	8	537	5	526	3.7e-140	498.0	---	YES
KSG66_00255	RC1046	47.2	523	257	7	5	524	2	508	3.9e-137	488.0	---	YES
KSG66_00255	AGc2757	47.2	525	264	7	4	527	3	515	2.5e-136	485.3	---	YES
KSG66_00255	SMc01192	47.3	526	264	7	3	527	2	515	2.5e-136	485.3	---	YES
KSG66_00255	BMEI0987	46.4	522	266	8	8	528	35	543	1.0e-134	479.9	---	YES
KSG66_00255	aq_1257	46.7	522	241	9	8	524	7	496	8.3e-132	470.3	---	YES
KSG66_00255	RP683	48.1	491	238	7	6	494	3	478	9.2e-131	466.8	---	YES
KSG66_00255	UU197	43.7	531	273	6	8	528	7	521	1.2e-130	466.5	---	YES
KSG66_00255	mll0419	46.5	516	261	7	8	522	6	507	6.0e-130	464.2	---	YES
KSG66_00255	MT1036	45.2	487	252	5	8	490	4	479	5.6e-128	457.6	---	YES
KSG66_00255	Rv1007c	45.0	487	253	5	8	490	4	479	4.7e-127	454.5	---	YES
KSG66_00260	BS_yabD	92.9	255	18	0	1	255	1	255	6.0e-139	492.7	---	YES
KSG66_00260	SA0449	68.4	256	80	1	1	255	1	256	8.5e-101	365.9	---	YES
KSG66_00260	BH0054	72.4	232	64	0	21	252	1	232	1.4e-100	365.2	---	YES
KSG66_00260	lin0224	68.2	255	80	1	1	254	1	255	2.7e-99	360.9	---	YES
KSG66_00260	SP1991	49.4	255	129	0	1	255	1	255	2.4e-71	268.1	---	YES
KSG66_00260	FN1343	47.8	253	128	3	2	254	9	257	7.3e-68	256.5	---	YES
KSG66_00260	aq_2060_1	48.4	256	126	4	2	255	1	252	1.5e-65	248.8	---	YES
KSG66_00260	SPy0260	46.5	254	136	0	2	255	21	274	1.7e-64	245.4	---	YES
KSG66_00260	L87336	43.4	251	142	0	2	252	3	253	1.3e-61	235.7	---	YES
KSG66_00260	CAC2989	43.1	255	142	2	1	254	1	253	5.6e-60	230.3	---	YES
KSG66_00260	mll0418	43.1	253	143	1	1	252	1	253	2.0e-57	221.9	---	YES
KSG66_00260	PM1675	39.3	257	152	2	2	255	3	258	3.2e-55	214.5	---	NO
KSG66_00260	TM0667	40.6	251	149	0	2	252	1	251	4.1e-55	214.2	---	YES
KSG66_00260	SMc01193	41.4	256	143	3	1	252	1	253	7.0e-55	213.4	---	YES
KSG66_00260	VC2014	42.0	255	143	2	1	252	1	253	4.6e-54	210.7	---	YES
KSG66_00260	ECs1478	40.9	257	147	2	2	255	3	257	2.3e-53	208.4	---	YES
KSG66_00260	ZycfH	40.9	257	147	2	2	255	3	257	2.3e-53	208.4	---	YES
KSG66_00260	ycfH	40.9	257	147	2	2	255	3	257	2.3e-53	208.4	---	YES
KSG66_00260	NMA0982	40.9	252	146	2	2	253	3	251	5.1e-53	207.2	---	YES
KSG66_00260	YPO1607	41.5	258	146	3	1	255	2	257	6.6e-53	206.8	---	YES
KSG66_00265	BS_yabE_1	74.6	244	62	0	11	254	4	247	2.6e-97	355.1	---	YES
KSG66_00265	BH0055_1	41.3	276	160	2	48	323	2	275	2.9e-56	218.8	---	YES
KSG66_00265	BS_yabE_2	86.5	96	13	0	346	441	1	96	2.0e-41	169.5	---	NO
KSG66_00265	BH0055_2	65.6	96	33	0	346	441	1	96	6.1e-30	131.3	---	NO
KSG66_00265	BS_yocH_2	64.9	97	34	0	345	441	47	143	6.7e-29	127.9	---	NO
KSG66_00265	BH3322_2	53.5	114	50	1	328	441	1	111	7.7e-25	114.4	---	NO
KSG66_00265	lin0225_2	54.2	96	39	1	346	441	1	91	4.2e-23	108.6	---	NO
KSG66_00265	lin2666_2	56.8	95	39	1	347	441	45	137	2.3e-21	102.8	---	NO
KSG66_00265	CAC3033_2	45.7	105	51	2	338	441	1	100	1.6e-14	80.1	---	NO
KSG66_00265	CAC2988_2	48.4	93	45	2	349	440	2	92	6.1e-14	78.2	---	NO
KSG66_00265	BS_yuiC	37.4	99	52	3	351	440	88	185	7.7e-09	61.2	---	NO
KSG66_00265	BH3404	29.8	141	88	4	310	440	65	204	4.2e-07	55.5	---	NO
KSG66_00270	BS_yabF	89.8	186	19	0	1	186	1	186	3.2e-89	327.0	---	YES
KSG66_00270	BH0056	58.9	185	76	0	1	185	1	185	5.7e-54	209.9	---	YES
KSG66_00270	lin0226	58.4	185	76	1	3	186	7	191	4.5e-51	200.3	---	YES
KSG66_00270	SA0450	53.4	178	80	2	1	177	1	176	8.6e-42	169.5	---	YES
KSG66_00270	L88730	43.5	191	85	3	2	169	6	196	2.0e-35	148.3	---	YES
KSG66_00270	SPy0261	42.7	185	102	2	1	181	5	189	2.7e-35	147.9	---	YES
KSG66_00270	CAC2987	45.7	184	98	1	3	186	2	183	5.0e-34	143.7	---	YES
KSG66_00270	SP1990	44.7	152	80	2	2	149	4	155	6.4e-29	126.7	---	YES
KSG66_00270	FN0039	36.3	182	113	2	2	182	4	183	8.0e-24	109.8	---	NO
KSG66_00270	BB0626	34.1	179	105	4	2	176	3	172	8.1e-16	83.2	---	NO
KSG66_00275	BS_ksgA	92.8	291	21	0	3	293	2	292	4.3e-149	526.6	---	YES
KSG66_00275	BH0057	65.9	287	97	1	4	290	3	288	2.3e-102	371.3	---	YES
KSG66_00275	SA0451	61.3	284	110	0	1	284	2	285	1.4e-99	362.1	---	YES
KSG66_00275	lin0227	65.5	287	98	1	3	288	2	288	5.5e-96	350.1	---	YES
KSG66_00275	SPy0262	54.7	278	124	2	12	288	9	285	9.5e-80	296.2	---	YES
KSG66_00275	L0363	52.1	288	135	2	2	288	4	289	1.8e-78	292.0	---	YES
KSG66_00275	SP1985	55.6	275	120	2	15	288	1	274	2.3e-78	291.6	---	YES
KSG66_00275	CAC2986	47.7	279	138	2	12	290	6	276	2.9e-68	258.1	---	YES
KSG66_00275	TM1437	41.7	283	137	7	10	292	20	274	1.9e-43	175.6	---	YES
KSG66_00275	MYPU_0150	40.2	261	139	5	24	284	4	247	1.6e-42	172.6	---	YES
KSG66_00275	MA1441	39.0	277	152	7	13	288	3	263	1.8e-41	169.1	---	NO
KSG66_00275	CPn1059	35.1	279	168	4	7	284	4	270	1.5e-37	156.0	---	NO
KSG66_00275	Cgl0886	33.3	288	176	4	9	290	12	289	1.7e-36	152.5	---	NO
KSG66_00275	MT1039	36.1	274	168	3	13	284	20	288	1.4e-35	149.4	---	NO
KSG66_00275	Rv1010	36.1	274	168	3	13	284	20	288	1.4e-35	149.4	---	NO
KSG66_00275	CT354	36.7	259	151	5	24	281	21	267	3.2e-35	148.3	---	NO
KSG66_00275	NMB0697	36.2	265	152	3	24	288	7	254	7.1e-35	147.1	---	NO
KSG66_00275	AGc2042	36.2	282	158	9	13	288	11	276	1.2e-34	146.4	---	NO
KSG66_00275	NMA0902	35.8	265	153	3	24	288	7	254	1.6e-34	146.0	---	NO
KSG66_00275	VC0443	33.1	269	167	2	20	288	19	274	1.6e-34	146.0	---	NO
KSG66_00285	BS_veg	98.8	86	1	0	1	86	1	86	2.8e-40	163.3	---	YES
KSG66_00285	BH0059	71.1	83	24	0	1	83	1	83	4.2e-28	122.9	---	YES
KSG66_00285	lin0228	74.7	79	20	0	1	79	1	79	5.5e-28	122.5	---	YES
KSG66_00285	SA0452	62.0	79	30	0	1	79	1	79	3.7e-24	109.8	---	YES
KSG66_00295	BS_yabH	89.6	289	30	0	1	289	1	289	6.2e-148	522.7	---	YES
KSG66_00295	BH0061	73.4	278	74	0	6	283	6	283	4.6e-111	400.2	---	YES
KSG66_00295	lin0229	60.4	280	111	0	1	280	1	280	1.5e-93	342.0	---	YES
KSG66_00295	SA0453	51.2	281	137	0	3	283	2	282	5.3e-83	307.0	---	YES
KSG66_00295	CAC2902	39.9	278	165	2	6	282	4	280	1.4e-54	212.6	---	NO
KSG66_00295	alr3230	40.5	284	149	4	7	270	8	291	1.7e-49	195.7	---	YES
KSG66_00295	sll0711	38.8	278	151	4	7	265	8	285	1.5e-45	182.6	---	NO
KSG66_00295	Cgl0887	39.3	290	162	5	1	278	1	288	3.3e-40	164.9	---	NO
KSG66_00295	TM1383	36.3	251	147	7	9	255	16	257	8.9e-30	130.2	---	NO
KSG66_00295	mll7422	32.2	261	172	3	7	264	12	270	1.3e-28	126.3	---	NO
KSG66_00295	BMEI1537	32.8	271	167	6	3	264	11	275	3.7e-28	124.8	---	NO
KSG66_00295	XF2645	34.6	243	149	3	7	249	22	254	3.0e-25	115.2	---	NO
KSG66_00295	CT804	32.6	175	116	1	7	181	5	177	1.1e-16	86.7	---	NO
KSG66_00300	BS_purR	94.0	284	17	0	1	284	1	284	3.7e-145	513.5	---	YES
KSG66_00300	lin0231	62.5	269	101	0	1	269	1	269	3.6e-92	337.4	---	YES
KSG66_00300	BH0062	62.0	271	103	0	2	272	3	273	4.0e-91	334.0	---	YES
KSG66_00300	SA0454	53.1	273	128	0	1	273	1	273	1.7e-81	302.0	---	YES
KSG66_00300	L134453	50.6	265	131	0	4	268	2	266	4.4e-74	277.3	---	YES
KSG66_00300	SP1979	51.7	269	129	1	1	268	1	269	2.2e-73	275.0	---	YES
KSG66_00300	SPy0268	49.6	276	138	1	1	276	1	275	9.3e-72	269.6	---	YES
KSG66_00300	CAC3224	45.7	254	138	0	2	255	3	256	1.7e-57	222.2	---	YES
KSG66_00300	BS_xpt	30.6	124	85	1	112	234	32	155	1.7e-09	62.8	---	NO
KSG66_00300	BS_apt	28.4	148	103	2	105	252	23	167	2.1e-07	55.8	---	NO
KSG66_00300	PAE2071	32.1	109	71	1	131	239	112	217	2.3e-06	52.4	---	NO
KSG66_00305	BS_yabJ	94.4	125	7	0	1	125	1	125	4.2e-61	233.0	---	YES
KSG66_00305	BH0063	80.5	123	24	0	3	125	2	124	1.8e-51	201.1	---	YES
KSG66_00305	SA0455	59.3	123	50	0	3	125	2	124	1.9e-37	154.5	---	YES
KSG66_00305	DR2512	58.2	122	51	0	1	122	1	122	6.4e-33	139.4	---	YES
KSG66_00305	PAB0825	57.0	121	51	1	3	122	4	124	9.2e-32	135.6	---	YES
KSG66_00305	PH0854	54.5	123	55	1	1	122	12	134	4.6e-31	133.3	---	YES
KSG66_00305	SP1567	56.9	123	52	1	1	122	1	123	3.0e-30	130.6	---	YES
KSG66_00305	VC2512	51.9	129	58	1	1	125	1	129	6.6e-30	129.4	---	YES
KSG66_00305	TM0215	53.2	124	57	1	1	123	1	124	8.6e-30	129.0	---	YES
KSG66_00305	FN1973	55.6	124	54	1	1	123	4	127	1.1e-29	128.6	---	YES
KSG66_00305	L52644	53.6	125	57	1	3	126	2	126	2.1e-28	124.4	---	YES
KSG66_00305	PAE3003	53.7	123	56	1	1	122	1	123	2.8e-28	124.0	---	YES
KSG66_00305	slr0709	53.6	125	55	2	3	124	4	128	3.6e-28	123.6	---	YES
KSG66_00305	PM1466	49.6	127	60	1	1	123	1	127	1.8e-27	121.3	---	YES
KSG66_00305	ECs3993	47.6	126	63	1	1	123	22	147	2.4e-27	120.9	---	YES
KSG66_00305	ZyhaR	47.6	126	63	1	1	123	22	147	2.4e-27	120.9	---	YES
KSG66_00305	tdcF	47.6	126	63	1	1	123	22	147	2.4e-27	120.9	---	YES
KSG66_00305	ECs5220	49.2	126	61	1	1	123	14	139	3.1e-27	120.6	---	YES
KSG66_00305	yjgF	49.2	126	61	1	1	123	14	139	3.1e-27	120.6	---	YES
KSG66_00305	YPO1669	51.2	123	58	2	5	125	3	125	4.0e-27	120.2	---	YES
KSG66_00310	BS_spoVG	96.9	97	3	0	1	97	1	97	1.1e-48	191.4	---	YES
KSG66_00310	BH0064	82.5	97	17	0	1	97	1	97	3.2e-40	163.3	---	YES
KSG66_00310	lin0236	80.6	93	18	0	1	93	1	93	6.2e-36	149.1	---	YES
KSG66_00310	lin0235	74.5	94	23	1	1	94	1	93	2.2e-33	140.6	---	YES
KSG66_00310	SA0456	75.0	80	20	0	1	80	9	88	2.3e-30	130.6	---	YES
KSG66_00310	CAC3223	59.8	92	37	0	1	92	1	92	8.7e-30	128.6	---	YES
KSG66_00310	AF1778	45.6	79	43	0	2	80	3	81	1.4e-16	84.7	---	YES
KSG66_00310	BB0785	41.2	85	47	1	1	82	1	85	2.7e-15	80.5	---	YES
KSG66_00310	FN0022	38.2	89	53	1	1	87	1	89	1.6e-12	71.2	---	NO
KSG66_00315	BS_gcaD	86.6	456	61	0	1	456	1	456	1.0e-213	741.9	---	YES
KSG66_00315	BH0065	65.1	450	157	0	1	450	1	450	7.4e-172	602.8	---	YES
KSG66_00315	lin0237	59.9	454	182	0	1	454	1	454	6.7e-157	553.1	---	YES
KSG66_00315	CAC3222	51.6	446	214	2	6	450	5	449	8.0e-126	449.9	---	YES
KSG66_00315	SP0988	47.2	449	237	0	5	453	4	452	1.3e-115	416.0	---	YES
KSG66_00315	L134450	47.9	443	231	0	4	446	3	445	3.3e-111	401.4	---	YES
KSG66_00315	SA0457	49.7	449	226	0	3	451	2	450	8.0e-110	396.7	---	YES
KSG66_00315	TM1629	45.9	451	235	5	6	456	3	444	5.6e-103	374.0	---	YES
KSG66_00315	SPy0443	44.1	449	251	0	5	453	4	452	5.2e-101	367.5	---	YES
KSG66_00315	Cgl0919	40.3	452	263	1	7	451	11	462	5.2e-93	340.9	---	YES
KSG66_00315	alr3921	43.9	440	242	2	8	446	6	441	5.2e-93	340.9	---	YES
KSG66_00315	STM3862	41.2	452	260	5	7	456	9	456	3.5e-89	328.2	---	YES
KSG66_00315	YPO4119	39.8	452	266	5	7	456	9	456	1.2e-86	319.7	---	NO
KSG66_00315	RSc0177	40.7	452	263	4	7	456	4	452	1.8e-85	315.8	---	YES
KSG66_00315	ECs4672	38.9	468	248	6	7	456	9	456	4.4e-84	311.2	---	NO
KSG66_00315	glmU	38.9	468	248	6	7	456	9	456	4.4e-84	311.2	---	NO
KSG66_00315	ZglmU	38.7	468	249	6	7	456	9	456	2.9e-83	308.5	---	NO
KSG66_00315	PM1806	38.5	439	264	5	7	443	9	443	6.2e-78	290.8	---	NO
KSG66_00315	FN1991	38.3	446	273	2	6	451	3	446	8.1e-78	290.4	---	NO
KSG66_00315	sll0899	38.6	438	263	2	8	443	6	439	8.4e-75	280.4	---	NO
KSG66_00320	BS_prs	95.6	317	14	0	1	317	1	317	5.3e-169	592.8	---	YES
KSG66_00320	BH0066	79.8	312	63	0	5	316	4	315	1.4e-140	498.4	---	YES
KSG66_00320	lin0238	77.0	317	72	1	1	316	1	317	2.1e-133	474.6	---	YES
KSG66_00320	SA0458	74.9	319	77	1	1	316	2	320	5.2e-132	469.9	---	YES
KSG66_00320	L25614	65.0	311	106	1	9	316	5	315	1.2e-112	405.6	---	YES
KSG66_00320	SP0027	64.1	312	108	2	9	316	5	316	6.0e-112	403.3	---	YES
KSG66_00320	FN1992	64.3	311	109	1	9	317	6	316	1.3e-111	402.1	---	YES
KSG66_00320	SPy0020	64.1	312	108	2	9	316	5	316	1.9e-110	398.3	---	YES
KSG66_00320	CAC3221	61.1	311	119	1	8	316	6	316	9.2e-105	379.4	---	YES
KSG66_00320	lin0509	57.5	308	129	2	10	316	5	311	2.4e-97	354.8	---	YES
KSG66_00320	alr4670	55.8	308	135	1	10	316	22	329	1.6e-93	342.0	---	YES
KSG66_00320	sll0469	52.5	318	149	2	1	316	15	332	1.4e-89	328.9	---	YES
KSG66_00320	Cj0918c	54.4	309	139	1	8	316	2	308	7.9e-88	323.2	---	YES
KSG66_00320	aq_1636	52.4	309	145	2	10	317	4	311	5.1e-87	320.5	---	YES
KSG66_00320	RSc0395	51.9	312	148	2	8	317	4	315	3.3e-86	317.8	---	YES
KSG66_00320	HP0742	52.9	310	144	1	8	317	11	318	7.3e-86	316.6	---	YES
KSG66_00320	TM1628	53.5	310	139	2	10	316	7	314	9.6e-86	316.2	---	YES
KSG66_00320	mlr2685	53.7	311	139	3	10	316	1	310	4.8e-85	313.9	---	YES
KSG66_00320	NMA1093	51.1	311	150	2	9	317	6	316	8.1e-85	313.2	---	YES
KSG66_00320	NMB0875	51.1	311	150	2	9	317	6	316	8.1e-85	313.2	---	YES
KSG66_00325	BS_ctc	67.0	203	66	1	1	202	1	203	4.4e-68	256.9	---	YES
KSG66_00325	BH0067	43.2	176	99	1	3	177	4	179	3.3e-39	161.0	---	YES
KSG66_00325	lin0243	41.1	202	112	1	3	197	4	205	3.6e-38	157.5	---	YES
KSG66_00325	SA0459	39.8	201	120	1	1	200	1	201	4.6e-33	140.6	---	NO
KSG66_00325	TP0372	24.2	182	137	1	4	184	6	187	2.5e-15	81.6	---	NO
KSG66_00325	TM1627	28.7	164	111	2	1	158	1	164	2.8e-14	78.2	---	NO
KSG66_00330	BS_spoVC	88.8	188	21	0	1	188	1	188	4.2e-97	353.2	---	YES
KSG66_00330	lin0245	58.9	185	75	1	1	185	1	184	8.3e-61	232.6	---	YES
KSG66_00330	BH0068	57.8	185	78	0	1	185	1	185	1.4e-60	231.9	---	YES
KSG66_00330	SA0460	51.3	189	91	1	1	188	1	189	7.0e-52	203.0	---	YES
KSG66_00330	CAC3217	48.6	185	93	1	1	185	1	183	3.9e-50	197.2	---	YES
KSG66_00330	L0365	51.4	185	88	2	3	185	4	188	7.3e-49	193.0	---	YES
KSG66_00330	SP0005	50.8	185	89	2	3	185	4	188	6.8e-47	186.4	---	YES
KSG66_00330	SPy0007	48.6	185	93	2	3	185	4	188	8.9e-47	186.0	---	YES
KSG66_00330	slr0922	43.5	184	103	1	3	185	5	188	1.6e-43	175.3	---	YES
KSG66_00330	all0844	47.1	191	94	3	3	186	5	195	2.0e-43	174.9	---	YES
KSG66_00330	aq_346	49.1	165	84	0	3	167	5	169	1.6e-40	165.2	---	YES
KSG66_00330	TM1626	45.2	186	96	2	2	186	1	181	2.3e-39	161.4	---	YES
KSG66_00330	FN1597	43.9	187	100	4	1	185	1	184	4.0e-39	160.6	---	YES
KSG66_00330	UU078	44.8	183	100	1	3	185	5	186	4.0e-39	160.6	---	YES
KSG66_00330	RC0931	44.2	165	90	2	1	164	1	164	3.7e-37	154.1	---	YES
KSG66_00330	BMEI0480	47.5	158	79	1	1	154	1	158	3.2e-36	151.0	---	YES
KSG66_00330	SMc02693	48.1	154	79	1	1	154	1	153	3.2e-36	151.0	---	YES
KSG66_00330	mlr2694	46.8	154	81	1	1	154	1	153	3.2e-36	151.0	---	YES
KSG66_00330	RP605	43.2	155	86	2	1	154	1	154	3.5e-35	147.5	---	YES
KSG66_00330	AGc4055	45.5	154	83	1	1	154	14	166	2.5e-33	141.4	---	YES
KSG66_00340	BS_mfd	91.4	1177	101	0	1	1177	1	1177	0.0e+00	2105.5	---	YES
KSG66_00340	BH0069	64.2	1173	419	1	1	1172	1	1173	0.0e+00	1464.9	---	YES
KSG66_00340	lin0246	60.2	1180	463	3	1	1176	1	1177	0.0e+00	1388.6	---	YES
KSG66_00340	SA0461	49.0	1171	583	10	1	1168	1	1160	0.0e+00	1098.6	---	YES
KSG66_00340	L0263	47.5	1148	578	8	29	1170	27	1155	5.2e-294	1010.0	---	YES
KSG66_00340	SPy0008	45.9	1158	609	7	18	1170	13	1158	9.8e-293	1005.7	---	YES
KSG66_00340	SP0006	44.7	1174	634	8	1	1171	1	1162	1.3e-281	968.8	---	YES
KSG66_00340	CAC3216	44.4	1179	631	10	1	1169	3	1167	7.5e-277	953.0	---	YES
KSG66_00340	all5215	38.7	1111	591	20	30	1090	31	1101	7.2e-203	707.2	---	NO
KSG66_00340	sll0377	39.3	1102	596	23	21	1090	52	1112	9.4e-203	706.8	---	NO
KSG66_00340	PM1041	37.0	1108	666	16	28	1124	18	1104	2.2e-196	685.6	---	NO
KSG66_00340	Zmfd	37.2	1075	639	15	26	1086	15	1067	4.7e-194	677.9	---	NO
KSG66_00340	ECs1492	37.2	1075	639	15	26	1086	15	1067	1.4e-193	676.4	---	NO
KSG66_00340	HI1258	35.3	1114	684	12	28	1127	18	1108	3.0e-193	675.2	---	NO
KSG66_00340	mfd	37.0	1075	641	15	26	1086	15	1067	8.8e-193	673.7	---	NO
KSG66_00340	VC1886	37.8	1076	583	19	60	1098	58	1084	1.7e-191	669.5	---	NO
KSG66_00340	STM1216	37.0	1074	641	14	27	1086	16	1067	4.8e-191	667.9	---	NO
KSG66_00340	PA3002	35.5	1130	657	13	27	1124	15	1104	6.3e-191	667.5	---	NO
KSG66_00340	XF0045	36.3	1110	639	13	31	1087	23	1117	1.1e-190	666.8	---	NO
KSG66_00340	ML0252	38.3	1099	625	15	27	1087	39	1122	2.4e-190	665.6	---	NO
KSG66_00345	BS_spoVT	89.3	178	19	0	1	178	1	178	2.7e-85	313.9	---	YES
KSG66_00345	BH0070	74.9	179	44	1	1	178	1	179	7.8e-69	259.2	---	YES
KSG66_00345	CAC3214	61.7	183	65	2	1	178	1	183	5.4e-54	209.9	---	YES
KSG66_00345	BH0050	68.6	51	15	1	1	51	1	50	8.8e-12	69.7	---	NO
KSG66_00345	BS_abrB	68.6	51	15	1	1	51	3	52	1.1e-11	69.3	---	NO
KSG66_00345	CAC0310	64.7	51	17	1	1	51	1	50	1.1e-11	69.3	---	NO
KSG66_00345	CAC1941	64.7	51	17	1	1	51	1	50	1.1e-11	69.3	---	NO
KSG66_00345	CAC3647	64.7	51	17	1	1	51	1	50	1.1e-11	69.3	---	NO
KSG66_00345	lin0211	66.0	50	16	1	1	50	1	49	3.3e-11	67.8	---	NO
KSG66_00345	BH3982	59.3	54	21	1	1	54	1	53	9.7e-11	66.2	---	NO
KSG66_00345	CAC3649	53.8	52	23	1	1	51	1	52	3.7e-10	64.3	---	NO
KSG66_00345	BS_abh	54.9	51	22	1	1	51	1	50	1.6e-08	58.9	---	NO
KSG66_00350	BS_yabM	65.6	532	175	4	1	525	1	531	2.2e-180	631.3	---	YES
KSG66_00350	lin0247	38.8	523	294	8	14	519	11	524	4.5e-80	298.1	---	NO
KSG66_00350	BH0071	36.7	523	306	8	14	520	12	525	1.5e-72	273.1	---	NO
KSG66_00350	SA0462	31.0	520	339	8	8	521	2	507	1.9e-54	213.0	---	NO
KSG66_00350	CAC3213	26.5	506	340	14	8	495	2	493	3.3e-30	132.5	---	NO
KSG66_00350	SP1529	22.4	510	363	14	14	496	3	506	3.4e-11	69.3	---	NO
KSG66_00355	BS_yabN	74.3	490	124	2	1	490	1	488	1.3e-203	708.4	---	YES
KSG66_00355	BH0072	59.2	490	195	3	1	488	1	487	6.1e-164	576.6	---	YES
KSG66_00355	CAC3212	45.5	486	252	7	5	485	2	479	7.8e-111	400.2	---	YES
KSG66_00355	SA0463	47.3	355	181	5	1	351	1	353	3.3e-85	315.1	---	YES
KSG66_00355	HI0460	44.3	255	139	2	237	488	8	262	1.8e-59	229.6	---	YES
KSG66_00355	aq_342	45.1	257	130	5	234	490	8	253	4.5e-58	224.9	---	YES
KSG66_00355	TM0913	43.1	262	137	3	224	485	1	250	5.0e-57	221.5	---	YES
KSG66_00355	ECs3641	43.7	252	140	2	239	488	9	260	4.2e-56	218.4	---	YES
KSG66_00355	ZmazG	43.7	252	140	2	239	488	9	260	4.2e-56	218.4	---	YES
KSG66_00355	mazG	43.7	252	140	2	239	488	9	260	4.2e-56	218.4	---	YES
KSG66_00355	CC1747	41.5	275	157	3	218	490	2	274	8.0e-55	214.2	---	YES
KSG66_00355	BMEI0920	42.5	261	134	4	240	486	20	278	1.0e-54	213.8	---	YES
KSG66_00355	SMc01051	44.5	265	131	3	240	490	13	275	3.0e-54	212.2	---	YES
KSG66_00355	AGc2679	44.0	273	135	6	232	489	16	285	1.1e-53	210.3	---	YES
KSG66_00355	mll0404	43.3	270	134	5	232	485	5	271	4.4e-53	208.4	---	YES
KSG66_00355	VC2450	39.1	274	161	3	221	490	1	272	8.2e-52	204.1	---	NO
KSG66_00355	PM1285	41.2	255	148	2	237	489	8	262	1.2e-50	200.3	---	YES
KSG66_00355	sll1005	41.3	264	143	5	230	486	7	265	5.9e-50	198.0	---	YES
KSG66_00355	YPO3378	41.9	258	140	4	240	488	21	277	7.7e-50	197.6	---	YES
KSG66_00355	alr0512	42.3	253	134	5	240	485	15	262	6.5e-49	194.5	---	YES
KSG66_00360	BS_yabO	91.9	86	7	0	1	86	1	86	5.5e-36	149.1	---	YES
KSG66_00360	SA0464	72.1	86	24	0	1	86	1	86	5.2e-26	115.9	---	YES
KSG66_00360	BH0073	69.8	86	26	0	1	86	1	86	8.8e-26	115.2	---	YES
KSG66_00360	lin0248	65.1	86	30	0	1	86	5	90	8.2e-24	108.6	---	YES
KSG66_00360	SP0007	64.0	86	31	0	1	86	1	86	1.4e-23	107.8	---	YES
KSG66_00360	L1001	62.8	86	32	0	1	86	17	102	7.7e-22	102.1	---	YES
KSG66_00360	SPy0009	59.5	84	34	0	1	84	9	92	1.1e-20	98.2	---	YES
KSG66_00360	CAC3210	44.0	84	47	0	1	84	1	84	1.7e-13	74.3	---	YES
KSG66_00360	FN0020	35.3	85	54	1	1	84	1	85	4.1e-07	53.1	---	NO
KSG66_00375	BS_divIC	73.6	125	33	0	1	125	1	125	9.1e-40	162.2	---	YES
KSG66_00380	BS_yabR	99.2	128	1	0	1	128	1	128	2.8e-60	230.3	---	YES
KSG66_00380	BH0077	68.1	138	33	2	1	128	1	137	7.7e-42	169.1	---	YES
KSG66_00380	lin0250	63.6	143	36	2	1	128	1	142	4.2e-40	163.3	---	YES
KSG66_00380	SA0466	61.7	133	45	2	1	127	1	133	6.7e-38	156.0	---	YES
KSG66_00380	CAC3206	48.8	129	58	3	1	122	1	128	1.6e-23	108.2	---	YES
KSG66_00380	DR1754	38.2	110	66	1	1	108	7	116	2.2e-17	87.8	---	NO
KSG66_00380	BH3347	54.2	83	37	1	4	85	5	87	8.5e-17	85.9	---	YES
KSG66_00380	BS_yugI	54.7	86	35	2	4	85	6	91	1.5e-16	85.1	---	YES
KSG66_00380	ECs4045	49.4	79	40	0	3	81	642	720	1.6e-15	81.6	---	YES
KSG66_00380	Zpnp	49.4	79	40	0	3	81	642	720	1.6e-15	81.6	---	YES
KSG66_00380	pnp	49.4	79	40	0	3	81	642	720	1.6e-15	81.6	---	YES
KSG66_00380	STM3282	48.1	79	41	0	3	81	619	697	2.1e-15	81.3	---	YES
KSG66_00380	YPO3490	51.4	74	36	0	3	76	619	692	1.4e-14	78.6	---	YES
KSG66_00380	lin2468	44.0	84	46	1	2	84	3	86	2.3e-14	77.8	---	YES
KSG66_00380	SP1537	44.0	84	46	1	3	85	1	84	4.0e-14	77.0	---	YES
KSG66_00380	PM1114	38.0	79	49	0	3	81	621	699	1.3e-12	72.0	---	NO
KSG66_00380	BU373	45.2	73	40	0	3	75	619	691	2.2e-12	71.2	---	YES
KSG66_00380	HI0229	41.7	72	42	0	3	74	618	689	2.2e-12	71.2	---	YES
KSG66_00380	VC0647	40.0	80	48	0	3	82	620	699	3.7e-12	70.5	---	YES
KSG66_00380	lin1368	47.1	85	44	1	3	87	621	704	3.7e-12	70.5	---	YES
KSG66_00395	BS_spoIIE	91.8	829	66	2	1	829	1	827	0.0e+00	1443.7	---	YES
KSG66_00395	BH0078	54.7	804	362	1	15	818	17	818	5.0e-251	866.7	---	YES
KSG66_00400	BS_yabS	92.7	245	18	0	1	245	1	245	1.3e-117	421.8	---	YES
KSG66_00400	BH0079	63.0	246	90	1	1	245	1	246	1.4e-79	295.4	---	YES
KSG66_00405	BS_yabT	76.8	297	64	2	42	333	1	297	1.1e-124	445.7	---	YES
KSG66_00405	BH0080	45.2	325	174	3	1	324	2	323	1.7e-77	288.9	---	YES
KSG66_00405	MYPU_6850	29.7	155	85	8	27	169	8	150	4.6e-06	51.6	---	NO
KSG66_00410	BS_yacA	78.9	470	99	0	1	470	1	470	2.4e-218	757.3	---	YES
KSG66_00410	lin0251_1	35.6	463	292	4	2	463	6	463	3.4e-79	295.0	---	NO
KSG66_00410	BH0083	34.8	440	279	5	2	440	3	435	1.1e-66	253.4	---	NO
KSG66_00410	CAC3204	29.2	456	297	14	16	461	17	456	2.2e-49	196.1	---	NO
KSG66_00410	TM0579	29.5	441	256	12	16	450	4	395	3.8e-38	158.7	---	NO
KSG66_00410	FN1977	27.2	441	288	12	9	443	12	425	2.1e-36	152.9	---	NO
KSG66_00410	VC2242	29.8	426	240	17	20	427	20	404	1.5e-26	120.2	---	NO
KSG66_00410	SP0011	26.0	435	277	13	7	440	10	400	1.6e-23	110.2	---	NO
KSG66_00410	SPy0013	35.2	230	127	7	20	247	23	232	2.7e-23	109.4	---	NO
KSG66_00410	YPO1062	31.0	232	150	5	16	244	21	245	1.0e-19	97.4	---	NO
KSG66_00410	mesJ	32.7	220	137	5	20	236	15	226	5.7e-18	91.7	---	NO
KSG66_00410	STM0236	30.4	230	153	3	20	248	16	239	1.3e-17	90.5	---	NO
KSG66_00410	ECs0190	32.1	221	137	5	20	236	15	226	3.7e-17	89.0	---	NO
KSG66_00410	ZmesJ	32.1	221	137	5	20	236	15	226	3.7e-17	89.0	---	NO
KSG66_00410	MT3727	28.8	278	170	11	1	273	10	264	1.8e-16	86.7	---	NO
KSG66_00410	Rv3625c	28.8	278	170	11	1	273	10	264	1.8e-16	86.7	---	NO
KSG66_00410	CPn0997	30.1	209	136	5	2	210	12	210	1.6e-15	83.6	---	NO
KSG66_00410	ML0213	27.1	273	178	10	2	273	12	264	6.1e-12	71.6	---	NO
KSG66_00410	Cgl2642	29.0	193	119	5	18	210	30	204	4.9e-09	62.0	---	NO
KSG66_00415	BS_hprT	95.5	179	8	0	1	179	2	180	1.5e-91	334.7	---	YES
KSG66_00415	BH0084	75.4	179	44	0	1	179	1	179	1.5e-75	281.6	---	YES
KSG66_00415	lin0251_2	76.3	177	42	0	1	177	1	177	8.1e-74	275.8	---	YES
KSG66_00415	L25115	64.2	173	61	1	5	177	10	181	3.7e-58	223.8	---	YES
KSG66_00415	SA0468	57.5	179	76	0	1	179	1	179	1.4e-54	211.8	---	YES
KSG66_00415	SP0012	55.3	179	80	0	1	179	2	180	2.5e-54	211.1	---	YES
KSG66_00415	CAC3203	55.6	178	79	0	1	178	1	178	4.6e-53	206.8	---	YES
KSG66_00415	L160442	57.3	171	73	0	1	171	1	171	8.7e-52	202.6	---	YES
KSG66_00415	Cgl2641	50.6	176	85	1	4	177	23	198	9.4e-46	182.6	---	YES
KSG66_00415	VC0585	50.3	175	85	2	1	174	1	174	1.6e-45	181.8	---	YES
KSG66_00415	FN0288	49.1	167	84	1	9	174	8	174	2.7e-45	181.0	---	YES
KSG66_00415	STM0170	50.6	172	82	2	1	170	1	171	1.1e-43	175.6	---	YES
KSG66_00415	ECs0129	50.0	172	83	2	1	170	5	175	2.5e-43	174.5	---	YES
KSG66_00415	Zhpt	50.0	172	83	2	1	170	5	175	2.5e-43	174.5	---	YES
KSG66_00415	hpt	50.0	172	83	2	1	170	5	175	2.5e-43	174.5	---	YES
KSG66_00415	ML0214	46.4	181	91	1	4	178	32	212	4.3e-43	173.7	---	YES
KSG66_00415	MT3726	48.1	181	88	1	4	178	22	202	4.3e-43	173.7	---	YES
KSG66_00415	Rv3624c	48.1	181	88	1	4	178	36	216	4.3e-43	173.7	---	YES
KSG66_00415	YPO3408	49.4	172	84	2	1	170	1	171	9.7e-43	172.6	---	YES
KSG66_00415	UU104	44.0	175	98	0	5	179	21	195	4.5e-40	163.7	---	YES
KSG66_00420	BS_ftsH	96.2	639	22	2	1	639	1	637	0.0e+00	1168.7	---	YES
KSG66_00420	BH0085	73.9	660	148	4	1	639	1	657	1.4e-264	911.4	---	YES
KSG66_00420	lin0252	70.8	626	163	5	1	607	1	625	1.5e-242	838.2	---	YES
KSG66_00420	SA0469	67.0	625	199	4	1	620	1	623	1.2e-225	781.9	---	YES
KSG66_00420	SP0013	55.4	655	261	12	2	633	6	652	3.2e-189	661.0	---	YES
KSG66_00420	SPy0015	56.2	657	252	7	2	634	7	651	5.1e-187	653.7	---	YES
KSG66_00420	CAC3202	53.9	608	268	6	1	603	1	601	4.8e-177	620.5	---	YES
KSG66_00420	TM0580	52.7	600	273	7	7	601	8	601	6.3e-177	620.2	---	YES
KSG66_00420	L0204	51.0	672	286	8	9	639	18	687	6.5e-174	610.1	---	YES
KSG66_00420	slr1604	51.7	607	280	7	2	601	5	605	7.9e-172	603.2	---	YES
KSG66_00420	alr1261	52.0	619	284	7	1	612	1	613	1.0e-171	602.8	---	YES
KSG66_00420	SMc04459	51.0	623	284	8	1	614	1	611	5.7e-170	597.0	---	YES
KSG66_00420	AGl2253	51.2	623	283	8	1	614	15	625	4.1e-168	590.9	---	YES
KSG66_00420	mll3882	49.6	623	292	8	1	614	1	610	1.7e-166	585.5	---	YES
KSG66_00420	CC3226	51.0	602	278	6	5	601	3	592	3.2e-165	581.3	---	YES
KSG66_00420	BMEI0343	50.6	621	288	9	1	614	8	616	5.5e-165	580.5	---	YES
KSG66_00420	PA4751	54.1	610	261	11	6	607	3	601	2.1e-164	578.6	---	YES
KSG66_00420	all3642	52.7	592	266	10	27	609	35	621	5.7e-162	570.5	---	YES
KSG66_00420	STM3296	51.6	601	276	9	6	601	3	593	7.4e-162	570.1	---	YES
KSG66_00420	XF0093	48.4	638	300	9	1	618	3	631	9.7e-162	569.7	---	YES
KSG66_00425	BS_yacB	93.5	216	14	0	1	216	1	216	3.8e-117	420.2	---	YES
KSG66_00425	BH0086	71.9	253	71	0	1	253	1	253	3.3e-108	390.6	---	YES
KSG66_00425	lin0253	62.2	254	96	0	1	254	1	254	1.3e-93	342.0	---	YES
KSG66_00425	CAC3200	57.9	259	105	1	1	255	12	270	3.3e-84	310.8	---	YES
KSG66_00425	CC1935	45.5	257	138	1	1	255	2	258	3.0e-61	234.6	---	YES
KSG66_00425	ML0232	39.8	266	145	4	1	254	1	263	1.8e-50	198.7	---	NO
KSG66_00425	MT3706	38.8	263	148	4	1	253	1	260	2.2e-48	191.8	---	NO
KSG66_00425	Rv3600c	38.8	263	148	4	1	253	1	260	2.2e-48	191.8	---	NO
KSG66_00425	DR0461	37.1	248	151	3	2	246	6	251	3.7e-43	174.5	---	NO
KSG66_00430	BS_yacC	90.7	291	27	0	1	291	1	291	5.4e-152	536.2	---	YES
KSG66_00430	BH0087	67.4	288	93	1	2	288	3	290	1.2e-111	402.1	---	YES
KSG66_00430	SA0470	66.3	285	95	1	2	285	4	288	5.7e-109	393.3	---	YES
KSG66_00430	lin0254	63.8	290	102	2	2	288	3	292	3.9e-102	370.5	---	YES
KSG66_00430	CAC2370	43.9	287	158	2	2	285	3	289	5.4e-67	253.8	---	YES
KSG66_00430	L17654	42.5	287	162	3	1	285	27	312	5.8e-61	233.8	---	YES
KSG66_00430	TM1394	41.5	277	157	5	10	285	8	280	3.0e-57	221.5	---	YES
KSG66_00430	aq_2009	38.7	292	172	4	2	287	22	312	3.0e-57	221.5	---	NO
KSG66_00430	sll1988	41.7	295	166	4	2	291	3	296	5.0e-57	220.7	---	YES
KSG66_00430	SPy0123	39.2	286	172	2	1	285	1	285	4.3e-56	217.6	---	NO
KSG66_00430	all1588	41.5	289	162	5	2	285	3	289	8.0e-55	213.4	---	YES
KSG66_00430	SP2188	38.1	291	177	3	1	289	1	290	5.8e-53	207.2	---	NO
KSG66_00430	DR0985	35.2	293	184	5	3	291	26	316	3.1e-46	184.9	---	NO
KSG66_00430	FN1610	30.5	295	182	4	1	285	1	282	1.3e-36	152.9	---	NO
KSG66_00435	BS_yacD	80.5	297	57	1	1	296	1	297	5.4e-131	466.5	---	YES
KSG66_00435	lin2322	25.2	274	183	7	15	283	5	261	4.5e-13	74.7	---	NO
KSG66_00435	jhp0161	24.8	254	153	7	29	263	36	270	8.0e-10	63.9	---	NO
KSG66_00435	HP0175	25.2	250	149	8	33	263	40	270	1.0e-09	63.5	---	NO
KSG66_00440	BS_cysK	92.5	308	23	0	1	308	1	308	8.0e-162	568.9	---	YES
KSG66_00440	BH0088	77.9	307	67	1	2	308	1	306	1.4e-134	478.4	---	YES
KSG66_00440	lin0255	74.4	305	78	0	4	308	3	307	1.3e-127	455.3	---	YES
KSG66_00440	SA0471	69.0	303	94	0	6	308	7	309	5.6e-123	439.9	---	YES
KSG66_00440	SPy1618	67.2	305	100	0	1	305	1	305	4.4e-112	403.7	---	YES
KSG66_00440	SP2210	63.4	303	111	0	4	306	3	305	4.3e-107	387.1	---	YES
KSG66_00440	L0088	64.6	308	108	1	1	308	1	307	6.2e-106	383.3	---	YES
KSG66_00440	NMA0974	62.5	307	111	3	2	305	1	306	1.1e-102	372.5	---	YES
KSG66_00440	NMB0763	62.5	307	111	3	2	305	1	306	1.1e-102	372.5	---	YES
KSG66_00440	L0089	59.0	307	125	1	1	307	1	306	8.7e-100	362.8	---	YES
KSG66_00440	MT2397	61.5	304	114	3	4	305	3	305	3.3e-99	360.9	---	YES
KSG66_00440	Rv2334	61.5	304	114	3	4	305	3	305	3.3e-99	360.9	---	YES
KSG66_00440	alr4552	59.7	310	119	5	2	306	1	309	9.0e-97	352.8	---	YES
KSG66_00440	BS_ytkP	59.9	312	118	4	1	307	1	310	1.5e-96	352.1	---	YES
KSG66_00440	ML0839	58.9	304	122	3	4	305	3	305	2.2e-95	348.2	---	YES
KSG66_00440	BMEI0101	60.2	309	117	5	3	306	26	333	3.8e-95	347.4	---	YES
KSG66_00440	slr1842	60.5	311	115	6	2	306	20	328	4.9e-95	347.1	---	YES
KSG66_00440	BH3271	59.7	310	122	2	2	308	1	310	2.4e-94	344.7	---	YES
KSG66_00440	all2521	59.4	310	120	5	2	306	1	309	3.2e-94	344.4	---	YES
KSG66_00440	AGc543	59.2	309	120	5	3	306	11	318	4.6e-93	340.5	---	YES
KSG66_00445	BS_pabB	83.6	469	76	1	1	469	1	468	9.2e-226	781.9	---	YES
KSG66_00445	BH0090	54.4	469	214	0	3	471	15	483	8.8e-144	509.6	---	YES
KSG66_00445	aq_582	42.0	460	252	6	19	466	34	490	4.8e-89	327.8	---	YES
KSG66_00445	TM0142	40.7	455	240	7	22	466	21	455	6.7e-83	307.4	---	YES
KSG66_00445	BH1659	39.4	442	241	5	42	465	58	490	1.5e-82	306.2	---	NO
KSG66_00445	ML1269	39.9	484	266	7	6	468	25	504	4.3e-82	304.7	---	NO
KSG66_00445	NMA1247	40.1	444	253	5	34	466	46	487	2.8e-81	302.0	---	YES
KSG66_00445	NMB1021	40.1	444	253	5	34	466	46	487	4.8e-81	301.2	---	YES
KSG66_00445	CAC3163	38.5	436	248	5	35	461	51	475	1.1e-80	300.1	---	NO
KSG66_00445	slr1979	45.2	376	192	6	89	462	120	483	2.4e-80	298.9	---	YES
KSG66_00445	PA0609	40.0	453	250	7	34	469	45	492	6.9e-80	297.4	---	YES
KSG66_00445	MK0437	41.0	441	237	7	34	461	30	460	9.0e-80	297.0	---	YES
KSG66_00445	MT1644	39.9	484	263	9	6	465	25	504	1.5e-79	296.2	---	NO
KSG66_00445	Rv1609	39.9	484	263	9	6	465	25	504	1.5e-79	296.2	---	NO
KSG66_00445	DR1791	40.6	443	239	8	34	464	39	469	3.4e-79	295.0	---	YES
KSG66_00445	all0328	39.1	453	251	8	34	461	48	500	5.8e-79	294.3	---	NO
KSG66_00445	MJ1075	40.6	456	233	10	34	462	26	470	1.7e-78	292.7	---	YES
KSG66_00445	L0054	38.4	438	254	6	30	459	24	453	2.2e-78	292.4	---	NO
KSG66_00445	XF0210	39.3	440	254	7	34	461	42	480	7.9e-76	283.9	---	NO
KSG66_00445	slr0738	40.1	464	247	12	28	461	42	504	1.0e-75	283.5	---	YES
KSG66_00450	BS_pabA	86.6	194	26	0	1	194	1	194	2.6e-97	354.0	---	YES
KSG66_00450	BH0091	77.5	191	43	0	1	191	1	191	7.0e-87	319.3	---	YES
KSG66_00450	NMA1163	61.6	185	71	0	1	185	1	185	1.7e-69	261.5	---	YES
KSG66_00450	NMB0966	61.6	185	71	0	1	185	1	185	6.6e-69	259.6	---	YES
KSG66_00450	PA0649	60.5	190	70	1	1	185	1	190	2.9e-64	244.2	---	YES
KSG66_00450	pabA	58.9	185	76	0	1	185	1	185	2.9e-64	244.2	---	YES
KSG66_00450	ECs4211	58.9	185	76	0	1	185	1	185	3.7e-64	243.8	---	YES
KSG66_00450	ZpabA	58.9	185	76	0	1	185	1	185	3.7e-64	243.8	---	YES
KSG66_00450	RSc2882	58.6	186	77	0	1	186	1	186	1.8e-63	241.5	---	YES
KSG66_00450	STM3469	60.0	185	74	0	1	185	1	185	3.2e-63	240.7	---	YES
KSG66_00450	aq_549	55.7	192	85	0	2	193	3	194	5.4e-63	240.0	---	YES
KSG66_00450	YPO0169	57.9	190	76	1	1	186	1	190	9.2e-63	239.2	---	YES
KSG66_00450	VC2619	61.6	190	68	2	1	185	1	190	2.0e-62	238.0	---	YES
KSG66_00450	TM0141_1	54.3	186	83	1	2	185	47	232	2.5e-60	231.1	---	YES
KSG66_00450	XF0211	58.1	191	75	1	1	186	1	191	4.3e-60	230.3	---	YES
KSG66_00450	CAC3162	51.4	185	90	0	1	185	1	185	1.9e-55	214.9	---	YES
KSG66_00450	CC1897	53.8	186	86	0	1	186	1	186	4.6e-54	210.3	---	YES
KSG66_00450	all0269	52.2	184	81	2	16	192	1	184	3.3e-52	204.1	---	YES
KSG66_00450	DR1766	50.0	196	93	2	2	194	8	201	9.5e-52	202.6	---	YES
KSG66_00450	slr0055	56.0	159	69	1	30	187	3	161	2.9e-48	191.0	---	YES
KSG66_00455	BS_pabC	69.6	280	85	0	2	281	1	280	2.0e-114	411.4	---	YES
KSG66_00455	BH0092	45.2	290	155	3	1	290	1	286	3.8e-68	257.7	---	YES
KSG66_00455	MJ1008	34.6	257	163	3	1	255	1	254	2.1e-34	145.6	---	NO
KSG66_00455	lin1660	27.5	298	176	6	1	278	1	278	6.3e-23	107.5	---	NO
KSG66_00455	FN1729	29.2	267	161	6	17	280	2	243	9.1e-22	103.6	---	NO
KSG66_00455	BMEII0363	25.1	255	188	3	2	255	12	264	7.2e-19	94.0	---	NO
KSG66_00455	ECs1474	26.1	241	170	2	13	250	8	243	5.1e-17	87.8	---	NO
KSG66_00455	ZpabC	26.1	241	170	2	13	250	8	243	5.1e-17	87.8	---	NO
KSG66_00455	pabC	25.7	241	171	2	13	250	8	243	2.6e-16	85.5	---	NO
KSG66_00455	TM0831	30.5	262	154	9	1	256	1	240	4.8e-15	81.3	---	NO
KSG66_00455	mlr0401	23.8	277	202	5	2	273	4	276	2.4e-14	79.0	---	NO
KSG66_00460	BS_sul	84.2	285	45	0	1	285	1	285	2.0e-138	491.1	---	YES
KSG66_00460	BH0093	61.4	267	103	0	14	280	9	275	1.2e-95	349.0	---	YES
KSG66_00460	CAC2926	55.6	257	114	0	23	279	12	268	6.4e-81	300.1	---	YES
KSG66_00460	lin0256	55.7	255	112	1	26	279	11	265	2.6e-74	278.1	---	YES
KSG66_00460	slr2026	51.5	262	119	2	23	276	26	287	1.6e-68	258.8	---	YES
KSG66_00460	FN0073	50.4	262	126	4	23	281	17	277	4.5e-66	250.8	---	YES
KSG66_00460	alr4386	45.8	262	134	3	23	276	16	277	1.0e-62	239.6	---	YES
KSG66_00460	mll0788	50.0	256	126	2	24	277	19	274	1.8e-62	238.8	---	YES
KSG66_00460	BMEI0956	44.3	262	144	2	18	277	12	273	9.0e-59	226.5	---	YES
KSG66_00460	TM0040	46.6	262	130	4	24	277	15	274	1.2e-58	226.1	---	YES
KSG66_00460	SPy1098	46.4	252	133	1	15	264	2	253	1.3e-57	222.6	---	YES
KSG66_00460	PA4750	45.5	257	132	2	27	276	24	279	7.1e-56	216.9	---	YES
KSG66_00460	AGc2497	45.9	255	136	2	27	279	25	279	2.7e-55	214.9	---	YES
KSG66_00460	SA0472	43.9	253	139	2	24	274	3	254	1.8e-54	212.2	---	YES
KSG66_00460	SMc00462	44.1	272	150	2	8	277	7	278	1.8e-54	212.2	---	YES
KSG66_00460	VNG0412G_2	45.8	260	131	4	23	275	117	373	3.9e-54	211.1	---	YES
KSG66_00460	ECs4056	42.5	261	138	3	27	278	32	289	7.4e-53	206.8	---	YES
KSG66_00460	STM3295	41.4	268	144	4	27	284	17	281	7.4e-53	206.8	---	YES
KSG66_00460	ZfolP	42.5	261	138	3	27	278	32	289	7.4e-53	206.8	---	YES
KSG66_00460	folP	42.5	261	138	3	27	278	32	289	7.4e-53	206.8	---	YES
KSG66_00465	BS_folA	89.2	120	13	0	1	120	1	120	7.9e-57	218.8	---	YES
KSG66_00465	BH0094	64.9	111	39	0	9	119	4	114	2.6e-36	150.6	---	YES
KSG66_00465	lin0257	52.5	120	57	0	1	120	1	120	4.7e-33	139.8	---	YES
KSG66_00465	SA0473	46.2	117	63	0	2	118	3	119	1.6e-28	124.8	---	YES
KSG66_00465	FN0072_1	41.5	118	69	0	1	118	1	118	3.5e-20	97.1	---	YES
KSG66_00465	slr1626	40.3	119	70	1	1	119	33	150	5.5e-18	89.7	---	YES
KSG66_00470	BS_folK	81.4	167	31	0	1	167	1	167	2.0e-74	277.7	---	YES
KSG66_00470	BH0095	53.4	176	71	2	1	167	1	174	7.4e-45	179.5	---	YES
KSG66_00470	SA0474	53.9	128	59	0	5	132	4	131	5.9e-34	143.3	---	YES
KSG66_00470	lin0258	46.4	153	81	1	5	156	4	156	3.8e-33	140.6	---	YES
KSG66_00470	L0175_1	45.0	129	71	0	4	132	3	131	2.1e-31	134.8	---	YES
KSG66_00470	FN0072_2	46.7	137	73	0	6	142	1	137	5.1e-30	130.2	---	YES
KSG66_00470	CAC2927_2	47.1	136	72	0	3	138	3	138	1.1e-29	129.0	---	YES
KSG66_00470	SP0292_2	48.5	134	68	1	5	138	4	136	1.7e-28	125.2	---	YES
KSG66_00470	mll0786	48.9	133	68	0	2	134	5	137	1.8e-27	121.7	---	YES
KSG66_00470	VC0593	43.6	156	81	3	5	153	4	159	9.1e-27	119.4	---	YES
KSG66_00470	ECs0146	47.7	132	68	1	5	135	4	135	2.9e-25	114.4	---	YES
KSG66_00470	ZfolK	47.7	132	68	1	5	135	4	135	2.9e-25	114.4	---	YES
KSG66_00470	folK	47.7	132	68	1	5	135	4	135	6.5e-25	113.2	---	YES
KSG66_00470	PA4728	41.8	134	78	0	1	134	1	134	8.5e-25	112.8	---	YES
KSG66_00470	XF0228	43.4	136	75	1	2	135	12	147	8.5e-25	112.8	---	YES
KSG66_00470	STM0183	48.1	131	67	1	5	134	4	134	1.4e-24	112.1	---	YES
KSG66_00470	DR0170	42.2	135	75	2	5	138	4	136	1.8e-22	105.1	---	YES
KSG66_00470	PM0865	44.3	131	73	0	4	134	3	133	1.8e-22	105.1	---	YES
KSG66_00470	YPO3400	46.6	133	64	3	6	134	5	134	1.8e-22	105.1	---	YES
KSG66_00470	BMEI0954	40.9	149	80	2	5	148	10	155	2.3e-22	104.8	---	YES
KSG66_00475	BS_yazB	95.7	69	3	0	1	69	1	69	4.3e-31	132.5	---	YES
KSG66_00475	BH0096	65.2	66	23	0	1	66	1	66	2.4e-18	90.1	---	YES
KSG66_00475	XF1720	44.1	59	33	0	6	64	53	111	6.2e-06	48.9	---	YES
KSG66_00480	BS_yacF	95.2	333	16	0	1	333	1	333	2.3e-183	640.6	---	YES
KSG66_00480	BH0097	81.5	325	60	0	1	325	1	325	5.4e-156	549.7	---	YES
KSG66_00480	lin0259	70.3	327	97	0	1	327	1	327	6.7e-138	489.6	---	YES
KSG66_00480	L19272	59.6	319	127	1	2	318	11	329	5.7e-113	406.8	---	YES
KSG66_00480	SPy0122	53.8	316	144	2	2	316	8	322	6.5e-93	340.1	---	YES
KSG66_00480	SP2189	54.3	313	141	2	4	315	2	313	2.7e-91	334.7	---	YES
KSG66_00480	CAC3199	44.6	316	174	1	3	318	2	316	4.4e-73	274.2	---	YES
KSG66_00480	PA4852	41.4	321	187	1	3	323	5	324	1.7e-64	245.7	---	YES
KSG66_00480	RC0011	38.4	331	201	3	1	329	9	338	8.3e-64	243.4	---	NO
KSG66_00480	VC0291	40.9	318	187	1	1	318	9	325	9.2e-63	240.0	---	YES
KSG66_00480	RP011	40.3	305	178	3	1	303	15	317	7.8e-62	236.9	---	YES
KSG66_00480	RSc0506	40.1	324	191	2	3	324	2	324	1.7e-61	235.7	---	YES
KSG66_00480	all1227	40.1	319	185	5	3	319	17	331	2.5e-60	231.9	---	YES
KSG66_00480	slr0644	41.4	324	182	6	3	323	34	352	2.1e-59	228.8	---	YES
KSG66_00480	ECs4132	39.7	317	188	3	3	318	2	316	3.6e-59	228.0	---	NO
KSG66_00480	STM3384	39.1	317	190	3	3	318	2	316	3.6e-59	228.0	---	NO
KSG66_00480	YPO3655	39.1	317	190	3	3	318	2	316	3.6e-59	228.0	---	NO
KSG66_00480	ZyhdG	39.7	317	188	3	3	318	2	316	3.6e-59	228.0	---	NO
KSG66_00480	yhdG	39.7	317	188	3	3	318	2	316	3.6e-59	228.0	---	NO
KSG66_00480	HI0979	37.3	327	203	2	3	328	2	327	2.3e-58	225.3	---	NO
KSG66_00485	BS_lysS	94.8	499	26	0	1	499	1	499	7.1e-277	951.8	---	YES
KSG66_00485	BH0098	76.5	489	115	0	11	499	7	495	5.7e-226	782.7	---	YES
KSG66_00485	SA0475	74.6	493	123	1	9	499	3	495	2.4e-216	750.7	---	YES
KSG66_00485	lin0260	70.2	494	147	0	6	499	4	497	1.0e-206	718.8	---	YES
KSG66_00485	L0347	66.1	490	165	1	9	497	5	494	6.0e-191	666.4	---	YES
KSG66_00485	SP0713	65.5	490	168	1	9	497	2	491	1.8e-187	654.8	---	YES
KSG66_00485	SPy0595	64.5	493	174	1	6	497	4	496	9.2e-184	642.5	---	YES
KSG66_00485	FN0466	60.4	485	180	7	18	499	17	492	6.0e-167	586.6	---	YES
KSG66_00485	CAC3197	56.8	498	204	4	4	497	19	509	4.6e-159	560.5	---	YES
KSG66_00485	slr1550	54.2	504	221	3	4	499	3	504	7.9e-151	533.1	---	YES
KSG66_00485	all4071	54.4	489	212	3	18	497	10	496	7.4e-149	526.6	---	YES
KSG66_00485	ECs5111	54.9	490	218	3	10	497	14	502	9.6e-149	526.2	---	YES
KSG66_00485	ZlysU	54.9	490	218	3	10	497	14	502	9.6e-149	526.2	---	YES
KSG66_00485	lysU	54.9	490	218	3	10	497	14	502	9.6e-149	526.2	---	YES
KSG66_00485	STM3040	54.9	490	218	3	10	497	14	502	1.4e-147	522.3	---	YES
KSG66_00485	lysS	54.3	490	221	3	10	497	14	502	5.3e-147	520.4	---	YES
KSG66_00485	ECs3762	54.1	490	222	3	10	497	14	502	1.5e-146	518.8	---	YES
KSG66_00485	ZlysS	54.1	490	222	3	10	497	14	502	1.5e-146	518.8	---	YES
KSG66_00485	HI1211	53.1	503	231	3	1	499	1	502	7.6e-146	516.5	---	YES
KSG66_00485	PM0189	53.2	500	229	3	4	499	3	501	1.3e-145	515.8	---	YES
KSG66_00565	BS_ctsR	97.4	154	4	0	1	154	1	154	2.0e-76	284.3	---	YES
KSG66_00565	lin0261	66.0	150	48	2	4	152	3	150	2.3e-48	191.0	---	YES
KSG66_00565	BH0100	57.6	151	64	0	4	154	3	153	6.4e-43	172.9	---	YES
KSG66_00565	SA0480	50.0	146	73	0	3	148	2	147	4.9e-35	146.7	---	YES
KSG66_00565	SPy2074	46.4	151	76	2	4	154	5	150	3.8e-27	120.6	---	YES
KSG66_00565	CAC3192	42.8	152	83	3	5	153	3	153	5.4e-26	116.7	---	YES
KSG66_00565	SP2195	43.7	151	80	2	4	154	5	150	5.4e-26	116.7	---	YES
KSG66_00565	L0223	43.8	121	66	1	4	124	6	124	6.6e-24	109.8	---	YES
KSG66_00570	BS_yacH	86.4	162	22	0	1	162	1	162	8.7e-79	292.4	---	YES
KSG66_00570	BH0101	53.7	175	78	2	1	175	1	172	1.4e-49	195.3	---	YES
KSG66_00570	CAC3191	38.0	179	97	5	1	174	1	170	9.7e-30	129.4	---	NO
KSG66_00575	BS_yacI	91.5	363	31	0	1	363	1	363	3.1e-189	660.2	---	YES
KSG66_00575	BH0102	65.8	357	120	2	1	356	1	356	1.7e-131	468.4	---	YES
KSG66_00575	lin0263	45.5	341	173	3	11	349	8	337	3.2e-77	288.1	---	YES
KSG66_00575	CAC3190	42.2	344	189	3	11	349	1	339	2.7e-76	285.0	---	YES
KSG66_00575	SA0482	44.9	323	167	5	3	324	1	313	2.8e-73	275.0	---	YES
KSG66_00580	BS_clpC	98.4	810	13	0	1	810	1	810	0.0e+00	1521.5	---	YES
KSG66_00580	BH0103	83.5	805	131	1	1	803	1	805	0.0e+00	1307.7	---	YES
KSG66_00580	lin0264	78.1	809	176	1	1	809	1	808	0.0e+00	1237.2	---	YES
KSG66_00580	SA0483	70.2	810	241	0	1	810	1	810	0.0e+00	1122.1	---	YES
KSG66_00580	CAC3189	61.1	813	310	3	1	807	1	813	7.4e-284	975.7	---	YES
KSG66_00580	alr2999	60.7	812	310	6	2	806	17	826	3.6e-278	956.8	---	YES
KSG66_00580	MT3703	60.0	810	313	3	2	800	1	810	1.4e-274	944.9	---	YES
KSG66_00580	Rv3596c	59.9	810	314	3	2	800	1	810	3.1e-274	943.7	---	YES
KSG66_00580	ML0235	59.5	810	317	3	2	800	1	810	2.9e-272	937.2	---	YES
KSG66_00580	sll0020	60.0	807	318	4	2	803	1	807	4.2e-271	933.3	---	YES
KSG66_00580	Cgl2622	56.5	832	329	4	2	800	1	832	2.0e-265	914.4	---	YES
KSG66_00580	alr1963	57.6	802	327	6	2	798	1	794	1.6e-257	888.3	---	YES
KSG66_00580	TM0198	54.6	800	353	4	2	793	1	798	4.4e-252	870.2	---	YES
KSG66_00580	CT286	51.2	809	367	3	2	783	1	808	7.1e-234	809.7	---	YES
KSG66_00580	CPn0437	51.2	808	366	4	2	783	1	806	3.5e-233	807.4	---	YES
KSG66_00580	aq_1296	52.3	807	378	4	2	808	1	800	6.6e-232	803.1	---	YES
KSG66_00580	PA0459	50.6	802	379	7	6	799	7	799	3.9e-224	777.3	---	YES
KSG66_00580	TM1391	49.9	801	369	6	6	798	7	783	3.4e-220	764.2	---	YES
KSG66_00580	L0222	49.9	800	384	4	5	792	7	801	1.7e-216	751.9	---	YES
KSG66_00580	SMc02433	47.4	854	371	7	5	792	5	846	1.3e-214	745.7	---	YES
KSG66_00585	BS_sms	93.4	458	30	0	1	458	1	458	6.8e-242	835.5	---	YES
KSG66_00585	BH0104	72.9	458	121	2	1	457	1	456	1.9e-191	667.9	---	YES
KSG66_00585	lin0265	71.6	457	123	3	2	456	4	455	7.2e-183	639.4	---	YES
KSG66_00585	SA0484	66.7	459	143	5	1	456	1	452	4.0e-165	580.5	---	YES
KSG66_00585	SPy0236	63.7	452	160	2	1	452	1	448	1.6e-161	568.5	---	YES
KSG66_00585	L0303	62.8	457	166	2	1	457	1	453	4.5e-161	567.0	---	YES
KSG66_00585	CAC3188	51.0	453	214	4	1	452	1	446	5.8e-124	443.7	---	YES
KSG66_00585	alr3823	51.2	492	195	7	1	452	1	487	7.5e-124	443.4	---	YES
KSG66_00585	slr0448	48.5	482	220	5	1	456	1	480	3.7e-123	441.0	---	YES
KSG66_00585	NMB0782	49.8	456	220	6	1	452	1	451	3.9e-120	431.0	---	YES
KSG66_00585	NMA0992	49.3	460	216	6	1	452	1	451	5.1e-120	430.6	---	YES
KSG66_00585	RSc1372	49.6	452	224	3	1	452	1	448	1.9e-119	428.7	---	YES
KSG66_00585	CT298	48.4	457	221	6	3	453	4	451	1.1e-117	422.9	---	YES
KSG66_00585	SMc00556	49.3	438	209	4	1	432	21	451	6.8e-117	420.2	---	YES
KSG66_00585	CC1660	48.6	457	223	5	1	453	1	449	3.2e-114	411.4	---	YES
KSG66_00585	AGc1991	49.3	436	212	5	1	432	1	431	7.1e-114	410.2	---	YES
KSG66_00585	CPn0053	46.7	458	232	3	3	456	4	453	2.1e-113	408.7	---	YES
KSG66_00585	PA4609	48.8	453	226	5	1	452	1	448	6.0e-113	407.1	---	YES
KSG66_00585	XF1378	45.4	458	244	3	2	455	7	462	6.6e-112	403.7	---	YES
KSG66_00585	STM4579	46.9	456	236	4	1	452	1	454	1.9e-111	402.1	---	YES
KSG66_00590	BS_yacK	93.9	360	22	0	1	360	1	360	9.0e-189	658.7	---	YES
KSG66_00590	BH0105	60.6	345	135	1	17	360	13	357	5.7e-111	400.2	---	YES
KSG66_00590	CAC3187	50.9	352	172	1	9	360	7	357	4.9e-94	344.0	---	YES
KSG66_00590	FN0158	40.9	340	198	3	13	351	5	342	5.4e-69	260.8	---	YES
KSG66_00590	TM0200	43.2	340	188	4	18	353	15	353	1.0e-67	256.5	---	YES
KSG66_00590	MT3692	42.0	343	194	2	21	358	16	358	5.1e-67	254.2	---	YES
KSG66_00590	Rv3586	42.0	343	194	2	21	358	16	358	5.1e-67	254.2	---	YES
KSG66_00590	Cgl2613	39.5	352	202	3	7	350	17	365	1.1e-61	236.5	---	NO
KSG66_00595	BS_yacL	97.0	366	11	0	1	366	1	366	8.0e-193	672.2	---	YES
KSG66_00595	BH0106	69.9	366	106	2	1	366	1	362	3.3e-138	490.7	---	YES
KSG66_00595	lin0266	60.3	360	138	3	1	359	1	356	4.0e-112	404.1	---	YES
KSG66_00595	CAC3185	49.1	371	174	5	1	360	1	367	6.7e-83	307.0	---	YES
KSG66_00595	L129431	42.7	361	198	6	1	357	1	356	3.7e-65	248.1	---	YES
KSG66_00595	slr1972	47.4	291	151	2	69	359	65	353	2.4e-64	245.4	---	YES
KSG66_00595	alr4957	41.1	367	195	7	1	360	1	353	1.6e-60	232.6	---	YES
KSG66_00595	SA0485	36.4	360	214	5	1	358	3	349	1.3e-54	213.0	---	NO
KSG66_00595	DR1118	30.9	320	201	5	39	358	35	334	1.5e-34	146.4	---	NO
KSG66_00600	BS_yacM	73.3	232	62	0	1	232	1	232	5.4e-94	343.2	---	YES
KSG66_00600	BH0107	59.6	223	89	1	1	223	1	222	2.7e-69	261.2	---	YES
KSG66_00600	lin0267	51.7	232	110	2	1	231	1	231	4.0e-57	220.7	---	YES
KSG66_00600	CAC3184	42.0	224	127	3	6	227	5	227	6.7e-44	176.8	---	YES
KSG66_00600	HI0672	40.6	219	121	5	4	220	6	217	1.9e-35	148.7	---	YES
KSG66_00600	aq_1323	39.9	228	115	8	3	226	2	211	5.6e-35	147.1	---	NO
KSG66_00600	slr0951	38.1	226	135	4	5	227	3	226	3.7e-34	144.4	---	NO
KSG66_00600	PM1608	38.9	226	122	6	4	220	13	231	4.0e-33	141.0	---	NO
KSG66_00600	DR2604	38.2	217	120	5	6	222	14	216	5.1e-28	124.0	---	NO
KSG66_00600	NMA1713	34.8	233	131	9	4	225	6	228	8.2e-26	116.7	---	NO
KSG66_00600	NMB1513	33.9	233	133	9	4	225	6	228	1.1e-25	116.3	---	NO
KSG66_00600	XF1293	37.9	224	123	8	6	220	8	224	9.0e-25	113.2	---	NO
KSG66_00600	VC0528	34.5	220	135	5	6	220	7	222	1.2e-24	112.8	---	NO
KSG66_00600	TP0512_1	38.9	157	90	4	65	216	64	219	1.1e-14	79.7	---	NO
KSG66_00600	jhp0404_1	30.5	210	127	7	5	212	41	233	5.1e-12	70.9	---	NO
KSG66_00600	HP1020_1	29.5	210	129	6	5	212	38	230	6.7e-12	70.5	---	NO
KSG66_00605	BS_yacN	94.9	157	8	0	1	157	1	157	6.5e-83	305.8	---	YES
KSG66_00605	BH0108	80.9	157	30	0	1	157	1	157	2.2e-70	264.2	---	YES
KSG66_00605	lin0268	66.9	157	52	0	1	157	1	157	5.2e-56	216.5	---	YES
KSG66_00605	HI0671	65.2	155	54	0	1	155	1	155	2.8e-54	210.7	---	YES
KSG66_00605	VC0529	63.9	158	57	0	1	158	1	158	4.1e-53	206.8	---	YES
KSG66_00605	NMB1512	66.0	153	52	0	3	155	5	157	9.1e-53	205.7	---	YES
KSG66_00605	NMA1712	65.4	153	53	0	3	155	5	157	2.0e-52	204.5	---	YES
KSG66_00605	STM2929	64.7	156	55	0	3	158	2	157	2.6e-52	204.1	---	YES
KSG66_00605	ECs3600	64.7	156	55	0	3	158	2	157	1.0e-51	202.2	---	YES
KSG66_00605	ZygbB	64.7	156	55	0	3	158	2	157	1.0e-51	202.2	---	YES
KSG66_00605	ygbB	64.7	156	55	0	3	158	2	157	1.0e-51	202.2	---	YES
KSG66_00605	PA3627	64.1	153	55	0	3	155	2	154	1.7e-51	201.4	---	YES
KSG66_00605	PM1609	62.7	158	59	0	1	158	1	158	2.2e-51	201.1	---	YES
KSG66_00605	YPO3360	63.9	155	54	1	3	155	2	156	5.5e-50	196.4	---	YES
KSG66_00605	RSc1644	60.9	156	61	0	3	158	7	162	9.4e-50	195.7	---	YES
KSG66_00605	CAC0434	57.5	153	65	0	3	155	2	154	3.0e-48	190.7	---	YES
KSG66_00605	FN1788	54.8	157	71	0	1	157	1	157	2.8e-46	184.1	---	YES
KSG66_00605	alr3883	52.9	153	72	0	3	155	6	158	1.0e-43	175.6	---	YES
KSG66_00605	CC1738_2	52.6	154	73	0	3	156	1	154	4.2e-42	170.2	---	YES
KSG66_00605	slr1542	49.7	155	78	0	3	157	5	159	8.8e-40	162.5	---	YES
KSG66_00610	BS_gltX	94.6	483	26	0	1	483	1	483	2.1e-270	930.2	---	YES
KSG66_00610	lin0269	68.6	478	148	1	5	480	7	484	8.0e-193	672.5	---	YES
KSG66_00610	BH0109	64.8	483	170	0	1	483	1	483	1.7e-190	664.8	---	YES
KSG66_00610	SA0486	65.1	481	168	0	1	481	1	481	8.9e-184	642.5	---	YES
KSG66_00610	SP2069	55.0	491	202	6	1	483	1	480	1.7e-150	531.9	---	YES
KSG66_00610	SPy0239	55.2	491	201	6	1	483	1	480	2.7e-148	524.6	---	YES
KSG66_00610	L0349	53.1	488	210	6	1	480	1	477	6.0e-140	496.9	---	YES
KSG66_00610	aq_1221	44.8	480	247	5	3	480	2	465	4.7e-116	417.5	---	YES
KSG66_00610	MG462	42.7	487	256	4	4	481	3	475	1.2e-106	386.3	---	YES
KSG66_00610	TM1351	42.0	479	260	6	5	481	2	464	1.5e-106	386.0	---	YES
KSG66_00610	MPN678	41.5	487	262	4	4	481	3	475	1.5e-101	369.4	---	YES
KSG66_00610	all3205	42.1	475	257	6	5	473	3	465	1.5e-101	369.4	---	YES
KSG66_00610	FN1340	41.1	496	273	5	5	483	15	508	1.6e-100	365.9	---	YES
KSG66_00610	UU599	39.6	482	283	3	4	483	2	477	2.6e-98	358.6	---	NO
KSG66_00610	MYPU_6820	41.7	480	261	7	4	481	3	465	4.4e-98	357.8	---	YES
KSG66_00610	sll0179	41.0	473	256	7	5	467	3	462	2.8e-97	355.1	---	YES
KSG66_00610	TM1875	39.1	478	266	6	5	481	25	478	1.1e-96	353.2	---	NO
KSG66_00610	AGl791	40.4	480	269	4	5	481	9	474	1.1e-93	343.2	---	YES
KSG66_00610	RSc1179	39.5	483	269	6	1	480	36	498	4.2e-93	341.3	---	NO
KSG66_00610	BB0372	38.0	479	292	3	6	481	4	480	9.5e-93	340.1	---	NO
KSG66_00615	BS_cysE	91.2	217	19	0	1	217	1	217	9.7e-114	408.7	---	YES
KSG66_00615	BH0110	68.1	210	67	0	3	212	5	214	1.3e-81	302.0	---	YES
KSG66_00615	SA0487	59.9	207	82	1	4	209	3	209	4.3e-69	260.4	---	YES
KSG66_00615	PA3816	53.2	216	85	3	3	205	2	214	2.6e-58	224.6	---	YES
KSG66_00615	lin0270	53.7	203	91	1	6	208	5	204	1.4e-56	218.8	---	YES
KSG66_00615	MA2721_1	57.1	184	78	1	6	188	3	186	1.9e-56	218.4	---	YES
KSG66_00615	CAC0687	60.6	175	69	0	3	177	2	176	5.4e-56	216.9	---	YES
KSG66_00615	HP1210	59.3	167	68	0	6	172	4	170	1.3e-52	205.7	---	YES
KSG66_00615	jhp1133	58.7	167	69	0	6	172	4	170	2.1e-52	204.9	---	YES
KSG66_00615	alr1404	48.6	208	107	0	1	208	27	234	9.0e-51	199.5	---	YES
KSG66_00615	ML0838	45.6	204	108	1	3	206	2	202	4.2e-48	190.7	---	YES
KSG66_00615	Cgl2509	57.1	161	69	0	5	165	1	161	5.4e-48	190.3	---	YES
KSG66_00615	RSc1162	55.4	168	74	1	3	169	22	189	5.4e-48	190.3	---	YES
KSG66_00615	Rv2335	46.0	200	107	1	6	205	5	203	3.0e-46	184.5	---	YES
KSG66_00615	MT2398	50.9	167	82	0	6	172	5	171	5.1e-46	183.7	---	YES
KSG66_00615	SP0589	54.4	169	77	0	7	175	5	173	1.1e-45	182.6	---	YES
KSG66_00615	SPy1944	53.4	174	81	0	7	180	5	178	3.3e-45	181.0	---	YES
KSG66_00615	L0087	55.4	168	75	0	8	175	11	178	4.8e-44	177.2	---	YES
KSG66_00615	slr1348	47.5	198	96	2	9	199	8	204	6.2e-44	176.8	---	YES
KSG66_00615	Cj0763c	44.6	204	107	2	2	204	3	201	9.0e-43	172.9	---	YES
KSG66_00620	BS_cysS	92.1	466	37	0	1	466	1	466	2.9e-256	883.2	---	YES
KSG66_00620	BH0111	67.6	466	149	2	1	465	1	465	1.7e-184	644.8	---	YES
KSG66_00620	SA0488	63.7	466	165	2	3	465	2	466	1.1e-175	615.5	---	YES
KSG66_00620	lin0271	61.1	471	177	2	1	465	1	471	1.9e-170	598.2	---	YES
KSG66_00620	CAC3177	53.9	460	209	3	5	463	3	460	8.7e-144	509.6	---	YES
KSG66_00620	SP0591	52.7	465	197	6	3	464	2	446	8.7e-136	483.0	---	YES
KSG66_00620	SPy1941	52.7	465	197	5	3	464	2	446	6.2e-134	476.9	---	YES
KSG66_00620	FN1579	50.9	470	221	4	3	462	2	471	3.1e-133	474.6	---	YES
KSG66_00620	L0348	48.2	463	219	4	5	464	3	447	4.2e-130	464.2	---	YES
KSG66_00620	TM0719	49.0	463	219	5	7	462	5	457	5.0e-123	440.7	---	YES
KSG66_00620	aq_1068	45.3	495	240	6	1	466	1	493	1.6e-121	435.6	---	YES
KSG66_00620	PA1795	47.8	469	224	4	3	463	2	457	1.8e-120	432.2	---	YES
KSG66_00620	slr0958	45.6	491	232	8	1	464	1	483	1.1e-119	429.5	---	YES
KSG66_00620	NMA0347	45.3	490	221	7	4	465	229	699	1.7e-118	425.6	---	YES
KSG66_00620	PH0636	48.8	412	207	2	1	408	1	412	1.4e-117	422.5	---	YES
KSG66_00620	NMB2083	45.1	490	222	6	4	465	3	473	9.1e-117	419.9	---	YES
KSG66_00620	AF0411	47.8	469	229	7	5	463	3	465	4.5e-116	417.5	---	YES
KSG66_00620	PAB0931	48.3	412	209	2	1	408	1	412	1.4e-114	412.5	---	YES
KSG66_00620	cysS	45.4	474	232	5	3	464	2	460	2.1e-113	408.7	---	YES
KSG66_00620	ECs0588	45.4	474	232	5	3	464	2	460	2.7e-113	408.3	---	YES
KSG66_00625	BS_yazC	88.8	143	16	0	1	143	1	143	2.0e-67	254.2	---	YES
KSG66_00625	lin0272	53.7	134	62	0	6	139	3	136	1.1e-33	142.1	---	YES
KSG66_00625	BH0112	54.6	119	54	0	9	127	9	127	2.8e-32	137.5	---	YES
KSG66_00625	SA0489	52.8	127	60	0	5	131	4	130	3.4e-30	130.6	---	YES
KSG66_00625	SP0592	48.4	122	63	0	9	130	3	124	1.4e-28	125.2	---	YES
KSG66_00625	SPy1940	48.4	122	63	0	9	130	6	127	2.7e-27	120.9	---	YES
KSG66_00625	L101219	52.6	116	55	0	8	123	4	119	3.5e-27	120.6	---	YES
KSG66_00625	CAC3156	43.0	121	66	2	12	131	17	135	4.1e-20	97.1	---	YES
KSG66_00625	FN1578	33.9	118	75	2	8	125	8	122	1.1e-12	72.4	---	NO
KSG66_00625	slr0954	37.9	116	67	4	11	126	23	133	6.0e-11	66.6	---	NO
KSG66_00625	alr1158	38.5	104	60	3	11	114	43	142	8.6e-10	62.8	---	NO
KSG66_00625	TM1740	29.5	129	85	3	9	137	10	132	4.3e-09	60.5	---	NO
KSG66_00630	BS_yacO	92.8	249	18	0	1	249	1	249	8.5e-130	462.2	---	YES
KSG66_00630	BH0113	64.8	244	85	1	6	248	4	247	1.3e-93	342.0	---	YES
KSG66_00630	lin0273	64.8	244	86	0	4	247	6	249	4.1e-92	337.0	---	YES
KSG66_00630	SA0490	54.5	242	110	0	8	249	6	247	4.3e-73	273.9	---	YES
KSG66_00630	CAC3154	47.7	243	126	1	3	244	5	247	6.2e-64	243.4	---	YES
KSG66_00630	SPy1938	47.5	244	122	5	3	244	8	247	1.2e-54	212.6	---	YES
KSG66_00630	L0330	46.7	240	124	4	6	244	5	241	2.6e-54	211.5	---	YES
KSG66_00630	alr1159	42.4	243	137	3	5	245	81	322	1.7e-53	208.8	---	YES
KSG66_00630	slr0955	42.7	241	136	2	6	244	124	364	1.7e-53	208.8	---	YES
KSG66_00630	SP1457	45.2	241	128	4	5	244	4	241	1.9e-52	205.3	---	YES
KSG66_00630	PA4936	45.2	248	129	3	4	247	3	247	3.5e-51	201.1	---	YES
KSG66_00630	DR0748	43.3	240	134	2	10	248	5	243	6.0e-51	200.3	---	YES
KSG66_00630	RSc1229	43.6	241	130	4	8	245	7	244	1.4e-47	189.1	---	YES
KSG66_00630	NMA1127	39.6	240	139	4	8	244	18	254	3.2e-44	177.9	---	NO
KSG66_00630	YPO0381	41.2	243	136	5	6	244	3	242	4.2e-44	177.6	---	YES
KSG66_00630	NMB0931	39.6	240	139	4	8	244	7	243	5.5e-44	177.2	---	NO
KSG66_00630	VC2598	40.1	242	142	3	5	244	3	243	1.6e-43	175.6	---	YES
KSG66_00630	STM4369	45.0	202	105	4	46	244	44	242	1.3e-42	172.6	---	YES
KSG66_00630	XF1985	35.0	246	158	2	1	244	1	246	1.3e-42	172.6	---	NO
KSG66_00630	ECs5156	45.3	203	105	4	46	245	44	243	2.3e-42	171.8	---	YES
KSG66_00635	BS_yacP	94.7	170	9	0	1	170	1	170	5.1e-86	316.2	---	YES
KSG66_00635	BH0114	59.0	166	68	0	2	167	3	168	7.8e-50	196.1	---	YES
KSG66_00635	lin0274	57.6	165	70	0	3	167	4	168	6.6e-49	193.0	---	YES
KSG66_00635	all4545	39.2	143	80	3	3	138	9	151	1.1e-16	85.9	---	NO
KSG66_00640	BS_sigH	97.7	218	5	0	1	218	1	218	8.0e-116	415.6	---	YES
KSG66_00640	BH0115	78.4	208	45	0	11	218	10	217	1.7e-89	328.2	---	YES
KSG66_00640	CAC3152	62.7	212	79	0	3	214	1	212	1.3e-68	258.8	---	YES
KSG66_00640	lin0275	46.9	194	103	0	19	212	8	201	9.3e-48	189.5	---	YES
KSG66_00640	FN1518	36.0	200	115	4	23	215	7	200	2.3e-30	131.7	---	NO
KSG66_00645	BS_rpmG	100.0	49	0	0	1	49	1	49	1.7e-21	100.1	---	YES
KSG66_00645	BH0116	53.1	49	23	0	1	49	1	49	2.3e-07	53.1	---	YES
KSG66_00650	BS_secE	96.6	59	2	0	1	59	1	59	6.3e-23	105.1	---	YES
KSG66_00650	BH0117	57.4	54	23	0	6	59	11	64	2.7e-10	63.2	---	YES
KSG66_00650	SA0493	54.7	53	24	0	5	57	6	58	1.5e-08	57.4	---	YES
KSG66_00655	BS_nusG	99.4	177	1	0	1	177	1	177	1.8e-97	354.4	---	YES
KSG66_00655	lin0278	78.5	177	38	0	1	177	1	177	2.8e-79	293.9	---	YES
KSG66_00655	BH0118	78.7	178	37	1	1	177	1	178	3.5e-77	287.0	---	YES
KSG66_00655	SA0494	68.0	175	56	0	3	177	8	182	4.3e-67	253.4	---	YES
KSG66_00655	CAC3149	58.4	173	65	2	5	177	7	172	4.7e-50	196.8	---	YES
KSG66_00655	SP2007	53.4	176	80	1	2	177	5	178	9.9e-48	189.1	---	YES
KSG66_00655	NMA0147	47.5	179	90	2	1	177	1	177	4.2e-46	183.7	---	YES
KSG66_00655	NMB0126	47.5	179	90	2	1	177	1	177	4.2e-46	183.7	---	YES
KSG66_00655	MT0668	49.0	194	76	4	4	177	48	238	2.7e-45	181.0	---	YES
KSG66_00655	Rv0639	49.0	194	76	4	4	177	48	238	2.7e-45	181.0	---	YES
KSG66_00655	ML1906	47.9	194	78	4	4	177	38	228	3.5e-45	180.6	---	YES
KSG66_00655	RSc3039	46.1	178	92	2	2	177	19	194	1.7e-44	178.3	---	YES
KSG66_00655	L157316	49.4	176	87	1	2	177	10	183	3.6e-42	170.6	---	YES
KSG66_00655	SPy0164	50.0	176	86	1	2	177	6	179	6.2e-42	169.9	---	YES
KSG66_00655	VC0323	44.4	178	95	2	2	177	6	181	6.2e-42	169.9	---	YES
KSG66_00655	ECs4905	44.1	177	95	2	2	176	6	180	2.0e-40	164.9	---	YES
KSG66_00655	ZnusG	44.1	177	95	2	2	176	6	180	2.0e-40	164.9	---	YES
KSG66_00655	nusG	44.1	177	95	2	2	176	6	180	2.0e-40	164.9	---	YES
KSG66_00655	STM4148	43.5	177	96	2	2	176	6	180	5.8e-40	163.3	---	YES
KSG66_00655	HI0717	43.3	178	97	2	2	177	9	184	7.6e-40	162.9	---	YES
KSG66_00660	BS_rplK	99.3	141	1	0	1	141	1	141	2.7e-72	270.4	---	YES
KSG66_00660	BH0119	95.7	141	6	0	1	141	1	141	1.1e-70	265.0	---	YES
KSG66_00660	SA0495	88.6	140	16	0	1	140	1	140	2.3e-63	240.7	---	YES
KSG66_00660	lin0280	85.8	141	20	0	1	141	1	141	7.3e-62	235.7	---	YES
KSG66_00660	SP0630	82.3	141	25	0	1	141	1	141	4.0e-60	229.9	---	YES
KSG66_00660	SPy0460	82.3	141	25	0	1	141	1	141	1.5e-59	228.0	---	YES
KSG66_00660	L0408	77.3	141	32	0	1	141	1	141	7.1e-57	219.2	---	YES
KSG66_00660	sll1743	72.7	139	38	0	1	139	1	139	1.7e-55	214.5	---	YES
KSG66_00660	CAC3148	73.0	141	38	0	1	141	1	141	3.3e-54	210.3	---	YES
KSG66_00660	alr5300	70.9	141	41	0	1	141	1	141	4.8e-53	206.5	---	YES
KSG66_00660	TM0454	70.2	141	42	0	1	141	1	141	2.9e-50	197.2	---	YES
KSG66_00660	FN2040	68.1	141	45	0	1	141	1	141	9.3e-49	192.2	---	YES
KSG66_00660	ECs4906	67.6	142	45	1	1	141	1	142	1.8e-47	188.0	---	YES
KSG66_00660	STM4149	67.6	142	45	1	1	141	1	142	1.8e-47	188.0	---	YES
KSG66_00660	ZrplK	67.6	142	45	1	1	141	1	142	1.8e-47	188.0	---	YES
KSG66_00660	rplK	67.6	142	45	1	1	141	1	142	1.8e-47	188.0	---	YES
KSG66_00660	HI0517	67.6	142	45	1	1	141	1	142	8.7e-47	185.7	---	YES
KSG66_00660	YPO3751	68.8	141	43	1	1	140	1	141	1.1e-46	185.3	---	YES
KSG66_00660	MT0669	68.8	138	43	0	3	140	5	142	1.9e-46	184.5	---	YES
KSG66_00660	Rv0640	68.8	138	43	0	3	140	5	142	1.9e-46	184.5	---	YES
KSG66_00665	BS_rplA	95.3	232	11	0	1	232	1	232	1.5e-120	431.4	---	YES
KSG66_00665	BH0120	79.9	229	46	0	1	229	1	229	7.7e-101	365.9	---	YES
KSG66_00665	lin0281	77.6	228	51	0	1	228	1	228	8.8e-97	352.4	---	YES
KSG66_00665	SA0496	72.9	229	62	0	1	229	1	229	7.0e-94	342.8	---	YES
KSG66_00665	L0399	66.4	229	77	0	1	229	1	229	7.3e-83	306.2	---	YES
KSG66_00665	CAC3147	69.4	222	67	1	5	225	2	223	2.8e-82	304.3	---	YES
KSG66_00665	SPy0461	64.9	228	80	0	1	228	1	228	3.4e-80	297.4	---	YES
KSG66_00665	SP0631	64.5	228	81	0	1	228	1	228	9.8e-80	295.8	---	YES
KSG66_00665	Cgl0470	59.1	225	92	0	1	225	1	225	2.3e-73	274.6	---	YES
KSG66_00665	aq_1935	58.5	229	91	2	1	225	1	229	4.9e-71	266.9	---	YES
KSG66_00665	MT0669.1	57.3	227	97	0	1	227	1	227	1.7e-68	258.5	---	YES
KSG66_00665	Rv0641	57.3	227	97	0	1	227	1	227	1.7e-68	258.5	---	YES
KSG66_00665	ML1904	57.7	227	96	0	1	227	1	227	3.9e-68	257.3	---	YES
KSG66_00665	FN2039	55.9	222	98	0	4	225	5	226	2.5e-67	254.6	---	YES
KSG66_00665	CPn0078	54.2	225	103	0	1	225	1	225	3.3e-67	254.2	---	YES
KSG66_00665	BMEI0746	56.3	231	101	0	1	231	1	231	1.4e-65	248.8	---	YES
KSG66_00665	mlr0273	55.7	228	101	0	1	228	1	228	6.8e-65	246.5	---	YES
KSG66_00665	NMA0145	55.7	230	102	0	1	230	1	230	1.2e-64	245.7	---	YES
KSG66_00665	NMB0128	55.7	230	102	0	1	230	1	230	1.2e-64	245.7	---	YES
KSG66_00665	SMc01320	55.2	230	103	0	1	230	1	230	2.0e-64	245.0	---	YES
KSG66_00670	BS_rplJ	93.4	166	11	0	1	166	1	166	8.0e-76	282.3	---	YES
KSG66_00670	BH0121	80.5	164	32	0	3	166	2	165	2.4e-64	244.2	---	YES
KSG66_00670	lin0282	71.7	166	47	0	1	166	1	166	2.0e-58	224.6	---	YES
KSG66_00670	SA0497	65.6	163	56	0	1	163	1	163	3.1e-51	200.7	---	YES
KSG66_00670	L0407	63.8	160	58	0	3	162	9	168	2.1e-47	188.0	---	YES
KSG66_00670	SPy1072	63.2	163	59	1	1	162	1	163	7.3e-45	179.5	---	YES
KSG66_00670	SP1355	61.0	164	63	1	1	163	1	164	9.6e-45	179.1	---	YES
KSG66_00670	CAC3146	45.2	157	86	0	8	164	9	165	2.1e-31	134.8	---	YES
KSG66_00670	RSc3036	44.9	167	90	2	1	166	1	166	1.5e-29	128.6	---	YES
KSG66_00670	NMA0144	42.8	166	94	1	1	166	1	165	1.8e-27	121.7	---	YES
KSG66_00670	NMB0130	42.8	166	94	1	1	166	1	165	1.8e-27	121.7	---	YES
KSG66_00670	MT0680	38.2	165	90	2	8	161	6	169	3.9e-22	104.0	---	NO
KSG66_00670	Rv0651	38.2	165	90	2	8	161	6	169	3.9e-22	104.0	---	NO
KSG66_00670	Cgl0478	33.3	165	98	2	9	162	7	170	6.3e-20	96.7	---	NO
KSG66_00670	ML1896	34.5	165	96	2	8	161	6	169	2.4e-19	94.7	---	NO
KSG66_00670	sll1745	32.3	158	106	1	1	157	1	158	1.7e-17	88.6	---	NO
KSG66_00670	BB0391	32.1	162	108	2	1	161	7	167	2.9e-17	87.8	---	NO
KSG66_00670	alr5302	32.3	158	106	1	1	157	1	158	3.8e-17	87.4	---	NO
KSG66_00670	aq_1936	36.8	155	93	2	8	157	25	179	1.6e-15	82.0	---	NO
KSG66_00675	BS_rplL	100.0	123	0	0	1	123	1	123	1.2e-44	178.3	---	YES
KSG66_00675	lin0283	82.1	123	19	1	1	123	1	120	2.7e-36	150.6	---	YES
KSG66_00675	BH0122	73.7	118	31	0	6	123	4	121	5.3e-32	136.3	---	YES
KSG66_00675	SP1354	63.4	123	44	1	1	123	1	122	6.5e-30	129.4	---	YES
KSG66_00675	SA0498	59.2	120	49	0	4	123	3	122	1.2e-28	125.2	---	YES
KSG66_00675	SPy1073	72.4	123	32	1	1	123	1	121	2.3e-27	120.9	---	YES
KSG66_00675	aq_1937	70.4	125	33	1	3	123	4	128	5.1e-27	119.8	---	YES
KSG66_00675	NMA0143	65.9	123	42	0	1	123	1	123	6.7e-27	119.4	---	YES
KSG66_00675	NMB0131	65.9	123	42	0	1	123	1	123	6.7e-27	119.4	---	YES
KSG66_00675	CAC3145	68.3	120	36	1	6	123	4	123	2.5e-26	117.5	---	YES
KSG66_00675	jhp1122	52.8	125	57	1	1	123	1	125	4.1e-24	110.2	---	YES
KSG66_00675	HP1199	52.0	125	58	1	1	123	1	125	1.2e-23	108.6	---	YES
KSG66_00675	L0405	59.3	123	48	1	1	123	1	121	4.5e-23	106.7	---	YES
KSG66_00675	Cj0477	56.8	125	52	1	1	123	1	125	3.8e-22	103.6	---	YES
KSG66_00675	HI0641	63.4	123	45	0	1	123	1	123	8.5e-22	102.4	---	YES
KSG66_00675	TM0457	59.2	130	46	2	1	123	1	130	8.5e-22	102.4	---	YES
KSG66_00675	PM1738	61.8	123	46	1	1	123	1	122	1.4e-21	101.7	---	YES
KSG66_00675	BB0390	52.4	124	58	1	1	123	1	124	1.9e-21	101.3	---	YES
KSG66_00675	RSc3035	49.2	124	62	1	1	123	1	124	1.9e-21	101.3	---	YES
KSG66_00675	PA4271	65.0	123	42	1	1	123	1	122	5.5e-21	99.8	---	YES
KSG66_00680	BS_ybxB	87.6	201	25	0	1	201	1	201	1.8e-98	357.8	---	YES
KSG66_00680	BH0124	61.2	201	77	1	1	201	1	200	3.0e-69	260.8	---	YES
KSG66_00680	lin0284	53.3	199	92	1	2	200	3	200	1.0e-56	219.2	---	YES
KSG66_00680	SA0499	47.0	200	102	2	4	200	3	201	2.6e-44	177.9	---	YES
KSG66_00680	SP0841	44.5	200	106	4	1	200	1	195	3.5e-41	167.5	---	YES
KSG66_00680	SPy1232	46.8	201	100	5	1	200	1	195	4.6e-41	167.2	---	YES
KSG66_00680	MJ0882	44.0	200	106	4	4	201	2	197	3.9e-40	164.1	---	YES
KSG66_00680	L65498	44.4	196	105	3	5	200	7	198	1.1e-39	162.5	---	YES
KSG66_00680	SSO0392	36.4	173	105	3	29	200	17	185	5.1e-24	110.5	---	NO
KSG66_00685	BS_rpoB	98.2	1193	22	0	1	1193	1	1193	0.0e+00	2332.4	---	YES
KSG66_00685	BH0126	87.3	1175	147	2	1	1174	1	1174	0.0e+00	2087.8	---	YES
KSG66_00685	lin0285	84.4	1185	180	2	2	1186	5	1184	0.0e+00	2031.1	---	YES
KSG66_00685	SA0500	79.7	1179	235	3	1	1178	1	1176	0.0e+00	1910.2	---	YES
KSG66_00685	SP1961	67.5	1186	368	5	1	1178	1	1176	0.0e+00	1641.7	---	YES
KSG66_00685	SPy0098	66.9	1188	375	5	1	1180	1	1178	0.0e+00	1630.9	---	YES
KSG66_00685	L0137	66.2	1199	386	6	1	1190	1	1189	0.0e+00	1614.0	---	YES
KSG66_00685	CAC3143	66.9	1183	354	8	6	1162	5	1176	0.0e+00	1574.3	---	YES
KSG66_00685	ML1891	56.5	1211	392	14	14	1172	38	1165	0.0e+00	1305.8	---	YES
KSG66_00685	MT0695	55.9	1211	399	13	14	1172	38	1165	0.0e+00	1293.1	---	YES
KSG66_00685	Rv0667	55.9	1211	399	13	14	1172	32	1159	0.0e+00	1293.1	---	YES
KSG66_00685	sll1787	57.0	1136	379	9	26	1142	9	1054	0.0e+00	1277.7	---	YES
KSG66_00685	alr1594	54.8	1167	410	8	6	1144	9	1086	0.0e+00	1265.8	---	YES
KSG66_00685	Cgl0481	53.8	1231	405	13	13	1175	18	1152	0.0e+00	1256.9	---	YES
KSG66_00685	AGc3569	44.8	1463	408	13	9	1165	42	1411	0.0e+00	1171.0	---	YES
KSG66_00685	BMEI0749	44.9	1458	404	12	9	1159	9	1374	0.0e+00	1171.0	---	YES
KSG66_00685	SMc01317	44.6	1451	407	10	9	1152	9	1369	0.0e+00	1168.7	---	YES
KSG66_00685	mlr0276	45.0	1443	396	12	9	1144	9	1361	0.0e+00	1165.2	---	YES
KSG66_00685	CC0502	45.1	1438	397	13	9	1144	7	1353	0.0e+00	1162.9	---	YES
KSG66_00685	FN2036	48.2	1274	463	15	13	1189	6	1179	0.0e+00	1119.8	---	YES
KSG66_00690	BS_rpoC	98.0	1199	24	0	1	1199	1	1199	0.0e+00	2326.6	---	YES
KSG66_00690	BH0127	84.5	1188	182	1	1	1188	1	1186	0.0e+00	2004.9	---	YES
KSG66_00690	lin0286	81.7	1184	217	0	1	1184	1	1184	0.0e+00	1961.8	---	YES
KSG66_00690	SA0501	76.8	1195	273	1	1	1191	1	1195	0.0e+00	1845.1	---	YES
KSG66_00690	SP1960	71.8	1188	331	4	1	1185	1	1187	0.0e+00	1738.0	---	YES
KSG66_00690	SPy0099	71.0	1188	342	3	1	1185	1	1188	0.0e+00	1725.7	---	YES
KSG66_00690	L0138	69.9	1193	355	4	10	1199	1	1192	0.0e+00	1675.6	---	YES
KSG66_00690	CAC3142	66.6	1184	370	5	2	1184	1	1159	0.0e+00	1572.8	---	YES
KSG66_00690	Rv0668	53.0	1315	459	10	1	1194	1	1277	0.0e+00	1302.7	---	YES
KSG66_00690	MT0696	52.9	1315	460	10	1	1194	1	1277	0.0e+00	1299.6	---	YES
KSG66_00690	ML1890	53.0	1315	459	10	1	1194	1	1277	0.0e+00	1298.5	---	YES
KSG66_00690	Cgl0482	50.7	1330	486	16	1	1193	1	1297	0.0e+00	1247.3	---	YES
KSG66_00690	RSc3033	47.5	1391	486	6	7	1184	17	1376	0.0e+00	1235.7	---	YES
KSG66_00690	PA4269	47.3	1389	492	10	4	1184	14	1370	0.0e+00	1231.5	---	YES
KSG66_00690	NMA0141	47.2	1383	491	6	7	1181	19	1370	0.0e+00	1226.5	---	YES
KSG66_00690	NMB0133	47.2	1383	491	6	7	1181	19	1370	0.0e+00	1226.5	---	YES
KSG66_00690	VC0329	47.7	1376	483	6	7	1176	17	1361	0.0e+00	1218.0	---	YES
KSG66_00690	PM1736	47.5	1395	493	8	6	1191	17	1380	0.0e+00	1215.3	---	YES
KSG66_00690	YPO3746	47.7	1378	481	8	7	1176	17	1362	0.0e+00	1215.3	---	YES
KSG66_00690	FN2035	47.9	1367	490	9	2	1194	1	1319	0.0e+00	1213.7	---	YES
KSG66_00695	BS_ybxF	82.9	82	14	0	1	82	1	82	1.4e-28	124.4	---	YES
KSG66_00695	BH0128	57.5	80	34	0	1	80	1	80	3.5e-16	83.2	---	YES
KSG66_00700	BS_rpsL	97.1	138	4	0	1	138	1	138	2.2e-71	267.3	---	YES
KSG66_00700	BH0129	89.1	138	15	0	1	138	1	138	1.2e-64	245.0	---	YES
KSG66_00700	lin2805	88.2	136	16	0	1	136	1	136	7.7e-64	242.3	---	YES
KSG66_00700	SP0271	88.3	137	16	0	1	137	1	137	1.9e-62	237.7	---	YES
KSG66_00700	SA0503	81.6	136	25	0	1	136	1	136	6.7e-60	229.2	---	YES
KSG66_00700	SPy0271	83.8	136	22	0	1	136	1	136	5.7e-59	226.1	---	YES
KSG66_00700	L0389	80.3	137	27	0	1	137	1	137	7.0e-57	219.2	---	YES
KSG66_00700	MPN225	75.4	138	34	0	1	138	1	138	3.3e-51	200.3	---	YES
KSG66_00700	MG087	73.9	138	36	0	1	138	1	138	1.7e-50	198.0	---	YES
KSG66_00700	MYPU_4300	70.6	136	40	0	1	136	1	136	6.3e-50	196.1	---	YES
KSG66_00700	UU525	75.0	136	34	0	1	136	1	136	6.3e-50	196.1	---	YES
KSG66_00700	BB0387	73.7	137	23	1	1	137	1	124	1.4e-49	194.9	---	YES
KSG66_00700	TM1505	73.5	136	23	1	1	136	3	125	9.1e-49	192.2	---	YES
KSG66_00700	all4340	72.1	136	25	1	1	136	1	123	1.3e-47	188.3	---	YES
KSG66_00700	TP0243	70.1	137	28	1	1	137	1	124	6.5e-47	186.0	---	YES
KSG66_00700	sll1096	71.7	138	26	1	1	138	1	125	6.5e-47	186.0	---	YES
KSG66_00700	BU529	72.1	136	25	1	1	136	1	123	1.1e-46	185.3	---	YES
KSG66_00700	CAC3140	70.3	138	28	1	1	138	1	125	1.1e-46	185.3	---	YES
KSG66_00700	aq_1834	69.9	136	28	1	1	136	1	123	1.1e-46	185.3	---	YES
KSG66_00700	aq_735	69.9	136	28	1	1	136	1	123	1.1e-46	185.3	---	YES
KSG66_00705	BS_rpsG	98.7	156	2	0	1	156	1	156	4.9e-83	306.2	---	YES
KSG66_00705	BH0130	85.9	156	22	0	1	156	1	156	8.4e-75	278.9	---	YES
KSG66_00705	lin2804	84.0	156	25	0	1	156	1	156	7.8e-73	272.3	---	YES
KSG66_00705	SA0504	82.7	156	27	0	1	156	1	156	3.9e-72	270.0	---	YES
KSG66_00705	SPy0272	75.6	156	38	0	1	156	1	156	1.3e-64	245.0	---	YES
KSG66_00705	SP0272	76.3	156	37	0	1	156	1	156	1.7e-64	244.6	---	YES
KSG66_00705	CAC3139	71.2	156	45	0	1	156	1	156	3.4e-60	230.3	---	YES
KSG66_00705	L0384	72.7	154	42	0	3	156	2	155	2.2e-59	227.6	---	YES
KSG66_00705	UU524	64.3	154	55	0	3	156	2	155	2.1e-54	211.1	---	YES
KSG66_00705	MYPU_4290	62.2	156	59	0	1	156	1	156	1.2e-52	205.3	---	YES
KSG66_00705	Rv0683	61.5	156	60	0	1	156	1	156	9.9e-52	202.2	---	YES
KSG66_00705	MT0711	60.9	156	61	0	1	156	1	156	1.3e-51	201.8	---	YES
KSG66_00705	ML1879	60.9	156	61	0	1	156	1	156	2.9e-51	200.7	---	YES
KSG66_00705	sll1097	62.2	156	59	0	1	156	1	156	3.8e-51	200.3	---	YES
KSG66_00705	MG088	62.3	154	58	0	3	156	2	155	1.9e-50	198.0	---	YES
KSG66_00705	PM1355	59.0	156	64	0	1	156	1	156	3.2e-50	197.2	---	YES
KSG66_00705	VC0360	58.3	156	65	0	1	156	1	156	1.6e-49	194.9	---	YES
KSG66_00705	HI0580	58.3	156	65	0	1	156	1	156	2.1e-49	194.5	---	YES
KSG66_00705	Cgl0487	61.0	154	60	0	3	156	2	155	2.7e-49	194.1	---	YES
KSG66_00705	MPN226	59.7	154	62	0	3	156	2	155	4.6e-49	193.4	---	YES
KSG66_00710	BS_fus	96.8	692	22	0	1	692	1	692	0.0e+00	1321.6	---	YES
KSG66_00710	BH0131	86.6	692	93	0	1	692	1	692	0.0e+00	1201.0	---	YES
KSG66_00710	lin2803	84.9	691	103	1	1	691	1	690	0.0e+00	1161.0	---	YES
KSG66_00710	SA0505	78.2	693	150	1	1	692	1	693	0.0e+00	1083.9	---	YES
KSG66_00710	SP0273	76.0	692	166	0	1	692	1	692	0.0e+00	1075.5	---	YES
KSG66_00710	SPy0273	76.7	692	161	0	1	692	1	692	1.6e-313	1074.7	---	YES
KSG66_00710	L0368	73.2	706	170	2	1	689	1	704	5.5e-304	1042.3	---	YES
KSG66_00710	CAC3138	66.4	690	229	2	1	690	1	687	8.9e-270	928.7	---	YES
KSG66_00710	jhp1118	63.6	692	251	1	1	691	1	692	4.3e-264	909.8	---	YES
KSG66_00710	HP1195	63.6	692	251	1	1	691	1	692	1.6e-263	907.9	---	YES
KSG66_00710	MPN227	63.6	690	249	2	1	690	1	688	2.7e-258	890.6	---	YES
KSG66_00710	UU523	63.0	686	250	3	1	686	1	682	7.8e-258	889.0	---	YES
KSG66_00710	Cj0493	63.2	692	253	2	1	691	1	691	2.1e-255	880.9	---	YES
KSG66_00710	FN1556	63.7	688	246	3	1	685	1	687	1.1e-254	878.6	---	YES
KSG66_00710	DR0307	62.8	685	248	2	11	688	14	698	2.4e-254	877.5	---	YES
KSG66_00710	MG089	62.9	690	254	2	1	690	1	688	3.1e-254	877.1	---	YES
KSG66_00710	PA2071	63.2	699	246	4	1	688	1	699	2.2e-252	870.9	---	YES
KSG66_00710	VC0361	62.6	698	251	4	1	689	1	697	5.4e-251	866.3	---	YES
KSG66_00710	MYPU_4280	64.3	690	241	4	1	688	4	690	3.5e-250	863.6	---	YES
KSG66_00710	BMEI0754	62.8	693	252	2	1	688	1	692	1.9e-248	857.8	---	YES
KSG66_00715	BS_tufA	97.0	396	12	0	1	396	1	396	1.4e-219	761.1	---	YES
KSG66_00715	BH0132	90.6	394	37	0	1	394	1	394	1.2e-207	721.5	---	YES
KSG66_00715	lin2802	86.4	396	53	1	1	396	1	395	8.0e-199	692.2	---	YES
KSG66_00715	SA0506	86.8	394	50	2	1	394	1	392	1.3e-196	684.9	---	YES
KSG66_00715	NMB0139	79.7	394	78	2	1	394	1	392	1.5e-184	644.8	---	YES
KSG66_00715	NMA0134	79.7	394	78	2	1	394	1	392	1.9e-184	644.4	---	YES
KSG66_00715	NMA0149	79.7	394	78	2	1	394	1	392	1.9e-184	644.4	---	YES
KSG66_00715	NMB0124	79.7	394	78	2	1	394	1	392	1.9e-184	644.4	---	YES
KSG66_00715	ECs4190	76.4	394	91	2	1	394	1	392	2.3e-177	620.9	---	YES
KSG66_00715	ECs4903	76.4	394	91	2	1	394	1	392	2.3e-177	620.9	---	YES
KSG66_00715	ZtufA	76.4	394	91	2	1	394	1	392	2.3e-177	620.9	---	YES
KSG66_00715	tufA	76.4	394	91	2	1	394	1	392	2.3e-177	620.9	---	YES
KSG66_00715	tufB	76.4	394	91	2	1	394	1	392	2.3e-177	620.9	---	YES
KSG66_00715	STM3445	76.1	394	92	2	1	394	1	392	3.9e-177	620.2	---	YES
KSG66_00715	STM4146	76.1	394	92	2	1	394	1	392	3.9e-177	620.2	---	YES
KSG66_00715	YPO3754	75.8	396	94	2	1	396	1	394	1.1e-176	618.6	---	YES
KSG66_00715	HI0578	76.4	394	91	2	1	394	1	392	2.8e-175	614.0	---	YES
KSG66_00715	HI0632	76.4	394	91	2	1	394	1	392	2.8e-175	614.0	---	YES
KSG66_00715	YPO0203	75.6	394	94	2	1	394	1	392	1.1e-174	612.1	---	YES
KSG66_00715	ZtufB	75.6	394	94	2	1	394	1	392	1.1e-174	612.1	---	YES
KSG66_00720	BS_ybaC	54.0	311	143	0	11	321	8	318	6.1e-96	350.1	---	YES
KSG66_00720	SA2367	35.0	103	60	4	36	134	20	119	6.9e-07	54.3	---	NO
KSG66_00725	BS_rpsJ	100.0	102	0	0	1	102	1	102	7.2e-51	198.7	---	YES
KSG66_00725	BH0133	98.0	102	2	0	1	102	1	102	2.1e-50	197.2	---	YES
KSG66_00725	lin2782	97.1	102	3	0	1	102	1	102	2.7e-50	196.8	---	YES
KSG66_00725	SA2048	92.2	102	8	0	1	102	1	102	2.2e-47	187.2	---	YES
KSG66_00725	CAC3134	83.3	102	17	0	1	102	1	102	7.2e-43	172.2	---	YES
KSG66_00725	SPy0047	78.4	102	22	0	1	102	1	102	8.0e-42	168.7	---	YES
KSG66_00725	L0387	80.4	102	20	0	1	102	1	102	1.0e-41	168.3	---	YES
KSG66_00725	SP0208	79.4	102	21	0	1	102	1	102	6.7e-41	165.6	---	YES
KSG66_00725	MT0727	73.3	101	27	0	1	101	1	101	5.3e-38	156.0	---	YES
KSG66_00725	Rv0700	73.3	101	27	0	1	101	1	101	5.3e-38	156.0	---	YES
KSG66_00725	Cgl0495	72.3	101	28	0	1	101	1	101	2.0e-37	154.1	---	YES
KSG66_00725	ML1864	72.3	101	28	0	1	101	1	101	2.0e-37	154.1	---	YES
KSG66_00725	TM1501	66.7	102	34	0	1	102	1	102	7.2e-35	145.6	---	YES
KSG66_00725	SMc01310	70.6	102	30	0	1	102	1	102	4.7e-34	142.9	---	YES
KSG66_00725	mlr0289	69.6	102	31	0	1	102	1	102	8.0e-34	142.1	---	YES
KSG66_00725	BMEI0756	70.6	102	30	0	1	102	1	102	1.0e-33	141.7	---	YES
KSG66_00725	BU525	67.6	102	33	0	1	102	1	102	2.3e-33	140.6	---	YES
KSG66_00725	CC1247	67.6	102	33	0	1	102	1	102	4.0e-33	139.8	---	YES
KSG66_00725	HI0776	65.7	102	35	0	1	102	16	117	4.0e-33	139.8	---	YES
KSG66_00725	PM1416	65.7	102	35	0	1	102	1	102	4.0e-33	139.8	---	YES
KSG66_00730	BS_rplC	97.6	209	5	0	1	209	1	209	6.7e-112	402.5	---	YES
KSG66_00730	BH0134	79.4	209	43	0	1	209	1	209	2.7e-97	354.0	---	YES
KSG66_00730	lin2781	78.0	209	46	0	1	209	1	209	2.8e-94	344.0	---	YES
KSG66_00730	SP0209	74.5	208	51	1	1	208	1	206	1.3e-86	318.5	---	YES
KSG66_00730	SPy0049	73.1	208	54	1	1	208	1	206	1.1e-85	315.5	---	YES
KSG66_00730	SA2047	65.7	216	65	2	1	207	1	216	7.5e-79	292.7	---	YES
KSG66_00730	L0401	67.9	209	65	1	1	209	1	207	3.7e-78	290.4	---	YES
KSG66_00730	CAC3133	60.3	209	82	1	1	208	1	209	7.3e-66	249.6	---	YES
KSG66_00730	MYPU_5890	53.6	209	91	2	3	207	2	208	3.0e-59	227.6	---	YES
KSG66_00730	BB0478	49.5	206	100	3	4	207	3	206	1.7e-51	201.8	---	YES
KSG66_00730	all4215	50.0	208	103	1	1	207	1	208	1.7e-51	201.8	---	YES
KSG66_00730	VC2596	53.1	207	95	2	4	208	3	209	6.2e-49	193.4	---	YES
KSG66_00730	Cgl0496	48.3	207	105	2	3	207	7	213	2.0e-47	188.3	---	YES
KSG66_00730	PA4263	50.7	211	101	3	1	209	1	210	2.6e-47	188.0	---	YES
KSG66_00730	FN1645	51.0	206	98	3	4	207	3	207	1.3e-46	185.7	---	YES
KSG66_00730	STM3440	48.8	207	104	2	4	208	3	209	1.4e-45	182.2	---	YES
KSG66_00730	NMA0129	48.8	211	104	3	1	207	1	211	1.9e-45	181.8	---	YES
KSG66_00730	NMB0142	48.8	211	104	3	1	207	1	211	1.9e-45	181.8	---	YES
KSG66_00730	YPO0210	49.8	207	102	2	4	208	3	209	2.4e-45	181.4	---	YES
KSG66_00730	ECs4185	48.8	207	104	2	4	208	3	209	3.2e-45	181.0	---	YES
KSG66_00735	BS_rplD	97.6	207	5	0	1	207	1	207	7.9e-105	379.0	---	YES
KSG66_00735	BH0135	77.8	207	46	0	1	207	1	207	1.0e-83	308.9	---	YES
KSG66_00735	lin2780	74.9	207	52	0	1	207	1	207	2.3e-80	297.7	---	YES
KSG66_00735	SP0210	62.8	207	77	0	1	207	1	207	1.0e-67	255.8	---	YES
KSG66_00735	SPy0050	62.3	207	78	0	1	207	1	207	2.2e-67	254.6	---	YES
KSG66_00735	L0402	60.6	208	81	1	1	207	1	208	4.0e-64	243.8	---	YES
KSG66_00735	SA2046	61.9	197	75	0	10	206	10	206	9.7e-63	239.2	---	YES
KSG66_00735	CAC3132	51.2	207	100	1	1	207	1	206	2.9e-51	201.1	---	YES
KSG66_00735	FN1644	45.7	208	111	1	1	206	1	208	1.6e-41	168.7	---	YES
KSG66_00735	TM1499	44.9	225	105	3	1	206	1	225	1.0e-40	166.0	---	YES
KSG66_00735	sll1800	44.1	202	107	3	8	205	8	207	1.8e-37	155.2	---	YES
KSG66_00735	SMc01308	42.8	194	111	0	11	204	10	203	5.4e-37	153.7	---	YES
KSG66_00735	PA4262	46.2	199	104	2	8	206	4	199	9.2e-37	152.9	---	YES
KSG66_00735	all4214	46.1	178	90	3	32	205	32	207	2.0e-36	151.8	---	YES
KSG66_00735	VC2595	45.4	194	105	1	14	207	8	200	5.9e-36	150.2	---	YES
KSG66_00735	AGc3553	41.8	194	113	0	11	204	10	203	1.3e-35	149.1	---	YES
KSG66_00735	HI0778	43.3	194	109	1	14	207	8	200	2.3e-35	148.3	---	YES
KSG66_00735	mlr0292	41.2	194	114	0	11	204	10	203	1.1e-34	146.0	---	YES
KSG66_00735	BB0479	39.3	201	120	2	6	204	5	205	1.5e-34	145.6	---	NO
KSG66_00735	ECs4184	42.9	191	108	1	17	207	12	201	1.5e-34	145.6	---	YES
KSG66_00740	BS_rplW	97.9	95	2	0	1	95	1	95	9.4e-45	178.3	---	YES
KSG66_00740	BH0136	72.3	94	26	0	1	94	1	94	2.4e-32	137.1	---	YES
KSG66_00740	lin2779	67.4	92	30	0	3	94	2	93	1.9e-29	127.5	---	YES
KSG66_00740	SA2045	63.6	88	32	0	3	90	2	89	9.1e-24	108.6	---	YES
KSG66_00740	SPy0051	61.5	91	34	1	6	95	5	95	6.5e-22	102.4	---	YES
KSG66_00740	L0419	60.2	88	35	0	6	93	5	92	8.5e-22	102.1	---	YES
KSG66_00740	CAC3131	57.3	89	38	0	6	94	7	95	2.5e-21	100.5	---	YES
KSG66_00740	SP0211	59.3	91	36	1	6	95	5	95	1.2e-20	98.2	---	YES
KSG66_00740	TM1498	53.8	78	36	0	6	83	10	87	2.2e-14	77.4	---	YES
KSG66_00740	DR0313	46.5	86	45	1	6	91	5	89	1.1e-13	75.1	---	YES
KSG66_00740	Cgl0498	45.1	91	50	0	3	93	6	96	4.2e-13	73.2	---	YES
KSG66_00740	MYPU_5860	46.6	88	46	1	6	93	5	91	4.2e-13	73.2	---	YES
KSG66_00740	RC1004	48.1	81	42	0	6	86	8	88	7.2e-13	72.4	---	YES
KSG66_00740	RP657	46.9	81	43	0	6	86	8	88	7.2e-13	72.4	---	YES
KSG66_00740	FN1643	48.2	83	42	1	6	87	5	87	6.1e-12	69.3	---	YES
KSG66_00740	RSc3017	48.1	79	38	2	7	83	14	91	1.4e-08	58.2	---	YES
KSG66_00745	BS_rplB	97.8	277	6	0	1	277	1	277	1.4e-154	544.7	---	YES
KSG66_00745	BH0137	86.9	275	36	0	1	275	1	275	1.9e-138	491.1	---	YES
KSG66_00745	lin2778	87.0	261	34	0	1	261	1	261	2.9e-131	467.2	---	YES
KSG66_00745	SA2044	81.9	277	50	0	1	277	1	277	5.2e-128	456.4	---	YES
KSG66_00745	SPy0052	76.9	277	64	0	1	277	1	277	1.3e-123	441.8	---	YES
KSG66_00745	SP0212	75.5	277	68	0	1	277	1	277	4.3e-122	436.8	---	YES
KSG66_00745	L0400	76.9	273	63	0	1	273	1	273	5.8e-119	426.4	---	YES
KSG66_00745	MYPU_5850	64.0	278	97	2	1	275	1	278	1.2e-97	355.5	---	YES
KSG66_00745	TM1497	63.3	275	98	2	1	274	1	273	1.1e-96	352.4	---	YES
KSG66_00745	all4212	64.6	263	93	0	1	263	1	263	4.0e-96	350.5	---	YES
KSG66_00745	DR0314	63.0	276	100	2	1	275	1	275	1.3e-94	345.5	---	YES
KSG66_00745	CAC3130	59.6	277	112	0	1	277	1	277	1.9e-93	341.7	---	YES
KSG66_00745	UU234	61.6	279	103	3	1	275	1	279	1.9e-93	341.7	---	YES
KSG66_00745	Cgl0499	63.4	276	97	3	1	275	1	273	2.4e-93	341.3	---	YES
KSG66_00745	MT0731	61.2	276	103	3	1	275	1	273	5.4e-93	340.1	---	YES
KSG66_00745	Rv0704	61.2	276	103	3	1	275	1	273	5.4e-93	340.1	---	YES
KSG66_00745	sll1802	59.9	274	110	0	1	274	1	274	1.6e-92	338.6	---	YES
KSG66_00745	FN1642	61.0	277	107	1	1	277	1	276	1.5e-90	332.0	---	YES
KSG66_00745	ML1860	59.4	276	108	3	1	275	1	273	2.5e-90	331.3	---	YES
KSG66_00745	YPO0213	59.9	277	108	2	1	277	1	274	1.6e-89	328.6	---	YES
KSG66_00750	BS_rpsS	100.0	92	0	0	1	92	1	92	3.6e-49	193.0	---	YES
KSG66_00750	BH0138	87.0	92	12	0	1	92	1	92	3.8e-43	172.9	---	YES
KSG66_00750	SA2043	79.3	92	19	0	1	92	1	92	3.9e-40	162.9	---	YES
KSG66_00750	lin2777	79.3	92	19	0	1	92	1	92	5.1e-40	162.5	---	YES
KSG66_00750	SP0213	81.5	92	17	0	1	92	1	92	6.7e-40	162.2	---	YES
KSG66_00750	SPy0053	81.5	92	17	0	1	92	1	92	6.7e-40	162.2	---	YES
KSG66_00750	L0396	77.2	92	21	0	1	92	1	92	2.8e-38	156.8	---	YES
KSG66_00750	MT0732	72.8	92	25	0	1	92	1	92	2.0e-36	150.6	---	YES
KSG66_00750	Rv0705	72.8	92	25	0	1	92	1	92	2.0e-36	150.6	---	YES
KSG66_00750	ML1859	72.8	92	25	0	1	92	1	92	3.5e-36	149.8	---	YES
KSG66_00750	Cgl0500	72.8	92	25	0	1	92	1	92	7.7e-36	148.7	---	YES
KSG66_00750	asl4211	71.7	92	26	0	1	92	1	92	3.8e-35	146.4	---	YES
KSG66_00750	ssl3432	69.6	92	28	0	1	92	1	92	1.6e-33	141.0	---	YES
KSG66_00750	YPO0214	66.3	92	31	0	1	92	1	92	1.8e-32	137.5	---	YES
KSG66_00750	DR0315	66.3	86	29	0	1	86	1	86	5.2e-32	136.0	---	YES
KSG66_00750	STM3436	66.3	92	31	0	1	92	1	92	5.2e-32	136.0	---	YES
KSG66_00750	ECs4181	65.2	92	32	0	1	92	1	92	1.1e-31	134.8	---	YES
KSG66_00750	ZrpsS	65.2	92	32	0	1	92	1	92	1.1e-31	134.8	---	YES
KSG66_00750	rpsS	65.2	92	32	0	1	92	1	92	1.1e-31	134.8	---	YES
KSG66_00750	CAC3129	67.8	90	29	0	1	90	1	90	1.5e-31	134.4	---	YES
KSG66_00755	BS_rplV	100.0	113	0	0	1	113	1	113	4.1e-55	213.0	---	YES
KSG66_00755	BH0139	86.7	113	15	0	1	113	1	113	1.8e-47	187.6	---	YES
KSG66_00755	lin2776	83.8	111	18	0	3	113	8	118	1.6e-46	184.5	---	YES
KSG66_00755	SA2042	72.3	112	31	0	1	112	1	112	4.8e-40	162.9	---	YES
KSG66_00755	SPy0055	64.8	108	38	0	3	110	7	114	1.8e-34	144.4	---	YES
KSG66_00755	SP0214	64.8	108	38	0	3	110	7	114	1.5e-33	141.4	---	YES
KSG66_00755	L0418	62.4	109	41	0	3	111	7	115	5.7e-33	139.4	---	YES
KSG66_00755	CAC3128	56.4	110	48	0	1	110	1	110	1.2e-30	131.7	---	YES
KSG66_00755	Cgl0501	60.4	111	44	0	3	113	8	118	2.7e-30	130.6	---	YES
KSG66_00755	FN1640	55.0	111	50	0	1	111	1	111	4.7e-27	119.8	---	YES
KSG66_00755	TM1495	51.8	110	53	0	1	110	29	138	8.9e-26	115.5	---	YES
KSG66_00755	DR0316	58.5	106	44	0	5	110	26	131	1.2e-25	115.2	---	YES
KSG66_00755	HI0782	54.5	110	50	0	1	110	1	110	1.5e-25	114.8	---	YES
KSG66_00755	PM1410	54.5	110	50	0	1	110	1	110	3.4e-25	113.6	---	YES
KSG66_00755	ECs4180	53.6	110	51	0	1	110	1	110	7.5e-25	112.5	---	YES
KSG66_00755	STM3435	53.6	110	51	0	1	110	1	110	7.5e-25	112.5	---	YES
KSG66_00755	ZrplV	53.6	110	51	0	1	110	1	110	7.5e-25	112.5	---	YES
KSG66_00755	rplV	53.6	110	51	0	1	110	1	110	7.5e-25	112.5	---	YES
KSG66_00755	MT0733	52.8	108	51	0	3	110	13	120	9.8e-25	112.1	---	YES
KSG66_00755	Rv0706	52.8	108	51	0	3	110	13	120	9.8e-25	112.1	---	YES
KSG66_00760	BS_rpsC	98.2	218	4	0	1	218	1	218	1.1e-117	421.8	---	YES
KSG66_00760	lin2775	86.2	218	30	0	1	218	1	218	4.9e-105	379.8	---	YES
KSG66_00760	BH0140	86.7	218	28	1	1	217	1	218	1.8e-104	377.9	---	YES
KSG66_00760	SA2041	77.1	218	49	1	1	218	1	217	6.6e-94	342.8	---	YES
KSG66_00760	SPy0056	75.7	218	52	1	1	218	1	217	5.6e-93	339.7	---	YES
KSG66_00760	SP0215	74.3	218	55	1	1	218	1	217	2.8e-92	337.4	---	YES
KSG66_00760	L0380	73.8	214	56	0	1	214	1	214	8.3e-89	325.9	---	YES
KSG66_00760	CAC3127	64.8	219	73	3	1	215	1	219	2.4e-75	281.2	---	YES
KSG66_00760	HI0783	59.1	208	84	1	1	207	1	208	1.6e-68	258.5	---	YES
KSG66_00760	PM1409	58.7	208	85	1	1	207	1	208	2.8e-68	257.7	---	YES
KSG66_00760	VC2590	58.7	208	85	1	1	207	1	208	4.8e-68	256.9	---	YES
KSG66_00760	YPO0216	58.7	208	85	1	1	207	1	208	6.2e-68	256.5	---	YES
KSG66_00760	ECs4179	55.7	219	96	1	1	218	1	219	3.1e-67	254.2	---	YES
KSG66_00760	STM3434	55.7	219	96	1	1	218	1	219	3.1e-67	254.2	---	YES
KSG66_00760	rpsC	55.7	219	96	1	1	218	1	219	3.1e-67	254.2	---	YES
KSG66_00760	ZrpsC	55.3	219	97	1	1	218	1	219	2.0e-66	251.5	---	YES
KSG66_00760	BU518	57.2	208	88	1	1	207	1	208	1.3e-65	248.8	---	YES
KSG66_00760	Cj1701c	54.3	219	96	2	1	215	1	219	3.9e-62	237.3	---	YES
KSG66_00760	XF1158	53.6	207	95	1	1	206	1	207	1.5e-61	235.3	---	YES
KSG66_00760	FN1639	54.3	221	95	4	1	218	1	218	1.9e-61	235.0	---	YES
KSG66_00765	BS_rplP	99.3	144	1	0	1	144	1	144	3.7e-77	286.6	---	YES
KSG66_00765	BH0141	93.1	144	10	0	1	144	1	144	1.7e-74	277.7	---	YES
KSG66_00765	lin2774	83.3	144	24	0	1	144	1	144	2.5e-65	247.3	---	YES
KSG66_00765	SA2040	80.6	144	28	0	1	144	1	144	1.0e-63	241.9	---	YES
KSG66_00765	SPy0057	83.0	135	23	0	1	135	1	135	4.5e-59	226.5	---	YES
KSG66_00765	SP0216	83.0	135	23	0	1	135	1	135	5.9e-59	226.1	---	YES
KSG66_00765	L0412	77.2	136	31	0	1	136	1	136	1.2e-54	211.8	---	YES
KSG66_00765	CAC3126	68.5	146	43	1	1	143	1	146	4.1e-52	203.4	---	YES
KSG66_00765	TM1493	68.1	141	45	0	1	141	1	141	1.2e-51	201.8	---	YES
KSG66_00765	sll1805	66.9	136	45	0	1	136	1	136	1.7e-50	198.0	---	YES
KSG66_00765	all4208	62.8	137	51	0	1	137	1	137	4.7e-48	189.9	---	YES
KSG66_00765	DR0318	63.7	135	49	0	1	135	2	136	5.8e-46	183.0	---	YES
KSG66_00765	MT0735	64.0	136	49	0	1	136	1	136	9.8e-46	182.2	---	YES
KSG66_00765	Rv0708	64.0	136	49	0	1	136	1	136	9.8e-46	182.2	---	YES
KSG66_00765	ML1856	63.2	136	50	0	1	136	1	136	1.3e-45	181.8	---	YES
KSG66_00765	Cgl0503	65.4	136	47	0	1	136	1	136	1.1e-44	178.7	---	YES
KSG66_00765	Cj1700c	63.0	135	50	0	1	135	1	135	3.2e-44	177.2	---	YES
KSG66_00765	CPn0640	60.3	136	54	0	1	136	1	136	9.2e-44	175.6	---	YES
KSG66_00765	FN1638	61.5	143	53	1	1	141	1	143	1.6e-43	174.9	---	YES
KSG66_00765	CT521	58.8	136	56	0	1	136	1	136	3.5e-43	173.7	---	YES
KSG66_00770	BS_rpmC	100.0	66	0	0	1	66	1	66	2.1e-27	120.2	---	YES
KSG66_00770	lin2773	82.5	63	11	0	1	63	1	63	1.3e-21	100.9	---	YES
KSG66_00770	BH0142	80.0	65	13	0	1	65	1	65	8.6e-21	98.2	---	YES
KSG66_00770	SA2039	78.8	66	14	0	1	66	1	66	3.2e-20	96.3	---	YES
KSG66_00770	FN1637	58.3	60	25	0	1	60	1	60	8.6e-13	71.6	---	YES
KSG66_00770	CAC3125	56.2	64	28	0	1	64	1	64	1.9e-12	70.5	---	YES
KSG66_00770	MT0736	58.6	58	24	0	5	62	9	66	5.6e-12	68.9	---	YES
KSG66_00770	Rv0709	58.6	58	24	0	5	62	9	66	5.6e-12	68.9	---	YES
KSG66_00770	AGc3543	54.7	64	29	0	1	64	1	64	1.6e-11	67.4	---	YES
KSG66_00770	ML1855	58.6	58	24	0	5	62	10	67	1.6e-11	67.4	---	YES
KSG66_00770	Cgl0504	58.3	60	25	0	3	62	7	66	3.6e-11	66.2	---	YES
KSG66_00770	msr0303	57.1	63	27	0	1	63	1	63	3.6e-11	66.2	---	YES
KSG66_00770	SMc01301	51.6	64	31	0	1	64	1	64	1.8e-10	63.9	---	YES
KSG66_00770	CC1256	54.0	63	29	0	1	63	1	63	5.2e-10	62.4	---	YES
KSG66_00770	BMEI0765	50.0	60	30	0	1	60	1	60	2.0e-09	60.5	---	YES
KSG66_00770	SP0217	58.2	55	23	0	5	59	12	66	2.0e-09	60.5	---	YES
KSG66_00770	SPy0059	58.2	55	23	0	5	59	12	66	7.5e-09	58.5	---	YES
KSG66_00770	L0423	54.2	59	22	1	1	59	13	66	4.9e-08	55.8	---	YES
KSG66_00770	TM1492	42.4	66	38	0	1	66	1	66	1.2e-06	51.2	---	YES
KSG66_00770	YPO0218	41.7	60	35	0	1	60	1	60	1.6e-06	50.8	---	YES
KSG66_00775	BS_rpsQ	96.6	87	3	0	1	87	1	87	2.4e-39	160.2	---	YES
KSG66_00775	BH0143	87.1	85	11	0	3	87	2	86	1.8e-34	144.1	---	YES
KSG66_00775	lin2772	85.1	87	13	0	1	87	1	87	3.1e-34	143.3	---	YES
KSG66_00775	SA2038	81.6	87	16	0	1	87	1	87	1.2e-33	141.4	---	YES
KSG66_00775	L0394	81.2	85	16	0	3	87	2	86	3.7e-32	136.3	---	YES
KSG66_00775	SP0218	83.5	85	14	0	3	87	2	86	4.9e-32	136.0	---	YES
KSG66_00775	SPy0060	82.4	85	15	0	3	87	2	86	8.3e-32	135.2	---	YES
KSG66_00775	CAC3124	65.9	82	28	0	3	84	2	83	4.6e-22	102.8	---	YES
KSG66_00775	FN1636	64.2	81	29	0	4	84	2	82	1.9e-20	97.4	---	YES
KSG66_00775	MYPU_5780	60.7	84	33	0	1	84	1	84	2.5e-20	97.1	---	YES
KSG66_00775	PA4254	64.9	74	26	0	12	85	13	86	1.6e-19	94.4	---	YES
KSG66_00775	ML1854	60.5	81	32	0	4	84	46	126	8.1e-19	92.0	---	YES
KSG66_00775	UU240	57.3	82	35	0	3	84	2	83	8.1e-19	92.0	---	YES
KSG66_00775	MT0737	59.3	81	33	0	4	84	54	134	1.8e-18	90.9	---	YES
KSG66_00775	NMA0120	57.1	84	36	0	1	84	1	84	1.8e-18	90.9	---	YES
KSG66_00775	NMB0151	57.1	84	36	0	1	84	1	84	1.8e-18	90.9	---	YES
KSG66_00775	Rv0710	59.3	81	33	0	4	84	55	135	1.8e-18	90.9	---	YES
KSG66_00775	ECs4176	57.0	79	34	0	8	86	6	84	4.0e-18	89.7	---	YES
KSG66_00775	STM3431	57.0	79	34	0	8	86	6	84	4.0e-18	89.7	---	YES
KSG66_00775	ZrpsQ	57.0	79	34	0	8	86	6	84	4.0e-18	89.7	---	YES
KSG66_00780	BS_rplN	98.4	122	2	0	1	122	1	122	1.4e-61	234.6	---	YES
KSG66_00780	lin2771	94.3	122	7	0	1	122	1	122	7.8e-60	228.8	---	YES
KSG66_00780	SA2037	92.6	122	9	0	1	122	1	122	3.3e-58	223.4	---	YES
KSG66_00780	BH0144	87.7	122	15	0	1	122	1	122	2.6e-55	213.8	---	YES
KSG66_00780	SP0219	86.9	122	16	0	1	122	1	122	1.4e-53	208.0	---	YES
KSG66_00780	SPy0061	86.1	122	17	0	1	122	1	122	1.4e-53	208.0	---	YES
KSG66_00780	L0410	79.5	122	25	0	1	122	1	122	1.2e-49	194.9	---	YES
KSG66_00780	Cgl0508	78.7	122	26	0	1	122	1	122	1.5e-47	188.0	---	YES
KSG66_00780	CAC3123	72.1	122	34	0	1	122	1	122	1.4e-45	181.4	---	YES
KSG66_00780	MT0741	72.1	122	34	0	1	122	1	122	7.8e-44	175.6	---	YES
KSG66_00780	Rv0714	72.1	122	34	0	1	122	1	122	7.8e-44	175.6	---	YES
KSG66_00780	MYPU_5770	65.6	122	42	0	1	122	10	131	2.1e-41	167.5	---	YES
KSG66_00780	BU514	65.6	122	42	0	1	122	1	122	3.4e-39	160.2	---	YES
KSG66_00780	UU241	62.3	122	46	0	1	122	1	122	4.4e-39	159.8	---	YES
KSG66_00780	ML1849	69.9	113	34	0	10	122	1	113	5.8e-39	159.5	---	YES
KSG66_00780	TM1490	65.3	121	42	0	1	121	1	121	9.9e-39	158.7	---	YES
KSG66_00780	FN1635	63.1	122	45	0	1	122	1	122	1.7e-38	157.9	---	YES
KSG66_00780	YPO0220	65.0	123	42	1	1	122	1	123	2.9e-38	157.1	---	YES
KSG66_00780	STM3430	64.2	123	43	1	1	122	1	123	3.7e-38	156.8	---	YES
KSG66_00780	HI0788	65.9	123	41	1	1	122	1	123	4.9e-38	156.4	---	YES
KSG66_00785	BS_rplX	100.0	103	0	0	1	103	1	103	5.9e-53	205.7	---	YES
KSG66_00785	BH0145	83.5	103	17	0	1	103	1	103	1.3e-44	177.9	---	YES
KSG66_00785	lin2770	78.6	103	22	0	1	103	1	103	1.4e-41	167.9	---	YES
KSG66_00785	SA2036	71.7	99	28	0	1	99	1	99	6.6e-36	149.1	---	YES
KSG66_00785	CC1259	62.0	100	37	1	3	102	5	103	1.9e-30	131.0	---	YES
KSG66_00785	SPy0062	64.7	102	35	1	1	102	1	101	2.4e-30	130.6	---	YES
KSG66_00785	SP0220	64.7	102	35	1	1	102	1	101	4.6e-29	126.3	---	YES
KSG66_00785	RP648	55.8	104	44	2	1	103	4	106	1.1e-27	121.7	---	YES
KSG66_00785	BMEI0768	55.0	100	44	1	3	102	4	102	5.6e-27	119.4	---	YES
KSG66_00785	RC0995	56.7	104	43	2	1	103	4	106	5.6e-27	119.4	---	YES
KSG66_00785	SMc01298	55.0	100	44	1	3	102	4	102	2.1e-26	117.5	---	YES
KSG66_00785	AGc3538	55.0	100	43	2	3	102	4	101	1.4e-25	114.8	---	YES
KSG66_00785	L0420	58.8	102	41	1	1	102	1	101	1.8e-25	114.4	---	YES
KSG66_00785	TM1489	54.8	104	46	1	1	103	1	104	2.4e-25	114.0	---	YES
KSG66_00785	DR0322	51.0	102	50	0	1	102	14	115	2.0e-24	110.9	---	YES
KSG66_00785	mlr0306	53.5	101	45	2	3	102	4	103	2.0e-24	110.9	---	YES
KSG66_00785	Cgl0509	58.3	103	38	3	1	99	1	102	3.4e-24	110.2	---	YES
KSG66_00785	MT0741.1	55.8	104	40	3	1	99	1	103	4.9e-23	106.3	---	YES
KSG66_00785	Rv0715	55.8	104	40	3	1	99	1	103	4.9e-23	106.3	---	YES
KSG66_00785	sll1807	51.5	103	49	1	1	102	13	115	5.4e-22	102.8	---	YES
KSG66_00790	BS_rplE	98.3	179	3	0	1	179	1	179	3.7e-95	346.7	---	YES
KSG66_00790	BH0146	85.5	179	26	0	1	179	1	179	1.7e-84	311.2	---	YES
KSG66_00790	lin2769	82.7	179	31	0	1	179	1	179	1.6e-82	304.7	---	YES
KSG66_00790	SA2035	82.1	179	32	0	1	179	1	179	4.0e-81	300.1	---	YES
KSG66_00790	L0403	75.3	178	44	0	2	179	3	180	3.3e-75	280.4	---	YES
KSG66_00790	SPy0063	75.8	178	43	0	2	179	3	180	8.1e-74	275.8	---	YES
KSG66_00790	SP0221	74.2	178	46	0	2	179	3	180	5.3e-73	273.1	---	YES
KSG66_00790	CAC3121	68.0	175	56	0	3	177	4	178	3.0e-68	257.3	---	YES
KSG66_00790	DR0323	65.4	179	62	0	1	179	1	179	9.0e-65	245.7	---	YES
KSG66_00790	STM3428	60.3	179	71	0	1	179	1	179	2.9e-63	240.7	---	YES
KSG66_00790	aq_1652	64.2	176	63	0	3	178	11	186	4.9e-63	240.0	---	YES
KSG66_00790	ECs4173	59.8	179	72	0	1	179	1	179	8.4e-63	239.2	---	YES
KSG66_00790	ZrplE	59.8	179	72	0	1	179	1	179	8.4e-63	239.2	---	YES
KSG66_00790	rplE	59.8	179	72	0	1	179	1	179	8.4e-63	239.2	---	YES
KSG66_00790	all4203	63.1	176	65	0	3	178	5	180	1.9e-62	238.0	---	YES
KSG66_00790	VC2584	59.2	179	73	0	1	179	1	179	1.6e-61	235.0	---	YES
KSG66_00790	YPO0222	58.7	179	74	0	1	179	1	179	1.6e-61	235.0	---	YES
KSG66_00790	sll1808	61.9	176	67	0	3	178	24	199	2.1e-61	234.6	---	YES
KSG66_00790	PM1403	59.2	179	73	0	1	179	1	179	3.5e-61	233.8	---	YES
KSG66_00790	HI0790	58.7	179	74	0	1	179	1	179	1.8e-60	231.5	---	YES
KSG66_00795	BS_rpsN	100.0	61	0	0	1	61	1	61	1.1e-30	131.0	---	YES
KSG66_00795	lin2768	93.4	61	4	0	1	61	1	61	1.8e-28	123.6	---	YES
KSG66_00795	BH0147	91.8	61	5	0	1	61	1	61	3.9e-28	122.5	---	YES
KSG66_00795	SAS079	83.6	61	10	0	1	61	1	61	1.8e-25	113.6	---	YES
KSG66_00795	L0391	82.0	61	11	0	1	61	1	61	1.2e-24	110.9	---	YES
KSG66_00795	SPy0064	80.3	61	12	0	1	61	1	61	1.3e-23	107.5	---	YES
KSG66_00795	UU244	72.1	61	17	0	1	61	1	61	2.1e-21	100.1	---	YES
KSG66_00795	CAC3120	62.3	61	23	0	1	61	1	61	1.5e-19	94.0	---	YES
KSG66_00795	jhp1226	68.9	61	19	0	1	61	1	61	1.5e-19	94.0	---	YES
KSG66_00795	Cj1694c	67.2	61	20	0	1	61	1	61	3.3e-19	92.8	---	YES
KSG66_00795	MYPU_5740	63.9	61	22	0	1	61	1	61	3.3e-19	92.8	---	YES
KSG66_00795	HP1306	67.2	61	20	0	1	61	1	61	4.3e-19	92.4	---	YES
KSG66_00795	MPN178	67.2	61	20	0	1	61	1	61	7.4e-19	91.7	---	YES
KSG66_00795	ML1846	60.7	61	24	0	1	61	1	61	4.8e-18	89.0	---	YES
KSG66_00795	MG164	65.6	61	21	0	1	61	1	61	8.2e-18	88.2	---	YES
KSG66_00795	MT0742.1	57.4	61	26	0	1	61	1	61	6.9e-17	85.1	---	YES
KSG66_00795	Rv0717	57.4	61	26	0	1	61	1	61	6.9e-17	85.1	---	YES
KSG66_00795	TP0202	55.7	61	27	0	1	61	1	61	5.0e-15	79.0	---	YES
KSG66_00795	BB0491	55.7	61	27	0	1	61	14	74	1.1e-14	77.8	---	YES
KSG66_00795	aq_1651a	51.6	62	29	1	1	61	1	62	3.0e-12	69.7	---	YES
KSG66_00800	BS_rpsH	97.7	132	3	0	1	132	1	132	2.1e-66	250.8	---	YES
KSG66_00800	lin2767	84.8	132	20	0	1	132	1	132	2.4e-59	227.3	---	YES
KSG66_00800	BH0148	82.6	132	23	0	1	132	1	132	3.2e-59	226.9	---	YES
KSG66_00800	SA2034	77.3	132	30	0	1	132	1	132	2.3e-57	220.7	---	YES
KSG66_00800	SPy0065	77.3	132	30	0	1	132	1	132	1.8e-54	211.1	---	YES
KSG66_00800	SP0224	72.7	132	36	0	1	132	1	132	2.2e-52	204.1	---	YES
KSG66_00800	L0385	71.2	132	38	0	1	132	1	132	1.6e-50	198.0	---	YES
KSG66_00800	CAC3119	62.9	132	49	0	1	132	1	132	1.7e-44	177.9	---	YES
KSG66_00800	TM1486	62.9	132	46	1	4	132	3	134	3.0e-41	167.2	---	YES
KSG66_00800	FN1630	62.4	133	48	2	1	132	1	132	4.3e-40	163.3	---	YES
KSG66_00800	MT0743	60.9	133	50	2	1	132	1	132	1.8e-38	157.9	---	YES
KSG66_00800	Rv0718	60.9	133	50	2	1	132	1	132	1.8e-38	157.9	---	YES
KSG66_00800	Cgl0524	60.3	131	50	2	3	132	1	130	5.3e-38	156.4	---	YES
KSG66_00800	ML1845	59.4	133	52	2	1	132	1	132	1.5e-37	154.8	---	YES
KSG66_00800	all4202	56.4	133	57	1	1	132	1	133	1.7e-36	151.4	---	YES
KSG66_00800	MYPU_5730	54.2	131	59	1	2	132	3	132	2.3e-33	141.0	---	YES
KSG66_00800	DR2110	49.6	133	65	1	2	132	1	133	1.5e-32	138.3	---	YES
KSG66_00800	sll1809	50.4	133	65	1	1	132	1	133	2.5e-32	137.5	---	YES
KSG66_00800	RSc3005	54.2	131	59	1	1	131	1	130	3.7e-31	133.7	---	YES
KSG66_00800	YPO0223	51.1	131	62	2	1	131	1	129	5.3e-30	129.8	---	YES
KSG66_00805	BS_rplF	96.1	179	7	0	1	179	1	179	5.1e-92	336.3	---	YES
KSG66_00805	BH0149	78.8	179	37	1	1	179	1	178	1.3e-74	278.5	---	YES
KSG66_00805	lin2766	69.3	179	54	1	1	179	1	178	4.8e-66	250.0	---	YES
KSG66_00805	CAC3118	59.8	179	72	0	1	179	1	179	1.1e-57	222.2	---	YES
KSG66_00805	SA2033	64.8	179	62	1	1	179	1	178	1.1e-57	222.2	---	YES
KSG66_00805	L0404	59.2	179	72	1	1	179	1	178	1.5e-51	201.8	---	YES
KSG66_00805	SP0225	58.1	179	74	1	1	179	1	178	1.9e-51	201.4	---	YES
KSG66_00805	SPy0066	57.0	179	76	1	1	179	1	178	6.3e-50	196.4	---	YES
KSG66_00805	all4201	55.9	179	78	1	1	179	1	178	2.0e-48	191.4	---	YES
KSG66_00805	FN1629	53.9	178	81	1	1	178	1	177	8.5e-47	186.0	---	YES
KSG66_00805	sll1810	53.6	179	82	1	1	179	1	178	8.5e-47	186.0	---	YES
KSG66_00805	CC1263	54.0	176	80	1	1	176	1	175	4.6e-45	180.3	---	YES
KSG66_00805	MT0744	49.4	180	89	2	1	179	1	179	5.1e-44	176.8	---	YES
KSG66_00805	Rv0719	49.4	180	89	2	1	179	1	179	5.1e-44	176.8	---	YES
KSG66_00805	Cgl0525	50.3	179	88	1	1	179	1	178	1.5e-43	175.3	---	YES
KSG66_00805	DR2111	49.7	177	88	1	1	177	28	203	1.5e-43	175.3	---	YES
KSG66_00805	ML1844	48.9	180	90	2	1	179	1	179	4.3e-43	173.7	---	YES
KSG66_00805	YPO0224	52.8	176	82	1	1	176	1	175	1.7e-42	171.8	---	YES
KSG66_00805	TM1485	49.2	185	86	2	1	178	1	184	2.2e-42	171.4	---	YES
KSG66_00805	ECs4170	50.6	176	86	1	1	176	1	175	2.4e-41	167.9	---	YES
KSG66_00810	BS_rplR	94.2	120	7	0	1	120	1	120	2.5e-55	213.8	---	YES
KSG66_00810	lin2765	76.9	121	25	2	1	120	1	119	2.5e-42	170.6	---	YES
KSG66_00810	BH0150	72.5	120	33	0	1	120	1	120	9.4e-42	168.7	---	YES
KSG66_00810	SP0226	73.3	120	30	1	1	120	1	118	1.1e-39	161.8	---	YES
KSG66_00810	SPy0067	73.3	120	30	1	1	120	1	118	2.6e-39	160.6	---	YES
KSG66_00810	SA2032	67.5	120	38	1	1	120	1	119	8.2e-38	155.6	---	YES
KSG66_00810	CAC3117	63.5	115	42	0	6	120	3	117	1.4e-34	144.8	---	YES
KSG66_00810	L0414	67.8	121	32	2	1	120	1	115	1.9e-34	144.4	---	YES
KSG66_00810	TM1484	66.4	122	39	1	1	120	1	122	4.2e-34	143.3	---	YES
KSG66_00810	sll1811	65.5	119	39	1	4	120	2	120	7.2e-34	142.5	---	YES
KSG66_00810	FN1628	59.8	122	47	1	1	120	1	122	8.8e-32	135.6	---	YES
KSG66_00810	BMEI0773	66.1	112	35	2	12	120	9	120	2.8e-30	130.6	---	YES
KSG66_00810	all4200	56.3	119	50	1	4	120	2	120	3.7e-30	130.2	---	YES
KSG66_00810	CC1264	63.8	116	38	2	6	120	4	116	7.0e-29	125.9	---	YES
KSG66_00810	Cgl0526	55.2	116	52	0	5	120	19	134	7.7e-28	122.5	---	YES
KSG66_00810	SMc01293	59.5	111	42	2	13	120	10	120	1.3e-27	121.7	---	YES
KSG66_00810	mlr0313	58.0	112	44	2	12	120	8	119	1.3e-27	121.7	---	YES
KSG66_00810	AGc3531	58.5	118	46	2	6	120	3	120	3.8e-27	120.2	---	YES
KSG66_00810	MT0745	52.2	115	55	0	6	120	8	122	8.5e-27	119.0	---	YES
KSG66_00810	Rv0720	52.2	115	55	0	6	120	8	122	8.5e-27	119.0	---	YES
KSG66_00815	BS_rpsE	100.0	166	0	0	1	166	1	166	8.6e-86	315.5	---	YES
KSG66_00815	BH0151	88.0	166	20	0	1	166	1	166	3.3e-77	287.0	---	YES
KSG66_00815	lin2764	80.5	164	32	0	3	166	4	167	3.0e-70	263.8	---	YES
KSG66_00815	SA2031	75.6	164	40	0	1	164	1	164	9.2e-64	242.3	---	YES
KSG66_00815	L0382	76.5	162	38	0	2	163	5	166	1.6e-63	241.5	---	YES
KSG66_00815	CAC3116	71.3	164	47	0	3	166	2	165	3.5e-63	240.4	---	YES
KSG66_00815	SP0227	78.2	156	34	0	9	164	8	163	4.6e-63	240.0	---	YES
KSG66_00815	SPy0069	77.6	156	35	0	9	164	8	163	1.1e-61	235.3	---	YES
KSG66_00815	Cgl0527	61.2	152	59	0	13	164	46	197	1.9e-45	181.4	---	YES
KSG66_00815	TM1483	56.8	155	67	0	10	164	14	168	5.6e-45	179.9	---	YES
KSG66_00815	HP1302	65.5	139	48	0	10	148	14	152	7.3e-45	179.5	---	YES
KSG66_00815	jhp1222	65.5	139	48	0	10	148	14	152	7.3e-45	179.5	---	YES
KSG66_00815	aq_1645	56.3	158	69	0	8	165	25	182	9.6e-45	179.1	---	YES
KSG66_00815	ECs4168	54.8	166	75	0	1	166	1	166	2.1e-44	177.9	---	YES
KSG66_00815	STM3423	54.8	166	75	0	1	166	1	166	2.1e-44	177.9	---	YES
KSG66_00815	ZrpsE	54.8	166	75	0	1	166	1	166	2.1e-44	177.9	---	YES
KSG66_00815	rpsE	54.8	166	75	0	1	166	1	166	2.1e-44	177.9	---	YES
KSG66_00815	MT0746	57.7	163	69	0	2	164	33	195	4.8e-44	176.8	---	YES
KSG66_00815	Rv0721	57.7	163	69	0	2	164	33	195	4.8e-44	176.8	---	YES
KSG66_00815	YPO0226	54.2	166	76	0	1	166	1	166	1.1e-43	175.6	---	YES
KSG66_00820	BS_rpmD	100.0	59	0	0	1	59	1	59	1.8e-25	113.6	---	YES
KSG66_00820	BH0152	82.1	56	10	0	3	58	4	59	7.2e-19	91.7	---	YES
KSG66_00820	lin2763	77.6	58	13	0	1	58	1	58	6.7e-17	85.1	---	YES
KSG66_00820	SA2030	74.6	59	15	0	1	59	1	59	1.5e-16	84.0	---	YES
KSG66_00820	SP0228	62.1	58	22	0	1	58	1	58	2.5e-11	66.6	---	YES
KSG66_00820	SPy0071	58.6	58	24	0	1	58	1	58	2.5e-11	66.6	---	YES
KSG66_00820	CAC3115	59.6	57	23	0	1	57	1	57	3.2e-11	66.2	---	YES
KSG66_00820	MT0747	50.9	57	28	0	1	57	1	57	9.7e-08	54.7	---	YES
KSG66_00820	Rv0722	50.9	57	28	0	1	57	1	57	9.7e-08	54.7	---	YES
KSG66_00825	BS_rplO	97.3	146	4	0	1	146	1	146	3.3e-73	273.5	---	YES
KSG66_00825	BH0153	82.9	146	25	0	1	146	1	146	4.5e-62	236.5	---	YES
KSG66_00825	SA2029	76.0	146	35	0	1	146	1	146	6.7e-58	222.6	---	YES
KSG66_00825	lin2762	73.3	146	39	0	1	146	1	146	1.4e-52	204.9	---	YES
KSG66_00825	CAC3114	71.9	146	41	0	1	146	1	146	1.0e-50	198.7	---	YES
KSG66_00825	SP0229	61.6	146	56	0	1	146	1	146	2.8e-40	164.1	---	YES
KSG66_00825	SPy0072	58.9	146	60	0	1	146	1	146	1.3e-37	155.2	---	YES
KSG66_00825	TM1481	59.9	147	58	1	1	146	1	147	2.9e-37	154.1	---	YES
KSG66_00825	FN1625	57.4	148	60	3	1	146	1	147	2.1e-35	147.9	---	YES
KSG66_00825	aq_1642	55.3	150	60	4	1	146	2	148	1.5e-33	141.7	---	YES
KSG66_00825	L0411	53.8	145	66	1	1	144	1	145	4.8e-32	136.7	---	YES
KSG66_00825	RSc3000	49.3	142	71	1	1	142	1	141	2.5e-28	124.4	---	YES
KSG66_00825	sll1813	49.7	143	70	2	1	142	1	142	1.6e-27	121.7	---	YES
KSG66_00825	HI0797	47.2	144	75	1	1	144	1	143	1.0e-26	119.0	---	YES
KSG66_00825	YPO0228	47.2	144	75	1	1	144	1	143	2.3e-26	117.9	---	YES
KSG66_00825	PM1396	49.3	144	72	1	1	144	1	143	3.0e-26	117.5	---	YES
KSG66_00825	mlr0318	44.4	151	77	2	1	145	1	150	5.1e-26	116.7	---	YES
KSG66_00825	SMc01290	43.4	152	79	2	1	146	1	151	6.7e-26	116.3	---	YES
KSG66_00825	CC1267	49.3	150	69	2	2	145	3	151	3.3e-25	114.0	---	YES
KSG66_00825	BMEI0776	44.4	151	77	2	1	145	1	150	7.4e-25	112.8	---	YES
KSG66_00830	BS_secY	96.5	431	15	0	1	431	1	431	3.6e-229	793.1	---	YES
KSG66_00830	BH0154	70.1	432	125	4	1	430	1	430	6.5e-162	569.7	---	YES
KSG66_00830	lin2761	64.0	431	154	1	1	430	1	431	1.5e-150	531.9	---	YES
KSG66_00830	SA2028	59.7	429	170	3	1	428	1	427	1.2e-134	479.2	---	YES
KSG66_00830	SPy0073	49.0	431	212	3	3	429	4	430	9.3e-108	389.8	---	YES
KSG66_00830	L0333	46.8	436	222	4	2	431	3	434	2.4e-103	375.2	---	YES
KSG66_00830	SP0230	46.8	434	221	5	2	429	3	432	1.1e-95	349.7	---	YES
KSG66_00830	MT0756.1	42.3	452	228	9	1	430	1	441	3.4e-86	318.2	---	YES
KSG66_00830	Rv0732	42.3	452	228	9	1	430	1	441	3.4e-86	318.2	---	YES
KSG66_00830	ML1833	42.3	452	225	10	1	430	1	438	3.2e-84	311.6	---	YES
KSG66_00830	SMc01289	41.7	432	234	7	6	430	15	435	7.2e-84	310.5	---	YES
KSG66_00830	VC2576	41.0	429	235	7	11	430	16	435	2.7e-83	308.5	---	YES
KSG66_00830	PA4243	42.3	426	229	7	11	430	15	429	3.6e-83	308.1	---	YES
KSG66_00830	BMEI0777	41.0	432	237	8	6	430	15	435	4.6e-83	307.8	---	YES
KSG66_00830	DR2116	43.9	435	231	7	1	429	1	428	6.1e-83	307.4	---	YES
KSG66_00830	TM1480	41.5	439	232	9	1	430	1	423	2.3e-82	305.4	---	YES
KSG66_00830	HI0798	40.8	424	236	6	13	430	18	432	1.1e-81	303.1	---	YES
KSG66_00830	STM3420	41.8	428	232	7	11	430	16	434	1.5e-81	302.8	---	YES
KSG66_00830	YPO0229	41.8	428	232	7	11	430	16	434	1.5e-81	302.8	---	YES
KSG66_00830	ECs4165	41.8	428	232	7	11	430	16	434	1.9e-81	302.4	---	YES
KSG66_00835	BS_adk	95.4	217	10	0	1	217	1	217	3.1e-120	430.3	---	YES
KSG66_00835	BH0155	71.8	216	61	0	1	216	1	216	5.7e-90	329.7	---	YES
KSG66_00835	lin2760	71.2	212	61	0	1	212	1	212	1.7e-86	318.2	---	YES
KSG66_00835	SA2027	67.9	215	69	0	1	215	1	215	3.3e-85	313.9	---	YES
KSG66_00835	L140714	61.4	215	81	2	1	213	1	215	1.4e-72	271.9	---	YES
KSG66_00835	AF0676	57.5	212	90	0	1	212	1	212	2.3e-70	264.6	---	YES
KSG66_00835	MA1096	56.6	212	91	1	1	212	1	211	1.5e-69	261.9	---	YES
KSG66_00835	SPy0074	59.6	213	80	2	1	212	1	208	9.9e-66	249.2	---	YES
KSG66_00835	SP0231	57.9	216	85	2	1	215	1	211	3.7e-65	247.3	---	YES
KSG66_00835	CAC3112	52.1	213	102	0	1	213	1	213	2.4e-64	244.6	---	YES
KSG66_00835	FN1298	50.7	213	100	1	1	213	4	211	1.5e-58	225.3	---	YES
KSG66_00835	RSc2533	54.8	197	83	2	1	197	1	191	6.4e-57	219.9	---	YES
KSG66_00835	HI0349	47.7	218	105	2	1	213	1	214	2.7e-55	214.5	---	YES
KSG66_00835	NMA1032	50.9	218	98	2	1	213	1	214	6.0e-55	213.4	---	YES
KSG66_00835	NMB0823	50.9	218	98	2	1	213	1	214	7.8e-55	213.0	---	YES
KSG66_00835	VC0986	47.9	217	104	2	1	212	1	213	8.7e-54	209.5	---	YES
KSG66_00835	TM1479	47.2	216	113	1	3	217	5	220	5.6e-53	206.8	---	YES
KSG66_00835	STM0488	46.8	218	107	2	1	213	1	214	2.8e-52	204.5	---	YES
KSG66_00835	ECs0527	46.3	218	108	2	1	213	1	214	3.6e-52	204.1	---	YES
KSG66_00835	PM0284	46.1	217	108	2	1	212	1	213	3.6e-52	204.1	---	YES
KSG66_00840	BS_map	97.2	248	7	0	1	248	1	248	9.6e-142	501.9	---	YES
KSG66_00840	BH0156	81.4	247	46	0	1	247	1	247	3.0e-119	427.2	---	YES
KSG66_00840	lin1821	50.8	246	121	0	1	246	1	246	1.2e-70	265.8	---	YES
KSG66_00840	TM1478	51.6	248	119	1	1	247	1	248	4.9e-69	260.4	---	YES
KSG66_00840	all1019	50.0	246	117	3	5	246	27	270	1.4e-68	258.8	---	YES
KSG66_00840	sll0555	51.6	246	113	3	5	246	57	300	1.9e-68	258.5	---	YES
KSG66_00840	alr4150	50.0	246	122	1	2	246	6	251	2.3e-66	251.5	---	YES
KSG66_00840	XF0111	50.8	244	118	2	5	246	7	250	3.9e-66	250.8	---	YES
KSG66_00840	FN1297	48.2	253	126	2	1	248	1	253	8.6e-66	249.6	---	YES
KSG66_00840	BB0105	52.5	236	111	1	5	239	7	242	1.1e-65	249.2	---	YES
KSG66_00840	slr0786	45.8	251	130	2	2	246	22	272	1.2e-62	239.2	---	YES
KSG66_00840	slr0918	49.2	240	121	1	8	246	11	250	1.2e-62	239.2	---	YES
KSG66_00840	ECs0170	46.2	247	131	2	2	246	3	249	3.2e-60	231.1	---	YES
KSG66_00840	Zmap	46.2	247	131	2	2	246	3	249	3.2e-60	231.1	---	YES
KSG66_00840	map	46.2	247	131	2	2	246	3	249	3.2e-60	231.1	---	YES
KSG66_00840	YPO1043	46.2	247	131	2	2	246	3	249	1.2e-59	229.2	---	YES
KSG66_00840	CC2677	44.0	234	131	0	13	246	29	262	6.0e-59	226.9	---	YES
KSG66_00840	MT0758	46.1	245	125	2	9	246	20	264	3.0e-58	224.6	---	YES
KSG66_00840	Rv0734	46.1	245	125	2	9	246	20	264	3.0e-58	224.6	---	YES
KSG66_00840	BU230	45.9	246	131	2	3	246	4	249	6.6e-58	223.4	---	YES
KSG66_00845	BS_infA	100.0	72	0	0	1	72	1	72	1.0e-35	147.9	---	YES
KSG66_00845	BH0158	90.3	72	7	0	1	72	1	72	3.7e-33	139.4	---	YES
KSG66_00845	SA2026	86.1	72	10	0	1	72	1	72	1.2e-31	134.4	---	YES
KSG66_00845	lin2759	87.5	72	9	0	1	72	1	72	1.3e-30	131.0	---	YES
KSG66_00845	L0366	80.6	72	14	0	1	72	1	72	2.7e-28	123.2	---	YES
KSG66_00845	SP0232	79.2	72	15	0	1	72	1	72	7.9e-28	121.7	---	YES
KSG66_00845	CAC3109	76.4	72	17	0	1	72	1	72	1.0e-27	121.3	---	YES
KSG66_00845	FN1287	76.4	72	17	0	1	72	10	81	1.3e-27	120.9	---	YES
KSG66_00845	SPy0075	77.8	72	16	0	1	72	1	72	1.8e-27	120.6	---	YES
KSG66_00845	Cgl0545	77.8	72	16	0	1	72	1	72	2.3e-27	120.2	---	YES
KSG66_00845	ML1962	75.7	70	17	0	3	72	4	73	1.9e-26	117.1	---	YES
KSG66_00845	MT3568	75.7	70	17	0	3	72	4	73	1.9e-26	117.1	---	YES
KSG66_00845	Rv3462c	75.7	70	17	0	3	72	4	73	1.9e-26	117.1	---	YES
KSG66_00845	Cj1590	69.4	72	22	0	1	72	1	72	2.5e-26	116.7	---	YES
KSG66_00845	RSc2998	70.8	72	21	0	1	72	1	72	1.3e-25	114.4	---	YES
KSG66_00845	asl4195	68.1	72	23	0	1	72	1	72	6.2e-25	112.1	---	YES
KSG66_00845	VC1737	68.6	70	22	0	1	70	1	70	1.1e-24	111.3	---	YES
KSG66_00845	NMA0108	71.4	70	20	0	1	70	1	70	1.4e-24	110.9	---	YES
KSG66_00845	NMB0163	71.4	70	20	0	1	70	1	70	1.4e-24	110.9	---	YES
KSG66_00845	ECs0969	70.0	70	21	0	1	70	1	70	1.8e-24	110.5	---	YES
KSG66_00850	BS_rpmJ	100.0	37	0	0	1	37	1	37	5.1e-15	78.2	---	YES
KSG66_00850	CAC3108	97.3	37	1	0	1	37	1	37	1.1e-14	77.0	---	YES
KSG66_00850	lin2758	97.3	37	1	0	1	37	1	37	1.1e-14	77.0	---	YES
KSG66_00850	BH0159	97.3	37	1	0	1	37	1	37	2.5e-14	75.9	---	YES
KSG66_00850	SAS078	94.6	37	2	0	1	37	1	37	2.5e-14	75.9	---	YES
KSG66_00850	Cj1591	78.4	37	8	0	1	37	1	37	2.6e-11	65.9	---	YES
KSG66_00850	L153863	84.2	38	5	1	1	37	1	38	7.7e-11	64.3	---	YES
KSG66_00850	SP0233	84.2	38	5	1	1	37	1	38	7.7e-11	64.3	---	YES
KSG66_00850	SPy0076	84.2	38	5	1	1	37	1	38	7.7e-11	64.3	---	YES
KSG66_00850	asl4194	81.1	37	7	0	1	37	1	37	1.0e-10	63.9	---	YES
KSG66_00850	MT3567.1	73.0	37	10	0	1	37	1	37	1.7e-10	63.2	---	YES
KSG66_00850	Rv3461c	73.0	37	10	0	1	37	1	37	1.7e-10	63.2	---	YES
KSG66_00850	ML1961	70.3	37	11	0	1	37	1	37	2.5e-09	59.3	---	YES
KSG66_00850	jhp1217	67.6	37	12	0	1	37	1	37	3.2e-09	58.9	---	YES
KSG66_00850	BB0499	75.0	36	9	0	1	36	3	38	4.2e-09	58.5	---	YES
KSG66_00850	sml0006	73.7	38	9	1	1	37	1	38	4.2e-09	58.5	---	YES
KSG66_00850	aq_075	75.7	37	9	0	1	37	1	37	7.2e-09	57.8	---	YES
KSG66_00850	HP1297	64.9	37	13	0	1	37	1	37	1.2e-08	57.0	---	YES
KSG66_00850	DR2124	67.6	37	12	0	1	37	1	37	2.1e-08	56.2	---	YES
KSG66_00850	TP0209	67.6	37	12	0	1	37	1	37	4.7e-08	55.1	---	YES
KSG66_00855	BS_rpsM	97.5	121	3	0	1	121	1	121	1.5e-58	224.6	---	YES
KSG66_00855	BH0160	83.5	121	20	0	1	121	1	121	3.8e-51	199.9	---	YES
KSG66_00855	lin2757	81.8	121	22	0	1	121	1	121	8.5e-51	198.7	---	YES
KSG66_00855	SA2025	78.5	121	26	0	1	121	1	121	4.4e-47	186.4	---	YES
KSG66_00855	SP0234	73.6	121	32	0	1	121	1	121	4.2e-42	169.9	---	YES
KSG66_00855	SPy0077	71.9	121	34	0	1	121	1	121	2.1e-41	167.5	---	YES
KSG66_00855	L0390	71.1	121	35	0	1	121	1	121	2.7e-41	167.2	---	YES
KSG66_00855	UU255	67.2	128	34	1	1	120	1	128	2.3e-40	164.1	---	YES
KSG66_00855	CAC3107	66.4	122	40	1	1	121	1	122	5.2e-40	162.9	---	YES
KSG66_00855	FN1286	65.5	116	40	0	1	116	1	116	2.8e-38	157.1	---	YES
KSG66_00855	DR2125	64.8	122	42	1	1	121	1	122	1.1e-37	155.2	---	YES
KSG66_00855	ML1960	62.3	122	45	1	1	121	1	122	1.8e-37	154.5	---	YES
KSG66_00855	MPN189	63.3	120	44	0	1	120	1	120	3.1e-37	153.7	---	YES
KSG66_00855	MT3567	63.1	122	44	1	1	121	1	122	3.1e-37	153.7	---	YES
KSG66_00855	Rv3460c	63.1	122	44	1	1	121	1	122	3.1e-37	153.7	---	YES
KSG66_00855	MG175	63.3	120	44	0	1	120	1	120	9.1e-37	152.1	---	YES
KSG66_00855	Cgl0546	60.7	122	47	1	1	121	1	122	1.7e-35	147.9	---	YES
KSG66_00855	PM1393	59.5	116	47	0	1	116	1	116	6.6e-35	146.0	---	YES
KSG66_00855	PA4241	57.8	116	49	0	1	116	1	116	8.6e-35	145.6	---	YES
KSG66_00855	YPO0231	58.6	116	48	0	1	116	1	116	1.2e-33	141.7	---	YES
KSG66_00860	BS_rpsK	99.2	131	1	0	1	131	1	131	6.0e-66	249.2	---	YES
KSG66_00860	lin2756	91.4	128	11	0	4	131	2	129	1.1e-59	228.4	---	YES
KSG66_00860	SA2024	85.9	128	18	0	4	131	2	129	1.1e-56	218.4	---	YES
KSG66_00860	BH0161	82.0	128	23	0	4	131	2	129	1.6e-55	214.5	---	YES
KSG66_00860	SP0235	87.0	123	16	0	9	131	5	127	6.8e-54	209.1	---	YES
KSG66_00860	SPy0078	86.2	123	17	0	9	131	5	127	8.9e-54	208.8	---	YES
KSG66_00860	CAC3106	76.3	131	31	0	1	131	1	131	1.9e-51	201.1	---	YES
KSG66_00860	L0388	82.1	123	22	0	9	131	5	127	1.2e-50	198.4	---	YES
KSG66_00860	CC1271	73.6	121	32	0	11	131	9	129	2.1e-47	187.6	---	YES
KSG66_00860	AGc3519	72.7	121	33	0	11	131	9	129	2.6e-45	180.6	---	YES
KSG66_00860	BMEI0780	70.9	127	36	1	6	131	3	129	3.4e-45	180.3	---	YES
KSG66_00860	mlr0324	71.9	121	34	0	11	131	9	129	4.4e-45	179.9	---	YES
KSG66_00860	SMc01286	70.9	127	36	1	6	131	3	129	5.8e-45	179.5	---	YES
KSG66_00860	Cgl0547	67.7	130	42	0	2	131	5	134	8.4e-44	175.6	---	YES
KSG66_00860	MT3566	69.0	129	40	0	3	131	11	139	1.4e-43	174.9	---	YES
KSG66_00860	Rv3459c	69.0	129	40	0	3	131	11	139	1.4e-43	174.9	---	YES
KSG66_00860	ML1959	68.5	130	41	0	2	131	9	138	1.9e-43	174.5	---	YES
KSG66_00860	PA4240	65.3	121	42	0	11	131	9	129	6.0e-42	169.5	---	YES
KSG66_00860	sll1817	64.0	125	45	0	7	131	6	130	1.0e-41	168.7	---	YES
KSG66_00860	all4192	61.1	131	51	0	1	131	1	131	1.7e-41	167.9	---	YES
KSG66_00865	BS_rpoA	99.0	314	3	0	1	314	1	314	2.5e-171	600.5	---	YES
KSG66_00865	BH0162	84.1	314	50	0	1	314	1	314	8.7e-148	522.3	---	YES
KSG66_00865	lin2755	82.8	314	54	0	1	314	1	314	5.9e-144	509.6	---	YES
KSG66_00865	SA2023	76.1	314	75	0	1	314	1	314	1.4e-134	478.4	---	YES
KSG66_00865	CAC3104	64.0	314	113	0	1	314	1	314	7.7e-112	402.9	---	YES
KSG66_00865	SP0236	59.5	311	124	1	1	311	1	309	2.9e-103	374.4	---	YES
KSG66_00865	SPy0080	59.4	313	125	1	1	313	1	311	4.2e-102	370.5	---	YES
KSG66_00865	L0136	58.3	312	128	1	1	312	1	310	2.9e-95	347.8	---	YES
KSG66_00865	SMc01285	51.2	295	127	3	24	310	28	313	1.5e-75	282.3	---	YES
KSG66_00865	AGc3518	50.5	291	135	2	24	310	28	313	1.3e-74	279.3	---	YES
KSG66_00865	MT3564	48.2	311	159	1	1	311	1	309	2.2e-74	278.5	---	YES
KSG66_00865	Rv3457c	48.2	311	159	1	1	311	1	309	2.2e-74	278.5	---	YES
[truncated: 32,416 more rows]
