# Supplementary material for: Isolation, identification, and whole-genome sequencing of high-yield protease bacteria from Daqu of ZhangGong Laojiu
Source: PLoS One. 2022 Apr 26;17(4):e0264677. doi: 10.1371/journal.pone.0264677 (PMC9041807; doi:10.1371/journal.pone.0264677)
Supplement: S1 Raw data — (ZIP) [file pone.0264677.s002.zip › Raw data/GDD20120317-1_Bacillus_velezensis_Genome_result/4_Basic_Annot/COG/Bac.cog.class.annot.xls]

Code	Functional-Categories	gene-Number	color_code	genes
J	Translation, ribosomal structure and biogenesis	163	#FF0000	KSG66_00090,COG0172;KSG66_00125,COG0590;KSG66_00255,COG0143;KSG66_00275,COG0030;KSG66_00305,COG0251;KSG66_00325,COG1825;KSG66_00330,COG0193;KSG66_00360,COG1188;KSG66_00380,COG1098;KSG66_00380,COG1185;KSG66_00480,COG0042;KSG66_00485,COG1190;KSG66_00610,COG0008;KSG66_00620,COG0215;KSG66_00630,COG0566;KSG66_00645,COG0267;KSG66_00660,COG0080;KSG66_00665,COG0081;KSG66_00670,COG0244;KSG66_00675,COG0222…
A	RNA processing and modification	0	#FF9900
K	Transcription	274	#FFCB2F	KSG66_00250,COG2002;KSG66_00340,COG1197;KSG66_00345,COG2002;KSG66_00395,COG2208;KSG66_00405,COG0515;KSG66_00425,COG1521;KSG66_00475,COG1396;KSG66_00565,COG4463;KSG66_00640,COG1595;KSG66_00655,COG0250;KSG66_00685,COG0085;KSG66_00690,COG0086;KSG66_00865,COG0202;KSG66_01050,COG2207;KSG66_01080,COG0454;KSG66_01115,COG1595;KSG66_01120,COG5662;KSG66_01155,COG0745;KSG66_01220,COG2197;KSG66_01335,COG1476…
L	Replication, recombination and repair	116	#FF9999	KSG66_00005,COG0593;KSG66_00010,COG0592;KSG66_00020,COG1195;KSG66_00030,COG0187;KSG66_00035,COG0188;KSG66_00135,COG2812;KSG66_00145,COG0353;KSG66_00220,COG0470;KSG66_00220,COG2812;KSG66_00240,COG2827;KSG66_00260,COG0084;KSG66_00270,COG1658;KSG66_00340,COG1197;KSG66_00405,COG0515;KSG66_02235,COG0550;KSG66_02235,COG0551;KSG66_02445,COG0513;KSG66_03435,COG0210;KSG66_03440,COG0272;KSG66_03725,COG0513…
B	Chromatin structure and dynamics	2	#FFB38C	KSG66_13740,COG0123;KSG66_14035,COG1243
D	Cell cycle control, cell division, chromosome partitioning	34	#CC0033	KSG66_00375,COG2919;KSG66_00410,COG0037;KSG66_00925,COG0489;KSG66_04835,COG0239;KSG66_07200,COG1077;KSG66_07435,COG0772;KSG66_07585,COG4839;KSG66_07615,COG0772;KSG66_07635,COG0849;KSG66_07640,COG0206;KSG66_07705,COG3599;KSG66_07965,COG1196;KSG66_08060,COG0445;KSG66_08205,COG0455;KSG66_08205,COG2894;KSG66_08405,COG1674;KSG66_10325,COG3599;KSG66_12825,COG2894;KSG66_12830,COG0850;KSG66_12845,COG1077…
Y	Nuclear structure	0	#993366
V	Defense mechanisms	63	#996699	KSG66_01065,COG1680;KSG66_01145,COG1131;KSG66_01165,COG1136;KSG66_01170,COG0577;KSG66_01225,COG1131;KSG66_01230,COG0842;KSG66_01235,COG0842;KSG66_01975,COG1136;KSG66_01980,COG0577;KSG66_02395,COG1131;KSG66_02990,COG1680;KSG66_03185,COG1680;KSG66_03485,COG0841;KSG66_03505,COG1131;KSG66_03510,COG0842;KSG66_03985,COG1131;KSG66_04100,COG1132;KSG66_04105,COG1132;KSG66_04290,COG1132;KSG66_04570,COG1566…
T	Signal transduction mechanisms	170	#FF99CC	KSG66_00395,COG2208;KSG66_00405,COG0515;KSG66_01050,COG4753;KSG66_01155,COG0745;KSG66_01160,COG0642;KSG66_01160,COG5002;KSG66_01215,COG4585;KSG66_01220,COG2197;KSG66_01330,COG5585;KSG66_01405,COG0642;KSG66_01410,COG0784;KSG66_01410,COG0745;KSG66_01410,COG2197;KSG66_01410,COG3706;KSG66_01580,COG2310;KSG66_01585,COG2310;KSG66_01590,COG2310;KSG66_01740,COG2508;KSG66_01740,COG3835;KSG66_01950,COG0834…
M	Cell wall/membrane/envelope biogenesis	186	#33CC33	KSG66_00075,COG1686;KSG66_00310,COG2088;KSG66_00315,COG1207;KSG66_00920,COG0860;KSG66_01140,COG0449;KSG66_01190,COG1346;KSG66_01310,COG3409;KSG66_01465,COG3773;KSG66_01540,COG5632;KSG66_01820,COG0794;KSG66_02180,COG0768;KSG66_02255,COG1215;KSG66_02255,COG0463;KSG66_02435,COG1181;KSG66_02440,COG0770;KSG66_02470,COG2834;KSG66_02475,COG0787;KSG66_02710,COG1794;KSG66_02855,COG5577;KSG66_02860,COG5577…
N	Cell motility	59	#CCFFFF	KSG66_03690,COG0840;KSG66_03780,COG2201;KSG66_05210,COG0840;KSG66_05465,COG0840;KSG66_05705,COG4862;KSG66_06815,COG1360;KSG66_06820,COG1291;KSG66_06955,COG0840;KSG66_06990,COG0835;KSG66_08085,COG1815;KSG66_08090,COG1558;KSG66_08095,COG1677;KSG66_08100,COG1766;KSG66_08105,COG1536;KSG66_08110,COG1317;KSG66_08115,COG1157;KSG66_08120,COG2882;KSG66_08130,COG3144;KSG66_08135,COG1843;KSG66_08140,COG4786…
Z	Cytoskeleton	0	#00FFFF
W	Extracellular structures	0	#993399
U	Intracellular trafficking, secretion, and vesicular transport	47	#CCCC66	KSG66_00650,COG0690;KSG66_00830,COG0201;KSG66_01475,COG1826;KSG66_01480,COG0805;KSG66_03140,COG1826;KSG66_03145,COG0805;KSG66_05070,COG4473;KSG66_05280,COG0681;KSG66_07170,COG0681;KSG66_07720,COG0597;KSG66_07970,COG0552;KSG66_07985,COG0541;KSG66_08050,COG0758;KSG66_08095,COG1677;KSG66_08100,COG1766;KSG66_08110,COG1317;KSG66_08115,COG1157;KSG66_08120,COG2882;KSG66_08160,COG1886;KSG66_08175,COG1338…
O	Posttranslational modification, protein turnover, chaperones	103	#99CC00	KSG66_00420,COG0465;KSG66_00430,COG1281;KSG66_00435,COG0760;KSG66_00580,COG0542;KSG66_00585,COG1066;KSG66_01325,COG1397;KSG66_01450,COG0526;KSG66_01485,COG2039;KSG66_01745,COG0492;KSG66_02430,COG0526;KSG66_02690,COG0425;KSG66_02700,COG0425;KSG66_02760,COG0492;KSG66_03110,COG1214;KSG66_03120,COG0533;KSG66_03160,COG0234;KSG66_03165,COG0459;KSG66_03855,COG0071;KSG66_04120,COG0109;KSG66_04305,COG1225…
C	Energy production and conversion	185	#FFFF00	KSG66_01285,COG0584;KSG66_01340,COG0371;KSG66_01375,COG1301;KSG66_01435,COG0778;KSG66_01450,COG0526;KSG66_01575,COG2141;KSG66_01650,COG0039;KSG66_01730,COG1012;KSG66_01760,COG1251;KSG66_01765,COG0243;KSG66_01770,COG1251;KSG66_01940,COG2141;KSG66_02045,COG0778;KSG66_02070,COG1012;KSG66_02185,COG0667;KSG66_02385,COG1301;KSG66_02430,COG0526;KSG66_02750,COG0277;KSG66_02820,COG1757;KSG66_02915,COG0371…
G	Carbohydrate transport and metabolism	245	#99CCFF	KSG66_00095,COG1929;KSG66_00940,COG0726;KSG66_01000,COG0738;KSG66_01060,COG1472;KSG66_01070,COG1263;KSG66_01135,COG1109;KSG66_01290,COG2271;KSG66_01495,COG0477;KSG66_01555,COG0366;KSG66_01610,COG0477;KSG66_01655,COG0477;KSG66_01705,COG0477;KSG66_01800,COG2723;KSG66_01825,COG0269;KSG66_02035,COG0477;KSG66_02075,COG4975;KSG66_02095,COG1349;KSG66_02105,COG2213;KSG66_02110,COG4668;KSG66_02115,COG0246…
E	Amino acid transport and metabolism	336	#99CC33	KSG66_00200,COG1982;KSG66_00320,COG0462;KSG66_00440,COG0031;KSG66_00445,COG0147;KSG66_00450,COG0512;KSG66_00455,COG0115;KSG66_00575,COG3869;KSG66_00615,COG1045;KSG66_01005,COG0160;KSG66_01005,COG4992;KSG66_01015,COG1063;KSG66_01205,COG1113;KSG66_01265,COG0531;KSG66_01380,COG0115;KSG66_01385,COG0833;KSG66_01390,COG2040;KSG66_01390,COG0646;KSG66_01395,COG1115;KSG66_01400,COG2066;KSG66_01440,COG0346…
F	Nucleotide transport and metabolism	77	#0000FF	KSG66_00070,COG0516;KSG66_00105,COG1428;KSG66_00110,COG1428;KSG66_00125,COG0590;KSG66_00205,COG0125;KSG66_00300,COG0503;KSG66_00320,COG0462;KSG66_00415,COG0634;KSG66_00835,COG0563;KSG66_01345,COG0027;KSG66_01345,COG0026;KSG66_02955,COG1051;KSG66_03300,COG0519;KSG66_03300,COG0518;KSG66_03345,COG0041;KSG66_03350,COG0026;KSG66_03355,COG0015;KSG66_03360,COG0152;KSG66_03365,COG1828;KSG66_03370,COG0047…
H	Coenzyme transport and metabolism	126	#CCFFFF	KSG66_00080,COG0214;KSG66_00085,COG0311;KSG66_00445,COG0147;KSG66_00450,COG0512;KSG66_00455,COG0115;KSG66_00460,COG0294;KSG66_00465,COG1539;KSG66_00470,COG0801;KSG66_01380,COG0115;KSG66_01685,COG0171;KSG66_01750,COG0007;KSG66_01750,COG1587;KSG66_01860,COG2091;KSG66_01890,COG0163;KSG66_01895,COG0043;KSG66_02025,COG1120;KSG66_02275,COG0028;KSG66_02960,COG2226;KSG66_03100,COG0611;KSG66_03130,COG0315…
I	Lipid transport and metabolism	129	#00FF00	KSG66_00295,COG1947;KSG66_00600,COG1211;KSG66_00605,COG0245;KSG66_01350,COG1183;KSG66_01360,COG0688;KSG66_01550,COG1028;KSG66_02080,COG1028;KSG66_02120,COG0764;KSG66_02195,COG0318;KSG66_02200,COG1028;KSG66_02410,COG1960;KSG66_02465,COG0736;KSG66_02630,COG2030;KSG66_02655,COG3239;KSG66_02925,COG0304;KSG66_03240,COG1835;KSG66_03490,COG1597;KSG66_03695,COG1028;KSG66_03995,COG0671;KSG66_04010,COG2084…
P	Inorganic ion transport and metabolism	205	#663300	KSG66_00195,COG3853;KSG66_00875,COG1122;KSG66_00880,COG1122;KSG66_00885,COG0619;KSG66_01020,COG0659;KSG66_01030,COG2382;KSG66_01035,COG0609;KSG66_01040,COG0609;KSG66_01045,COG0614;KSG66_01045,COG4594;KSG66_01050,COG0614;KSG66_01430,COG0053;KSG66_01470,COG3540;KSG66_01495,COG0477;KSG66_01560,COG0803;KSG66_01565,COG1121;KSG66_01570,COG1108;KSG66_01595,COG0861;KSG66_01605,COG3853;KSG66_01610,COG0477…
Q	Secondary metabolites biosynthesis, transport and catabolism	119	#003366	KSG66_00120,COG1335;KSG66_00905,COG0500;KSG66_01300,COG2368;KSG66_01550,COG1028;KSG66_01715,COG3458;KSG66_01740,COG2508;KSG66_01840,COG1020;KSG66_01845,COG1020;KSG66_01850,COG3208;KSG66_01975,COG4181;KSG66_02080,COG1028;KSG66_02195,COG0318;KSG66_02200,COG1028;KSG66_02925,COG0304;KSG66_02960,COG0500;KSG66_03275,COG2132;KSG66_03640,COG2124;KSG66_03695,COG1028;KSG66_04070,COG3284;KSG66_04270,COG1028…
R	General function prediction only	445	#999999	KSG66_00115,COG3858;KSG66_00190,COG4915;KSG66_00235,COG4123;KSG66_00245,COG0313;KSG66_00350,COG2244;KSG66_00355,COG3956;KSG66_00355,COG1694;KSG66_00400,COG2304;KSG66_00405,COG0515;KSG66_00590,COG1623;KSG66_00595,COG4956;KSG66_00635,COG3688;KSG66_00720,COG0596;KSG66_00905,COG0500;KSG66_01015,COG1063;KSG66_01015,COG1064;KSG66_01025,COG0385;KSG66_01030,COG2819;KSG66_01075,COG2103;KSG66_01080,COG0454…
S	Function unknown	302	#333333	KSG66_00015,COG2501;KSG66_00140,COG0718;KSG66_00210,COG3870;KSG66_00215,COG1728;KSG66_00225,COG1774;KSG66_00230,COG4467;KSG66_00265,COG3583;KSG66_00265,COG3584;KSG66_00285,COG4466;KSG66_00570,COG3880;KSG66_00625,COG1939;KSG66_00910,COG2318;KSG66_01055,COG3876;KSG66_01085,COG1683;KSG66_01125,COG1624;KSG66_01130,COG4856;KSG66_01270,COG3863;KSG66_01330,COG5444;KSG66_01355,COG0586;KSG66_01445,COG2259…
