# Supplementary material for: Isolation, identification, and whole-genome sequencing of high-yield protease bacteria from Daqu of ZhangGong Laojiu
Source: PLoS One. 2022 Apr 26;17(4):e0264677. doi: 10.1371/journal.pone.0264677 (PMC9041807; doi:10.1371/journal.pone.0264677)
Supplement: S1 Raw data — (ZIP) [file pone.0264677.s002.zip › Raw data/GDD20120317-1_Bacillus_velezensis_Genome_result/4_Basic_Annot/GO/Bac.GO2gene.xls]

GO ID (level1)	GO Term (level1)	GO ID (level2)	GO Term (level2)	number_of_Bac (All)	Genes_of_Bac
GO:0008150	Biological Process	GO:0008152	metabolic process	1287	KSG66_00005,KSG66_00010,KSG66_00020,KSG66_00030,KSG66_00035,KSG66_00070,KSG66_00075,KSG66_00080,KSG66_00085,KSG66_00090,KSG66_00105,KSG66_00110,KSG66_00115,KSG66_00125,KSG66_00145,KSG66_00205,KSG66_00220,KSG66_00230,KSG66_00250,KSG66_00260,KSG66_00265,KSG66_00270,KSG66_00275,KSG66_00290,KSG66_00295,KSG66_00300,KSG66_00305,KSG66_00315,KSG66_00320,KSG66_00325,KSG66_00330,KSG66_00340,KSG66_00345,KSG…
GO:0008150	Biological Process	GO:0009987	cellular process	1189	KSG66_00005,KSG66_00010,KSG66_00020,KSG66_00030,KSG66_00035,KSG66_00070,KSG66_00075,KSG66_00080,KSG66_00085,KSG66_00090,KSG66_00105,KSG66_00110,KSG66_00125,KSG66_00145,KSG66_00205,KSG66_00220,KSG66_00230,KSG66_00250,KSG66_00260,KSG66_00270,KSG66_00275,KSG66_00290,KSG66_00295,KSG66_00300,KSG66_00305,KSG66_00310,KSG66_00315,KSG66_00320,KSG66_00340,KSG66_00345,KSG66_00375,KSG66_00395,KSG66_00410,KSG…
GO:0008150	Biological Process	GO:0044699	single-organism process	944	KSG66_00020,KSG66_00030,KSG66_00070,KSG66_00075,KSG66_00085,KSG66_00090,KSG66_00105,KSG66_00110,KSG66_00205,KSG66_00295,KSG66_00300,KSG66_00305,KSG66_00310,KSG66_00315,KSG66_00320,KSG66_00340,KSG66_00375,KSG66_00415,KSG66_00420,KSG66_00440,KSG66_00445,KSG66_00450,KSG66_00455,KSG66_00460,KSG66_00465,KSG66_00470,KSG66_00485,KSG66_00590,KSG66_00600,KSG66_00605,KSG66_00610,KSG66_00615,KSG66_00620,KSG…
GO:0008150	Biological Process	GO:0051179	localization	328	KSG66_00650,KSG66_00830,KSG66_00875,KSG66_00880,KSG66_01020,KSG66_01035,KSG66_01040,KSG66_01045,KSG66_01205,KSG66_01290,KSG66_01375,KSG66_01385,KSG66_01395,KSG66_01475,KSG66_01495,KSG66_01620,KSG66_01625,KSG66_01665,KSG66_01875,KSG66_01935,KSG66_01950,KSG66_01955,KSG66_01960,KSG66_01975,KSG66_02015,KSG66_02020,KSG66_02025,KSG66_02030,KSG66_02035,KSG66_02075,KSG66_02105,KSG66_02110,KSG66_02190,KSG…
GO:0008150	Biological Process	GO:0065007	biological regulation	325	KSG66_00005,KSG66_00075,KSG66_00250,KSG66_00300,KSG66_00315,KSG66_00340,KSG66_00345,KSG66_00475,KSG66_00565,KSG66_00580,KSG66_00590,KSG66_00640,KSG66_00655,KSG66_00665,KSG66_00925,KSG66_00935,KSG66_01040,KSG66_01045,KSG66_01115,KSG66_01120,KSG66_01200,KSG66_01410,KSG66_01420,KSG66_01500,KSG66_01860,KSG66_01985,KSG66_01990,KSG66_02055,KSG66_02060,KSG66_02095,KSG66_02180,KSG66_02190,KSG66_02230,KSG…
GO:0008150	Biological Process	GO:0050789	regulation of biological process	303	KSG66_00005,KSG66_00075,KSG66_00250,KSG66_00300,KSG66_00315,KSG66_00340,KSG66_00345,KSG66_00475,KSG66_00565,KSG66_00580,KSG66_00590,KSG66_00640,KSG66_00655,KSG66_00665,KSG66_00925,KSG66_00935,KSG66_01115,KSG66_01120,KSG66_01200,KSG66_01410,KSG66_01420,KSG66_01500,KSG66_01860,KSG66_01985,KSG66_01990,KSG66_02055,KSG66_02060,KSG66_02095,KSG66_02180,KSG66_02190,KSG66_02230,KSG66_02375,KSG66_02380,KSG…
GO:0008150	Biological Process	GO:0032502	developmental process	182	KSG66_00075,KSG66_00225,KSG66_00250,KSG66_00280,KSG66_00285,KSG66_00290,KSG66_00310,KSG66_00315,KSG66_00345,KSG66_00365,KSG66_00370,KSG66_00395,KSG66_00420,KSG66_00640,KSG66_00935,KSG66_01685,KSG66_01815,KSG66_01850,KSG66_01925,KSG66_01930,KSG66_01935,KSG66_02075,KSG66_02080,KSG66_02165,KSG66_02180,KSG66_02435,KSG66_02440,KSG66_02725,KSG66_02750,KSG66_02990,KSG66_03275,KSG66_03980,KSG66_04075,KSG…
GO:0008150	Biological Process	GO:0050896	response to stimulus	171	KSG66_00020,KSG66_00145,KSG66_00305,KSG66_00325,KSG66_00340,KSG66_00460,KSG66_00565,KSG66_00585,KSG66_00590,KSG66_00735,KSG66_00815,KSG66_01410,KSG66_01495,KSG66_01580,KSG66_01690,KSG66_01820,KSG66_01825,KSG66_01990,KSG66_02050,KSG66_02180,KSG66_02375,KSG66_02380,KSG66_02445,KSG66_02525,KSG66_02795,KSG66_02880,KSG66_03045,KSG66_03135,KSG66_03435,KSG66_03440,KSG66_03485,KSG66_03735,KSG66_03775,KSG…
GO:0008150	Biological Process	GO:0071840	cellular component organization or biogenesis	140	KSG66_00075,KSG66_00270,KSG66_00275,KSG66_00310,KSG66_00315,KSG66_00340,KSG66_00625,KSG66_00655,KSG66_00670,KSG66_00730,KSG66_00920,KSG66_01540,KSG66_02180,KSG66_02435,KSG66_02440,KSG66_02445,KSG66_02795,KSG66_02990,KSG66_03435,KSG66_03725,KSG66_03980,KSG66_04270,KSG66_04680,KSG66_04995,KSG66_06230,KSG66_06425,KSG66_06515,KSG66_06970,KSG66_07005,KSG66_07435,KSG66_07580,KSG66_07600,KSG66_07605,KSG…
GO:0008150	Biological Process	GO:0023052	signaling	40	KSG66_00590,KSG66_01410,KSG66_01990,KSG66_02375,KSG66_02880,KSG66_03775,KSG66_04000,KSG66_04005,KSG66_04705,KSG66_06750,KSG66_06805,KSG66_07210,KSG66_08210,KSG66_08960,KSG66_10790,KSG66_11460,KSG66_12315,KSG66_12795,KSG66_12930,KSG66_13285,KSG66_13290,KSG66_13375,KSG66_13960,KSG66_13985,KSG66_15440,KSG66_15445,KSG66_15595,KSG66_15825,KSG66_15830,KSG66_16405,KSG66_16480,KSG66_16595,KSG66_16600,KSG…
GO:0008150	Biological Process	GO:0051704	multi-organism process	37	KSG66_00580,KSG66_01690,KSG66_01810,KSG66_01815,KSG66_01860,KSG66_05065,KSG66_05070,KSG66_05230,KSG66_05595,KSG66_05620,KSG66_05630,KSG66_05640,KSG66_05655,KSG66_05660,KSG66_05665,KSG66_05675,KSG66_05705,KSG66_06230,KSG66_06285,KSG66_06290,KSG66_06425,KSG66_06435,KSG66_07505,KSG66_07880,KSG66_10115,KSG66_10730,KSG66_11460,KSG66_11480,KSG66_11700,KSG66_11710,KSG66_12690,KSG66_14140,KSG66_14685,KSG…
GO:0008150	Biological Process	GO:0040011	locomotion	20	KSG66_05210,KSG66_06815,KSG66_06820,KSG66_08085,KSG66_08090,KSG66_08095,KSG66_08100,KSG66_08105,KSG66_08115,KSG66_08120,KSG66_08140,KSG66_08150,KSG66_08155,KSG66_08160,KSG66_08220,KSG66_08225,KSG66_08960,KSG66_16670,KSG66_16675,KSG66_17180
GO:0008150	Biological Process	GO:0000003	reproduction	13	KSG66_00310,KSG66_04075,KSG66_04220,KSG66_05370,KSG66_06715,KSG66_07650,KSG66_08980,KSG66_08985,KSG66_09005,KSG66_09010,KSG66_10955,KSG66_12010,KSG66_13170
GO:0008150	Biological Process	GO:0048519	negative regulation of biological process	11	KSG66_04680,KSG66_05180,KSG66_05490,KSG66_05705,KSG66_07935,KSG66_08920,KSG66_10730,KSG66_11950,KSG66_12150,KSG66_12830,KSG66_13730
GO:0008150	Biological Process	GO:0048518	positive regulation of biological process	6	KSG66_01860,KSG66_10995,KSG66_11975,KSG66_13590,KSG66_16180,KSG66_16580
GO:0008150	Biological Process	GO:0001906	cell killing	2	KSG66_10115,KSG66_11480
GO:0008150	Biological Process	GO:0098754	detoxification	2	KSG66_04065,KSG66_07320
GO:0008150	Biological Process	GO:0032501	multicellular organismal process	1	KSG66_05180
GO:0003674	Molecular Function	GO:0003824	catalytic activity	1152	KSG66_00010,KSG66_00030,KSG66_00035,KSG66_00070,KSG66_00075,KSG66_00080,KSG66_00085,KSG66_00090,KSG66_00105,KSG66_00110,KSG66_00115,KSG66_00120,KSG66_00125,KSG66_00190,KSG66_00200,KSG66_00205,KSG66_00220,KSG66_00260,KSG66_00270,KSG66_00275,KSG66_00280,KSG66_00295,KSG66_00300,KSG66_00305,KSG66_00315,KSG66_00320,KSG66_00330,KSG66_00340,KSG66_00355,KSG66_00395,KSG66_00410,KSG66_00415,KSG66_00420,KSG…
GO:0003674	Molecular Function	GO:0005488	binding	888	KSG66_00005,KSG66_00020,KSG66_00030,KSG66_00035,KSG66_00070,KSG66_00090,KSG66_00105,KSG66_00110,KSG66_00125,KSG66_00140,KSG66_00145,KSG66_00200,KSG66_00205,KSG66_00260,KSG66_00270,KSG66_00275,KSG66_00290,KSG66_00295,KSG66_00300,KSG66_00315,KSG66_00320,KSG66_00325,KSG66_00340,KSG66_00395,KSG66_00410,KSG66_00415,KSG66_00420,KSG66_00425,KSG66_00430,KSG66_00460,KSG66_00470,KSG66_00475,KSG66_00485,KSG…
GO:0003674	Molecular Function	GO:0005215	transporter activity	133	KSG66_00650,KSG66_01020,KSG66_01205,KSG66_01290,KSG66_01375,KSG66_01385,KSG66_01395,KSG66_02075,KSG66_02105,KSG66_02190,KSG66_02265,KSG66_02320,KSG66_02385,KSG66_02425,KSG66_02755,KSG66_03040,KSG66_03060,KSG66_03140,KSG66_03320,KSG66_03460,KSG66_03680,KSG66_03790,KSG66_03835,KSG66_03870,KSG66_04020,KSG66_04090,KSG66_04105,KSG66_04290,KSG66_04460,KSG66_04615,KSG66_04780,KSG66_04885,KSG66_04890,KSG…
GO:0003674	Molecular Function	GO:0001071	nucleic acid binding transcription factor activity	92	KSG66_00640,KSG66_01115,KSG66_01200,KSG66_02055,KSG66_02060,KSG66_02095,KSG66_02230,KSG66_02520,KSG66_02850,KSG66_02885,KSG66_02970,KSG66_03010,KSG66_03135,KSG66_03250,KSG66_03625,KSG66_03880,KSG66_04160,KSG66_04310,KSG66_04565,KSG66_04680,KSG66_04710,KSG66_04795,KSG66_05035,KSG66_05410,KSG66_05975,KSG66_06110,KSG66_06130,KSG66_06280,KSG66_06580,KSG66_06675,KSG66_06705,KSG66_06810,KSG66_06920,KSG…
GO:0003674	Molecular Function	GO:0005198	structural molecule activity	59	KSG66_00325,KSG66_00645,KSG66_00660,KSG66_00665,KSG66_00670,KSG66_00675,KSG66_00695,KSG66_00700,KSG66_00705,KSG66_00725,KSG66_00730,KSG66_00735,KSG66_00740,KSG66_00745,KSG66_00750,KSG66_00755,KSG66_00760,KSG66_00765,KSG66_00770,KSG66_00775,KSG66_00780,KSG66_00785,KSG66_00790,KSG66_00795,KSG66_00800,KSG66_00805,KSG66_00810,KSG66_00815,KSG66_00820,KSG66_00825,KSG66_00850,KSG66_00855,KSG66_00860,KSG…
GO:0003674	Molecular Function	GO:0000988	transcription factor activity, protein binding	19	KSG66_00640,KSG66_01115,KSG66_02515,KSG66_02520,KSG66_03250,KSG66_04795,KSG66_06280,KSG66_06705,KSG66_07655,KSG66_07660,KSG66_07980,KSG66_08235,KSG66_10950,KSG66_10955,KSG66_11930,KSG66_12215,KSG66_12275,KSG66_16110,KSG66_18615
GO:0003674	Molecular Function	GO:0060089	molecular transducer activity	19	KSG66_01990,KSG66_02375,KSG66_02880,KSG66_03775,KSG66_05210,KSG66_06750,KSG66_06805,KSG66_06975,KSG66_06990,KSG66_07210,KSG66_10790,KSG66_12315,KSG66_13375,KSG66_14435,KSG66_14440,KSG66_14445,KSG66_15445,KSG66_15825,KSG66_18980
GO:0003674	Molecular Function	GO:0016209	antioxidant activity	9	KSG66_02365,KSG66_03045,KSG66_04305,KSG66_10165,KSG66_11845,KSG66_13530,KSG66_17790,KSG66_18315,KSG66_18835
GO:0003674	Molecular Function	GO:0004871	signal transducer activity	7	KSG66_08210,KSG66_13285,KSG66_13960,KSG66_14435,KSG66_14440,KSG66_14445,KSG66_19045
GO:0003674	Molecular Function	GO:0009055	electron carrier activity	6	KSG66_07455,KSG66_07465,KSG66_10520,KSG66_18050,KSG66_18055,KSG66_18060
GO:0005575	Cellular Component	GO:0016020	membrane	647	KSG66_00265,KSG66_00350,KSG66_00370,KSG66_00395,KSG66_00420,KSG66_00650,KSG66_00830,KSG66_00875,KSG66_00880,KSG66_00930,KSG66_00935,KSG66_01020,KSG66_01040,KSG66_01045,KSG66_01120,KSG66_01195,KSG66_01205,KSG66_01280,KSG66_01290,KSG66_01295,KSG66_01305,KSG66_01310,KSG66_01350,KSG66_01355,KSG66_01360,KSG66_01375,KSG66_01385,KSG66_01460,KSG66_01475,KSG66_01495,KSG66_01595,KSG66_01620,KSG66_01625,KSG…
GO:0005575	Cellular Component	GO:0044425	membrane part	528	KSG66_00370,KSG66_00395,KSG66_00420,KSG66_00650,KSG66_00830,KSG66_00935,KSG66_01020,KSG66_01040,KSG66_01120,KSG66_01195,KSG66_01205,KSG66_01290,KSG66_01305,KSG66_01310,KSG66_01350,KSG66_01355,KSG66_01375,KSG66_01385,KSG66_01460,KSG66_01475,KSG66_01495,KSG66_01595,KSG66_01620,KSG66_01665,KSG66_01790,KSG66_01815,KSG66_01875,KSG66_01925,KSG66_01935,KSG66_01955,KSG66_01990,KSG66_02015,KSG66_02020,KSG…
GO:0005575	Cellular Component	GO:0005623	cell	527	KSG66_00005,KSG66_00010,KSG66_00020,KSG66_00030,KSG66_00035,KSG66_00075,KSG66_00090,KSG66_00115,KSG66_00140,KSG66_00270,KSG66_00275,KSG66_00280,KSG66_00285,KSG66_00315,KSG66_00320,KSG66_00325,KSG66_00330,KSG66_00340,KSG66_00365,KSG66_00370,KSG66_00395,KSG66_00410,KSG66_00415,KSG66_00420,KSG66_00425,KSG66_00430,KSG66_00485,KSG66_00575,KSG66_00610,KSG66_00615,KSG66_00620,KSG66_00625,KSG66_00645,KSG…
GO:0005575	Cellular Component	GO:0044464	cell part	527	KSG66_00005,KSG66_00010,KSG66_00020,KSG66_00030,KSG66_00035,KSG66_00075,KSG66_00090,KSG66_00115,KSG66_00140,KSG66_00270,KSG66_00275,KSG66_00280,KSG66_00285,KSG66_00315,KSG66_00320,KSG66_00325,KSG66_00330,KSG66_00340,KSG66_00365,KSG66_00370,KSG66_00395,KSG66_00410,KSG66_00415,KSG66_00420,KSG66_00425,KSG66_00430,KSG66_00485,KSG66_00575,KSG66_00610,KSG66_00615,KSG66_00620,KSG66_00625,KSG66_00645,KSG…
GO:0005575	Cellular Component	GO:0032991	macromolecular complex	101	KSG66_00010,KSG66_00325,KSG66_00645,KSG66_00660,KSG66_00665,KSG66_00670,KSG66_00675,KSG66_00695,KSG66_00700,KSG66_00705,KSG66_00725,KSG66_00730,KSG66_00735,KSG66_00740,KSG66_00745,KSG66_00750,KSG66_00755,KSG66_00760,KSG66_00765,KSG66_00770,KSG66_00775,KSG66_00780,KSG66_00785,KSG66_00790,KSG66_00795,KSG66_00800,KSG66_00805,KSG66_00810,KSG66_00815,KSG66_00820,KSG66_00825,KSG66_00850,KSG66_00855,KSG…
GO:0005575	Cellular Component	GO:0043226	organelle	37	KSG66_00030,KSG66_00035,KSG66_00665,KSG66_00700,KSG66_00705,KSG66_00745,KSG66_00750,KSG66_00755,KSG66_00760,KSG66_00780,KSG66_00815,KSG66_00820,KSG66_00825,KSG66_03835,KSG66_07550,KSG66_07850,KSG66_08055,KSG66_08085,KSG66_08090,KSG66_08095,KSG66_08100,KSG66_08105,KSG66_08150,KSG66_08155,KSG66_08160,KSG66_08175,KSG66_08180,KSG66_08245,KSG66_09040,KSG66_10415,KSG66_13315,KSG66_13320,KSG66_13590,KSG…
GO:0005575	Cellular Component	GO:0044422	organelle part	32	KSG66_00665,KSG66_00700,KSG66_00705,KSG66_00745,KSG66_00750,KSG66_00755,KSG66_00760,KSG66_00780,KSG66_00815,KSG66_00820,KSG66_00825,KSG66_03835,KSG66_07550,KSG66_07850,KSG66_08085,KSG66_08090,KSG66_08095,KSG66_08100,KSG66_08105,KSG66_08150,KSG66_08155,KSG66_08160,KSG66_08175,KSG66_08180,KSG66_08245,KSG66_10415,KSG66_13315,KSG66_13320,KSG66_13615,KSG66_16645,KSG66_16670,KSG66_16675
GO:0005575	Cellular Component	GO:0009295	nucleoid	5	KSG66_00020,KSG66_00140,KSG66_02445,KSG66_10755,KSG66_11900
