# Supplementary material for: Isolation, identification, and whole-genome sequencing of high-yield protease bacteria from Daqu of ZhangGong Laojiu
Source: PLoS One. 2022 Apr 26;17(4):e0264677. doi: 10.1371/journal.pone.0264677 (PMC9041807; doi:10.1371/journal.pone.0264677)
Supplement: S1 Raw data — (ZIP) [file pone.0264677.s002.zip › Raw data/GDD20120317-1_Bacillus_velezensis_Genome_result/4_Basic_Annot/GO/Bac.gene2GO.xls]

KSG66_00005	GO:0032550
KSG66_00005	GO:0043565
KSG66_00005	GO:0051052
KSG66_00005	GO:0044424
KSG66_00010	GO:0006259
KSG66_00010	GO:0004527
KSG66_00010	GO:0042575
KSG66_00010	GO:0034061
KSG66_00020	GO:0032550
KSG66_00020	GO:0006281
KSG66_00020	GO:0009295
KSG66_00020	GO:0044424
KSG66_00020	GO:0043566
KSG66_00030	GO:0032550
KSG66_00030	GO:0044763
KSG66_00030	GO:0003676
KSG66_00030	GO:0046872
KSG66_00030	GO:0006260
KSG66_00030	GO:0043232
KSG66_00030	GO:0016853
KSG66_00030	GO:0008094
KSG66_00035	GO:0032550
KSG66_00035	GO:0003676
KSG66_00035	GO:0006260
KSG66_00035	GO:0043232
KSG66_00035	GO:0016853
KSG66_00035	GO:0008094
KSG66_00070	GO:0043169
KSG66_00070	GO:0009152
KSG66_00070	GO:0016616
KSG66_00075	GO:0004185
KSG66_00075	GO:0030312
KSG66_00075	GO:0022604
KSG66_00075	GO:0045229
KSG66_00075	GO:0019538
KSG66_00080	GO:0016843
KSG66_00080	GO:0009108
KSG66_00085	GO:0016843
KSG66_00085	GO:0016811
KSG66_00085	GO:0009108
KSG66_00085	GO:0006541
KSG66_00090	GO:0032550
KSG66_00090	GO:0009070
KSG66_00090	GO:0004812
KSG66_00090	GO:0006418
KSG66_00090	GO:0044424
KSG66_00105	GO:0032550
KSG66_00105	GO:0009124
KSG66_00105	GO:0009153
KSG66_00105	GO:0019136
KSG66_00110	GO:0019136
KSG66_00110	GO:0009124
KSG66_00110	GO:0009117
KSG66_00110	GO:0032550
KSG66_00115	GO:0004553
KSG66_00115	GO:0005618
KSG66_00115	GO:0044238
KSG66_00115	GO:0006026
KSG66_00120	GO:0003824
KSG66_00125	GO:0046914
KSG66_00125	GO:0006399
KSG66_00125	GO:0008251
KSG66_00140	GO:0044424
KSG66_00140	GO:0003676
KSG66_00140	GO:0009295
KSG66_00145	GO:0006259
KSG66_00145	GO:0043169
KSG66_00145	GO:0003676
KSG66_00145	GO:0033554
KSG66_00190	GO:0003824
KSG66_00200	GO:0043168
KSG66_00200	GO:0016830
KSG66_00205	GO:0032550
KSG66_00205	GO:0009197
KSG66_00205	GO:0016776
KSG66_00205	GO:0009117
KSG66_00205	GO:0009212
KSG66_00220	GO:0006259
KSG66_00220	GO:0004527
KSG66_00220	GO:0016772
KSG66_00225	GO:0048646
KSG66_00230	GO:0006259
KSG66_00250	GO:0048646
KSG66_00250	GO:0010468
KSG66_00250	GO:0050793
KSG66_00250	GO:0034645
KSG66_00260	GO:0090304
KSG66_00260	GO:0004520
KSG66_00260	GO:0043169
KSG66_00265	GO:0000270
KSG66_00265	GO:0016020
KSG66_00270	GO:0046872
KSG66_00270	GO:0016072
KSG66_00270	GO:0090501
KSG66_00270	GO:0003723
KSG66_00270	GO:0022613
KSG66_00270	GO:0016891
KSG66_00270	GO:0044424
KSG66_00275	GO:0003676
KSG66_00275	GO:0000154
KSG66_00275	GO:0008988
KSG66_00275	GO:0044424
KSG66_00280	GO:0043591
KSG66_00280	GO:0048646
KSG66_00280	GO:0003824
KSG66_00285	GO:0044424
KSG66_00285	GO:0048646
KSG66_00290	GO:0006259
KSG66_00290	GO:0048646
KSG66_00290	GO:0043566
KSG66_00295	GO:0006090
KSG66_00295	GO:0006796
KSG66_00295	GO:0016301
KSG66_00295	GO:0006721
KSG66_00295	GO:0032550
KSG66_00300	GO:0003676
KSG66_00300	GO:0006141
KSG66_00300	GO:0006355
KSG66_00300	GO:0003824
KSG66_00305	GO:0006549
KSG66_00305	GO:0006401
KSG66_00305	GO:0042221
KSG66_00305	GO:0008652
KSG66_00305	GO:0046361
KSG66_00305	GO:0003824
KSG66_00310	GO:0019954
KSG66_00310	GO:0048646
KSG66_00310	GO:0090529
KSG66_00315	GO:0022604
KSG66_00315	GO:0046872
KSG66_00315	GO:0000270
KSG66_00315	GO:0045229
KSG66_00315	GO:0070569
KSG66_00315	GO:0006047
KSG66_00315	GO:0008080
KSG66_00315	GO:0044424
KSG66_00315	GO:0008654
KSG66_00320	GO:0016778
KSG66_00320	GO:0032550
KSG66_00320	GO:0009124
KSG66_00320	GO:0046872
KSG66_00320	GO:0009117
KSG66_00320	GO:0046390
KSG66_00320	GO:0044424
KSG66_00325	GO:0050896
KSG66_00325	GO:0010467
KSG66_00325	GO:0030529
KSG66_00325	GO:0019843
KSG66_00325	GO:0005198
KSG66_00330	GO:0010467
KSG66_00330	GO:0044424
KSG66_00330	GO:0052689
KSG66_00340	GO:0017111
KSG66_00340	GO:0032550
KSG66_00340	GO:0010468
KSG66_00340	GO:0003677
KSG66_00340	GO:0044424
KSG66_00340	GO:0000715
KSG66_00345	GO:0048646
KSG66_00345	GO:0010468
KSG66_00345	GO:0034645
KSG66_00350	GO:0016020
KSG66_00355	GO:0008152
KSG66_00355	GO:0016741
KSG66_00365	GO:0048646
KSG66_00365	GO:0042763
KSG66_00370	GO:0048646
KSG66_00370	GO:0042763
KSG66_00370	GO:0031224
KSG66_00375	GO:0044763
KSG66_00395	GO:0031224
KSG66_00395	GO:0048646
KSG66_00395	GO:0005488
KSG66_00395	GO:0006796
KSG66_00395	GO:0016791
KSG66_00395	GO:0042763
KSG66_00410	GO:0016874
KSG66_00410	GO:0008033
KSG66_00410	GO:0032550
KSG66_00410	GO:0044424
KSG66_00415	GO:0043169
KSG66_00415	GO:1901137
KSG66_00415	GO:0006144
KSG66_00415	GO:0016763
KSG66_00415	GO:0009116
KSG66_00415	GO:0044711
KSG66_00415	GO:0043101
KSG66_00415	GO:0044424
KSG66_00420	GO:0009057
KSG66_00420	GO:0031224
KSG66_00420	GO:0044763
KSG66_00420	GO:0004175
KSG66_00420	GO:0019538
KSG66_00420	GO:0046914
KSG66_00420	GO:0044464
KSG66_00420	GO:0017111
KSG66_00420	GO:0044767
KSG66_00420	GO:0032550
KSG66_00425	GO:0043169
KSG66_00425	GO:0032550
KSG66_00425	GO:0009108
KSG66_00425	GO:0006796
KSG66_00425	GO:0016301
KSG66_00425	GO:0044424
KSG66_00430	GO:0044267
KSG66_00430	GO:0044424
KSG66_00430	GO:0005515
KSG66_00435	GO:0016859
KSG66_00440	GO:0006563
KSG66_00440	GO:0000097
KSG66_00440	GO:0003824
KSG66_00445	GO:0009396
KSG66_00445	GO:0016830
KSG66_00445	GO:0008483
KSG66_00450	GO:0008483
KSG66_00450	GO:0009396
KSG66_00450	GO:0009064
KSG66_00450	GO:0006568
KSG66_00450	GO:0016833
KSG66_00455	GO:0016833
KSG66_00455	GO:0009396
KSG66_00460	GO:0043169
KSG66_00460	GO:0009396
KSG66_00460	GO:0003824
KSG66_00460	GO:0009636
KSG66_00465	GO:0009396
KSG66_00465	GO:0003824
KSG66_00470	GO:0016778
KSG66_00470	GO:0032550
KSG66_00470	GO:0009396
KSG66_00470	GO:0006796
KSG66_00475	GO:0010468
KSG66_00475	GO:0003677
KSG66_00475	GO:0034645
KSG66_00485	GO:0032550
KSG66_00485	GO:0046872
KSG66_00485	GO:0004812
KSG66_00485	GO:0006418
KSG66_00485	GO:0044424
KSG66_00565	GO:0010468
KSG66_00565	GO:0050896
KSG66_00565	GO:0003676
KSG66_00565	GO:0034645
KSG66_00575	GO:0006796
KSG66_00575	GO:0016301
KSG66_00575	GO:0006464
KSG66_00575	GO:0032550
KSG66_00575	GO:0044424
KSG66_00580	GO:0032550
KSG66_00580	GO:0034645
KSG66_00580	GO:0009294
KSG66_00580	GO:0010468
KSG66_00585	GO:0006259
KSG66_00585	GO:0043169
KSG66_00585	GO:0003677
KSG66_00585	GO:0033554
KSG66_00585	GO:0042623
KSG66_00585	GO:0032550
KSG66_00590	GO:0006259
KSG66_00590	GO:0035556
KSG66_00590	GO:0003676
KSG66_00590	GO:0033554
KSG66_00590	GO:0032550
KSG66_00590	GO:0016772
KSG66_00595	GO:0090304
KSG66_00595	GO:0003824
KSG66_00595	GO:0043169
KSG66_00600	GO:0006090
KSG66_00600	GO:0070567
KSG66_00600	GO:0006721
KSG66_00605	GO:0016849
KSG66_00605	GO:0043169
KSG66_00605	GO:0006090
KSG66_00605	GO:0006721
KSG66_00610	GO:0043169
KSG66_00610	GO:0003723
KSG66_00610	GO:0032550
KSG66_00610	GO:0004812
KSG66_00610	GO:0006418
KSG66_00610	GO:0044424
KSG66_00615	GO:0006563
KSG66_00615	GO:0016412
KSG66_00615	GO:0000097
KSG66_00615	GO:0044424
KSG66_00620	GO:0032550
KSG66_00620	GO:0046914
KSG66_00620	GO:0004812
KSG66_00620	GO:0006418
KSG66_00620	GO:0044424
KSG66_00625	GO:0016072
KSG66_00625	GO:0090501
KSG66_00625	GO:0003723
KSG66_00625	GO:0010467
KSG66_00625	GO:0022613
KSG66_00625	GO:0016891
KSG66_00625	GO:0044424
KSG66_00630	GO:0008173
KSG66_00640	GO:0003676
KSG66_00640	GO:0034645
KSG66_00640	GO:0048646
KSG66_00640	GO:0010468
KSG66_00640	GO:0000996
KSG66_00640	GO:0001071
KSG66_00640	GO:0032774
KSG66_00645	GO:0010467
KSG66_00645	GO:0030529
KSG66_00645	GO:0005198
KSG66_00650	GO:0031224
KSG66_00650	GO:0008320
KSG66_00650	GO:0044464
KSG66_00650	GO:0006886
KSG66_00655	GO:0031555
KSG66_00660	GO:0010467
KSG66_00660	GO:0030529
KSG66_00660	GO:0019843
KSG66_00660	GO:0005198
KSG66_00665	GO:0003723
KSG66_00665	GO:0010608
KSG66_00665	GO:0005198
KSG66_00665	GO:0044391
KSG66_00670	GO:0010467
KSG66_00670	GO:0022613
KSG66_00670	GO:0030529
KSG66_00670	GO:0019843
KSG66_00670	GO:0005198
KSG66_00675	GO:0005488
KSG66_00675	GO:0010467
KSG66_00675	GO:0030529
KSG66_00675	GO:0005198
KSG66_00680	GO:0008152
KSG66_00680	GO:0003824
KSG66_00685	GO:0034062
KSG66_00685	GO:0003676
KSG66_00685	GO:0034645
KSG66_00685	GO:0001882
KSG66_00690	GO:0034062
KSG66_00690	GO:0003676
KSG66_00690	GO:0034645
KSG66_00695	GO:0010467
KSG66_00695	GO:0030529
KSG66_00695	GO:0005198
KSG66_00700	GO:0003723
KSG66_00700	GO:0010467
KSG66_00700	GO:0005198
KSG66_00700	GO:0044391
KSG66_00705	GO:0003723
KSG66_00705	GO:0010467
KSG66_00705	GO:0005198
KSG66_00705	GO:0044391
KSG66_00710	GO:0034645
KSG66_00710	GO:0010467
KSG66_00710	GO:0017111
KSG66_00710	GO:0008135
KSG66_00710	GO:0032550
KSG66_00710	GO:0044424
KSG66_00715	GO:0034645
KSG66_00715	GO:0010467
KSG66_00715	GO:0017111
KSG66_00715	GO:0008135
KSG66_00715	GO:0032550
KSG66_00715	GO:0044424
KSG66_00725	GO:0003723
KSG66_00725	GO:0010467
KSG66_00725	GO:0030529
KSG66_00725	GO:0005198
KSG66_00730	GO:0003723
KSG66_00730	GO:0006364
KSG66_00730	GO:0030529
KSG66_00730	GO:0010467
KSG66_00730	GO:0005198
KSG66_00735	GO:0003723
KSG66_00735	GO:0010467
KSG66_00735	GO:0030529
KSG66_00735	GO:0009636
KSG66_00735	GO:0005198
KSG66_00740	GO:0036094
KSG66_00740	GO:0003723
KSG66_00740	GO:0010467
KSG66_00740	GO:0030529
KSG66_00740	GO:0005198
KSG66_00745	GO:0003723
KSG66_00745	GO:0010467
KSG66_00745	GO:0003824
KSG66_00745	GO:0005198
KSG66_00745	GO:0044391
KSG66_00750	GO:0003723
KSG66_00750	GO:0010467
KSG66_00750	GO:0005198
KSG66_00750	GO:0044391
KSG66_00755	GO:0003723
KSG66_00755	GO:0010467
KSG66_00755	GO:0005198
KSG66_00755	GO:0044391
KSG66_00760	GO:0010467
KSG66_00760	GO:0044822
KSG66_00760	GO:0005198
KSG66_00760	GO:0044391
KSG66_00765	GO:0003723
KSG66_00765	GO:0010467
KSG66_00765	GO:0030529
KSG66_00765	GO:0005198
KSG66_00770	GO:0010467
KSG66_00770	GO:0030529
KSG66_00770	GO:0005198
KSG66_00775	GO:0003723
KSG66_00775	GO:0010467
KSG66_00775	GO:0030529
KSG66_00775	GO:0005198
KSG66_00780	GO:0003723
KSG66_00780	GO:0010467
KSG66_00780	GO:0005198
KSG66_00780	GO:0044391
KSG66_00785	GO:0003723
KSG66_00785	GO:0010467
KSG66_00785	GO:0030529
KSG66_00785	GO:0005198
KSG66_00790	GO:0003723
KSG66_00790	GO:0010467
KSG66_00790	GO:0030529
KSG66_00790	GO:0005198
KSG66_00795	GO:0046914
KSG66_00795	GO:0003723
KSG66_00795	GO:0010467
KSG66_00795	GO:0030529
KSG66_00795	GO:0005198
KSG66_00800	GO:0003723
KSG66_00800	GO:0010467
KSG66_00800	GO:0030529
KSG66_00800	GO:0005198
KSG66_00805	GO:0003723
KSG66_00805	GO:0010467
KSG66_00805	GO:0030529
KSG66_00805	GO:0005198
KSG66_00810	GO:0003723
KSG66_00810	GO:0010467
KSG66_00810	GO:0030529
KSG66_00810	GO:0005198
KSG66_00815	GO:0003723
KSG66_00815	GO:0010467
KSG66_00815	GO:0009636
KSG66_00815	GO:0005198
KSG66_00815	GO:0044391
KSG66_00820	GO:0010467
KSG66_00820	GO:0005198
KSG66_00820	GO:0044391
KSG66_00825	GO:0003723
KSG66_00825	GO:0010467
KSG66_00825	GO:0005198
KSG66_00825	GO:0044391
KSG66_00830	GO:0031224
KSG66_00830	GO:0044464
KSG66_00830	GO:0006886
KSG66_00835	GO:0006166
KSG66_00835	GO:0043169
KSG66_00835	GO:0032550
KSG66_00835	GO:0016776
KSG66_00835	GO:0009117
KSG66_00835	GO:0016301
KSG66_00835	GO:0044424
KSG66_00840	GO:0008237
KSG66_00840	GO:0006464
KSG66_00840	GO:0004177
KSG66_00840	GO:0043169
KSG66_00845	GO:0044424
KSG66_00845	GO:0006412
KSG66_00845	GO:0003824
KSG66_00845	GO:0008135
KSG66_00850	GO:0010467
KSG66_00850	GO:0030529
KSG66_00850	GO:0005198
KSG66_00855	GO:0006259
KSG66_00855	GO:0003723
KSG66_00855	GO:0010467
KSG66_00855	GO:0030529
KSG66_00855	GO:0005198
KSG66_00860	GO:0003723
KSG66_00860	GO:0010467
KSG66_00860	GO:0030529
KSG66_00860	GO:0005198
KSG66_00865	GO:0034062
KSG66_00865	GO:0003676
KSG66_00865	GO:0034645
KSG66_00865	GO:0005515
KSG66_00870	GO:0010467
KSG66_00870	GO:0030529
KSG66_00870	GO:0005198
KSG66_00875	GO:0051234
KSG66_00875	GO:0043234
KSG66_00875	GO:0017111
KSG66_00875	GO:0016020
KSG66_00875	GO:0032550
KSG66_00880	GO:0051234
KSG66_00880	GO:0043234
KSG66_00880	GO:0017111
KSG66_00880	GO:0016020
KSG66_00880	GO:0032550
KSG66_00890	GO:0016866
KSG66_00890	GO:0006399
KSG66_00890	GO:0003676
KSG66_00890	GO:0001522
KSG66_00895	GO:0010467
KSG66_00895	GO:0030529
KSG66_00895	GO:0005198
KSG66_00900	GO:0010467
KSG66_00900	GO:0030529
KSG66_00900	GO:0005198
KSG66_00920	GO:0000270
KSG66_00920	GO:0016811
KSG66_00920	GO:0045229
KSG66_00925	GO:0032550
KSG66_00925	GO:0006355
KSG66_00930	GO:0005618
KSG66_00930	GO:0016020
KSG66_00935	GO:0031224
KSG66_00935	GO:0042173
KSG66_00940	GO:0008152
KSG66_00940	GO:0016787
KSG66_01020	GO:0031224
KSG66_01020	GO:0044763
KSG66_01020	GO:0008272
KSG66_01020	GO:0015291
KSG66_01020	GO:0015103
KSG66_01035	GO:0000041
KSG66_01040	GO:0044765
KSG66_01040	GO:0031224
KSG66_01040	GO:0055076
KSG66_01045	GO:0016020
KSG66_01045	GO:0044765
KSG66_01045	GO:0055076
KSG66_01075	GO:0044238
KSG66_01075	GO:0005488
KSG66_01075	GO:0046348
KSG66_01075	GO:0016829
KSG66_01115	GO:0010468
KSG66_01115	GO:0001071
KSG66_01115	GO:0034645
KSG66_01115	GO:0032774
KSG66_01115	GO:0000996
KSG66_01120	GO:0031224
KSG66_01120	GO:0010468
KSG66_01120	GO:0043169
KSG66_01135	GO:0046872
KSG66_01135	GO:0016868
KSG66_01135	GO:0044238
KSG66_01140	GO:0009064
KSG66_01140	GO:0005488
KSG66_01140	GO:0070548
KSG66_01140	GO:0044711
KSG66_01140	GO:0044424
KSG66_01195	GO:0009987
KSG66_01195	GO:0031224
KSG66_01200	GO:0010468
KSG66_01200	GO:0001071
KSG66_01200	GO:0034645
KSG66_01200	GO:0044464
KSG66_01205	GO:0031224
KSG66_01205	GO:0044763
KSG66_01205	GO:0046942
KSG66_01205	GO:0046943
KSG66_01210	GO:0019120
KSG66_01220	GO:0034645
KSG66_01220	GO:0010467
KSG66_01225	GO:0017111
KSG66_01225	GO:0032550
KSG66_01280	GO:0016020
KSG66_01285	GO:0044238
KSG66_01285	GO:0043169
KSG66_01285	GO:0008081
KSG66_01290	GO:0031224
KSG66_01290	GO:0019400
KSG66_01290	GO:0015711
KSG66_01290	GO:0008514
KSG66_01295	GO:0016020
KSG66_01305	GO:0031224
KSG66_01310	GO:0044238
KSG66_01310	GO:0031224
KSG66_01345	GO:0032550
KSG66_01345	GO:0006188
KSG66_01345	GO:0046872
KSG66_01345	GO:0016742
KSG66_01350	GO:0031224
KSG66_01350	GO:0006644
KSG66_01350	GO:0016772
KSG66_01355	GO:0031224
KSG66_01360	GO:0046337
KSG66_01360	GO:0016830
KSG66_01360	GO:0016020
KSG66_01375	GO:0031224
KSG66_01375	GO:0005310
KSG66_01375	GO:0044763
KSG66_01375	GO:0046942
KSG66_01375	GO:0015291
KSG66_01385	GO:0031224
KSG66_01385	GO:0044763
KSG66_01385	GO:0046942
KSG66_01385	GO:0046943
KSG66_01390	GO:0016740
KSG66_01390	GO:0008152
KSG66_01395	GO:0005283
KSG66_01395	GO:0006812
KSG66_01400	GO:0009064
KSG66_01400	GO:0016811
KSG66_01410	GO:0035556
KSG66_01410	GO:0010468
KSG66_01410	GO:0003676
KSG66_01410	GO:0034645
KSG66_01410	GO:0044424
KSG66_01420	GO:0010468
KSG66_01420	GO:0034645
KSG66_01420	GO:0005515
KSG66_01460	GO:0031224
KSG66_01475	GO:0044425
KSG66_01475	GO:0015031
KSG66_01485	GO:0019538
KSG66_01485	GO:0044444
KSG66_01485	GO:0008242
KSG66_01495	GO:0051234
KSG66_01495	GO:0031224
KSG66_01495	GO:0044763
KSG66_01495	GO:0009636
KSG66_01500	GO:0010468
KSG66_01500	GO:0034645
KSG66_01505	GO:0003824
KSG66_01505	GO:0009066
KSG66_01510	GO:0006629
KSG66_01510	GO:0016298
KSG66_01515	GO:0003676
KSG66_01515	GO:0032550
KSG66_01540	GO:0045229
KSG66_01540	GO:0003824
KSG66_01545	GO:0006796
KSG66_01545	GO:0003824
KSG66_01550	GO:0016616
KSG66_01550	GO:0044710
KSG66_01555	GO:0044238
KSG66_01555	GO:0090599
KSG66_01555	GO:0044424
KSG66_01555	GO:0043167
KSG66_01580	GO:0010035
KSG66_01595	GO:0031224
KSG66_01620	GO:0046942
KSG66_01620	GO:0031224
KSG66_01625	GO:0046942
KSG66_01625	GO:0016020
KSG66_01650	GO:0004457
KSG66_01650	GO:0006090
KSG66_01650	GO:0005975
KSG66_01650	GO:0044424
KSG66_01665	GO:0046942
KSG66_01665	GO:0031224
KSG66_01685	GO:0032550
KSG66_01685	GO:0048646
KSG66_01685	GO:0016884
KSG66_01685	GO:0019359
KSG66_01685	GO:0016880
KSG66_01690	GO:0009617
KSG66_01710	GO:0032550
KSG66_01710	GO:0046872
KSG66_01710	GO:0008652
KSG66_01710	GO:0006796
KSG66_01710	GO:0016301
KSG66_01710	GO:0043650
KSG66_01710	GO:0044424
KSG66_01715	GO:0030243
KSG66_01715	GO:0046872
KSG66_01715	GO:0019213
KSG66_01715	GO:0052689
KSG66_01715	GO:0044424
KSG66_01725	GO:0006536
KSG66_01725	GO:0016645
KSG66_01730	GO:0016646
KSG66_01730	GO:0006536
KSG66_01730	GO:0016903
KSG66_01745	GO:0044710
KSG66_01745	GO:0016731
KSG66_01745	GO:0000166
KSG66_01750	GO:0018130
KSG66_01750	GO:0006778
KSG66_01750	GO:0016628
KSG66_01750	GO:0044710
KSG66_01750	GO:0016741
KSG66_01750	GO:0016836
KSG66_01755	GO:0046857
KSG66_01755	GO:0042126
KSG66_01755	GO:0051536
KSG66_01755	GO:0043169
KSG66_01760	GO:0046906
KSG66_01760	GO:0043169
KSG66_01760	GO:0042126
KSG66_01760	GO:0051536
KSG66_01760	GO:0003824
KSG66_01760	GO:0000166
KSG66_01780	GO:0032550
KSG66_01790	GO:0031224
KSG66_01800	GO:0016798
KSG66_01800	GO:0008152
KSG66_01810	GO:0009294
KSG66_01815	GO:0009294
KSG66_01815	GO:0031224
KSG66_01815	GO:0048646
KSG66_01815	GO:0016788
KSG66_01815	GO:0090304
KSG66_01820	GO:0042221
KSG66_01820	GO:0019649
KSG66_01820	GO:0003824
KSG66_01820	GO:0005488
KSG66_01825	GO:0019649
KSG66_01825	GO:0016831
KSG66_01825	GO:0019856
KSG66_01825	GO:0042221
KSG66_01825	GO:0016832
KSG66_01850	GO:0016787
KSG66_01850	GO:0048646
KSG66_01850	GO:0016999
KSG66_01860	GO:0046872
KSG66_01860	GO:0016999
KSG66_01860	GO:0043902
KSG66_01860	GO:0016780
KSG66_01860	GO:0006631
KSG66_01860	GO:0043170
KSG66_01875	GO:0046942
KSG66_01875	GO:0031224
KSG66_01900	GO:0006725
KSG66_01900	GO:0016831
KSG66_01925	GO:0031224
KSG66_01925	GO:0032502
KSG66_01930	GO:0032502
KSG66_01935	GO:0031224
KSG66_01935	GO:0032502
KSG66_01935	GO:0051234
KSG66_01940	GO:0016491
KSG66_01940	GO:0044710
KSG66_01950	GO:0016020
KSG66_01950	GO:0046942
KSG66_01955	GO:0046942
KSG66_01955	GO:0031224
KSG66_01960	GO:0046942
KSG66_01960	GO:0017111
KSG66_01960	GO:0016020
KSG66_01960	GO:0032550
KSG66_01975	GO:0017111
KSG66_01975	GO:0032550
KSG66_01975	GO:0051234
KSG66_01985	GO:0010468
KSG66_01985	GO:0003676
KSG66_01985	GO:0034645
KSG66_01985	GO:0044424
KSG66_01990	GO:0032550
KSG66_01990	GO:0006468
KSG66_01990	GO:0035556
KSG66_01990	GO:0031224
KSG66_01990	GO:0004672
KSG66_01990	GO:0060089
KSG66_01995	GO:0006796
KSG66_01995	GO:0003824
KSG66_02010	GO:0032550
KSG66_02010	GO:0016774
KSG66_02010	GO:0006566
KSG66_02010	GO:0031406
KSG66_02010	GO:0006796
KSG66_02010	GO:0009085
KSG66_02015	GO:0031224
KSG66_02015	GO:0051234
KSG66_02020	GO:0031224
KSG66_02020	GO:0051234
KSG66_02025	GO:0017111
KSG66_02025	GO:0032550
KSG66_02025	GO:0051234
KSG66_02030	GO:0051234
KSG66_02035	GO:0031224
KSG66_02035	GO:0051234
KSG66_02035	GO:0044763
KSG66_02050	GO:0044710
KSG66_02050	GO:0042221
KSG66_02050	GO:0006725
KSG66_02050	GO:0003824
KSG66_02055	GO:0010468
KSG66_02055	GO:0001071
KSG66_02055	GO:0034645
KSG66_02060	GO:0010468
KSG66_02060	GO:0001071
KSG66_02060	GO:0034645
KSG66_02060	GO:0016769
KSG66_02060	GO:0043168
KSG66_02065	GO:0043168
KSG66_02065	GO:0008483
KSG66_02065	GO:0009063
KSG66_02070	GO:0016620
KSG66_02070	GO:0009063
KSG66_02075	GO:0031224
KSG66_02075	GO:0015149
KSG66_02075	GO:0048646
KSG66_02075	GO:0008645
KSG66_02080	GO:0044710
KSG66_02080	GO:0048646
KSG66_02080	GO:0016616
KSG66_02080	GO:0005515
KSG66_02085	GO:0031224
KSG66_02095	GO:0010468
KSG66_02095	GO:0043169
KSG66_02095	GO:0001071
KSG66_02095	GO:0034645
KSG66_02095	GO:0044424
KSG66_02100	GO:0031224
KSG66_02105	GO:0031224
KSG66_02105	GO:0006796
KSG66_02105	GO:0008643
KSG66_02105	GO:0008982
KSG66_02110	GO:0016772
KSG66_02110	GO:0044424
KSG66_02110	GO:0006796
KSG66_02110	GO:0008643
KSG66_02115	GO:0048037
KSG66_02115	GO:0016616
KSG66_02115	GO:0006059
KSG66_02135	GO:0044238
KSG66_02165	GO:0016787
KSG66_02165	GO:0048646
KSG66_02165	GO:0005618
KSG66_02165	GO:0006629
KSG66_02170	GO:0031224
KSG66_02180	GO:0008144
KSG66_02180	GO:0009636
KSG66_02180	GO:0031224
KSG66_02180	GO:0022604
KSG66_02180	GO:0000270
KSG66_02180	GO:0045229
KSG66_02185	GO:0044710
KSG66_02185	GO:0003824
KSG66_02190	GO:0015144
KSG66_02190	GO:0016772
KSG66_02190	GO:0034645
KSG66_02190	GO:0010468
KSG66_02190	GO:0006796
KSG66_02190	GO:0008643
KSG66_02200	GO:0044710
KSG66_02200	GO:0003824
KSG66_02205	GO:0044238
KSG66_02205	GO:0046914
KSG66_02205	GO:0016861
KSG66_02210	GO:0016740
KSG66_02215	GO:0009108
KSG66_02215	GO:0032553
KSG66_02215	GO:0044710
KSG66_02215	GO:0003824
KSG66_02220	GO:0031224
KSG66_02225	GO:0031224
KSG66_02230	GO:0010468
KSG66_02230	GO:0003677
KSG66_02230	GO:0001071
KSG66_02230	GO:0034645
KSG66_02230	GO:0044464
KSG66_02235	GO:0006259
KSG66_02235	GO:0046872
KSG66_02235	GO:0003676
KSG66_02235	GO:0003916
KSG66_02240	GO:0016020
KSG66_02245	GO:0031224
KSG66_02250	GO:0031224
KSG66_02255	GO:0016740
KSG66_02255	GO:0031224
KSG66_02260	GO:0016020
KSG66_02265	GO:0031224
KSG66_02265	GO:0046942
KSG66_02265	GO:0046943
KSG66_02275	GO:0019842
KSG66_02275	GO:0043169
KSG66_02315	GO:0016020
KSG66_02320	GO:0015291
KSG66_02320	GO:0031224
KSG66_02320	GO:0006812
KSG66_02320	GO:0044763
KSG66_02320	GO:0043169
KSG66_02335	GO:0016020
KSG66_02340	GO:0016020
KSG66_02365	GO:0016209
KSG66_02365	GO:0043169
KSG66_02365	GO:0044710
KSG66_02365	GO:0003824
KSG66_02370	GO:0044765
KSG66_02370	GO:0042597
KSG66_02375	GO:0032550
KSG66_02375	GO:0006468
KSG66_02375	GO:0035556
KSG66_02375	GO:0031224
KSG66_02375	GO:0004672
KSG66_02375	GO:0060089
KSG66_02380	GO:0050896
KSG66_02380	GO:0003676
KSG66_02380	GO:0034645
KSG66_02380	GO:0010468
KSG66_02380	GO:0050794
KSG66_02380	GO:0044424
KSG66_02385	GO:0031224
KSG66_02385	GO:0005310
KSG66_02385	GO:0044763
KSG66_02385	GO:0046942
KSG66_02385	GO:0015291
KSG66_02390	GO:0031224
KSG66_02395	GO:0017111
KSG66_02395	GO:0032550
KSG66_02395	GO:0051234
KSG66_02405	GO:0031224
KSG66_02410	GO:0044710
KSG66_02410	GO:0016491
KSG66_02410	GO:0000166
KSG66_02425	GO:0015075
KSG66_02425	GO:0031224
KSG66_02425	GO:0006812
KSG66_02425	GO:0044763
KSG66_02430	GO:0044710
KSG66_02430	GO:0015036
KSG66_02430	GO:0019725
KSG66_02435	GO:0032550
KSG66_02435	GO:0022604
KSG66_02435	GO:0046914
KSG66_02435	GO:0000270
KSG66_02435	GO:0045229
KSG66_02435	GO:0016881
KSG66_02435	GO:0044424
KSG66_02440	GO:0032550
KSG66_02440	GO:0022604
KSG66_02440	GO:0000270
KSG66_02440	GO:0045229
KSG66_02440	GO:0016881
KSG66_02440	GO:0044424
KSG66_02445	GO:0032550
KSG66_02445	GO:0016070
KSG66_02445	GO:0009295
KSG66_02445	GO:0003676
KSG66_02445	GO:0022613
KSG66_02445	GO:0030529
KSG66_02445	GO:0016020
KSG66_02445	GO:0006950
KSG66_02445	GO:0003724
KSG66_02450	GO:0031224
KSG66_02455	GO:0031224
KSG66_02460	GO:0019538
KSG66_02460	GO:0016787
KSG66_02460	GO:0031224
KSG66_02465	GO:0046872
KSG66_02465	GO:0016780
KSG66_02465	GO:0006631
KSG66_02465	GO:0043170
KSG66_02465	GO:0044424
KSG66_02475	GO:0006522
KSG66_02475	GO:0016853
KSG66_02485	GO:0003676
KSG66_02485	GO:0090304
KSG66_02485	GO:0004518
KSG66_02500	GO:0006796
KSG66_02500	GO:0006464
KSG66_02500	GO:0004672
KSG66_02500	GO:0032550
KSG66_02505	GO:0016791
KSG66_02505	GO:0006796
KSG66_02505	GO:0006464
KSG66_02510	GO:0010468
KSG66_02510	GO:0005515
KSG66_02515	GO:0000989
KSG66_02515	GO:0032550
KSG66_02515	GO:0004672
KSG66_02515	GO:0006464
KSG66_02515	GO:0006355
KSG66_02515	GO:0006796
KSG66_02520	GO:0010468
KSG66_02520	GO:0001071
KSG66_02520	GO:0034645
KSG66_02520	GO:0032774
KSG66_02520	GO:0000996
KSG66_02525	GO:0016791
KSG66_02525	GO:0006950
KSG66_02525	GO:0006796
KSG66_02540	GO:0044424
KSG66_02540	GO:0046914
KSG66_02595	GO:0008152
KSG66_02600	GO:0008152
KSG66_02615	GO:0051234
KSG66_02620	GO:0034645
KSG66_02620	GO:0010467
KSG66_02620	GO:0044464
KSG66_02665	GO:0010468
KSG66_02665	GO:0003676
KSG66_02665	GO:0034645
KSG66_02665	GO:0044424
KSG66_02705	GO:0031224
KSG66_02710	GO:0008152
KSG66_02710	GO:0036361
KSG66_02725	GO:0048646
KSG66_02725	GO:0005618
KSG66_02725	GO:0003824
KSG66_02725	GO:0006629
KSG66_02740	GO:0031224
KSG66_02750	GO:0048646
KSG66_02750	GO:0005618
KSG66_02750	GO:0016616
KSG66_02750	GO:0044710
KSG66_02750	GO:0000166
KSG66_02755	GO:0031224
KSG66_02755	GO:0015075
KSG66_02755	GO:0044763
KSG66_02755	GO:0000041
KSG66_02760	GO:0044710
KSG66_02760	GO:0016020
KSG66_02760	GO:0003824
KSG66_02760	GO:0000041
KSG66_02770	GO:0032550
KSG66_02795	GO:0008649
KSG66_02795	GO:0031167
KSG66_02795	GO:0043169
KSG66_02795	GO:0051536
KSG66_02795	GO:0003723
KSG66_02795	GO:0009636
KSG66_02795	GO:0044424
KSG66_02800	GO:0031224
KSG66_02835	GO:0031224
KSG66_02835	GO:0051234
KSG66_02835	GO:0044763
KSG66_02840	GO:0010468
KSG66_02840	GO:0034645
KSG66_02845	GO:0031224
KSG66_02845	GO:0051234
KSG66_02850	GO:0010468
KSG66_02850	GO:0001071
KSG66_02850	GO:0034645
KSG66_02850	GO:0016769
KSG66_02850	GO:0043168
KSG66_02855	GO:0005618
KSG66_02870	GO:0005618
KSG66_02875	GO:0005618
KSG66_02880	GO:0032550
KSG66_02880	GO:0006468
KSG66_02880	GO:0035556
KSG66_02880	GO:0031224
KSG66_02880	GO:0004672
KSG66_02880	GO:0060089
KSG66_02880	GO:0005515
KSG66_02885	GO:0010468
KSG66_02885	GO:0003676
KSG66_02885	GO:0001071
KSG66_02885	GO:0034645
KSG66_02885	GO:0044424
KSG66_02890	GO:0031224
KSG66_02905	GO:0016740
KSG66_02920	GO:0051234
KSG66_02920	GO:0031224
KSG66_02920	GO:0044763
KSG66_02925	GO:0006631
KSG66_02925	GO:0016747
KSG66_02930	GO:0003677
KSG66_02940	GO:0006598
KSG66_02940	GO:0016407
KSG66_02945	GO:0010468
KSG66_02945	GO:0034645
KSG66_02970	GO:0010468
KSG66_02970	GO:0003677
KSG66_02970	GO:0001071
KSG66_02970	GO:0034645
KSG66_02990	GO:0009653
KSG66_02990	GO:0016043
KSG66_02990	GO:0048869
KSG66_03010	GO:0010468
KSG66_03010	GO:0001071
KSG66_03010	GO:0034645
KSG66_03010	GO:0044424
KSG66_03025	GO:0031224
KSG66_03025	GO:0051234
KSG66_03030	GO:0031224
KSG66_03030	GO:0051234
KSG66_03035	GO:0010468
KSG66_03035	GO:0003676
KSG66_03035	GO:0034645
KSG66_03040	GO:0031224
KSG66_03040	GO:0046942
KSG66_03040	GO:0015291
KSG66_03040	GO:0046943
KSG66_03045	GO:0016209
KSG66_03045	GO:0006950
KSG66_03045	GO:0044710
KSG66_03045	GO:0003824
KSG66_03060	GO:0051234
KSG66_03060	GO:0031224
KSG66_03060	GO:0044763
KSG66_03060	GO:0022857
KSG66_03100	GO:0032550
KSG66_03100	GO:0006772
KSG66_03100	GO:0009108
KSG66_03100	GO:0046872
KSG66_03100	GO:0006796
KSG66_03100	GO:0016301
KSG66_03110	GO:0016787
KSG66_03115	GO:0004596
KSG66_03115	GO:0006473
KSG66_03120	GO:0004175
KSG66_03120	GO:0019538
KSG66_03120	GO:0046914
KSG66_03120	GO:0006400
KSG66_03120	GO:0016746
KSG66_03120	GO:0044424
KSG66_03130	GO:0009108
KSG66_03135	GO:0050896
KSG66_03135	GO:0003676
KSG66_03135	GO:0006355
KSG66_03135	GO:0001071
KSG66_03135	GO:0044424
KSG66_03135	GO:0048037
KSG66_03140	GO:0043234
KSG66_03140	GO:0008565
KSG66_03140	GO:0044444
KSG66_03140	GO:0016021
KSG66_03140	GO:0071806
KSG66_03150	GO:0031224
KSG66_03155	GO:0031224
KSG66_03155	GO:0003824
KSG66_03160	GO:0044267
KSG66_03160	GO:0032550
KSG66_03160	GO:0044424
KSG66_03165	GO:0006457
KSG66_03165	GO:0005515
KSG66_03165	GO:0032550
KSG66_03165	GO:0044424
KSG66_03195	GO:0032550
KSG66_03195	GO:0003676
KSG66_03195	GO:0006355
KSG66_03200	GO:0044710
KSG66_03200	GO:0003824
KSG66_03200	GO:0046914
KSG66_03210	GO:0005975
KSG66_03210	GO:0016772
KSG66_03210	GO:0016310
KSG66_03215	GO:0031224
KSG66_03225	GO:0031224
KSG66_03230	GO:0016020
KSG66_03245	GO:0031224
KSG66_03250	GO:0010468
KSG66_03250	GO:0001071
KSG66_03250	GO:0034645
KSG66_03250	GO:0032774
KSG66_03250	GO:0000996
KSG66_03255	GO:0044710
KSG66_03255	GO:0046914
KSG66_03255	GO:0016616
KSG66_03275	GO:0044710
KSG66_03275	GO:0048646
KSG66_03275	GO:0016682
KSG66_03295	GO:0031224
KSG66_03300	GO:0032550
KSG66_03300	GO:0009152
KSG66_03300	GO:0009064
KSG66_03300	GO:0016884
KSG66_03300	GO:0016818
KSG66_03300	GO:0006528
KSG66_03320	GO:0031224
KSG66_03320	GO:0015851
KSG66_03320	GO:0044763
KSG66_03320	GO:0015205
KSG66_03335	GO:0031224
KSG66_03345	GO:0016866
KSG66_03345	GO:0006188
KSG66_03355	GO:0016842
KSG66_03355	GO:0006188
KSG66_03355	GO:0006167
KSG66_03360	GO:0032550
KSG66_03360	GO:0006188
KSG66_03360	GO:0016881
KSG66_03365	GO:0032550
KSG66_03365	GO:0006188
KSG66_03365	GO:0016884
KSG66_03365	GO:0044424
KSG66_03370	GO:0032550
KSG66_03370	GO:0016811
KSG66_03370	GO:0006188
KSG66_03370	GO:0009064
KSG66_03370	GO:0016884
KSG66_03370	GO:0044424
KSG66_03375	GO:0032550
KSG66_03375	GO:0006188
KSG66_03375	GO:0046872
KSG66_03375	GO:0016884
KSG66_03375	GO:0044424
KSG66_03385	GO:0032550
KSG66_03385	GO:0006188
KSG66_03385	GO:0016882
KSG66_03385	GO:0044424
KSG66_03395	GO:0006188
KSG66_03395	GO:0016742
KSG66_03395	GO:0019238
KSG66_03400	GO:0032550
KSG66_03400	GO:0006144
KSG66_03400	GO:0006188
KSG66_03400	GO:0046914
KSG66_03400	GO:0016879
KSG66_03405	GO:0031224
KSG66_03410	GO:0016787
KSG66_03420	GO:0010468
KSG66_03420	GO:0003677
KSG66_03420	GO:0044464
KSG66_03425	GO:0031224
KSG66_03425	GO:0016638
KSG66_03425	GO:0006536
KSG66_03430	GO:0046872
KSG66_03430	GO:0004659
KSG66_03430	GO:0006650
KSG66_03435	GO:0003678
KSG66_03435	GO:0032550
KSG66_03435	GO:0032508
KSG66_03435	GO:0003676
KSG66_03435	GO:0006259
KSG66_03435	GO:0033554
KSG66_03435	GO:0044424
KSG66_03440	GO:0043169
KSG66_03440	GO:0032550
KSG66_03440	GO:0003676
KSG66_03440	GO:0006259
KSG66_03440	GO:0003909
KSG66_03440	GO:0010468
KSG66_03440	GO:0033554
KSG66_03440	GO:0005515
KSG66_03450	GO:0016740
KSG66_03455	GO:0031224
KSG66_03460	GO:0031224
KSG66_03460	GO:0031420
KSG66_03460	GO:0005283
KSG66_03460	GO:0003333
KSG66_03460	GO:0030001
KSG66_03465	GO:0016884
KSG66_03465	GO:0006448
KSG66_03465	GO:0032550
KSG66_03470	GO:0016884
KSG66_03470	GO:0010467
KSG66_03470	GO:0032550
KSG66_03475	GO:0016884
KSG66_03475	GO:0010467
KSG66_03475	GO:0032550
KSG66_03480	GO:0034645
KSG66_03480	GO:0010467
KSG66_03485	GO:0009636
KSG66_03485	GO:0005488
KSG66_03485	GO:0051234
KSG66_03550	GO:0010468
KSG66_03550	GO:0003676
KSG66_03550	GO:0034645
KSG66_03550	GO:0044424
KSG66_03560	GO:0003824
KSG66_03580	GO:0016740
KSG66_03590	GO:0031224
KSG66_03620	GO:0031224
KSG66_03625	GO:0010468
KSG66_03625	GO:0001071
KSG66_03625	GO:0034645
KSG66_03625	GO:0044464
KSG66_03630	GO:0044710
KSG66_03630	GO:0003824
KSG66_03650	GO:0008152
KSG66_03650	GO:0043169
KSG66_03650	GO:0070567
KSG66_03655	GO:0048037
KSG66_03655	GO:0044238
KSG66_03665	GO:0016740
KSG66_03675	GO:0031224
KSG66_03675	GO:0051234
KSG66_03675	GO:0044763
KSG66_03680	GO:0046943
KSG66_03680	GO:0031224
KSG66_03690	GO:0050794
KSG66_03695	GO:0043169
KSG66_03695	GO:0044710
KSG66_03695	GO:0003824
KSG66_03705	GO:0017111
KSG66_03705	GO:0032550
KSG66_03705	GO:0051234
KSG66_03710	GO:0010468
KSG66_03710	GO:0034645
KSG66_03715	GO:0031224
KSG66_03715	GO:0000041
KSG66_03715	GO:0044763
KSG66_03725	GO:0003676
KSG66_03725	GO:0022613
KSG66_03725	GO:0017111
KSG66_03725	GO:0032550
KSG66_03730	GO:0016740
KSG66_03735	GO:0044710
KSG66_03735	GO:0042221
KSG66_03735	GO:0006725
KSG66_03735	GO:0003824
KSG66_03750	GO:0016837
KSG66_03750	GO:0000272
KSG66_03750	GO:0043169
KSG66_03755	GO:0030001
KSG66_03755	GO:0031224
KSG66_03755	GO:0044763
KSG66_03775	GO:0032550
KSG66_03775	GO:0006468
KSG66_03775	GO:0035556
KSG66_03775	GO:0031224
KSG66_03775	GO:0004672
KSG66_03775	GO:0060089
KSG66_03780	GO:0010468
KSG66_03780	GO:0050896
KSG66_03780	GO:0003676
KSG66_03780	GO:0034645
KSG66_03780	GO:0044424
KSG66_03790	GO:0031224
KSG66_03790	GO:0006842
KSG66_03790	GO:0072350
KSG66_03790	GO:0015291
KSG66_03790	GO:0015142
KSG66_03795	GO:0043169
KSG66_03795	GO:0003824
KSG66_03805	GO:0016818
KSG66_03810	GO:0043168
KSG66_03810	GO:0046914
KSG66_03820	GO:0031224
KSG66_03835	GO:0031224
KSG66_03835	GO:0006796
KSG66_03835	GO:0031090
KSG66_03835	GO:0008643
KSG66_03835	GO:0015144
KSG66_03835	GO:0016772
KSG66_03840	GO:0031224
KSG66_03870	GO:0031224
KSG66_03870	GO:0015766
KSG66_03870	GO:0006796
KSG66_03870	GO:0015151
KSG66_03870	GO:0015144
KSG66_03870	GO:0016772
KSG66_03875	GO:0015927
KSG66_03875	GO:0005991
KSG66_03875	GO:0043167
KSG66_03875	GO:0044424
KSG66_03880	GO:0010468
KSG66_03880	GO:0001071
KSG66_03880	GO:0034645
KSG66_03885	GO:0044710
KSG66_03900	GO:0008252
KSG66_03900	GO:0043169
KSG66_03900	GO:0009117
KSG66_03900	GO:0030312
KSG66_03900	GO:0004112
KSG66_03905	GO:0016787
KSG66_03915	GO:0008652
KSG66_03915	GO:0016491
KSG66_03920	GO:0008652
KSG66_03920	GO:0043650
KSG66_03920	GO:0016836
KSG66_03925	GO:0031224
KSG66_03925	GO:0044763
KSG66_03935	GO:0006470
KSG66_03935	GO:0004721
KSG66_03945	GO:0090304
KSG66_03945	GO:0031224
KSG66_03945	GO:0004518
KSG66_03950	GO:0031224
KSG66_03950	GO:0051234
KSG66_03950	GO:0044763
KSG66_03965	GO:0031224
KSG66_03965	GO:0044763
KSG66_03970	GO:0051540
KSG66_03980	GO:0044238
KSG66_03980	GO:0016787
KSG66_03980	GO:0048646
KSG66_03980	GO:0045229
KSG66_03980	GO:0043169
KSG66_03985	GO:0017111
KSG66_03985	GO:0032550
KSG66_04000	GO:0035556
KSG66_04000	GO:0010468
KSG66_04000	GO:0003676
KSG66_04000	GO:0034645
KSG66_04005	GO:0035556
KSG66_04005	GO:0036094
KSG66_04005	GO:0016301
KSG66_04005	GO:0016310
KSG66_04005	GO:1901363
KSG66_04005	GO:0097159
KSG66_04020	GO:0031224
KSG66_04020	GO:0044763
KSG66_04020	GO:0070838
KSG66_04020	GO:0046915
KSG66_04020	GO:0000041
KSG66_04025	GO:0043733
KSG66_04025	GO:0006281
KSG66_04030	GO:0043169
KSG66_04030	GO:0003676
KSG66_04030	GO:0051536
KSG66_04030	GO:0010467
KSG66_04030	GO:0008168
KSG66_04035	GO:0031224
KSG66_04050	GO:0016903
KSG66_04050	GO:0042182
KSG66_04055	GO:0042182
KSG66_04055	GO:0004738
KSG66_04060	GO:0042182
KSG66_04060	GO:0016740
KSG66_04065	GO:0016723
KSG66_04065	GO:0006090
KSG66_04065	GO:0046914
KSG66_04065	GO:0061687
KSG66_04065	GO:0019725
KSG66_04065	GO:0000166
KSG66_04065	GO:0044424
KSG66_04065	GO:0016651
KSG66_04065	GO:0042182
KSG66_04070	GO:0032550
KSG66_04070	GO:0034645
KSG66_04070	GO:0010468
KSG66_04070	GO:0003677
KSG66_04070	GO:0005515
KSG66_04075	GO:0019954
KSG66_04075	GO:0048646
KSG66_04075	GO:0042763
KSG66_04080	GO:0015926
KSG66_04080	GO:0043169
KSG66_04080	GO:0016614
KSG66_04080	GO:0000023
KSG66_04085	GO:0010468
KSG66_04085	GO:0050896
KSG66_04085	GO:0003676
KSG66_04085	GO:0034645
KSG66_04085	GO:0044424
KSG66_04090	GO:0031224
KSG66_04090	GO:0006796
KSG66_04090	GO:0008643
KSG66_04090	GO:0015144
KSG66_04090	GO:0016772
KSG66_04105	GO:0031224
KSG66_04105	GO:0051234
KSG66_04105	GO:0044763
KSG66_04105	GO:0015405
KSG66_04105	GO:0017111
KSG66_04105	GO:0032550
KSG66_04110	GO:0044710
KSG66_04110	GO:0042221
KSG66_04110	GO:0006725
KSG66_04110	GO:0003824
KSG66_04110	GO:0031224
KSG66_04120	GO:0031224
KSG66_04120	GO:0006783
KSG66_04120	GO:0004311
KSG66_04125	GO:0010468
KSG66_04125	GO:0034645
KSG66_04135	GO:0016746
KSG66_04135	GO:0031224
KSG66_04150	GO:0003824
KSG66_04150	GO:0046914
KSG66_04155	GO:0031224
KSG66_04155	GO:0051234
KSG66_04155	GO:0044763
KSG66_04160	GO:0010468
KSG66_04160	GO:0001071
KSG66_04160	GO:0034645
KSG66_04160	GO:0044464
KSG66_04165	GO:0044238
KSG66_04165	GO:0016755
KSG66_04165	GO:0031224
KSG66_04165	GO:0009636
KSG66_04170	GO:0003824
KSG66_04170	GO:0008152
KSG66_04190	GO:0048037
KSG66_04195	GO:0051052
KSG66_04195	GO:0044424
KSG66_04205	GO:0031224
KSG66_04205	GO:0051234
KSG66_04205	GO:0044763
KSG66_04215	GO:0019538
KSG66_04215	GO:0004175
KSG66_04220	GO:0019954
KSG66_04220	GO:0048646
KSG66_04220	GO:0042763
KSG66_04240	GO:0003824
KSG66_04245	GO:0016740
KSG66_04245	GO:0031224
KSG66_04255	GO:0031224
KSG66_04260	GO:0043169
KSG66_04260	GO:0016799
KSG66_04260	GO:0051536
KSG66_04260	GO:0006281
KSG66_04270	GO:0006633
KSG66_04270	GO:0051260
KSG66_04270	GO:0003824
KSG66_04270	GO:0000166
KSG66_04290	GO:0031224
KSG66_04290	GO:0044763
KSG66_04290	GO:0015405
KSG66_04290	GO:0016887
KSG66_04290	GO:0006810
KSG66_04290	GO:0032550
KSG66_04295	GO:0031224
KSG66_04300	GO:0006779
KSG66_04300	GO:0016869
KSG66_04300	GO:0016769
KSG66_04300	GO:0043168
KSG66_04300	GO:0044424
KSG66_04305	GO:0016209
KSG66_04305	GO:0044710
KSG66_04305	GO:0003824
KSG66_04310	GO:0010468
KSG66_04310	GO:0043169
KSG66_04310	GO:0001071
KSG66_04310	GO:0034645
KSG66_04310	GO:0044424
KSG66_04315	GO:0016021
KSG66_04430	GO:0006772
KSG66_04430	GO:0046914
KSG66_04430	GO:0009108
KSG66_04430	GO:0051536
KSG66_04430	GO:0003824
KSG66_04450	GO:0031224
KSG66_04455	GO:0031224
KSG66_04455	GO:0051234
KSG66_04460	GO:0015405
KSG66_04460	GO:0022892
KSG66_04460	GO:0042886
KSG66_04460	GO:0017111
KSG66_04460	GO:0032550
KSG66_04480	GO:0051234
KSG66_04480	GO:0043234
KSG66_04480	GO:0017111
KSG66_04480	GO:0016020
KSG66_04480	GO:0032550
KSG66_04485	GO:0044237
KSG66_04485	GO:0051234
KSG66_04490	GO:0031224
KSG66_04490	GO:0051234
KSG66_04495	GO:0044710
KSG66_04495	GO:0016712
KSG66_04500	GO:0046914
KSG66_04500	GO:0003723
KSG66_04500	GO:0010467
KSG66_04500	GO:0030529
KSG66_04500	GO:0005198
KSG66_04505	GO:0031224
KSG66_04510	GO:0010468
KSG66_04510	GO:0003677
KSG66_04510	GO:0034645
KSG66_04535	GO:0006399
KSG66_04535	GO:0003676
KSG66_04535	GO:0001510
KSG66_04535	GO:0010467
KSG66_04535	GO:0008173
KSG66_04535	GO:0044424
KSG66_04555	GO:0016772
KSG66_04555	GO:0006796
KSG66_04555	GO:0006464
KSG66_04565	GO:0010468
KSG66_04565	GO:0001071
KSG66_04565	GO:0034645
KSG66_04565	GO:0044464
KSG66_04570	GO:0031224
KSG66_04575	GO:0031224
KSG66_04575	GO:0051234
KSG66_04575	GO:0044763
KSG66_04580	GO:0044710
KSG66_04580	GO:0000166
KSG66_04580	GO:0003824
KSG66_04595	GO:0031224
KSG66_04600	GO:0010468
KSG66_04600	GO:0003676
KSG66_04600	GO:0034645
KSG66_04600	GO:0044424
KSG66_04615	GO:0031224
KSG66_04615	GO:0005310
KSG66_04615	GO:0046942
KSG66_04635	GO:0005618
KSG66_04640	GO:0043169
KSG66_04640	GO:0004518
KSG66_04640	GO:0090304
KSG66_04640	GO:0009117
KSG66_04640	GO:0097159
KSG66_04645	GO:0031224
KSG66_04665	GO:0003824
KSG66_04680	GO:0031555
KSG66_04680	GO:0019400
KSG66_04680	GO:0001070
KSG66_04680	GO:0009636
KSG66_04680	GO:0003676
KSG66_04680	GO:0045892
KSG66_04680	GO:0001678
KSG66_04685	GO:0051234
KSG66_04685	GO:0031224
KSG66_04685	GO:0019400
KSG66_04690	GO:0006071
KSG66_04690	GO:0016301
KSG66_04690	GO:0052646
KSG66_04690	GO:0032550
KSG66_04705	GO:0032550
KSG66_04705	GO:0006468
KSG66_04705	GO:0035556
KSG66_04705	GO:0031224
KSG66_04705	GO:0004672
KSG66_04705	GO:0005515
KSG66_04710	GO:0010468
KSG66_04710	GO:0003676
KSG66_04710	GO:0001071
KSG66_04710	GO:0034645
KSG66_04710	GO:0044424
KSG66_04735	GO:0010468
KSG66_04735	GO:0043169
KSG66_04735	GO:0003676
KSG66_04735	GO:0051536
KSG66_04735	GO:0034645
KSG66_04755	GO:0016787
KSG66_04770	GO:0044710
KSG66_04770	GO:0003824
KSG66_04780	GO:0015291
KSG66_04780	GO:0044765
KSG66_04780	GO:0031224
KSG66_04780	GO:0044763
KSG66_04785	GO:0031224
KSG66_04785	GO:0010468
KSG66_04785	GO:0034645
KSG66_04790	GO:0031224
KSG66_04790	GO:0010468
KSG66_04790	GO:0034645
KSG66_04795	GO:0010468
KSG66_04795	GO:0001071
KSG66_04795	GO:0034645
KSG66_04795	GO:0032774
KSG66_04795	GO:0000996
KSG66_04800	GO:0016020
KSG66_04800	GO:0016746
KSG66_04800	GO:0006644
KSG66_04805	GO:0044710
KSG66_04805	GO:0016491
KSG66_04805	GO:0031224
KSG66_04805	GO:0000166
KSG66_04810	GO:0010468
KSG66_04810	GO:0034645
KSG66_04815	GO:0044424
KSG66_04815	GO:0008152
KSG66_04815	GO:0043168
KSG66_04815	GO:0070546
KSG66_04825	GO:0044710
KSG66_04825	GO:0016491
KSG66_04825	GO:0031224
KSG66_04825	GO:0000166
KSG66_04830	GO:0016020
KSG66_04830	GO:0006810
KSG66_04835	GO:0016020
KSG66_04835	GO:0006810
KSG66_04840	GO:0044238
KSG66_04840	GO:0043169
KSG66_04840	GO:0008081
KSG66_04850	GO:0031224
KSG66_04850	GO:0044763
KSG66_04860	GO:0044238
KSG66_04860	GO:0016787
KSG66_04860	GO:0031224
KSG66_04865	GO:0046416
KSG66_04865	GO:0043168
KSG66_04865	GO:0008483
KSG66_04870	GO:0010468
KSG66_04870	GO:0034645
KSG66_04875	GO:0016020
KSG66_04885	GO:0031224
KSG66_04885	GO:0051234
KSG66_04885	GO:0044763
KSG66_04885	GO:0015405
KSG66_04885	GO:0017111
KSG66_04885	GO:0009636
KSG66_04885	GO:0032550
KSG66_04890	GO:0031224
KSG66_04890	GO:0051234
KSG66_04890	GO:0044763
KSG66_04890	GO:0015405
KSG66_04890	GO:0017111
KSG66_04890	GO:0032550
KSG66_04890	GO:0009636
KSG66_04900	GO:0006259
KSG66_04900	GO:0048646
KSG66_04900	GO:0043566
KSG66_04915	GO:0048646
KSG66_04915	GO:0005618
KSG66_04915	GO:0032550
KSG66_04920	GO:0031224
KSG66_04940	GO:0006779
KSG66_04940	GO:0043169
KSG66_04940	GO:0051536
KSG66_04940	GO:0044710
KSG66_04940	GO:0003824
KSG66_04950	GO:0031224
KSG66_04950	GO:0044763
KSG66_04950	GO:0005451
KSG66_04950	GO:0015992
KSG66_04955	GO:0030001
KSG66_04955	GO:0015075
KSG66_04985	GO:0043169
KSG66_04985	GO:0003824
KSG66_04990	GO:0016020
KSG66_04995	GO:0003676
KSG66_04995	GO:0090501
KSG66_04995	GO:0008408
KSG66_04995	GO:0006364
KSG66_05000	GO:0016020
KSG66_05005	GO:0008104
KSG66_05005	GO:0016859
KSG66_05005	GO:0044267
KSG66_05005	GO:0016020
KSG66_05035	GO:0003676
KSG66_05035	GO:0048646
KSG66_05035	GO:0006355
KSG66_05035	GO:0001071
KSG66_05035	GO:0044464
KSG66_05040	GO:0031224
KSG66_05045	GO:0031224
KSG66_05055	GO:0006563
KSG66_05055	GO:0008483
KSG66_05055	GO:0043168
KSG66_05055	GO:0044424
KSG66_05065	GO:0009294
KSG66_05065	GO:0051234
KSG66_05065	GO:0048646
KSG66_05065	GO:0017111
KSG66_05065	GO:0032550
KSG66_05070	GO:0048646
KSG66_05070	GO:0051234
KSG66_05070	GO:0009294
KSG66_05070	GO:0031224
KSG66_05085	GO:0031224
KSG66_05100	GO:0006779
KSG66_05100	GO:0016831
KSG66_05100	GO:0044424
KSG66_05105	GO:0006779
KSG66_05105	GO:0043169
KSG66_05105	GO:0016829
KSG66_05105	GO:0044424
KSG66_05110	GO:0006779
KSG66_05110	GO:0044710
KSG66_05110	GO:0003824
KSG66_05110	GO:0044424
KSG66_05115	GO:0010468
KSG66_05115	GO:0034645
KSG66_05120	GO:0031224
KSG66_05125	GO:0006631
KSG66_05125	GO:0004312
KSG66_05125	GO:0044424
KSG66_05135	GO:0019538
KSG66_05135	GO:0043169
KSG66_05135	GO:0070011
KSG66_05140	GO:0031224
KSG66_05140	GO:0005310
KSG66_05140	GO:0044763
KSG66_05140	GO:0046942
KSG66_05140	GO:0015291
KSG66_05150	GO:0043169
KSG66_05150	GO:0003824
KSG66_05160	GO:0003824
KSG66_05175	GO:0016485
KSG66_05175	GO:0043169
KSG66_05175	GO:0070011
KSG66_05180	GO:0048646
KSG66_05180	GO:0004175
KSG66_05180	GO:0043169
KSG66_05180	GO:0019538
KSG66_05180	GO:0030195
KSG66_05190	GO:0003824
KSG66_05195	GO:0016746
KSG66_05200	GO:0003824
KSG66_05205	GO:0051183
KSG66_05205	GO:0031224
KSG66_05205	GO:0015718
KSG66_05210	GO:0046906
KSG66_05210	GO:0006935
KSG66_05210	GO:0060089
KSG66_05210	GO:0046914
KSG66_05210	GO:0050794
KSG66_05210	GO:0015669
KSG66_05215	GO:0043169
KSG66_05215	GO:0051536
KSG66_05215	GO:0015992
KSG66_05215	GO:0044710
KSG66_05215	GO:0003824
KSG66_05220	GO:0044710
KSG66_05220	GO:0003824
KSG66_05230	GO:0009294
KSG66_05230	GO:0010468
KSG66_05230	GO:0034645
KSG66_05260	GO:0015291
KSG66_05260	GO:0051234
KSG66_05260	GO:0031224
KSG66_05260	GO:0044763
KSG66_05265	GO:0031224
KSG66_05275	GO:0031224
KSG66_05280	GO:0019538
KSG66_05280	GO:0031224
KSG66_05280	GO:0070011
KSG66_05285	GO:0008152
KSG66_05290	GO:0005622
KSG66_05290	GO:0034645
KSG66_05290	GO:0010467
KSG66_05295	GO:0031224
KSG66_05295	GO:0010467
KSG66_05300	GO:0031224
KSG66_05300	GO:0015893
KSG66_05300	GO:0044763
KSG66_05300	GO:0009636
KSG66_05300	GO:0022857
KSG66_05315	GO:0016020
KSG66_05320	GO:0017111
KSG66_05320	GO:0043169
KSG66_05320	GO:0032550
KSG66_05320	GO:0051536
KSG66_05320	GO:0000725
KSG66_05320	GO:0004527
KSG66_05320	GO:0043566
KSG66_05370	GO:0019954
KSG66_05370	GO:0032502
KSG66_05375	GO:0048646
KSG66_05375	GO:0003824
KSG66_05380	GO:0043169
KSG66_05385	GO:0031224
KSG66_05405	GO:0015291
KSG66_05405	GO:0031224
KSG66_05405	GO:0015893
KSG66_05405	GO:0044763
KSG66_05410	GO:0010468
KSG66_05410	GO:0003677
KSG66_05410	GO:0001071
KSG66_05410	GO:0034645
KSG66_05425	GO:0046942
KSG66_05425	GO:0031224
KSG66_05440	GO:0016740
KSG66_05445	GO:0043169
KSG66_05445	GO:0006730
KSG66_05445	GO:0000097
KSG66_05445	GO:0008172
KSG66_05470	GO:0044710
KSG66_05470	GO:0046914
KSG66_05470	GO:0016491
KSG66_05470	GO:0046906
KSG66_05485	GO:0031224
KSG66_05490	GO:0010466
KSG66_05505	GO:0003824
KSG66_05505	GO:0043169
KSG66_05510	GO:0003824
KSG66_05520	GO:0046872
KSG66_05520	GO:0044424
KSG66_05520	GO:0016740
KSG66_05520	GO:0009636
KSG66_05530	GO:0031224
KSG66_05530	GO:0051234
KSG66_05530	GO:0044763
KSG66_05535	GO:0006525
KSG66_05535	GO:0016620
KSG66_05535	GO:0005515
KSG66_05535	GO:0000166
KSG66_05535	GO:0044424
KSG66_05540	GO:0006525
KSG66_05540	GO:0008080
KSG66_05540	GO:0044424
KSG66_05545	GO:0032550
KSG66_05545	GO:0016774
KSG66_05545	GO:0006560
KSG66_05545	GO:0006796
KSG66_05545	GO:0016301
KSG66_05545	GO:0006525
KSG66_05545	GO:0044424
KSG66_05550	GO:0006525
KSG66_05550	GO:0043168
KSG66_05550	GO:0008483
KSG66_05550	GO:0044424
KSG66_05565	GO:0006525
KSG66_05565	GO:0031406
KSG66_05565	GO:0016741
KSG66_05565	GO:0044424
KSG66_05575	GO:0031224
KSG66_05595	GO:0009294
KSG66_05595	GO:0010468
KSG66_05605	GO:0006631
KSG66_05605	GO:0004312
KSG66_05605	GO:0044424
KSG66_05610	GO:0006631
KSG66_05610	GO:0016747
KSG66_05620	GO:0017111
KSG66_05620	GO:0032550
KSG66_05620	GO:0022892
KSG66_05620	GO:0048646
KSG66_05620	GO:0009294
KSG66_05620	GO:0042886
KSG66_05620	GO:0008104
KSG66_05620	GO:0016020
KSG66_05630	GO:0009294
KSG66_05630	GO:0008104
KSG66_05630	GO:0048646
KSG66_05630	GO:0042886
KSG66_05630	GO:0016020
KSG66_05640	GO:0009294
KSG66_05640	GO:0031224
KSG66_05640	GO:0008104
KSG66_05640	GO:0048646
KSG66_05640	GO:0042886
KSG66_05650	GO:0032550
KSG66_05650	GO:0004812
KSG66_05650	GO:0006418
KSG66_05650	GO:0044424
KSG66_05655	GO:0009294
KSG66_05655	GO:0008104
KSG66_05655	GO:0048646
KSG66_05655	GO:0042886
KSG66_05655	GO:0016020
KSG66_05660	GO:0009294
KSG66_05660	GO:0031224
KSG66_05660	GO:0008104
KSG66_05660	GO:0048646
KSG66_05660	GO:0042886
KSG66_05665	GO:0009294
KSG66_05665	GO:0031224
KSG66_05665	GO:0008104
KSG66_05665	GO:0048646
KSG66_05665	GO:0042886
KSG66_05675	GO:0017111
KSG66_05675	GO:0032550
KSG66_05675	GO:0048646
KSG66_05675	GO:0009294
KSG66_05675	GO:0042886
KSG66_05675	GO:0015405
KSG66_05675	GO:0008104
KSG66_05675	GO:0016020
KSG66_05690	GO:0006355
KSG66_05690	GO:0044424
KSG66_05695	GO:0031224
KSG66_05705	GO:0009294
KSG66_05705	GO:0005515
KSG66_05705	GO:0042173
KSG66_05705	GO:0010648
KSG66_05720	GO:0031224
KSG66_05730	GO:0015669
KSG66_05730	GO:0043169
KSG66_05730	GO:0046906
KSG66_05735	GO:0016757
KSG66_05740	GO:0003824
KSG66_05750	GO:0016778
KSG66_05750	GO:0032550
KSG66_05750	GO:0009152
KSG66_05755	GO:0043169
KSG66_05755	GO:0032550
KSG66_05755	GO:0006739
KSG66_05755	GO:0016301
KSG66_05755	GO:0044424
KSG66_05760	GO:0016070
KSG66_05760	GO:0003676
KSG66_05760	GO:0016866
KSG66_05765	GO:0046914
KSG66_05765	GO:0008796
KSG66_05765	GO:0032550
KSG66_05770	GO:0031224
KSG66_05770	GO:0044763
KSG66_05770	GO:0015992
KSG66_05770	GO:0015078
KSG66_05770	GO:0015291
KSG66_05770	GO:0030001
KSG66_05775	GO:0006772
KSG66_05775	GO:0009108
KSG66_05775	GO:0016810
KSG66_05780	GO:0006772
KSG66_05780	GO:0009108
KSG66_05780	GO:0016765
KSG66_05785	GO:0006772
KSG66_05785	GO:0009108
KSG66_05785	GO:0006950
KSG66_05785	GO:0016641
KSG66_05785	GO:0000166
KSG66_05790	GO:0006772
KSG66_05790	GO:0009108
KSG66_05795	GO:0006772
KSG66_05795	GO:0009108
KSG66_05795	GO:0016782
KSG66_05795	GO:0016830
KSG66_05795	GO:0044424
KSG66_05800	GO:0016772
KSG66_05800	GO:0043169
KSG66_05800	GO:0032550
KSG66_05800	GO:0006772
KSG66_05800	GO:0009108
KSG66_05820	GO:0048646
KSG66_05820	GO:0005618
KSG66_05825	GO:0048646
KSG66_05825	GO:0005618
KSG66_05830	GO:0005618
KSG66_05835	GO:0048646
KSG66_05840	GO:0048646
KSG66_05840	GO:0005618
KSG66_05845	GO:0048646
KSG66_05845	GO:0031224
KSG66_05875	GO:0046872
KSG66_05875	GO:0017001
KSG66_05875	GO:0016787
KSG66_05895	GO:0016740
KSG66_05900	GO:0016787
KSG66_05955	GO:0043169
KSG66_05955	GO:0003824
KSG66_05960	GO:0016812
KSG66_05960	GO:0017001
KSG66_05960	GO:0009636
KSG66_05975	GO:0010468
KSG66_05975	GO:0001071
KSG66_05975	GO:0034645
KSG66_05975	GO:0044464
KSG66_05980	GO:0004553
KSG66_05990	GO:0019318
[truncated: 4,877 more rows]
