# Supplementary material for: Isolation, identification, and whole-genome sequencing of high-yield protease bacteria from Daqu of ZhangGong Laojiu
Source: PLoS One. 2022 Apr 26;17(4):e0264677. doi: 10.1371/journal.pone.0264677 (PMC9041807; doi:10.1371/journal.pone.0264677)
Supplement: S1 Raw data — (ZIP) [file pone.0264677.s002.zip › Raw data/GDD20120317-1_Bacillus_velezensis_Genome_result/4_Basic_Annot/KEGG/Bac.blast.kegg.xls]

Query_id	Subject_id	Identity	Align_length	Miss_match	Gap	Query_start	Query_end	Subject_start	Subject_end	E_value	Score	Subject_annotation	Confident
KSG66_00005	bay:RBAM_000010	100.0	446	0	0	1	446	1	446	4.0e-251	873.2	dnaA; chromosomal replication initiator protein DnaA; K02313 dnaA; chromosomal replication initiator protein	YES
KSG66_00005	bamp:B938_00005	100.0	446	0	0	1	446	1	446	4.0e-251	873.2	dnaA; chromosomal replication initiation protein; K02313 dnaA; chromosomal replication initiator protein	YES
KSG66_00005	baml:BAM5036_0002	100.0	446	0	0	1	446	1	446	4.0e-251	873.2	dnaA; chromosomal replication initiator protein DnaA; K02313 dnaA; chromosomal replication initiator protein	YES
KSG66_00005	bama:RBAU_0002	100.0	446	0	0	1	446	1	446	4.0e-251	873.2	dnaA; chromosomal replication initiator protein DnaA; K02313 dnaA; chromosomal replication initiator protein	YES
KSG66_00005	bamn:BASU_0002	100.0	446	0	0	1	446	1	446	4.0e-251	873.2	dnaA; chromosomal replication initiator protein DnaA; K02313 dnaA; chromosomal replication initiator protein	YES
KSG66_00005	bamt:AJ82_00005	100.0	446	0	0	1	446	1	446	4.0e-251	873.2	chromosomal replication initiation protein; K02313 dnaA; chromosomal replication initiator protein	YES
KSG66_00005	bamy:V529_00010	100.0	446	0	0	1	446	1	446	4.0e-251	873.2	dnaA; chromosomal replication initiation protein; K02313 dnaA; chromosomal replication initiator protein	YES
KSG66_00005	bamc:U471_00010	100.0	446	0	0	1	446	1	446	4.0e-251	873.2	chromosomal replication initiator protein DnaA; K02313 dnaA; chromosomal replication initiator protein	YES
KSG66_00005	bvm:B9C48_00005	100.0	446	0	0	1	446	1	446	4.0e-251	873.2	chromosomal replication initiator protein DnaA; K02313 dnaA; chromosomal replication initiator protein	YES
KSG66_00005	bacp:SB24_09730	100.0	446	0	0	1	446	1	446	4.0e-251	873.2	chromosomal replication initiation protein; K02313 dnaA; chromosomal replication initiator protein	YES
KSG66_00005	baq:BACAU_0001	99.8	446	1	0	1	446	1	446	1.5e-250	871.3	dnaA; Chromosomal replication initiator protein dnaA; K02313 dnaA; chromosomal replication initiator protein	YES
KSG66_00005	bya:BANAU_0001	99.8	446	1	0	1	446	1	446	1.5e-250	871.3	dnaA; Chromosomal replication initiator protein dnaA; K02313 dnaA; chromosomal replication initiator protein	YES
KSG66_00005	bamb:BAPNAU_0001	99.8	446	1	0	1	446	1	446	1.5e-250	871.3	dnaA; Chromosomal replication initiator protein dnaA; K02313 dnaA; chromosomal replication initiator protein	YES
KSG66_00005	bqy:MUS_0002	99.8	446	1	0	1	446	1	446	1.5e-250	871.3	dnaA; chromosomal replication initiator protein; K02313 dnaA; chromosomal replication initiator protein	YES
KSG66_00005	bami:KSO_019405	99.8	446	1	0	1	446	1	446	1.5e-250	871.3	dnaA; chromosomal replication initiation protein; K02313 dnaA; chromosomal replication initiator protein	YES
KSG66_00005	bamf:U722_00005	99.8	446	1	0	1	446	1	446	1.5e-250	871.3	chromosomal replication initiation protein; K02313 dnaA; chromosomal replication initiator protein	YES
KSG66_00005	bacb:OY17_02740	99.8	446	1	0	1	446	1	446	1.5e-250	871.3	chromosomal replication initiation protein; K02313 dnaA; chromosomal replication initiator protein	YES
KSG66_00005	bao:BAMF_0001	99.6	446	2	0	1	446	1	446	3.4e-250	870.2	dnaA; chromosomal replication initiator protein DnaA; K02313 dnaA; chromosomal replication initiator protein	YES
KSG66_00005	bql:LL3_00001	99.6	446	2	0	1	446	1	446	3.4e-250	870.2	dnaA; chromosomal replication initiator protein DnaA; K02313 dnaA; chromosomal replication initiator protein	YES
KSG66_00005	baz:BAMTA208_00005	99.3	446	3	0	1	446	1	446	9.9e-250	868.6	dnaA; chromosomal replication initiation protein; K02313 dnaA; chromosomal replication initiator protein	YES
KSG66_00010	bay:RBAM_000020	100.0	378	0	0	1	378	1	378	9.8e-206	722.2	dnaN; DNA polymerase III subunit beta; K02338 dnaN; DNA polymerase III subunit beta [EC:2.7.7.7]	YES
KSG66_00010	bama:RBAU_0003	100.0	378	0	0	1	378	1	378	9.8e-206	722.2	dnaN; DNA polymerase III (beta subunit); K02338 dnaN; DNA polymerase III subunit beta [EC:2.7.7.7]	YES
KSG66_00010	bamn:BASU_0003	100.0	378	0	0	1	378	1	378	9.8e-206	722.2	dnaN; DNA polymerase III (beta subunit); K02338 dnaN; DNA polymerase III subunit beta [EC:2.7.7.7]	YES
KSG66_00010	bamt:AJ82_00010	100.0	378	0	0	1	378	1	378	9.8e-206	722.2	DNA polymerase III subunit beta; K02338 dnaN; DNA polymerase III subunit beta [EC:2.7.7.7]	YES
KSG66_00010	bamc:U471_00020	100.0	378	0	0	1	378	1	378	9.8e-206	722.2	DNA polymerase III subunit beta; K02338 dnaN; DNA polymerase III subunit beta [EC:2.7.7.7]	YES
KSG66_00010	bvm:B9C48_00010	100.0	378	0	0	1	378	1	378	9.8e-206	722.2	DNA polymerase III subunit beta; K02338 dnaN; DNA polymerase III subunit beta [EC:2.7.7.7]	YES
KSG66_00010	bacp:SB24_09725	100.0	378	0	0	1	378	1	378	9.8e-206	722.2	DNA polymerase III subunit beta; K02338 dnaN; DNA polymerase III subunit beta [EC:2.7.7.7]	YES
KSG66_00010	bya:BANAU_0002	99.7	378	1	0	1	378	1	378	2.8e-205	720.7	dnaN; DNA polymerase III subunit beta; K02338 dnaN; DNA polymerase III subunit beta [EC:2.7.7.7]	YES
KSG66_00010	bamp:B938_00010	99.7	378	1	0	1	378	1	378	2.8e-205	720.7	DNA polymerase III subunit beta; K02338 dnaN; DNA polymerase III subunit beta [EC:2.7.7.7]	YES
KSG66_00010	baml:BAM5036_0003	99.7	378	1	0	1	378	1	378	2.8e-205	720.7	dnaN; DNA polymerase III (beta subunit); K02338 dnaN; DNA polymerase III subunit beta [EC:2.7.7.7]	YES
KSG66_00010	bamy:V529_00020	99.7	378	1	0	1	378	1	378	2.8e-205	720.7	dnaN; DNA polymerase III subunit beta; K02338 dnaN; DNA polymerase III subunit beta [EC:2.7.7.7]	YES
KSG66_00010	bqy:MUS_0003	99.7	378	1	0	1	378	1	378	2.8e-205	720.7	dnaN; DNA polymerase III subunit beta; K02338 dnaN; DNA polymerase III subunit beta [EC:2.7.7.7]	YES
KSG66_00010	bacb:OY17_02745	99.7	378	1	0	1	378	1	378	2.8e-205	720.7	DNA polymerase III subunit beta; K02338 dnaN; DNA polymerase III subunit beta [EC:2.7.7.7]	YES
KSG66_00010	bamb:BAPNAU_0002	99.5	378	2	0	1	378	1	378	8.3e-205	719.2	dnaN; DNA polymerase III subunit beta; K02338 dnaN; DNA polymerase III subunit beta [EC:2.7.7.7]	YES
KSG66_00010	bmp:NG74_00002	99.5	378	2	0	1	378	1	378	8.3e-205	719.2	dnaN; DNA polymerase III subunit beta; K02338 dnaN; DNA polymerase III subunit beta [EC:2.7.7.7]	YES
KSG66_00010	baz:BAMTA208_00010	99.5	378	2	0	1	378	1	378	1.1e-204	718.8	dnaN; DNA polymerase III subunit beta; K02338 dnaN; DNA polymerase III subunit beta [EC:2.7.7.7]	YES
KSG66_00010	bql:LL3_00002	99.5	378	2	0	1	378	1	378	1.1e-204	718.8	dnaN; DNA polymerase III (beta subunit); K02338 dnaN; DNA polymerase III subunit beta [EC:2.7.7.7]	YES
KSG66_00010	bxh:BAXH7_00002	99.5	378	2	0	1	378	1	378	1.1e-204	718.8	dnaN; DNA polymerase III subunit beta; K02338 dnaN; DNA polymerase III subunit beta [EC:2.7.7.7]	YES
KSG66_00010	bacs:AUL54_10760	99.2	378	3	0	1	378	1	378	1.8e-204	718.0	DNA polymerase III subunit beta; K02338 dnaN; DNA polymerase III subunit beta [EC:2.7.7.7]	YES
KSG66_00010	baq:BACAU_0002	99.2	378	3	0	1	378	1	378	2.4e-204	717.6	dnaN; DNA polymerase III subunit beta; K02338 dnaN; DNA polymerase III subunit beta [EC:2.7.7.7]	YES
KSG66_00015	bay:RBAM_000030	100.0	71	0	0	1	71	1	71	3.2e-33	146.7	yaaA; S4 domain-containing protein YaaA; K14761 ybcJ; ribosome-associated protein	YES
KSG66_00015	baz:BAMTA208_00015	100.0	71	0	0	1	71	1	71	3.2e-33	146.7	yaaA; RNA binding protein; K14761 ybcJ; ribosome-associated protein	YES
KSG66_00020	bay:RBAM_000040	100.0	370	0	0	1	370	1	370	1.1e-206	725.3	recF; DNA replication/repair protein RecF; K03629 recF; DNA replication and repair protein RecF	YES
KSG66_00020	bya:BANAU_0004	100.0	370	0	0	1	370	1	370	1.1e-206	725.3	recF; DNA replication and repair protein recF; K03629 recF; DNA replication and repair protein RecF	YES
KSG66_00020	bamp:B938_00020	100.0	370	0	0	1	370	1	370	1.1e-206	725.3	recF; recombination protein F; K03629 recF; DNA replication and repair protein RecF	YES
KSG66_00020	bama:RBAU_0005	100.0	370	0	0	1	370	1	370	1.1e-206	725.3	recF; DNA repair and genetic recombination factor; K03629 recF; DNA replication and repair protein RecF	YES
KSG66_00020	bamy:V529_00040	100.0	370	0	0	1	370	1	370	1.1e-206	725.3	recF; recombination protein F; K03629 recF; DNA replication and repair protein RecF	YES
KSG66_00020	bqy:MUS_0005	100.0	370	0	0	1	370	1	370	1.1e-206	725.3	recF; DNA replication and repair protein; K03629 recF; DNA replication and repair protein RecF	YES
KSG66_00020	bamc:U471_00040	100.0	370	0	0	1	370	1	370	1.1e-206	725.3	recombination protein F; K03629 recF; DNA replication and repair protein RecF	YES
KSG66_00020	bvm:B9C48_00020	100.0	370	0	0	1	370	1	370	1.1e-206	725.3	DNA replication and repair protein RecF; K03629 recF; DNA replication and repair protein RecF	YES
KSG66_00020	bacp:SB24_09715	100.0	370	0	0	1	370	1	370	1.1e-206	725.3	recombinase RecF; K03629 recF; DNA replication and repair protein RecF	YES
KSG66_00020	bacb:OY17_02755	100.0	370	0	0	1	370	1	370	1.1e-206	725.3	recombinase RecF; K03629 recF; DNA replication and repair protein RecF	YES
KSG66_00020	bamt:AJ82_00020	99.7	370	1	0	1	370	1	370	1.5e-206	724.9	recombinase RecF; K03629 recF; DNA replication and repair protein RecF	YES
KSG66_00020	bamn:BASU_0005	99.7	370	1	0	1	370	1	370	1.9e-206	724.5	recF; DNA repair and genetic recombination factor; K03629 recF; DNA replication and repair protein RecF	YES
KSG66_00020	bamb:BAPNAU_0004	99.7	370	1	0	1	370	1	370	2.5e-206	724.2	recF; DNA replication and repair protein recF; K03629 recF; DNA replication and repair protein RecF	YES
KSG66_00020	bmp:NG74_00004	99.7	370	1	0	1	370	1	370	2.5e-206	724.2	recF; DNA replication and repair protein RecF; K03629 recF; DNA replication and repair protein RecF	YES
KSG66_00020	baml:BAM5036_0005	99.7	370	1	0	1	370	1	370	4.3e-206	723.4	recF; DNA repair and genetic recombination factor; K03629 recF; DNA replication and repair protein RecF	YES
KSG66_00020	bamf:U722_00020	99.5	370	2	0	1	370	1	370	9.6e-206	722.2	recombinase F; K03629 recF; DNA replication and repair protein RecF	YES
KSG66_00020	bao:BAMF_0004	99.5	370	2	0	1	370	1	370	1.2e-205	721.8	recF; DNA repair and genetic recombination factor; K03629 recF; DNA replication and repair protein RecF	YES
KSG66_00020	baz:BAMTA208_00020	99.5	370	2	0	1	370	1	370	1.2e-205	721.8	recF; recombination protein F; K03629 recF; DNA replication and repair protein RecF	YES
KSG66_00020	bql:LL3_00004	99.5	370	2	0	1	370	1	370	1.2e-205	721.8	recF; DNA repair and genetic recombination factor; K03629 recF; DNA replication and repair protein RecF	YES
KSG66_00020	bxh:BAXH7_00004	99.5	370	2	0	1	370	1	370	1.2e-205	721.8	recF; recombination protein F; K03629 recF; DNA replication and repair protein RecF	YES
KSG66_00025	bay:RBAM_000050	100.0	81	0	0	1	81	1	81	4.9e-38	162.9	---	YES
KSG66_00025	baq:BACAU_0005	100.0	81	0	0	1	81	1	81	4.9e-38	162.9	---	YES
KSG66_00025	bya:BANAU_0005	100.0	81	0	0	1	81	1	81	4.9e-38	162.9	---	YES
KSG66_00025	bamp:B938_00025	100.0	81	0	0	1	81	1	81	4.9e-38	162.9	---	YES
KSG66_00025	baml:BAM5036_0006	100.0	81	0	0	1	81	1	81	4.9e-38	162.9	---	YES
KSG66_00025	bama:RBAU_0006	100.0	81	0	0	1	81	1	81	4.9e-38	162.9	---	YES
KSG66_00025	bamn:BASU_0006	100.0	81	0	0	1	81	1	81	4.9e-38	162.9	---	YES
KSG66_00025	bamb:BAPNAU_0005	100.0	81	0	0	1	81	1	81	4.9e-38	162.9	---	YES
KSG66_00025	bamy:V529_00050	100.0	81	0	0	1	81	1	81	4.9e-38	162.9	---	YES
KSG66_00025	bmp:NG74_00005	100.0	81	0	0	1	81	1	81	4.9e-38	162.9	---	YES
KSG66_00025	bao:BAMF_0005	100.0	81	0	0	1	81	1	81	4.9e-38	162.9	---	YES
KSG66_00025	baz:BAMTA208_00025	100.0	81	0	0	1	81	1	81	4.9e-38	162.9	---	YES
KSG66_00025	bql:LL3_00005	100.0	81	0	0	1	81	1	81	4.9e-38	162.9	---	YES
KSG66_00025	bxh:BAXH7_00005	100.0	81	0	0	1	81	1	81	4.9e-38	162.9	---	YES
KSG66_00025	bqy:MUS_0006	100.0	81	0	0	1	81	1	81	4.9e-38	162.9	---	YES
KSG66_00025	bami:KSO_019385	100.0	81	0	0	1	81	1	81	4.9e-38	162.9	---	YES
KSG66_00025	bamc:U471_00050	100.0	81	0	0	1	81	1	81	4.9e-38	162.9	---	YES
KSG66_00025	bamf:U722_00025	100.0	81	0	0	1	81	1	81	4.9e-38	162.9	---	YES
KSG66_00025	bvm:B9C48_00025	100.0	81	0	0	1	81	1	81	4.9e-38	162.9	---	YES
KSG66_00025	bacp:SB24_09710	100.0	81	0	0	1	81	1	81	4.9e-38	162.9	---	YES
KSG66_00030	bama:RBAU_0007	100.0	638	0	0	1	638	3	640	0.0e+00	1261.9	gyrB; DNA gyrase (subunit B); K02470 gyrB; DNA gyrase subunit B [EC:5.6.2.2]	YES
KSG66_00030	bamy:V529_00060	100.0	638	0	0	1	638	3	640	0.0e+00	1261.9	gyrB; DNA gyrase subunit B; K02470 gyrB; DNA gyrase subunit B [EC:5.6.2.2]	YES
KSG66_00030	bvm:B9C48_00030	100.0	638	0	0	1	638	1	638	0.0e+00	1261.9	DNA gyrase subunit B; K02470 gyrB; DNA gyrase subunit B [EC:5.6.2.2]	YES
KSG66_00030	bya:BANAU_0006	99.8	638	1	0	1	638	3	640	0.0e+00	1259.2	gyrB; DNA topoisomerase IV subunit B; K02470 gyrB; DNA gyrase subunit B [EC:5.6.2.2]	YES
KSG66_00030	bamp:B938_00030	99.8	638	1	0	1	638	1	638	0.0e+00	1259.2	gyrB; DNA gyrase subunit B; K02470 gyrB; DNA gyrase subunit B [EC:5.6.2.2]	YES
KSG66_00030	baml:BAM5036_0007	99.8	638	1	0	1	638	3	640	0.0e+00	1259.2	gyrB; DNA gyrase (subunit B); K02470 gyrB; DNA gyrase subunit B [EC:5.6.2.2]	YES
KSG66_00030	bamn:BASU_0007	99.8	638	1	0	1	638	3	640	0.0e+00	1259.2	gyrB; DNA gyrase (subunit B); K02470 gyrB; DNA gyrase subunit B [EC:5.6.2.2]	YES
KSG66_00030	bamb:BAPNAU_0006	99.8	638	1	0	1	638	3	640	0.0e+00	1259.2	gyrB; DNA topoisomerase IV subunit B; K02470 gyrB; DNA gyrase subunit B [EC:5.6.2.2]	YES
KSG66_00030	bmp:NG74_00006	99.8	638	1	0	1	638	3	640	0.0e+00	1259.2	gyrB; DNA gyrase subunit B; K02470 gyrB; DNA gyrase subunit B [EC:5.6.2.2]	YES
KSG66_00030	bqy:MUS_0007	99.8	638	1	0	1	638	1	638	0.0e+00	1259.2	gyrB; DNA gyrase subunit B; K02470 gyrB; DNA gyrase subunit B [EC:5.6.2.2]	YES
KSG66_00030	bacp:SB24_09705	99.8	638	1	0	1	638	1	638	0.0e+00	1259.2	gyrB; DNA gyrase subunit B; K02470 gyrB; DNA gyrase subunit B [EC:5.6.2.2]	YES
KSG66_00030	bacb:OY17_02765	99.8	638	1	0	1	638	1	638	0.0e+00	1259.2	gyrB; DNA gyrase subunit B; K02470 gyrB; DNA gyrase subunit B [EC:5.6.2.2]	YES
KSG66_00030	bao:BAMF_0006	99.7	638	2	0	1	638	3	640	0.0e+00	1258.8	gyrB; DNA gyrase (subunit B); K02470 gyrB; DNA gyrase subunit B [EC:5.6.2.2]	YES
KSG66_00030	baz:BAMTA208_00030	99.7	638	2	0	1	638	1	638	0.0e+00	1258.8	gyrB; DNA gyrase subunit B; K02470 gyrB; DNA gyrase subunit B [EC:5.6.2.2]	YES
KSG66_00030	bql:LL3_00006	99.7	638	2	0	1	638	3	640	0.0e+00	1258.8	gyrB; DNA gyrase (subunit B); K02470 gyrB; DNA gyrase subunit B [EC:5.6.2.2]	YES
KSG66_00030	bxh:BAXH7_00006	99.7	638	2	0	1	638	3	640	0.0e+00	1258.8	gyrB; DNA gyrase subunit B; K02470 gyrB; DNA gyrase subunit B [EC:5.6.2.2]	YES
KSG66_00030	baq:BACAU_0006	99.7	638	2	0	1	638	3	640	0.0e+00	1257.7	gyrB1; DNA topoisomerase IV subunit B; K02470 gyrB; DNA gyrase subunit B [EC:5.6.2.2]	YES
KSG66_00030	bami:KSO_019380	99.7	638	2	0	1	638	1	638	0.0e+00	1257.7	gyrB; DNA gyrase subunit B; K02470 gyrB; DNA gyrase subunit B [EC:5.6.2.2]	YES
KSG66_00030	bamf:U722_00030	99.7	638	2	0	1	638	1	638	0.0e+00	1257.7	gyrB; DNA gyrase subunit B; K02470 gyrB; DNA gyrase subunit B [EC:5.6.2.2]	YES
KSG66_00030	bay:RBAM_000060	99.7	638	2	0	1	638	1	638	0.0e+00	1256.9	gyrB; DNA topoisomerase (ATP-hydrolyzing) subunit B; K02470 gyrB; DNA gyrase subunit B [EC:5.6.2.2]	YES
KSG66_00035	bamy:V529_00070	100.0	819	0	0	1	819	1	819	0.0e+00	1427.5	gyrA; DNA gyrase subunit A; K02469 gyrA; DNA gyrase subunit A [EC:5.6.2.2]	YES
KSG66_00035	bvm:B9C48_00035	100.0	819	0	0	1	819	1	819	0.0e+00	1427.5	DNA gyrase subunit A; K02469 gyrA; DNA gyrase subunit A [EC:5.6.2.2]	YES
KSG66_00035	bama:RBAU_0008	99.8	819	2	0	1	819	1	819	0.0e+00	1426.0	gyrA; DNA gyrase (subunit A); K02469 gyrA; DNA gyrase subunit A [EC:5.6.2.2]	YES
KSG66_00035	bya:BANAU_0007	99.6	819	3	0	1	819	1	819	0.0e+00	1424.5	gyrA; DNA gyrase subunit A; K02469 gyrA; DNA gyrase subunit A [EC:5.6.2.2]	YES
KSG66_00035	bamb:BAPNAU_0007	99.6	819	3	0	1	819	1	819	0.0e+00	1424.5	gyrA; DNA gyrase subunit A; K02469 gyrA; DNA gyrase subunit A [EC:5.6.2.2]	YES
KSG66_00035	bmp:NG74_00007	99.6	819	3	0	1	819	1	819	0.0e+00	1424.5	gyrA; DNA gyrase subunit A; K02469 gyrA; DNA gyrase subunit A [EC:5.6.2.2]	YES
KSG66_00035	bqy:MUS_0008	99.6	819	3	0	1	819	1	819	0.0e+00	1424.5	gyrA; DNA gyrase subunit A; K02469 gyrA; DNA gyrase subunit A [EC:5.6.2.2]	YES
KSG66_00035	bacb:OY17_02770	99.6	819	3	0	1	819	1	819	0.0e+00	1424.5	DNA gyrase subunit A; K02469 gyrA; DNA gyrase subunit A [EC:5.6.2.2]	YES
KSG66_00035	bay:RBAM_000070	99.6	819	3	0	1	819	1	819	0.0e+00	1423.7	gyrA; DNA gyrase subunit A; K02469 gyrA; DNA gyrase subunit A [EC:5.6.2.2]	YES
KSG66_00035	bamc:U471_00070	99.6	819	3	0	1	819	1	819	0.0e+00	1423.7	DNA gyrase subunit A; K02469 gyrA; DNA gyrase subunit A [EC:5.6.2.2]	YES
KSG66_00035	baq:BACAU_0007	99.5	819	4	0	1	819	1	819	0.0e+00	1423.3	gyrA; DNA gyrase subunit A; K02469 gyrA; DNA gyrase subunit A [EC:5.6.2.2]	YES
KSG66_00035	baml:BAM5036_0008	99.5	819	4	0	1	819	1	819	0.0e+00	1423.3	gyrA; DNA gyrase (subunit A); K02469 gyrA; DNA gyrase subunit A [EC:5.6.2.2]	YES
KSG66_00035	bami:KSO_019375	99.5	819	4	0	1	819	1	819	0.0e+00	1423.3	DNA gyrase subunit A; K02469 gyrA; DNA gyrase subunit A [EC:5.6.2.2]	YES
KSG66_00035	bamf:U722_00035	99.5	819	4	0	1	819	1	819	0.0e+00	1423.3	DNA gyrase subunit A; K02469 gyrA; DNA gyrase subunit A [EC:5.6.2.2]	YES
KSG66_00035	bamt:AJ82_00035	99.6	819	3	0	1	819	1	819	0.0e+00	1422.5	DNA gyrase subunit A; K02469 gyrA; DNA gyrase subunit A [EC:5.6.2.2]	YES
KSG66_00035	bamp:B938_00035	99.5	819	4	0	1	819	1	819	0.0e+00	1421.4	DNA gyrase subunit A; K02469 gyrA; DNA gyrase subunit A [EC:5.6.2.2]	YES
KSG66_00035	bamn:BASU_0008	99.5	819	4	0	1	819	1	819	0.0e+00	1421.4	gyrA; DNA gyrase (subunit A); K02469 gyrA; DNA gyrase subunit A [EC:5.6.2.2]	YES
KSG66_00035	bacp:SB24_09700	99.4	819	5	0	1	819	1	819	0.0e+00	1419.1	DNA gyrase subunit A; K02469 gyrA; DNA gyrase subunit A [EC:5.6.2.2]	YES
KSG66_00035	bao:BAMF_0007	98.7	819	11	0	1	819	1	819	0.0e+00	1412.5	gyrA; DNA gyrase (subunit A); K02469 gyrA; DNA gyrase subunit A [EC:5.6.2.2]	YES
KSG66_00035	baz:BAMTA208_00035	98.7	819	11	0	1	819	1	819	0.0e+00	1412.5	gyrA; DNA gyrase subunit A; K02469 gyrA; DNA gyrase subunit A [EC:5.6.2.2]	YES
KSG66_00065	bvm:B9C48_00065	100.0	316	0	0	1	316	1	316	1.4e-184	651.7	---	YES
KSG66_00065	bamy:V529_00080	99.7	316	1	0	1	316	14	329	1.8e-184	651.4	---	YES
KSG66_00065	bamp:B938_00040	99.1	316	3	0	1	316	1	316	4.4e-183	646.7	---	YES
KSG66_00065	bamn:BASU_0010	99.1	316	3	0	1	316	14	329	4.4e-183	646.7	---	YES
KSG66_00065	baml:BAM5036_0009	99.1	316	3	0	1	316	14	329	7.4e-183	646.0	---	YES
KSG66_00065	bamb:BAPNAU_0008	99.1	316	3	0	1	316	1	316	7.4e-183	646.0	---	YES
KSG66_00065	bamt:AJ82_00065	99.1	316	3	0	1	316	3	318	7.4e-183	646.0	---	YES
KSG66_00065	bmp:NG74_00013	99.1	316	3	0	1	316	14	329	7.4e-183	646.0	---	YES
KSG66_00065	bya:BANAU_0008	98.7	316	4	0	1	316	1	316	1.7e-182	644.8	---	YES
KSG66_00065	bqy:MUS_0010	98.7	316	4	0	1	316	1	316	1.7e-182	644.8	---	YES
KSG66_00065	bacb:OY17_02800	98.7	316	4	0	1	316	1	316	1.7e-182	644.8	---	YES
KSG66_00065	bay:RBAM_000110	98.4	316	5	0	1	316	1	316	2.8e-182	644.0	---	YES
KSG66_00065	bamc:U471_00080	98.4	316	5	0	1	316	14	329	2.8e-182	644.0	---	YES
KSG66_00065	bacp:SB24_09680	98.7	316	4	0	1	316	1	316	6.3e-182	642.9	---	YES
KSG66_00065	bama:RBAU_0010	98.1	316	6	0	1	316	14	329	8.2e-182	642.5	---	YES
KSG66_00065	baq:BACAU_0008	98.1	316	6	0	1	316	1	316	1.8e-181	641.3	---	YES
KSG66_00065	bami:KSO_019370	98.1	316	6	0	1	316	1	316	4.1e-181	640.2	---	YES
KSG66_00065	bamf:U722_00065	97.5	316	8	0	1	316	1	316	3.5e-180	637.1	---	YES
KSG66_00065	bao:BAMF_0008	94.3	316	18	0	1	316	1	316	4.8e-174	616.7	---	YES
KSG66_00065	bql:LL3_00008	94.3	316	18	0	1	316	14	329	4.8e-174	616.7	---	YES
KSG66_00070	bay:RBAM_000120	100.0	488	0	0	1	488	1	488	1.1e-273	948.3	guaB; IMP dehydrogenase; K00088 IMPDH; IMP dehydrogenase [EC:1.1.1.205]	YES
KSG66_00070	bamp:B938_00045	100.0	488	0	0	1	488	1	488	1.1e-273	948.3	inosine 5'-monophosphate dehydrogenase; K00088 IMPDH; IMP dehydrogenase [EC:1.1.1.205]	YES
KSG66_00070	bama:RBAU_0011	100.0	488	0	0	1	488	1	488	1.1e-273	948.3	guaB; inosine-monophosphate dehydrogenase; K00088 IMPDH; IMP dehydrogenase [EC:1.1.1.205]	YES
KSG66_00070	bamn:BASU_0011	100.0	488	0	0	1	488	1	488	1.1e-273	948.3	guaB; inosine-monophosphate dehydrogenase; K00088 IMPDH; IMP dehydrogenase [EC:1.1.1.205]	YES
KSG66_00070	bamt:AJ82_00070	100.0	488	0	0	1	488	1	488	1.1e-273	948.3	inosine-5-monophosphate dehydrogenase; K00088 IMPDH; IMP dehydrogenase [EC:1.1.1.205]	YES
KSG66_00070	bamc:U471_00090	100.0	488	0	0	1	488	1	488	1.1e-273	948.3	inosine 5'-monophosphate dehydrogenase; K00088 IMPDH; IMP dehydrogenase [EC:1.1.1.205]	YES
KSG66_00070	bvm:B9C48_00070	100.0	488	0	0	1	488	1	488	1.1e-273	948.3	IMP dehydrogenase; K00088 IMPDH; IMP dehydrogenase [EC:1.1.1.205]	YES
KSG66_00070	bamy:V529_00090	99.8	488	1	0	1	488	1	488	2.4e-273	947.2	guaB; inosine 5'-monophosphate dehydrogenase; K00088 IMPDH; IMP dehydrogenase [EC:1.1.1.205]	YES
KSG66_00070	baq:BACAU_0009	99.8	488	1	0	1	488	1	488	4.1e-273	946.4	guaB; IMP dehydrogenase; K00088 IMPDH; IMP dehydrogenase [EC:1.1.1.205]	YES
KSG66_00070	bya:BANAU_0009	99.8	488	1	0	1	488	1	488	4.1e-273	946.4	guaB; guanosine 5'-monophosphate oxidoreductase GuaC; K00088 IMPDH; IMP dehydrogenase [EC:1.1.1.205]	YES
KSG66_00070	bamb:BAPNAU_0009	99.8	488	1	0	1	488	1	488	4.1e-273	946.4	guaB; IMP dehydrogenase; K00088 IMPDH; IMP dehydrogenase [EC:1.1.1.205]	YES
KSG66_00070	bmp:NG74_00014	99.8	488	1	0	1	488	1	488	4.1e-273	946.4	guaB; Inosine-5'-monophosphate dehydrogenase; K00088 IMPDH; IMP dehydrogenase [EC:1.1.1.205]	YES
KSG66_00070	bao:BAMF_0009	99.8	488	1	0	1	488	1	488	4.1e-273	946.4	guaB; inosine-monophosphate dehydrogenase; K00088 IMPDH; IMP dehydrogenase [EC:1.1.1.205]	YES
KSG66_00070	bql:LL3_00009	99.8	488	1	0	1	488	1	488	4.1e-273	946.4	guaB; inosine-monophosphate dehydrogenase; K00088 IMPDH; IMP dehydrogenase [EC:1.1.1.205]	YES
KSG66_00070	bqy:MUS_0011	99.8	488	1	0	1	488	1	488	4.1e-273	946.4	guaB; IMP dehydrogenase; K00088 IMPDH; IMP dehydrogenase [EC:1.1.1.205]	YES
KSG66_00070	bami:KSO_019365	99.8	488	1	0	1	488	1	488	4.1e-273	946.4	inosine 5'-monophosphate dehydrogenase; K00088 IMPDH; IMP dehydrogenase [EC:1.1.1.205]	YES
KSG66_00070	bamf:U722_00070	99.8	488	1	0	1	488	1	488	4.1e-273	946.4	inosine 5'-monophosphate dehydrogenase; K00088 IMPDH; IMP dehydrogenase [EC:1.1.1.205]	YES
KSG66_00070	bacp:SB24_09675	99.8	488	1	0	1	488	1	488	4.1e-273	946.4	inosine-5-monophosphate dehydrogenase; K00088 IMPDH; IMP dehydrogenase [EC:1.1.1.205]	YES
KSG66_00070	bacb:OY17_02805	99.8	488	1	0	1	488	1	488	4.1e-273	946.4	inosine-5-monophosphate dehydrogenase; K00088 IMPDH; IMP dehydrogenase [EC:1.1.1.205]	YES
KSG66_00070	bacs:AUL54_10700	99.8	488	1	0	1	488	1	488	4.1e-273	946.4	IMP dehydrogenase; K00088 IMPDH; IMP dehydrogenase [EC:1.1.1.205]	YES
KSG66_00075	bvm:B9C48_00075	100.0	443	0	0	1	443	1	443	9.9e-250	868.6	D-alanyl-D-alanine carboxypeptidase; K07258 dacC; serine-type D-Ala-D-Ala carboxypeptidase (penicillin-binding protein 5/6) [EC:3.4.16.4]	YES
KSG66_00075	bay:RBAM_000130	99.5	443	2	0	1	443	1	443	1.1e-248	865.1	D-alanyl-D-alanine carboxypeptidase; K07258 dacC; serine-type D-Ala-D-Ala carboxypeptidase (penicillin-binding protein 5/6) [EC:3.4.16.4]	YES
KSG66_00075	bya:BANAU_0010	99.5	443	2	0	1	443	1	443	1.1e-248	865.1	dacA; D-alanyl-D-alanine carboxypeptidase (penicillin-binding protein 5/6); K07258 dacC; serine-type D-Ala-D-Ala carboxypeptidase (penicillin-binding protein 5/6) [EC:3.4.16.4]	YES
KSG66_00075	bamb:BAPNAU_0010	99.5	443	2	0	1	443	1	443	1.1e-248	865.1	dacA; D-alanyl-D-alanine carboxypeptidase (penicillin-binding protein 5/6); K07258 dacC; serine-type D-Ala-D-Ala carboxypeptidase (penicillin-binding protein 5/6) [EC:3.4.16.4]	YES
KSG66_00075	bamt:AJ82_00075	99.5	443	2	0	1	443	1	443	1.1e-248	865.1	D-alanyl-D-alanine carboxypeptidase; K07258 dacC; serine-type D-Ala-D-Ala carboxypeptidase (penicillin-binding protein 5/6) [EC:3.4.16.4]	YES
KSG66_00075	bamy:V529_00100	99.5	443	2	0	1	443	1	443	1.1e-248	865.1	dacA; DacA; K07258 dacC; serine-type D-Ala-D-Ala carboxypeptidase (penicillin-binding protein 5/6) [EC:3.4.16.4]	YES
KSG66_00075	bmp:NG74_00015	99.5	443	2	0	1	443	1	443	1.1e-248	865.1	dacA; D-alanyl-D-alanine carboxypeptidase DacA precursor; K07258 dacC; serine-type D-Ala-D-Ala carboxypeptidase (penicillin-binding protein 5/6) [EC:3.4.16.4]	YES
KSG66_00075	bamc:U471_00100	99.5	443	2	0	1	443	1	443	1.1e-248	865.1	D-alanyl-D-alanine carboxypeptidase; K07258 dacC; serine-type D-Ala-D-Ala carboxypeptidase (penicillin-binding protein 5/6) [EC:3.4.16.4]	YES
KSG66_00075	bacb:OY17_02810	99.5	443	2	0	1	443	1	443	1.1e-248	865.1	D-alanyl-D-alanine carboxypeptidase; K07258 dacC; serine-type D-Ala-D-Ala carboxypeptidase (penicillin-binding protein 5/6) [EC:3.4.16.4]	YES
KSG66_00075	bqy:MUS_0012	99.3	443	3	0	1	443	7	449	2.4e-248	864.0	dacA; D-alanyl-D-alanine carboxypeptidase; K07258 dacC; serine-type D-Ala-D-Ala carboxypeptidase (penicillin-binding protein 5/6) [EC:3.4.16.4]	YES
KSG66_00075	bami:KSO_019360	99.1	443	4	0	1	443	1	443	2.4e-248	864.0	D-alanyl-D-alanine carboxypeptidase; K07258 dacC; serine-type D-Ala-D-Ala carboxypeptidase (penicillin-binding protein 5/6) [EC:3.4.16.4]	YES
KSG66_00075	bamf:U722_00075	99.1	443	4	0	1	443	1	443	2.4e-248	864.0	D-alanyl-D-alanine carboxypeptidase; K07258 dacC; serine-type D-Ala-D-Ala carboxypeptidase (penicillin-binding protein 5/6) [EC:3.4.16.4]	YES
KSG66_00075	bacp:SB24_09670	99.3	443	3	0	1	443	1	443	3.2e-248	863.6	D-alanyl-D-alanine carboxypeptidase; K07258 dacC; serine-type D-Ala-D-Ala carboxypeptidase (penicillin-binding protein 5/6) [EC:3.4.16.4]	YES
KSG66_00075	bamp:B938_00050	99.3	443	3	0	1	443	1	443	4.2e-248	863.2	D-alanyl-D-alanine carboxypeptidase; K07258 dacC; serine-type D-Ala-D-Ala carboxypeptidase (penicillin-binding protein 5/6) [EC:3.4.16.4]	YES
KSG66_00075	baml:BAM5036_0011	99.1	443	4	0	1	443	1	443	7.1e-248	862.4	dacA; D-alanyl-D-alanine carboxypeptidase (penicillin-binding protein 5); K07258 dacC; serine-type D-Ala-D-Ala carboxypeptidase (penicillin-binding protein 5/6) [EC:3.4.16.4]	YES
KSG66_00075	bamn:BASU_0012	99.1	443	4	0	1	443	1	443	9.2e-248	862.1	dacA; D-alanyl-D-alanine carboxypeptidase (penicillin-binding protein 5); K07258 dacC; serine-type D-Ala-D-Ala carboxypeptidase (penicillin-binding protein 5/6) [EC:3.4.16.4]	YES
KSG66_00075	baq:BACAU_0010	98.6	443	6	0	1	443	1	443	2.7e-247	860.5	dacA; D-alanyl-D-alanine carboxypeptidase (penicillin-binding protein 5/6); K07258 dacC; serine-type D-Ala-D-Ala carboxypeptidase (penicillin-binding protein 5/6) [EC:3.4.16.4]	YES
KSG66_00075	bama:RBAU_0012	98.9	443	5	0	1	443	1	443	2.7e-247	860.5	dacA; D-alanyl-D-alanine carboxypeptidase (penicillin-binding protein 5); K07258 dacC; serine-type D-Ala-D-Ala carboxypeptidase (penicillin-binding protein 5/6) [EC:3.4.16.4]	YES
KSG66_00075	bacs:AUL54_10695	98.6	443	6	0	1	443	7	449	3.5e-247	860.1	D-alanyl-D-alanine carboxypeptidase; K07258 dacC; serine-type D-Ala-D-Ala carboxypeptidase (penicillin-binding protein 5/6) [EC:3.4.16.4]	YES
KSG66_00075	bao:BAMF_0010	98.4	443	7	0	1	443	1	443	7.8e-247	859.0	dacA; D-alanyl-D-alanine carboxypeptidase (penicillin-binding protein 5); K07258 dacC; serine-type D-Ala-D-Ala carboxypeptidase (penicillin-binding protein 5/6) [EC:3.4.16.4]	YES
KSG66_00080	bay:RBAM_000140	100.0	294	0	0	1	294	1	294	7.7e-158	562.8	pdxS; pyridoxal 5'-phosphate synthase lyase subunit PdxS; K06215 pdxS; pyridoxal 5'-phosphate synthase pdxS subunit [EC:4.3.3.6]	YES
KSG66_00080	baq:BACAU_0011	100.0	294	0	0	1	294	1	294	7.7e-158	562.8	pdxS; pyridoxal biosynthesis lyase PdxS; K06215 pdxS; pyridoxal 5'-phosphate synthase pdxS subunit [EC:4.3.3.6]	YES
KSG66_00080	bamp:B938_00055	100.0	294	0	0	1	294	1	294	7.7e-158	562.8	pyridoxal biosynthesis lyase PdxS; K06215 pdxS; pyridoxal 5'-phosphate synthase pdxS subunit [EC:4.3.3.6]	YES
KSG66_00080	baml:BAM5036_0012	100.0	294	0	0	1	294	1	294	7.7e-158	562.8	pdxS; glutamine amidotransferase for pyridoxal phosphate synthesis; pyridoxal 5'-phosphate synthase complex, synthase subunit; K06215 pdxS; pyridoxal 5'-phosphate synthase pdxS subunit [EC:4.3.3.6]	YES
KSG66_00080	bama:RBAU_0013	100.0	294	0	0	1	294	1	294	7.7e-158	562.8	pdxS; glutamine amidotransferase for pyridoxal phosphate synthesis; pyridoxal 5'-phosphate synthase complex, synthase subunit; K06215 pdxS; pyridoxal 5'-phosphate synthase pdxS subunit [EC:4.3.3.6]	YES
KSG66_00080	bamn:BASU_0013	100.0	294	0	0	1	294	1	294	7.7e-158	562.8	pdxS; glutamine amidotransferase for pyridoxal phosphate synthesis; pyridoxal 5'-phosphate synthase complex, synthase subunit; K06215 pdxS; pyridoxal 5'-phosphate synthase pdxS subunit [EC:4.3.3.6]	YES
KSG66_00080	bamb:BAPNAU_0011	100.0	294	0	0	1	294	1	294	7.7e-158	562.8	pdxS; pyridoxal biosynthesis lyase PdxS; K06215 pdxS; pyridoxal 5'-phosphate synthase pdxS subunit [EC:4.3.3.6]	YES
KSG66_00080	bamt:AJ82_00080	100.0	294	0	0	1	294	1	294	7.7e-158	562.8	pyridoxal biosynthesis protein; K06215 pdxS; pyridoxal 5'-phosphate synthase pdxS subunit [EC:4.3.3.6]	YES
KSG66_00080	bamy:V529_00110	100.0	294	0	0	1	294	1	294	7.7e-158	562.8	pdxS; pyridoxal biosynthesis lyase PdxS; K06215 pdxS; pyridoxal 5'-phosphate synthase pdxS subunit [EC:4.3.3.6]	YES
KSG66_00080	bmp:NG74_00016	100.0	294	0	0	1	294	1	294	7.7e-158	562.8	pdxS; Pyridoxal biosynthesis lyase PdxS; K06215 pdxS; pyridoxal 5'-phosphate synthase pdxS subunit [EC:4.3.3.6]	YES
KSG66_00080	bami:KSO_019355	100.0	294	0	0	1	294	1	294	7.7e-158	562.8	pyridoxal biosynthesis lyase PdxS; K06215 pdxS; pyridoxal 5'-phosphate synthase pdxS subunit [EC:4.3.3.6]	YES
KSG66_00080	bamc:U471_00110	100.0	294	0	0	1	294	1	294	7.7e-158	562.8	pyridoxal biosynthesis lyase PdxS; K06215 pdxS; pyridoxal 5'-phosphate synthase pdxS subunit [EC:4.3.3.6]	YES
KSG66_00080	bamf:U722_00080	100.0	294	0	0	1	294	1	294	7.7e-158	562.8	pyridoxal biosynthesis protein; K06215 pdxS; pyridoxal 5'-phosphate synthase pdxS subunit [EC:4.3.3.6]	YES
KSG66_00080	bvm:B9C48_00080	100.0	294	0	0	1	294	1	294	7.7e-158	562.8	pyridoxal 5'-phosphate synthase lyase subunit PdxS; K06215 pdxS; pyridoxal 5'-phosphate synthase pdxS subunit [EC:4.3.3.6]	YES
KSG66_00080	bacp:SB24_09665	100.0	294	0	0	1	294	1	294	7.7e-158	562.8	pyridoxal biosynthesis protein; K06215 pdxS; pyridoxal 5'-phosphate synthase pdxS subunit [EC:4.3.3.6]	YES
KSG66_00080	bacb:OY17_02815	100.0	294	0	0	1	294	1	294	7.7e-158	562.8	pyridoxal biosynthesis protein; K06215 pdxS; pyridoxal 5'-phosphate synthase pdxS subunit [EC:4.3.3.6]	YES
KSG66_00080	bya:BANAU_0011	99.7	294	1	0	1	294	1	294	2.2e-157	561.2	pdxS; pyridoxal biosynthesis lyase PdxS; K06215 pdxS; pyridoxal 5'-phosphate synthase pdxS subunit [EC:4.3.3.6]	YES
KSG66_00080	bqy:MUS_0013	99.7	294	1	0	1	294	1	294	2.2e-157	561.2	pdxS; pyridoxal biosynthesis lyase; K06215 pdxS; pyridoxal 5'-phosphate synthase pdxS subunit [EC:4.3.3.6]	YES
KSG66_00080	bacs:AUL54_10690	99.7	294	1	0	1	294	1	294	2.2e-157	561.2	pyridoxal biosynthesis protein; K06215 pdxS; pyridoxal 5'-phosphate synthase pdxS subunit [EC:4.3.3.6]	YES
KSG66_00080	bao:BAMF_0011	99.7	294	1	0	1	294	1	294	2.9e-157	560.8	pdxS; pyridoxine biosynthesis protein; K06215 pdxS; pyridoxal 5'-phosphate synthase pdxS subunit [EC:4.3.3.6]	YES
KSG66_00085	bya:BANAU_0012	100.0	196	0	0	1	196	1	196	4.4e-109	400.2	pdxT; glutamine amidotransferase subunit PdxT; K08681 pdxT; 5'-phosphate synthase pdxT subunit [EC:4.3.3.6]	YES
KSG66_00085	bamp:B938_00060	100.0	196	0	0	1	196	1	196	4.4e-109	400.2	glutamine amidotransferase subunit PdxT; K08681 pdxT; 5'-phosphate synthase pdxT subunit [EC:4.3.3.6]	YES
KSG66_00085	bama:RBAU_0014	100.0	196	0	0	1	196	1	196	4.4e-109	400.2	pdxT; glutamine amidotransferase for pyridoxal phosphate synthesis; pyridoxal 5'-phosphate synthase complex, Glutamine amidotransferase subunit PdxT; K08681 pdxT; 5'-phosphate synthase pdxT subunit [EC:4.3.3.6]	YES
KSG66_00085	bamn:BASU_0014	100.0	196	0	0	1	196	1	196	4.4e-109	400.2	pdxT; glutamine amidotransferase for pyridoxal phosphate synthesis; pyridoxal 5'-phosphate synthase complex, Glutamine amidotransferase subunit PdxT; K08681 pdxT; 5'-phosphate synthase pdxT subunit [EC:4.3.3.6]	YES
KSG66_00085	bamb:BAPNAU_0012	100.0	196	0	0	1	196	1	196	4.4e-109	400.2	pdxT; glutamine amidotransferase subunit PdxT; K08681 pdxT; 5'-phosphate synthase pdxT subunit [EC:4.3.3.6]	YES
KSG66_00085	bamt:AJ82_00085	100.0	196	0	0	1	196	1	196	4.4e-109	400.2	glutamine amidotransferase; K08681 pdxT; 5'-phosphate synthase pdxT subunit [EC:4.3.3.6]	YES
KSG66_00085	bamy:V529_00120	100.0	196	0	0	1	196	1	196	4.4e-109	400.2	pdxT; glutamine amidotransferase subunit PdxT; K08681 pdxT; 5'-phosphate synthase pdxT subunit [EC:4.3.3.6]	YES
KSG66_00085	bmp:NG74_00017	100.0	196	0	0	1	196	1	196	4.4e-109	400.2	pdxT; Glutamine amidotransferase subunit PdxT; K08681 pdxT; 5'-phosphate synthase pdxT subunit [EC:4.3.3.6]	YES
KSG66_00085	bqy:MUS_0014	100.0	196	0	0	1	196	1	196	4.4e-109	400.2	pdxT; glutamine amidotransferase subunit; K08681 pdxT; 5'-phosphate synthase pdxT subunit [EC:4.3.3.6]	YES
KSG66_00085	bvm:B9C48_00085	100.0	196	0	0	1	196	1	196	4.4e-109	400.2	pyridoxal 5'-phosphate synthase glutaminase subunit PdxT; K08681 pdxT; 5'-phosphate synthase pdxT subunit [EC:4.3.3.6]	YES
KSG66_00085	bacp:SB24_09660	100.0	196	0	0	1	196	1	196	4.4e-109	400.2	glutamine amidotransferase; K08681 pdxT; 5'-phosphate synthase pdxT subunit [EC:4.3.3.6]	YES
KSG66_00085	bacb:OY17_02820	100.0	196	0	0	1	196	1	196	4.4e-109	400.2	glutamine amidotransferase; K08681 pdxT; 5'-phosphate synthase pdxT subunit [EC:4.3.3.6]	YES
KSG66_00085	baq:BACAU_0012	99.5	196	1	0	1	196	1	196	1.3e-108	398.7	pdxT; glutamine amidotransferase subunit PdxT; K08681 pdxT; 5'-phosphate synthase pdxT subunit [EC:4.3.3.6]	YES
KSG66_00085	bami:KSO_019350	99.5	196	1	0	1	196	1	196	1.3e-108	398.7	glutamine amidotransferase subunit PdxT; K08681 pdxT; 5'-phosphate synthase pdxT subunit [EC:4.3.3.6]	YES
KSG66_00085	bamf:U722_00085	99.5	196	1	0	1	196	1	196	1.3e-108	398.7	glutamine amidotransferase; K08681 pdxT; 5'-phosphate synthase pdxT subunit [EC:4.3.3.6]	YES
KSG66_00085	bay:RBAM_000150	99.5	196	1	0	1	196	1	196	1.7e-108	398.3	pdxT; pyridoxal 5'-phosphate synthase glutaminase subunit PdxT; K08681 pdxT; 5'-phosphate synthase pdxT subunit [EC:4.3.3.6]	YES
KSG66_00085	bao:BAMF_0012	99.5	196	1	0	1	196	1	196	1.7e-108	398.3	pdxT; glutamine amidotransferase, SNO family; K08681 pdxT; 5'-phosphate synthase pdxT subunit [EC:4.3.3.6]	YES
KSG66_00085	baz:BAMTA208_00055	99.5	196	1	0	1	196	1	196	1.7e-108	398.3	pdxT; glutamine amidotransferase subunit PdxT; K08681 pdxT; 5'-phosphate synthase pdxT subunit [EC:4.3.3.6]	YES
KSG66_00085	bql:LL3_00012	99.5	196	1	0	1	196	1	196	1.7e-108	398.3	pdxT; glutamine amidotransferase; K08681 pdxT; 5'-phosphate synthase pdxT subunit [EC:4.3.3.6]	YES
KSG66_00085	bxh:BAXH7_00012	99.5	196	1	0	1	196	1	196	1.7e-108	398.3	pdxT; glutamine amidotransferase for pyridoxal phosphate synthesis; K08681 pdxT; 5'-phosphate synthase pdxT subunit [EC:4.3.3.6]	YES
KSG66_00090	bvm:B9C48_00090	100.0	425	0	0	1	425	1	425	2.2e-206	724.5	serine--tRNA ligase; K01875 SARS; seryl-tRNA synthetase [EC:6.1.1.11]	YES
KSG66_00090	bay:RBAM_000160	99.8	425	1	0	1	425	1	425	8.4e-206	722.6	serS; serine--tRNA ligase; K01875 SARS; seryl-tRNA synthetase [EC:6.1.1.11]	YES
KSG66_00090	bya:BANAU_0013	99.8	425	1	0	1	425	1	425	8.4e-206	722.6	serS; seryl-tRNA synthetase; K01875 SARS; seryl-tRNA synthetase [EC:6.1.1.11]	YES
KSG66_00090	bamp:B938_00065	99.8	425	1	0	1	425	1	425	8.4e-206	722.6	seryl-tRNA ligase; K01875 SARS; seryl-tRNA synthetase [EC:6.1.1.11]	YES
KSG66_00090	baml:BAM5036_0014	99.8	425	1	0	1	425	1	425	8.4e-206	722.6	serS; seryl-tRNA synthetase; K01875 SARS; seryl-tRNA synthetase [EC:6.1.1.11]	YES
KSG66_00090	bama:RBAU_0015	99.8	425	1	0	1	425	1	425	8.4e-206	722.6	serS; seryl-tRNA synthetase; K01875 SARS; seryl-tRNA synthetase [EC:6.1.1.11]	YES
KSG66_00090	bamn:BASU_0015	99.8	425	1	0	1	425	1	425	8.4e-206	722.6	serS; seryl-tRNA synthetase; K01875 SARS; seryl-tRNA synthetase [EC:6.1.1.11]	YES
KSG66_00090	bamy:V529_00130	99.8	425	1	0	1	425	1	425	8.4e-206	722.6	serS; seryl-tRNA synthetase; K01875 SARS; seryl-tRNA synthetase [EC:6.1.1.11]	YES
KSG66_00090	bqy:MUS_0015	99.8	425	1	0	1	425	1	425	8.4e-206	722.6	serS; seryl-tRNA synthetase; K01875 SARS; seryl-tRNA synthetase [EC:6.1.1.11]	YES
KSG66_00090	bamc:U471_00130	99.8	425	1	0	1	425	1	425	8.4e-206	722.6	serS; K01875 SARS; seryl-tRNA synthetase [EC:6.1.1.11]	YES
KSG66_00090	bacp:SB24_09655	99.8	425	1	0	1	425	1	425	8.4e-206	722.6	seryl-tRNA synthetase; K01875 SARS; seryl-tRNA synthetase [EC:6.1.1.11]	YES
KSG66_00090	bacb:OY17_02825	99.8	425	1	0	1	425	1	425	8.4e-206	722.6	seryl-tRNA synthetase; K01875 SARS; seryl-tRNA synthetase [EC:6.1.1.11]	YES
KSG66_00090	bamb:BAPNAU_0013	99.5	425	2	0	1	425	1	425	1.9e-205	721.5	serS; seryl-tRNA synthetase; K01875 SARS; seryl-tRNA synthetase [EC:6.1.1.11]	YES
KSG66_00090	bamt:AJ82_00090	99.5	425	2	0	1	425	1	425	1.9e-205	721.5	seryl-tRNA synthetase; K01875 SARS; seryl-tRNA synthetase [EC:6.1.1.11]	YES
KSG66_00090	bmp:NG74_00019	99.5	425	2	0	1	425	1	425	1.9e-205	721.5	serS; Serine--tRNA ligase; K01875 SARS; seryl-tRNA synthetase [EC:6.1.1.11]	YES
KSG66_00090	baq:BACAU_0013	99.5	425	2	0	1	425	1	425	7.1e-205	719.5	serS; seryl-tRNA synthetase; K01875 SARS; seryl-tRNA synthetase [EC:6.1.1.11]	YES
KSG66_00090	bamf:U722_00090	99.5	425	2	0	1	425	1	425	7.1e-205	719.5	seryl-tRNA synthase; K01875 SARS; seryl-tRNA synthetase [EC:6.1.1.11]	YES
KSG66_00090	bami:KSO_019345	99.3	425	3	0	1	425	1	425	2.1e-204	718.0	seryl-tRNA ligase; K01875 SARS; seryl-tRNA synthetase [EC:6.1.1.11]	YES
KSG66_00090	bacs:AUL54_10680	98.1	425	8	0	1	425	1	425	7.9e-204	716.1	serine--tRNA ligase; K01875 SARS; seryl-tRNA synthetase [EC:6.1.1.11]	YES
KSG66_00090	bao:BAMF_0013	98.6	425	6	0	1	425	1	425	3.9e-203	713.8	serS; seryl-tRNA synthetase; K01875 SARS; seryl-tRNA synthetase [EC:6.1.1.11]	YES
KSG66_00095	bvm:B9C48_00095	100.0	381	0	0	1	381	1	381	1.8e-207	728.0	glycerate kinase; K00865 glxK; glycerate 2-kinase [EC:2.7.1.165]	YES
KSG66_00095	bama:RBAU_0016	97.4	381	10	0	1	381	1	381	6.0e-203	713.0	glxK; Glycerate kinase; K00865 glxK; glycerate 2-kinase [EC:2.7.1.165]	YES
KSG66_00095	bamn:BASU_0016	97.4	381	10	0	1	381	1	381	6.0e-203	713.0	garK; glycerate kinase I; K00865 glxK; glycerate 2-kinase [EC:2.7.1.165]	YES
KSG66_00095	bamb:BAPNAU_0014	97.4	381	10	0	1	381	1	381	7.8e-203	712.6	glxK; glycerate kinase; K00865 glxK; glycerate 2-kinase [EC:2.7.1.165]	YES
KSG66_00095	bmp:NG74_00020	97.4	381	10	0	1	381	1	381	7.8e-203	712.6	garK; Glycerate 2-kinase; K00865 glxK; glycerate 2-kinase [EC:2.7.1.165]	YES
KSG66_00095	bamy:V529_00140	97.4	381	10	0	1	381	1	381	1.1e-201	708.8	glxK; GlxK; K00865 glxK; glycerate 2-kinase [EC:2.7.1.165]	YES
KSG66_00095	bya:BANAU_0014	96.9	381	12	0	1	381	1	381	1.5e-201	708.4	glxK; glycerate kinase; K00865 glxK; glycerate 2-kinase [EC:2.7.1.165]	YES
KSG66_00095	bamp:B938_00070	96.9	381	12	0	1	381	1	381	1.5e-201	708.4	glycerate kinase; K00865 glxK; glycerate 2-kinase [EC:2.7.1.165]	YES
KSG66_00095	baml:BAM5036_0015	96.6	381	13	0	1	381	1	381	1.5e-201	708.4	glxK; Glycerate kinase; K00865 glxK; glycerate 2-kinase [EC:2.7.1.165]	YES
KSG66_00095	bamt:AJ82_00095	97.4	381	10	0	1	381	1	381	1.5e-201	708.4	glycerate kinase; K00865 glxK; glycerate 2-kinase [EC:2.7.1.165]	YES
KSG66_00095	bqy:MUS_0016	96.9	381	12	0	1	381	1	381	1.5e-201	708.4	glxK; glycerate kinase; K00865 glxK; glycerate 2-kinase [EC:2.7.1.165]	YES
KSG66_00095	bacb:OY17_02830	96.9	381	12	0	1	381	1	381	1.5e-201	708.4	glycerate kinase; K00865 glxK; glycerate 2-kinase [EC:2.7.1.165]	YES
KSG66_00095	bay:RBAM_000170	96.9	381	12	0	1	381	1	381	4.3e-201	706.8	glycerate kinase; K00865 glxK; glycerate 2-kinase [EC:2.7.1.165]	YES
KSG66_00095	bamc:U471_00140	96.9	381	12	0	1	381	1	381	4.3e-201	706.8	glxK; K00865 glxK; glycerate 2-kinase [EC:2.7.1.165]	YES
KSG66_00095	bacp:SB24_09650	96.1	381	15	0	1	381	1	381	8.1e-200	702.6	glycerate kinase; K00865 glxK; glycerate 2-kinase [EC:2.7.1.165]	YES
KSG66_00095	bami:KSO_019340	95.5	381	17	0	1	381	1	381	1.2e-198	698.7	glycerate kinase; K00865 glxK; glycerate 2-kinase [EC:2.7.1.165]	YES
KSG66_00095	baq:BACAU_0014	95.5	381	17	0	1	381	1	381	2.6e-198	697.6	glxK; glycerate kinase; K00865 glxK; glycerate 2-kinase [EC:2.7.1.165]	YES
KSG66_00095	bamf:U722_00095	95.3	381	18	0	1	381	1	381	5.8e-198	696.4	glycerate kinase; K00865 glxK; glycerate 2-kinase [EC:2.7.1.165]	YES
KSG66_00095	bao:BAMF_0014	92.9	381	27	0	1	381	1	381	5.1e-194	683.3	glxK; Glycerate kinase; K00865 glxK; glycerate 2-kinase [EC:2.7.1.165]	YES
KSG66_00095	baz:BAMTA208_00065	92.9	381	27	0	1	381	1	381	5.1e-194	683.3	glxK; Glycerate kinase; K00865 glxK; glycerate 2-kinase [EC:2.7.1.165]	YES
KSG66_00105	bay:RBAM_000190	100.0	217	0	0	1	217	1	217	6.6e-122	443.0	deoxynucleoside kinase; K15519 dck; deoxyadenosine/deoxycytidine kinase [EC:2.7.1.76 2.7.1.74]	YES
KSG66_00105	bya:BANAU_0015	100.0	217	0	0	1	217	1	217	6.6e-122	443.0	dck; deoxyadenosine/deoxycytidine kinase; K15519 dck; deoxyadenosine/deoxycytidine kinase [EC:2.7.1.76 2.7.1.74]	YES
KSG66_00105	baml:BAM5036_0016	100.0	217	0	0	1	217	1	217	6.6e-122	443.0	dck; deoxyadenosine/deoxycytidine kinase; K15519 dck; deoxyadenosine/deoxycytidine kinase [EC:2.7.1.76 2.7.1.74]	YES
KSG66_00105	bamb:BAPNAU_0015	100.0	217	0	0	1	217	1	217	6.6e-122	443.0	dck; deoxyadenosine/deoxycytidine kinase; K15519 dck; deoxyadenosine/deoxycytidine kinase [EC:2.7.1.76 2.7.1.74]	YES
KSG66_00105	bamt:AJ82_00110	100.0	217	0	0	1	217	1	217	6.6e-122	443.0	deoxycytidine kinase; K15519 dck; deoxyadenosine/deoxycytidine kinase [EC:2.7.1.76 2.7.1.74]	YES
KSG66_00105	bmp:NG74_00022	100.0	217	0	0	1	217	1	217	6.6e-122	443.0	dck; Deoxyadenosine/deoxycytidine kinase; K15519 dck; deoxyadenosine/deoxycytidine kinase [EC:2.7.1.76 2.7.1.74]	YES
KSG66_00105	bqy:MUS_0018	100.0	217	0	0	1	217	1	217	6.6e-122	443.0	dcK; deoxyadenosine kinase; K15519 dck; deoxyadenosine/deoxycytidine kinase [EC:2.7.1.76 2.7.1.74]	YES
KSG66_00105	bamc:U471_00160	100.0	217	0	0	1	217	1	217	6.6e-122	443.0	deoxyadenosine/deoxycytidine kinase; K15519 dck; deoxyadenosine/deoxycytidine kinase [EC:2.7.1.76 2.7.1.74]	YES
KSG66_00105	bvm:B9C48_00105	100.0	217	0	0	1	217	1	217	6.6e-122	443.0	deoxynucleoside kinase; K15519 dck; deoxyadenosine/deoxycytidine kinase [EC:2.7.1.76 2.7.1.74]	YES
KSG66_00105	bacb:OY17_02840	100.0	217	0	0	1	217	1	217	6.6e-122	443.0	deoxycytidine kinase; K15519 dck; deoxyadenosine/deoxycytidine kinase [EC:2.7.1.76 2.7.1.74]	YES
KSG66_00105	bamp:B938_00075	99.5	217	1	0	1	217	1	217	5.6e-121	439.9	deoxyadenosine kinase; K15519 dck; deoxyadenosine/deoxycytidine kinase [EC:2.7.1.76 2.7.1.74]	YES
KSG66_00105	bama:RBAU_0017	99.5	217	1	0	1	217	1	217	5.6e-121	439.9	dck; deoxyadenosine/deoxycytidine kinase; K15519 dck; deoxyadenosine/deoxycytidine kinase [EC:2.7.1.76 2.7.1.74]	YES
KSG66_00105	bamn:BASU_0017	99.5	217	1	0	1	217	1	217	5.6e-121	439.9	dck; deoxyadenosine/deoxycytidine kinase; K15519 dck; deoxyadenosine/deoxycytidine kinase [EC:2.7.1.76 2.7.1.74]	YES
KSG66_00105	bacp:SB24_09640	99.5	217	1	0	1	217	1	217	5.6e-121	439.9	deoxycytidine kinase; K15519 dck; deoxyadenosine/deoxycytidine kinase [EC:2.7.1.76 2.7.1.74]	YES
KSG66_00105	bamy:V529_00150	99.5	217	1	0	1	217	1	217	7.3e-121	439.5	dcK; deoxyadenosine/deoxycytidine kinase; K15519 dck; deoxyadenosine/deoxycytidine kinase [EC:2.7.1.76 2.7.1.74]	YES
KSG66_00105	bami:KSO_019335	99.1	217	2	0	1	217	1	217	2.1e-120	438.0	deoxyadenosine/deoxycytidine kinase; K15519 dck; deoxyadenosine/deoxycytidine kinase [EC:2.7.1.76 2.7.1.74]	YES
KSG66_00105	baq:BACAU_0015	98.6	217	3	0	1	217	1	217	6.1e-120	436.4	dck; deoxyadenosine/deoxycytidine kinase; K15519 dck; deoxyadenosine/deoxycytidine kinase [EC:2.7.1.76 2.7.1.74]	YES
KSG66_00105	bamf:U722_00110	98.6	217	3	0	1	217	1	217	8.0e-120	436.0	deoxycytidine kinase; K15519 dck; deoxyadenosine/deoxycytidine kinase [EC:2.7.1.76 2.7.1.74]	YES
KSG66_00105	bao:BAMF_0015	97.7	217	5	0	1	217	1	217	1.2e-118	432.2	dck; deoxyadenosine/deoxycytidine kinase; K15519 dck; deoxyadenosine/deoxycytidine kinase [EC:2.7.1.76 2.7.1.74]	YES
KSG66_00105	baz:BAMTA208_00070	97.7	217	5	0	1	217	1	217	1.2e-118	432.2	dck; deoxyadenosine/deoxycytidine kinase; K15519 dck; deoxyadenosine/deoxycytidine kinase [EC:2.7.1.76 2.7.1.74]	YES
KSG66_00110	bya:BANAU_0016	100.0	207	0	0	1	207	1	207	2.0e-115	421.4	dgk; deoxyguanosine kinase; K15518 dgk; deoxyguanosine kinase [EC:2.7.1.113]	YES
KSG66_00110	bqy:MUS_0019	100.0	207	0	0	1	207	1	207	2.0e-115	421.4	dgk; deoxyguanosine kinase; K15518 dgk; deoxyguanosine kinase [EC:2.7.1.113]	YES
KSG66_00110	bvm:B9C48_00110	100.0	207	0	0	1	207	1	207	2.0e-115	421.4	deoxynucleoside kinase; K15518 dgk; deoxyguanosine kinase [EC:2.7.1.113]	YES
KSG66_00110	bacb:OY17_02845	100.0	207	0	0	1	207	1	207	2.0e-115	421.4	deoxyguanosine kinase; K15518 dgk; deoxyguanosine kinase [EC:2.7.1.113]	YES
KSG66_00110	bamp:B938_00080	99.5	207	1	0	1	207	1	207	2.5e-115	421.0	deoxyguanosine kinase; K15518 dgk; deoxyguanosine kinase [EC:2.7.1.113]	YES
KSG66_00110	baml:BAM5036_0017	99.5	207	1	0	1	207	1	207	2.5e-115	421.0	dgk; deoxyguanosine kinase; K15518 dgk; deoxyguanosine kinase [EC:2.7.1.113]	YES
KSG66_00110	bama:RBAU_0018	99.5	207	1	0	1	207	1	207	2.5e-115	421.0	dgk; deoxyguanosine kinase; K15518 dgk; deoxyguanosine kinase [EC:2.7.1.113]	YES
KSG66_00110	bamn:BASU_0018	99.5	207	1	0	1	207	1	207	2.5e-115	421.0	dgk; deoxyguanosine kinase; K15518 dgk; deoxyguanosine kinase [EC:2.7.1.113]	YES
KSG66_00110	bamt:AJ82_00115	99.5	207	1	0	1	207	1	207	2.5e-115	421.0	deoxyguanosine kinase; K15518 dgk; deoxyguanosine kinase [EC:2.7.1.113]	YES
KSG66_00110	bao:BAMF_0016	99.5	207	1	0	1	207	1	207	5.7e-115	419.9	dgk; deoxyguanosine kinase; K15518 dgk; deoxyguanosine kinase [EC:2.7.1.113]	YES
KSG66_00110	baz:BAMTA208_00075	99.5	207	1	0	1	207	1	207	5.7e-115	419.9	dgk; deoxyguanosine kinase; K15518 dgk; deoxyguanosine kinase [EC:2.7.1.113]	YES
KSG66_00110	bql:LL3_00016	99.5	207	1	0	1	207	1	207	5.7e-115	419.9	dgk; deoxyguanosine kinase; K15518 dgk; deoxyguanosine kinase [EC:2.7.1.113]	YES
KSG66_00110	bxh:BAXH7_00017	99.5	207	1	0	1	207	1	207	5.7e-115	419.9	dgk; deoxyguanosine kinase; K15518 dgk; deoxyguanosine kinase [EC:2.7.1.113]	YES
KSG66_00110	bay:RBAM_000200	99.0	207	2	0	1	207	1	207	7.4e-115	419.5	deoxynucleoside kinase; K15518 dgk; deoxyguanosine kinase [EC:2.7.1.113]	YES
KSG66_00110	bamc:U471_00170	99.0	207	2	0	1	207	1	207	7.4e-115	419.5	deoxyguanosine kinase; K15518 dgk; deoxyguanosine kinase [EC:2.7.1.113]	YES
KSG66_00110	bami:KSO_019330	99.0	207	2	0	1	207	1	207	9.7e-115	419.1	deoxyguanosine kinase; K15518 dgk; deoxyguanosine kinase [EC:2.7.1.113]	YES
KSG66_00110	bamb:BAPNAU_0016	99.5	207	1	0	1	207	1	207	2.2e-114	417.9	dgk; deoxyguanosine kinase; K15518 dgk; deoxyguanosine kinase [EC:2.7.1.113]	YES
KSG66_00110	bamy:V529_00160	99.5	207	1	0	1	207	1	207	2.2e-114	417.9	dgk; deoxyguanosine kinase; K15518 dgk; deoxyguanosine kinase [EC:2.7.1.113]	YES
KSG66_00110	bmp:NG74_00023	99.5	207	1	0	1	207	1	207	2.2e-114	417.9	dgk; Deoxyguanosine kinase; K15518 dgk; deoxyguanosine kinase [EC:2.7.1.113]	YES
KSG66_00110	baq:BACAU_0016	98.6	207	3	0	1	207	1	207	3.7e-114	417.2	dgk; deoxyguanosine kinase; K15518 dgk; deoxyguanosine kinase [EC:2.7.1.113]	YES
KSG66_00115	bvm:B9C48_00115	99.5	426	2	0	2	427	1	426	7.1e-213	746.1	spore gernimation protein; K06306 yaaH; spore germination protein	YES
KSG66_00115	bacb:OY17_02850	99.1	427	4	0	1	427	1	427	3.5e-212	743.8	spore gernimation protein; K06306 yaaH; spore germination protein	YES
KSG66_00115	bya:BANAU_0017	98.6	426	6	0	2	427	1	426	3.0e-211	740.7	yaaH; spore coat and germination protein YaaH; K06306 yaaH; spore germination protein	YES
KSG66_00115	bqy:MUS_0020	98.6	426	6	0	2	427	1	426	3.0e-211	740.7	yaaH; spore germination protein; K06306 yaaH; spore germination protein	YES
KSG66_00115	bamy:V529_00170	98.8	426	5	0	2	427	1	426	5.1e-211	740.0	yaaH; spore coat and germination protein YaaH; K06306 yaaH; spore germination protein	YES
KSG66_00115	bmp:NG74_00024	98.4	426	7	0	2	427	1	426	8.7e-211	739.2	yaaH; Spore germination protein YaaH; K06306 yaaH; spore germination protein	YES
KSG66_00115	bacp:SB24_09630	98.4	427	7	0	1	427	1	427	1.9e-210	738.0	spore gernimation protein; K06306 yaaH; spore germination protein	YES
KSG66_00115	bay:RBAM_000210	98.4	427	7	0	1	427	1	427	2.5e-210	737.6	LysM peptidoglycan-binding domain-containing protein; K06306 yaaH; spore germination protein	YES
KSG66_00115	baml:BAM5036_0018	98.1	426	8	0	2	427	1	426	4.3e-210	736.9	yaaH; spore peptidoglycan hydrolase; K06306 yaaH; spore germination protein	YES
KSG66_00115	bama:RBAU_0019	98.1	426	8	0	2	427	1	426	4.3e-210	736.9	yaaH; spore peptidoglycan hydrolase; K06306 yaaH; spore germination protein	YES
KSG66_00115	bamn:BASU_0019	97.9	426	9	0	2	427	1	426	2.8e-209	734.2	yaaH; spore peptidoglycan hydrolase; K06306 yaaH; spore germination protein	YES
KSG66_00115	bami:KSO_019325	97.4	426	11	0	2	427	1	426	5.3e-208	729.9	Spore germination protein yaaH; K06306 yaaH; spore germination protein	YES
KSG66_00115	bamf:U722_00125	97.4	426	11	0	2	427	1	426	5.3e-208	729.9	spore germination protein; K06306 yaaH; spore germination protein	YES
KSG66_00115	baq:BACAU_0017	97.2	426	12	0	2	427	1	426	1.2e-207	728.8	yaaH; Spore germination protein yaaH; K06306 yaaH; spore germination protein	YES
KSG66_00115	bamt:AJ82_00125	97.4	427	11	0	1	427	5	431	2.6e-207	727.6	glycosyl hydrolase; K06306 yaaH; spore germination protein	YES
KSG66_00115	bacs:AUL54_10655	95.5	426	19	0	2	427	1	426	2.9e-206	724.2	spore gernimation protein; K06306 yaaH; spore germination protein	YES
KSG66_00115	bao:BAMF_0017	95.8	426	18	0	2	427	1	426	4.9e-206	723.4	yaaH; spore peptidoglycan hydrolase; K06306 yaaH; spore germination protein	YES
KSG66_00120	bya:BANAU_0018	100.0	183	0	0	1	183	1	183	1.6e-100	371.7	---	YES
KSG66_00120	bamb:BAPNAU_0018	100.0	183	0	0	1	183	1	183	1.6e-100	371.7	---	YES
KSG66_00120	bamy:V529_00180	100.0	183	0	0	1	183	1	183	1.6e-100	371.7	---	YES
KSG66_00120	bmp:NG74_00025	100.0	183	0	0	1	183	1	183	1.6e-100	371.7	---	YES
KSG66_00120	bvm:B9C48_00120	100.0	183	0	0	1	183	1	183	1.6e-100	371.7	---	YES
KSG66_00120	bacb:OY17_02855	100.0	183	0	0	1	183	1	183	1.6e-100	371.7	---	YES
KSG66_00120	bqy:MUS_0021	99.5	183	1	0	1	183	4	186	3.5e-100	370.5	---	YES
KSG66_00120	bacp:SB24_09625	99.5	183	1	0	1	183	1	183	6.0e-100	369.8	---	YES
KSG66_00120	baml:BAM5036_0019	98.9	183	2	0	1	183	1	183	7.8e-100	369.4	---	YES
KSG66_00120	bay:RBAM_000220	98.4	183	3	0	1	183	1	183	1.7e-99	368.2	---	YES
KSG66_00120	bamt:AJ82_00130	98.9	183	2	0	1	183	1	183	1.7e-99	368.2	---	YES
KSG66_00120	bamc:U471_00190	98.4	183	3	0	1	183	1	183	1.7e-99	368.2	---	YES
KSG66_00120	bamp:B938_00090	98.4	183	3	0	1	183	1	183	2.3e-99	367.9	---	YES
KSG66_00120	bama:RBAU_0020	98.4	183	3	0	1	183	1	183	2.3e-99	367.9	---	YES
KSG66_00120	bamn:BASU_0020	98.4	183	3	0	1	183	1	183	2.3e-99	367.9	---	YES
KSG66_00120	baq:BACAU_0018	98.9	183	2	0	1	183	1	183	5.0e-99	366.7	---	YES
KSG66_00120	bami:KSO_019320	98.9	183	2	0	1	183	1	183	5.0e-99	366.7	---	YES
KSG66_00120	bamf:U722_00130	98.4	183	3	0	1	183	1	183	7.3e-98	362.8	---	YES
KSG66_00120	bao:BAMF_0018	94.5	183	10	0	1	183	1	183	2.6e-95	354.4	---	YES
KSG66_00120	bql:LL3_00018	94.5	183	10	0	1	183	1	183	2.6e-95	354.4	---	YES
KSG66_00125	bay:RBAM_000230	100.0	160	0	0	1	160	1	160	6.2e-85	319.7	nucleoside deaminase; K11991 tadA; tRNA(adenine34) deaminase [EC:3.5.4.33]	YES
KSG66_00125	bamp:B938_00095	100.0	160	0	0	1	160	1	160	6.2e-85	319.7	cytidine and deoxycytidylate deaminase family protein; K11991 tadA; tRNA(adenine34) deaminase [EC:3.5.4.33]	YES
KSG66_00125	bamb:BAPNAU_0019	100.0	160	0	0	1	160	1	160	6.2e-85	319.7	yaaJ; YaaJ; K11991 tadA; tRNA(adenine34) deaminase [EC:3.5.4.33]	YES
KSG66_00125	bamt:AJ82_00135	100.0	160	0	0	1	160	1	160	6.2e-85	319.7	adenosine deaminase; K11991 tadA; tRNA(adenine34) deaminase [EC:3.5.4.33]	YES
KSG66_00125	bmp:NG74_00026	100.0	160	0	0	1	160	1	160	6.2e-85	319.7	tadA_1; tRNA-specific adenosine deaminase; K11991 tadA; tRNA(adenine34) deaminase [EC:3.5.4.33]	YES
KSG66_00125	bqy:MUS_0022	100.0	160	0	0	1	160	1	160	6.2e-85	319.7	yaaJ; cytidine and deoxycytidylate deaminase family protein; K11991 tadA; tRNA(adenine34) deaminase [EC:3.5.4.33]	YES
KSG66_00125	bamc:U471_00200	100.0	160	0	0	1	160	1	160	6.2e-85	319.7	cytidine and deoxycytidylate deaminase zinc-binding region; K11991 tadA; tRNA(adenine34) deaminase [EC:3.5.4.33]	YES
KSG66_00125	bvm:B9C48_00125	100.0	160	0	0	1	160	1	160	6.2e-85	319.7	tRNA-specific adenosine deaminase; K11991 tadA; tRNA(adenine34) deaminase [EC:3.5.4.33]	YES
KSG66_00125	bacb:OY17_02860	100.0	160	0	0	1	160	1	160	6.2e-85	319.7	adenosine deaminase; K11991 tadA; tRNA(adenine34) deaminase [EC:3.5.4.33]	YES
KSG66_00125	bama:RBAU_0021	99.4	160	1	0	1	160	1	160	1.4e-84	318.5	tadA; tRNA specific adenosine deaminase; K11991 tadA; tRNA(adenine34) deaminase [EC:3.5.4.33]	YES
KSG66_00125	bamn:BASU_0021	99.4	160	1	0	1	160	1	160	1.4e-84	318.5	tadA; tRNA specific adenosine deaminase; K11991 tadA; tRNA(adenine34) deaminase [EC:3.5.4.33]	YES
KSG66_00125	baq:BACAU_0019	99.4	160	1	0	1	160	1	160	2.3e-84	317.8	yaaJ; YaaJ; K11991 tadA; tRNA(adenine34) deaminase [EC:3.5.4.33]	YES
KSG66_00125	bamf:U722_00135	99.4	160	1	0	1	160	1	160	2.3e-84	317.8	adenosine deaminase; K11991 tadA; tRNA(adenine34) deaminase [EC:3.5.4.33]	YES
KSG66_00125	baml:BAM5036_0020	99.4	160	1	0	1	160	1	160	5.2e-84	316.6	tadA; tRNA specific adenosine deaminase; K11991 tadA; tRNA(adenine34) deaminase [EC:3.5.4.33]	YES
KSG66_00125	bacp:SB24_09620	99.4	160	1	0	1	160	1	160	5.2e-84	316.6	adenosine deaminase; K11991 tadA; tRNA(adenine34) deaminase [EC:3.5.4.33]	YES
KSG66_00125	bacs:AUL54_10645	98.8	160	2	0	1	160	1	160	2.0e-83	314.7	adenosine deaminase; K11991 tadA; tRNA(adenine34) deaminase [EC:3.5.4.33]	YES
KSG66_00125	bao:BAMF_0019	98.1	160	3	0	1	160	1	160	5.8e-83	313.2	tadA; tRNA specific adenosine deaminase; K11991 tadA; tRNA(adenine34) deaminase [EC:3.5.4.33]	YES
KSG66_00135	bvm:B9C48_00135	100.0	563	0	0	1	563	1	563	0.0e+00	1098.2	DNA polymerase III subunit gamma/tau; K02343 dnaX; DNA polymerase III subunit gamma/tau [EC:2.7.7.7]	YES
KSG66_00135	baq:BACAU_0020	99.8	563	1	0	1	563	1	563	0.0e+00	1096.3	dnaX; DNA polymerase III subunits gamma and tau; K02343 dnaX; DNA polymerase III subunit gamma/tau [EC:2.7.7.7]	YES
KSG66_00135	bamy:V529_00200	99.8	563	1	0	1	563	1	563	0.0e+00	1096.3	dnaX; DNA polymerase III subunits gamma and tau; K02343 dnaX; DNA polymerase III subunit gamma/tau [EC:2.7.7.7]	YES
KSG66_00135	bami:KSO_019310	99.8	563	1	0	1	563	1	563	0.0e+00	1096.3	DNA polymerase III subunits gamma and tau; K02343 dnaX; DNA polymerase III subunit gamma/tau [EC:2.7.7.7]	YES
KSG66_00135	bamf:U722_00140	99.8	563	1	0	1	563	1	563	0.0e+00	1096.3	DNA polymerase III subunit gamma/tau; K02343 dnaX; DNA polymerase III subunit gamma/tau [EC:2.7.7.7]	YES
KSG66_00135	bay:RBAM_000250	99.6	563	2	0	1	563	1	563	0.0e+00	1094.7	dnaX; DNA polymerase III subunit gamma/tau; K02343 dnaX; DNA polymerase III subunit gamma/tau [EC:2.7.7.7]	YES
KSG66_00135	bamp:B938_00105	99.6	563	2	0	1	563	1	563	0.0e+00	1094.7	DNA polymerase III subunits gamma and tau; K02343 dnaX; DNA polymerase III subunit gamma/tau [EC:2.7.7.7]	YES
KSG66_00135	bacp:SB24_09615	99.6	563	2	0	1	563	1	563	0.0e+00	1094.7	DNA polymerase III subunit gamma/tau; K02343 dnaX; DNA polymerase III subunit gamma/tau [EC:2.7.7.7]	YES
KSG66_00135	bya:BANAU_0020	99.6	563	2	0	1	563	1	563	0.0e+00	1093.6	dnaX; DNA polymerase III subunits gamma and tau; K02343 dnaX; DNA polymerase III subunit gamma/tau [EC:2.7.7.7]	YES
KSG66_00135	bamb:BAPNAU_0020	99.6	563	2	0	1	563	1	563	0.0e+00	1093.6	dnaX; DNA polymerase III subunits gamma and tau; K02343 dnaX; DNA polymerase III subunit gamma/tau [EC:2.7.7.7]	YES
KSG66_00135	bmp:NG74_00030	99.6	563	2	0	1	563	1	563	0.0e+00	1093.6	dnaX_1; DNA polymerase III subunit tau; K02343 dnaX; DNA polymerase III subunit gamma/tau [EC:2.7.7.7]	YES
KSG66_00135	bacb:OY17_02865	99.6	563	2	0	1	563	1	563	0.0e+00	1093.6	DNA polymerase III subunit gamma/tau; K02343 dnaX; DNA polymerase III subunit gamma/tau [EC:2.7.7.7]	YES
KSG66_00135	bamt:AJ82_00145	99.5	563	3	0	1	563	1	563	0.0e+00	1093.2	DNA polymerase III subunit gamma/tau; K02343 dnaX; DNA polymerase III subunit gamma/tau [EC:2.7.7.7]	YES
KSG66_00135	bama:RBAU_0022	99.5	563	3	0	1	563	1	563	0.0e+00	1092.8	dnaX; DNA polymerase III (gamma and tau subunits); K02343 dnaX; DNA polymerase III subunit gamma/tau [EC:2.7.7.7]	YES
KSG66_00135	bamn:BASU_0022	99.5	563	3	0	1	563	1	563	0.0e+00	1092.8	dnaX; DNA polymerase III (gamma and tau subunits); K02343 dnaX; DNA polymerase III subunit gamma/tau [EC:2.7.7.7]	YES
KSG66_00135	baml:BAM5036_0021	99.5	563	3	0	1	563	1	563	0.0e+00	1092.4	dnaX; DNA polymerase III subunit gamma/tau; K02343 dnaX; DNA polymerase III subunit gamma/tau [EC:2.7.7.7]	YES
KSG66_00135	bacs:AUL54_10630	98.9	563	6	0	1	563	1	563	0.0e+00	1087.4	DNA polymerase III subunit gamma/tau; K02343 dnaX; DNA polymerase III subunit gamma/tau [EC:2.7.7.7]	YES
KSG66_00135	bao:BAMF_0020	97.9	563	12	0	1	563	1	563	0.0e+00	1075.5	dnaX; DNA polymerase III (gamma and tau subunits); K02343 dnaX; DNA polymerase III subunit gamma/tau [EC:2.7.7.7]	YES
KSG66_00135	baz:BAMTA208_00100	97.9	563	12	0	1	563	1	563	0.0e+00	1075.5	dnaX; DNA polymerase III subunits gamma and tau; K02343 dnaX; DNA polymerase III subunit gamma/tau [EC:2.7.7.7]	YES
KSG66_00135	bxh:BAXH7_00022	97.9	563	12	0	1	563	1	563	0.0e+00	1075.5	dnaX; DNA polymerase III subunits gamma and tau; K02343 dnaX; DNA polymerase III subunit gamma/tau [EC:2.7.7.7]	YES
KSG66_00140	bvm:B9C48_00140	100.0	107	0	0	1	107	1	107	1.4e-37	161.8	nucleoid-associated protein; K09747 K09747; uncharacterized protein	YES
KSG66_00140	baq:BACAU_0021	99.1	107	1	0	1	107	1	107	1.9e-37	161.4	yaaK; UPF0133 protein; K09747 K09747; uncharacterized protein	YES
KSG66_00140	bya:BANAU_0021	99.1	107	1	0	1	107	1	107	1.9e-37	161.4	yaaK; UPF0133 protein; K09747 K09747; uncharacterized protein	YES
KSG66_00140	bamb:BAPNAU_0021	99.1	107	1	0	1	107	1	107	1.9e-37	161.4	yaaK; UPF0133 protein; K09747 K09747; uncharacterized protein	YES
KSG66_00140	bmp:NG74_00031	99.1	107	1	0	1	107	1	107	1.9e-37	161.4	Nucleoid-associated protein; K09747 K09747; uncharacterized protein	YES
KSG66_00140	bao:BAMF_0021	99.1	107	1	0	1	107	1	107	1.9e-37	161.4	yaaK; DNA binding protein; K09747 K09747; uncharacterized protein	YES
KSG66_00140	bacb:OY17_02870	99.1	107	1	0	1	107	1	107	1.9e-37	161.4	nucleoid-associated protein; K09747 K09747; uncharacterized protein	YES
KSG66_00140	bacs:AUL54_10625	99.1	107	1	0	1	107	1	107	1.9e-37	161.4	nucleoid-associated protein; K09747 K09747; uncharacterized protein	YES
KSG66_00140	bay:RBAM_000260	98.1	107	2	0	1	107	1	107	2.5e-37	161.0	YbaB/EbfC family nucleoid-associated protein; K09747 K09747; uncharacterized protein	YES
KSG66_00140	baml:BAM5036_0022	98.1	107	2	0	1	107	1	107	2.5e-37	161.0	yaaK; DNA binding protein; K09747 K09747; uncharacterized protein	YES
KSG66_00140	bama:RBAU_0023	98.1	107	2	0	1	107	1	107	2.5e-37	161.0	yaaK; DNA binding protein; K09747 K09747; uncharacterized protein	YES
KSG66_00140	bamn:BASU_0023	98.1	107	2	0	1	107	1	107	2.5e-37	161.0	yaaK; DNA binding protein; K09747 K09747; uncharacterized protein	YES
KSG66_00140	bacp:SB24_09610	98.1	107	2	0	1	107	1	107	2.5e-37	161.0	nucleoid-associated protein; K09747 K09747; uncharacterized protein	YES
KSG66_00140	bpu:BPUM_0517	94.4	107	6	0	1	107	1	107	2.3e-35	154.5	nucleoid-associated protein; K09747 K09747; uncharacterized protein	YES
KSG66_00145	baml:BAM5036_0023	100.0	198	0	0	1	198	1	198	5.3e-110	403.3	recR; DNA repair and recombination protein; K06187 recR; recombination protein RecR	YES
KSG66_00145	bamy:V529_00220	100.0	198	0	0	1	198	1	198	5.3e-110	403.3	recR; recombination protein RecR; K06187 recR; recombination protein RecR	YES
KSG66_00145	bvm:B9C48_00145	100.0	198	0	0	1	198	1	198	5.3e-110	403.3	recombination protein RecR; K06187 recR; recombination protein RecR	YES
KSG66_00145	bacp:SB24_09605	100.0	198	0	0	1	198	1	198	5.3e-110	403.3	recombinase RecR; K06187 recR; recombination protein RecR	YES
KSG66_00145	bsu:BSU00210	99.5	198	1	0	1	198	1	198	6.9e-110	402.9	recR; recombination protein RecR; K06187 recR; recombination protein RecR	YES
KSG66_00145	bsr:I33_0027	99.5	198	1	0	1	198	1	198	6.9e-110	402.9	recR; recombination protein RecR; K06187 recR; recombination protein RecR	YES
KSG66_00145	bsl:A7A1_1236	99.5	198	1	0	1	198	1	198	6.9e-110	402.9	Recombination protein RecR; K06187 recR; recombination protein RecR	YES
KSG66_00145	bsh:BSU6051_00210	99.5	198	1	0	1	198	1	198	6.9e-110	402.9	recR; DNA repair and recombination protein RecR; K06187 recR; recombination protein RecR	YES
KSG66_00145	bsy:I653_00105	99.5	198	1	0	1	198	1	198	6.9e-110	402.9	recR; recombination protein RecR; K06187 recR; recombination protein RecR	YES
KSG66_00145	bsut:BSUB_00027	99.5	198	1	0	1	198	1	198	6.9e-110	402.9	recR; recombination protein RecR; K06187 recR; recombination protein RecR	YES
KSG66_00145	bsul:BSUA_00027	99.5	198	1	0	1	198	1	198	6.9e-110	402.9	recR; recombination protein RecR; K06187 recR; recombination protein RecR	YES
KSG66_00145	bsus:Q433_00145	99.5	198	1	0	1	198	1	198	6.9e-110	402.9	recombinase RecR; K06187 recR; recombination protein RecR	YES
KSG66_00145	bss:BSUW23_00110	99.5	198	1	0	1	198	1	198	6.9e-110	402.9	recR; recombination protein RecR; K06187 recR; recombination protein RecR	YES
KSG66_00145	bst:GYO_0026	99.5	198	1	0	1	198	1	198	6.9e-110	402.9	recR; recombination protein RecR; K06187 recR; recombination protein RecR	YES
KSG66_00145	bso:BSNT_06311	99.5	198	1	0	1	198	1	198	6.9e-110	402.9	recR; recombination protein RecR; K06187 recR; recombination protein RecR	YES
KSG66_00145	bsn:BSn5_11665	99.5	198	1	0	1	198	1	198	6.9e-110	402.9	recR; recombination protein RecR; K06187 recR; recombination protein RecR	YES
KSG66_00145	bsq:B657_00210	99.5	198	1	0	1	198	1	198	6.9e-110	402.9	recR; DNA repair and recombination protein; K06187 recR; recombination protein RecR	YES
KSG66_00145	bsp:U712_00110	99.5	198	1	0	1	198	1	198	6.9e-110	402.9	Recombination protein recR; K06187 recR; recombination protein RecR	YES
KSG66_00145	bjs:MY9_0021	99.5	198	1	0	1	198	1	198	6.9e-110	402.9	recombination protein RecR; K06187 recR; recombination protein RecR	YES
KSG66_00145	bacy:QF06_19095	99.5	198	1	0	1	198	1	198	6.9e-110	402.9	recombinase RecR; K06187 recR; recombination protein RecR	YES
KSG66_00150	bay:RBAM_000280	100.0	74	0	0	1	74	1	74	4.8e-32	142.9	---	YES
KSG66_00150	baq:BACAU_0023	100.0	74	0	0	1	74	1	74	4.8e-32	142.9	---	YES
KSG66_00150	bya:BANAU_0023	100.0	74	0	0	1	74	1	74	4.8e-32	142.9	---	YES
KSG66_00150	bamp:B938_00120	100.0	74	0	0	1	74	1	74	4.8e-32	142.9	---	YES
KSG66_00150	baml:BAM5036_0024	100.0	74	0	0	1	74	1	74	4.8e-32	142.9	---	YES
KSG66_00150	bama:RBAU_0025	100.0	74	0	0	1	74	1	74	4.8e-32	142.9	---	YES
KSG66_00150	bamn:BASU_0025	100.0	74	0	0	1	74	1	74	4.8e-32	142.9	---	YES
KSG66_00150	bamb:BAPNAU_0023	100.0	74	0	0	1	74	1	74	4.8e-32	142.9	---	YES
KSG66_00150	bamt:AJ82_00160	100.0	74	0	0	1	74	1	74	4.8e-32	142.9	---	YES
KSG66_00150	bamy:V529_00230	100.0	74	0	0	1	74	1	74	4.8e-32	142.9	---	YES
KSG66_00150	bmp:NG74_00033	100.0	74	0	0	1	74	1	74	4.8e-32	142.9	---	YES
KSG66_00150	bqy:MUS_0027	100.0	74	0	0	1	74	1	74	4.8e-32	142.9	---	YES
KSG66_00150	bami:KSO_019295	100.0	74	0	0	1	74	1	74	4.8e-32	142.9	---	YES
KSG66_00150	bamc:U471_00250	100.0	74	0	0	1	74	1	74	4.8e-32	142.9	---	YES
KSG66_00150	bamf:U722_00155	100.0	74	0	0	1	74	1	74	4.8e-32	142.9	---	YES
KSG66_00150	bvm:B9C48_00150	100.0	74	0	0	1	74	1	74	4.8e-32	142.9	---	YES
KSG66_00150	bacp:SB24_09600	100.0	74	0	0	1	74	1	74	4.8e-32	142.9	---	YES
KSG66_00150	bacb:OY17_02880	100.0	74	0	0	1	74	1	74	4.8e-32	142.9	---	YES
KSG66_00150	bao:BAMF_0023	98.6	74	1	0	1	74	1	74	1.1e-31	141.7	---	YES
KSG66_00150	baz:BAMTA208_00115	98.6	74	1	0	1	74	1	74	1.1e-31	141.7	---	YES
KSG66_00155	bay:RBAM_000290	100.0	87	0	0	1	87	1	87	2.6e-37	160.6	bofA; pro-sigmaK processing inhibitor BofA; K06317 bofA; inhibitor of the pro-sigma K processing machinery	YES
KSG66_00155	baq:BACAU_0024	100.0	87	0	0	1	87	1	87	2.6e-37	160.6	bofA; Sigma-K factor-processing regulatory protein bofA Bypass-of-forespore protein A; K06317 bofA; inhibitor of the pro-sigma K processing machinery	YES
KSG66_00155	bya:BANAU_0024	100.0	87	0	0	1	87	1	87	2.6e-37	160.6	bofA; Sigma-K factor-processing regulatory protein BofA; K06317 bofA; inhibitor of the pro-sigma K processing machinery	YES
KSG66_00155	baml:BAM5036_0025	100.0	87	0	0	1	87	1	87	2.6e-37	160.6	bofA; inhibitor of the pro-sigma(K) processing machinery; K06317 bofA; inhibitor of the pro-sigma K processing machinery	YES
KSG66_00155	bama:RBAU_0026	100.0	87	0	0	1	87	1	87	2.6e-37	160.6	bofA; inhibitor of the pro-sigma(K) processing machinery; K06317 bofA; inhibitor of the pro-sigma K processing machinery	YES
KSG66_00155	bamn:BASU_0026	100.0	87	0	0	1	87	1	87	2.6e-37	160.6	bofA; inhibitor of the pro-sigma(K) processing machinery; K06317 bofA; inhibitor of the pro-sigma K processing machinery	YES
KSG66_00155	bamy:V529_00240	100.0	87	0	0	1	87	1	87	2.6e-37	160.6	bofA; BofA; K06317 bofA; inhibitor of the pro-sigma K processing machinery	YES
KSG66_00155	bqy:MUS_0028	100.0	87	0	0	1	87	1	87	2.6e-37	160.6	bofA; inhibition of the pro-sigma-K processing machinery; K06317 bofA; inhibitor of the pro-sigma K processing machinery	YES
KSG66_00155	bami:KSO_019290	100.0	87	0	0	1	87	1	87	2.6e-37	160.6	inhibition of the pro-sigma-K processing machinery; K06317 bofA; inhibitor of the pro-sigma K processing machinery	YES
KSG66_00155	bamc:U471_00260	100.0	87	0	0	1	87	1	87	2.6e-37	160.6	bofA; K06317 bofA; inhibitor of the pro-sigma K processing machinery	YES
KSG66_00155	bamf:U722_00160	100.0	87	0	0	1	87	1	87	2.6e-37	160.6	sigma-K factor-processing regulatory protein BofA; K06317 bofA; inhibitor of the pro-sigma K processing machinery	YES
KSG66_00155	bvm:B9C48_00155	100.0	87	0	0	1	87	1	87	2.6e-37	160.6	transcriptional regulator; K06317 bofA; inhibitor of the pro-sigma K processing machinery	YES
KSG66_00155	bacp:SB24_09595	100.0	87	0	0	1	87	1	87	2.6e-37	160.6	sigma-K factor-processing regulatory protein BofA; K06317 bofA; inhibitor of the pro-sigma K processing machinery	YES
KSG66_00155	bacb:OY17_02885	100.0	87	0	0	1	87	1	87	2.6e-37	160.6	sigma-K factor-processing regulatory protein BofA; K06317 bofA; inhibitor of the pro-sigma K processing machinery	YES
KSG66_00155	bamb:BAPNAU_0024	98.9	87	1	0	1	87	1	87	3.4e-37	160.2	bofA; Sigma-K factor-processing regulatory protein bofA; K06317 bofA; inhibitor of the pro-sigma K processing machinery	YES
KSG66_00155	bmp:NG74_00034	98.9	87	1	0	1	87	1	87	3.4e-37	160.2	bofA; Sigma-K factor-processing regulatory protein BofA; K06317 bofA; inhibitor of the pro-sigma K processing machinery	YES
KSG66_00155	bamp:B938_00125	98.9	87	1	0	1	87	1	87	1.3e-36	158.3	inhibition of the pro-sigma-K processing machinery; K06317 bofA; inhibitor of the pro-sigma K processing machinery	YES
KSG66_00155	bamt:AJ82_00165	97.7	87	2	0	1	87	1	87	2.9e-36	157.1	sigma-K factor-processing regulatory protein BofA; K06317 bofA; inhibitor of the pro-sigma K processing machinery	YES
KSG66_00155	bacs:AUL54_10610	96.6	87	3	0	1	87	1	87	4.9e-36	156.4	transcriptional regulator; K06317 bofA; inhibitor of the pro-sigma K processing machinery	YES
KSG66_00155	bao:BAMF_0024	94.3	87	5	0	1	87	1	87	8.4e-36	155.6	bofA; inhibitor of the pro-sigma(K) processing machinery; K06317 bofA; inhibitor of the pro-sigma K processing machinery	YES
KSG66_00185	bay:RBAM_000330	100.0	64	0	0	1	64	1	64	2.3e-30	137.1	---	YES
KSG66_00185	bamp:B938_00130	100.0	64	0	0	1	64	1	64	2.3e-30	137.1	---	YES
KSG66_00185	baml:BAM5036_0027	100.0	64	0	0	1	64	1	64	2.3e-30	137.1	---	YES
KSG66_00185	bama:RBAU_0029	100.0	64	0	0	1	64	1	64	2.3e-30	137.1	---	YES
KSG66_00185	bamn:BASU_0028	100.0	64	0	0	1	64	1	64	2.3e-30	137.1	---	YES
KSG66_00185	bamt:AJ82_00195	100.0	64	0	0	1	64	1	64	2.3e-30	137.1	---	YES
KSG66_00185	bmp:NG74_00040	100.0	64	0	0	1	64	1	64	2.3e-30	137.1	---	YES
KSG66_00185	bqy:MUS_0030	100.0	64	0	0	1	64	4	67	2.3e-30	137.1	---	YES
KSG66_00185	bamc:U471_00270	100.0	64	0	0	1	64	1	64	2.3e-30	137.1	---	YES
KSG66_00185	bamf:U722_00190	100.0	64	0	0	1	64	1	64	2.3e-30	137.1	---	YES
KSG66_00185	bvm:B9C48_00185	100.0	64	0	0	1	64	1	64	2.3e-30	137.1	---	YES
KSG66_00185	bacp:SB24_09575	100.0	64	0	0	1	64	1	64	2.3e-30	137.1	---	YES
KSG66_00185	bacb:OY17_02915	100.0	64	0	0	1	64	1	64	2.3e-30	137.1	---	YES
KSG66_00185	bacs:AUL54_10580	100.0	64	0	0	1	64	1	64	2.3e-30	137.1	---	YES
KSG66_00185	baq:BACAU_0025	98.4	64	1	0	1	64	1	64	6.6e-30	135.6	---	YES
KSG66_00185	bami:KSO_019280	98.4	64	1	0	1	64	1	64	6.6e-30	135.6	---	YES
KSG66_00185	bamy:V529_00250	98.4	64	1	0	1	64	1	64	8.6e-30	135.2	---	YES
KSG66_00185	baz:BAMTA208_00125	96.9	64	2	0	1	64	1	64	4.3e-29	132.9	---	YES
KSG66_00185	bql:LL3_00026	96.9	64	2	0	1	64	1	64	4.3e-29	132.9	---	YES
KSG66_00185	bxh:BAXH7_00028	96.9	64	2	0	1	64	1	64	4.3e-29	132.9	---	YES
KSG66_00190	bvm:B9C48_00190	100.0	204	0	0	1	204	1	204	4.7e-106	390.2	---	YES
KSG66_00190	bya:BANAU_0025	99.5	204	1	0	1	204	1	204	2.4e-105	387.9	---	YES
KSG66_00190	bamb:BAPNAU_0025	99.5	204	1	0	1	204	1	204	2.4e-105	387.9	---	YES
KSG66_00190	bmp:NG74_00041	99.5	204	1	0	1	204	1	204	2.4e-105	387.9	---	YES
KSG66_00190	bqy:MUS_0031	99.5	204	1	0	1	204	1	204	2.4e-105	387.9	---	YES
KSG66_00190	bacb:OY17_02920	99.5	204	1	0	1	204	1	204	2.4e-105	387.9	---	YES
KSG66_00190	baq:BACAU_0026	99.0	204	2	0	1	204	1	204	3.1e-105	387.5	---	YES
KSG66_00190	bama:RBAU_0030	99.5	204	1	0	1	204	1	204	3.1e-105	387.5	---	YES
KSG66_00190	bamn:BASU_0029	99.5	204	1	0	1	204	1	204	3.1e-105	387.5	---	YES
KSG66_00190	bami:KSO_019275	99.0	204	2	0	1	204	1	204	3.1e-105	387.5	---	YES
KSG66_00190	bamf:U722_00195	99.0	204	2	0	1	204	1	204	3.1e-105	387.5	---	YES
KSG66_00190	bay:RBAM_000340	99.0	204	2	0	1	204	1	204	6.9e-105	386.3	---	YES
KSG66_00190	bamy:V529_00260	99.0	204	2	0	1	204	1	204	6.9e-105	386.3	---	YES
KSG66_00190	bamc:U471_00280	99.0	204	2	0	1	204	1	204	6.9e-105	386.3	---	YES
KSG66_00190	baml:BAM5036_0028	98.5	204	3	0	1	204	1	204	1.2e-104	385.6	---	YES
KSG66_00190	bacp:SB24_09570	98.5	204	3	0	1	204	1	204	1.2e-104	385.6	---	YES
KSG66_00190	bamt:AJ82_00200	97.1	204	6	0	1	204	1	204	6.4e-103	379.8	---	YES
KSG66_00190	bao:BAMF_0025	95.1	204	10	0	1	204	1	204	7.8e-101	372.9	---	YES
KSG66_00190	baz:BAMTA208_00130	95.1	204	10	0	1	204	1	204	7.8e-101	372.9	---	YES
KSG66_00190	bql:LL3_00027	95.1	204	10	0	1	204	1	204	7.8e-101	372.9	---	YES
KSG66_00195	bvm:B9C48_00195	100.0	372	0	0	1	372	1	372	2.9e-194	684.1	---	YES
KSG66_00195	bacp:SB24_09565	98.1	372	7	0	1	372	1	372	7.4e-190	669.5	---	YES
KSG66_00195	bamy:V529_00270	97.6	372	9	0	1	372	1	372	2.1e-189	667.9	---	YES
KSG66_00195	baml:BAM5036_0029	97.6	372	9	0	1	372	1	372	1.1e-188	665.6	---	YES
KSG66_00195	bya:BANAU_0026	97.6	372	9	0	1	372	1	372	1.8e-188	664.8	---	YES
KSG66_00195	bamb:BAPNAU_0026	97.6	372	9	0	1	372	1	372	1.8e-188	664.8	---	YES
KSG66_00195	bmp:NG74_00042	97.6	372	9	0	1	372	1	372	1.8e-188	664.8	---	YES
KSG66_00195	bqy:MUS_0032	97.6	372	9	0	1	372	1	372	1.8e-188	664.8	---	YES
KSG66_00195	bacb:OY17_02925	97.6	372	9	0	1	372	1	372	1.8e-188	664.8	---	YES
KSG66_00195	bay:RBAM_000350	97.3	372	10	0	1	372	1	372	3.1e-188	664.1	---	YES
KSG66_00195	bamt:AJ82_00205	97.3	372	10	0	1	372	1	372	3.1e-188	664.1	---	YES
KSG66_00195	bamc:U471_00290	97.3	372	10	0	1	372	1	372	3.1e-188	664.1	---	YES
KSG66_00195	bamp:B938_00140	97.0	372	11	0	1	372	1	372	6.9e-188	662.9	---	YES
KSG66_00195	bama:RBAU_0031	97.0	372	11	0	1	372	1	372	1.5e-187	661.8	---	YES
KSG66_00195	bamn:BASU_0030	96.5	372	13	0	1	372	1	372	1.0e-186	659.1	---	YES
KSG66_00195	bami:KSO_019270	96.5	372	13	0	1	372	1	372	6.5e-186	656.4	---	YES
KSG66_00195	baq:BACAU_0027	96.2	372	14	0	1	372	1	372	1.9e-185	654.8	---	YES
KSG66_00195	bamf:U722_00200	96.2	372	14	0	1	372	1	372	1.9e-185	654.8	---	YES
KSG66_00195	bacs:AUL54_10570	92.7	372	27	0	1	372	1	372	3.2e-177	627.5	---	YES
KSG66_00195	bao:BAMF_0026	92.5	371	27	1	1	371	1	370	6.1e-176	623.2	---	YES
KSG66_00200	bvm:B9C48_00200	100.0	477	0	0	1	477	1	477	1.5e-275	954.5	---	YES
KSG66_00200	bama:RBAU_0032	97.9	477	10	0	1	477	1	477	4.2e-270	936.4	---	YES
KSG66_00200	bamn:BASU_0031	97.7	477	11	0	1	477	1	477	1.2e-269	934.9	---	YES
KSG66_00200	bay:RBAM_000360	97.7	477	11	0	1	477	1	477	1.6e-269	934.5	---	YES
KSG66_00200	baq:BACAU_0028	97.7	477	11	0	1	477	1	477	1.6e-269	934.5	---	YES
KSG66_00200	bamc:U471_00300	97.7	477	11	0	1	477	1	477	1.6e-269	934.5	---	YES
KSG66_00200	bamt:AJ82_00210	97.7	477	11	0	1	477	1	477	2.1e-269	934.1	---	YES
KSG66_00200	bami:KSO_019265	97.7	477	11	0	1	477	1	477	4.6e-269	932.9	---	YES
KSG66_00200	bamf:U722_00205	97.5	477	12	0	1	477	1	477	4.6e-269	932.9	---	YES
KSG66_00200	bamy:V529_00280	97.7	477	11	0	1	477	1	477	6.0e-269	932.6	---	YES
KSG66_00200	bacp:SB24_09560	97.5	477	12	0	1	477	1	477	6.0e-269	932.6	---	YES
KSG66_00200	bamb:BAPNAU_0027	97.3	477	13	0	1	477	1	477	1.3e-268	931.4	---	YES
KSG66_00200	bmp:NG74_00043	97.3	477	13	0	1	477	1	477	1.3e-268	931.4	---	YES
KSG66_00200	bamp:B938_00145	97.3	477	13	0	1	477	1	477	3.0e-268	930.2	---	YES
KSG66_00200	bya:BANAU_0027	97.3	477	13	0	1	477	1	477	1.1e-267	928.3	---	YES
KSG66_00200	baml:BAM5036_0030	97.1	477	14	0	1	477	1	477	1.1e-267	928.3	---	YES
KSG66_00200	bqy:MUS_0033	97.3	477	13	0	1	477	1	477	1.1e-267	928.3	---	YES
KSG66_00200	bacb:OY17_02930	97.3	477	13	0	1	477	1	477	1.1e-267	928.3	---	YES
KSG66_00200	bao:BAMF_0027	92.5	477	36	0	1	477	1	477	1.3e-258	898.3	---	YES
KSG66_00200	baz:BAMTA208_00140	92.5	477	36	0	1	477	1	477	1.3e-258	898.3	---	YES
KSG66_00205	bay:RBAM_000370	100.0	212	0	0	1	212	1	212	2.1e-112	411.4	dTMP kinase; K00943 tmk; dTMP kinase [EC:2.7.4.9]	YES
KSG66_00205	bamb:BAPNAU_0028	100.0	212	0	0	1	212	1	212	2.1e-112	411.4	tmk; thymidylate kinase; K00943 tmk; dTMP kinase [EC:2.7.4.9]	YES
KSG66_00205	bmp:NG74_00044	100.0	212	0	0	1	212	1	212	2.1e-112	411.4	tmk; Thymidylate kinase; K00943 tmk; dTMP kinase [EC:2.7.4.9]	YES
KSG66_00205	bamc:U471_00310	100.0	212	0	0	1	212	1	212	2.1e-112	411.4	thymidylate kinase; K00943 tmk; dTMP kinase [EC:2.7.4.9]	YES
KSG66_00205	bvm:B9C48_00205	100.0	212	0	0	1	212	1	212	2.1e-112	411.4	thymidylate kinase; K00943 tmk; dTMP kinase [EC:2.7.4.9]	YES
KSG66_00205	bamp:B938_00150	99.5	212	1	0	1	212	1	212	6.0e-112	409.8	tmk; thymidylate kinase; K00943 tmk; dTMP kinase [EC:2.7.4.9]	YES
KSG66_00205	bama:RBAU_0033	99.5	212	1	0	1	212	1	212	6.0e-112	409.8	tmk; thymidylate kinase; K00943 tmk; dTMP kinase [EC:2.7.4.9]	YES
KSG66_00205	bamn:BASU_0032	99.5	212	1	0	1	212	1	212	6.0e-112	409.8	tmk; thymidylate kinase; K00943 tmk; dTMP kinase [EC:2.7.4.9]	YES
KSG66_00205	bamt:AJ82_00215	99.5	212	1	0	1	212	1	212	6.0e-112	409.8	thymidylate kinase; K00943 tmk; dTMP kinase [EC:2.7.4.9]	YES
KSG66_00205	bamy:V529_00290	99.5	212	1	0	1	212	1	212	6.0e-112	409.8	tmk; thymidylate kinase; K00943 tmk; dTMP kinase [EC:2.7.4.9]	YES
KSG66_00205	bacp:SB24_09555	99.5	212	1	0	1	212	1	212	6.0e-112	409.8	thymidylate kinase; K00943 tmk; dTMP kinase [EC:2.7.4.9]	YES
KSG66_00205	bami:KSO_019260	99.1	212	2	0	1	212	1	212	1.3e-111	408.7	tmk; thymidylate kinase; K00943 tmk; dTMP kinase [EC:2.7.4.9]	YES
KSG66_00205	bya:BANAU_0028	99.5	212	1	0	1	212	1	212	1.7e-111	408.3	tmk; Thymidylate kinase; K00943 tmk; dTMP kinase [EC:2.7.4.9]	YES
KSG66_00205	bqy:MUS_0034	99.5	212	1	0	1	212	1	212	1.7e-111	408.3	tmk; dTMP kinase; K00943 tmk; dTMP kinase [EC:2.7.4.9]	YES
KSG66_00205	bacb:OY17_02935	99.5	212	1	0	1	212	1	212	1.7e-111	408.3	thymidylate kinase; K00943 tmk; dTMP kinase [EC:2.7.4.9]	YES
KSG66_00205	baq:BACAU_0029	98.6	212	3	0	1	212	1	212	2.3e-111	407.9	tmk; thymidylate kinase; K00943 tmk; dTMP kinase [EC:2.7.4.9]	YES
KSG66_00205	bamf:U722_00210	98.6	212	3	0	1	212	1	212	2.3e-111	407.9	thymidylate kinase; K00943 tmk; dTMP kinase [EC:2.7.4.9]	YES
KSG66_00205	baml:BAM5036_0031	98.6	212	3	0	1	212	1	212	2.5e-110	404.4	tmk; thymidylate kinase; K00943 tmk; dTMP kinase [EC:2.7.4.9]	YES
KSG66_00205	bacs:AUL54_10560	97.2	212	6	0	1	212	1	212	9.6e-110	402.5	thymidylate kinase; K00943 tmk; dTMP kinase [EC:2.7.4.9]	YES
KSG66_00205	bao:BAMF_0028	95.8	212	9	0	1	212	1	212	3.1e-108	397.5	tmk; thymidylate kinase; K00943 tmk; dTMP kinase [EC:2.7.4.9]	YES
KSG66_00210	bay:RBAM_000380	100.0	109	0	0	1	109	1	109	7.7e-55	219.2	---	YES
KSG66_00210	baq:BACAU_0030	100.0	109	0	0	1	109	1	109	7.7e-55	219.2	---	YES
KSG66_00210	bya:BANAU_0029	100.0	109	0	0	1	109	1	109	7.7e-55	219.2	---	YES
KSG66_00210	bamp:B938_00155	100.0	109	0	0	1	109	1	109	7.7e-55	219.2	---	YES
KSG66_00210	baml:BAM5036_0032	100.0	109	0	0	1	109	1	109	7.7e-55	219.2	---	YES
KSG66_00210	bama:RBAU_0034	100.0	109	0	0	1	109	1	109	7.7e-55	219.2	---	YES
KSG66_00210	bamn:BASU_0033	100.0	109	0	0	1	109	1	109	7.7e-55	219.2	---	YES
KSG66_00210	bamb:BAPNAU_0029	100.0	109	0	0	1	109	1	109	7.7e-55	219.2	---	YES
KSG66_00210	bamt:AJ82_00220	100.0	109	0	0	1	109	1	109	7.7e-55	219.2	---	YES
KSG66_00210	bamy:V529_00300	100.0	109	0	0	1	109	1	109	7.7e-55	219.2	---	YES
KSG66_00210	bmp:NG74_00045	100.0	109	0	0	1	109	1	109	7.7e-55	219.2	---	YES
KSG66_00210	bao:BAMF_0029	100.0	109	0	0	1	109	1	109	7.7e-55	219.2	---	YES
KSG66_00210	baz:BAMTA208_00150	100.0	109	0	0	1	109	1	109	7.7e-55	219.2	---	YES
KSG66_00210	bql:LL3_00031	100.0	109	0	0	1	109	1	109	7.7e-55	219.2	---	YES
KSG66_00210	bxh:BAXH7_00033	100.0	109	0	0	1	109	1	109	7.7e-55	219.2	---	YES
KSG66_00210	bami:KSO_019255	100.0	109	0	0	1	109	1	109	7.7e-55	219.2	---	YES
KSG66_00210	bamc:U471_00320	100.0	109	0	0	1	109	1	109	7.7e-55	219.2	---	YES
KSG66_00210	bamf:U722_00215	100.0	109	0	0	1	109	1	109	7.7e-55	219.2	---	YES
KSG66_00210	bvm:B9C48_00210	100.0	109	0	0	1	109	1	109	7.7e-55	219.2	---	YES
KSG66_00210	bacp:SB24_09550	100.0	109	0	0	1	109	1	109	7.7e-55	219.2	---	YES
KSG66_00215	bama:RBAU_0035	100.0	146	0	0	1	146	1	146	3.2e-72	277.3	yaaR; Uncharacterized protein yaaR; K09770 K09770; uncharacterized protein	YES
KSG66_00215	bamn:BASU_0034	100.0	146	0	0	1	146	1	146	3.2e-72	277.3	yaaR; Uncharacterized protein yaaR; K09770 K09770; uncharacterized protein	YES
KSG66_00215	bay:RBAM_000390	99.3	146	1	0	1	146	1	146	7.1e-72	276.2	DUF327 family protein; K09770 K09770; uncharacterized protein	YES
KSG66_00220	bvm:B9C48_00220	100.0	329	0	0	1	329	1	329	2.3e-182	644.4	DNA polymerase III subunit delta'; K02341 holB; DNA polymerase III subunit delta' [EC:2.7.7.7]	YES
KSG66_00220	bamy:V529_00320	99.4	329	2	0	1	329	1	329	1.9e-181	641.3	holB; DNA polymerase III subunit delta'; K02341 holB; DNA polymerase III subunit delta' [EC:2.7.7.7]	YES
KSG66_00220	bay:RBAM_000400	99.4	329	2	0	1	329	1	329	4.2e-181	640.2	holB; DNA polymerase III subunit delta'; K02341 holB; DNA polymerase III subunit delta' [EC:2.7.7.7]	YES
KSG66_00220	baq:BACAU_0032	99.4	329	2	0	1	329	1	329	4.2e-181	640.2	holB; DNA polymerase III subunit delta'; K02341 holB; DNA polymerase III subunit delta' [EC:2.7.7.7]	YES
KSG66_00220	bya:BANAU_0031	99.4	329	2	0	1	329	1	329	4.2e-181	640.2	holB; DNA polymerase III subunit delta'; K02341 holB; DNA polymerase III subunit delta' [EC:2.7.7.7]	YES
KSG66_00220	bamp:B938_00165	99.4	329	2	0	1	329	1	329	4.2e-181	640.2	DNA polymerase III subunit delta'; K02341 holB; DNA polymerase III subunit delta' [EC:2.7.7.7]	YES
KSG66_00220	bama:RBAU_0036	99.4	329	2	0	1	329	1	329	4.2e-181	640.2	holB; DNA polymerase III delta' subunit; K02341 holB; DNA polymerase III subunit delta' [EC:2.7.7.7]	YES
KSG66_00220	bamn:BASU_0035	99.4	329	2	0	1	329	1	329	4.2e-181	640.2	holB; DNA polymerase III delta' subunit; K02341 holB; DNA polymerase III subunit delta' [EC:2.7.7.7]	YES
KSG66_00220	bamb:BAPNAU_0031	99.4	329	2	0	1	329	1	329	4.2e-181	640.2	holB; DNA polymerase III subunit delta'; K02341 holB; DNA polymerase III subunit delta' [EC:2.7.7.7]	YES
KSG66_00220	bamt:AJ82_00230	99.4	329	2	0	1	329	1	329	4.2e-181	640.2	DNA polymerase III subunit delta'; K02341 holB; DNA polymerase III subunit delta' [EC:2.7.7.7]	YES
KSG66_00220	bmp:NG74_00047	99.4	329	2	0	1	329	1	329	4.2e-181	640.2	dnaX_2; DNA polymerase III subunit tau; K02341 holB; DNA polymerase III subunit delta' [EC:2.7.7.7]	YES
KSG66_00220	bqy:MUS_0037	99.4	329	2	0	1	329	1	329	4.2e-181	640.2	holB; DNA polymerase III subunit delta'; K02341 holB; DNA polymerase III subunit delta' [EC:2.7.7.7]	YES
KSG66_00220	bamc:U471_00340	99.4	329	2	0	1	329	1	329	4.2e-181	640.2	DNA polymerase III subunit delta'; K02341 holB; DNA polymerase III subunit delta' [EC:2.7.7.7]	YES
KSG66_00220	bamf:U722_00225	99.4	329	2	0	1	329	1	329	4.2e-181	640.2	DNA polymerase III subunit delta'; K02341 holB; DNA polymerase III subunit delta' [EC:2.7.7.7]	YES
KSG66_00220	bacb:OY17_02950	99.4	329	2	0	1	329	1	329	4.2e-181	640.2	DNA polymerase III subunit delta'; K02341 holB; DNA polymerase III subunit delta' [EC:2.7.7.7]	YES
KSG66_00220	bacp:SB24_09540	99.4	329	2	0	1	329	1	329	9.5e-181	639.0	DNA polymerase III subunit delta'; K02341 holB; DNA polymerase III subunit delta' [EC:2.7.7.7]	YES
KSG66_00220	bami:KSO_019245	99.1	329	3	0	1	329	1	329	2.1e-180	637.9	DNA polymerase III subunit delta'; K02341 holB; DNA polymerase III subunit delta' [EC:2.7.7.7]	YES
KSG66_00220	baml:BAM5036_0034	99.1	329	3	0	1	329	1	329	1.0e-179	635.6	holB; DNA polymerase III delta' subunit; K02341 holB; DNA polymerase III subunit delta' [EC:2.7.7.7]	YES
KSG66_00220	bacs:AUL54_10545	98.5	329	5	0	1	329	1	329	1.0e-179	635.6	DNA polymerase III subunit delta'; K02341 holB; DNA polymerase III subunit delta' [EC:2.7.7.7]	YES
KSG66_00220	bao:BAMF_0031	98.2	329	6	0	1	329	1	329	8.9e-179	632.5	holB; DNA polymerase III delta' subunit; K02341 holB; DNA polymerase III subunit delta' [EC:2.7.7.7]	YES
KSG66_00225	bay:RBAM_000410	100.0	275	0	0	1	275	1	275	5.4e-145	520.0	---	YES
KSG66_00225	baq:BACAU_0033	100.0	275	0	0	1	275	1	275	5.4e-145	520.0	---	YES
KSG66_00225	bya:BANAU_0032	100.0	275	0	0	1	275	1	275	5.4e-145	520.0	---	YES
KSG66_00225	bamp:B938_00170	100.0	275	0	0	1	275	1	275	5.4e-145	520.0	---	YES
KSG66_00225	baml:BAM5036_0035	100.0	275	0	0	1	275	1	275	5.4e-145	520.0	---	YES
KSG66_00225	bama:RBAU_0037	100.0	275	0	0	1	275	1	275	5.4e-145	520.0	---	YES
KSG66_00225	bamn:BASU_0036	100.0	275	0	0	1	275	1	275	5.4e-145	520.0	---	YES
KSG66_00225	bamb:BAPNAU_0032	100.0	275	0	0	1	275	1	275	5.4e-145	520.0	---	YES
KSG66_00225	bamt:AJ82_00235	100.0	275	0	0	1	275	1	275	5.4e-145	520.0	---	YES
KSG66_00225	bamy:V529_00330	100.0	275	0	0	1	275	1	275	5.4e-145	520.0	---	YES
KSG66_00225	bmp:NG74_00048	100.0	275	0	0	1	275	1	275	5.4e-145	520.0	---	YES
KSG66_00225	bqy:MUS_0038	100.0	275	0	0	1	275	1	275	5.4e-145	520.0	---	YES
KSG66_00225	bami:KSO_019240	100.0	275	0	0	1	275	1	275	5.4e-145	520.0	---	YES
KSG66_00225	bamc:U471_00350	100.0	275	0	0	1	275	1	275	5.4e-145	520.0	---	YES
KSG66_00225	bamf:U722_00230	100.0	275	0	0	1	275	1	275	5.4e-145	520.0	---	YES
KSG66_00225	bvm:B9C48_00225	100.0	275	0	0	1	275	1	275	5.4e-145	520.0	---	YES
KSG66_00225	bacp:SB24_09535	100.0	275	0	0	1	275	1	275	5.4e-145	520.0	---	YES
KSG66_00225	bacb:OY17_02955	100.0	275	0	0	1	275	1	275	5.4e-145	520.0	---	YES
KSG66_00225	bacs:AUL54_10540	100.0	275	0	0	1	275	1	275	5.4e-145	520.0	---	YES
KSG66_00225	bao:BAMF_0032	99.6	275	1	0	1	275	1	275	7.0e-145	519.6	---	YES
KSG66_00230	bay:RBAM_000420	100.0	119	0	0	1	119	1	119	4.7e-37	160.2	---	YES
KSG66_00230	baq:BACAU_0034	100.0	119	0	0	1	119	1	119	4.7e-37	160.2	---	YES
KSG66_00230	bya:BANAU_0033	100.0	119	0	0	1	119	1	119	4.7e-37	160.2	---	YES
KSG66_00230	bamp:B938_00175	100.0	119	0	0	1	119	1	119	4.7e-37	160.2	---	YES
KSG66_00230	baml:BAM5036_0036	100.0	119	0	0	1	119	1	119	4.7e-37	160.2	---	YES
KSG66_00230	bama:RBAU_0038	100.0	119	0	0	1	119	1	119	4.7e-37	160.2	---	YES
KSG66_00230	bamn:BASU_0037	100.0	119	0	0	1	119	1	119	4.7e-37	160.2	---	YES
KSG66_00230	bamb:BAPNAU_0033	100.0	119	0	0	1	119	1	119	4.7e-37	160.2	---	YES
KSG66_00230	bamt:AJ82_00240	100.0	119	0	0	1	119	1	119	4.7e-37	160.2	---	YES
KSG66_00230	bamy:V529_00340	100.0	119	0	0	1	119	1	119	4.7e-37	160.2	---	YES
KSG66_00230	bmp:NG74_00049	100.0	119	0	0	1	119	1	119	4.7e-37	160.2	---	YES
KSG66_00230	bqy:MUS_0039	100.0	119	0	0	1	119	1	119	4.7e-37	160.2	---	YES
KSG66_00230	bami:KSO_019235	100.0	119	0	0	1	119	1	119	4.7e-37	160.2	---	YES
KSG66_00230	bamc:U471_00360	100.0	119	0	0	1	119	1	119	4.7e-37	160.2	---	YES
KSG66_00230	bamf:U722_00235	100.0	119	0	0	1	119	1	119	4.7e-37	160.2	---	YES
KSG66_00230	bvm:B9C48_00230	100.0	119	0	0	1	119	1	119	4.7e-37	160.2	---	YES
KSG66_00230	bacp:SB24_09530	100.0	119	0	0	1	119	1	119	4.7e-37	160.2	---	YES
KSG66_00230	bacb:OY17_02960	100.0	119	0	0	1	119	1	119	4.7e-37	160.2	---	YES
KSG66_00230	bacs:AUL54_10535	99.2	119	1	0	1	119	1	119	1.4e-36	158.7	---	YES
KSG66_00230	bao:BAMF_0033	99.2	119	1	0	1	119	1	119	2.3e-36	157.9	---	YES
KSG66_00235	bay:RBAM_000430	100.0	247	0	0	1	247	1	247	2.6e-138	497.7	---	YES
KSG66_00235	bya:BANAU_0034	100.0	247	0	0	1	247	1	247	2.6e-138	497.7	---	YES
KSG66_00235	baml:BAM5036_0037	100.0	247	0	0	1	247	1	247	2.6e-138	497.7	---	YES
KSG66_00235	bamt:AJ82_00245	100.0	247	0	0	1	247	1	247	2.6e-138	497.7	---	YES
KSG66_00235	bqy:MUS_0040	100.0	247	0	0	1	247	1	247	2.6e-138	497.7	---	YES
KSG66_00235	bami:KSO_019230	100.0	247	0	0	1	247	1	247	2.6e-138	497.7	---	YES
KSG66_00235	bamc:U471_00370	100.0	247	0	0	1	247	1	247	2.6e-138	497.7	---	YES
KSG66_00235	bamf:U722_00240	100.0	247	0	0	1	247	1	247	2.6e-138	497.7	---	YES
KSG66_00235	bvm:B9C48_00235	100.0	247	0	0	1	247	1	247	2.6e-138	497.7	---	YES
KSG66_00235	bacp:SB24_09525	100.0	247	0	0	1	247	1	247	2.6e-138	497.7	---	YES
KSG66_00235	bacb:OY17_02965	100.0	247	0	0	1	247	1	247	2.6e-138	497.7	---	YES
KSG66_00235	bama:RBAU_0039	99.6	247	1	0	1	247	1	247	3.3e-138	497.3	---	YES
KSG66_00235	bamn:BASU_0038	99.6	247	1	0	1	247	1	247	3.3e-138	497.3	---	YES
KSG66_00235	baq:BACAU_0035	99.6	247	1	0	1	247	1	247	4.4e-138	496.9	---	YES
KSG66_00235	bamp:B938_00180	99.6	247	1	0	1	247	1	247	4.4e-138	496.9	---	YES
KSG66_00235	bamy:V529_00350	99.2	247	2	0	1	247	1	247	7.4e-138	496.1	---	YES
KSG66_00235	bacs:AUL54_10530	99.6	247	1	0	1	247	1	247	9.7e-138	495.7	---	YES
KSG66_00235	bamb:BAPNAU_0034	99.6	247	1	0	1	247	1	247	1.3e-137	495.4	---	YES
KSG66_00235	bmp:NG74_00050	99.6	247	1	0	1	247	1	247	1.3e-137	495.4	---	YES
KSG66_00235	bao:BAMF_0034	99.2	247	2	0	1	247	1	247	1.7e-137	495.0	---	YES
KSG66_00245	bvm:B9C48_00245	100.0	293	0	0	1	293	1	293	8.5e-165	585.9	rRNA (cytidine-2'-O-)-methyltransferase; K07056 rsmI; 16S rRNA (cytidine1402-2'-O)-methyltransferase [EC:2.1.1.198]	YES
KSG66_00245	bay:RBAM_000450	99.0	293	3	0	1	293	1	293	2.7e-163	580.9	rsmI; 16S rRNA (cytidine(1402)-2'-O)-methyltransferase; K07056 rsmI; 16S rRNA (cytidine1402-2'-O)-methyltransferase [EC:2.1.1.198]	YES
KSG66_00245	bamt:AJ82_00255	98.6	293	4	0	1	293	1	293	7.9e-163	579.3	16S rRNA methyltransferase; K07056 rsmI; 16S rRNA (cytidine1402-2'-O)-methyltransferase [EC:2.1.1.198]	YES
KSG66_00245	bama:RBAU_0041	98.6	293	4	0	1	293	1	293	1.4e-162	578.6	rsmI; Ribosomal RNA small subunit methyltransferase I; K07056 rsmI; 16S rRNA (cytidine1402-2'-O)-methyltransferase [EC:2.1.1.198]	YES
KSG66_00245	bamn:BASU_0040	98.6	293	4	0	1	293	1	293	1.4e-162	578.6	rsmI; Ribosomal RNA small subunit methyltransferase I; K07056 rsmI; 16S rRNA (cytidine1402-2'-O)-methyltransferase [EC:2.1.1.198]	YES
KSG66_00245	bmp:NG74_00052	98.6	293	4	0	1	293	1	293	1.8e-162	578.2	rsmI; Ribosomal RNA small subunit methyltransferase I; K07056 rsmI; 16S rRNA (cytidine1402-2'-O)-methyltransferase [EC:2.1.1.198]	YES
KSG66_00245	bacp:SB24_09515	98.0	293	6	0	1	293	1	293	8.8e-162	575.9	16S rRNA methyltransferase; K07056 rsmI; 16S rRNA (cytidine1402-2'-O)-methyltransferase [EC:2.1.1.198]	YES
KSG66_00245	baq:BACAU_0037	97.6	293	7	0	1	293	1	293	7.4e-161	572.8	yabC; 16S rRNA (cytidine1402-2'-O)-methyltransferase; K07056 rsmI; 16S rRNA (cytidine1402-2'-O)-methyltransferase [EC:2.1.1.198]	YES
KSG66_00245	bami:KSO_019220	97.6	293	7	0	1	293	1	293	7.4e-161	572.8	16S rRNA (cytidine1402-2'-O)-methyltransferase; K07056 rsmI; 16S rRNA (cytidine1402-2'-O)-methyltransferase [EC:2.1.1.198]	YES
KSG66_00245	bacb:OY17_02975	96.9	293	9	0	1	293	1	293	8.2e-160	569.3	16S rRNA methyltransferase; K07056 rsmI; 16S rRNA (cytidine1402-2'-O)-methyltransferase [EC:2.1.1.198]	YES
KSG66_00245	baml:BAM5036_0039	98.3	288	5	0	6	293	1	288	2.4e-159	567.8	rsmI; Ribosomal RNA small subunit methyltransferase I; K07056 rsmI; 16S rRNA (cytidine1402-2'-O)-methyltransferase [EC:2.1.1.198]	YES
KSG66_00245	bacs:AUL54_10520	95.6	293	13	0	1	293	1	293	2.6e-158	564.3	16S rRNA methyltransferase; K07056 rsmI; 16S rRNA (cytidine1402-2'-O)-methyltransferase [EC:2.1.1.198]	YES
KSG66_00245	bamf:U722_00250	97.6	288	7	0	6	293	1	288	4.5e-158	563.5	16S rRNA methyltransferase; K07056 rsmI; 16S rRNA (cytidine1402-2'-O)-methyltransferase [EC:2.1.1.198]	YES
KSG66_00250	bay:RBAM_000460	100.0	94	0	0	3	96	1	94	1.6e-43	181.4	AbrB/MazE/SpoVT family DNA-binding domain-containing protein; K06284 abrB; AbrB family transcriptional regulator, transcriptional pleiotropic regulator of transition state genes	YES
KSG66_00250	baq:BACAU_0038	100.0	94	0	0	3	96	1	94	1.6e-43	181.4	abrB; Transition state regulatory protein abrB; K06284 abrB; AbrB family transcriptional regulator, transcriptional pleiotropic regulator of transition state genes	YES
KSG66_00250	bya:BANAU_0037	100.0	94	0	0	3	96	1	94	1.6e-43	181.4	abrB; Transition state regulatory protein AbrB; K06284 abrB; AbrB family transcriptional regulator, transcriptional pleiotropic regulator of transition state genes	YES
KSG66_00250	bamp:B938_00195	100.0	94	0	0	3	96	1	94	1.6e-43	181.4	transition state transcriptional regulator AbrB; K06284 abrB; AbrB family transcriptional regulator, transcriptional pleiotropic regulator of transition state genes	YES
KSG66_00250	bama:RBAU_0042	100.0	94	0	0	3	96	1	94	1.6e-43	181.4	abrB; transcriptional regulator for transition state genes; K06284 abrB; AbrB family transcriptional regulator, transcriptional pleiotropic regulator of transition state genes	YES
KSG66_00250	bamn:BASU_0041	100.0	94	0	0	3	96	1	94	1.6e-43	181.4	abrB; transcriptional regulator for transition state genes; K06284 abrB; AbrB family transcriptional regulator, transcriptional pleiotropic regulator of transition state genes	YES
KSG66_00250	bamb:BAPNAU_0037	100.0	94	0	0	3	96	1	94	1.6e-43	181.4	abrB; Transition state regulatory protein abrB; K06284 abrB; AbrB family transcriptional regulator, transcriptional pleiotropic regulator of transition state genes	YES
KSG66_00250	bamt:AJ82_00260	100.0	94	0	0	3	96	1	94	1.6e-43	181.4	transition state regulator Abh; K06284 abrB; AbrB family transcriptional regulator, transcriptional pleiotropic regulator of transition state genes	YES
KSG66_00250	bamy:V529_00380	100.0	94	0	0	3	96	1	94	1.6e-43	181.4	abrB; Transition state regulatory protein AbrB; K06284 abrB; AbrB family transcriptional regulator, transcriptional pleiotropic regulator of transition state genes	YES
KSG66_00250	bmp:NG74_00053	100.0	94	0	0	3	96	1	94	1.6e-43	181.4	abrB; Transition state regulatory protein AbrB; K06284 abrB; AbrB family transcriptional regulator, transcriptional pleiotropic regulator of transition state genes	YES
KSG66_00250	bao:BAMF_0037	100.0	94	0	0	3	96	1	94	1.6e-43	181.4	abrB; transcriptional regulator for transition state genes; K06284 abrB; AbrB family transcriptional regulator, transcriptional pleiotropic regulator of transition state genes	YES
KSG66_00250	bql:LL3_00039	100.0	94	0	0	3	96	1	94	1.6e-43	181.4	abrB; Transition state regulatory protein AbrB; K06284 abrB; AbrB family transcriptional regulator, transcriptional pleiotropic regulator of transition state genes	YES
KSG66_00250	bqy:MUS_0043	100.0	94	0	0	3	96	1	94	1.6e-43	181.4	abrB; transcriptional regulator; K06284 abrB; AbrB family transcriptional regulator, transcriptional pleiotropic regulator of transition state genes	YES
KSG66_00250	bami:KSO_019215	100.0	94	0	0	3	96	1	94	1.6e-43	181.4	transition state transcriptional regulator AbrB; K06284 abrB; AbrB family transcriptional regulator, transcriptional pleiotropic regulator of transition state genes	YES
KSG66_00250	bamf:U722_00255	100.0	94	0	0	3	96	1	94	1.6e-43	181.4	transition state regulator Abh; K06284 abrB; AbrB family transcriptional regulator, transcriptional pleiotropic regulator of transition state genes	YES
KSG66_00250	bvm:B9C48_00250	100.0	94	0	0	3	96	1	94	1.6e-43	181.4	AbrB/MazE/SpoVT family DNA-binding domain-containing protein; K06284 abrB; AbrB family transcriptional regulator, transcriptional pleiotropic regulator of transition state genes	YES
KSG66_00250	bacp:SB24_09510	100.0	94	0	0	3	96	1	94	1.6e-43	181.4	transition state regulator Abh; K06284 abrB; AbrB family transcriptional regulator, transcriptional pleiotropic regulator of transition state genes	YES
KSG66_00250	bacb:OY17_02980	100.0	94	0	0	3	96	1	94	1.6e-43	181.4	transition state regulator Abh; K06284 abrB; AbrB family transcriptional regulator, transcriptional pleiotropic regulator of transition state genes	YES
KSG66_00250	bacs:AUL54_10515	100.0	94	0	0	3	96	1	94	1.6e-43	181.4	transition state regulator Abh; K06284 abrB; AbrB family transcriptional regulator, transcriptional pleiotropic regulator of transition state genes	YES
KSG66_00255	bamb:BAPNAU_0038	100.0	663	0	0	1	663	1	663	0.0e+00	1332.0	metS; methionyl-tRNA synthetase; K01874 MARS; methionyl-tRNA synthetase [EC:6.1.1.10]	YES
KSG66_00255	bmp:NG74_00054	100.0	663	0	0	1	663	1	663	0.0e+00	1332.0	metG_1; Methionine--tRNA ligase; K01874 MARS; methionyl-tRNA synthetase [EC:6.1.1.10]	YES
KSG66_00255	bvm:B9C48_00255	100.0	663	0	0	1	663	1	663	0.0e+00	1332.0	methionine--tRNA ligase; K01874 MARS; methionyl-tRNA synthetase [EC:6.1.1.10]	YES
KSG66_00255	bay:RBAM_000470	99.8	663	1	0	1	663	1	663	0.0e+00	1330.1	metG; methionine--tRNA ligase; K01874 MARS; methionyl-tRNA synthetase [EC:6.1.1.10]	YES
KSG66_00255	bamt:AJ82_00265	99.8	663	1	0	1	663	1	663	0.0e+00	1330.1	methionine--tRNA ligase; K01874 MARS; methionyl-tRNA synthetase [EC:6.1.1.10]	YES
KSG66_00255	bamy:V529_00390	99.8	663	1	0	1	663	1	663	0.0e+00	1330.1	metS; methionyl-tRNA synthetase; K01874 MARS; methionyl-tRNA synthetase [EC:6.1.1.10]	YES
KSG66_00255	bamc:U471_00410	99.8	663	1	0	1	663	1	663	0.0e+00	1330.1	methionyl-tRNA synthetase; K01874 MARS; methionyl-tRNA synthetase [EC:6.1.1.10]	YES
KSG66_00255	bacp:SB24_09505	99.8	663	1	0	1	663	1	663	0.0e+00	1330.1	methionyl-tRNA synthetase; K01874 MARS; methionyl-tRNA synthetase [EC:6.1.1.10]	YES
KSG66_00255	bya:BANAU_0038	99.8	663	1	0	1	663	1	663	0.0e+00	1329.7	metS; Methionyl-tRNA synthetase; K01874 MARS; methionyl-tRNA synthetase [EC:6.1.1.10]	YES
KSG66_00255	bqy:MUS_0044	99.8	663	1	0	1	663	1	663	0.0e+00	1329.7	metS; methionyl-tRNA synthetase; K01874 MARS; methionyl-tRNA synthetase [EC:6.1.1.10]	YES
KSG66_00255	bacb:OY17_02985	99.8	663	1	0	1	663	1	663	0.0e+00	1329.7	methionyl-tRNA synthetase; K01874 MARS; methionyl-tRNA synthetase [EC:6.1.1.10]	YES
KSG66_00255	bamf:U722_00260	99.7	663	2	0	1	663	1	663	0.0e+00	1328.9	methionyl-tRNA synthetase; K01874 MARS; methionyl-tRNA synthetase [EC:6.1.1.10]	YES
KSG66_00255	bama:RBAU_0043	99.7	663	2	0	1	663	1	663	0.0e+00	1328.2	metG; methionyl-tRNA ligase; K01874 MARS; methionyl-tRNA synthetase [EC:6.1.1.10]	YES
KSG66_00255	bamn:BASU_0042	99.7	663	2	0	1	663	1	663	0.0e+00	1328.2	metS; methionyl-tRNA synthetase; K01874 MARS; methionyl-tRNA synthetase [EC:6.1.1.10]	YES
KSG66_00255	bami:KSO_019210	99.7	663	2	0	1	663	1	663	0.0e+00	1328.2	methionyl-tRNA ligase; K01874 MARS; methionyl-tRNA synthetase [EC:6.1.1.10]	YES
KSG66_00255	baq:BACAU_0039	99.5	663	3	0	1	663	1	663	0.0e+00	1327.4	metS; methionyl-tRNA synthetase; K01874 MARS; methionyl-tRNA synthetase [EC:6.1.1.10]	YES
KSG66_00255	bamp:B938_00200	99.7	663	2	0	1	663	1	663	0.0e+00	1327.4	methionyl-tRNA ligase; K01874 MARS; methionyl-tRNA synthetase [EC:6.1.1.10]	YES
KSG66_00255	baml:BAM5036_0041	99.7	663	2	0	1	663	1	663	0.0e+00	1327.0	metS; methionyl-tRNA synthetase; K01874 MARS; methionyl-tRNA synthetase [EC:6.1.1.10]	YES
KSG66_00255	bacs:AUL54_10510	99.1	663	6	0	1	663	1	663	0.0e+00	1323.1	methionine--tRNA ligase; K01874 MARS; methionyl-tRNA synthetase [EC:6.1.1.10]	YES
KSG66_00255	baz:BAMTA208_00195	98.9	663	7	0	1	663	1	663	0.0e+00	1320.1	metS; methionyl-tRNA synthetase; K01874 MARS; methionyl-tRNA synthetase [EC:6.1.1.10]	YES
KSG66_00260	bvm:B9C48_00260	100.0	255	0	0	1	255	1	255	2.5e-144	517.7	hydrolase TatD; K03424 tatD; TatD DNase family protein [EC:3.1.21.-]	YES
KSG66_00260	bamn:BASU_0043	99.6	255	1	0	1	255	1	255	1.2e-143	515.4	yabD; metal-dependent DNase; K03424 tatD; TatD DNase family protein [EC:3.1.21.-]	YES
KSG66_00260	bamt:AJ82_00270	99.2	255	2	0	1	255	1	255	3.6e-143	513.8	hydrolase TatD; K03424 tatD; TatD DNase family protein [EC:3.1.21.-]	YES
KSG66_00260	baml:BAM5036_0042	98.8	255	3	0	1	255	1	255	4.6e-143	513.5	yabD; metal-dependent DNase; K03424 tatD; TatD DNase family protein [EC:3.1.21.-]	YES
KSG66_00260	bami:KSO_019205	98.8	255	3	0	1	255	1	255	4.6e-143	513.5	TatD DNase family protein; K03424 tatD; TatD DNase family protein [EC:3.1.21.-]	YES
KSG66_00260	bamf:U722_00265	98.8	255	3	0	1	255	1	255	4.6e-143	513.5	hydrolase TatD; K03424 tatD; TatD DNase family protein [EC:3.1.21.-]	YES
KSG66_00260	baq:BACAU_0040	98.4	255	4	0	1	255	2	256	6.1e-143	513.1	yabD; TatD DNase family protein; K03424 tatD; TatD DNase family protein [EC:3.1.21.-]	YES
KSG66_00260	bama:RBAU_0044	99.2	255	2	0	1	255	1	255	6.1e-143	513.1	yabD; metal-dependent DNase; K03424 tatD; TatD DNase family protein [EC:3.1.21.-]	YES
KSG66_00260	bacp:SB24_09500	98.4	255	4	0	1	255	1	255	1.4e-142	511.9	hydrolase TatD; K03424 tatD; TatD DNase family protein [EC:3.1.21.-]	YES
KSG66_00260	bamp:B938_00205	98.8	255	3	0	1	255	1	255	2.3e-142	511.1	TatD DNase family protein; K03424 tatD; TatD DNase family protein [EC:3.1.21.-]	YES
KSG66_00260	bao:BAMF_0039	98.4	255	4	0	1	255	2	256	2.3e-142	511.1	yabD; metal-dependent DNase; K03424 tatD; TatD DNase family protein [EC:3.1.21.-]	YES
KSG66_00260	baz:BAMTA208_00200	98.4	255	4	0	1	255	1	255	2.3e-142	511.1	yabD; metal-dependent DNase; K03424 tatD; TatD DNase family protein [EC:3.1.21.-]	YES
KSG66_00260	bql:LL3_00041	98.4	255	4	0	1	255	1	255	2.3e-142	511.1	yabD; metal-dependent DNase; K03424 tatD; TatD DNase family protein [EC:3.1.21.-]	YES
KSG66_00260	bxh:BAXH7_00043	98.4	255	4	0	1	255	1	255	2.3e-142	511.1	yabD; metal-dependent DNase; K03424 tatD; TatD DNase family protein [EC:3.1.21.-]	YES
KSG66_00260	bay:RBAM_000480	98.8	255	3	0	1	255	1	255	3.0e-142	510.8	YchF/TatD family DNA exonuclease; K03424 tatD; TatD DNase family protein [EC:3.1.21.-]	YES
KSG66_00260	bacs:AUL54_10505	97.6	255	6	0	1	255	1	255	6.7e-142	509.6	hydrolase TatD; K03424 tatD; TatD DNase family protein [EC:3.1.21.-]	YES
KSG66_00260	bamb:BAPNAU_0039	98.4	255	4	0	1	255	2	256	1.1e-141	508.8	yabD; TatD DNase family protein; K03424 tatD; TatD DNase family protein [EC:3.1.21.-]	YES
KSG66_00265	bay:RBAM_000490	94.3	441	25	0	1	441	1	441	3.0e-222	777.3	---	YES
KSG66_00265	bama:RBAU_0045	94.3	441	25	0	1	441	13	453	3.0e-222	777.3	---	YES
KSG66_00265	bamn:BASU_0044	94.3	441	25	0	1	441	13	453	3.0e-222	777.3	---	YES
KSG66_00265	bamb:BAPNAU_0040	94.3	441	25	0	1	441	13	453	3.0e-222	777.3	---	YES
KSG66_00265	bamy:V529_00410	94.3	441	25	0	1	441	13	453	3.0e-222	777.3	---	YES
KSG66_00265	bmp:NG74_00056	94.3	441	25	0	1	441	13	453	3.0e-222	777.3	---	YES
KSG66_00265	bamc:U471_00430	94.3	441	25	0	1	441	1	441	3.0e-222	777.3	---	YES
KSG66_00265	bya:BANAU_0040	94.1	441	26	0	1	441	13	453	5.1e-222	776.5	---	YES
KSG66_00265	bqy:MUS_0046	94.1	441	26	0	1	441	1	441	5.1e-222	776.5	---	YES
KSG66_00265	baq:BACAU_0041	93.9	441	27	0	1	441	13	453	5.6e-221	773.1	---	YES
KSG66_00265	baml:BAM5036_0043	93.7	441	28	0	1	441	13	453	4.8e-220	770.0	---	YES
KSG66_00265	bvm:B9C48_00265	100.0	404	0	0	38	441	1	404	1.7e-217	761.5	---	YES
KSG66_00265	bao:BAMF_0040	91.8	441	34	1	1	441	7	445	3.3e-213	747.3	---	YES
KSG66_00265	bql:LL3_00042	91.8	441	34	1	1	441	1	439	3.3e-213	747.3	---	YES
KSG66_00265	bamp:B938_00210	93.8	404	25	0	38	441	1	404	1.9e-200	704.9	---	YES
KSG66_00265	bacb:OY17_02995	93.6	404	26	0	38	441	1	404	3.2e-200	704.1	---	YES
KSG66_00265	bamt:AJ82_00275	93.6	404	26	0	38	441	1	404	5.5e-200	703.4	---	YES
KSG66_00265	bacp:SB24_09495	93.6	404	26	0	38	441	1	404	5.5e-200	703.4	---	YES
KSG66_00265	bami:KSO_019200	93.3	404	27	0	38	441	1	404	3.5e-199	700.7	---	YES
KSG66_00265	bamf:U722_00270	93.1	404	28	0	38	441	1	404	7.9e-199	699.5	---	YES
KSG66_00270	bay:RBAM_000500	100.0	187	0	0	1	187	1	187	3.7e-97	360.5	rnmV; ribonuclease M5; K05985 rnmV; ribonuclease M5 [EC:3.1.26.8]	YES
KSG66_00270	baq:BACAU_0042	100.0	187	0	0	1	187	1	187	3.7e-97	360.5	rnmV; ribonuclease M5; K05985 rnmV; ribonuclease M5 [EC:3.1.26.8]	YES
KSG66_00270	bamp:B938_00215	100.0	187	0	0	1	187	1	187	3.7e-97	360.5	ribonuclease M5; K05985 rnmV; ribonuclease M5 [EC:3.1.26.8]	YES
KSG66_00270	baml:BAM5036_0044	100.0	187	0	0	1	187	1	187	3.7e-97	360.5	rnmV; ribonuclease M5 / Small primase-like proteins (Toprim domain); K05985 rnmV; ribonuclease M5 [EC:3.1.26.8]	YES
KSG66_00270	bama:RBAU_0046	100.0	187	0	0	1	187	1	187	3.7e-97	360.5	rnmV; ribonuclease M5; K05985 rnmV; ribonuclease M5 [EC:3.1.26.8]	YES
KSG66_00270	bamn:BASU_0045	100.0	187	0	0	1	187	1	187	3.7e-97	360.5	rnmV; ribonuclease M5; K05985 rnmV; ribonuclease M5 [EC:3.1.26.8]	YES
KSG66_00270	bamb:BAPNAU_0041	100.0	187	0	0	1	187	1	187	3.7e-97	360.5	rnmV; ribonuclease M5; K05985 rnmV; ribonuclease M5 [EC:3.1.26.8]	YES
KSG66_00270	bamt:AJ82_00280	100.0	187	0	0	1	187	1	187	3.7e-97	360.5	ribonuclease M5; K05985 rnmV; ribonuclease M5 [EC:3.1.26.8]	YES
KSG66_00270	bamy:V529_00420	100.0	187	0	0	1	187	1	187	3.7e-97	360.5	rnmV; RnmV; K05985 rnmV; ribonuclease M5 [EC:3.1.26.8]	YES
KSG66_00270	bmp:NG74_00057	100.0	187	0	0	1	187	1	187	3.7e-97	360.5	rnmV_1; Ribonuclease M5; K05985 rnmV; ribonuclease M5 [EC:3.1.26.8]	YES
KSG66_00270	bami:KSO_019195	100.0	187	0	0	1	187	1	187	3.7e-97	360.5	ribonuclease M5; K05985 rnmV; ribonuclease M5 [EC:3.1.26.8]	YES
KSG66_00270	bamc:U471_00450	100.0	187	0	0	1	187	1	187	3.7e-97	360.5	rnmV; K05985 rnmV; ribonuclease M5 [EC:3.1.26.8]	YES
KSG66_00270	bamf:U722_00275	100.0	187	0	0	1	187	1	187	3.7e-97	360.5	ribonuclease M5; K05985 rnmV; ribonuclease M5 [EC:3.1.26.8]	YES
KSG66_00270	bvm:B9C48_00270	100.0	187	0	0	1	187	1	187	3.7e-97	360.5	ribonuclease M5; K05985 rnmV; ribonuclease M5 [EC:3.1.26.8]	YES
KSG66_00270	bacp:SB24_09490	100.0	187	0	0	1	187	1	187	3.7e-97	360.5	ribonuclease M5; K05985 rnmV; ribonuclease M5 [EC:3.1.26.8]	YES
KSG66_00270	bya:BANAU_0041	99.5	187	1	0	1	187	1	187	8.2e-97	359.4	rnmV; ribonuclease M5; K05985 rnmV; ribonuclease M5 [EC:3.1.26.8]	YES
KSG66_00270	bqy:MUS_0047	99.5	187	1	0	1	187	1	187	8.2e-97	359.4	rnmV; ribonuclease M5; K05985 rnmV; ribonuclease M5 [EC:3.1.26.8]	YES
KSG66_00270	bacb:OY17_03000	99.5	187	1	0	1	187	1	187	8.2e-97	359.4	ribonuclease M5; K05985 rnmV; ribonuclease M5 [EC:3.1.26.8]	YES
KSG66_00270	bao:BAMF_0041	98.9	187	2	0	1	187	1	187	4.1e-96	357.1	rnmV; ribonuclease M5; K05985 rnmV; ribonuclease M5 [EC:3.1.26.8]	YES
KSG66_00270	baz:BAMTA208_00210	98.9	187	2	0	1	187	1	187	4.1e-96	357.1	rnmV; ribonuclease M5; K05985 rnmV; ribonuclease M5 [EC:3.1.26.8]	YES
KSG66_00275	bay:RBAM_000510	100.0	293	0	0	1	293	1	293	5.3e-159	566.6	rsmA; 16S rRNA (adenine(1518)-N(6)/adenine(1519)-N(6))-dimethyltransferase RsmA; K02528 ksgA; 16S rRNA (adenine1518-N6/adenine1519-N6)-dimethyltransferase [EC:2.1.1.182]	YES
KSG66_00275	baq:BACAU_0043	100.0	293	0	0	1	293	1	293	5.3e-159	566.6	ksgA; dimethyladenosine transferase; K02528 ksgA; 16S rRNA (adenine1518-N6/adenine1519-N6)-dimethyltransferase [EC:2.1.1.182]	YES
KSG66_00275	bya:BANAU_0042	100.0	293	0	0	1	293	1	293	5.3e-159	566.6	ksgA; dimethyladenosine transferase KsgA; K02528 ksgA; 16S rRNA (adenine1518-N6/adenine1519-N6)-dimethyltransferase [EC:2.1.1.182]	YES
KSG66_00275	bama:RBAU_0047	100.0	293	0	0	1	293	1	293	5.3e-159	566.6	ksgA; dimethyladenosine 16S ribosomal RNA transferase; K02528 ksgA; 16S rRNA (adenine1518-N6/adenine1519-N6)-dimethyltransferase [EC:2.1.1.182]	YES
KSG66_00275	bamb:BAPNAU_0042	100.0	293	0	0	1	293	1	293	5.3e-159	566.6	ksgA; dimethyladenosine transferase; K02528 ksgA; 16S rRNA (adenine1518-N6/adenine1519-N6)-dimethyltransferase [EC:2.1.1.182]	YES
KSG66_00275	bamt:AJ82_00285	100.0	293	0	0	1	293	1	293	5.3e-159	566.6	16S rRNA methyltransferase; K02528 ksgA; 16S rRNA (adenine1518-N6/adenine1519-N6)-dimethyltransferase [EC:2.1.1.182]	YES
KSG66_00275	bmp:NG74_00058	100.0	293	0	0	1	293	1	293	5.3e-159	566.6	rsmA; Ribosomal RNA small subunit methyltransferase A; K02528 ksgA; 16S rRNA (adenine1518-N6/adenine1519-N6)-dimethyltransferase [EC:2.1.1.182]	YES
KSG66_00275	bqy:MUS_0048	100.0	293	0	0	1	293	1	293	5.3e-159	566.6	ksgA; dimethyladenosine transferase; K02528 ksgA; 16S rRNA (adenine1518-N6/adenine1519-N6)-dimethyltransferase [EC:2.1.1.182]	YES
KSG66_00275	bami:KSO_019190	100.0	293	0	0	1	293	1	293	5.3e-159	566.6	ksgA; 16S ribosomal RNA methyltransferase KsgA/Dim1 family protein; K02528 ksgA; 16S rRNA (adenine1518-N6/adenine1519-N6)-dimethyltransferase [EC:2.1.1.182]	YES
KSG66_00275	bamc:U471_00460	100.0	293	0	0	1	293	1	293	5.3e-159	566.6	16S ribosomal RNA methyltransferase KsgA/Dim1 family protein; K02528 ksgA; 16S rRNA (adenine1518-N6/adenine1519-N6)-dimethyltransferase [EC:2.1.1.182]	YES
KSG66_00275	bamf:U722_00280	100.0	293	0	0	1	293	1	293	5.3e-159	566.6	16S rRNA methyltransferase; K02528 ksgA; 16S rRNA (adenine1518-N6/adenine1519-N6)-dimethyltransferase [EC:2.1.1.182]	YES
KSG66_00275	bvm:B9C48_00275	100.0	293	0	0	1	293	1	293	5.3e-159	566.6	16S rRNA (adenine(1518)-N(6)/adenine(1519)-N(6))-dimethyltransferase; K02528 ksgA; 16S rRNA (adenine1518-N6/adenine1519-N6)-dimethyltransferase [EC:2.1.1.182]	YES
KSG66_00275	bacp:SB24_09485	100.0	293	0	0	1	293	1	293	5.3e-159	566.6	16S rRNA methyltransferase; K02528 ksgA; 16S rRNA (adenine1518-N6/adenine1519-N6)-dimethyltransferase [EC:2.1.1.182]	YES
KSG66_00275	bacb:OY17_03005	100.0	293	0	0	1	293	1	293	5.3e-159	566.6	16S rRNA methyltransferase; K02528 ksgA; 16S rRNA (adenine1518-N6/adenine1519-N6)-dimethyltransferase [EC:2.1.1.182]	YES
KSG66_00275	bamp:B938_00220	99.7	293	1	0	1	293	1	293	2.0e-158	564.7	ksgA; 16S ribosomal RNA methyltransferase KsgA/Dim1 family protein; K02528 ksgA; 16S rRNA (adenine1518-N6/adenine1519-N6)-dimethyltransferase [EC:2.1.1.182]	YES
KSG66_00275	baml:BAM5036_0045	99.7	293	1	0	1	293	1	293	2.0e-158	564.7	rsmA; Ribosomal RNA small subunit methyltransferase A; K02528 ksgA; 16S rRNA (adenine1518-N6/adenine1519-N6)-dimethyltransferase [EC:2.1.1.182]	YES
KSG66_00275	bamn:BASU_0046	99.7	293	1	0	1	293	1	293	2.0e-158	564.7	ksgA; dimethyladenosine 16S ribosomal RNA transferase; K02528 ksgA; 16S rRNA (adenine1518-N6/adenine1519-N6)-dimethyltransferase [EC:2.1.1.182]	YES
KSG66_00275	bamy:V529_00430	99.7	293	1	0	1	293	1	293	3.4e-158	563.9	ksgA; dimethyladenosine transferase; K02528 ksgA; 16S rRNA (adenine1518-N6/adenine1519-N6)-dimethyltransferase [EC:2.1.1.182]	YES
KSG66_00275	bacs:AUL54_10490	99.0	293	3	0	1	293	1	293	2.9e-157	560.8	16S rRNA methyltransferase; K02528 ksgA; 16S rRNA (adenine1518-N6/adenine1519-N6)-dimethyltransferase [EC:2.1.1.182]	YES
KSG66_00275	bao:BAMF_0042	98.6	293	4	0	1	293	1	293	3.2e-156	557.4	ksgA; dimethyladenosine 16S ribosomal RNA transferase; K02528 ksgA; 16S rRNA (adenine1518-N6/adenine1519-N6)-dimethyltransferase [EC:2.1.1.182]	YES
KSG66_00280	bvm:B9C48_00280	100.0	291	0	0	1	291	1	291	5.1e-146	523.5	sporulation peptidase YabG; K06436 yabG; spore coat assemly protein	YES
KSG66_00280	bamt:AJ82_00290	99.7	291	1	0	1	291	1	291	3.3e-145	520.8	peptidase; K06436 yabG; spore coat assemly protein	YES
KSG66_00280	bay:RBAM_000520	99.3	291	2	0	1	291	1	291	7.4e-145	519.6	yabG; sporulation peptidase YabG; K06436 yabG; spore coat assemly protein	YES
KSG66_00280	baq:BACAU_0044	99.3	291	2	0	1	291	1	291	7.4e-145	519.6	yabG; Sporulation-specific protease yabG; K06436 yabG; spore coat assemly protein	YES
KSG66_00280	bya:BANAU_0043	99.3	291	2	0	1	291	1	291	7.4e-145	519.6	yabG; sporulation specific peptidase YabG; K06436 yabG; spore coat assemly protein	YES
KSG66_00280	bamp:B938_00225	99.3	291	2	0	1	291	1	291	7.4e-145	519.6	sporulation specific peptidase YabG; K06436 yabG; spore coat assemly protein	YES
KSG66_00280	bama:RBAU_0048	99.3	291	2	0	1	291	1	291	7.4e-145	519.6	yabG; sporulation-specific protease; K06436 yabG; spore coat assemly protein	YES
KSG66_00280	bamn:BASU_0047	99.3	291	2	0	1	291	1	291	7.4e-145	519.6	yabG; sporulation-specific protease; K06436 yabG; spore coat assemly protein	YES
KSG66_00280	bamb:BAPNAU_0043	99.3	291	2	0	1	291	1	291	7.4e-145	519.6	yabG; Sporulation-specific protease yabG; K06436 yabG; spore coat assemly protein	YES
KSG66_00280	bmp:NG74_00059	99.3	291	2	0	1	291	1	291	7.4e-145	519.6	yabG; Sporulation-specific protease YabG; K06436 yabG; spore coat assemly protein	YES
KSG66_00280	bami:KSO_019185	99.3	291	2	0	1	291	1	291	7.4e-145	519.6	sporulation specific peptidase YabG; K06436 yabG; spore coat assemly protein	YES
KSG66_00280	bamf:U722_00285	99.3	291	2	0	1	291	1	291	7.4e-145	519.6	peptidase; K06436 yabG; spore coat assemly protein	YES
KSG66_00280	bacp:SB24_09480	99.3	291	2	0	1	291	1	291	7.4e-145	519.6	peptidase; K06436 yabG; spore coat assemly protein	YES
KSG66_00280	bacb:OY17_03010	99.3	291	2	0	1	291	1	291	7.4e-145	519.6	peptidase; K06436 yabG; spore coat assemly protein	YES
KSG66_00280	baml:BAM5036_0046	99.0	291	3	0	1	291	1	291	1.6e-144	518.5	yabG; sporulation-specific protease; K06436 yabG; spore coat assemly protein	YES
KSG66_00280	bamy:V529_00440	100.0	276	0	0	16	291	1	276	3.3e-137	494.2	yabG; sporulation specific peptidase YabG; K06436 yabG; spore coat assemly protein	YES
KSG66_00280	bacs:AUL54_10485	94.8	291	15	0	1	291	1	291	2.8e-136	491.1	sporulation peptidase YabG; K06436 yabG; spore coat assemly protein	YES
KSG66_00280	bqy:MUS_0049	99.3	276	2	0	16	291	1	276	4.8e-136	490.3	yabG; spore coat assemly protein; K06436 yabG; spore coat assemly protein	YES
KSG66_00280	bamc:U471_00470	99.3	276	2	0	16	291	1	276	4.8e-136	490.3	yabG; K06436 yabG; spore coat assemly protein	YES
KSG66_00280	bae:BATR1942_18825	91.4	290	25	0	1	290	1	290	1.2e-131	475.7	sporulation-specific protease; K06436 yabG; spore coat assemly protein	YES
KSG66_00285	bamy:V529_00450	100.0	86	0	0	1	86	1	86	1.0e-38	165.2	---	YES
KSG66_00285	bvm:B9C48_00285	100.0	86	0	0	1	86	1	86	1.0e-38	165.2	---	YES
KSG66_00285	bsu:BSU00440	98.8	86	1	0	1	86	1	86	4.0e-38	163.3	---	YES
KSG66_00285	bsr:I33_0055	98.8	86	1	0	1	86	1	86	4.0e-38	163.3	---	YES
KSG66_00285	bsl:A7A1_1819	98.8	86	1	0	1	86	1	86	4.0e-38	163.3	---	YES
KSG66_00285	bsh:BSU6051_00440	98.8	86	1	0	1	86	1	86	4.0e-38	163.3	---	YES
KSG66_00285	bsy:I653_00220	98.8	86	1	0	1	86	1	86	4.0e-38	163.3	---	YES
KSG66_00285	bsut:BSUB_00055	98.8	86	1	0	1	86	1	86	4.0e-38	163.3	---	YES
KSG66_00285	bsul:BSUA_00055	98.8	86	1	0	1	86	1	86	4.0e-38	163.3	---	YES
KSG66_00285	bsus:Q433_00290	98.8	86	1	0	1	86	1	86	4.0e-38	163.3	---	YES
KSG66_00285	bss:BSUW23_00225	98.8	86	1	0	1	86	1	86	4.0e-38	163.3	---	YES
KSG66_00285	bst:GYO_0053	98.8	86	1	0	1	86	1	86	4.0e-38	163.3	---	YES
KSG66_00285	bso:BSNT_06326	98.8	86	1	0	1	86	4	89	4.0e-38	163.3	---	YES
KSG66_00285	bsn:BSn5_11790	98.8	86	1	0	1	86	1	86	4.0e-38	163.3	---	YES
KSG66_00285	bsq:B657_00440	98.8	86	1	0	1	86	1	86	4.0e-38	163.3	---	YES
KSG66_00285	bsx:C663_0045	98.8	86	1	0	1	86	4	89	4.0e-38	163.3	---	YES
KSG66_00285	bsp:U712_00225	98.8	86	1	0	1	86	1	86	4.0e-38	163.3	---	YES
KSG66_00285	bay:RBAM_000530	98.8	86	1	0	1	86	1	86	4.0e-38	163.3	---	YES
KSG66_00285	baq:BACAU_0045	98.8	86	1	0	1	86	1	86	4.0e-38	163.3	---	YES
KSG66_00285	bya:BANAU_0044	98.8	86	1	0	1	86	1	86	4.0e-38	163.3	---	YES
KSG66_00290	bay:RBAM_000540	100.0	62	0	0	1	62	1	62	3.0e-27	126.7	small; K06423 sspF; small acid-soluble spore protein F (minor alpha/beta-type SASP)	YES
KSG66_00290	baq:BACAU_0046	100.0	62	0	0	1	62	1	62	3.0e-27	126.7	sspF; Protein sspF; K06423 sspF; small acid-soluble spore protein F (minor alpha/beta-type SASP)	YES
KSG66_00290	bya:BANAU_0045	100.0	62	0	0	1	62	1	62	3.0e-27	126.7	sspF; small acid-soluble spore protein (alpha/beta-type SASP) sspF; K06423 sspF; small acid-soluble spore protein F (minor alpha/beta-type SASP)	YES
KSG66_00290	bamp:B938_00235	100.0	62	0	0	1	62	1	62	3.0e-27	126.7	small acid-soluble spore protein (alpha/beta-type SASP) sspF; K06423 sspF; small acid-soluble spore protein F (minor alpha/beta-type SASP)	YES
KSG66_00290	baml:BAM5036_0048	100.0	62	0	0	1	62	1	62	3.0e-27	126.7	sspF; small acid-soluble spore protein (alpha/beta-type SASP); K06423 sspF; small acid-soluble spore protein F (minor alpha/beta-type SASP)	YES
KSG66_00290	bama:RBAU_0050	100.0	62	0	0	1	62	1	62	3.0e-27	126.7	sspF; small acid-soluble spore protein (alpha/beta-type SASP); K06423 sspF; small acid-soluble spore protein F (minor alpha/beta-type SASP)	YES
KSG66_00290	bamn:BASU_0049	100.0	62	0	0	1	62	1	62	3.0e-27	126.7	sspF; small acid-soluble spore protein (alpha/beta-type SASP); K06423 sspF; small acid-soluble spore protein F (minor alpha/beta-type SASP)	YES
KSG66_00290	bamb:BAPNAU_0045	100.0	62	0	0	1	62	1	62	3.0e-27	126.7	sspF; Protein sspF; K06423 sspF; small acid-soluble spore protein F (minor alpha/beta-type SASP)	YES
KSG66_00290	bamt:AJ82_00300	100.0	62	0	0	1	62	1	62	3.0e-27	126.7	protein sspF; K06423 sspF; small acid-soluble spore protein F (minor alpha/beta-type SASP)	YES
KSG66_00290	bmp:NG74_00061	100.0	62	0	0	1	62	1	62	3.0e-27	126.7	Small; K06423 sspF; small acid-soluble spore protein F (minor alpha/beta-type SASP)	YES
KSG66_00290	bao:BAMF_0045	100.0	62	0	0	1	62	1	62	3.0e-27	126.7	sspF; small acid-soluble spore protein (alpha/beta-type SASP); K06423 sspF; small acid-soluble spore protein F (minor alpha/beta-type SASP)	YES
KSG66_00290	baz:BAMTA208_00230	100.0	62	0	0	1	62	1	62	3.0e-27	126.7	sspF; small acid-soluble spore protein (alpha/beta-type SASP); K06423 sspF; small acid-soluble spore protein F (minor alpha/beta-type SASP)	YES
KSG66_00290	bami:KSO_019175	100.0	62	0	0	1	62	1	62	3.0e-27	126.7	small acid-soluble spore protein (alpha/beta-type SASP) sspF; K06423 sspF; small acid-soluble spore protein F (minor alpha/beta-type SASP)	YES
KSG66_00290	bamf:U722_00295	100.0	62	0	0	1	62	1	62	3.0e-27	126.7	protein sspF; K06423 sspF; small acid-soluble spore protein F (minor alpha/beta-type SASP)	YES
KSG66_00290	bvm:B9C48_00290	100.0	62	0	0	1	62	1	62	3.0e-27	126.7	protein sspF; K06423 sspF; small acid-soluble spore protein F (minor alpha/beta-type SASP)	YES
KSG66_00290	bacp:SB24_09470	100.0	62	0	0	1	62	1	62	3.0e-27	126.7	protein sspF; K06423 sspF; small acid-soluble spore protein F (minor alpha/beta-type SASP)	YES
KSG66_00290	bacb:OY17_03020	100.0	62	0	0	1	62	1	62	3.0e-27	126.7	protein sspF; K06423 sspF; small acid-soluble spore protein F (minor alpha/beta-type SASP)	YES
KSG66_00290	bacs:AUL54_10475	100.0	62	0	0	1	62	1	62	3.0e-27	126.7	protein sspF; K06423 sspF; small acid-soluble spore protein F (minor alpha/beta-type SASP)	YES
KSG66_00290	bae:BATR1942_18835	96.8	62	1	1	1	62	1	61	2.8e-25	120.2	SspF; K06423 sspF; small acid-soluble spore protein F (minor alpha/beta-type SASP)	YES
KSG66_00290	bsu:BSU00450	95.2	62	2	1	1	62	1	61	9.0e-24	115.2	sspF; small acid-soluble spore protein SspF; K06423 sspF; small acid-soluble spore protein F (minor alpha/beta-type SASP)	YES
KSG66_00295	bay:RBAM_000550	100.0	289	0	0	1	289	1	289	2.1e-160	571.2	4-(cytidine 5'-diphospho)-2-C-methyl-D-erythritol kinase; K00919 ispE; 4-diphosphocytidyl-2-C-methyl-D-erythritol kinase [EC:2.7.1.148]	YES
KSG66_00295	bya:BANAU_0046	100.0	289	0	0	1	289	1	289	2.1e-160	571.2	ipk; 4-diphosphocytidyl-2-C-methyl-D-erythritolkinase; K00919 ispE; 4-diphosphocytidyl-2-C-methyl-D-erythritol kinase [EC:2.7.1.148]	YES
KSG66_00295	baml:BAM5036_0049	100.0	289	0	0	1	289	1	289	2.1e-160	571.2	ispE; 4-(cytidine 5'-diphospho)-2-C-methyl-D-erythritol kinase; K00919 ispE; 4-diphosphocytidyl-2-C-methyl-D-erythritol kinase [EC:2.7.1.148]	YES
KSG66_00295	bama:RBAU_0051	100.0	289	0	0	1	289	1	289	2.1e-160	571.2	ispE; 4-(cytidine 5'-diphospho)-2-C-methyl-D-erythritol kinase; K00919 ispE; 4-diphosphocytidyl-2-C-methyl-D-erythritol kinase [EC:2.7.1.148]	YES
KSG66_00295	bamn:BASU_0050	100.0	289	0	0	1	289	1	289	2.1e-160	571.2	ispE; 4-(cytidine 5'-diphospho)-2-C-methyl-D-erythritol kinase; K00919 ispE; 4-diphosphocytidyl-2-C-methyl-D-erythritol kinase [EC:2.7.1.148]	YES
KSG66_00295	bamb:BAPNAU_0046	100.0	289	0	0	1	289	1	289	2.1e-160	571.2	ipk; 4-diphosphocytidyl-2-C-methyl-D-erythritolkinase; K00919 ispE; 4-diphosphocytidyl-2-C-methyl-D-erythritol kinase [EC:2.7.1.148]	YES
KSG66_00295	bamy:V529_00470	100.0	289	0	0	1	289	1	289	2.1e-160	571.2	ipk; 4-diphosphocytidyl-2-C-methyl-D-erythritol kinase; K00919 ispE; 4-diphosphocytidyl-2-C-methyl-D-erythritol kinase [EC:2.7.1.148]	YES
KSG66_00295	bmp:NG74_00062	100.0	289	0	0	1	289	1	289	2.1e-160	571.2	ispE; 4-diphosphocytidyl-2-C-methyl-D-erythritol kinase; K00919 ispE; 4-diphosphocytidyl-2-C-methyl-D-erythritol kinase [EC:2.7.1.148]	YES
KSG66_00295	bqy:MUS_0052	100.0	289	0	0	1	289	1	289	2.1e-160	571.2	ispE; 4-diphosphocytidyl-2-C-methyl-D-erythritol kinase; K00919 ispE; 4-diphosphocytidyl-2-C-methyl-D-erythritol kinase [EC:2.7.1.148]	YES
KSG66_00295	bami:KSO_019170	100.0	289	0	0	1	289	1	289	2.1e-160	571.2	ipk; 4-diphosphocytidyl-2-C-methyl-D-erythritol kinase; K00919 ispE; 4-diphosphocytidyl-2-C-methyl-D-erythritol kinase [EC:2.7.1.148]	YES
KSG66_00295	bamc:U471_00500	100.0	289	0	0	1	289	4	292	2.1e-160	571.2	4-diphosphocytidyl-2-C-methyl-D-erythritol kinase; K00919 ispE; 4-diphosphocytidyl-2-C-methyl-D-erythritol kinase [EC:2.7.1.148]	YES
KSG66_00295	bvm:B9C48_00295	100.0	289	0	0	1	289	1	289	2.1e-160	571.2	4-diphosphocytidyl-2C-methyl-D-erythritol kinase; K00919 ispE; 4-diphosphocytidyl-2-C-methyl-D-erythritol kinase [EC:2.7.1.148]	YES
KSG66_00295	bacp:SB24_09465	100.0	289	0	0	1	289	1	289	2.1e-160	571.2	ipk; 4-diphosphocytidyl-2C-methyl-D-erythritol kinase; K00919 ispE; 4-diphosphocytidyl-2-C-methyl-D-erythritol kinase [EC:2.7.1.148]	YES
KSG66_00295	bacb:OY17_03025	100.0	289	0	0	1	289	1	289	2.1e-160	571.2	ipk; 4-diphosphocytidyl-2C-methyl-D-erythritol kinase; K00919 ispE; 4-diphosphocytidyl-2-C-methyl-D-erythritol kinase [EC:2.7.1.148]	YES
KSG66_00295	baq:BACAU_0047	99.7	289	1	0	1	289	1	289	4.7e-160	570.1	ipk; 4-diphosphocytidyl-2-C-methyl-D-erythritolkinase; K00919 ispE; 4-diphosphocytidyl-2-C-methyl-D-erythritol kinase [EC:2.7.1.148]	YES
KSG66_00295	bamf:U722_00300	99.7	289	1	0	1	289	1	289	4.7e-160	570.1	ipk; 4-diphosphocytidyl-2C-methyl-D-erythritol kinase; K00919 ispE; 4-diphosphocytidyl-2-C-methyl-D-erythritol kinase [EC:2.7.1.148]	YES
KSG66_00295	bamp:B938_00240	99.7	289	1	0	1	289	1	289	6.2e-160	569.7	ipk; 4-diphosphocytidyl-2-C-methyl-D-erythritol kinase; K00919 ispE; 4-diphosphocytidyl-2-C-methyl-D-erythritol kinase [EC:2.7.1.148]	YES
KSG66_00295	bamt:AJ82_00305	99.7	289	1	0	1	289	1	289	6.2e-160	569.7	ipk; 4-diphosphocytidyl-2C-methyl-D-erythritol kinase; K00919 ispE; 4-diphosphocytidyl-2-C-methyl-D-erythritol kinase [EC:2.7.1.148]	YES
KSG66_00295	bao:BAMF_0046	99.3	289	2	0	1	289	1	289	1.1e-159	568.9	ispE; 4-(cytidine 5'-diphospho)-2-C-methyl-D-erythritol kinase; K00919 ispE; 4-diphosphocytidyl-2-C-methyl-D-erythritol kinase [EC:2.7.1.148]	YES
KSG66_00295	baz:BAMTA208_00235	99.3	289	2	0	1	289	1	289	1.1e-159	568.9	ipk; 4-diphosphocytidyl-2-C-methyl-D-erythritol kinase; K00919 ispE; 4-diphosphocytidyl-2-C-methyl-D-erythritol kinase [EC:2.7.1.148]	YES
KSG66_00300	bay:RBAM_000560	100.0	285	0	0	1	285	1	285	2.1e-152	544.7	purR; pur operon repressor; K09685 purR; purine operon repressor	YES
KSG66_00300	baq:BACAU_0048	100.0	285	0	0	1	285	1	285	2.1e-152	544.7	purR; Pur operon repressor; K09685 purR; purine operon repressor	YES
KSG66_00300	bya:BANAU_0047	100.0	285	0	0	1	285	1	285	2.1e-152	544.7	purR; Pur operon repressor; K09685 purR; purine operon repressor	YES
KSG66_00300	bamp:B938_00245	100.0	285	0	0	1	285	1	285	2.1e-152	544.7	pur operon repressor; K09685 purR; purine operon repressor	YES
KSG66_00300	baml:BAM5036_0050	100.0	285	0	0	1	285	1	285	2.1e-152	544.7	purR; transcriptional regulator of the purine biosynthesis operon; K09685 purR; purine operon repressor	YES
KSG66_00300	bama:RBAU_0052	100.0	285	0	0	1	285	1	285	2.1e-152	544.7	purR; transcriptional regulator of the purine biosynthesis operon; K09685 purR; purine operon repressor	YES
KSG66_00300	bamn:BASU_0051	100.0	285	0	0	1	285	1	285	2.1e-152	544.7	purR; transcriptional regulator of the purine biosynthesis operon; K09685 purR; purine operon repressor	YES
KSG66_00300	bamb:BAPNAU_0047	100.0	285	0	0	1	285	1	285	2.1e-152	544.7	purR; Pur operon repressor; K09685 purR; purine operon repressor	YES
KSG66_00300	bamt:AJ82_00310	100.0	285	0	0	1	285	1	285	2.1e-152	544.7	pur operon repressor; K09685 purR; purine operon repressor	YES
KSG66_00300	bamy:V529_00480	100.0	285	0	0	1	285	1	285	2.1e-152	544.7	purR; pur operon repressor; K09685 purR; purine operon repressor	YES
KSG66_00300	bmp:NG74_00063	100.0	285	0	0	1	285	1	285	2.1e-152	544.7	purR_1; Pur operon repressor; K09685 purR; purine operon repressor	YES
KSG66_00300	bami:KSO_019165	100.0	285	0	0	1	285	1	285	2.1e-152	544.7	pur operon repressor; K09685 purR; purine operon repressor	YES
KSG66_00300	bamc:U471_00510	100.0	285	0	0	1	285	1	285	2.1e-152	544.7	pur operon repressor; K09685 purR; purine operon repressor	YES
KSG66_00300	bamf:U722_00305	100.0	285	0	0	1	285	1	285	2.1e-152	544.7	LacI family transcriptional regulator; K09685 purR; purine operon repressor	YES
KSG66_00300	bvm:B9C48_00300	100.0	285	0	0	1	285	1	285	2.1e-152	544.7	pur operon repressor; K09685 purR; purine operon repressor	YES
KSG66_00300	bacp:SB24_09460	100.0	285	0	0	1	285	1	285	2.1e-152	544.7	purine operon repressor; K09685 purR; purine operon repressor	YES
KSG66_00300	bacb:OY17_03030	100.0	285	0	0	1	285	1	285	2.1e-152	544.7	purine operon repressor; K09685 purR; purine operon repressor	YES
KSG66_00300	bacs:AUL54_10465	100.0	285	0	0	1	285	1	285	2.1e-152	544.7	transcriptional regulator; K09685 purR; purine operon repressor	YES
KSG66_00300	bao:BAMF_0047	99.3	285	2	0	1	285	1	285	4.0e-151	540.4	purR; transcriptional regulator of the purine biosynthesis operon; K09685 purR; purine operon repressor	YES
KSG66_00300	baz:BAMTA208_00240	99.3	285	2	0	1	285	1	285	4.0e-151	540.4	purR; pur operon repressor; K09685 purR; purine operon repressor	YES
KSG66_00305	bay:RBAM_000570	100.0	126	0	0	1	126	1	126	6.8e-63	246.1	RidA family protein; K09022 ridA; 2-iminobutanoate/2-iminopropanoate deaminase [EC:3.5.99.10]	YES
KSG66_00305	baq:BACAU_0049	100.0	126	0	0	1	126	1	126	6.8e-63	246.1	yabJ1; UPF0076 protein; K09022 ridA; 2-iminobutanoate/2-iminopropanoate deaminase [EC:3.5.99.10]	YES
KSG66_00305	bama:RBAU_0053	100.0	126	0	0	1	126	1	126	6.8e-63	246.1	yabJ; aminoacrylate/iminopropionate hydrolase/deaminase; K09022 ridA; 2-iminobutanoate/2-iminopropanoate deaminase [EC:3.5.99.10]	YES
KSG66_00305	bamn:BASU_0052	100.0	126	0	0	1	126	1	126	6.8e-63	246.1	yabJ; aminoacrylate/iminopropionate hydrolase/deaminase; K09022 ridA; 2-iminobutanoate/2-iminopropanoate deaminase [EC:3.5.99.10]	YES
KSG66_00305	bamb:BAPNAU_0048	100.0	126	0	0	1	126	1	126	6.8e-63	246.1	yabJ1; UPF0076 protein; K09022 ridA; 2-iminobutanoate/2-iminopropanoate deaminase [EC:3.5.99.10]	YES
KSG66_00305	bamt:AJ82_00315	100.0	126	0	0	1	126	1	126	6.8e-63	246.1	endoribonuclease L-PSP; K09022 ridA; 2-iminobutanoate/2-iminopropanoate deaminase [EC:3.5.99.10]	YES
KSG66_00305	bmp:NG74_00064	100.0	126	0	0	1	126	1	126	6.8e-63	246.1	yabJ; Enamine/imine deaminase; K09022 ridA; 2-iminobutanoate/2-iminopropanoate deaminase [EC:3.5.99.10]	YES
KSG66_00305	baz:BAMTA208_00245	100.0	126	0	0	1	126	1	126	6.8e-63	246.1	yabJ; enzyme resulting in alteration of gene expression; K09022 ridA; 2-iminobutanoate/2-iminopropanoate deaminase [EC:3.5.99.10]	YES
KSG66_00305	bamc:U471_00520	100.0	126	0	0	1	126	1	126	6.8e-63	246.1	endoribonuclease L-PSP; K09022 ridA; 2-iminobutanoate/2-iminopropanoate deaminase [EC:3.5.99.10]	YES
KSG66_00305	bamf:U722_00310	100.0	126	0	0	1	126	1	126	6.8e-63	246.1	endoribonuclease L-PSP; K09022 ridA; 2-iminobutanoate/2-iminopropanoate deaminase [EC:3.5.99.10]	YES
KSG66_00305	bvm:B9C48_00305	100.0	126	0	0	1	126	1	126	6.8e-63	246.1	RidA family protein; K09022 ridA; 2-iminobutanoate/2-iminopropanoate deaminase [EC:3.5.99.10]	YES
KSG66_00305	bacp:SB24_09455	100.0	126	0	0	1	126	1	126	6.8e-63	246.1	endoribonuclease L-PSP; K09022 ridA; 2-iminobutanoate/2-iminopropanoate deaminase [EC:3.5.99.10]	YES
KSG66_00310	bay:RBAM_000580	100.0	97	0	0	1	97	1	97	8.2e-48	195.7	septation protein SpoVG; K06412 spoVG; stage V sporulation protein G	YES
KSG66_00310	bamp:B938_00255	100.0	97	0	0	1	97	1	97	8.2e-48	195.7	regulatory protein SpoVG; K06412 spoVG; stage V sporulation protein G	YES
KSG66_00310	baml:BAM5036_0052	100.0	97	0	0	1	97	1	97	8.2e-48	195.7	spoVG; regulator required for spore cortex synthesis (stage V sporulation); K06412 spoVG; stage V sporulation protein G	YES
KSG66_00310	bama:RBAU_0054	100.0	97	0	0	1	97	1	97	8.2e-48	195.7	spoVG; regulator required for spore cortex synthesis (stage V sporulation); K06412 spoVG; stage V sporulation protein G	YES
KSG66_00310	bamn:BASU_0053	100.0	97	0	0	1	97	1	97	8.2e-48	195.7	spoVG; regulator required for spore cortex synthesis (stage V sporulation); K06412 spoVG; stage V sporulation protein G	YES
KSG66_00310	bamt:AJ82_00320	100.0	97	0	0	1	97	1	97	8.2e-48	195.7	septation protein spoVG; K06412 spoVG; stage V sporulation protein G	YES
KSG66_00310	baz:BAMTA208_00250	100.0	97	0	0	1	97	1	97	8.2e-48	195.7	spoVG; regulatory protein SpoVG; K06412 spoVG; stage V sporulation protein G	YES
KSG66_00310	bami:KSO_019155	100.0	97	0	0	1	97	1	97	8.2e-48	195.7	regulatory protein SpoVG; K06412 spoVG; stage V sporulation protein G	YES
KSG66_00310	bamf:U722_00315	100.0	97	0	0	1	97	1	97	8.2e-48	195.7	septation protein spoVG; K06412 spoVG; stage V sporulation protein G	YES
KSG66_00310	bvm:B9C48_00310	100.0	97	0	0	1	97	1	97	8.2e-48	195.7	septation protein spoVG; K06412 spoVG; stage V sporulation protein G	YES
KSG66_00310	bacp:SB24_09450	100.0	97	0	0	1	97	1	97	8.2e-48	195.7	septation protein spoVG; K06412 spoVG; stage V sporulation protein G	YES
KSG66_00310	bacb:OY17_03040	100.0	97	0	0	1	97	1	97	8.2e-48	195.7	septation protein spoVG; K06412 spoVG; stage V sporulation protein G	YES
KSG66_00310	bacs:AUL54_10455	100.0	97	0	0	1	97	1	97	8.2e-48	195.7	septation protein spoVG; K06412 spoVG; stage V sporulation protein G	YES
KSG66_00310	bae:BATR1942_18855	99.0	97	1	0	1	97	1	97	1.8e-47	194.5	regulatory protein SpoVG; K06412 spoVG; stage V sporulation protein G	YES
KSG66_00310	bsr:I33_0060	97.9	97	2	0	1	97	1	97	5.3e-47	193.0	spoVG; stage V sporulation protein G; K06412 spoVG; stage V sporulation protein G	YES
KSG66_00315	bvm:B9C48_00315	100.0	456	0	0	1	456	1	456	1.2e-247	861.7	bifunctional N-acetylglucosamine-1-phosphate uridyltransferase/glucosamine-1-phosphate acetyltransferase; K04042 glmU; bifunctional UDP-N-acetylglucosamine pyrophosphorylase / Glucosamine-1-phosphate N-acetyltransferase [EC:2.7.7.23 2.3.1.157]	YES
KSG66_00315	bay:RBAM_000590	99.8	456	1	0	1	456	1	456	2.1e-247	860.9	glmU; bifunctional UDP-N-acetylglucosamine diphosphorylase/glucosamine-1-phosphate N-acetyltransferase GlmU; K04042 glmU; bifunctional UDP-N-acetylglucosamine pyrophosphorylase / Glucosamine-1-phosphate N-acetyltransferase [EC:2.7.7.23 2.3.1.157]	YES
KSG66_00315	bamp:B938_00260	99.8	456	1	0	1	456	1	456	2.1e-247	860.9	glmU; bifunctional N-acetylglucosamine-1-phosphate uridyltransferase/glucosamine-1-phosphate acetyltransferase; K04042 glmU; bifunctional UDP-N-acetylglucosamine pyrophosphorylase / Glucosamine-1-phosphate N-acetyltransferase [EC:2.7.7.23 2.3.1.157]	YES
KSG66_00315	bama:RBAU_0055	99.8	456	1	0	1	456	1	456	2.1e-247	860.9	gcaD; bifunctional glucosamine-1-phosphate N-acetyltransferase/UDP-N-acetylglucosamine pyrophosphorylase; K04042 glmU; bifunctional UDP-N-acetylglucosamine pyrophosphorylase / Glucosamine-1-phosphate N-acetyltransferase [EC:2.7.7.23 2.3.1.157]	YES
KSG66_00315	bamn:BASU_0054	99.8	456	1	0	1	456	1	456	2.1e-247	860.9	gcaD; bifunctional glucosamine-1-phosphate N-acetyltransferase/UDP-N-acetylglucosamine pyrophosphorylase; K04042 glmU; bifunctional UDP-N-acetylglucosamine pyrophosphorylase / Glucosamine-1-phosphate N-acetyltransferase [EC:2.7.7.23 2.3.1.157]	YES
KSG66_00315	bamy:V529_00510	99.8	456	1	0	1	456	1	456	2.1e-247	860.9	glmU; bifunctional N-acetylglucosamine-1-phosphate uridyltransferase/glucosamine-1-phosphate acetyltransferase; K04042 glmU; bifunctional UDP-N-acetylglucosamine pyrophosphorylase / Glucosamine-1-phosphate N-acetyltransferase [EC:2.7.7.23 2.3.1.157]	YES
KSG66_00315	bami:KSO_019150	99.8	456	1	0	1	456	1	456	2.1e-247	860.9	glmU; bifunctional N-acetylglucosamine-1-phosphate uridyltransferase/glucosamine-1-phosphate acetyltransferase; K04042 glmU; bifunctional UDP-N-acetylglucosamine pyrophosphorylase / Glucosamine-1-phosphate N-acetyltransferase [EC:2.7.7.23 2.3.1.157]	YES
KSG66_00315	bamc:U471_00540	99.8	456	1	0	1	456	1	456	2.1e-247	860.9	N-acetylglucosamine-1-phosphate uridyltransferase/glucosamine-1-phosphate acetyltransferase; K04042 glmU; bifunctional UDP-N-acetylglucosamine pyrophosphorylase / Glucosamine-1-phosphate N-acetyltransferase [EC:2.7.7.23 2.3.1.157]	YES
KSG66_00315	bamf:U722_00320	99.8	456	1	0	1	456	1	456	2.1e-247	860.9	glmU; N-acetylglucosamine-1-phosphate uridyltransferase; K04042 glmU; bifunctional UDP-N-acetylglucosamine pyrophosphorylase / Glucosamine-1-phosphate N-acetyltransferase [EC:2.7.7.23 2.3.1.157]	YES
KSG66_00315	bacp:SB24_09445	99.8	456	1	0	1	456	1	456	2.1e-247	860.9	glmU; bifunctional N-acetylglucosamine-1-phosphate uridyltransferase/glucosamine-1-phosphate acetyltransferase; K04042 glmU; bifunctional UDP-N-acetylglucosamine pyrophosphorylase / Glucosamine-1-phosphate N-acetyltransferase [EC:2.7.7.23 2.3.1.157]	YES
KSG66_00315	bya:BANAU_0050	99.6	456	2	0	1	456	1	456	1.1e-246	858.6	gcaD; UDP-N-acetylglucosamine pyrophosphorylase; K04042 glmU; bifunctional UDP-N-acetylglucosamine pyrophosphorylase / Glucosamine-1-phosphate N-acetyltransferase [EC:2.7.7.23 2.3.1.157]	YES
KSG66_00315	bamb:BAPNAU_0050	99.6	456	2	0	1	456	1	456	1.1e-246	858.6	glmU; UDP-N-acetylglucosamine pyrophosphorylase; K04042 glmU; bifunctional UDP-N-acetylglucosamine pyrophosphorylase / Glucosamine-1-phosphate N-acetyltransferase [EC:2.7.7.23 2.3.1.157]	YES
KSG66_00315	bmp:NG74_00066	99.6	456	2	0	1	456	1	456	1.1e-246	858.6	glmU; Bifunctional protein GlmU; K04042 glmU; bifunctional UDP-N-acetylglucosamine pyrophosphorylase / Glucosamine-1-phosphate N-acetyltransferase [EC:2.7.7.23 2.3.1.157]	YES
KSG66_00315	bqy:MUS_0056	99.6	456	2	0	1	456	1	456	1.1e-246	858.6	gcaD; UDP-N-acetylglucosamine pyrophosphorylase; K04042 glmU; bifunctional UDP-N-acetylglucosamine pyrophosphorylase / Glucosamine-1-phosphate N-acetyltransferase [EC:2.7.7.23 2.3.1.157]	YES
KSG66_00315	bacb:OY17_03045	99.6	456	2	0	1	456	1	456	1.1e-246	858.6	glmU; bifunctional N-acetylglucosamine-1-phosphate uridyltransferase/glucosamine-1-phosphate acetyltransferase; K04042 glmU; bifunctional UDP-N-acetylglucosamine pyrophosphorylase / Glucosamine-1-phosphate N-acetyltransferase [EC:2.7.7.23 2.3.1.157]	YES
KSG66_00315	bao:BAMF_0050	99.6	456	2	0	1	456	1	456	1.4e-246	858.2	gcaD; UDP-N-acetylglucosamine pyrophosphorylase; K04042 glmU; bifunctional UDP-N-acetylglucosamine pyrophosphorylase / Glucosamine-1-phosphate N-acetyltransferase [EC:2.7.7.23 2.3.1.157]	YES
KSG66_00315	bql:LL3_00052	99.6	456	2	0	1	456	1	456	1.4e-246	858.2	gcaD; UDP-N-acetylglucosamine pyrophosphorylase; K04042 glmU; bifunctional UDP-N-acetylglucosamine pyrophosphorylase / Glucosamine-1-phosphate N-acetyltransferase [EC:2.7.7.23 2.3.1.157]	YES
KSG66_00315	bamt:AJ82_00325	99.6	456	2	0	1	456	1	456	1.8e-246	857.8	glmU; bifunctional N-acetylglucosamine-1-phosphate uridyltransferase/glucosamine-1-phosphate acetyltransferase; K04042 glmU; bifunctional UDP-N-acetylglucosamine pyrophosphorylase / Glucosamine-1-phosphate N-acetyltransferase [EC:2.7.7.23 2.3.1.157]	YES
KSG66_00315	bacs:AUL54_10450	99.3	456	3	0	1	456	1	456	2.3e-246	857.4	glmU; bifunctional N-acetylglucosamine-1-phosphate uridyltransferase/glucosamine-1-phosphate acetyltransferase; K04042 glmU; bifunctional UDP-N-acetylglucosamine pyrophosphorylase / Glucosamine-1-phosphate N-acetyltransferase [EC:2.7.7.23 2.3.1.157]	YES
KSG66_00315	baml:BAM5036_0053	99.3	456	3	0	1	456	1	456	5.2e-246	856.3	gcaD; bifunctional glucosamine-1-phosphate N-acetyltransferase/UDP-N-acetylglucosamine pyrophosphorylase; K04042 glmU; bifunctional UDP-N-acetylglucosamine pyrophosphorylase / Glucosamine-1-phosphate N-acetyltransferase [EC:2.7.7.23 2.3.1.157]	YES
KSG66_00320	baq:BACAU_0052	100.0	317	0	0	1	317	1	317	5.7e-175	619.8	prs; ribose-phosphate pyrophosphokinase; K00948 PRPS; ribose-phosphate pyrophosphokinase [EC:2.7.6.1]	YES
KSG66_00320	bya:BANAU_0051	100.0	317	0	0	1	317	1	317	5.7e-175	619.8	prs; phosphoribosylpyrophosphate synthetase Prs; K00948 PRPS; ribose-phosphate pyrophosphokinase [EC:2.7.6.1]	YES
KSG66_00320	bamb:BAPNAU_0051	100.0	317	0	0	1	317	1	317	5.7e-175	619.8	prs; ribose-phosphate pyrophosphokinase; K00948 PRPS; ribose-phosphate pyrophosphokinase [EC:2.7.6.1]	YES
KSG66_00320	bamy:V529_00520	100.0	317	0	0	1	317	1	317	5.7e-175	619.8	prs; ribose-phosphate pyrophosphokinase; K00948 PRPS; ribose-phosphate pyrophosphokinase [EC:2.7.6.1]	YES
KSG66_00320	bmp:NG74_00067	100.0	317	0	0	1	317	1	317	5.7e-175	619.8	prs_1; Ribose-phosphate pyrophosphokinase; K00948 PRPS; ribose-phosphate pyrophosphokinase [EC:2.7.6.1]	YES
KSG66_00320	bqy:MUS_0057	100.0	317	0	0	1	317	1	317	5.7e-175	619.8	prs; ribose-phosphate pyrophosphokinase; K00948 PRPS; ribose-phosphate pyrophosphokinase [EC:2.7.6.1]	YES
KSG66_00320	bami:KSO_019145	100.0	317	0	0	1	317	1	317	5.7e-175	619.8	ribose-phosphate pyrophosphokinase; K00948 PRPS; ribose-phosphate pyrophosphokinase [EC:2.7.6.1]	YES
KSG66_00320	bamf:U722_00325	100.0	317	0	0	1	317	1	317	5.7e-175	619.8	ribose-phosphate pyrophosphokinase; K00948 PRPS; ribose-phosphate pyrophosphokinase [EC:2.7.6.1]	YES
KSG66_00320	bvm:B9C48_00320	100.0	317	0	0	1	317	1	317	5.7e-175	619.8	ribose-phosphate pyrophosphokinase; K00948 PRPS; ribose-phosphate pyrophosphokinase [EC:2.7.6.1]	YES
KSG66_00320	bacb:OY17_03050	100.0	317	0	0	1	317	1	317	5.7e-175	619.8	ribose-phosphate pyrophosphokinase; K00948 PRPS; ribose-phosphate pyrophosphokinase [EC:2.7.6.1]	YES
KSG66_00320	bay:RBAM_000600	99.7	317	1	0	1	317	1	317	1.7e-174	618.2	ribose-phosphate diphosphokinase; K00948 PRPS; ribose-phosphate pyrophosphokinase [EC:2.7.6.1]	YES
KSG66_00320	bamp:B938_00265	99.7	317	1	0	1	317	1	317	1.7e-174	618.2	ribose-phosphate pyrophosphokinase; K00948 PRPS; ribose-phosphate pyrophosphokinase [EC:2.7.6.1]	YES
KSG66_00320	baml:BAM5036_0054	99.7	317	1	0	1	317	1	317	1.7e-174	618.2	prs; phosphoribosylpyrophosphate synthetase; K00948 PRPS; ribose-phosphate pyrophosphokinase [EC:2.7.6.1]	YES
KSG66_00320	bama:RBAU_0056	99.7	317	1	0	1	317	1	317	1.7e-174	618.2	prs; phosphoribosylpyrophosphate synthetase; K00948 PRPS; ribose-phosphate pyrophosphokinase [EC:2.7.6.1]	YES
KSG66_00320	bamn:BASU_0055	99.7	317	1	0	1	317	1	317	1.7e-174	618.2	prs; phosphoribosylpyrophosphate synthetase; K00948 PRPS; ribose-phosphate pyrophosphokinase [EC:2.7.6.1]	YES
KSG66_00320	bamt:AJ82_00330	99.7	317	1	0	1	317	1	317	1.7e-174	618.2	ribose-phosphate pyrophosphokinase; K00948 PRPS; ribose-phosphate pyrophosphokinase [EC:2.7.6.1]	YES
KSG66_00320	bamc:U471_00550	99.7	317	1	0	1	317	1	317	1.7e-174	618.2	ribose-phosphate pyrophosphokinase; K00948 PRPS; ribose-phosphate pyrophosphokinase [EC:2.7.6.1]	YES
KSG66_00320	bacp:SB24_09440	99.7	317	1	0	1	317	1	317	1.7e-174	618.2	ribose-phosphate pyrophosphokinase; K00948 PRPS; ribose-phosphate pyrophosphokinase [EC:2.7.6.1]	YES
KSG66_00320	bao:BAMF_0051	99.4	317	2	0	1	317	1	317	4.8e-174	616.7	prs; phosphoribosylpyrophosphate synthetase; K00948 PRPS; ribose-phosphate pyrophosphokinase [EC:2.7.6.1]	YES
KSG66_00320	baz:BAMTA208_00260	99.4	317	2	0	1	317	1	317	4.8e-174	616.7	prs; ribose-phosphate pyrophosphokinase; K00948 PRPS; ribose-phosphate pyrophosphokinase [EC:2.7.6.1]	YES
KSG66_00325	bvm:B9C48_00325	100.0	202	0	0	1	202	1	202	2.8e-106	391.0	50S ribosomal protein L25/general stress protein Ctc; K02897 RP-L25; large subunit ribosomal protein L25	YES
KSG66_00325	bya:BANAU_0052	99.5	202	1	0	1	202	1	202	8.0e-106	389.4	ctc; general stress protein Ctc; K02897 RP-L25; large subunit ribosomal protein L25	YES
KSG66_00325	baml:BAM5036_0055	99.5	202	1	0	1	202	1	202	8.0e-106	389.4	ctc; ribosomal protein Ctc, binding 5S RNA; K02897 RP-L25; large subunit ribosomal protein L25	YES
KSG66_00325	bamb:BAPNAU_0052	99.5	202	1	0	1	202	1	202	8.0e-106	389.4	ctc; 50S ribosomal protein L25; K02897 RP-L25; large subunit ribosomal protein L25	YES
KSG66_00325	bamy:V529_00530	99.5	202	1	0	1	202	1	202	8.0e-106	389.4	ctc; 50S ribosomal protein L25; K02897 RP-L25; large subunit ribosomal protein L25	YES
KSG66_00325	bmp:NG74_00068	99.5	202	1	0	1	202	1	202	8.0e-106	389.4	ctc; General stress protein CTC; K02897 RP-L25; large subunit ribosomal protein L25	YES
KSG66_00325	bqy:MUS_0058	99.5	202	1	0	1	202	5	206	8.0e-106	389.4	ctc; large subunit ribosomal protein L25; K02897 RP-L25; large subunit ribosomal protein L25	YES
KSG66_00325	bacb:OY17_03055	99.5	202	1	0	1	202	1	202	8.0e-106	389.4	50S ribosomal protein L25; K02897 RP-L25; large subunit ribosomal protein L25	YES
KSG66_00325	bacp:SB24_09435	99.0	202	2	0	1	202	1	202	1.8e-105	388.3	50S ribosomal protein L25; K02897 RP-L25; large subunit ribosomal protein L25	YES
KSG66_00325	bamn:BASU_0056	98.5	202	3	0	1	202	1	202	6.8e-105	386.3	ctc; ribosomal protein Ctc, binding 5S RNA; K02897 RP-L25; large subunit ribosomal protein L25	YES
KSG66_00325	bay:RBAM_000610	98.5	202	3	0	1	202	1	202	8.9e-105	386.0	50S ribosomal protein L25; K02897 RP-L25; large subunit ribosomal protein L25	YES
KSG66_00325	bamp:B938_00270	98.5	202	3	0	1	202	1	202	8.9e-105	386.0	50S ribosomal protein L25/general stress protein Ctc; K02897 RP-L25; large subunit ribosomal protein L25	YES
KSG66_00325	bamt:AJ82_00335	98.5	202	3	0	1	202	1	202	8.9e-105	386.0	50S ribosomal protein L25; K02897 RP-L25; large subunit ribosomal protein L25	YES
KSG66_00325	bamc:U471_00560	98.5	202	3	0	1	202	1	202	8.9e-105	386.0	50S ribosomal protein L25 General stress protein CTC; K02897 RP-L25; large subunit ribosomal protein L25	YES
KSG66_00325	bama:RBAU_0057	98.0	202	4	0	1	202	1	202	3.4e-104	384.0	ctc; ribosomal protein Ctc, binding 5S RNA; K02897 RP-L25; large subunit ribosomal protein L25	YES
KSG66_00325	baq:BACAU_0053	98.0	202	4	0	1	202	1	202	7.5e-104	382.9	ctc; 50S ribosomal protein L25 General stress protein CTC; K02897 RP-L25; large subunit ribosomal protein L25	YES
KSG66_00325	bami:KSO_019140	98.0	202	4	0	1	202	1	202	7.5e-104	382.9	50S ribosomal protein L25/general stress protein Ctc; K02897 RP-L25; large subunit ribosomal protein L25	YES
KSG66_00325	bamf:U722_00330	98.0	202	4	0	1	202	1	202	7.5e-104	382.9	50S ribosomal protein L25; K02897 RP-L25; large subunit ribosomal protein L25	YES
KSG66_00325	bao:BAMF_0052	97.0	202	6	0	1	202	1	202	2.2e-103	381.3	ctc; 50S ribosomal protein L25 General stress protein CTC; K02897 RP-L25; large subunit ribosomal protein L25	YES
KSG66_00325	baz:BAMTA208_00265	97.0	202	6	0	1	202	1	202	2.2e-103	381.3	ctc; 50S ribosomal protein L25/general stress protein Ctc; K02897 RP-L25; large subunit ribosomal protein L25	YES
KSG66_00330	baq:BACAU_0054	100.0	188	0	0	1	188	1	188	3.3e-106	390.6	spoVC; peptidyl-tRNA hydrolase; K01056 PTH1; peptidyl-tRNA hydrolase, PTH1 family [EC:3.1.1.29]	YES
KSG66_00330	baml:BAM5036_0056	100.0	188	0	0	1	188	1	188	3.3e-106	390.6	pth; peptidyl-tRNA hydrolase; K01056 PTH1; peptidyl-tRNA hydrolase, PTH1 family [EC:3.1.1.29]	YES
KSG66_00330	bamt:AJ82_00340	100.0	188	0	0	1	188	1	188	3.3e-106	390.6	peptidyl-tRNA hydrolase; K01056 PTH1; peptidyl-tRNA hydrolase, PTH1 family [EC:3.1.1.29]	YES
KSG66_00330	bami:KSO_019135	100.0	188	0	0	1	188	1	188	3.3e-106	390.6	peptidyl-tRNA hydrolase; K01056 PTH1; peptidyl-tRNA hydrolase, PTH1 family [EC:3.1.1.29]	YES
KSG66_00330	bvm:B9C48_00330	100.0	188	0	0	1	188	1	188	3.3e-106	390.6	peptidyl-tRNA hydrolase; K01056 PTH1; peptidyl-tRNA hydrolase, PTH1 family [EC:3.1.1.29]	YES
KSG66_00330	bay:RBAM_000620	99.5	188	1	0	1	188	1	188	5.7e-106	389.8	aminoacyl-tRNA hydrolase; K01056 PTH1; peptidyl-tRNA hydrolase, PTH1 family [EC:3.1.1.29]	YES
KSG66_00330	bamc:U471_00570	99.5	188	1	0	1	188	1	188	5.7e-106	389.8	peptidyl-tRNA hydrolase; K01056 PTH1; peptidyl-tRNA hydrolase, PTH1 family [EC:3.1.1.29]	YES
KSG66_00330	bama:RBAU_0058	99.5	188	1	0	1	188	1	188	7.5e-106	389.4	pth; peptidyl-tRNA hydrolase; K01056 PTH1; peptidyl-tRNA hydrolase, PTH1 family [EC:3.1.1.29]	YES
KSG66_00330	bamn:BASU_0057	99.5	188	1	0	1	188	1	188	7.5e-106	389.4	pth; peptidyl-tRNA hydrolase; K01056 PTH1; peptidyl-tRNA hydrolase, PTH1 family [EC:3.1.1.29]	YES
KSG66_00330	bamp:B938_00275	99.5	188	1	0	1	188	1	188	9.7e-106	389.0	peptidyl-tRNA hydrolase; K01056 PTH1; peptidyl-tRNA hydrolase, PTH1 family [EC:3.1.1.29]	YES
KSG66_00330	bao:BAMF_0053	99.5	188	1	0	1	188	1	188	9.7e-106	389.0	spoVC; Peptidyl-tRNA hydrolase; K01056 PTH1; peptidyl-tRNA hydrolase, PTH1 family [EC:3.1.1.29]	YES
KSG66_00330	baz:BAMTA208_00270	99.5	188	1	0	1	188	1	188	9.7e-106	389.0	spoVC; peptidyl-tRNA hydrolase; K01056 PTH1; peptidyl-tRNA hydrolase, PTH1 family [EC:3.1.1.29]	YES
KSG66_00330	bql:LL3_00055	99.5	188	1	0	1	188	1	188	9.7e-106	389.0	spoV; Peptidyl-tRNA hydrolase; K01056 PTH1; peptidyl-tRNA hydrolase, PTH1 family [EC:3.1.1.29]	YES
KSG66_00330	bxh:BAXH7_00058	99.5	188	1	0	1	188	1	188	9.7e-106	389.0	spoVC; peptidyl-tRNA hydrolase; K01056 PTH1; peptidyl-tRNA hydrolase, PTH1 family [EC:3.1.1.29]	YES
KSG66_00330	bacp:SB24_09430	99.5	188	1	0	1	188	1	188	9.7e-106	389.0	peptidyl-tRNA hydrolase; K01056 PTH1; peptidyl-tRNA hydrolase, PTH1 family [EC:3.1.1.29]	YES
KSG66_00330	bamf:U722_00335	99.5	188	1	0	1	188	1	188	1.7e-105	388.3	peptidyl-tRNA hydrolase; K01056 PTH1; peptidyl-tRNA hydrolase, PTH1 family [EC:3.1.1.29]	YES
KSG66_00330	bacs:AUL54_10435	98.9	188	2	0	1	188	1	188	2.2e-105	387.9	peptidyl-tRNA hydrolase; K01056 PTH1; peptidyl-tRNA hydrolase, PTH1 family [EC:3.1.1.29]	YES
KSG66_00330	bamy:V529_00540	98.9	188	2	0	1	188	1	188	4.8e-105	386.7	spoVC; peptidyl-tRNA hydrolase; K01056 PTH1; peptidyl-tRNA hydrolase, PTH1 family [EC:3.1.1.29]	YES
KSG66_00330	bya:BANAU_0053	97.9	188	4	0	1	188	1	188	1.2e-103	382.1	spoVC; peptidyl-tRNA hydrolase SpoVC; K01056 PTH1; peptidyl-tRNA hydrolase, PTH1 family [EC:3.1.1.29]	YES
KSG66_00330	bamb:BAPNAU_0053	97.9	188	4	0	1	188	1	188	1.2e-103	382.1	spoVC; peptidyl-tRNA hydrolase SpoVC; K01056 PTH1; peptidyl-tRNA hydrolase, PTH1 family [EC:3.1.1.29]	YES
KSG66_00335	bay:RBAM_000630	100.0	76	0	0	1	76	1	76	4.9e-40	169.5	---	YES
KSG66_00335	baq:BACAU_0055	100.0	76	0	0	1	76	1	76	4.9e-40	169.5	---	YES
KSG66_00335	bya:BANAU_0054	100.0	76	0	0	1	76	1	76	4.9e-40	169.5	---	YES
KSG66_00335	bamp:B938_00280	100.0	76	0	0	1	76	1	76	4.9e-40	169.5	---	YES
KSG66_00335	baml:BAM5036_0057	100.0	76	0	0	1	76	1	76	4.9e-40	169.5	---	YES
KSG66_00335	bama:RBAU_0059	100.0	76	0	0	1	76	1	76	4.9e-40	169.5	---	YES
KSG66_00335	bamn:BASU_0058	100.0	76	0	0	1	76	1	76	4.9e-40	169.5	---	YES
KSG66_00335	bamb:BAPNAU_0054	100.0	76	0	0	1	76	1	76	4.9e-40	169.5	---	YES
KSG66_00335	bamt:AJ82_00345	100.0	76	0	0	1	76	1	76	4.9e-40	169.5	---	YES
KSG66_00335	bamy:V529_00550	100.0	76	0	0	1	76	1	76	4.9e-40	169.5	---	YES
KSG66_00335	bmp:NG74_00070	100.0	76	0	0	1	76	1	76	4.9e-40	169.5	---	YES
KSG66_00335	bami:KSO_019130	100.0	76	0	0	1	76	1	76	4.9e-40	169.5	---	YES
KSG66_00335	bamc:U471_00580	100.0	76	0	0	1	76	1	76	4.9e-40	169.5	---	YES
KSG66_00335	bamf:U722_00340	100.0	76	0	0	1	76	1	76	4.9e-40	169.5	---	YES
KSG66_00335	bvm:B9C48_00335	100.0	76	0	0	1	76	1	76	4.9e-40	169.5	---	YES
KSG66_00335	bacp:SB24_09425	100.0	76	0	0	1	76	1	76	4.9e-40	169.5	---	YES
KSG66_00335	bacb:OY17_03065	100.0	76	0	0	1	76	1	76	4.9e-40	169.5	---	YES
KSG66_00335	bacs:AUL54_10430	98.7	76	1	0	1	76	1	76	1.4e-39	167.9	---	YES
KSG66_00335	bao:BAMF_0054	96.1	76	3	0	1	76	1	76	1.2e-38	164.9	---	YES
KSG66_00335	baz:BAMTA208_00275	96.1	76	3	0	1	76	1	76	1.2e-38	164.9	---	YES
KSG66_00340	bvm:B9C48_00340	100.0	1177	0	0	1	1177	1	1177	0.0e+00	2265.0	transcription-repair coupling factor; K03723 mfd; transcription-repair coupling factor (superfamily II helicase) [EC:3.6.4.-]	YES
KSG66_00340	bacp:SB24_09420	100.0	1177	0	0	1	1177	1	1177	0.0e+00	2265.0	transcription-repair coupling factor; K03723 mfd; transcription-repair coupling factor (superfamily II helicase) [EC:3.6.4.-]	YES
KSG66_00340	bay:RBAM_000640	99.9	1177	1	0	1	1177	1	1177	0.0e+00	2262.6	mfd; transcription-repair coupling factor; K03723 mfd; transcription-repair coupling factor (superfamily II helicase) [EC:3.6.4.-]	YES
KSG66_00340	bamp:B938_00285	99.9	1177	1	0	1	1177	1	1177	0.0e+00	2262.6	transcription-repair coupling factor; K03723 mfd; transcription-repair coupling factor (superfamily II helicase) [EC:3.6.4.-]	YES
KSG66_00340	bama:RBAU_0060	99.9	1177	1	0	1	1177	1	1177	0.0e+00	2262.6	mfd; transcription-repair coupling factor; K03723 mfd; transcription-repair coupling factor (superfamily II helicase) [EC:3.6.4.-]	YES
KSG66_00340	bamc:U471_00590	99.9	1177	1	0	1	1177	1	1177	0.0e+00	2262.6	transcription-repair coupling factor; K03723 mfd; transcription-repair coupling factor (superfamily II helicase) [EC:3.6.4.-]	YES
KSG66_00340	bamy:V529_00560	99.8	1177	2	0	1	1177	1	1177	0.0e+00	2261.9	mfd; transcription-repair coupling factor; K03723 mfd; transcription-repair coupling factor (superfamily II helicase) [EC:3.6.4.-]	YES
KSG66_00340	bya:BANAU_0055	99.8	1177	2	0	1	1177	1	1177	0.0e+00	2261.5	mfd; transcription-repair coupling factor (superfamily II helicase); K03723 mfd; transcription-repair coupling factor (superfamily II helicase) [EC:3.6.4.-]	YES
KSG66_00340	bamn:BASU_0059	99.8	1177	2	0	1	1177	1	1177	0.0e+00	2261.5	mfd; transcription-repair coupling factor; K03723 mfd; transcription-repair coupling factor (superfamily II helicase) [EC:3.6.4.-]	YES
KSG66_00340	bqy:MUS_0061	99.8	1177	2	0	1	1177	1	1177	0.0e+00	2261.5	mfd; transcription-repair coupling factor (superfamily II helicase); K03723 mfd; transcription-repair coupling factor (superfamily II helicase) [EC:3.6.4.-]	YES
KSG66_00340	bacb:OY17_03070	99.8	1177	2	0	1	1177	1	1177	0.0e+00	2261.5	transcription-repair coupling factor; K03723 mfd; transcription-repair coupling factor (superfamily II helicase) [EC:3.6.4.-]	YES
KSG66_00340	bamb:BAPNAU_0055	99.8	1177	2	0	1	1177	1	1177	0.0e+00	2260.7	mfd; transcription-repair coupling factor (superfamily II helicase); K03723 mfd; transcription-repair coupling factor (superfamily II helicase) [EC:3.6.4.-]	YES
KSG66_00340	bmp:NG74_00071	99.8	1177	2	0	1	1177	1	1177	0.0e+00	2260.7	mfd; Transcription-repair-coupling factor; K03723 mfd; transcription-repair coupling factor (superfamily II helicase) [EC:3.6.4.-]	YES
KSG66_00340	baml:BAM5036_0058	99.7	1177	3	0	1	1177	1	1177	0.0e+00	2260.0	mfd; transcription-repair coupling factor; K03723 mfd; transcription-repair coupling factor (superfamily II helicase) [EC:3.6.4.-]	YES
KSG66_00340	bamt:AJ82_00350	99.8	1177	2	0	1	1177	1	1177	0.0e+00	2259.6	transcription-repair coupling factor; K03723 mfd; transcription-repair coupling factor (superfamily II helicase) [EC:3.6.4.-]	YES
KSG66_00340	bami:KSO_019125	99.7	1177	4	0	1	1177	1	1177	0.0e+00	2258.4	transcription-repair coupling factor; K03723 mfd; transcription-repair coupling factor (superfamily II helicase) [EC:3.6.4.-]	YES
KSG66_00340	baq:BACAU_0056	99.7	1177	4	0	1	1177	1	1177	0.0e+00	2257.6	mfd; transcription-repair coupling factor (superfamily II helicase); K03723 mfd; transcription-repair coupling factor (superfamily II helicase) [EC:3.6.4.-]	YES
KSG66_00340	bamf:U722_00345	99.6	1177	5	0	1	1177	1	1177	0.0e+00	2255.3	transcription-repair coupling factor; K03723 mfd; transcription-repair coupling factor (superfamily II helicase) [EC:3.6.4.-]	YES
KSG66_00340	bao:BAMF_0055	98.4	1177	19	0	1	1177	1	1177	0.0e+00	2234.9	mfd; transcription-repair coupling factor; K03723 mfd; transcription-repair coupling factor (superfamily II helicase) [EC:3.6.4.-]	YES
KSG66_00340	bql:LL3_00057	98.4	1177	19	0	1	1177	1	1177	0.0e+00	2234.9	mfd; transcription-repair coupling factor; K03723 mfd; transcription-repair coupling factor (superfamily II helicase) [EC:3.6.4.-]	YES
KSG66_00345	bay:RBAM_000650	100.0	178	0	0	1	178	1	178	8.4e-91	339.3	spoVT; stage V sporulation protein T; K04769 spoVT; AbrB family transcriptional regulator, stage V sporulation protein T	YES
KSG66_00345	baq:BACAU_0057	100.0	178	0	0	1	178	1	178	8.4e-91	339.3	spoVT; Stage V sporulation protein T; K04769 spoVT; AbrB family transcriptional regulator, stage V sporulation protein T	YES
KSG66_00345	bya:BANAU_0056	100.0	178	0	0	1	178	1	178	8.4e-91	339.3	spoVT; Stage V sporulation protein T; K04769 spoVT; AbrB family transcriptional regulator, stage V sporulation protein T	YES
KSG66_00345	bamp:B938_00290	100.0	178	0	0	1	178	1	178	8.4e-91	339.3	AbrB family transcriptional regulator; K04769 spoVT; AbrB family transcriptional regulator, stage V sporulation protein T	YES
KSG66_00345	bama:RBAU_0061	100.0	178	0	0	1	178	1	178	8.4e-91	339.3	spoVT; transcriptional regulator; K04769 spoVT; AbrB family transcriptional regulator, stage V sporulation protein T	YES
KSG66_00345	bamn:BASU_0060	100.0	178	0	0	1	178	1	178	8.4e-91	339.3	spoVT; transcriptional regulator; K04769 spoVT; AbrB family transcriptional regulator, stage V sporulation protein T	YES
KSG66_00345	bamb:BAPNAU_0056	100.0	178	0	0	1	178	1	178	8.4e-91	339.3	spoVT; Stage V sporulation protein T; K04769 spoVT; AbrB family transcriptional regulator, stage V sporulation protein T	YES
KSG66_00345	bamt:AJ82_00355	100.0	178	0	0	1	178	1	178	8.4e-91	339.3	stage VI sporulation protein D; K04769 spoVT; AbrB family transcriptional regulator, stage V sporulation protein T	YES
KSG66_00345	bamy:V529_00570	100.0	178	0	0	1	178	1	178	8.4e-91	339.3	spoVT; SpoVT; K04769 spoVT; AbrB family transcriptional regulator, stage V sporulation protein T	YES
KSG66_00345	bmp:NG74_00072	100.0	178	0	0	1	178	1	178	8.4e-91	339.3	spoVT; Stage V sporulation protein T; K04769 spoVT; AbrB family transcriptional regulator, stage V sporulation protein T	YES
KSG66_00345	bqy:MUS_0062	100.0	178	0	0	1	178	1	178	8.4e-91	339.3	spoVT; AbrB family transcriptional regulator, stage V sporulation protein T; K04769 spoVT; AbrB family transcriptional regulator, stage V sporulation protein T	YES
KSG66_00345	bami:KSO_019120	100.0	178	0	0	1	178	1	178	8.4e-91	339.3	AbrB family transcriptional regulator; K04769 spoVT; AbrB family transcriptional regulator, stage V sporulation protein T	YES
KSG66_00345	bamc:U471_00600	100.0	178	0	0	1	178	1	178	8.4e-91	339.3	spoVT; K04769 spoVT; AbrB family transcriptional regulator, stage V sporulation protein T	YES
KSG66_00345	bamf:U722_00350	100.0	178	0	0	1	178	1	178	8.4e-91	339.3	stage V sporulation protein T; K04769 spoVT; AbrB family transcriptional regulator, stage V sporulation protein T	YES
KSG66_00345	bvm:B9C48_00345	100.0	178	0	0	1	178	1	178	8.4e-91	339.3	stage V sporulation protein T; K04769 spoVT; AbrB family transcriptional regulator, stage V sporulation protein T	YES
KSG66_00345	bacp:SB24_09415	100.0	178	0	0	1	178	1	178	8.4e-91	339.3	stage VI sporulation protein D; K04769 spoVT; AbrB family transcriptional regulator, stage V sporulation protein T	YES
KSG66_00345	bacb:OY17_03075	100.0	178	0	0	1	178	1	178	8.4e-91	339.3	stage VI sporulation protein D; K04769 spoVT; AbrB family transcriptional regulator, stage V sporulation protein T	YES
KSG66_00345	baml:BAM5036_0059	98.9	178	2	0	1	178	1	178	2.4e-90	337.8	spoVT; transcriptional regulator; K04769 spoVT; AbrB family transcriptional regulator, stage V sporulation protein T	YES
KSG66_00345	bacs:AUL54_10420	98.3	178	3	0	1	178	1	178	1.2e-89	335.5	stage VI sporulation protein D; K04769 spoVT; AbrB family transcriptional regulator, stage V sporulation protein T	YES
KSG66_00345	bao:BAMF_0056	97.8	178	4	0	1	178	1	178	3.5e-89	334.0	spoVT; transcriptional regulator; K04769 spoVT; AbrB family transcriptional regulator, stage V sporulation protein T	YES
KSG66_00350	bamy:V529_00580	99.0	526	5	0	1	526	1	526	1.6e-283	981.1	yabM; Stage V sporulation protein B; K03328 TC.PST; polysaccharide transporter, PST family	YES
KSG66_00350	bamp:B938_00295	99.0	526	5	0	1	526	1	526	2.8e-283	980.3	polysaccharide transporter; K03328 TC.PST; polysaccharide transporter, PST family	YES
KSG66_00350	bamt:AJ82_00360	99.0	526	5	0	1	526	1	526	2.8e-283	980.3	membrane protein; K03328 TC.PST; polysaccharide transporter, PST family	YES
KSG66_00350	bya:BANAU_0057	98.7	526	7	0	1	526	1	526	6.2e-283	979.2	yabM; Stage V sporulation protein B; K03328 TC.PST; polysaccharide transporter, PST family	YES
KSG66_00350	bqy:MUS_0063	98.7	526	7	0	1	526	1	526	6.2e-283	979.2	yabM; polysaccharide transporter, PST family; K03328 TC.PST; polysaccharide transporter, PST family	YES
KSG66_00350	bacb:OY17_03080	98.7	526	7	0	1	526	1	526	6.2e-283	979.2	membrane protein; K03328 TC.PST; polysaccharide transporter, PST family	YES
KSG66_00350	bay:RBAM_000660	98.5	526	8	0	1	526	1	526	1.4e-282	978.0	polysaccharide biosynthesis protein; K03328 TC.PST; polysaccharide transporter, PST family	YES
KSG66_00350	baq:BACAU_0058	98.3	526	9	0	1	526	1	526	4.0e-282	976.5	yabM; Stage V sporulation protein B Stage III sporulation protein F; K03328 TC.PST; polysaccharide transporter, PST family	YES
KSG66_00350	bami:KSO_019115	98.3	526	9	0	1	526	1	526	4.0e-282	976.5	Stage V sporulation protein B Stage III sporulation protein F; K03328 TC.PST; polysaccharide transporter, PST family	YES
KSG66_00350	bamb:BAPNAU_0057	98.5	526	8	0	1	526	1	526	8.9e-282	975.3	yabM; Stage V sporulation protein B; K03328 TC.PST; polysaccharide transporter, PST family	YES
KSG66_00350	bamf:U722_00355	98.1	526	10	0	1	526	1	526	8.9e-282	975.3	membrane protein; K03328 TC.PST; polysaccharide transporter, PST family	YES
KSG66_00350	bacp:SB24_09410	98.5	526	8	0	1	526	1	526	1.2e-281	974.9	membrane protein; K03328 TC.PST; polysaccharide transporter, PST family	YES
KSG66_00355	bvm:B9C48_00355	100.0	491	0	0	1	491	1	491	1.1e-278	964.9	MazG family protein; K02499 yabN; tetrapyrrole methylase family protein / MazG family protein	YES
KSG66_00355	bmp:NG74_00074	99.4	491	3	0	1	491	1	491	3.6e-277	959.9	mazG; Nucleoside triphosphate pyrophosphohydrolase; K02499 yabN; tetrapyrrole methylase family protein / MazG family protein	YES
KSG66_00355	bay:RBAM_000670	99.0	491	5	0	1	491	1	491	2.3e-276	957.2	mazG; nucleoside triphosphate pyrophosphohydrolase; K02499 yabN; tetrapyrrole methylase family protein / MazG family protein	YES
KSG66_00355	bqy:MUS_0064	99.0	491	5	0	1	491	1	491	6.8e-276	955.7	yabN; tetrapyrrole methylase family protein / MazG family protein; K02499 yabN; tetrapyrrole methylase family protein / MazG family protein	YES
KSG66_00355	bacs:AUL54_10410	98.0	491	10	0	1	491	1	491	6.4e-274	949.1	MazG family protein; K02499 yabN; tetrapyrrole methylase family protein / MazG family protein	YES
KSG66_00360	bay:RBAM_000680	100.0	86	0	0	1	86	1	86	7.5e-37	159.1	---	YES
KSG66_00360	bya:BANAU_0059	100.0	86	0	0	1	86	1	86	7.5e-37	159.1	---	YES
KSG66_00360	bamp:B938_00305	100.0	86	0	0	1	86	1	86	7.5e-37	159.1	---	YES
KSG66_00360	bama:RBAU_0064	100.0	86	0	0	1	86	1	86	7.5e-37	159.1	---	YES
KSG66_00360	bamn:BASU_0063	100.0	86	0	0	1	86	1	86	7.5e-37	159.1	---	YES
KSG66_00360	bamb:BAPNAU_0059	100.0	86	0	0	1	86	1	86	7.5e-37	159.1	---	YES
KSG66_00360	bamt:AJ82_00370	100.0	86	0	0	1	86	1	86	7.5e-37	159.1	---	YES
KSG66_00360	bamy:V529_00600	100.0	86	0	0	1	86	1	86	7.5e-37	159.1	---	YES
KSG66_00360	bmp:NG74_00075	100.0	86	0	0	1	86	1	86	7.5e-37	159.1	---	YES
KSG66_00360	bao:BAMF_0059	100.0	86	0	0	1	86	1	86	7.5e-37	159.1	---	YES
KSG66_00360	baz:BAMTA208_00300	100.0	86	0	0	1	86	1	86	7.5e-37	159.1	---	YES
KSG66_00360	bql:LL3_00061	100.0	86	0	0	1	86	1	86	7.5e-37	159.1	---	YES
KSG66_00360	bxh:BAXH7_00064	100.0	86	0	0	1	86	1	86	7.5e-37	159.1	---	YES
KSG66_00360	bqy:MUS_0065	100.0	86	0	0	1	86	1	86	7.5e-37	159.1	---	YES
KSG66_00360	bamc:U471_00630	100.0	86	0	0	1	86	1	86	7.5e-37	159.1	---	YES
KSG66_00360	bvm:B9C48_00360	100.0	86	0	0	1	86	1	86	7.5e-37	159.1	---	YES
KSG66_00360	bacp:SB24_09400	100.0	86	0	0	1	86	1	86	7.5e-37	159.1	---	YES
KSG66_00360	bacb:OY17_03090	100.0	86	0	0	1	86	1	86	7.5e-37	159.1	---	YES
KSG66_00360	bacs:AUL54_10405	100.0	86	0	0	1	86	1	86	7.5e-37	159.1	---	YES
KSG66_00360	baq:BACAU_0060	98.8	86	1	0	1	86	1	86	3.7e-36	156.8	---	YES
KSG66_00365	bay:RBAM_000690	100.0	100	0	0	1	100	1	100	2.6e-49	200.7	---	YES
KSG66_00365	baq:BACAU_0061	100.0	100	0	0	1	100	1	100	2.6e-49	200.7	---	YES
KSG66_00365	bya:BANAU_0060	100.0	100	0	0	1	100	1	100	2.6e-49	200.7	---	YES
KSG66_00365	bamp:B938_00310	100.0	100	0	0	1	100	1	100	2.6e-49	200.7	---	YES
KSG66_00365	baml:BAM5036_0063	100.0	100	0	0	1	100	1	100	2.6e-49	200.7	---	YES
KSG66_00365	bama:RBAU_0065	100.0	100	0	0	1	100	1	100	2.6e-49	200.7	---	YES
KSG66_00365	bamn:BASU_0064	100.0	100	0	0	1	100	1	100	2.6e-49	200.7	---	YES
KSG66_00365	bamb:BAPNAU_0060	100.0	100	0	0	1	100	1	100	2.6e-49	200.7	---	YES
KSG66_00365	bamt:AJ82_00375	100.0	100	0	0	1	100	1	100	2.6e-49	200.7	---	YES
KSG66_00365	bmp:NG74_00076	100.0	100	0	0	1	100	1	100	2.6e-49	200.7	---	YES
KSG66_00365	bao:BAMF_0060	100.0	100	0	0	1	100	1	100	2.6e-49	200.7	---	YES
KSG66_00365	baz:BAMTA208_00305	100.0	100	0	0	1	100	1	100	2.6e-49	200.7	---	YES
KSG66_00365	bql:LL3_00062	100.0	100	0	0	1	100	1	100	2.6e-49	200.7	---	YES
KSG66_00365	bxh:BAXH7_00065	100.0	100	0	0	1	100	1	100	2.6e-49	200.7	---	YES
KSG66_00365	bqy:MUS_0066	100.0	100	0	0	1	100	1	100	2.6e-49	200.7	---	YES
KSG66_00365	bami:KSO_019100	100.0	100	0	0	1	100	1	100	2.6e-49	200.7	---	YES
KSG66_00365	bamc:U471_00640	100.0	100	0	0	1	100	1	100	2.6e-49	200.7	---	YES
KSG66_00365	bamf:U722_00370	100.0	100	0	0	1	100	1	100	2.6e-49	200.7	---	YES
KSG66_00365	bvm:B9C48_00365	100.0	100	0	0	1	100	1	100	2.6e-49	200.7	---	YES
KSG66_00365	bacp:SB24_09395	100.0	100	0	0	1	100	1	100	2.6e-49	200.7	---	YES
KSG66_00370	bvm:B9C48_00370	100.0	211	0	0	1	211	1	211	6.0e-104	383.3	---	YES
KSG66_00370	bami:KSO_019095	99.5	211	1	0	1	211	1	211	1.7e-103	381.7	---	YES
KSG66_00370	bamp:B938_00315	99.1	211	2	0	1	211	1	211	5.1e-103	380.2	---	YES
KSG66_00370	bama:RBAU_0066	99.1	211	2	0	1	211	1	211	5.1e-103	380.2	---	YES
KSG66_00370	bamn:BASU_0065	99.1	211	2	0	1	211	1	211	5.1e-103	380.2	---	YES
KSG66_00370	bacp:SB24_09390	99.1	211	2	0	1	211	1	211	5.1e-103	380.2	---	YES
KSG66_00370	bay:RBAM_000700	98.6	211	3	0	1	211	1	211	6.6e-103	379.8	---	YES
KSG66_00370	baml:BAM5036_0064	98.6	211	3	0	1	211	1	211	6.6e-103	379.8	---	YES
KSG66_00370	bamc:U471_00650	98.6	211	3	0	1	211	1	211	6.6e-103	379.8	---	YES
KSG66_00370	bamf:U722_00375	99.1	211	2	0	1	211	1	211	6.6e-103	379.8	---	YES
KSG66_00370	baq:BACAU_0062	98.6	211	3	0	1	211	1	211	1.5e-102	378.6	---	YES
KSG66_00370	bya:BANAU_0061	98.6	211	3	0	1	211	1	211	1.5e-102	378.6	---	YES
KSG66_00370	bqy:MUS_0067	98.6	211	3	0	1	211	1	211	1.5e-102	378.6	---	YES
KSG66_00370	bacb:OY17_03100	98.6	211	3	0	1	211	1	211	1.5e-102	378.6	---	YES
KSG66_00370	bamt:AJ82_00380	98.6	211	3	0	1	211	1	211	2.5e-102	377.9	---	YES
KSG66_00370	bamb:BAPNAU_0061	98.1	211	4	0	1	211	1	211	3.3e-102	377.5	---	YES
KSG66_00370	bamy:V529_00620	98.1	211	4	0	1	211	1	211	3.3e-102	377.5	---	YES
KSG66_00370	bmp:NG74_00077	98.1	211	4	0	1	211	1	211	3.3e-102	377.5	---	YES
KSG66_00370	bacs:AUL54_10395	96.2	211	8	0	1	211	1	211	1.4e-100	372.1	---	YES
KSG66_00370	baz:BAMTA208_00310	95.3	211	10	0	1	211	1	211	9.0e-100	369.4	---	YES
KSG66_00375	bvm:B9C48_00375	100.0	125	0	0	1	125	1	125	1.5e-57	228.4	cell division protein DIVIC; K13052 divIC; cell division protein DivIC	YES
KSG66_00375	bay:RBAM_000710	98.4	125	2	0	1	125	1	125	2.1e-56	224.6	septum formation initiator family protein; K13052 divIC; cell division protein DivIC	YES
KSG66_00375	baq:BACAU_0063	98.4	125	2	0	1	125	1	125	2.1e-56	224.6	divIC; Cell division protein divIC; K13052 divIC; cell division protein DivIC	YES
KSG66_00375	bamp:B938_00320	98.4	125	2	0	1	125	1	125	2.1e-56	224.6	Cell division protein divIC; K13052 divIC; cell division protein DivIC	YES
KSG66_00375	bamt:AJ82_00385	98.4	125	2	0	1	125	1	125	2.1e-56	224.6	cell division protein DIVIC; K13052 divIC; cell division protein DivIC	YES
KSG66_00375	bami:KSO_019090	98.4	125	2	0	1	125	1	125	2.1e-56	224.6	Cell division protein divIC; K13052 divIC; cell division protein DivIC	YES
KSG66_00375	bamc:U471_00660	98.4	125	2	0	1	125	1	125	2.1e-56	224.6	divIC; K13052 divIC; cell division protein DivIC	YES
KSG66_00375	bamf:U722_00380	98.4	125	2	0	1	125	1	125	2.1e-56	224.6	cell division protein DIVIC; K13052 divIC; cell division protein DivIC	YES
KSG66_00375	baml:BAM5036_0065	97.6	125	3	0	1	125	44	168	4.7e-56	223.4	divIC; Cell division protein divIC (modular protein); K13052 divIC; cell division protein DivIC	YES
KSG66_00375	bama:RBAU_0067	97.6	125	3	0	1	125	8	132	4.7e-56	223.4	divIC; cell-division initiation protein; K13052 divIC; cell division protein DivIC	YES
KSG66_00375	bamn:BASU_0066	97.6	125	3	0	1	125	44	168	4.7e-56	223.4	cell-division initiation protein (modular protein); K13052 divIC; cell division protein DivIC	YES
KSG66_00375	bao:BAMF_0062	97.6	125	3	0	1	125	1	125	6.1e-56	223.0	divIC; Cell division protein divIC; K13052 divIC; cell division protein DivIC	YES
KSG66_00375	baz:BAMTA208_00315	97.6	125	3	0	1	125	1	125	6.1e-56	223.0	divIC; Cell division protein divIC; K13052 divIC; cell division protein DivIC	YES
KSG66_00375	bql:LL3_00064	97.6	125	3	0	1	125	1	125	6.1e-56	223.0	divI; Cell division protein divIC; K13052 divIC; cell division protein DivIC	YES
KSG66_00375	bxh:BAXH7_00067	97.6	125	3	0	1	125	1	125	6.1e-56	223.0	divIC; cell-division initiation protein; K13052 divIC; cell division protein DivIC	YES
KSG66_00375	bacs:AUL54_10390	97.6	125	3	0	1	125	1	125	8.0e-56	222.6	cell division protein DIVIC; K13052 divIC; cell division protein DivIC	YES
KSG66_00375	bya:BANAU_0062	92.8	125	9	0	1	125	1	125	4.1e-52	210.3	divIC; Cell division protein DivIC; K13052 divIC; cell division protein DivIC	YES
KSG66_00375	bamb:BAPNAU_0062	92.8	125	9	0	1	125	1	125	4.1e-52	210.3	Cell division protein divIC; K13052 divIC; cell division protein DivIC	YES
KSG66_00375	bmp:NG74_00078	92.8	125	9	0	1	125	1	125	4.1e-52	210.3	divIC; Cell division protein DivIC; K13052 divIC; cell division protein DivIC	YES
KSG66_00375	bacb:OY17_03105	92.8	125	9	0	1	125	1	125	4.1e-52	210.3	cell division protein DIVIC; K13052 divIC; cell division protein DivIC	YES
KSG66_00380	bay:RBAM_000720	100.0	128	0	0	1	128	1	128	1.8e-58	231.5	RNA-binding protein S1; K07571 K07571; S1 RNA binding domain protein	YES
KSG66_00380	baq:BACAU_0064	100.0	128	0	0	1	128	1	128	1.8e-58	231.5	yabR; Polyribonucleotide nucleotidyltransferase; K07571 K07571; S1 RNA binding domain protein	YES
KSG66_00380	bya:BANAU_0063	100.0	128	0	0	1	128	1	128	1.8e-58	231.5	yabR; Polyribonucleotide nucleotidyltransferase; K07571 K07571; S1 RNA binding domain protein	YES
KSG66_00380	bamb:BAPNAU_0063	100.0	128	0	0	1	128	1	128	1.8e-58	231.5	yabR; Polyribonucleotide nucleotidyltransferase; K07571 K07571; S1 RNA binding domain protein	YES
KSG66_00380	bamt:AJ82_00390	100.0	128	0	0	1	128	1	128	1.8e-58	231.5	RNA-binding protein; K07571 K07571; S1 RNA binding domain protein	YES
KSG66_00380	bamy:V529_00640	100.0	128	0	0	1	128	1	128	1.8e-58	231.5	yabR; Polyribonucleotide nucleotidyltransferase; K07571 K07571; S1 RNA binding domain protein	YES
KSG66_00380	bmp:NG74_00079	100.0	128	0	0	1	128	1	128	1.8e-58	231.5	yugI_1; General stress protein 13; K07571 K07571; S1 RNA binding domain protein	YES
KSG66_00380	bvm:B9C48_00380	100.0	128	0	0	1	128	1	128	1.8e-58	231.5	RNA-binding protein S1; K07571 K07571; S1 RNA binding domain protein	YES
KSG66_00395	bya:BANAU_0064	100.0	829	0	0	1	829	4	832	0.0e+00	1556.2	spoIIE; stage II sporulation protein E; K06382 spoIIE; stage II sporulation protein E [EC:3.1.3.16]	YES
KSG66_00395	bamp:B938_00335	100.0	829	0	0	1	829	1	829	0.0e+00	1556.2	stage II sporulation protein E; K06382 spoIIE; stage II sporulation protein E [EC:3.1.3.16]	YES
KSG66_00395	bama:RBAU_0069	100.0	829	0	0	1	829	1	829	0.0e+00	1556.2	spoIIE; SpoIIAA-phosphate serine phosphatase; K06382 spoIIE; stage II sporulation protein E [EC:3.1.3.16]	YES
KSG66_00395	bamb:BAPNAU_0064	100.0	829	0	0	1	829	4	832	0.0e+00	1556.2	spoIIE; stage II sporulation protein E; K06382 spoIIE; stage II sporulation protein E [EC:3.1.3.16]	YES
KSG66_00395	bamt:AJ82_00410	100.0	829	0	0	1	829	1	829	0.0e+00	1556.2	stage II sporulation protein E; K06382 spoIIE; stage II sporulation protein E [EC:3.1.3.16]	YES
KSG66_00395	bamy:V529_00660	100.0	829	0	0	1	829	4	832	0.0e+00	1556.2	spoIIE; SpoIIE; K06382 spoIIE; stage II sporulation protein E [EC:3.1.3.16]	YES
KSG66_00395	bmp:NG74_00082	100.0	829	0	0	1	829	1	829	0.0e+00	1556.2	spoIIE; Stage II sporulation protein E; K06382 spoIIE; stage II sporulation protein E [EC:3.1.3.16]	YES
KSG66_00395	bqy:MUS_0071	100.0	829	0	0	1	829	1	829	0.0e+00	1556.2	spoIIE; protein phosphatase; K06382 spoIIE; stage II sporulation protein E [EC:3.1.3.16]	YES
KSG66_00395	bvm:B9C48_00395	100.0	829	0	0	1	829	1	829	0.0e+00	1556.2	stage II sporulation protein E; K06382 spoIIE; stage II sporulation protein E [EC:3.1.3.16]	YES
KSG66_00395	bacp:SB24_09365	100.0	829	0	0	1	829	1	829	0.0e+00	1556.2	stage II sporulation protein E; K06382 spoIIE; stage II sporulation protein E [EC:3.1.3.16]	YES
KSG66_00395	bacb:OY17_03125	100.0	829	0	0	1	829	1	829	0.0e+00	1556.2	stage II sporulation protein E; K06382 spoIIE; stage II sporulation protein E [EC:3.1.3.16]	YES
KSG66_00395	bay:RBAM_000750	99.9	829	1	0	1	829	1	829	0.0e+00	1555.8	spoIIE; stage II sporulation protein E; K06382 spoIIE; stage II sporulation protein E [EC:3.1.3.16]	YES
KSG66_00395	bamc:U471_00690	99.9	829	1	0	1	829	4	832	0.0e+00	1555.8	stage II sporulation protein E; K06382 spoIIE; stage II sporulation protein E [EC:3.1.3.16]	YES
KSG66_00395	baq:BACAU_0065	99.9	829	1	0	1	829	4	832	0.0e+00	1554.3	spoIIE; stage II sporulation protein E; K06382 spoIIE; stage II sporulation protein E [EC:3.1.3.16]	YES
KSG66_00395	baml:BAM5036_0067	99.9	829	1	0	1	829	1	829	0.0e+00	1554.3	spoIIE; SpoIIAA-phosphate serine phosphatase; K06382 spoIIE; stage II sporulation protein E [EC:3.1.3.16]	YES
KSG66_00395	bamn:BASU_0068	99.9	829	1	0	1	829	1	829	0.0e+00	1554.3	spoIIE; SpoIIAA-phosphate serine phosphatase; K06382 spoIIE; stage II sporulation protein E [EC:3.1.3.16]	YES
KSG66_00395	bami:KSO_019080	99.9	829	1	0	1	829	1	829	0.0e+00	1554.3	stage II sporulation protein E; K06382 spoIIE; stage II sporulation protein E [EC:3.1.3.16]	YES
KSG66_00395	bamf:U722_00400	99.9	829	1	0	1	829	1	829	0.0e+00	1554.3	stage II sporulation protein E; K06382 spoIIE; stage II sporulation protein E [EC:3.1.3.16]	YES
KSG66_00395	bao:BAMF_0064	99.4	829	5	0	1	829	4	832	0.0e+00	1548.5	spoIIE; stage II sporulation protein E; K06382 spoIIE; stage II sporulation protein E [EC:3.1.3.16]	YES
KSG66_00395	baz:BAMTA208_00325	99.4	829	5	0	1	829	1	829	0.0e+00	1548.5	spoIIE; stage II sporulation protein E; K06382 spoIIE; stage II sporulation protein E [EC:3.1.3.16]	YES
KSG66_00400	bay:RBAM_000760	99.6	245	1	0	1	245	1	245	8.8e-123	446.0	VWA domain-containing protein; K07114 yfbK; Ca-activated chloride channel homolog	YES
KSG66_00400	baml:BAM5036_0068	99.6	245	1	0	1	245	1	245	8.8e-123	446.0	yabS; Uncharacterized protein yabS; K07114 yfbK; Ca-activated chloride channel homolog	YES
KSG66_00400	bamn:BASU_0069	99.6	245	1	0	1	245	1	245	8.8e-123	446.0	yabS; Uncharacterized protein yabS; K07114 yfbK; Ca-activated chloride channel homolog	YES
KSG66_00400	bmp:NG74_00083	99.6	245	1	0	1	245	1	245	8.8e-123	446.0	von Willebrand factor type A domain protein; K07114 yfbK; Ca-activated chloride channel homolog	YES
KSG66_00400	bama:RBAU_0070	99.2	245	2	0	1	245	1	245	2.5e-122	444.5	yabS; Uncharacterized protein yabS; K07114 yfbK; Ca-activated chloride channel homolog	YES
KSG66_00405	bvm:B9C48_00405	100.0	333	0	0	1	333	1	333	9.9e-186	655.6	serine/threonine protein kinase; K08884 K08884; serine/threonine protein kinase, bacterial [EC:2.7.11.1]	YES
KSG66_00405	baq:BACAU_0067	99.7	333	1	0	1	333	1	333	2.9e-185	654.1	yabT; serine/threonine protein kinase, bacterial; K08884 K08884; serine/threonine protein kinase, bacterial [EC:2.7.11.1]	YES
KSG66_00405	bami:KSO_019070	99.7	333	1	0	1	333	1	333	2.9e-185	654.1	serine/threonine protein kinase; K08884 K08884; serine/threonine protein kinase, bacterial [EC:2.7.11.1]	YES
KSG66_00405	bamf:U722_00410	99.7	333	1	0	1	333	1	333	2.9e-185	654.1	serine/threonine protein kinase; K08884 K08884; serine/threonine protein kinase, bacterial [EC:2.7.11.1]	YES
KSG66_00405	bya:BANAU_0066	99.7	333	1	0	1	333	1	333	3.8e-185	653.7	yabT; serine/threonine protein kinase, bacterial; K08884 K08884; serine/threonine protein kinase, bacterial [EC:2.7.11.1]	YES
KSG66_00405	bacb:OY17_03135	99.7	333	1	0	1	333	1	333	3.8e-185	653.7	serine/threonine protein kinase; K08884 K08884; serine/threonine protein kinase, bacterial [EC:2.7.11.1]	YES
KSG66_00405	bay:RBAM_000770	99.4	333	2	0	1	333	1	333	8.4e-185	652.5	serine/threonine protein kinase; K08884 K08884; serine/threonine protein kinase, bacterial [EC:2.7.11.1]	YES
KSG66_00405	bamp:B938_00345	99.4	333	2	0	1	333	1	333	8.4e-185	652.5	serine/threonine protein kinase; K08884 K08884; serine/threonine protein kinase, bacterial [EC:2.7.11.1]	YES
KSG66_00405	bacp:SB24_09355	99.7	333	1	0	1	333	1	333	1.1e-184	652.1	serine/threonine protein kinase; K08884 K08884; serine/threonine protein kinase, bacterial [EC:2.7.11.1]	YES
KSG66_00405	bamt:AJ82_00420	99.1	333	3	0	1	333	1	333	2.4e-184	651.0	serine/threonine protein kinase; K08884 K08884; serine/threonine protein kinase, bacterial [EC:2.7.11.1]	YES
KSG66_00405	bamy:V529_00680	99.4	333	2	0	1	333	1	333	2.4e-184	651.0	yabT; serine/threonine protein kinase, bacterial; K08884 K08884; serine/threonine protein kinase, bacterial [EC:2.7.11.1]	YES
KSG66_00405	bamb:BAPNAU_0066	99.1	333	3	0	1	333	1	333	3.2e-184	650.6	yabT; serine/threonine protein kinase, bacterial; K08884 K08884; serine/threonine protein kinase, bacterial [EC:2.7.11.1]	YES
KSG66_00405	bmp:NG74_00084	99.1	333	3	0	1	333	1	333	3.2e-184	650.6	stkP; Serine/threonine-protein kinase StkP; K08884 K08884; serine/threonine protein kinase, bacterial [EC:2.7.11.1]	YES
KSG66_00405	baz:BAMTA208_00335	97.0	333	10	0	1	333	1	333	2.1e-180	637.9	yabT; serine/threonine-protein kinase; K08884 K08884; serine/threonine protein kinase, bacterial [EC:2.7.11.1]	YES
KSG66_00410	bvm:B9C48_00410	99.8	472	1	0	1	472	15	486	5.2e-273	946.0	tRNA lysidine(34) synthetase TilS; K04075 tilS; tRNA(Ile)-lysidine synthase [EC:6.3.4.19]	YES
KSG66_00410	bamy:V529_00690	99.6	472	2	0	1	472	1	472	4.4e-272	943.0	yacA; tRNA(Ile)-lysidine synthase; K04075 tilS; tRNA(Ile)-lysidine synthase [EC:6.3.4.19]	YES
KSG66_00410	baml:BAM5036_0070	98.7	472	6	0	1	472	1	472	1.1e-270	938.3	tilS; tRNAile lysidine synthetase; K04075 tilS; tRNA(Ile)-lysidine synthase [EC:6.3.4.19]	YES
KSG66_00410	bacb:OY17_03140	98.7	472	6	0	1	472	1	472	1.8e-270	937.6	tRNA(Ile)-lysidine synthetase; K04075 tilS; tRNA(Ile)-lysidine synthase [EC:6.3.4.19]	YES
KSG66_00410	bacp:SB24_09350	98.7	472	6	0	1	472	1	472	2.4e-270	937.2	tRNA(Ile)-lysidine synthetase; K04075 tilS; tRNA(Ile)-lysidine synthase [EC:6.3.4.19]	YES
KSG66_00410	bya:BANAU_0067	98.5	472	7	0	1	472	15	486	5.4e-270	936.0	yacA; tRNA(Ile)-lysidine synthase (tRNA(Ile)-lysidinesynthetase); K04075 tilS; tRNA(Ile)-lysidine synthase [EC:6.3.4.19]	YES
KSG66_00410	bama:RBAU_0072	98.5	472	7	0	1	472	1	472	5.4e-270	936.0	tilS; tRNAile lysidine synthetase; K04075 tilS; tRNA(Ile)-lysidine synthase [EC:6.3.4.19]	YES
KSG66_00410	bamn:BASU_0071	98.5	472	7	0	1	472	1	472	5.4e-270	936.0	tilS; tRNAile lysidine synthetase; K04075 tilS; tRNA(Ile)-lysidine synthase [EC:6.3.4.19]	YES
KSG66_00410	bamb:BAPNAU_0067	98.5	472	7	0	1	472	1	472	5.4e-270	936.0	yacA; tRNA(Ile)-lysidine synthase YacA; K04075 tilS; tRNA(Ile)-lysidine synthase [EC:6.3.4.19]	YES
KSG66_00410	bmp:NG74_00085	98.5	472	7	0	1	472	1	472	5.4e-270	936.0	tilS; tRNA(Ile)-lysidine synthase; K04075 tilS; tRNA(Ile)-lysidine synthase [EC:6.3.4.19]	YES
KSG66_00410	bqy:MUS_0074	98.5	472	7	0	1	472	15	486	5.4e-270	936.0	yacA; cell cycle protein; K04075 tilS; tRNA(Ile)-lysidine synthase [EC:6.3.4.19]	YES
KSG66_00410	bay:RBAM_000780	98.5	472	7	0	1	472	1	472	7.0e-270	935.6	tilS; tRNA lysidine(34) synthetase TilS; K04075 tilS; tRNA(Ile)-lysidine synthase [EC:6.3.4.19]	YES
KSG66_00410	bamf:U722_00415	98.5	472	7	0	1	472	1	472	9.2e-270	935.3	tRNA(Ile)-lysidine synthetase; K04075 tilS; tRNA(Ile)-lysidine synthase [EC:6.3.4.19]	YES
KSG66_00410	baq:BACAU_0068	98.3	472	8	0	1	472	15	486	2.7e-269	933.7	tilS; YacA; K04075 tilS; tRNA(Ile)-lysidine synthase [EC:6.3.4.19]	YES
KSG66_00410	bami:KSO_019065	97.9	472	10	0	1	472	1	472	2.3e-268	930.6	YacA; K04075 tilS; tRNA(Ile)-lysidine synthase [EC:6.3.4.19]	YES
KSG66_00410	bacs:AUL54_10355	96.6	472	16	0	1	472	1	472	5.8e-264	916.0	tRNA(Ile)-lysidine synthetase; K04075 tilS; tRNA(Ile)-lysidine synthase [EC:6.3.4.19]	YES
KSG66_00410	baz:BAMTA208_00340	97.0	472	14	0	1	472	1	472	2.2e-263	914.1	tilS; tRNA(Ile)-lysidine synthetase; K04075 tilS; tRNA(Ile)-lysidine synthase [EC:6.3.4.19]	YES
KSG66_00410	bql:LL3_00069	97.0	472	14	0	1	472	1	472	2.2e-263	914.1	tilS; tRNA(Ile)-lysidine synthase; K04075 tilS; tRNA(Ile)-lysidine synthase [EC:6.3.4.19]	YES
KSG66_00415	bay:RBAM_000790	100.0	179	0	0	1	179	1	179	6.9e-93	346.3	hpt; hypoxanthine phosphoribosyltransferase; K00760 hprT; hypoxanthine phosphoribosyltransferase [EC:2.4.2.8]	YES
KSG66_00415	baq:BACAU_0069	100.0	179	0	0	1	179	1	179	6.9e-93	346.3	hprT; hypoxanthine phosphoribosyltransferase; K00760 hprT; hypoxanthine phosphoribosyltransferase [EC:2.4.2.8]	YES
KSG66_00415	bya:BANAU_0068	100.0	179	0	0	1	179	1	179	6.9e-93	346.3	hprT; hypoxanthine phosphoribosyltransferase; K00760 hprT; hypoxanthine phosphoribosyltransferase [EC:2.4.2.8]	YES
KSG66_00415	bamp:B938_00355	100.0	179	0	0	1	179	1	179	6.9e-93	346.3	hypoxanthine-guanine phosphoribosyltransferase; K00760 hprT; hypoxanthine phosphoribosyltransferase [EC:2.4.2.8]	YES
KSG66_00415	baml:BAM5036_0071	100.0	179	0	0	1	179	1	179	6.9e-93	346.3	hprT; hypoxanthine-guanine phosphoribosyltransferase; K00760 hprT; hypoxanthine phosphoribosyltransferase [EC:2.4.2.8]	YES
KSG66_00415	bama:RBAU_0073	100.0	179	0	0	1	179	1	179	6.9e-93	346.3	hprT; hypoxanthine-guanine phosphoribosyltransferase; K00760 hprT; hypoxanthine phosphoribosyltransferase [EC:2.4.2.8]	YES
KSG66_00415	bamn:BASU_0072	100.0	179	0	0	1	179	1	179	6.9e-93	346.3	hprT; hypoxanthine-guanine phosphoribosyltransferase; K00760 hprT; hypoxanthine phosphoribosyltransferase [EC:2.4.2.8]	YES
KSG66_00415	bamb:BAPNAU_0068	100.0	179	0	0	1	179	1	179	6.9e-93	346.3	hprT; hypoxanthine phosphoribosyltransferase; K00760 hprT; hypoxanthine phosphoribosyltransferase [EC:2.4.2.8]	YES
KSG66_00415	bamt:AJ82_00430	100.0	179	0	0	1	179	1	179	6.9e-93	346.3	hypoxanthine phosphoribosyltransferase; K00760 hprT; hypoxanthine phosphoribosyltransferase [EC:2.4.2.8]	YES
KSG66_00415	bamy:V529_00700	100.0	179	0	0	1	179	1	179	6.9e-93	346.3	hprT; HprT; K00760 hprT; hypoxanthine phosphoribosyltransferase [EC:2.4.2.8]	YES
KSG66_00415	bmp:NG74_00086	100.0	179	0	0	1	179	1	179	6.9e-93	346.3	hpt; Hypoxanthine-guanine phosphoribosyltransferase; K00760 hprT; hypoxanthine phosphoribosyltransferase [EC:2.4.2.8]	YES
KSG66_00415	bqy:MUS_0075	100.0	179	0	0	1	179	1	179	6.9e-93	346.3	hprT; hypoxanthine phosphoribosyltransferase; K00760 hprT; hypoxanthine phosphoribosyltransferase [EC:2.4.2.8]	YES
KSG66_00415	bami:KSO_019060	100.0	179	0	0	1	179	1	179	6.9e-93	346.3	hypoxanthine-guanine phosphoribosyltransferase; K00760 hprT; hypoxanthine phosphoribosyltransferase [EC:2.4.2.8]	YES
KSG66_00415	bamc:U471_00730	100.0	179	0	0	1	179	1	179	6.9e-93	346.3	hprT; K00760 hprT; hypoxanthine phosphoribosyltransferase [EC:2.4.2.8]	YES
KSG66_00415	bvm:B9C48_00415	100.0	179	0	0	1	179	1	179	6.9e-93	346.3	hypoxanthine phosphoribosyltransferase; K00760 hprT; hypoxanthine phosphoribosyltransferase [EC:2.4.2.8]	YES
KSG66_00415	bacp:SB24_09345	100.0	179	0	0	1	179	1	179	6.9e-93	346.3	hypoxanthine phosphoribosyltransferase; K00760 hprT; hypoxanthine phosphoribosyltransferase [EC:2.4.2.8]	YES
KSG66_00415	bacb:OY17_03145	100.0	179	0	0	1	179	1	179	6.9e-93	346.3	hypoxanthine phosphoribosyltransferase; K00760 hprT; hypoxanthine phosphoribosyltransferase [EC:2.4.2.8]	YES
KSG66_00415	bacs:AUL54_10350	100.0	179	0	0	1	179	1	179	6.9e-93	346.3	hypoxanthine phosphoribosyltransferase; K00760 hprT; hypoxanthine phosphoribosyltransferase [EC:2.4.2.8]	YES
KSG66_00415	bao:BAMF_0068	99.4	179	1	0	1	179	1	179	2.0e-92	344.7	hprT; hypoxanthine-guanine phosphoribosyltransferase; K00760 hprT; hypoxanthine phosphoribosyltransferase [EC:2.4.2.8]	YES
KSG66_00415	bql:LL3_00070	99.4	179	1	0	1	179	1	179	2.0e-92	344.7	hprT; hypoxanthine-guanine phosphoribosyltransferase; K00760 hprT; hypoxanthine phosphoribosyltransferase [EC:2.4.2.8]	YES
KSG66_00420	baq:BACAU_0070	100.0	639	0	0	1	639	1	639	0.0e+00	1218.4	ftsH; cell division protease FtsH; K03798 ftsH; cell division protease FtsH [EC:3.4.24.-]	YES
KSG66_00420	bya:BANAU_0069	100.0	639	0	0	1	639	1	639	0.0e+00	1218.4	ftsH; cell division protein and general stress protein(class III heat-shock protein) FtsH; K03798 ftsH; cell division protease FtsH [EC:3.4.24.-]	YES
KSG66_00420	baml:BAM5036_0072	100.0	639	0	0	1	639	1	639	0.0e+00	1218.4	ftsH; cell-division protein and general stress protein (class III heat-shock); K03798 ftsH; cell division protease FtsH [EC:3.4.24.-]	YES
KSG66_00420	bama:RBAU_0074	100.0	639	0	0	1	639	1	639	0.0e+00	1218.4	ftsH; cell-division protein and general stress protein (class III heat-shock); K03798 ftsH; cell division protease FtsH [EC:3.4.24.-]	YES
KSG66_00420	bamn:BASU_0073	100.0	639	0	0	1	639	1	639	0.0e+00	1218.4	ftsH; cell-division protein and general stress protein (class III heat-shock); K03798 ftsH; cell division protease FtsH [EC:3.4.24.-]	YES
KSG66_00420	bamb:BAPNAU_0069	100.0	639	0	0	1	639	1	639	0.0e+00	1218.4	ftsH; cell division protease FtsH; K03798 ftsH; cell division protease FtsH [EC:3.4.24.-]	YES
KSG66_00420	bmp:NG74_00087	100.0	639	0	0	1	639	1	639	0.0e+00	1218.4	ftsH; ATP-dependent zinc metalloprotease FtsH; K03798 ftsH; cell division protease FtsH [EC:3.4.24.-]	YES
KSG66_00420	bqy:MUS_0076	100.0	639	0	0	1	639	1	639	0.0e+00	1218.4	ftsH; Cell division protease; K03798 ftsH; cell division protease FtsH [EC:3.4.24.-]	YES
KSG66_00420	bami:KSO_019055	100.0	639	0	0	1	639	1	639	0.0e+00	1218.4	Cell division protease; K03798 ftsH; cell division protease FtsH [EC:3.4.24.-]	YES
KSG66_00420	bamf:U722_00425	100.0	639	0	0	1	639	1	639	0.0e+00	1218.4	cell division protein FtsH; K03798 ftsH; cell division protease FtsH [EC:3.4.24.-]	YES
KSG66_00420	bvm:B9C48_00420	100.0	639	0	0	1	639	1	639	0.0e+00	1218.4	cell division protein FtsH; K03798 ftsH; cell division protease FtsH [EC:3.4.24.-]	YES
KSG66_00420	bacp:SB24_09340	100.0	639	0	0	1	639	1	639	0.0e+00	1218.4	cell division protein FtsH; K03798 ftsH; cell division protease FtsH [EC:3.4.24.-]	YES
KSG66_00420	bacb:OY17_03150	100.0	639	0	0	1	639	1	639	0.0e+00	1218.4	cell division protein FtsH; K03798 ftsH; cell division protease FtsH [EC:3.4.24.-]	YES
KSG66_00420	bacs:AUL54_10345	100.0	639	0	0	1	639	1	639	0.0e+00	1218.4	cell division protein FtsH; K03798 ftsH; cell division protease FtsH [EC:3.4.24.-]	YES
KSG66_00420	bao:BAMF_0069	99.8	639	1	0	1	639	1	639	0.0e+00	1216.8	ftsH; cell-division protein and general stress protein (class III heat-shock); K03798 ftsH; cell division protease FtsH [EC:3.4.24.-]	YES
KSG66_00420	bql:LL3_00071	99.8	639	1	0	1	639	1	639	0.0e+00	1216.8	ftsH; cell-division protein and general stress protein (class III heat-shock); K03798 ftsH; cell division protease FtsH [EC:3.4.24.-]	YES
KSG66_00420	bay:RBAM_000800	99.8	639	1	0	1	639	1	639	0.0e+00	1216.4	ftsH; ATP-dependent zinc metalloprotease FtsH; K03798 ftsH; cell division protease FtsH [EC:3.4.24.-]	YES
KSG66_00420	bamt:AJ82_00435	99.8	639	1	0	1	639	1	639	0.0e+00	1216.4	cell division protein FtsH; K03798 ftsH; cell division protease FtsH [EC:3.4.24.-]	YES
KSG66_00420	bamy:V529_00710	99.8	639	1	0	1	639	1	639	0.0e+00	1216.4	ftsH; cell division protein and general stress protein(class III heat-shock protein) FtsH; K03798 ftsH; cell division protease FtsH [EC:3.4.24.-]	YES
KSG66_00425	bya:BANAU_0070	100.0	258	0	0	1	258	1	258	4.5e-146	523.5	yacB; transcriptional regulator Baf; K03525 coaX; type III pantothenate kinase [EC:2.7.1.33]	YES
KSG66_00425	baml:BAM5036_0073	100.0	258	0	0	1	258	1	258	4.5e-146	523.5	coaX; pantothenate kinase; K03525 coaX; type III pantothenate kinase [EC:2.7.1.33]	YES
KSG66_00425	bama:RBAU_0075	100.0	258	0	0	1	258	1	258	4.5e-146	523.5	coaX; pantothenate kinase; K03525 coaX; type III pantothenate kinase [EC:2.7.1.33]	YES
KSG66_00425	bamn:BASU_0074	100.0	258	0	0	1	258	1	258	4.5e-146	523.5	coaX; pantothenate kinase; K03525 coaX; type III pantothenate kinase [EC:2.7.1.33]	YES
KSG66_00425	bamb:BAPNAU_0070	100.0	258	0	0	1	258	1	258	4.5e-146	523.5	yacB; pantothenate kinase; K03525 coaX; type III pantothenate kinase [EC:2.7.1.33]	YES
KSG66_00425	bamt:AJ82_00440	100.0	258	0	0	1	258	1	258	4.5e-146	523.5	pantothenate kinase; K03525 coaX; type III pantothenate kinase [EC:2.7.1.33]	YES
KSG66_00425	bvm:B9C48_00425	100.0	258	0	0	1	258	1	258	4.5e-146	523.5	type III pantothenate kinase; K03525 coaX; type III pantothenate kinase [EC:2.7.1.33]	YES
KSG66_00425	bacp:SB24_09335	100.0	258	0	0	1	258	1	258	4.5e-146	523.5	pantothenate kinase; K03525 coaX; type III pantothenate kinase [EC:2.7.1.33]	YES
KSG66_00425	bacb:OY17_03155	100.0	258	0	0	1	258	1	258	4.5e-146	523.5	pantothenate kinase; K03525 coaX; type III pantothenate kinase [EC:2.7.1.33]	YES
KSG66_00425	bamp:B938_00365	99.6	258	1	0	1	258	1	258	1.3e-145	521.9	pantothenate kinase; K03525 coaX; type III pantothenate kinase [EC:2.7.1.33]	YES
KSG66_00425	bay:RBAM_000810	99.6	258	1	0	1	258	1	258	2.3e-145	521.2	type III pantothenate kinase; K03525 coaX; type III pantothenate kinase [EC:2.7.1.33]	YES
KSG66_00425	bao:BAMF_0070	99.6	258	1	0	1	258	1	258	2.3e-145	521.2	coaX; Type III pantothenate kinase Pantothenic acid kinase; PanK-III; K03525 coaX; type III pantothenate kinase [EC:2.7.1.33]	YES
KSG66_00425	baz:BAMTA208_00355	99.6	258	1	0	1	258	1	258	2.3e-145	521.2	coaX; pantothenate kinase; K03525 coaX; type III pantothenate kinase [EC:2.7.1.33]	YES
KSG66_00425	baq:BACAU_0071	99.2	258	2	0	1	258	1	258	2.9e-145	520.8	coaX; pantothenate kinase; K03525 coaX; type III pantothenate kinase [EC:2.7.1.33]	YES
KSG66_00425	bami:KSO_019050	99.2	258	2	0	1	258	1	258	2.9e-145	520.8	pantothenate kinase; K03525 coaX; type III pantothenate kinase [EC:2.7.1.33]	YES
KSG66_00425	bamf:U722_00430	99.2	258	2	0	1	258	1	258	2.9e-145	520.8	pantothenate kinase; K03525 coaX; type III pantothenate kinase [EC:2.7.1.33]	YES
KSG66_00425	bacs:AUL54_10340	98.4	258	4	0	1	258	1	258	1.5e-144	518.5	type III pantothenate kinase; K03525 coaX; type III pantothenate kinase [EC:2.7.1.33]	YES
KSG66_00425	bss:BSUW23_00360	94.6	258	14	0	1	258	1	258	3.2e-139	500.7	coaX; pantothenate kinase; K03525 coaX; type III pantothenate kinase [EC:2.7.1.33]	YES
KSG66_00425	bjs:MY9_0067	94.6	258	14	0	1	258	1	258	3.2e-139	500.7	CoaX; K03525 coaX; type III pantothenate kinase [EC:2.7.1.33]	YES
KSG66_00425	bit:BIS30_10775	94.6	258	14	0	1	258	1	258	3.2e-139	500.7	pantothenate kinase; K03525 coaX; type III pantothenate kinase [EC:2.7.1.33]	YES
KSG66_00430	baq:BACAU_0072	100.0	291	0	0	1	291	1	291	1.9e-161	574.7	hslO; 33 kDa chaperonin Heat shock protein 33; K04083 hslO; molecular chaperone Hsp33	YES
KSG66_00430	bami:KSO_019045	100.0	291	0	0	1	291	1	291	1.9e-161	574.7	hslO; Hsp33-like chaperonin; K04083 hslO; molecular chaperone Hsp33	YES
KSG66_00430	bamf:U722_00435	100.0	291	0	0	1	291	1	291	1.9e-161	574.7	heat shock protein Hsp33; K04083 hslO; molecular chaperone Hsp33	YES
KSG66_00430	bvm:B9C48_00430	100.0	291	0	0	1	291	1	291	1.9e-161	574.7	molecular chaperone Hsp33; K04083 hslO; molecular chaperone Hsp33	YES
KSG66_00430	bay:RBAM_000820	99.7	291	1	0	1	291	1	291	4.3e-161	573.5	Hsp33 family molecular chaperone HslO; K04083 hslO; molecular chaperone Hsp33	YES
KSG66_00430	bya:BANAU_0071	99.7	291	1	0	1	291	1	291	4.3e-161	573.5	yacC; Hsp33-like chaperonin; K04083 hslO; molecular chaperone Hsp33	YES
KSG66_00430	bamp:B938_00370	99.7	291	1	0	1	291	1	291	4.3e-161	573.5	hslO; Hsp33-like chaperonin; K04083 hslO; molecular chaperone Hsp33	YES
KSG66_00430	baml:BAM5036_0074	99.7	291	1	0	1	291	1	291	4.3e-161	573.5	hslO; disulfide bond chaperone (heat shock protein HSP33); K04083 hslO; molecular chaperone Hsp33	YES
KSG66_00430	bama:RBAU_0076	99.7	291	1	0	1	291	1	291	4.3e-161	573.5	hslO; disulfide bond chaperone (heat shock protein HSP33); K04083 hslO; molecular chaperone Hsp33	YES
KSG66_00430	bamn:BASU_0075	99.7	291	1	0	1	291	1	291	4.3e-161	573.5	hslO; disulfide bond chaperone (heat shock protein HSP33); K04083 hslO; molecular chaperone Hsp33	YES
KSG66_00430	bamb:BAPNAU_0071	99.7	291	1	0	1	291	1	291	4.3e-161	573.5	hslO; 33 kDa chaperonin; K04083 hslO; molecular chaperone Hsp33	YES
KSG66_00430	bamy:V529_00730	99.7	291	1	0	1	291	1	291	4.3e-161	573.5	hslO; Hsp33-like chaperonin; K04083 hslO; molecular chaperone Hsp33	YES
KSG66_00430	bmp:NG74_00089	99.7	291	1	0	1	291	1	291	4.3e-161	573.5	hslO; 33 kDa chaperonin; K04083 hslO; molecular chaperone Hsp33	YES
KSG66_00430	bqy:MUS_0079	99.7	291	1	0	1	291	1	291	4.3e-161	573.5	hslO; HSP33-like chaperonin; K04083 hslO; molecular chaperone Hsp33	YES
KSG66_00430	bamc:U471_00760	99.7	291	1	0	1	291	1	291	4.3e-161	573.5	hsp33-like chaperonin; K04083 hslO; molecular chaperone Hsp33	YES
KSG66_00430	bacp:SB24_09330	99.7	291	1	0	1	291	1	291	4.3e-161	573.5	heat shock protein Hsp33; K04083 hslO; molecular chaperone Hsp33	YES
KSG66_00430	bacb:OY17_03160	99.7	291	1	0	1	291	1	291	4.3e-161	573.5	heat shock protein Hsp33; K04083 hslO; molecular chaperone Hsp33	YES
KSG66_00430	bao:BAMF_0071	99.7	291	1	0	1	291	1	291	7.4e-161	572.8	yacC; 33 kDa chaperonin Heat shock protein 33 homolog; HSP33; K04083 hslO; molecular chaperone Hsp33	YES
KSG66_00430	baz:BAMTA208_00360	99.7	291	1	0	1	291	1	291	7.4e-161	572.8	hslO; Hsp33-like chaperonin; K04083 hslO; molecular chaperone Hsp33	YES
KSG66_00430	bql:LL3_00073	99.7	291	1	0	1	291	1	291	7.4e-161	572.8	yacC; 33 kDa chaperonin Heat shock protein 33; K04083 hslO; molecular chaperone Hsp33	YES
KSG66_00435	bvm:B9C48_00435	100.0	296	0	0	1	296	1	296	1.4e-159	568.5	---	YES
KSG66_00435	bami:KSO_019040	99.7	296	1	0	1	296	1	296	3.1e-159	567.4	---	YES
KSG66_00435	bamf:U722_00440	99.7	296	1	0	1	296	1	296	3.1e-159	567.4	---	YES
KSG66_00435	baq:BACAU_0073	99.3	296	2	0	1	296	1	296	4.1e-159	567.0	---	YES
KSG66_00435	bamy:V529_00740	98.0	296	6	0	1	296	1	296	3.8e-157	560.5	---	YES
KSG66_00435	bya:BANAU_0072	98.0	296	6	0	1	296	1	296	1.1e-156	558.9	---	YES
KSG66_00435	bqy:MUS_0080	98.0	296	6	0	1	296	1	296	1.1e-156	558.9	---	YES
KSG66_00435	bacb:OY17_03165	98.0	296	6	0	1	296	1	296	1.1e-156	558.9	---	YES
KSG66_00435	bama:RBAU_0077	97.3	296	8	0	1	296	1	296	2.5e-156	557.8	---	YES
KSG66_00435	bamt:AJ82_00450	97.3	296	8	0	1	296	1	296	2.5e-156	557.8	---	YES
KSG66_00435	bamb:BAPNAU_0072	98.6	293	4	0	1	293	1	293	3.3e-156	557.4	---	YES
KSG66_00435	bmp:NG74_00090	98.6	293	4	0	1	293	1	293	3.3e-156	557.4	---	YES
KSG66_00435	bamp:B938_00375	97.3	296	8	0	1	296	1	296	7.3e-156	556.2	---	YES
KSG66_00435	bacp:SB24_09325	97.0	296	9	0	1	296	1	296	9.5e-156	555.8	---	YES
KSG66_00435	bamn:BASU_0076	96.6	296	10	0	1	296	1	296	1.6e-155	555.1	---	YES
KSG66_00435	baml:BAM5036_0075	96.6	296	10	0	1	296	1	296	2.8e-155	554.3	---	YES
KSG66_00435	baz:BAMTA208_00365	97.0	296	9	0	1	296	1	296	1.4e-154	552.0	---	YES
KSG66_00435	bql:LL3_00074	97.0	296	9	0	1	296	1	296	1.4e-154	552.0	---	YES
KSG66_00435	bay:RBAM_000830	95.9	296	12	0	1	296	1	296	3.0e-154	550.8	---	YES
KSG66_00435	bamc:U471_00770	95.9	296	12	0	1	296	1	296	3.0e-154	550.8	---	YES
KSG66_00440	bvm:B9C48_00440	100.0	308	0	0	1	308	1	308	3.5e-169	600.5	cysteine synthase A; K01738 cysK; cysteine synthase [EC:2.5.1.47]	YES
KSG66_00440	baq:BACAU_0074	99.7	308	1	0	1	308	1	308	1.3e-168	598.6	cysK; cysteine synthase A; K01738 cysK; cysteine synthase [EC:2.5.1.47]	YES
KSG66_00440	bami:KSO_019035	99.7	308	1	0	1	308	1	308	1.3e-168	598.6	cysteine synthase; K01738 cysK; cysteine synthase [EC:2.5.1.47]	YES
KSG66_00440	bamf:U722_00445	99.7	308	1	0	1	308	1	308	1.3e-168	598.6	cysteine synthase; K01738 cysK; cysteine synthase [EC:2.5.1.47]	YES
KSG66_00440	bacs:AUL54_10325	99.7	308	1	0	1	308	1	308	1.3e-168	598.6	cysteine synthase; K01738 cysK; cysteine synthase [EC:2.5.1.47]	YES
KSG66_00440	bya:BANAU_0073	99.4	308	2	0	1	308	1	308	3.9e-168	597.0	cysK; cysteine synthetase A CysK; K01738 cysK; cysteine synthase [EC:2.5.1.47]	YES
KSG66_00440	bamp:B938_00380	99.4	308	2	0	1	308	1	308	3.9e-168	597.0	cysteine synthase; K01738 cysK; cysteine synthase [EC:2.5.1.47]	YES
KSG66_00440	baml:BAM5036_0076	99.4	308	2	0	1	308	1	308	3.9e-168	597.0	cysK; cysteine synthase; K01738 cysK; cysteine synthase [EC:2.5.1.47]	YES
KSG66_00440	bama:RBAU_0078	99.4	308	2	0	1	308	1	308	3.9e-168	597.0	cysK; cysteine synthase; K01738 cysK; cysteine synthase [EC:2.5.1.47]	YES
KSG66_00440	bamn:BASU_0077	99.4	308	2	0	1	308	1	308	3.9e-168	597.0	cysK; cysteine synthase; K01738 cysK; cysteine synthase [EC:2.5.1.47]	YES
KSG66_00440	bamb:BAPNAU_0073	99.4	308	2	0	1	308	1	308	3.9e-168	597.0	cysK; cysteine synthase A; K01738 cysK; cysteine synthase [EC:2.5.1.47]	YES
KSG66_00440	bamy:V529_00750	99.4	308	2	0	1	308	1	308	3.9e-168	597.0	cysK; cysteine synthetase A CysK; K01738 cysK; cysteine synthase [EC:2.5.1.47]	YES
KSG66_00440	bmp:NG74_00091	99.4	308	2	0	1	308	1	308	3.9e-168	597.0	cysK_1; Cysteine synthase; K01738 cysK; cysteine synthase [EC:2.5.1.47]	YES
KSG66_00440	bacb:OY17_03170	99.4	308	2	0	1	308	1	308	3.9e-168	597.0	cysteine synthase; K01738 cysK; cysteine synthase [EC:2.5.1.47]	YES
KSG66_00440	bacp:SB24_09320	99.0	308	3	0	1	308	1	308	8.6e-168	595.9	cysteine synthase; K01738 cysK; cysteine synthase [EC:2.5.1.47]	YES
KSG66_00440	bao:BAMF_0073	99.0	308	3	0	1	308	1	308	1.1e-167	595.5	cysK; cysteine synthase; K01738 cysK; cysteine synthase [EC:2.5.1.47]	YES
KSG66_00440	baz:BAMTA208_00370	99.0	308	3	0	1	308	1	308	1.1e-167	595.5	cysK; cysteine synthase; K01738 cysK; cysteine synthase [EC:2.5.1.47]	YES
KSG66_00440	bql:LL3_00075	99.0	308	3	0	1	308	1	308	1.1e-167	595.5	cysK; cysteine synthase; K01738 cysK; cysteine synthase [EC:2.5.1.47]	YES
KSG66_00440	bxh:BAXH7_00078	99.0	308	3	0	1	308	1	308	1.1e-167	595.5	cysK; cysteine synthase; K01738 cysK; cysteine synthase [EC:2.5.1.47]	YES
KSG66_00440	bay:RBAM_000840	99.0	308	3	0	1	308	1	308	1.9e-167	594.7	cysK; cysteine synthase A; K01738 cysK; cysteine synthase [EC:2.5.1.47]	YES
KSG66_00445	bvm:B9C48_00445	100.0	473	0	0	1	473	1	473	3.0e-273	946.8	aminodeoxychorismate synthase; K01665 pabB; para-aminobenzoate synthetase component I [EC:2.6.1.85]	YES
KSG66_00445	bamf:U722_00450	99.8	473	1	0	1	473	1	473	8.9e-273	945.3	para-aminobenzoate synthase; K01665 pabB; para-aminobenzoate synthetase component I [EC:2.6.1.85]	YES
KSG66_00445	baq:BACAU_0075	99.4	473	3	0	1	473	2	474	2.6e-272	943.7	pabB; para-aminobenzoate synthetase component I; K01665 pabB; para-aminobenzoate synthetase component I [EC:2.6.1.85]	YES
KSG66_00445	baml:BAM5036_0077	99.6	473	2	0	1	473	2	474	2.6e-272	943.7	pabB; 4-amino-4-deoxychorismate synthase (para-aminobenzoate synthase); K01665 pabB; para-aminobenzoate synthetase component I [EC:2.6.1.85]	YES
KSG66_00445	bami:KSO_019030	99.4	473	3	0	1	473	1	473	2.6e-272	943.7	para-aminobenzoate synthase component I; K01665 pabB; para-aminobenzoate synthetase component I [EC:2.6.1.85]	YES
KSG66_00445	bamb:BAPNAU_0074	99.6	473	2	0	1	473	2	474	3.4e-272	943.3	pabB; para-aminobenzoate synthetase component I; K01665 pabB; para-aminobenzoate synthetase component I [EC:2.6.1.85]	YES
KSG66_00445	bmp:NG74_00092	99.6	473	2	0	1	473	2	474	3.4e-272	943.3	pabB; Aminodeoxychorismate synthase component 1; K01665 pabB; para-aminobenzoate synthetase component I [EC:2.6.1.85]	YES
KSG66_00445	bya:BANAU_0074	99.4	473	3	0	1	473	2	474	7.5e-272	942.2	pabB; para aminobenzoate synthase chainA PabA,involved in biofilm formation; K01665 pabB; para-aminobenzoate synthetase component I [EC:2.6.1.85]	YES
KSG66_00445	bqy:MUS_0082	99.4	473	3	0	1	473	1	473	7.5e-272	942.2	pabB; Para-aminobenzoate synthase component 1; K01665 pabB; para-aminobenzoate synthetase component I [EC:2.6.1.85]	YES
KSG66_00445	bacp:SB24_09315	99.6	473	2	0	1	473	1	473	7.5e-272	942.2	aminobenzoate synthetase; K01665 pabB; para-aminobenzoate synthetase component I [EC:2.6.1.85]	YES
KSG66_00445	bacb:OY17_03175	99.4	473	3	0	1	473	1	473	7.5e-272	942.2	aminobenzoate synthetase; K01665 pabB; para-aminobenzoate synthetase component I [EC:2.6.1.85]	YES
KSG66_00445	bamy:V529_00760	99.2	473	4	0	1	473	2	474	1.7e-271	941.0	pabB; PabB; K01665 pabB; para-aminobenzoate synthetase component I [EC:2.6.1.85]	YES
KSG66_00445	bama:RBAU_0079	99.4	473	3	0	1	473	2	474	2.2e-271	940.6	pabB; 4-amino-4-deoxychorismate synthase (para-aminobenzoate synthase); K01665 pabB; para-aminobenzoate synthetase component I [EC:2.6.1.85]	YES
KSG66_00445	bamn:BASU_0078	99.6	470	2	0	1	470	2	471	3.2e-270	936.8	pabB; 4-amino-4-deoxychorismate synthase (para-aminobenzoate synthase); K01665 pabB; para-aminobenzoate synthetase component I [EC:2.6.1.85]	YES
KSG66_00445	bamt:AJ82_00460	99.6	470	2	0	1	470	1	470	3.2e-270	936.8	aminobenzoate synthetase; K01665 pabB; para-aminobenzoate synthetase component I [EC:2.6.1.85]	YES
KSG66_00445	bamp:B938_00385	99.4	470	3	0	1	470	1	470	9.2e-270	935.3	para-aminobenzoate synthase component I; K01665 pabB; para-aminobenzoate synthetase component I [EC:2.6.1.85]	YES
KSG66_00445	bay:RBAM_000850	99.4	470	3	0	1	470	1	470	2.0e-269	934.1	pabB; aminodeoxychorismate synthase, component I; K01665 pabB; para-aminobenzoate synthetase component I [EC:2.6.1.85]	YES
KSG66_00445	bamc:U471_00800	99.4	470	3	0	1	470	2	471	2.0e-269	934.1	pabB; K01665 pabB; para-aminobenzoate synthetase component I [EC:2.6.1.85]	YES
KSG66_00445	baz:BAMTA208_00375	97.4	470	12	0	1	470	1	470	2.3e-265	920.6	pabB; para-aminobenzoate synthase component I; K01665 pabB; para-aminobenzoate synthetase component I [EC:2.6.1.85]	YES
KSG66_00445	bql:LL3_00076	97.4	470	12	0	1	470	1	470	2.3e-265	920.6	pabB; 4-amino-4-deoxychorismate synthase (para-aminobenzoate synthase); K01665 pabB; para-aminobenzoate synthetase component I [EC:2.6.1.85]	YES
KSG66_00450	bvm:B9C48_00450	100.0	195	0	0	1	195	1	195	1.1e-107	395.6	glutamine amidotransferase; K01664 pabA; para-aminobenzoate synthetase component II [EC:2.6.1.85]	YES
KSG66_00450	bya:BANAU_0075	98.5	195	3	0	1	195	1	195	7.7e-106	389.4	pabA; para-aminobenzoate synthase glutamine amidotransferase chain B; K01664 pabA; para-aminobenzoate synthetase component II [EC:2.6.1.85]	YES
KSG66_00450	baml:BAM5036_0078	98.5	195	3	0	1	195	1	195	7.7e-106	389.4	pabA; 4-amino-4-deoxychorismate synthase; anthranilate synthase (subunit II); K01664 pabA; para-aminobenzoate synthetase component II [EC:2.6.1.85]	YES
KSG66_00450	bama:RBAU_0080	98.5	195	3	0	1	195	1	195	7.7e-106	389.4	pabA; 4-amino-4-deoxychorismate synthase; anthranilate synthase (subunit II); K01664 pabA; para-aminobenzoate synthetase component II [EC:2.6.1.85]	YES
KSG66_00450	bamn:BASU_0079	98.5	195	3	0	1	195	1	195	7.7e-106	389.4	pabA; 4-amino-4-deoxychorismate synthase; anthranilate synthase (subunit II); K01664 pabA; para-aminobenzoate synthetase component II [EC:2.6.1.85]	YES
KSG66_00450	bamb:BAPNAU_0075	98.5	195	3	0	1	195	1	195	7.7e-106	389.4	pabA; para-aminobenzoate/anthranilate synthase glutamine amidotransferase component II; K01664 pabA; para-aminobenzoate synthetase component II [EC:2.6.1.85]	YES
KSG66_00450	bmp:NG74_00093	98.5	195	3	0	1	195	1	195	7.7e-106	389.4	pabA; Aminodeoxychorismate/anthranilate synthase component 2; K01664 pabA; para-aminobenzoate synthetase component II [EC:2.6.1.85]	YES
KSG66_00450	bqy:MUS_0083	98.5	195	3	0	1	195	1	195	7.7e-106	389.4	pabA; Para-aminobenzoate/anthranilate synthase glutamine amidotransferase component II; K01664 pabA; para-aminobenzoate synthetase component II [EC:2.6.1.85]	YES
KSG66_00450	bacp:SB24_09310	98.5	195	3	0	1	195	1	195	7.7e-106	389.4	anthranilate synthase component II; K01664 pabA; para-aminobenzoate synthetase component II [EC:2.6.1.85]	YES
KSG66_00450	bacb:OY17_03180	98.5	195	3	0	1	195	1	195	7.7e-106	389.4	anthranilate synthase component II; K01664 pabA; para-aminobenzoate synthetase component II [EC:2.6.1.85]	YES
KSG66_00450	baq:BACAU_0076	98.5	195	3	0	1	195	1	195	1.3e-105	388.7	pabA; para-aminobenzoate/anthranilate synthase glutamine amidotransferase component II; K01664 pabA; para-aminobenzoate synthetase component II [EC:2.6.1.85]	YES
KSG66_00450	bami:KSO_019025	98.5	195	3	0	1	195	1	195	1.3e-105	388.7	para-aminobenzoate/anthranilate synthase glutamine amidotransferase component II; K01664 pabA; para-aminobenzoate synthetase component II [EC:2.6.1.85]	YES
KSG66_00450	bamf:U722_00455	98.5	195	3	0	1	195	1	195	1.3e-105	388.7	anthranilate synthase subunit II; K01664 pabA; para-aminobenzoate synthetase component II [EC:2.6.1.85]	YES
KSG66_00450	bamy:V529_00770	97.4	195	5	0	1	195	1	195	2.9e-105	387.5	pabA; para-aminobenzoate/anthranilate synthase glutamine amidotransferase component II; K01664 pabA; para-aminobenzoate synthetase component II [EC:2.6.1.85]	YES
KSG66_00450	bay:RBAM_000860	97.9	195	4	0	1	195	1	195	3.8e-105	387.1	pabA; aminodeoxychorismate/anthranilate synthase component II; K01664 pabA; para-aminobenzoate synthetase component II [EC:2.6.1.85]	YES
KSG66_00450	bamt:AJ82_00465	97.9	195	4	0	1	195	1	195	3.8e-105	387.1	anthranilate synthase; K01664 pabA; para-aminobenzoate synthetase component II [EC:2.6.1.85]	YES
KSG66_00450	bamc:U471_00810	97.9	195	4	0	1	195	1	195	3.8e-105	387.1	para-aminobenzoate/anthranilate synthase glutamine amidotransferase component II; K01664 pabA; para-aminobenzoate synthetase component II [EC:2.6.1.85]	YES
KSG66_00450	bamp:B938_00390	97.4	195	5	0	1	195	1	195	5.0e-105	386.7	para-aminobenzoate/anthranilate synthase glutamine amidotransferase component II; K01664 pabA; para-aminobenzoate synthetase component II [EC:2.6.1.85]	YES
KSG66_00450	bacs:AUL54_10315	95.4	195	9	0	1	195	1	195	2.1e-103	381.3	anthranilate synthase; K01664 pabA; para-aminobenzoate synthetase component II [EC:2.6.1.85]	YES
KSG66_00450	bao:BAMF_0075	95.4	195	9	0	1	195	1	195	3.6e-103	380.6	pabA; 4-amino-4-deoxychorismate synthase; anthranilate synthase (subunit II); K01664 pabA; para-aminobenzoate synthetase component II [EC:2.6.1.85]	YES
KSG66_00455	bvm:B9C48_00455	100.0	294	0	0	1	294	1	294	2.6e-166	590.9	4-amino-4-deoxychorismate lyase; K02619 pabC; 4-amino-4-deoxychorismate lyase [EC:4.1.3.38]	YES
KSG66_00455	baml:BAM5036_0079	98.3	294	5	0	1	294	1	294	1.4e-162	578.6	pabC; 4-amino-4-deoxychorismate pyruvate-lyase; K02619 pabC; 4-amino-4-deoxychorismate lyase [EC:4.1.3.38]	YES
KSG66_00455	baq:BACAU_0077	98.3	294	5	0	1	294	1	294	3.0e-162	577.4	pabC; 4-amino-4-deoxychorismate lyase; K02619 pabC; 4-amino-4-deoxychorismate lyase [EC:4.1.3.38]	YES
KSG66_00455	bami:KSO_019020	98.3	294	5	0	1	294	1	294	3.0e-162	577.4	4-amino-4-deoxychorismate lyase; K02619 pabC; 4-amino-4-deoxychorismate lyase [EC:4.1.3.38]	YES
KSG66_00455	bamy:V529_00780	97.6	294	7	0	1	294	1	294	3.3e-161	573.9	pabC; 4-amino-4-deoxychorismate lyase; K02619 pabC; 4-amino-4-deoxychorismate lyase [EC:4.1.3.38]	YES
KSG66_00455	bya:BANAU_0076	97.6	294	7	0	1	294	1	294	4.4e-161	573.5	pabC; aminodeoxychorismate lyase PabC; K02619 pabC; 4-amino-4-deoxychorismate lyase [EC:4.1.3.38]	YES
KSG66_00455	bamp:B938_00395	97.3	294	8	0	1	294	1	294	4.4e-161	573.5	4-amino-4-deoxychorismate lyase; K02619 pabC; 4-amino-4-deoxychorismate lyase [EC:4.1.3.38]	YES
KSG66_00455	bqy:MUS_0084	97.6	294	7	0	1	294	1	294	4.4e-161	573.5	pabC; 4-amino-4-deoxychorismate lyase; K02619 pabC; 4-amino-4-deoxychorismate lyase [EC:4.1.3.38]	YES
KSG66_00455	bacb:OY17_03185	97.6	294	7	0	1	294	1	294	4.4e-161	573.5	4-amino-4-deoxychorismate lyase; K02619 pabC; 4-amino-4-deoxychorismate lyase [EC:4.1.3.38]	YES
KSG66_00455	bay:RBAM_000870	97.6	294	7	0	1	294	1	294	5.7e-161	573.2	pabC; aminodeoxychorismate lyase; K02619 pabC; 4-amino-4-deoxychorismate lyase [EC:4.1.3.38]	YES
KSG66_00455	bamb:BAPNAU_0076	97.6	294	7	0	1	294	1	294	5.7e-161	573.2	pabC; 4-amino-4-deoxychorismate lyase; K02619 pabC; 4-amino-4-deoxychorismate lyase [EC:4.1.3.38]	YES
KSG66_00455	bmp:NG74_00094	97.6	294	7	0	1	294	1	294	5.7e-161	573.2	pabC; Aminodeoxychorismate lyase; K02619 pabC; 4-amino-4-deoxychorismate lyase [EC:4.1.3.38]	YES
KSG66_00455	bamc:U471_00820	97.6	294	7	0	1	294	1	294	5.7e-161	573.2	4-amino-4-deoxychorismate lyase; K02619 pabC; 4-amino-4-deoxychorismate lyase [EC:4.1.3.38]	YES
KSG66_00455	bama:RBAU_0081	96.9	294	9	0	1	294	1	294	2.8e-160	570.9	pabC; 4-amino-4-deoxychorismate pyruvate-lyase; K02619 pabC; 4-amino-4-deoxychorismate lyase [EC:4.1.3.38]	YES
KSG66_00455	bamn:BASU_0080	96.9	294	9	0	1	294	1	294	4.8e-160	570.1	pabC; 4-amino-4-deoxychorismate pyruvate-lyase; K02619 pabC; 4-amino-4-deoxychorismate lyase [EC:4.1.3.38]	YES
KSG66_00455	bamt:AJ82_00470	96.6	294	10	0	1	294	1	294	1.4e-159	568.5	4-amino-4-deoxychorismate lyase; K02619 pabC; 4-amino-4-deoxychorismate lyase [EC:4.1.3.38]	YES
KSG66_00455	bacs:AUL54_10310	92.2	294	23	0	1	294	1	294	2.6e-153	547.7	4-amino-4-deoxychorismate lyase; K02619 pabC; 4-amino-4-deoxychorismate lyase [EC:4.1.3.38]	YES
KSG66_00455	bao:BAMF_0076	93.3	283	19	0	1	283	1	283	8.5e-149	532.7	pabC; 4-amino-4-deoxychorismate pyruvate-lyase; K02619 pabC; 4-amino-4-deoxychorismate lyase [EC:4.1.3.38]	YES
KSG66_00455	baz:BAMTA208_00385	93.3	283	19	0	1	283	1	283	8.5e-149	532.7	pabC; 4-amino-4-deoxychorismate lyase; K02619 pabC; 4-amino-4-deoxychorismate lyase [EC:4.1.3.38]	YES
KSG66_00455	bql:LL3_00078	93.3	283	19	0	1	283	1	283	8.5e-149	532.7	pabC; 4-amino-4-deoxychorismate pyruvate-lyase; K02619 pabC; 4-amino-4-deoxychorismate lyase [EC:4.1.3.38]	YES
KSG66_00460	bay:RBAM_000880	100.0	285	0	0	1	285	1	285	4.4e-158	563.5	folP; dihydropteroate synthase; K00796 folP; dihydropteroate synthase [EC:2.5.1.15]	YES
KSG66_00460	bamp:B938_00400	100.0	285	0	0	1	285	1	285	4.4e-158	563.5	dihydropteroate synthase; K00796 folP; dihydropteroate synthase [EC:2.5.1.15]	YES
KSG66_00460	baml:BAM5036_0080	100.0	285	0	0	1	285	1	285	4.4e-158	563.5	sul; Dihydropteroate synthase and related enzymes; K00796 folP; dihydropteroate synthase [EC:2.5.1.15]	YES
KSG66_00460	bama:RBAU_0082	100.0	285	0	0	1	285	8	292	4.4e-158	563.5	folP; dihydropteroate synthase; K00796 folP; dihydropteroate synthase [EC:2.5.1.15]	YES
KSG66_00460	bamn:BASU_0081	100.0	285	0	0	1	285	1	285	4.4e-158	563.5	folP; dihydropteroate synthase; K00796 folP; dihydropteroate synthase [EC:2.5.1.15]	YES
KSG66_00460	bamt:AJ82_00475	100.0	285	0	0	1	285	1	285	4.4e-158	563.5	dihydropteroate synthase; K00796 folP; dihydropteroate synthase [EC:2.5.1.15]	YES
KSG66_00460	bamc:U471_00830	100.0	285	0	0	1	285	1	285	4.4e-158	563.5	dihydropteroate synthase; K00796 folP; dihydropteroate synthase [EC:2.5.1.15]	YES
KSG66_00460	bvm:B9C48_00460	100.0	285	0	0	1	285	1	285	4.4e-158	563.5	dihydropteroate synthase; K00796 folP; dihydropteroate synthase [EC:2.5.1.15]	YES
KSG66_00460	bacp:SB24_09300	100.0	285	0	0	1	285	1	285	4.4e-158	563.5	dihydropteroate synthase; K00796 folP; dihydropteroate synthase [EC:2.5.1.15]	YES
KSG66_00460	baq:BACAU_0078	99.6	285	1	0	1	285	1	285	1.3e-157	562.0	sul; dihydropteroate synthase; K00796 folP; dihydropteroate synthase [EC:2.5.1.15]	YES
KSG66_00460	bami:KSO_019015	99.6	285	1	0	1	285	1	285	1.3e-157	562.0	dihydropteroate synthase; K00796 folP; dihydropteroate synthase [EC:2.5.1.15]	YES
KSG66_00460	bamf:U722_00465	99.6	285	1	0	1	285	1	285	1.3e-157	562.0	dihydropteroate synthase; K00796 folP; dihydropteroate synthase [EC:2.5.1.15]	YES
KSG66_00460	bamy:V529_00790	98.9	285	3	0	1	285	1	285	1.4e-156	558.5	sul; Sul; K00796 folP; dihydropteroate synthase [EC:2.5.1.15]	YES
KSG66_00460	bya:BANAU_0077	98.9	285	3	0	1	285	1	285	3.1e-156	557.4	sul; dihydropteroate synthase Sul; K00796 folP; dihydropteroate synthase [EC:2.5.1.15]	YES
KSG66_00460	bqy:MUS_0085	98.9	285	3	0	1	285	1	285	3.1e-156	557.4	sul; dihydropteroate synthase; K00796 folP; dihydropteroate synthase [EC:2.5.1.15]	YES
KSG66_00460	bacb:OY17_03190	98.9	285	3	0	1	285	1	285	3.1e-156	557.4	dihydropteroate synthase; K00796 folP; dihydropteroate synthase [EC:2.5.1.15]	YES
KSG66_00460	bamb:BAPNAU_0077	98.6	285	4	0	1	285	1	285	1.6e-155	555.1	sul; dihydropteroate synthase; K00796 folP; dihydropteroate synthase [EC:2.5.1.15]	YES
KSG66_00460	bmp:NG74_00095	98.6	285	4	0	1	285	1	285	1.6e-155	555.1	folP; Dihydropteroate synthase; K00796 folP; dihydropteroate synthase [EC:2.5.1.15]	YES
KSG66_00460	bao:BAMF_0077	95.8	285	12	0	1	285	1	285	4.2e-153	547.0	sul; dihydropteroate synthase; K00796 folP; dihydropteroate synthase [EC:2.5.1.15]	YES
KSG66_00460	baz:BAMTA208_00390	95.8	285	12	0	1	285	1	285	4.2e-153	547.0	sul; dihydropteroate synthase; K00796 folP; dihydropteroate synthase [EC:2.5.1.15]	YES
KSG66_00465	bay:RBAM_000890	100.0	120	0	0	1	120	1	120	3.2e-62	243.8	folB; dihydroneopterin aldolase; K01633 folB; 7,8-dihydroneopterin aldolase/epimerase/oxygenase [EC:4.1.2.25 5.1.99.8 1.13.11.81]	YES
KSG66_00465	baq:BACAU_0079	100.0	120	0	0	1	120	1	120	3.2e-62	243.8	folB; dihydroneopterin aldolase; K01633 folB; 7,8-dihydroneopterin aldolase/epimerase/oxygenase [EC:4.1.2.25 5.1.99.8 1.13.11.81]	YES
KSG66_00465	bamp:B938_00405	100.0	120	0	0	1	120	1	120	3.2e-62	243.8	dihydroneopterin aldolase; K01633 folB; 7,8-dihydroneopterin aldolase/epimerase/oxygenase [EC:4.1.2.25 5.1.99.8 1.13.11.81]	YES
KSG66_00465	baml:BAM5036_0081	100.0	120	0	0	1	120	1	120	3.2e-62	243.8	folB; dihydroneopterin aldolase; K01633 folB; 7,8-dihydroneopterin aldolase/epimerase/oxygenase [EC:4.1.2.25 5.1.99.8 1.13.11.81]	YES
KSG66_00465	bama:RBAU_0083	100.0	120	0	0	1	120	1	120	3.2e-62	243.8	folB; dihydroneopterin aldolase; K01633 folB; 7,8-dihydroneopterin aldolase/epimerase/oxygenase [EC:4.1.2.25 5.1.99.8 1.13.11.81]	YES
KSG66_00465	bamn:BASU_0082	100.0	120	0	0	1	120	1	120	3.2e-62	243.8	folB; dihydroneopterin aldolase; K01633 folB; 7,8-dihydroneopterin aldolase/epimerase/oxygenase [EC:4.1.2.25 5.1.99.8 1.13.11.81]	YES
KSG66_00465	bamy:V529_00800	100.0	120	0	0	1	120	1	120	3.2e-62	243.8	folB; dihydroneopterin aldolase FolA; K01633 folB; 7,8-dihydroneopterin aldolase/epimerase/oxygenase [EC:4.1.2.25 5.1.99.8 1.13.11.81]	YES
KSG66_00465	bami:KSO_019010	100.0	120	0	0	1	120	1	120	3.2e-62	243.8	dihydroneopterin aldolase; K01633 folB; 7,8-dihydroneopterin aldolase/epimerase/oxygenase [EC:4.1.2.25 5.1.99.8 1.13.11.81]	YES
KSG66_00465	bamc:U471_00840	100.0	120	0	0	1	120	1	120	3.2e-62	243.8	dihydroneopterin aldolase; K01633 folB; 7,8-dihydroneopterin aldolase/epimerase/oxygenase [EC:4.1.2.25 5.1.99.8 1.13.11.81]	YES
KSG66_00465	bamf:U722_00470	100.0	120	0	0	1	120	1	120	3.2e-62	243.8	dienelactone hydrolase; K01633 folB; 7,8-dihydroneopterin aldolase/epimerase/oxygenase [EC:4.1.2.25 5.1.99.8 1.13.11.81]	YES
KSG66_00465	bvm:B9C48_00465	100.0	120	0	0	1	120	1	120	3.2e-62	243.8	dihydroneopterin aldolase; K01633 folB; 7,8-dihydroneopterin aldolase/epimerase/oxygenase [EC:4.1.2.25 5.1.99.8 1.13.11.81]	YES
KSG66_00465	bya:BANAU_0078	99.2	120	1	0	1	120	1	120	9.4e-62	242.3	folA1; dihydroneopterin aldolase FolA; K01633 folB; 7,8-dihydroneopterin aldolase/epimerase/oxygenase [EC:4.1.2.25 5.1.99.8 1.13.11.81]	YES
KSG66_00465	bamb:BAPNAU_0078	99.2	120	1	0	1	120	1	120	9.4e-62	242.3	folA; dihydroneopterin aldolase FolA; K01633 folB; 7,8-dihydroneopterin aldolase/epimerase/oxygenase [EC:4.1.2.25 5.1.99.8 1.13.11.81]	YES
KSG66_00465	bmp:NG74_00096	99.2	120	1	0	1	120	1	120	9.4e-62	242.3	folB; Dihydroneopterin aldolase; K01633 folB; 7,8-dihydroneopterin aldolase/epimerase/oxygenase [EC:4.1.2.25 5.1.99.8 1.13.11.81]	YES
KSG66_00465	bqy:MUS_0086	99.2	120	1	0	1	120	1	120	9.4e-62	242.3	folA; dihydroneopterin aldolase; K01633 folB; 7,8-dihydroneopterin aldolase/epimerase/oxygenase [EC:4.1.2.25 5.1.99.8 1.13.11.81]	YES
KSG66_00465	bacp:SB24_09295	99.2	120	1	0	1	120	1	120	9.4e-62	242.3	dihydroneopterin aldolase; K01633 folB; 7,8-dihydroneopterin aldolase/epimerase/oxygenase [EC:4.1.2.25 5.1.99.8 1.13.11.81]	YES
KSG66_00465	bacb:OY17_03195	99.2	120	1	0	1	120	1	120	9.4e-62	242.3	dihydroneopterin aldolase; K01633 folB; 7,8-dihydroneopterin aldolase/epimerase/oxygenase [EC:4.1.2.25 5.1.99.8 1.13.11.81]	YES
KSG66_00465	bamt:AJ82_00480	99.2	120	1	0	1	120	1	120	1.2e-61	241.9	dihydroneopterin aldolase; K01633 folB; 7,8-dihydroneopterin aldolase/epimerase/oxygenase [EC:4.1.2.25 5.1.99.8 1.13.11.81]	YES
KSG66_00465	bao:BAMF_0078	97.5	120	3	0	1	120	1	120	3.6e-61	240.4	folB; dihydroneopterin aldolase; K01633 folB; 7,8-dihydroneopterin aldolase/epimerase/oxygenase [EC:4.1.2.25 5.1.99.8 1.13.11.81]	YES
KSG66_00465	baz:BAMTA208_00395	97.5	120	3	0	1	120	1	120	3.6e-61	240.4	folB; dihydroneopterin aldolase; K01633 folB; 7,8-dihydroneopterin aldolase/epimerase/oxygenase [EC:4.1.2.25 5.1.99.8 1.13.11.81]	YES
KSG66_00470	bvm:B9C48_00470	100.0	167	0	0	1	167	1	167	1.8e-90	338.2	2-amino-4-hydroxy-6-hydroxymethyldihydropteridine diphosphokinase; K00950 folK; 2-amino-4-hydroxy-6-hydroxymethyldihydropteridine diphosphokinase [EC:2.7.6.3]	YES
KSG66_00470	bay:RBAM_000900	98.8	167	2	0	1	167	1	167	5.1e-90	336.7	folK; 2-amino-4-hydroxy-6-hydroxymethyldihydropteridine diphosphokinase; K00950 folK; 2-amino-4-hydroxy-6-hydroxymethyldihydropteridine diphosphokinase [EC:2.7.6.3]	YES
KSG66_00470	bamp:B938_00410	98.8	167	2	0	1	167	1	167	5.1e-90	336.7	2-amino-4-hydroxy-6-hydroxymethyldihydropteridine pyrophosphokinase; K00950 folK; 2-amino-4-hydroxy-6-hydroxymethyldihydropteridine diphosphokinase [EC:2.7.6.3]	YES
KSG66_00470	baml:BAM5036_0082	98.8	167	2	0	1	167	1	167	5.1e-90	336.7	folK; 2-amino-4-hydroxy-6-hydroxymethyldihydropteridinepyrophosphokinase; K00950 folK; 2-amino-4-hydroxy-6-hydroxymethyldihydropteridine diphosphokinase [EC:2.7.6.3]	YES
KSG66_00470	bama:RBAU_0084	98.8	167	2	0	1	167	1	167	5.1e-90	336.7	folK; 7,8-dihydro-6-hydroxymethylpterin pyrophosphokinase; K00950 folK; 2-amino-4-hydroxy-6-hydroxymethyldihydropteridine diphosphokinase [EC:2.7.6.3]	YES
KSG66_00470	bamb:BAPNAU_0079	98.8	167	2	0	1	167	1	167	5.1e-90	336.7	folK; 2-amino-4-hydroxy-6-hydroxymethyldihydropteridinepyrophosphokinase; K00950 folK; 2-amino-4-hydroxy-6-hydroxymethyldihydropteridine diphosphokinase [EC:2.7.6.3]	YES
KSG66_00470	bamt:AJ82_00485	98.8	167	2	0	1	167	1	167	5.1e-90	336.7	2-amino-4-hydroxy-6-hydroxymethyldihydropteridine pyrophosphokinase; K00950 folK; 2-amino-4-hydroxy-6-hydroxymethyldihydropteridine diphosphokinase [EC:2.7.6.3]	YES
KSG66_00470	bamy:V529_00810	98.8	167	2	0	1	167	1	167	5.1e-90	336.7	folK; 7,8-dihydro-6-hydroxymethylpterin pyrophosphokinase FolK; K00950 folK; 2-amino-4-hydroxy-6-hydroxymethyldihydropteridine diphosphokinase [EC:2.7.6.3]	YES
KSG66_00470	bmp:NG74_00097	98.8	167	2	0	1	167	1	167	5.1e-90	336.7	sulD; Bifunctional folate synthesis protein; K00950 folK; 2-amino-4-hydroxy-6-hydroxymethyldihydropteridine diphosphokinase [EC:2.7.6.3]	YES
KSG66_00470	bamc:U471_00850	98.8	167	2	0	1	167	1	167	5.1e-90	336.7	2-amino-4-hydroxy-6-hydroxymethyldihydropteridine pyrophosphokinase; K00950 folK; 2-amino-4-hydroxy-6-hydroxymethyldihydropteridine diphosphokinase [EC:2.7.6.3]	YES
KSG66_00470	bacp:SB24_09290	98.8	167	2	0	1	167	1	167	5.1e-90	336.7	2-amino-4-hydroxy-6-hydroxymethyldihydropteridine pyrophosphokinase; K00950 folK; 2-amino-4-hydroxy-6-hydroxymethyldihydropteridine diphosphokinase [EC:2.7.6.3]	YES
KSG66_00470	bya:BANAU_0079	98.2	167	3	0	1	167	1	167	1.1e-89	335.5	folK; 7,8-dihydro-6-hydroxymethylpterin pyrophosphokinase FolK; K00950 folK; 2-amino-4-hydroxy-6-hydroxymethyldihydropteridine diphosphokinase [EC:2.7.6.3]	YES
KSG66_00470	bqy:MUS_0087	98.2	167	3	0	1	167	1	167	1.1e-89	335.5	folK; 2-amino-4-hydroxy-6-hydroxymethyldihydropteridine pyrophosphokinase; K00950 folK; 2-amino-4-hydroxy-6-hydroxymethyldihydropteridine diphosphokinase [EC:2.7.6.3]	YES
KSG66_00470	bacb:OY17_03200	98.2	167	3	0	1	167	1	167	1.1e-89	335.5	2-amino-4-hydroxy-6-hydroxymethyldihydropteridine pyrophosphokinase; K00950 folK; 2-amino-4-hydroxy-6-hydroxymethyldihydropteridine diphosphokinase [EC:2.7.6.3]	YES
KSG66_00470	bamn:BASU_0083	98.2	167	3	0	1	167	1	167	4.3e-89	333.6	folK; 7,8-dihydro-6-hydroxymethylpterin pyrophosphokinase; K00950 folK; 2-amino-4-hydroxy-6-hydroxymethyldihydropteridine diphosphokinase [EC:2.7.6.3]	YES
KSG66_00470	baq:BACAU_0080	97.0	167	5	0	1	167	1	167	7.4e-89	332.8	folK; 2-amino-4-hydroxy-6-hydroxymethyldihydropteridinepyrophosphokinase; K00950 folK; 2-amino-4-hydroxy-6-hydroxymethyldihydropteridine diphosphokinase [EC:2.7.6.3]	YES
KSG66_00470	bami:KSO_019005	97.0	167	5	0	1	167	1	167	7.4e-89	332.8	2-amino-4-hydroxy-6-hydroxymethyldihydropteridine pyrophosphokinase; K00950 folK; 2-amino-4-hydroxy-6-hydroxymethyldihydropteridine diphosphokinase [EC:2.7.6.3]	YES
KSG66_00470	bamf:U722_00475	97.0	167	5	0	1	167	1	167	1.6e-88	331.6	2-amino-4-hydroxy-6-hydroxymethyldihydropteridine pyrophosphokinase; K00950 folK; 2-amino-4-hydroxy-6-hydroxymethyldihydropteridine diphosphokinase [EC:2.7.6.3]	YES
KSG66_00470	bao:BAMF_0079	97.0	167	5	0	1	167	1	167	3.1e-87	327.4	folK; 7,8-dihydro-6-hydroxymethylpterinpyrophosphokinase; K00950 folK; 2-amino-4-hydroxy-6-hydroxymethyldihydropteridine diphosphokinase [EC:2.7.6.3]	YES
KSG66_00470	baz:BAMTA208_00400	97.0	167	5	0	1	167	1	167	3.1e-87	327.4	folK; 2-amino-4-hydroxy-6-hydroxymethyldihydropteridine pyrophosphokinase; K00950 folK; 2-amino-4-hydroxy-6-hydroxymethyldihydropteridine diphosphokinase [EC:2.7.6.3]	YES
KSG66_00475	bamy:V529_00820	100.0	69	0	0	1	69	1	69	2.4e-30	137.1	---	YES
KSG66_00475	bvm:B9C48_00475	100.0	69	0	0	1	69	1	69	2.4e-30	137.1	---	YES
KSG66_00475	bay:RBAM_38165	98.6	69	1	0	1	69	1	69	3.2e-30	136.7	---	YES
KSG66_00475	bamp:B938_00415	98.6	69	1	0	1	69	1	69	3.2e-30	136.7	---	YES
KSG66_00475	baml:BAM5036_0083	98.6	69	1	0	1	69	1	69	3.2e-30	136.7	---	YES
KSG66_00475	bama:RBAU_0085	98.6	69	1	0	1	69	1	69	3.2e-30	136.7	---	YES
KSG66_00475	bamn:BASU_0084	98.6	69	1	0	1	69	1	69	3.2e-30	136.7	---	YES
KSG66_00475	bmp:NG74_00098	98.6	69	1	0	1	69	1	69	3.2e-30	136.7	---	YES
KSG66_00475	bqy:MUS_0088	98.6	69	1	0	1	69	1	69	3.2e-30	136.7	---	YES
KSG66_00475	bami:KSO_019000	98.6	69	1	0	1	69	1	69	3.2e-30	136.7	---	YES
KSG66_00475	bamc:U471_00860	98.6	69	1	0	1	69	1	69	3.2e-30	136.7	---	YES
KSG66_00475	bamf:U722_00480	98.6	69	1	0	1	69	1	69	3.2e-30	136.7	---	YES
KSG66_00475	bacp:SB24_09285	98.6	69	1	0	1	69	1	69	3.2e-30	136.7	---	YES
KSG66_00475	bacb:OY17_03205	98.6	69	1	0	1	69	1	69	3.2e-30	136.7	---	YES
KSG66_00475	bsu:BSU00800	95.7	69	3	0	1	69	1	69	6.0e-29	132.5	---	YES
KSG66_00475	bsr:I33_0094	95.7	69	3	0	1	69	1	69	6.0e-29	132.5	---	YES
KSG66_00475	bsh:BSU6051_00800	95.7	69	3	0	1	69	1	69	6.0e-29	132.5	---	YES
KSG66_00475	bsy:I653_00400	95.7	69	3	0	1	69	1	69	6.0e-29	132.5	---	YES
KSG66_00475	bsut:BSUB_00093	95.7	69	3	0	1	69	1	69	6.0e-29	132.5	---	YES
KSG66_00475	bsul:BSUA_00093	95.7	69	3	0	1	69	1	69	6.0e-29	132.5	---	YES
KSG66_00480	bay:RBAM_000910	100.0	333	0	0	1	333	1	333	2.5e-189	667.5	---	YES
KSG66_00480	bya:BANAU_0080	100.0	333	0	0	1	333	1	333	2.5e-189	667.5	---	YES
KSG66_00480	baml:BAM5036_0084	100.0	333	0	0	1	333	1	333	2.5e-189	667.5	---	YES
KSG66_00480	bama:RBAU_0086	100.0	333	0	0	1	333	1	333	2.5e-189	667.5	---	YES
KSG66_00480	bamt:AJ82_00495	100.0	333	0	0	1	333	1	333	2.5e-189	667.5	---	YES
KSG66_00480	bamy:V529_00830	100.0	333	0	0	1	333	1	333	2.5e-189	667.5	---	YES
KSG66_00480	bqy:MUS_0089	100.0	333	0	0	1	333	1	333	2.5e-189	667.5	---	YES
KSG66_00480	bamc:U471_00870	100.0	333	0	0	1	333	1	333	2.5e-189	667.5	---	YES
KSG66_00480	bvm:B9C48_00480	100.0	333	0	0	1	333	1	333	2.5e-189	667.5	---	YES
KSG66_00480	bacp:SB24_09280	100.0	333	0	0	1	333	1	333	2.5e-189	667.5	---	YES
KSG66_00480	bacb:OY17_03210	100.0	333	0	0	1	333	1	333	2.5e-189	667.5	---	YES
KSG66_00480	bamp:B938_00420	99.7	333	1	0	1	333	1	333	3.3e-189	667.2	---	YES
KSG66_00480	bamb:BAPNAU_0080	99.7	333	1	0	1	333	1	333	9.6e-189	665.6	---	YES
KSG66_00480	bmp:NG74_00099	99.7	333	1	0	1	333	1	333	9.6e-189	665.6	---	YES
KSG66_00480	bamn:BASU_0085	99.7	333	1	0	1	333	1	333	1.2e-188	665.2	---	YES
KSG66_00480	baq:BACAU_0081	99.1	333	3	0	1	333	1	333	1.8e-187	661.4	---	YES
KSG66_00480	bami:KSO_018995	99.1	333	3	0	1	333	1	333	1.8e-187	661.4	---	YES
KSG66_00480	bamf:U722_00485	99.1	333	3	0	1	333	1	333	1.8e-187	661.4	---	YES
KSG66_00480	bst:GYO_0095	95.5	333	15	0	1	333	1	333	3.9e-182	643.7	---	YES
KSG66_00480	bsr:I33_0095	95.5	333	15	0	1	333	1	333	1.1e-181	642.1	---	YES
KSG66_00485	bvm:B9C48_00485	100.0	499	0	0	1	499	1	499	3.9e-287	993.0	lysine--tRNA ligase; K04567 KARS; lysyl-tRNA synthetase, class II [EC:6.1.1.6]	YES
KSG66_00485	bya:BANAU_0081	99.8	499	1	0	1	499	1	499	1.1e-286	991.5	lysS; lysyl-tRNA synthetase LysS; K04567 KARS; lysyl-tRNA synthetase, class II [EC:6.1.1.6]	YES
KSG66_00485	baml:BAM5036_0085	99.8	499	1	0	1	499	1	499	1.1e-286	991.5	lysS; lysyl-tRNA synthetase; K04567 KARS; lysyl-tRNA synthetase, class II [EC:6.1.1.6]	YES
KSG66_00485	bamb:BAPNAU_0081	99.8	499	1	0	1	499	1	499	1.1e-286	991.5	lysS; lysyl-tRNA synthetase; K04567 KARS; lysyl-tRNA synthetase, class II [EC:6.1.1.6]	YES
KSG66_00485	bamy:V529_00840	99.8	499	1	0	1	499	1	499	1.1e-286	991.5	lysS; lysyl-tRNA synthetase; K04567 KARS; lysyl-tRNA synthetase, class II [EC:6.1.1.6]	YES
KSG66_00485	bmp:NG74_00100	99.8	499	1	0	1	499	1	499	1.1e-286	991.5	lysS; Lysine--tRNA ligase; K04567 KARS; lysyl-tRNA synthetase, class II [EC:6.1.1.6]	YES
KSG66_00485	bqy:MUS_0090	99.8	499	1	0	1	499	11	509	1.1e-286	991.5	lysS; lysyl-tRNA synthetase, class II; K04567 KARS; lysyl-tRNA synthetase, class II [EC:6.1.1.6]	YES
KSG66_00485	bacb:OY17_03215	99.8	499	1	0	1	499	1	499	1.1e-286	991.5	lysyl-tRNA synthetase; K04567 KARS; lysyl-tRNA synthetase, class II [EC:6.1.1.6]	YES
KSG66_00485	bay:RBAM_000920	99.6	499	2	0	1	499	1	499	1.5e-286	991.1	lysS; lysine--tRNA ligase; K04567 KARS; lysyl-tRNA synthetase, class II [EC:6.1.1.6]	YES
KSG66_00485	bamp:B938_00425	99.6	499	2	0	1	499	1	499	1.5e-286	991.1	lysS; lysyl-tRNA ligase; K04567 KARS; lysyl-tRNA synthetase, class II [EC:6.1.1.6]	YES
KSG66_00485	bama:RBAU_0087	99.6	499	2	0	1	499	1	499	1.5e-286	991.1	lysS; lysyl-tRNA synthetase; K04567 KARS; lysyl-tRNA synthetase, class II [EC:6.1.1.6]	YES
KSG66_00485	bamn:BASU_0086	99.6	499	2	0	1	499	1	499	1.5e-286	991.1	lysS; lysyl-tRNA synthetase; K04567 KARS; lysyl-tRNA synthetase, class II [EC:6.1.1.6]	YES
KSG66_00485	bamc:U471_00880	99.6	499	2	0	1	499	1	499	1.5e-286	991.1	lysyl-tRNA synthetase; K04567 KARS; lysyl-tRNA synthetase, class II [EC:6.1.1.6]	YES
KSG66_00485	bamf:U722_00490	99.6	499	2	0	1	499	1	499	2.5e-286	990.3	lysS; lysyl-tRNA synthetase; K04567 KARS; lysyl-tRNA synthetase, class II [EC:6.1.1.6]	YES
KSG66_00485	bacp:SB24_09275	99.6	499	2	0	1	499	1	499	2.5e-286	990.3	lysyl-tRNA synthetase; K04567 KARS; lysyl-tRNA synthetase, class II [EC:6.1.1.6]	YES
KSG66_00485	baq:BACAU_0082	99.6	499	2	0	1	499	1	499	3.3e-286	989.9	lysS; lysyl-tRNA synthetase; K04567 KARS; lysyl-tRNA synthetase, class II [EC:6.1.1.6]	YES
KSG66_00485	bami:KSO_018990	99.6	499	2	0	1	499	1	499	3.3e-286	989.9	lysS; lysyl-tRNA ligase; K04567 KARS; lysyl-tRNA synthetase, class II [EC:6.1.1.6]	YES
KSG66_00485	bacs:AUL54_10280	99.6	499	2	0	1	499	1	499	4.3e-286	989.6	lysine--tRNA ligase; K04567 KARS; lysyl-tRNA synthetase, class II [EC:6.1.1.6]	YES
KSG66_00485	bamt:AJ82_00500	99.4	499	3	0	1	499	1	499	7.4e-286	988.8	lysyl-tRNA synthetase; K04567 KARS; lysyl-tRNA synthetase, class II [EC:6.1.1.6]	YES
KSG66_00485	bao:BAMF_0081	99.4	499	3	0	1	499	1	499	2.1e-285	987.3	lysS; lysyl-tRNA synthetase; K04567 KARS; lysyl-tRNA synthetase, class II [EC:6.1.1.6]	YES
KSG66_00565	bay:RBAM_001080	100.0	154	0	0	1	154	1	154	4.6e-77	293.5	CtsR family transcriptional regulator; K03708 ctsR; transcriptional regulator of stress and heat shock response	YES
KSG66_00565	baq:BACAU_0083	100.0	154	0	0	1	154	1	154	4.6e-77	293.5	ctsR; Transcriptional regulator ctsR; K03708 ctsR; transcriptional regulator of stress and heat shock response	YES
KSG66_00565	bya:BANAU_0082	100.0	154	0	0	1	154	1	154	4.6e-77	293.5	ctsR; Transcriptional regulator CtsR; K03708 ctsR; transcriptional regulator of stress and heat shock response	YES
KSG66_00565	bamp:B938_00430	100.0	154	0	0	1	154	1	154	4.6e-77	293.5	transcriptional repressor CtsR; K03708 ctsR; transcriptional regulator of stress and heat shock response	YES
KSG66_00565	baml:BAM5036_0087	100.0	154	0	0	1	154	1	154	4.6e-77	293.5	ctsR; Transcriptional regulator CtsR; K03708 ctsR; transcriptional regulator of stress and heat shock response	YES
KSG66_00565	bama:RBAU_0091	100.0	154	0	0	1	154	1	154	4.6e-77	293.5	ctsR; transcriptional regulator; K03708 ctsR; transcriptional regulator of stress and heat shock response	YES
KSG66_00565	bamn:BASU_0089	100.0	154	0	0	1	154	1	154	4.6e-77	293.5	ctsR; transcriptional regulator; K03708 ctsR; transcriptional regulator of stress and heat shock response	YES
KSG66_00565	bamb:BAPNAU_0082	100.0	154	0	0	1	154	1	154	4.6e-77	293.5	ctsR; Transcriptional regulator ctsR; K03708 ctsR; transcriptional regulator of stress and heat shock response	YES
KSG66_00565	bamt:AJ82_00525	100.0	154	0	0	1	154	1	154	4.6e-77	293.5	CtsR family transcriptional regulator; K03708 ctsR; transcriptional regulator of stress and heat shock response	YES
KSG66_00565	bamy:V529_00850	100.0	154	0	0	1	154	1	154	4.6e-77	293.5	ctsR; transcriptional regulator CtsR; K03708 ctsR; transcriptional regulator of stress and heat shock response	YES
KSG66_00565	bmp:NG74_00106	100.0	154	0	0	1	154	1	154	4.6e-77	293.5	ctsR; Transcriptional regulator CtsR; K03708 ctsR; transcriptional regulator of stress and heat shock response	YES
KSG66_00565	bao:BAMF_0082	100.0	154	0	0	1	154	1	154	4.6e-77	293.5	ctsR; transcriptional regulator; K03708 ctsR; transcriptional regulator of stress and heat shock response	YES
KSG66_00565	baz:BAMTA208_00420	100.0	154	0	0	1	154	1	154	4.6e-77	293.5	ctsR; transcriptional regulator CtsR; K03708 ctsR; transcriptional regulator of stress and heat shock response	YES
KSG66_00565	bql:LL3_00085	100.0	154	0	0	1	154	1	154	4.6e-77	293.5	ctsR; transcriptional regulator CtsR; K03708 ctsR; transcriptional regulator of stress and heat shock response	YES
KSG66_00565	bxh:BAXH7_00089	100.0	154	0	0	1	154	1	154	4.6e-77	293.5	ctsR; transcriptional regulator; K03708 ctsR; transcriptional regulator of stress and heat shock response	YES
KSG66_00565	bqy:MUS_0093	100.0	154	0	0	1	154	1	154	4.6e-77	293.5	ctsR; transcriptional regulator; K03708 ctsR; transcriptional regulator of stress and heat shock response	YES
KSG66_00565	bami:KSO_018985	100.0	154	0	0	1	154	1	154	4.6e-77	293.5	transcriptional repressor CtsR; K03708 ctsR; transcriptional regulator of stress and heat shock response	YES
KSG66_00565	bamf:U722_00550	100.0	154	0	0	1	154	1	154	4.6e-77	293.5	CtsR family transcriptional regulator; K03708 ctsR; transcriptional regulator of stress and heat shock response	YES
KSG66_00565	bvm:B9C48_00565	100.0	154	0	0	1	154	1	154	4.6e-77	293.5	CtsR family transcriptional regulator; K03708 ctsR; transcriptional regulator of stress and heat shock response	YES
KSG66_00570	bya:BANAU_0083	100.0	185	0	0	1	185	1	185	8.4e-102	375.9	mcsA; modulation of CtsR repression protein McsA; K19411 mcsA; protein arginine kinase activator	YES
KSG66_00570	bama:RBAU_0092	99.5	185	1	0	1	185	4	188	1.9e-101	374.8	mcsA; activator of protein kinase McsB; K19411 mcsA; protein arginine kinase activator	YES
KSG66_00570	bao:BAMF_0083	95.7	185	8	0	1	185	1	185	4.8e-97	360.1	mcsA; activator of protein kinase McsB; K19411 mcsA; protein arginine kinase activator	YES
KSG66_00570	baz:BAMTA208_00425	95.7	185	8	0	1	185	1	185	4.8e-97	360.1	mcsA; activator of protein kinase McsB; K19411 mcsA; protein arginine kinase activator	YES
KSG66_00570	bxh:BAXH7_00090	95.7	185	8	0	1	185	1	185	4.8e-97	360.1	mcsA; activator of protein kinase McsB; K19411 mcsA; protein arginine kinase activator	YES
KSG66_00570	bst:GYO_0110	86.5	185	25	0	1	185	1	185	2.2e-86	324.7	McsA; K19411 mcsA; protein arginine kinase activator	YES
KSG66_00570	bsr:I33_0114	85.9	185	26	0	1	185	1	185	1.1e-85	322.4	McsA; K19411 mcsA; protein arginine kinase activator	YES
KSG66_00575	bay:RBAM_001100	100.0	363	0	0	1	363	1	363	3.3e-203	713.8	protein arginine kinase; K19405 mcsB; protein arginine kinase [EC:2.7.14.1]	YES
KSG66_00575	baq:BACAU_0085	100.0	363	0	0	1	363	1	363	3.3e-203	713.8	mcsB; ATP:guanido phosphotransferase; K19405 mcsB; protein arginine kinase [EC:2.7.14.1]	YES
KSG66_00575	bamp:B938_00440	100.0	363	0	0	1	363	1	363	3.3e-203	713.8	ATP:guanido phosphotransferase; K19405 mcsB; protein arginine kinase [EC:2.7.14.1]	YES
KSG66_00575	bama:RBAU_0093	100.0	363	0	0	1	363	1	363	3.3e-203	713.8	mcsB; protein tyrosine kinase; K19405 mcsB; protein arginine kinase [EC:2.7.14.1]	YES
KSG66_00575	bamn:BASU_0091	100.0	363	0	0	1	363	1	363	3.3e-203	713.8	mcsB; protein tyrosine kinase; K19405 mcsB; protein arginine kinase [EC:2.7.14.1]	YES
KSG66_00575	bamb:BAPNAU_0084	100.0	363	0	0	1	363	1	363	3.3e-203	713.8	mcsB; ATP:guanido phosphotransferase; K19405 mcsB; protein arginine kinase [EC:2.7.14.1]	YES
KSG66_00575	bamt:AJ82_00535	100.0	363	0	0	1	363	1	363	3.3e-203	713.8	ATP:guanido phosphotransferase; K19405 mcsB; protein arginine kinase [EC:2.7.14.1]	YES
KSG66_00575	bamy:V529_00870	100.0	363	0	0	1	363	1	363	3.3e-203	713.8	mcsB; ATP:guanido phosphotransferase; K19405 mcsB; protein arginine kinase [EC:2.7.14.1]	YES
KSG66_00575	bami:KSO_018975	100.0	363	0	0	1	363	1	363	3.3e-203	713.8	ATP:guanido phosphotransferase; K19405 mcsB; protein arginine kinase [EC:2.7.14.1]	YES
KSG66_00575	bamc:U471_00920	100.0	363	0	0	1	363	1	363	3.3e-203	713.8	ATP:guanido phosphotransferase; K19405 mcsB; protein arginine kinase [EC:2.7.14.1]	YES
KSG66_00575	bamf:U722_00560	100.0	363	0	0	1	363	1	363	3.3e-203	713.8	ATP:guanido phosphotransferase; K19405 mcsB; protein arginine kinase [EC:2.7.14.1]	YES
KSG66_00575	bvm:B9C48_00575	100.0	363	0	0	1	363	1	363	3.3e-203	713.8	protein arginine kinase; K19405 mcsB; protein arginine kinase [EC:2.7.14.1]	YES
KSG66_00575	bqy:MUS_0095	99.7	363	1	0	1	363	1	363	9.7e-203	712.2	mcsB; ATP:guanido phosphotransferase; K19405 mcsB; protein arginine kinase [EC:2.7.14.1]	YES
KSG66_00575	bacb:OY17_03305	99.7	363	1	0	1	363	1	363	9.7e-203	712.2	ATP:guanido phosphotransferase; K19405 mcsB; protein arginine kinase [EC:2.7.14.1]	YES
KSG66_00575	bacp:SB24_09190	99.7	363	1	0	1	363	1	363	2.8e-202	710.7	ATP:guanido phosphotransferase; K19405 mcsB; protein arginine kinase [EC:2.7.14.1]	YES
KSG66_00575	bacs:AUL54_10190	99.7	363	1	0	1	363	1	363	2.8e-202	710.7	ATP--guanido phosphotransferase; K19405 mcsB; protein arginine kinase [EC:2.7.14.1]	YES
KSG66_00575	bao:BAMF_0084	99.2	363	3	0	1	363	1	363	8.2e-202	709.1	mcsB; protein arginine kinase, phosphorylates CtsR, modulator of CtsR-dependent repression; K19405 mcsB; protein arginine kinase [EC:2.7.14.1]	YES
KSG66_00580	bamp:B938_00445	100.0	810	0	0	1	810	1	810	0.0e+00	1539.2	Clp protease ATP-binding subunit; K03696 clpC; ATP-dependent Clp protease ATP-binding subunit ClpC	YES
KSG66_00580	bamt:AJ82_00540	100.0	810	0	0	1	810	1	810	0.0e+00	1539.2	Clp protease ClpX; K03696 clpC; ATP-dependent Clp protease ATP-binding subunit ClpC	YES
KSG66_00580	bamy:V529_00880	100.0	810	0	0	1	810	1	810	0.0e+00	1539.2	clpC; ClpC; K03696 clpC; ATP-dependent Clp protease ATP-binding subunit ClpC	YES
KSG66_00580	bvm:B9C48_00580	100.0	810	0	0	1	810	1	810	0.0e+00	1539.2	ATP-dependent Clp protease ATP-binding subunit ClpC; K03696 clpC; ATP-dependent Clp protease ATP-binding subunit ClpC	YES
KSG66_00580	bay:RBAM_001110	99.9	810	1	0	1	810	1	810	0.0e+00	1537.3	ATP-dependent Clp protease ATP-binding subunit; K03696 clpC; ATP-dependent Clp protease ATP-binding subunit ClpC	YES
KSG66_00580	baq:BACAU_0086	99.9	810	1	0	1	810	1	810	0.0e+00	1537.3	clpC; ATP-dependent Clp protease ATP-binding subunit clpC; K03696 clpC; ATP-dependent Clp protease ATP-binding subunit ClpC	YES
KSG66_00580	bya:BANAU_0085	99.9	810	1	0	1	810	1	810	0.0e+00	1537.3	clpC1; class III stress response-related ATPase ClpC; K03696 clpC; ATP-dependent Clp protease ATP-binding subunit ClpC	YES
KSG66_00580	baml:BAM5036_0090	99.9	810	1	0	1	810	1	810	0.0e+00	1537.3	clpC; class III stress response-related ATPase, AAA+ superfamily; K03696 clpC; ATP-dependent Clp protease ATP-binding subunit ClpC	YES
KSG66_00580	bama:RBAU_0094	99.9	810	1	0	1	810	1	810	0.0e+00	1537.3	clpC; class III stress response-related ATPase, AAA+ superfamily; K03696 clpC; ATP-dependent Clp protease ATP-binding subunit ClpC	YES
KSG66_00580	bamn:BASU_0092	99.9	810	1	0	1	810	1	810	0.0e+00	1537.3	clpC; class III stress response-related ATPase, AAA+ superfamily; K03696 clpC; ATP-dependent Clp protease ATP-binding subunit ClpC	YES
KSG66_00580	bamb:BAPNAU_0085	99.9	810	1	0	1	810	1	810	0.0e+00	1537.3	clpC; ATP-dependent Clp protease ATP-binding subunit clpC; K03696 clpC; ATP-dependent Clp protease ATP-binding subunit ClpC	YES
KSG66_00580	bmp:NG74_00109	99.9	810	1	0	1	810	1	810	0.0e+00	1537.3	clpC; Negative regulator of genetic competence ClpC/MecB; K03696 clpC; ATP-dependent Clp protease ATP-binding subunit ClpC	YES
KSG66_00580	bqy:MUS_0096	99.9	810	1	0	1	810	1	810	0.0e+00	1537.3	clpC; Clp protease ATP-binding subunit; K03696 clpC; ATP-dependent Clp protease ATP-binding subunit ClpC	YES
KSG66_00580	bami:KSO_018970	99.9	810	1	0	1	810	1	810	0.0e+00	1537.3	Clp protease ATP-binding subunit; K03696 clpC; ATP-dependent Clp protease ATP-binding subunit ClpC	YES
KSG66_00580	bamc:U471_00930	99.9	810	1	0	1	810	1	810	0.0e+00	1537.3	clpC; K03696 clpC; ATP-dependent Clp protease ATP-binding subunit ClpC	YES
KSG66_00580	bamf:U722_00565	99.9	810	1	0	1	810	1	810	0.0e+00	1537.3	ATP-dependent Clp protease ATP-binding protein; K03696 clpC; ATP-dependent Clp protease ATP-binding subunit ClpC	YES
KSG66_00580	bacb:OY17_03310	99.9	810	1	0	1	810	1	810	0.0e+00	1537.3	Clp protease ClpX; K03696 clpC; ATP-dependent Clp protease ATP-binding subunit ClpC	YES
KSG66_00580	bacp:SB24_09185	99.8	810	2	0	1	810	1	810	0.0e+00	1534.6	Clp protease ClpX; K03696 clpC; ATP-dependent Clp protease ATP-binding subunit ClpC	YES
KSG66_00580	bae:BATR1942_19040	98.5	810	12	0	1	810	1	810	0.0e+00	1526.1	ClpC; K03696 clpC; ATP-dependent Clp protease ATP-binding subunit ClpC	YES
KSG66_00580	bss:BSUW23_00440	98.8	810	10	0	1	810	1	810	0.0e+00	1525.4	clpC; class III stress response-related ATPase, AAA+ superfamily protein; K03696 clpC; ATP-dependent Clp protease ATP-binding subunit ClpC	YES
KSG66_00585	baq:BACAU_0087	100.0	459	0	0	1	459	1	459	2.8e-255	887.1	radA; radA-like DNA repair protein; K04485 radA; DNA repair protein RadA/Sms	YES
KSG66_00585	bama:RBAU_0095	100.0	459	0	0	1	459	1	459	2.8e-255	887.1	radA; DNA repair protein; 6-O-methylguanine-DNA methyltransferase; K04485 radA; DNA repair protein RadA/Sms	YES
KSG66_00585	bamn:BASU_0093	100.0	459	0	0	1	459	1	459	2.8e-255	887.1	radA; DNA repair protein; 6-O-methylguanine-DNA methyltransferase; K04485 radA; DNA repair protein RadA/Sms	YES
KSG66_00585	bamf:U722_00570	100.0	459	0	0	1	459	1	459	2.8e-255	887.1	DNA repair protein RadA; K04485 radA; DNA repair protein RadA/Sms	YES
KSG66_00585	bvm:B9C48_00585	100.0	459	0	0	1	459	1	459	2.8e-255	887.1	DNA repair protein RadA; K04485 radA; DNA repair protein RadA/Sms	YES
KSG66_00585	bacp:SB24_09180	100.0	459	0	0	1	459	1	459	2.8e-255	887.1	DNA repair protein RadA; K04485 radA; DNA repair protein RadA/Sms	YES
KSG66_00585	bamp:B938_00450	99.8	459	1	0	1	459	1	459	8.1e-255	885.6	DNA repair protein RadA; K04485 radA; DNA repair protein RadA/Sms	YES
KSG66_00585	bamt:AJ82_00545	99.8	459	1	0	1	459	1	459	8.1e-255	885.6	DNA repair protein RadA; K04485 radA; DNA repair protein RadA/Sms	YES
KSG66_00585	bya:BANAU_0086	99.8	459	1	0	1	459	1	459	1.1e-254	885.2	radA; radA-like DNA repair protein; K04485 radA; DNA repair protein RadA/Sms	YES
KSG66_00585	bamb:BAPNAU_0086	99.8	459	1	0	1	459	1	459	1.1e-254	885.2	radA; radA-like DNA repair protein; K04485 radA; DNA repair protein RadA/Sms	YES
KSG66_00585	bamy:V529_00890	99.8	459	1	0	1	459	1	459	1.1e-254	885.2	radA; DNA repair protein RadA; K04485 radA; DNA repair protein RadA/Sms	YES
KSG66_00585	bmp:NG74_00110	99.8	459	1	0	1	459	1	459	1.1e-254	885.2	radA; DNA repair protein RadA; K04485 radA; DNA repair protein RadA/Sms	YES
KSG66_00585	bqy:MUS_0097	99.8	459	1	0	1	459	1	459	1.1e-254	885.2	radA; DNA repair protein; K04485 radA; DNA repair protein RadA/Sms	YES
KSG66_00585	bacb:OY17_03315	99.8	459	1	0	1	459	1	459	1.1e-254	885.2	DNA repair protein RadA; K04485 radA; DNA repair protein RadA/Sms	YES
KSG66_00585	bay:RBAM_001120	99.6	459	2	0	1	459	1	459	1.4e-254	884.8	radA; DNA repair protein RadA; K04485 radA; DNA repair protein RadA/Sms	YES
KSG66_00585	bamc:U471_00940	99.6	459	2	0	1	459	1	459	1.4e-254	884.8	DNA repair protein RadA; K04485 radA; DNA repair protein RadA/Sms	YES
KSG66_00585	bao:BAMF_0086	99.3	459	3	0	1	459	1	459	1.8e-254	884.4	radA; DNA repair protein; 6-O-methylguanine-DNA methyltransferase; K04485 radA; DNA repair protein RadA/Sms	YES
KSG66_00585	baz:BAMTA208_00440	99.3	459	3	0	1	459	1	459	1.8e-254	884.4	radA; DNA repair protein RadA; K04485 radA; DNA repair protein RadA/Sms	YES
KSG66_00585	bql:LL3_00089	99.3	459	3	0	1	459	1	459	1.8e-254	884.4	radA; DNA repair protein; 6-O-methylguanine-DNA methyltransferase; K04485 radA; DNA repair protein RadA/Sms	YES
KSG66_00585	bxh:BAXH7_00093	99.3	459	3	0	1	459	1	459	1.8e-254	884.4	radA; DNA repair protein RadA; K04485 radA; DNA repair protein RadA/Sms	YES
KSG66_00590	bay:RBAM_001130	100.0	360	0	0	1	360	1	360	3.9e-196	690.3	disA; DNA integrity scanning protein DisA; K07067 disA; diadenylate cyclase [EC:2.7.7.85]	YES
KSG66_00590	bamt:AJ82_00550	100.0	360	0	0	1	360	1	360	3.9e-196	690.3	DNA integrity scanning protein DisA; K07067 disA; diadenylate cyclase [EC:2.7.7.85]	YES
KSG66_00590	bamy:V529_00900	100.0	360	0	0	1	360	1	360	3.9e-196	690.3	yacK; DNA integrity scanning protein DisA; K07067 disA; diadenylate cyclase [EC:2.7.7.85]	YES
KSG66_00590	bamc:U471_00950	100.0	360	0	0	1	360	1	360	3.9e-196	690.3	DNA integrity scanning protein DisA; K07067 disA; diadenylate cyclase [EC:2.7.7.85]	YES
KSG66_00590	bvm:B9C48_00590	100.0	360	0	0	1	360	1	360	3.9e-196	690.3	DNA integrity scanning protein DisA; K07067 disA; diadenylate cyclase [EC:2.7.7.85]	YES
KSG66_00590	bamp:B938_00455	99.7	360	1	0	1	360	1	360	6.7e-196	689.5	DNA integrity scanning protein DisA; K07067 disA; diadenylate cyclase [EC:2.7.7.85]	YES
KSG66_00590	bama:RBAU_0096	99.7	360	1	0	1	360	1	360	6.7e-196	689.5	disA; diadenylate cyclase; DNA integrity scanning protein; cell cycle checkpoint DNA scanning protein; K07067 disA; diadenylate cyclase [EC:2.7.7.85]	YES
KSG66_00590	bamn:BASU_0094	99.7	360	1	0	1	360	1	360	6.7e-196	689.5	disA; diadenylate cyclase; DNA integrity scanning protein; cell cycle checkpoint DNA scanning protein; K07067 disA; diadenylate cyclase [EC:2.7.7.85]	YES
KSG66_00590	bacp:SB24_09175	99.7	360	1	0	1	360	1	360	6.7e-196	689.5	DNA integrity scanning protein DisA; K07067 disA; diadenylate cyclase [EC:2.7.7.85]	YES
KSG66_00590	baq:BACAU_0088	99.4	360	2	0	1	360	1	360	1.9e-195	688.0	disA; DNA integrity scanning protein disA; K07067 disA; diadenylate cyclase [EC:2.7.7.85]	YES
KSG66_00590	bya:BANAU_0087	99.4	360	2	0	1	360	1	360	1.9e-195	688.0	yacK; DNA integrity scanning protein DisA; K07067 disA; diadenylate cyclase [EC:2.7.7.85]	YES
KSG66_00590	baml:BAM5036_0092	99.4	360	2	0	1	360	1	360	1.9e-195	688.0	disA; DNA integrity scanning protein; cell cycle checkpoint DNA scanning protein; K07067 disA; diadenylate cyclase [EC:2.7.7.85]	YES
KSG66_00590	bamb:BAPNAU_0087	99.4	360	2	0	1	360	1	360	1.9e-195	688.0	disA; DNA integrity scanning protein DisA; K07067 disA; diadenylate cyclase [EC:2.7.7.85]	YES
KSG66_00590	bmp:NG74_00111	99.4	360	2	0	1	360	1	360	1.9e-195	688.0	disA_1; DNA integrity scanning protein DisA; K07067 disA; diadenylate cyclase [EC:2.7.7.85]	YES
KSG66_00590	bqy:MUS_0098	99.4	360	2	0	1	360	1	360	1.9e-195	688.0	disA; DNA integrity scanning protein; K07067 disA; diadenylate cyclase [EC:2.7.7.85]	YES
KSG66_00590	bami:KSO_018960	99.4	360	2	0	1	360	1	360	1.9e-195	688.0	DNA integrity scanning protein DisA; K07067 disA; diadenylate cyclase [EC:2.7.7.85]	YES
KSG66_00590	bamf:U722_00575	99.4	360	2	0	1	360	1	360	1.9e-195	688.0	DNA integrity scanning protein DisA; K07067 disA; diadenylate cyclase [EC:2.7.7.85]	YES
KSG66_00590	bacb:OY17_03320	99.4	360	2	0	1	360	1	360	1.9e-195	688.0	DNA integrity scanning protein DisA; K07067 disA; diadenylate cyclase [EC:2.7.7.85]	YES
KSG66_00590	bacs:AUL54_10175	99.4	360	2	0	1	360	1	360	1.9e-195	688.0	DNA integrity scanning protein DisA; K07067 disA; diadenylate cyclase [EC:2.7.7.85]	YES
KSG66_00590	baz:BAMTA208_00445	99.2	360	3	0	1	360	1	360	5.7e-195	686.4	disA; DNA integrity scanning protein DisA; K07067 disA; diadenylate cyclase [EC:2.7.7.85]	YES
KSG66_00595	bay:RBAM_001140	100.0	366	0	0	1	366	1	366	1.3e-194	685.3	---	YES
KSG66_00595	baq:BACAU_0089	100.0	366	0	0	1	366	27	392	1.3e-194	685.3	---	YES
KSG66_00595	bya:BANAU_0088	100.0	366	0	0	1	366	27	392	1.3e-194	685.3	---	YES
KSG66_00595	bamp:B938_00460	100.0	366	0	0	1	366	1	366	1.3e-194	685.3	---	YES
KSG66_00595	baml:BAM5036_0093	100.0	366	0	0	1	366	1	366	1.3e-194	685.3	---	YES
KSG66_00595	bama:RBAU_0097	100.0	366	0	0	1	366	1	366	1.3e-194	685.3	---	YES
KSG66_00595	bamn:BASU_0095	100.0	366	0	0	1	366	1	366	1.3e-194	685.3	---	YES
KSG66_00595	bamb:BAPNAU_0088	100.0	366	0	0	1	366	27	392	1.3e-194	685.3	---	YES
KSG66_00595	bamt:AJ82_00555	100.0	366	0	0	1	366	1	366	1.3e-194	685.3	---	YES
KSG66_00595	bamy:V529_00910	100.0	366	0	0	1	366	1	366	1.3e-194	685.3	---	YES
KSG66_00595	bmp:NG74_00112	100.0	366	0	0	1	366	1	366	1.3e-194	685.3	---	YES
KSG66_00595	bqy:MUS_0099	100.0	366	0	0	1	366	27	392	1.3e-194	685.3	---	YES
KSG66_00595	bami:KSO_018955	100.0	366	0	0	1	366	1	366	1.3e-194	685.3	---	YES
KSG66_00595	bamc:U471_00960	100.0	366	0	0	1	366	1	366	1.3e-194	685.3	---	YES
KSG66_00595	bamf:U722_00580	100.0	366	0	0	1	366	1	366	1.3e-194	685.3	---	YES
KSG66_00595	bvm:B9C48_00595	100.0	366	0	0	1	366	1	366	1.3e-194	685.3	---	YES
KSG66_00595	bacb:OY17_03325	100.0	366	0	0	1	366	1	366	1.3e-194	685.3	---	YES
KSG66_00595	bacp:SB24_09170	99.7	366	1	0	1	366	1	366	1.1e-193	682.2	---	YES
KSG66_00595	bsu:BSU00890	97.0	366	11	0	1	366	1	366	1.1e-190	672.2	---	YES
KSG66_00595	bsr:I33_0119	97.0	366	11	0	1	366	1	366	1.1e-190	672.2	---	YES
KSG66_00600	bvm:B9C48_00600	100.0	232	0	0	1	232	1	232	1.2e-124	452.2	2-C-methyl-D-erythritol 4-phosphate cytidylyltransferase; K00991 ispD; 2-C-methyl-D-erythritol 4-phosphate cytidylyltransferase [EC:2.7.7.60]	YES
KSG66_00600	bamb:BAPNAU_0089	99.6	232	1	0	1	232	1	232	4.4e-124	450.3	ispD; 2-C-methyl-D-erythritol 4-phosphate cytidylyltransferase; K00991 ispD; 2-C-methyl-D-erythritol 4-phosphate cytidylyltransferase [EC:2.7.7.60]	YES
KSG66_00600	bmp:NG74_00113	99.6	232	1	0	1	232	1	232	4.4e-124	450.3	ispD; 2-C-methyl-D-erythritol 4-phosphate cytidylyltransferase; K00991 ispD; 2-C-methyl-D-erythritol 4-phosphate cytidylyltransferase [EC:2.7.7.60]	YES
KSG66_00600	bamp:B938_00465	99.1	232	2	0	1	232	1	232	2.2e-123	448.0	ispD; 2-C-methyl-D-erythritol 4-phosphate cytidylyltransferase; K00991 ispD; 2-C-methyl-D-erythritol 4-phosphate cytidylyltransferase [EC:2.7.7.60]	YES
KSG66_00600	bamt:AJ82_00560	99.1	232	2	0	1	232	1	232	2.2e-123	448.0	2-C-methyl-D-erythritol 4-phosphate cytidylyltransferase; K00991 ispD; 2-C-methyl-D-erythritol 4-phosphate cytidylyltransferase [EC:2.7.7.60]	YES
KSG66_00600	bay:RBAM_001150	98.7	232	3	0	1	232	1	232	4.9e-123	446.8	2-C-methyl-D-erythritol 4-phosphate cytidylyltransferase; K00991 ispD; 2-C-methyl-D-erythritol 4-phosphate cytidylyltransferase [EC:2.7.7.60]	YES
KSG66_00600	bya:BANAU_0089	98.7	232	3	0	1	232	1	232	4.9e-123	446.8	ispD; 2-C-methyl-D-erythritol 4-phosphate cytidylyltransferase; K00991 ispD; 2-C-methyl-D-erythritol 4-phosphate cytidylyltransferase [EC:2.7.7.60]	YES
KSG66_00600	baml:BAM5036_0094	98.7	232	3	0	1	232	1	232	4.9e-123	446.8	ispD; 2-C-methyl-D-erythritol 4-phosphate cytidylyltransferase / 4-diphosphocytidyl-2-methyl-D-erithritol synthase; K00991 ispD; 2-C-methyl-D-erythritol 4-phosphate cytidylyltransferase [EC:2.7.7.60]	YES
KSG66_00600	bamy:V529_00920	98.7	232	3	0	1	232	1	232	4.9e-123	446.8	ispD; 2-C-methyl-D-erythritol 4-phosphate cytidylyltransferase; K00991 ispD; 2-C-methyl-D-erythritol 4-phosphate cytidylyltransferase [EC:2.7.7.60]	YES
KSG66_00600	bqy:MUS_0100	98.7	232	3	0	1	232	1	232	4.9e-123	446.8	yacM; 2-C-methyl-D-erythritol 4-phosphate cytidylyltransferase; K00991 ispD; 2-C-methyl-D-erythritol 4-phosphate cytidylyltransferase [EC:2.7.7.60]	YES
KSG66_00600	bamc:U471_00970	98.7	232	3	0	1	232	1	232	4.9e-123	446.8	2-C-methyl-D-erythritol 4-phosphate cytidylyltransferase; K00991 ispD; 2-C-methyl-D-erythritol 4-phosphate cytidylyltransferase [EC:2.7.7.60]	YES
KSG66_00600	bacp:SB24_09165	98.7	232	3	0	1	232	1	232	4.9e-123	446.8	2-C-methyl-D-erythritol 4-phosphate cytidylyltransferase; K00991 ispD; 2-C-methyl-D-erythritol 4-phosphate cytidylyltransferase [EC:2.7.7.60]	YES
KSG66_00600	bacb:OY17_03330	98.7	232	3	0	1	232	1	232	4.9e-123	446.8	2-C-methyl-D-erythritol 4-phosphate cytidylyltransferase; K00991 ispD; 2-C-methyl-D-erythritol 4-phosphate cytidylyltransferase [EC:2.7.7.60]	YES
KSG66_00600	baq:BACAU_0090	98.7	232	3	0	1	232	1	232	6.3e-123	446.4	ispD; 2-C-methyl-D-erythritol 4-phosphate cytidylyltransferase; K00991 ispD; 2-C-methyl-D-erythritol 4-phosphate cytidylyltransferase [EC:2.7.7.60]	YES
KSG66_00600	bami:KSO_018950	98.7	232	3	0	1	232	1	232	6.3e-123	446.4	ispD; 2-C-methyl-D-erythritol 4-phosphate cytidylyltransferase; K00991 ispD; 2-C-methyl-D-erythritol 4-phosphate cytidylyltransferase [EC:2.7.7.60]	YES
KSG66_00600	bamf:U722_00585	98.7	232	3	0	1	232	1	232	6.3e-123	446.4	2-C-methyl-D-erythritol 4-phosphate cytidylyltransferase; K00991 ispD; 2-C-methyl-D-erythritol 4-phosphate cytidylyltransferase [EC:2.7.7.60]	YES
KSG66_00600	bama:RBAU_0098	98.3	232	4	0	1	232	1	232	3.1e-122	444.1	ispD; 2-C-methyl-D-erythritol 4-phosphate cytidylyltransferase, nonmevalonate isoprenoid pathway; K00991 ispD; 2-C-methyl-D-erythritol 4-phosphate cytidylyltransferase [EC:2.7.7.60]	YES
KSG66_00600	bql:LL3_00092	97.4	232	6	0	1	232	2	233	5.4e-122	443.4	ispD; 2-C-methyl-D-erythritol 4-phosphate cytidyltransferase IspD (YacM); K00991 ispD; 2-C-methyl-D-erythritol 4-phosphate cytidylyltransferase [EC:2.7.7.60]	YES
KSG66_00600	bamn:BASU_0096	97.8	232	5	0	1	232	1	232	7.0e-122	443.0	ispD; 2-C-methyl-D-erythritol 4-phosphate cytidylyltransferase, nonmevalonate isoprenoid pathway; K00991 ispD; 2-C-methyl-D-erythritol 4-phosphate cytidylyltransferase [EC:2.7.7.60]	YES
KSG66_00600	baz:BAMTA208_00455	97.0	232	7	0	1	232	1	232	2.0e-121	441.4	ispD; 2-C-methyl-D-erythritol 4-phosphate cytidylyltransferase; K00991 ispD; 2-C-methyl-D-erythritol 4-phosphate cytidylyltransferase [EC:2.7.7.60]	YES
KSG66_00605	bay:RBAM_001160	100.0	158	0	0	1	158	1	158	1.2e-85	322.0	2-C-methyl-D-erythritol 2; K01770 ispF; 2-C-methyl-D-erythritol 2,4-cyclodiphosphate synthase [EC:4.6.1.12]	YES
KSG66_00605	baq:BACAU_0091	100.0	158	0	0	1	158	1	158	1.2e-85	322.0	ispF; 2-C-methyl-D-erythritol 2,4-cyclodiphosphate synthase; K01770 ispF; 2-C-methyl-D-erythritol 2,4-cyclodiphosphate synthase [EC:4.6.1.12]	YES
KSG66_00605	bya:BANAU_0090	100.0	158	0	0	1	158	1	158	1.2e-85	322.0	ispF; 2-C-methyl-D-erythritol 2,4-cyclodiphosphate synthase; K01770 ispF; 2-C-methyl-D-erythritol 2,4-cyclodiphosphate synthase [EC:4.6.1.12]	YES
KSG66_00605	bamp:B938_00470	100.0	158	0	0	1	158	1	158	1.2e-85	322.0	ispF; 2-C-methyl-D-erythritol 2,4-cyclodiphosphate synthase; K01770 ispF; 2-C-methyl-D-erythritol 2,4-cyclodiphosphate synthase [EC:4.6.1.12]	YES
KSG66_00605	baml:BAM5036_0095	100.0	158	0	0	1	158	5	162	1.2e-85	322.0	ispF; 2-C-methyl-D-erythritol 2,4-cyclodiphosphate synthase; K01770 ispF; 2-C-methyl-D-erythritol 2,4-cyclodiphosphate synthase [EC:4.6.1.12]	YES
KSG66_00605	bama:RBAU_0099	100.0	158	0	0	1	158	1	158	1.2e-85	322.0	ispF; 2-C-methyl-D-erythritol-2,4-cyclodiphosphate synthase; K01770 ispF; 2-C-methyl-D-erythritol 2,4-cyclodiphosphate synthase [EC:4.6.1.12]	YES
KSG66_00605	bamn:BASU_0097	100.0	158	0	0	1	158	5	162	1.2e-85	322.0	ispF; 2-C-methyl-D-erythritol-2,4-cyclodiphosphate synthase; K01770 ispF; 2-C-methyl-D-erythritol 2,4-cyclodiphosphate synthase [EC:4.6.1.12]	YES
KSG66_00605	bamt:AJ82_00565	100.0	158	0	0	1	158	1	158	1.2e-85	322.0	2-C-methyl-D-erythritol 2; K01770 ispF; 2-C-methyl-D-erythritol 2,4-cyclodiphosphate synthase [EC:4.6.1.12]	YES
KSG66_00605	bqy:MUS_0101	100.0	158	0	0	1	158	5	162	1.2e-85	322.0	ispF; 2-C-methyl-D-erythritol 2,4-cyclodiphosphate synthase; K01770 ispF; 2-C-methyl-D-erythritol 2,4-cyclodiphosphate synthase [EC:4.6.1.12]	YES
KSG66_00605	bami:KSO_018945	100.0	158	0	0	1	158	1	158	1.2e-85	322.0	ispF; 2-C-methyl-D-erythritol 2,4-cyclodiphosphate synthase; K01770 ispF; 2-C-methyl-D-erythritol 2,4-cyclodiphosphate synthase [EC:4.6.1.12]	YES
KSG66_00605	bamc:U471_00980	100.0	158	0	0	1	158	1	158	1.2e-85	322.0	2-C-methyl-D-erythritol 2; K01770 ispF; 2-C-methyl-D-erythritol 2,4-cyclodiphosphate synthase [EC:4.6.1.12]	YES
KSG66_00605	bamf:U722_00590	100.0	158	0	0	1	158	1	158	1.2e-85	322.0	ispF; 2-C-methyl-D-erythritol 2,4-cyclodiphosphate synthase; K01770 ispF; 2-C-methyl-D-erythritol 2,4-cyclodiphosphate synthase [EC:4.6.1.12]	YES
KSG66_00605	bvm:B9C48_00605	100.0	158	0	0	1	158	1	158	1.2e-85	322.0	2-C-methyl-D-erythritol 2; K01770 ispF; 2-C-methyl-D-erythritol 2,4-cyclodiphosphate synthase [EC:4.6.1.12]	YES
KSG66_00605	bacp:SB24_09160	100.0	158	0	0	1	158	1	158	1.2e-85	322.0	2-C-methyl-D-erythritol 2; K01770 ispF; 2-C-methyl-D-erythritol 2,4-cyclodiphosphate synthase [EC:4.6.1.12]	YES
KSG66_00605	bacb:OY17_03335	100.0	158	0	0	1	158	1	158	1.2e-85	322.0	2-C-methyl-D-erythritol 2; K01770 ispF; 2-C-methyl-D-erythritol 2,4-cyclodiphosphate synthase [EC:4.6.1.12]	YES
KSG66_00605	bamy:V529_00930	99.4	158	1	0	1	158	1	158	3.6e-85	320.5	ispF; 2-C-methyl-D-erythritol 2,4-cyclodiphosphate synthase; K01770 ispF; 2-C-methyl-D-erythritol 2,4-cyclodiphosphate synthase [EC:4.6.1.12]	YES
KSG66_00605	bacs:AUL54_10160	99.4	158	1	0	1	158	1	158	3.6e-85	320.5	2-C-methyl-D-erythritol 2; K01770 ispF; 2-C-methyl-D-erythritol 2,4-cyclodiphosphate synthase [EC:4.6.1.12]	YES
KSG66_00605	bamb:BAPNAU_0090	99.4	158	1	0	1	158	1	158	4.7e-85	320.1	ispF; 2-C-methyl-D-erythritol 2,4-cyclodiphosphate synthase; K01770 ispF; 2-C-methyl-D-erythritol 2,4-cyclodiphosphate synthase [EC:4.6.1.12]	YES
KSG66_00605	bmp:NG74_00114	99.4	158	1	0	1	158	1	158	4.7e-85	320.1	ispF; 2-C-methyl-D-erythritol 2,4-cyclodiphosphate synthase; K01770 ispF; 2-C-methyl-D-erythritol 2,4-cyclodiphosphate synthase [EC:4.6.1.12]	YES
KSG66_00605	bao:BAMF_0090	98.7	158	2	0	1	158	1	158	8.0e-85	319.3	ispF; 2C-methyl-D-erythritol 2,4-cyclodiphosphate synthase IspF; K01770 ispF; 2-C-methyl-D-erythritol 2,4-cyclodiphosphate synthase [EC:4.6.1.12]	YES
KSG66_00610	bamp:B938_00475	100.0	483	0	0	1	483	1	483	3.8e-279	966.5	gltX; glutamyl-tRNA ligase; K09698 gltX; nondiscriminating glutamyl-tRNA synthetase [EC:6.1.1.24]	YES
KSG66_00610	baml:BAM5036_0096	100.0	483	0	0	1	483	1	483	3.8e-279	966.5	gltX; glutamyl-tRNA synthetase; K09698 gltX; nondiscriminating glutamyl-tRNA synthetase [EC:6.1.1.24]	YES
KSG66_00610	bamn:BASU_0098	100.0	483	0	0	1	483	1	483	3.8e-279	966.5	gltX; glutamyl-tRNA synthetase; K09698 gltX; nondiscriminating glutamyl-tRNA synthetase [EC:6.1.1.24]	YES
KSG66_00610	bamt:AJ82_00570	100.0	483	0	0	1	483	1	483	3.8e-279	966.5	glutamyl-tRNA synthetase; K09698 gltX; nondiscriminating glutamyl-tRNA synthetase [EC:6.1.1.24]	YES
KSG66_00610	bvm:B9C48_00610	100.0	483	0	0	1	483	1	483	3.8e-279	966.5	glutamate--tRNA ligase; K09698 gltX; nondiscriminating glutamyl-tRNA synthetase [EC:6.1.1.24]	YES
KSG66_00610	bacp:SB24_09155	100.0	483	0	0	1	483	1	483	3.8e-279	966.5	glutamyl-tRNA synthetase; K09698 gltX; nondiscriminating glutamyl-tRNA synthetase [EC:6.1.1.24]	YES
KSG66_00610	bay:RBAM_001170	99.8	483	1	0	1	483	1	483	1.1e-278	964.9	glutamate--tRNA ligase; K09698 gltX; nondiscriminating glutamyl-tRNA synthetase [EC:6.1.1.24]	YES
KSG66_00610	bamc:U471_00990	99.8	483	1	0	1	483	1	483	1.1e-278	964.9	glutamyl-tRNA synthetase; K09698 gltX; nondiscriminating glutamyl-tRNA synthetase [EC:6.1.1.24]	YES
KSG66_00610	bami:KSO_018940	99.4	483	3	0	1	483	1	483	1.9e-278	964.1	gltX; glutamyl-tRNA ligase; K09698 gltX; nondiscriminating glutamyl-tRNA synthetase [EC:6.1.1.24]	YES
KSG66_00610	bamf:U722_00595	99.4	483	3	0	1	483	1	483	1.9e-278	964.1	glutamyl-tRNA synthase; K09698 gltX; nondiscriminating glutamyl-tRNA synthetase [EC:6.1.1.24]	YES
KSG66_00610	bamy:V529_00940	99.4	483	3	0	1	483	1	483	3.2e-278	963.4	gltX; glutamyl-tRNA synthetase; K09698 gltX; nondiscriminating glutamyl-tRNA synthetase [EC:6.1.1.24]	YES
KSG66_00610	baq:BACAU_0092	99.2	483	4	0	1	483	1	483	4.2e-278	963.0	gltX; glutamyl-tRNA synthetase; K09698 gltX; nondiscriminating glutamyl-tRNA synthetase [EC:6.1.1.24]	YES
KSG66_00610	bya:BANAU_0091	99.2	483	4	0	1	483	1	483	9.4e-278	961.8	gltX; glutamyl-tRNA synthetase; K09698 gltX; nondiscriminating glutamyl-tRNA synthetase [EC:6.1.1.24]	YES
KSG66_00610	bqy:MUS_0102	99.2	483	4	0	1	483	1	483	9.4e-278	961.8	gltX; glutamyl-tRNA synthetase; K09698 gltX; nondiscriminating glutamyl-tRNA synthetase [EC:6.1.1.24]	YES
KSG66_00610	bacb:OY17_03340	99.2	483	4	0	1	483	1	483	9.4e-278	961.8	glutamyl-tRNA synthetase; K09698 gltX; nondiscriminating glutamyl-tRNA synthetase [EC:6.1.1.24]	YES
KSG66_00610	bama:RBAU_0100	99.8	483	1	0	1	483	1	483	1.6e-277	961.1	gltX; glutamyl-tRNA synthetase; K09698 gltX; nondiscriminating glutamyl-tRNA synthetase [EC:6.1.1.24]	YES
KSG66_00610	bamb:BAPNAU_0091	99.0	483	5	0	1	483	1	483	2.1e-277	960.7	gltX; glutamyl-tRNA synthetase; K09698 gltX; nondiscriminating glutamyl-tRNA synthetase [EC:6.1.1.24]	YES
KSG66_00610	bmp:NG74_00115	99.0	483	5	0	1	483	1	483	2.1e-277	960.7	gltX; Glutamate--tRNA ligase; K09698 gltX; nondiscriminating glutamyl-tRNA synthetase [EC:6.1.1.24]	YES
KSG66_00610	baz:BAMTA208_00465	98.3	483	8	0	1	483	1	483	1.5e-275	954.5	gltX; glutamyl-tRNA synthetase; K09698 gltX; nondiscriminating glutamyl-tRNA synthetase [EC:6.1.1.24]	YES
KSG66_00610	bql:LL3_00094	98.3	483	8	0	1	483	1	483	1.5e-275	954.5	gltX; glutamyl-tRNA synthetase; K09698 gltX; nondiscriminating glutamyl-tRNA synthetase [EC:6.1.1.24]	YES
KSG66_00615	bay:RBAM_001180	100.0	217	0	0	1	217	1	217	9.8e-118	429.1	cysE; serine O-acetyltransferase; K00640 cysE; serine O-acetyltransferase [EC:2.3.1.30]	YES
KSG66_00615	baq:BACAU_0093	100.0	217	0	0	1	217	1	217	9.8e-118	429.1	cysE; serine O-acetyltransferase; K00640 cysE; serine O-acetyltransferase [EC:2.3.1.30]	YES
KSG66_00615	bamp:B938_00480	100.0	217	0	0	1	217	1	217	9.8e-118	429.1	serine O-acetyltransferase; K00640 cysE; serine O-acetyltransferase [EC:2.3.1.30]	YES
KSG66_00615	bamt:AJ82_00580	100.0	217	0	0	1	217	1	217	9.8e-118	429.1	serine acetyltransferase; K00640 cysE; serine O-acetyltransferase [EC:2.3.1.30]	YES
KSG66_00615	bamy:V529_00960	100.0	217	0	0	1	217	1	217	9.8e-118	429.1	cysE; serine acetyltransferase CysE; K00640 cysE; serine O-acetyltransferase [EC:2.3.1.30]	YES
KSG66_00615	bao:BAMF_0093	100.0	217	0	0	1	217	1	217	9.8e-118	429.1	cysE; serine acetyltransferase; K00640 cysE; serine O-acetyltransferase [EC:2.3.1.30]	YES
KSG66_00615	baz:BAMTA208_00470	100.0	217	0	0	1	217	1	217	9.8e-118	429.1	cysE; serine O-acetyltransferase; K00640 cysE; serine O-acetyltransferase [EC:2.3.1.30]	YES
KSG66_00615	bql:LL3_00096	100.0	217	0	0	1	217	1	217	9.8e-118	429.1	cysE; serine acetyltransferase; K00640 cysE; serine O-acetyltransferase [EC:2.3.1.30]	YES
KSG66_00615	bami:KSO_018935	100.0	217	0	0	1	217	1	217	9.8e-118	429.1	serine O-acetyltransferase; K00640 cysE; serine O-acetyltransferase [EC:2.3.1.30]	YES
KSG66_00615	bamf:U722_00600	100.0	217	0	0	1	217	1	217	9.8e-118	429.1	serine acetyltransferase; K00640 cysE; serine O-acetyltransferase [EC:2.3.1.30]	YES
KSG66_00615	bvm:B9C48_00615	100.0	217	0	0	1	217	1	217	9.8e-118	429.1	serine O-acetyltransferase; K00640 cysE; serine O-acetyltransferase [EC:2.3.1.30]	YES
KSG66_00615	bya:BANAU_0092	99.5	217	1	0	1	217	1	217	2.9e-117	427.6	cysE; serine acetyltransferase CysE; K00640 cysE; serine O-acetyltransferase [EC:2.3.1.30]	YES
KSG66_00615	bamb:BAPNAU_0092	99.5	217	1	0	1	217	1	217	2.9e-117	427.6	cysE; serine O-acetyltransferase; K00640 cysE; serine O-acetyltransferase [EC:2.3.1.30]	YES
KSG66_00615	bmp:NG74_00117	99.5	217	1	0	1	217	1	217	2.9e-117	427.6	cysE; Serine acetyltransferase; K00640 cysE; serine O-acetyltransferase [EC:2.3.1.30]	YES
KSG66_00615	bacb:OY17_03345	99.5	217	1	0	1	217	1	217	2.9e-117	427.6	serine acetyltransferase; K00640 cysE; serine O-acetyltransferase [EC:2.3.1.30]	YES
KSG66_00615	baml:BAM5036_0097	99.5	217	1	0	1	217	1	217	4.9e-117	426.8	cysE; serine acetyltransferase; K00640 cysE; serine O-acetyltransferase [EC:2.3.1.30]	YES
KSG66_00615	bama:RBAU_0101	99.5	217	1	0	1	217	1	217	4.9e-117	426.8	cysE; serine acetyltransferase; K00640 cysE; serine O-acetyltransferase [EC:2.3.1.30]	YES
KSG66_00615	bamn:BASU_0099	99.5	217	1	0	1	217	1	217	4.9e-117	426.8	cysE; serine acetyltransferase; K00640 cysE; serine O-acetyltransferase [EC:2.3.1.30]	YES
KSG66_00615	bacp:SB24_09150	99.5	217	1	0	1	217	1	217	4.9e-117	426.8	serine acetyltransferase; K00640 cysE; serine O-acetyltransferase [EC:2.3.1.30]	YES
KSG66_00615	bacs:AUL54_10150	99.5	217	1	0	1	217	1	217	4.9e-117	426.8	serine acetyltransferase; K00640 cysE; serine O-acetyltransferase [EC:2.3.1.30]	YES
KSG66_00620	bvm:B9C48_00620	100.0	466	0	0	1	466	1	466	2.3e-273	947.2	cysteine--tRNA ligase; K01883 CARS; cysteinyl-tRNA synthetase [EC:6.1.1.16]	YES
KSG66_00620	bami:KSO_018930	99.4	466	3	0	1	466	1	466	7.4e-272	942.2	cysS; cysteinyl-tRNA ligase; K01883 CARS; cysteinyl-tRNA synthetase [EC:6.1.1.16]	YES
KSG66_00620	bamy:V529_00970	97.9	466	10	0	1	466	1	466	9.4e-267	925.2	cysS; cysteinyl-tRNA synthetase; K01883 CARS; cysteinyl-tRNA synthetase [EC:6.1.1.16]	YES
KSG66_00620	bya:BANAU_0093	97.6	466	11	0	1	466	1	466	2.7e-266	923.7	cysS; cysteinyl-tRNA synthetase CysS; K01883 CARS; cysteinyl-tRNA synthetase [EC:6.1.1.16]	YES
KSG66_00620	bamp:B938_00485	97.6	466	11	0	1	466	1	466	2.7e-266	923.7	cysS; cysteinyl-tRNA ligase; K01883 CARS; cysteinyl-tRNA synthetase [EC:6.1.1.16]	YES
KSG66_00620	bamn:BASU_0100	97.6	466	11	0	1	466	1	466	2.7e-266	923.7	cysS; cysteinyl-tRNA synthetase; K01883 CARS; cysteinyl-tRNA synthetase [EC:6.1.1.16]	YES
KSG66_00620	bamt:AJ82_00585	97.6	466	11	0	1	466	1	466	2.7e-266	923.7	cysteinyl-tRNA synthetase; K01883 CARS; cysteinyl-tRNA synthetase [EC:6.1.1.16]	YES
KSG66_00620	bqy:MUS_0105	97.6	466	11	0	1	466	1	466	2.7e-266	923.7	cysS; cysteinyl-tRNA synthetase; K01883 CARS; cysteinyl-tRNA synthetase [EC:6.1.1.16]	YES
KSG66_00620	bamf:U722_00605	97.6	466	11	0	1	466	1	466	2.7e-266	923.7	cysteinyl-tRNA synthetase; K01883 CARS; cysteinyl-tRNA synthetase [EC:6.1.1.16]	YES
KSG66_00620	bacb:OY17_03350	97.6	466	11	0	1	466	1	466	2.7e-266	923.7	cysteinyl-tRNA synthetase; K01883 CARS; cysteinyl-tRNA synthetase [EC:6.1.1.16]	YES
KSG66_00620	bay:RBAM_001190	97.4	466	12	0	1	466	1	466	6.1e-266	922.5	cysS; cysteine--tRNA ligase; K01883 CARS; cysteinyl-tRNA synthetase [EC:6.1.1.16]	YES
KSG66_00620	bamb:BAPNAU_0093	97.4	466	12	0	1	466	1	466	6.1e-266	922.5	cysS; cysteinyl-tRNA synthetase; K01883 CARS; cysteinyl-tRNA synthetase [EC:6.1.1.16]	YES
KSG66_00620	bmp:NG74_00118	97.4	466	12	0	1	466	1	466	6.1e-266	922.5	cysS; Cysteine--tRNA ligase; K01883 CARS; cysteinyl-tRNA synthetase [EC:6.1.1.16]	YES
KSG66_00620	bao:BAMF_0094	97.4	466	12	0	1	466	1	466	6.1e-266	922.5	cysS; cysteinyl-tRNA synthetase; K01883 CARS; cysteinyl-tRNA synthetase [EC:6.1.1.16]	YES
KSG66_00620	baz:BAMTA208_00475	97.4	466	12	0	1	466	1	466	6.1e-266	922.5	cysS; cysteinyl-tRNA synthetase; K01883 CARS; cysteinyl-tRNA synthetase [EC:6.1.1.16]	YES
KSG66_00620	bql:LL3_00097	97.4	466	12	0	1	466	1	466	6.1e-266	922.5	cysS; cysteinyl-tRNA synthetase; K01883 CARS; cysteinyl-tRNA synthetase [EC:6.1.1.16]	YES
KSG66_00620	bxh:BAXH7_00101	97.4	466	12	0	1	466	1	466	6.1e-266	922.5	cysS; cysteinyl-tRNA synthetase; K01883 CARS; cysteinyl-tRNA synthetase [EC:6.1.1.16]	YES
KSG66_00620	bamc:U471_01020	97.4	466	12	0	1	466	1	466	6.1e-266	922.5	cysteinyl-tRNA synthetase; K01883 CARS; cysteinyl-tRNA synthetase [EC:6.1.1.16]	YES
KSG66_00620	bacs:AUL54_10145	97.4	466	12	0	1	466	1	466	6.1e-266	922.5	cysteine--tRNA ligase; K01883 CARS; cysteinyl-tRNA synthetase [EC:6.1.1.16]	YES
KSG66_00620	bacp:SB24_09145	97.4	466	12	0	1	466	1	466	1.0e-265	921.8	cysteinyl-tRNA synthetase; K01883 CARS; cysteinyl-tRNA synthetase [EC:6.1.1.16]	YES
KSG66_00625	bay:RBAM_001200	100.0	143	0	0	1	143	1	143	1.4e-72	278.5	ribonuclease III; K11145 K11145; ribonuclease III family protein [EC:3.1.26.-]	YES
KSG66_00625	baq:BACAU_0095	100.0	143	0	0	1	143	1	143	1.4e-72	278.5	mrnC; ribonuclease III family protein; K11145 K11145; ribonuclease III family protein [EC:3.1.26.-]	YES
KSG66_00625	bya:BANAU_0094	100.0	143	0	0	1	143	1	143	1.4e-72	278.5	yazC; ribonuclease for 23S RNA maturation; K11145 K11145; ribonuclease III family protein [EC:3.1.26.-]	YES
KSG66_00625	baml:BAM5036_0099	100.0	143	0	0	1	143	1	143	1.4e-72	278.5	mrnC; ribonuclease for 23S RNA maturation; K11145 K11145; ribonuclease III family protein [EC:3.1.26.-]	YES
KSG66_00625	bama:RBAU_0103	100.0	143	0	0	1	143	1	143	1.4e-72	278.5	mrnC; ribonuclease for 23S RNA maturation; K11145 K11145; ribonuclease III family protein [EC:3.1.26.-]	YES
KSG66_00625	bamb:BAPNAU_0094	100.0	143	0	0	1	143	1	143	1.4e-72	278.5	yazC; ribonuclease III family protein; K11145 K11145; ribonuclease III family protein [EC:3.1.26.-]	YES
KSG66_00625	bamt:AJ82_00590	100.0	143	0	0	1	143	1	143	1.4e-72	278.5	ribonuclease III; K11145 K11145; ribonuclease III family protein [EC:3.1.26.-]	YES
KSG66_00625	bmp:NG74_00119	100.0	143	0	0	1	143	1	143	1.4e-72	278.5	mrnC; Mini-ribonuclease 3; K11145 K11145; ribonuclease III family protein [EC:3.1.26.-]	YES
KSG66_00625	bamc:U471_01030	100.0	143	0	0	1	143	1	143	1.4e-72	278.5	RNase3 domain-containing protein; K11145 K11145; ribonuclease III family protein [EC:3.1.26.-]	YES
KSG66_00625	bamf:U722_00610	100.0	143	0	0	1	143	1	143	1.4e-72	278.5	ribonuclease III; K11145 K11145; ribonuclease III family protein [EC:3.1.26.-]	YES
KSG66_00625	bvm:B9C48_00625	100.0	143	0	0	1	143	1	143	1.4e-72	278.5	ribonuclease III; K11145 K11145; ribonuclease III family protein [EC:3.1.26.-]	YES
KSG66_00625	bacp:SB24_09140	100.0	143	0	0	1	143	1	143	1.4e-72	278.5	ribonuclease III; K11145 K11145; ribonuclease III family protein [EC:3.1.26.-]	YES
KSG66_00625	bacb:OY17_03355	100.0	143	0	0	1	143	1	143	1.4e-72	278.5	ribonuclease III; K11145 K11145; ribonuclease III family protein [EC:3.1.26.-]	YES
KSG66_00625	bami:KSO_018925	99.3	143	1	0	1	143	1	143	5.4e-72	276.6	ribonuclease III; K11145 K11145; ribonuclease III family protein [EC:3.1.26.-]	YES
KSG66_00625	bamn:BASU_0101	99.3	143	1	0	1	143	1	143	7.0e-72	276.2	mrnC; ribonuclease for 23S RNA maturation; K11145 K11145; ribonuclease III family protein [EC:3.1.26.-]	YES
KSG66_00625	bamy:V529_00980	99.3	143	1	0	1	143	1	143	7.0e-72	276.2	yazC; ribonuclease for 23S RNA maturation; K11145 K11145; ribonuclease III family protein [EC:3.1.26.-]	YES
KSG66_00625	bao:BAMF_0095	97.2	143	4	0	1	143	1	143	1.7e-70	271.6	mrnC; RNase Mini-III MrnC; K11145 K11145; ribonuclease III family protein [EC:3.1.26.-]	YES
KSG66_00625	baz:BAMTA208_00480	97.2	143	4	0	1	143	1	143	1.7e-70	271.6	mrnC; RNase Mini-III MrnC; K11145 K11145; ribonuclease III family protein [EC:3.1.26.-]	YES
KSG66_00630	baq:BACAU_0096	100.0	249	0	0	1	249	1	249	3.5e-135	487.3	yacO; RNA methyltransferase, TrmH family; K03218 rlmB; 23S rRNA (guanosine2251-2'-O)-methyltransferase [EC:2.1.1.185]	YES
KSG66_00630	bya:BANAU_0095	100.0	249	0	0	1	249	1	249	3.5e-135	487.3	yacO; 23S rRNA methyltransferase; K03218 rlmB; 23S rRNA (guanosine2251-2'-O)-methyltransferase [EC:2.1.1.185]	YES
KSG66_00630	bamp:B938_00495	100.0	249	0	0	1	249	1	249	3.5e-135	487.3	23S rRNA methyltransferase; K03218 rlmB; 23S rRNA (guanosine2251-2'-O)-methyltransferase [EC:2.1.1.185]	YES
KSG66_00630	bamn:BASU_0102	100.0	249	0	0	1	249	1	249	3.5e-135	487.3	rlmB; 23S rRNA methyltransferase; K03218 rlmB; 23S rRNA (guanosine2251-2'-O)-methyltransferase [EC:2.1.1.185]	YES
KSG66_00630	bamb:BAPNAU_0095	100.0	249	0	0	1	249	1	249	3.5e-135	487.3	yacO; RNA methyltransferase, TrmH family; K03218 rlmB; 23S rRNA (guanosine2251-2'-O)-methyltransferase [EC:2.1.1.185]	YES
KSG66_00630	bamt:AJ82_00595	100.0	249	0	0	1	249	1	249	3.5e-135	487.3	RNA methyltransferase TrmH; K03218 rlmB; 23S rRNA (guanosine2251-2'-O)-methyltransferase [EC:2.1.1.185]	YES
KSG66_00630	bamy:V529_00990	100.0	249	0	0	1	249	1	249	3.5e-135	487.3	yacO; 23S rRNA methyltransferase; K03218 rlmB; 23S rRNA (guanosine2251-2'-O)-methyltransferase [EC:2.1.1.185]	YES
KSG66_00630	bami:KSO_018920	100.0	249	0	0	1	249	1	249	3.5e-135	487.3	23S rRNA methyltransferase; K03218 rlmB; 23S rRNA (guanosine2251-2'-O)-methyltransferase [EC:2.1.1.185]	YES
KSG66_00630	bamf:U722_00615	100.0	249	0	0	1	249	1	249	3.5e-135	487.3	RNA methyltransferase; K03218 rlmB; 23S rRNA (guanosine2251-2'-O)-methyltransferase [EC:2.1.1.185]	YES
KSG66_00630	bvm:B9C48_00630	100.0	249	0	0	1	249	1	249	3.5e-135	487.3	23S rRNA (guanosine(2251)-2'-O)-methyltransferase RlmB; K03218 rlmB; 23S rRNA (guanosine2251-2'-O)-methyltransferase [EC:2.1.1.185]	YES
KSG66_00630	bacp:SB24_09135	100.0	249	0	0	1	249	1	249	3.5e-135	487.3	RNA methyltransferase TrmH; K03218 rlmB; 23S rRNA (guanosine2251-2'-O)-methyltransferase [EC:2.1.1.185]	YES
KSG66_00630	bacb:OY17_03360	100.0	249	0	0	1	249	1	249	3.5e-135	487.3	RNA methyltransferase TrmH; K03218 rlmB; 23S rRNA (guanosine2251-2'-O)-methyltransferase [EC:2.1.1.185]	YES
KSG66_00630	bama:RBAU_0104	99.6	249	1	0	1	249	1	249	5.9e-135	486.5	rlmB; 23S rRNA methyltransferase; K03218 rlmB; 23S rRNA (guanosine2251-2'-O)-methyltransferase [EC:2.1.1.185]	YES
KSG66_00630	bay:RBAM_001210	99.6	249	1	0	1	249	1	249	7.8e-135	486.1	rlmB; 23S rRNA (guanosine(2251)-2'-O)-methyltransferase RlmB; K03218 rlmB; 23S rRNA (guanosine2251-2'-O)-methyltransferase [EC:2.1.1.185]	YES
KSG66_00630	baml:BAM5036_0100	98.8	249	3	0	1	249	1	249	5.0e-134	483.4	rlmB; 23S rRNA methyltransferase; K03218 rlmB; 23S rRNA (guanosine2251-2'-O)-methyltransferase [EC:2.1.1.185]	YES
KSG66_00630	bacs:AUL54_10135	98.4	249	4	0	1	249	1	249	5.0e-134	483.4	RNA methyltransferase TrmH; K03218 rlmB; 23S rRNA (guanosine2251-2'-O)-methyltransferase [EC:2.1.1.185]	YES
KSG66_00630	bao:BAMF_0096	98.4	249	4	0	1	249	1	249	8.6e-134	482.6	rlmB; 23S rRNA methyltransferase; K03218 rlmB; 23S rRNA (guanosine2251-2'-O)-methyltransferase [EC:2.1.1.185]	YES
KSG66_00630	baz:BAMTA208_00485	98.4	249	4	0	1	249	1	249	8.6e-134	482.6	rlmB; 23S rRNA methyltransferase; K03218 rlmB; 23S rRNA (guanosine2251-2'-O)-methyltransferase [EC:2.1.1.185]	YES
KSG66_00635	bay:RBAM_001220	100.0	170	0	0	1	170	1	170	4.4e-89	333.6	rae1; ribosome-dependent mRNA decay endonuclease Rae1/YacP; K06962 K06962; uncharacterized protein	YES
KSG66_00635	bmp:NG74_00121	100.0	170	0	0	1	170	1	170	4.4e-89	333.6	YacP-like NYN domain protein; K06962 K06962; uncharacterized protein	YES
KSG66_00635	bamc:U471_01050	100.0	170	0	0	1	170	1	170	4.4e-89	333.6	yacP-like NYN domain-containing protein; K06962 K06962; uncharacterized protein	YES
KSG66_00635	baz:BAMTA208_00490	98.2	170	3	0	1	170	1	170	1.4e-87	328.6	yacP; ribonuclease with PIN and NYN domains; K06962 K06962; uncharacterized protein	YES
KSG66_00640	bay:RBAM_001230	100.0	218	0	0	1	218	1	218	5.4e-116	423.3	sigH; RNA polymerase sporulation sigma factor SigH; K03091 sigH; RNA polymerase sporulation-specific sigma factor	YES
KSG66_00640	bamp:B938_00505	100.0	218	0	0	1	218	1	218	5.4e-116	423.3	RNA polymerase factor sigma-70; K03091 sigH; RNA polymerase sporulation-specific sigma factor	YES
KSG66_00640	baml:BAM5036_0102	100.0	218	0	0	1	218	1	218	5.4e-116	423.3	sigH; RNA polymerase sporulation specific sigma factor SigH; K03091 sigH; RNA polymerase sporulation-specific sigma factor	YES
KSG66_00640	bama:RBAU_0106	100.0	218	0	0	1	218	1	218	5.4e-116	423.3	sigH; RNA polymerase sigma-30 factor (sigma(H)); K03091 sigH; RNA polymerase sporulation-specific sigma factor	YES
KSG66_00640	bamn:BASU_0104	100.0	218	0	0	1	218	1	218	5.4e-116	423.3	sigH; RNA polymerase sigma-30 factor (sigma(H)); K03091 sigH; RNA polymerase sporulation-specific sigma factor	YES
KSG66_00640	bamt:AJ82_00605	100.0	218	0	0	1	218	1	218	5.4e-116	423.3	RNA polymerase factor sigma-70; K03091 sigH; RNA polymerase sporulation-specific sigma factor	YES
KSG66_00640	bmp:NG74_00122	100.0	218	0	0	1	218	1	218	5.4e-116	423.3	sigH; RNA polymerase sigma-H factor; K03091 sigH; RNA polymerase sporulation-specific sigma factor	YES
KSG66_00640	bami:KSO_018910	100.0	218	0	0	1	218	1	218	5.4e-116	423.3	RNA polymerase factor sigma-70; K03091 sigH; RNA polymerase sporulation-specific sigma factor	YES
KSG66_00640	bamf:U722_00625	100.0	218	0	0	1	218	1	218	5.4e-116	423.3	RNA polymerase sigma70 factor; K03091 sigH; RNA polymerase sporulation-specific sigma factor	YES
KSG66_00640	bvm:B9C48_00640	100.0	218	0	0	1	218	1	218	5.4e-116	423.3	RNA polymerase sporulation sigma factor SigH; K03091 sigH; RNA polymerase sporulation-specific sigma factor	YES
KSG66_00640	bacp:SB24_09125	100.0	218	0	0	1	218	1	218	5.4e-116	423.3	RNA polymerase factor sigma-70; K03091 sigH; RNA polymerase sporulation-specific sigma factor	YES
KSG66_00640	bacb:OY17_03370	100.0	218	0	0	1	218	1	218	5.4e-116	423.3	RNA polymerase factor sigma-70; K03091 sigH; RNA polymerase sporulation-specific sigma factor	YES
KSG66_00640	bacs:AUL54_10125	100.0	218	0	0	1	218	1	218	5.4e-116	423.3	RNA polymerase sigma-H factor; K03091 sigH; RNA polymerase sporulation-specific sigma factor	YES
KSG66_00640	baz:BAMTA208_00495	99.1	218	2	0	1	218	1	218	2.1e-115	421.4	sigH; RNA polymerase factor sigma-70; K03091 sigH; RNA polymerase sporulation-specific sigma factor	YES
KSG66_00640	bae:BATR1942_19100	99.1	218	2	0	1	218	1	218	6.0e-115	419.9	RNA polymerase factor sigma-70; K03091 sigH; RNA polymerase sporulation-specific sigma factor	YES
KSG66_00640	bsl:A7A1_0108	98.2	218	4	0	1	218	1	218	3.9e-114	417.2	RNA polymerase sigma-H factor; K03091 sigH; RNA polymerase sporulation-specific sigma factor	YES
KSG66_00640	bsh:BSU6051_00980	98.2	218	4	0	1	218	1	218	3.9e-114	417.2	sigH; RNA polymerase sigma-30 factor sigma-H; K03091 sigH; RNA polymerase sporulation-specific sigma factor	YES
KSG66_00640	bsy:I653_00495	98.2	218	4	0	1	218	1	218	3.9e-114	417.2	RNA polymerase factor sigma-70; K03091 sigH; RNA polymerase sporulation-specific sigma factor	YES
KSG66_00640	bsus:Q433_00665	98.2	218	4	0	1	218	1	218	3.9e-114	417.2	RNA polymerase factor sigma-70; K03091 sigH; RNA polymerase sporulation-specific sigma factor	YES
KSG66_00640	bss:BSUW23_00500	98.2	218	4	0	1	218	1	218	3.9e-114	417.2	sigH; RNA polymerase sigma factor H; K03091 sigH; RNA polymerase sporulation-specific sigma factor	YES
KSG66_00645	bsu:BSU00990	100.0	49	0	0	1	49	1	49	2.4e-19	100.1	rpmG; 50S ribosomal protein L33; K02913 RP-L33; large subunit ribosomal protein L33	YES
KSG66_00645	bsl:A7A1_0107	100.0	49	0	0	1	49	1	49	2.4e-19	100.1	50S ribosomal protein L33 2; K02913 RP-L33; large subunit ribosomal protein L33	YES
KSG66_00645	bsh:BSU6051_00990	100.0	49	0	0	1	49	1	49	2.4e-19	100.1	rpmGB; ribosomal protein L33; K02913 RP-L33; large subunit ribosomal protein L33	YES
KSG66_00645	bsy:I653_00500	100.0	49	0	0	1	49	1	49	2.4e-19	100.1	rpmG; 50S ribosomal protein L33; K02913 RP-L33; large subunit ribosomal protein L33	YES
KSG66_00645	bsut:BSUB_00127	100.0	49	0	0	1	49	1	49	2.4e-19	100.1	rpmGB; 50S ribosomal protein L33; K02913 RP-L33; large subunit ribosomal protein L33	YES
KSG66_00645	bsul:BSUA_00127	100.0	49	0	0	1	49	1	49	2.4e-19	100.1	rpmGB; 50S ribosomal protein L33; K02913 RP-L33; large subunit ribosomal protein L33	YES
KSG66_00645	bsus:Q433_00670	100.0	49	0	0	1	49	1	49	2.4e-19	100.1	50S ribosomal protein L33; K02913 RP-L33; large subunit ribosomal protein L33	YES
KSG66_00645	bss:BSUW23_00505	100.0	49	0	0	1	49	1	49	2.4e-19	100.1	rpmGB; 50S ribosomal protein L33; K02913 RP-L33; large subunit ribosomal protein L33	YES
KSG66_00645	bso:BSNT_10825	100.0	49	0	0	1	49	1	49	2.4e-19	100.1	rpmG; 50S ribosomal protein L33; K02913 RP-L33; large subunit ribosomal protein L33	YES
KSG66_00645	bsn:BSn5_12070	100.0	49	0	0	1	49	1	49	2.4e-19	100.1	rpmG; 50S ribosomal protein L33; K02913 RP-L33; large subunit ribosomal protein L33	YES
KSG66_00645	bsq:B657_00990	100.0	49	0	0	1	49	1	49	2.4e-19	100.1	rpmGB; Ribosomal protein L33; K02913 RP-L33; large subunit ribosomal protein L33	YES
KSG66_00645	bay:RBAM_001240	100.0	49	0	0	1	49	1	49	2.4e-19	100.1	rpmG; 50S ribosomal protein L33; K02913 RP-L33; large subunit ribosomal protein L33	YES
KSG66_00645	baq:BACAU_0099	100.0	49	0	0	1	49	1	49	2.4e-19	100.1	rpmG1; 50S ribosomal protein L33; K02913 RP-L33; large subunit ribosomal protein L33	YES
KSG66_00645	bya:BANAU_0098	100.0	49	0	0	1	49	1	49	2.4e-19	100.1	rpmG1; 50S ribosomal protein L33; K02913 RP-L33; large subunit ribosomal protein L33	YES
KSG66_00645	bamp:B938_00510	100.0	49	0	0	1	49	1	49	2.4e-19	100.1	rpmG; 50S ribosomal protein L33; K02913 RP-L33; large subunit ribosomal protein L33	YES
KSG66_00645	bamb:BAPNAU_0098	100.0	49	0	0	1	49	1	49	2.4e-19	100.1	rpmG1; 50S ribosomal protein L33; K02913 RP-L33; large subunit ribosomal protein L33	YES
KSG66_00645	bamt:AJ82_00610	100.0	49	0	0	1	49	1	49	2.4e-19	100.1	50S ribosomal protein L33; K02913 RP-L33; large subunit ribosomal protein L33	YES
KSG66_00645	bamy:V529_01020	100.0	49	0	0	1	49	1	49	2.4e-19	100.1	rpmG; 50S ribosomal protein L33; K02913 RP-L33; large subunit ribosomal protein L33	YES
KSG66_00645	bao:BAMF_0099	100.0	49	0	0	1	49	1	49	2.4e-19	100.1	rpmGB; ribosomal protein L33; K02913 RP-L33; large subunit ribosomal protein L33	YES
KSG66_00650	bay:RBAM_001250	100.0	59	0	0	1	59	1	59	1.0e-21	108.2	secE; preprotein translocase subunit SecE; K03073 secE; preprotein translocase subunit SecE	YES
KSG66_00650	bamp:B938_00515	100.0	59	0	0	1	59	1	59	1.0e-21	108.2	secE; preprotein translocase subunit SecE; K03073 secE; preprotein translocase subunit SecE	YES
KSG66_00650	baml:BAM5036_0103	100.0	59	0	0	1	59	1	59	1.0e-21	108.2	secE; Preprotein translocase subunit secE; K03073 secE; preprotein translocase subunit SecE	YES
KSG66_00650	bama:RBAU_0107	100.0	59	0	0	1	59	1	59	1.0e-21	108.2	secE; preprotein translocase subunit; K03073 secE; preprotein translocase subunit SecE	YES
KSG66_00650	bamn:BASU_0105	100.0	59	0	0	1	59	1	59	1.0e-21	108.2	secE; preprotein translocase subunit; K03073 secE; preprotein translocase subunit SecE	YES
KSG66_00650	bamt:AJ82_00615	100.0	59	0	0	1	59	1	59	1.0e-21	108.2	preprotein translocase subunit SecE; K03073 secE; preprotein translocase subunit SecE	YES
KSG66_00650	bamy:V529_01030	100.0	59	0	0	1	59	1	59	1.0e-21	108.2	secE; preprotein translocase subunit SecE; K03073 secE; preprotein translocase subunit SecE	YES
KSG66_00650	bmp:NG74_00123	100.0	59	0	0	1	59	1	59	1.0e-21	108.2	secE; Protein translocase subunit SecE; K03073 secE; preprotein translocase subunit SecE	YES
KSG66_00650	bao:BAMF_0100	100.0	59	0	0	1	59	1	59	1.0e-21	108.2	secE; preprotein translocase subunit; K03073 secE; preprotein translocase subunit SecE	YES
KSG66_00650	baz:BAMTA208_00505	100.0	59	0	0	1	59	1	59	1.0e-21	108.2	secE; preprotein translocase subunit SecE; K03073 secE; preprotein translocase subunit SecE	YES
KSG66_00650	bql:LL3_00103	100.0	59	0	0	1	59	1	59	1.0e-21	108.2	secE; preprotein translocase subunit SecE; K03073 secE; preprotein translocase subunit SecE	YES
KSG66_00650	bxh:BAXH7_00107	100.0	59	0	0	1	59	1	59	1.0e-21	108.2	secE; preprotein translocase subunit SecE; K03073 secE; preprotein translocase subunit SecE	YES
KSG66_00650	bqy:MUS_0111	100.0	59	0	0	1	59	1	59	1.0e-21	108.2	secE; preprotein translocase subunit; K03073 secE; preprotein translocase subunit SecE	YES
KSG66_00650	bami:KSO_018900	100.0	59	0	0	1	59	1	59	1.0e-21	108.2	secE; preprotein translocase subunit SecE; K03073 secE; preprotein translocase subunit SecE	YES
KSG66_00650	bamc:U471_01080	100.0	59	0	0	1	59	1	59	1.0e-21	108.2	secE; K03073 secE; preprotein translocase subunit SecE	YES
KSG66_00650	bamf:U722_00635	100.0	59	0	0	1	59	1	59	1.0e-21	108.2	preprotein translocase subunit SecE; K03073 secE; preprotein translocase subunit SecE	YES
KSG66_00650	bae:BATR1942_19110	100.0	59	0	0	1	59	1	59	1.0e-21	108.2	secE; preprotein translocase subunit SecE; K03073 secE; preprotein translocase subunit SecE	YES
KSG66_00655	bay:RBAM_001260	100.0	177	0	0	1	177	1	177	5.0e-96	356.7	nusG; transcription termination/antitermination protein NusG; K02601 nusG; transcription termination/antitermination protein NusG	YES
KSG66_00655	baq:BACAU_0101	100.0	177	0	0	1	177	1	177	5.0e-96	356.7	nusG1; Transcription antitermination protein nusG; K02601 nusG; transcription termination/antitermination protein NusG	YES
KSG66_00655	bya:BANAU_0100	100.0	177	0	0	1	177	1	177	5.0e-96	356.7	nusG1; Transcription antitermination protein NusG; K02601 nusG; transcription termination/antitermination protein NusG	YES
KSG66_00655	bamp:B938_00520	100.0	177	0	0	1	177	1	177	5.0e-96	356.7	nusG; transcription antitermination protein NusG; K02601 nusG; transcription termination/antitermination protein NusG	YES
KSG66_00655	baml:BAM5036_0104	100.0	177	0	0	1	177	20	196	5.0e-96	356.7	nusG; transcription antitermination factor; K02601 nusG; transcription termination/antitermination protein NusG	YES
KSG66_00655	bama:RBAU_0108	100.0	177	0	0	1	177	20	196	5.0e-96	356.7	nusG; transcription antitermination factor; K02601 nusG; transcription termination/antitermination protein NusG	YES
KSG66_00655	bamn:BASU_0106	100.0	177	0	0	1	177	20	196	5.0e-96	356.7	nusG; transcription antitermination factor; K02601 nusG; transcription termination/antitermination protein NusG	YES
KSG66_00655	bamb:BAPNAU_0100	100.0	177	0	0	1	177	1	177	5.0e-96	356.7	nusG; Transcription antitermination protein nusG; K02601 nusG; transcription termination/antitermination protein NusG	YES
KSG66_00655	bamt:AJ82_00620	100.0	177	0	0	1	177	1	177	5.0e-96	356.7	antitermination protein NusG; K02601 nusG; transcription termination/antitermination protein NusG	YES
KSG66_00655	bamy:V529_01040	100.0	177	0	0	1	177	1	177	5.0e-96	356.7	nusG; transcription antitermination protein NusG; K02601 nusG; transcription termination/antitermination protein NusG	YES
KSG66_00655	bmp:NG74_00124	100.0	177	0	0	1	177	20	196	5.0e-96	356.7	nusG_1; Transcription termination/antitermination protein; K02601 nusG; transcription termination/antitermination protein NusG	YES
KSG66_00655	bqy:MUS_0112	100.0	177	0	0	1	177	1	177	5.0e-96	356.7	nusG; transcriptional antiterminator; K02601 nusG; transcription termination/antitermination protein NusG	YES
KSG66_00655	bami:KSO_018895	100.0	177	0	0	1	177	1	177	5.0e-96	356.7	nusG; transcription antitermination protein NusG; K02601 nusG; transcription termination/antitermination protein NusG	YES
KSG66_00655	bamc:U471_01090	100.0	177	0	0	1	177	1	177	5.0e-96	356.7	transcription antitermination protein NusG; K02601 nusG; transcription termination/antitermination protein NusG	YES
KSG66_00655	bamf:U722_00640	100.0	177	0	0	1	177	1	177	5.0e-96	356.7	transcription antitermination protein NusG; K02601 nusG; transcription termination/antitermination protein NusG	YES
KSG66_00655	bvm:B9C48_00655	100.0	177	0	0	1	177	1	177	5.0e-96	356.7	transcription termination/antitermination protein NusG; K02601 nusG; transcription termination/antitermination protein NusG	YES
KSG66_00655	bacp:SB24_09110	100.0	177	0	0	1	177	1	177	5.0e-96	356.7	antitermination protein NusG; K02601 nusG; transcription termination/antitermination protein NusG	YES
KSG66_00655	bacb:OY17_03385	100.0	177	0	0	1	177	1	177	5.0e-96	356.7	antitermination protein NusG; K02601 nusG; transcription termination/antitermination protein NusG	YES
KSG66_00655	bacs:AUL54_10110	100.0	177	0	0	1	177	1	177	5.0e-96	356.7	transcription termination/antitermination protein NusG; K02601 nusG; transcription termination/antitermination protein NusG	YES
KSG66_00655	bao:BAMF_0101	99.4	177	1	0	1	177	1	177	1.9e-95	354.8	nusG; transcription antitermination factor; K02601 nusG; transcription termination/antitermination protein NusG	YES
KSG66_00660	bsu:BSU01020	100.0	141	0	0	1	141	1	141	2.9e-70	270.8	rplK; 50S ribosomal protein L11; K02867 RP-L11; large subunit ribosomal protein L11	YES
KSG66_00660	bsr:I33_0132	100.0	141	0	0	1	141	1	141	2.9e-70	270.8	rplK; ribosomal protein L11; K02867 RP-L11; large subunit ribosomal protein L11	YES
KSG66_00660	bsl:A7A1_0104	100.0	141	0	0	1	141	1	141	2.9e-70	270.8	50S ribosomal protein L11; K02867 RP-L11; large subunit ribosomal protein L11	YES
KSG66_00660	bsh:BSU6051_01020	100.0	141	0	0	1	141	1	141	2.9e-70	270.8	rplK; ribosomal protein L11; K02867 RP-L11; large subunit ribosomal protein L11	YES
KSG66_00660	bsy:I653_00515	100.0	141	0	0	1	141	1	141	2.9e-70	270.8	rplK; 50S ribosomal protein L11; K02867 RP-L11; large subunit ribosomal protein L11	YES
KSG66_00660	bsut:BSUB_00130	100.0	141	0	0	1	141	1	141	2.9e-70	270.8	rplK; 50S ribosomal protein L11; K02867 RP-L11; large subunit ribosomal protein L11	YES
KSG66_00660	bsul:BSUA_00130	100.0	141	0	0	1	141	1	141	2.9e-70	270.8	rplK; 50S ribosomal protein L11; K02867 RP-L11; large subunit ribosomal protein L11	YES
KSG66_00660	bsus:Q433_00685	100.0	141	0	0	1	141	1	141	2.9e-70	270.8	50S ribosomal protein L11; K02867 RP-L11; large subunit ribosomal protein L11	YES
KSG66_00660	bss:BSUW23_00520	100.0	141	0	0	1	141	1	141	2.9e-70	270.8	rplK; 50S ribosomal protein L11; K02867 RP-L11; large subunit ribosomal protein L11	YES
KSG66_00660	bst:GYO_0129	100.0	141	0	0	1	141	1	141	2.9e-70	270.8	rplK; ribosomal protein L11; K02867 RP-L11; large subunit ribosomal protein L11	YES
KSG66_00660	bsn:BSn5_12085	100.0	141	0	0	1	141	1	141	2.9e-70	270.8	rplK; 50S ribosomal protein L11; K02867 RP-L11; large subunit ribosomal protein L11	YES
KSG66_00660	bsq:B657_01020	100.0	141	0	0	1	141	1	141	2.9e-70	270.8	rplK; Ribosomal protein L11 (BL11); K02867 RP-L11; large subunit ribosomal protein L11	YES
KSG66_00660	bsp:U712_00530	100.0	141	0	0	1	141	1	141	2.9e-70	270.8	50S ribosomal protein L11-1; K02867 RP-L11; large subunit ribosomal protein L11	YES
KSG66_00660	bay:RBAM_001270	100.0	141	0	0	1	141	1	141	2.9e-70	270.8	rplK; 50S ribosomal protein L11; K02867 RP-L11; large subunit ribosomal protein L11	YES
KSG66_00660	baq:BACAU_0102	100.0	141	0	0	1	141	1	141	2.9e-70	270.8	rplK; 50S ribosomal protein L11; K02867 RP-L11; large subunit ribosomal protein L11	YES
KSG66_00660	bya:BANAU_0101	100.0	141	0	0	1	141	1	141	2.9e-70	270.8	rplK; 50S ribosomal protein L11; K02867 RP-L11; large subunit ribosomal protein L11	YES
KSG66_00660	bamp:B938_00525	100.0	141	0	0	1	141	1	141	2.9e-70	270.8	rplK; 50S ribosomal protein L11; K02867 RP-L11; large subunit ribosomal protein L11	YES
KSG66_00660	baml:BAM5036_0105	100.0	141	0	0	1	141	1	141	2.9e-70	270.8	rplK; ribosomal protein L11 (BL11); K02867 RP-L11; large subunit ribosomal protein L11	YES
KSG66_00660	bama:RBAU_0109	100.0	141	0	0	1	141	1	141	2.9e-70	270.8	rplK; ribosomal protein L11 (BL11); K02867 RP-L11; large subunit ribosomal protein L11	YES
KSG66_00660	bamn:BASU_0107	100.0	141	0	0	1	141	1	141	2.9e-70	270.8	rplK; ribosomal protein L11 (BL11); K02867 RP-L11; large subunit ribosomal protein L11	YES
KSG66_00665	bay:RBAM_001280	100.0	232	0	0	1	232	1	232	5.7e-124	449.9	50S ribosomal protein L1; K02863 RP-L1; large subunit ribosomal protein L1	YES
KSG66_00665	baq:BACAU_0103	100.0	232	0	0	1	232	1	232	5.7e-124	449.9	rplA; 50S ribosomal protein L1; K02863 RP-L1; large subunit ribosomal protein L1	YES
KSG66_00665	bya:BANAU_0102	100.0	232	0	0	1	232	1	232	5.7e-124	449.9	rplA; 50S ribosomal protein L1; K02863 RP-L1; large subunit ribosomal protein L1	YES
KSG66_00665	bamp:B938_00530	100.0	232	0	0	1	232	1	232	5.7e-124	449.9	rplA; 50S ribosomal protein L1; K02863 RP-L1; large subunit ribosomal protein L1	YES
KSG66_00665	baml:BAM5036_0106	100.0	232	0	0	1	232	1	232	5.7e-124	449.9	rplA; ribosomal protein L1 (BL1); K02863 RP-L1; large subunit ribosomal protein L1	YES
KSG66_00665	bama:RBAU_0110	100.0	232	0	0	1	232	1	232	5.7e-124	449.9	rplA; ribosomal protein L1 (BL1); K02863 RP-L1; large subunit ribosomal protein L1	YES
KSG66_00665	bamn:BASU_0108	100.0	232	0	0	1	232	1	232	5.7e-124	449.9	rplA; ribosomal protein L1 (BL1); K02863 RP-L1; large subunit ribosomal protein L1	YES
KSG66_00665	bamb:BAPNAU_0102	100.0	232	0	0	1	232	1	232	5.7e-124	449.9	rplA; 50S ribosomal protein L1; K02863 RP-L1; large subunit ribosomal protein L1	YES
KSG66_00665	bamt:AJ82_00630	100.0	232	0	0	1	232	1	232	5.7e-124	449.9	50S ribosomal protein L1; K02863 RP-L1; large subunit ribosomal protein L1	YES
KSG66_00665	bamy:V529_01060	100.0	232	0	0	1	232	1	232	5.7e-124	449.9	rplA; 50S ribosomal protein L1; K02863 RP-L1; large subunit ribosomal protein L1	YES
KSG66_00665	bmp:NG74_00126	100.0	232	0	0	1	232	1	232	5.7e-124	449.9	rplA; 50S ribosomal protein L1; K02863 RP-L1; large subunit ribosomal protein L1	YES
KSG66_00665	bqy:MUS_0114	100.0	232	0	0	1	232	1	232	5.7e-124	449.9	rplA; large subunit ribosomal protein L1; K02863 RP-L1; large subunit ribosomal protein L1	YES
KSG66_00665	bami:KSO_018885	100.0	232	0	0	1	232	1	232	5.7e-124	449.9	rplA; 50S ribosomal protein L1; K02863 RP-L1; large subunit ribosomal protein L1	YES
KSG66_00665	bamc:U471_01110	100.0	232	0	0	1	232	1	232	5.7e-124	449.9	50S ribosomal protein L1; K02863 RP-L1; large subunit ribosomal protein L1	YES
KSG66_00665	bamf:U722_00650	100.0	232	0	0	1	232	1	232	5.7e-124	449.9	50S ribosomal protein L1; K02863 RP-L1; large subunit ribosomal protein L1	YES
KSG66_00665	bvm:B9C48_00665	100.0	232	0	0	1	232	1	232	5.7e-124	449.9	50S ribosomal protein L1; K02863 RP-L1; large subunit ribosomal protein L1	YES
KSG66_00665	bacp:SB24_09100	100.0	232	0	0	1	232	1	232	5.7e-124	449.9	50S ribosomal protein L1; K02863 RP-L1; large subunit ribosomal protein L1	YES
KSG66_00665	bacb:OY17_03395	100.0	232	0	0	1	232	1	232	5.7e-124	449.9	50S ribosomal protein L1; K02863 RP-L1; large subunit ribosomal protein L1	YES
KSG66_00665	bao:BAMF_0103	99.1	232	2	0	1	232	1	232	3.7e-123	447.2	rplA; ribosomal protein L1 (BL1); K02863 RP-L1; large subunit ribosomal protein L1	YES
KSG66_00665	baz:BAMTA208_00520	99.1	232	2	0	1	232	1	232	3.7e-123	447.2	rplA; 50S ribosomal protein L1; K02863 RP-L1; large subunit ribosomal protein L1	YES
KSG66_00670	bay:RBAM_001290	100.0	166	0	0	1	166	1	166	5.3e-79	300.1	50S ribosomal protein L10; K02864 RP-L10; large subunit ribosomal protein L10	YES
KSG66_00670	bamp:B938_00535	100.0	166	0	0	1	166	1	166	5.3e-79	300.1	rplJ; 50S ribosomal protein L10; K02864 RP-L10; large subunit ribosomal protein L10	YES
KSG66_00670	bama:RBAU_0111	100.0	166	0	0	1	166	1	166	5.3e-79	300.1	rplJ; ribosomal protein L10 (BL5); K02864 RP-L10; large subunit ribosomal protein L10	YES
KSG66_00670	bamn:BASU_0109	100.0	166	0	0	1	166	1	166	5.3e-79	300.1	rplJ; ribosomal protein L10 (BL5); K02864 RP-L10; large subunit ribosomal protein L10	YES
KSG66_00670	bamt:AJ82_00635	100.0	166	0	0	1	166	1	166	5.3e-79	300.1	50S ribosomal protein L10; K02864 RP-L10; large subunit ribosomal protein L10	YES
KSG66_00670	bamy:V529_01070	100.0	166	0	0	1	166	1	166	5.3e-79	300.1	rplJ; 50S ribosomal protein L10; K02864 RP-L10; large subunit ribosomal protein L10	YES
KSG66_00670	bamc:U471_01120	100.0	166	0	0	1	166	1	166	5.3e-79	300.1	50S ribosomal protein L10; K02864 RP-L10; large subunit ribosomal protein L10	YES
KSG66_00670	bvm:B9C48_00670	100.0	166	0	0	1	166	1	166	5.3e-79	300.1	50S ribosomal protein L10; K02864 RP-L10; large subunit ribosomal protein L10	YES
KSG66_00670	baq:BACAU_0104	99.4	166	1	0	1	166	1	166	6.9e-79	299.7	rplJ; 50S ribosomal protein L10; K02864 RP-L10; large subunit ribosomal protein L10	YES
KSG66_00670	bami:KSO_018880	99.4	166	1	0	1	166	1	166	6.9e-79	299.7	rplJ; 50S ribosomal protein L10; K02864 RP-L10; large subunit ribosomal protein L10	YES
KSG66_00670	bamf:U722_00655	99.4	166	1	0	1	166	1	166	6.9e-79	299.7	50S ribosomal protein L10; K02864 RP-L10; large subunit ribosomal protein L10	YES
KSG66_00670	bya:BANAU_0103	98.8	166	2	0	1	166	1	166	2.0e-78	298.1	rplJ; 50S ribosomal protein L10; K02864 RP-L10; large subunit ribosomal protein L10	YES
KSG66_00670	baml:BAM5036_0107	98.8	166	2	0	1	166	1	166	2.0e-78	298.1	rplJ; 50S ribosomal protein L10; K02864 RP-L10; large subunit ribosomal protein L10	YES
KSG66_00670	bamb:BAPNAU_0103	98.8	166	2	0	1	166	1	166	2.0e-78	298.1	rplJ; 50S ribosomal protein L10; K02864 RP-L10; large subunit ribosomal protein L10	YES
KSG66_00670	bmp:NG74_00128	98.8	166	2	0	1	166	1	166	2.0e-78	298.1	rplJ; 50S ribosomal protein L10; K02864 RP-L10; large subunit ribosomal protein L10	YES
KSG66_00670	bao:BAMF_0104	98.8	166	2	0	1	166	1	166	2.0e-78	298.1	rplJ; ribosomal protein L10 (BL5); K02864 RP-L10; large subunit ribosomal protein L10	YES
KSG66_00670	baz:BAMTA208_00525	98.8	166	2	0	1	166	1	166	2.0e-78	298.1	rplJ; 50S ribosomal protein L10; K02864 RP-L10; large subunit ribosomal protein L10	YES
KSG66_00670	bql:LL3_00107	98.8	166	2	0	1	166	1	166	2.0e-78	298.1	rplJ; ribosomal protein L10 (BL5); K02864 RP-L10; large subunit ribosomal protein L10	YES
KSG66_00670	bxh:BAXH7_00111	98.8	166	2	0	1	166	1	166	2.0e-78	298.1	rplJ; 50S ribosomal protein L10; K02864 RP-L10; large subunit ribosomal protein L10	YES
KSG66_00670	bqy:MUS_0115	98.8	166	2	0	1	166	1	166	2.0e-78	298.1	rplJ; large subunit ribosomal protein L10; K02864 RP-L10; large subunit ribosomal protein L10	YES
KSG66_00675	bsu:BSU01050	100.0	123	0	0	1	123	1	123	1.7e-42	178.3	rplL; 50S ribosomal protein L7/L12; K02935 RP-L7; large subunit ribosomal protein L7/L12	YES
KSG66_00675	bsr:I33_0135	100.0	123	0	0	1	123	1	123	1.7e-42	178.3	rplL; ribosomal protein L7/L12; K02935 RP-L7; large subunit ribosomal protein L7/L12	YES
KSG66_00675	bsl:A7A1_0101	100.0	123	0	0	1	123	6	128	1.7e-42	178.3	50S ribosomal protein L7 / L12; K02935 RP-L7; large subunit ribosomal protein L7/L12	YES
KSG66_00675	bsh:BSU6051_01050	100.0	123	0	0	1	123	1	123	1.7e-42	178.3	rplL; ribosomal protein L12; K02935 RP-L7; large subunit ribosomal protein L7/L12	YES
KSG66_00675	bsy:I653_00530	100.0	123	0	0	1	123	1	123	1.7e-42	178.3	rplL; 50S ribosomal protein L7/L12; K02935 RP-L7; large subunit ribosomal protein L7/L12	YES
KSG66_00675	bsut:BSUB_00133	100.0	123	0	0	1	123	1	123	1.7e-42	178.3	rplL; 50S ribosomal protein L7/L12; K02935 RP-L7; large subunit ribosomal protein L7/L12	YES
KSG66_00675	bsul:BSUA_00133	100.0	123	0	0	1	123	1	123	1.7e-42	178.3	rplL; 50S ribosomal protein L7/L12; K02935 RP-L7; large subunit ribosomal protein L7/L12	YES
KSG66_00675	bsus:Q433_00700	100.0	123	0	0	1	123	1	123	1.7e-42	178.3	rplL; 50S ribosomal protein L7/L12; K02935 RP-L7; large subunit ribosomal protein L7/L12	YES
KSG66_00675	bss:BSUW23_00535	100.0	123	0	0	1	123	1	123	1.7e-42	178.3	rplL; 50S ribosomal protein L7/L12; K02935 RP-L7; large subunit ribosomal protein L7/L12	YES
KSG66_00675	bst:GYO_0132	100.0	123	0	0	1	123	1	123	1.7e-42	178.3	rplL; ribosomal protein L7/L12; K02935 RP-L7; large subunit ribosomal protein L7/L12	YES
KSG66_00675	bso:BSNT_06395	100.0	123	0	0	1	123	6	128	1.7e-42	178.3	rplL; 50S ribosomal protein L7/L12; K02935 RP-L7; large subunit ribosomal protein L7/L12	YES
KSG66_00675	bsn:BSn5_12100	100.0	123	0	0	1	123	1	123	1.7e-42	178.3	rplL; 50S ribosomal protein L7/L12; K02935 RP-L7; large subunit ribosomal protein L7/L12	YES
KSG66_00675	bsq:B657_01050	100.0	123	0	0	1	123	1	123	1.7e-42	178.3	rplL; Ribosomal protein L12 (BL9); K02935 RP-L7; large subunit ribosomal protein L7/L12	YES
KSG66_00675	bsx:C663_0106	100.0	123	0	0	1	123	6	128	1.7e-42	178.3	rplL; 50S ribosomal protein; K02935 RP-L7; large subunit ribosomal protein L7/L12	YES
KSG66_00675	bsp:U712_00545	100.0	123	0	0	1	123	1	123	1.7e-42	178.3	50S ribosomal protein L7/L12; K02935 RP-L7; large subunit ribosomal protein L7/L12	YES
KSG66_00675	bay:RBAM_001300	100.0	123	0	0	1	123	1	123	1.7e-42	178.3	50S ribosomal protein L7/L12; K02935 RP-L7; large subunit ribosomal protein L7/L12	YES
KSG66_00675	baq:BACAU_0105	100.0	123	0	0	1	123	1	123	1.7e-42	178.3	rplL; 50S ribosomal protein L7/L12; K02935 RP-L7; large subunit ribosomal protein L7/L12	YES
KSG66_00675	bya:BANAU_0104	100.0	123	0	0	1	123	1	123	1.7e-42	178.3	rplL; 50S ribosomal protein L7/L12; K02935 RP-L7; large subunit ribosomal protein L7/L12	YES
KSG66_00675	bamp:B938_00540	100.0	123	0	0	1	123	1	123	1.7e-42	178.3	rplL; 50S ribosomal protein L7/L12; K02935 RP-L7; large subunit ribosomal protein L7/L12	YES
KSG66_00675	baml:BAM5036_0108	100.0	123	0	0	1	123	1	123	1.7e-42	178.3	rplL; ribosomal protein L12 (BL9); K02935 RP-L7; large subunit ribosomal protein L7/L12	YES
KSG66_00680	bamy:V529_01090	100.0	201	0	0	1	201	1	201	1.7e-108	398.3	ybxB; methyltransferase small; K00564 rsmC; 16S rRNA (guanine1207-N2)-methyltransferase [EC:2.1.1.172]	YES
KSG66_00680	bvm:B9C48_00680	100.0	201	0	0	1	201	1	201	1.7e-108	398.3	16S rRNA methyltransferase; K00564 rsmC; 16S rRNA (guanine1207-N2)-methyltransferase [EC:2.1.1.172]	YES
KSG66_00680	baq:BACAU_0106	99.5	201	1	0	1	201	1	201	8.5e-108	396.0	ybxB; methyltransferase small; K00564 rsmC; 16S rRNA (guanine1207-N2)-methyltransferase [EC:2.1.1.172]	YES
KSG66_00680	bya:BANAU_0105	99.5	201	1	0	1	201	2	202	8.5e-108	396.0	ybxB; methyltransferase small; K00564 rsmC; 16S rRNA (guanine1207-N2)-methyltransferase [EC:2.1.1.172]	YES
KSG66_00680	bqy:MUS_0117	99.5	201	1	0	1	201	2	202	8.5e-108	396.0	ybxB; rRNA (guanine-N2-)-methyltransferase; K00564 rsmC; 16S rRNA (guanine1207-N2)-methyltransferase [EC:2.1.1.172]	YES
KSG66_00680	bami:KSO_018870	99.5	201	1	0	1	201	1	201	8.5e-108	396.0	rRNA (guanine-N2-)-methyltransferase; K00564 rsmC; 16S rRNA (guanine1207-N2)-methyltransferase [EC:2.1.1.172]	YES
KSG66_00680	bamf:U722_00665	99.5	201	1	0	1	201	1	201	8.5e-108	396.0	methyltransferase; K00564 rsmC; 16S rRNA (guanine1207-N2)-methyltransferase [EC:2.1.1.172]	YES
KSG66_00680	bacb:OY17_03410	99.5	201	1	0	1	201	1	201	8.5e-108	396.0	16S rRNA methyltransferase; K00564 rsmC; 16S rRNA (guanine1207-N2)-methyltransferase [EC:2.1.1.172]	YES
KSG66_00680	bamt:AJ82_00645	99.0	201	2	0	1	201	1	201	1.9e-107	394.8	16S rRNA methyltransferase; K00564 rsmC; 16S rRNA (guanine1207-N2)-methyltransferase [EC:2.1.1.172]	YES
KSG66_00680	bacp:SB24_09085	99.0	201	2	0	1	201	1	201	1.9e-107	394.8	16S rRNA methyltransferase; K00564 rsmC; 16S rRNA (guanine1207-N2)-methyltransferase [EC:2.1.1.172]	YES
KSG66_00680	bamn:BASU_0111	98.5	201	3	0	1	201	1	201	4.2e-107	393.7	ybxB; ribosomal RNA methyltransferase; K00564 rsmC; 16S rRNA (guanine1207-N2)-methyltransferase [EC:2.1.1.172]	YES
KSG66_00680	bao:BAMF_0106	98.5	201	3	0	1	201	1	201	4.2e-107	393.7	ybxB; ribosomal RNA methyltransferase; K00564 rsmC; 16S rRNA (guanine1207-N2)-methyltransferase [EC:2.1.1.172]	YES
KSG66_00680	baz:BAMTA208_00535	98.5	201	3	0	1	201	1	201	4.2e-107	393.7	ybxB; ribosomal RNA methyltransferase; K00564 rsmC; 16S rRNA (guanine1207-N2)-methyltransferase [EC:2.1.1.172]	YES
KSG66_00680	bql:LL3_00109	98.5	201	3	0	1	201	1	201	4.2e-107	393.7	ybxB; ribosomal RNA methyltransferase; K00564 rsmC; 16S rRNA (guanine1207-N2)-methyltransferase [EC:2.1.1.172]	YES
KSG66_00680	bxh:BAXH7_00113	98.5	201	3	0	1	201	1	201	4.2e-107	393.7	ybxB; ribosomal RNA methyltransferase; K00564 rsmC; 16S rRNA (guanine1207-N2)-methyltransferase [EC:2.1.1.172]	YES
KSG66_00680	bamb:BAPNAU_0105	99.0	201	2	0	1	201	1	201	5.5e-107	393.3	ybxB; methyltransferase small; K00564 rsmC; 16S rRNA (guanine1207-N2)-methyltransferase [EC:2.1.1.172]	YES
KSG66_00680	bmp:NG74_00130	99.0	201	2	0	1	201	1	201	5.5e-107	393.3	rlmG; Ribosomal RNA large subunit methyltransferase G; K00564 rsmC; 16S rRNA (guanine1207-N2)-methyltransferase [EC:2.1.1.172]	YES
KSG66_00680	bay:RBAM_001310	98.5	201	3	0	1	201	1	201	7.2e-107	392.9	class I SAM-dependent methyltransferase; K00564 rsmC; 16S rRNA (guanine1207-N2)-methyltransferase [EC:2.1.1.172]	YES
KSG66_00680	bama:RBAU_0113	98.5	201	3	0	1	201	1	201	7.2e-107	392.9	ybxB; ribosomal RNA methyltransferase; K00564 rsmC; 16S rRNA (guanine1207-N2)-methyltransferase [EC:2.1.1.172]	YES
KSG66_00685	bay:RBAM_001320	100.0	1193	0	0	1	1193	1	1193	0.0e+00	2370.9	rpoB; DNA-directed RNA polymerase subunit beta; K03043 rpoB; DNA-directed RNA polymerase subunit beta [EC:2.7.7.6]	YES
KSG66_00685	bamp:B938_00550	100.0	1193	0	0	1	1193	1	1193	0.0e+00	2370.9	rpoB; DNA-directed RNA polymerase subunit beta; K03043 rpoB; DNA-directed RNA polymerase subunit beta [EC:2.7.7.6]	YES
KSG66_00685	baml:BAM5036_0110	100.0	1193	0	0	1	1193	1	1193	0.0e+00	2370.9	rpoB; RNA polymerase (beta subunit); K03043 rpoB; DNA-directed RNA polymerase subunit beta [EC:2.7.7.6]	YES
KSG66_00685	bama:RBAU_0114	100.0	1193	0	0	1	1193	1	1193	0.0e+00	2370.9	rpoB; RNA polymerase (beta subunit); K03043 rpoB; DNA-directed RNA polymerase subunit beta [EC:2.7.7.6]	YES
KSG66_00685	bamn:BASU_0112	100.0	1193	0	0	1	1193	1	1193	0.0e+00	2370.9	rpoB; RNA polymerase (beta subunit); K03043 rpoB; DNA-directed RNA polymerase subunit beta [EC:2.7.7.6]	YES
KSG66_00685	bamt:AJ82_00650	100.0	1193	0	0	1	1193	1	1193	0.0e+00	2370.9	DNA-directed RNA polymerase subunit beta; K03043 rpoB; DNA-directed RNA polymerase subunit beta [EC:2.7.7.6]	YES
KSG66_00685	bmp:NG74_00131	100.0	1193	0	0	1	1193	1	1193	0.0e+00	2370.9	rpoB; DNA-directed RNA polymerase subunit beta; K03043 rpoB; DNA-directed RNA polymerase subunit beta [EC:2.7.7.6]	YES
KSG66_00685	bami:KSO_018865	100.0	1193	0	0	1	1193	1	1193	0.0e+00	2370.9	rpoB; DNA-directed RNA polymerase subunit beta; K03043 rpoB; DNA-directed RNA polymerase subunit beta [EC:2.7.7.6]	YES
KSG66_00685	bamf:U722_00670	100.0	1193	0	0	1	1193	1	1193	0.0e+00	2370.9	DNA-directed RNA polymerase subunit beta; K03043 rpoB; DNA-directed RNA polymerase subunit beta [EC:2.7.7.6]	YES
KSG66_00685	bvm:B9C48_00685	100.0	1193	0	0	1	1193	1	1193	0.0e+00	2370.9	DNA-directed RNA polymerase subunit beta; K03043 rpoB; DNA-directed RNA polymerase subunit beta [EC:2.7.7.6]	YES
KSG66_00685	bacp:SB24_09080	100.0	1193	0	0	1	1193	1	1193	0.0e+00	2370.9	DNA-directed RNA polymerase subunit beta; K03043 rpoB; DNA-directed RNA polymerase subunit beta [EC:2.7.7.6]	YES
KSG66_00685	bacs:AUL54_10080	100.0	1193	0	0	1	1193	1	1193	0.0e+00	2370.9	DNA-directed RNA polymerase subunit beta; K03043 rpoB; DNA-directed RNA polymerase subunit beta [EC:2.7.7.6]	YES
KSG66_00685	bacb:OY17_03415	99.9	1193	1	0	1	1193	1	1193	0.0e+00	2369.3	DNA-directed RNA polymerase subunit beta; K03043 rpoB; DNA-directed RNA polymerase subunit beta [EC:2.7.7.6]	YES
KSG66_00685	bao:BAMF_0107	99.9	1193	1	0	1	1193	1	1193	0.0e+00	2368.6	rpoB; RNA polymerase (beta subunit); K03043 rpoB; DNA-directed RNA polymerase subunit beta [EC:2.7.7.6]	YES
KSG66_00685	baz:BAMTA208_00540	99.9	1193	1	0	1	1193	1	1193	0.0e+00	2368.6	rpoB; DNA-directed RNA polymerase subunit beta; K03043 rpoB; DNA-directed RNA polymerase subunit beta [EC:2.7.7.6]	YES
KSG66_00685	bsu:BSU01070	98.3	1193	20	0	1	1193	1	1193	0.0e+00	2337.0	rpoB; DNA-directed RNA polymerase subunit beta; K03043 rpoB; DNA-directed RNA polymerase subunit beta [EC:2.7.7.6]	YES
KSG66_00685	bsr:I33_0137	98.3	1193	20	0	1	1193	1	1193	0.0e+00	2337.0	rpoB; DNA-directed RNA polymerase, beta subunit; K03043 rpoB; DNA-directed RNA polymerase subunit beta [EC:2.7.7.6]	YES
KSG66_00685	bsh:BSU6051_01070	98.3	1193	20	0	1	1193	1	1193	0.0e+00	2337.0	rpoB; RNA polymerase beta subunit RpoB; K03043 rpoB; DNA-directed RNA polymerase subunit beta [EC:2.7.7.6]	YES
KSG66_00685	bsy:I653_00540	98.3	1193	20	0	1	1193	1	1193	0.0e+00	2337.0	rpoB; DNA-directed RNA polymerase subunit beta; K03043 rpoB; DNA-directed RNA polymerase subunit beta [EC:2.7.7.6]	YES
KSG66_00685	bsut:BSUB_00135	98.3	1193	20	0	1	1193	1	1193	0.0e+00	2337.0	rpoB; DNA-directed RNA polymerase subunit beta; K03043 rpoB; DNA-directed RNA polymerase subunit beta [EC:2.7.7.6]	YES
KSG66_00690	bya:BANAU_0107	100.0	1199	0	0	1	1199	1	1199	0.0e+00	2362.8	rpoC; DNA-directed RNA polymerase subunit beta'; K03046 rpoC; DNA-directed RNA polymerase subunit beta' [EC:2.7.7.6]	YES
KSG66_00690	baml:BAM5036_0111	100.0	1199	0	0	1	1199	1	1199	0.0e+00	2362.8	rpoC; RNA polymerase (beta' subunit); K03046 rpoC; DNA-directed RNA polymerase subunit beta' [EC:2.7.7.6]	YES
KSG66_00690	bama:RBAU_0115	100.0	1199	0	0	1	1199	1	1199	0.0e+00	2362.8	rpoC; RNA polymerase (beta' subunit); K03046 rpoC; DNA-directed RNA polymerase subunit beta' [EC:2.7.7.6]	YES
KSG66_00690	bamn:BASU_0113	100.0	1199	0	0	1	1199	1	1199	0.0e+00	2362.8	rpoC; RNA polymerase (beta' subunit); K03046 rpoC; DNA-directed RNA polymerase subunit beta' [EC:2.7.7.6]	YES
KSG66_00690	bamt:AJ82_00655	100.0	1199	0	0	1	1199	1	1199	0.0e+00	2362.8	DNA-directed RNA polymerase subunit beta'; K03046 rpoC; DNA-directed RNA polymerase subunit beta' [EC:2.7.7.6]	YES
KSG66_00690	bvm:B9C48_00690	100.0	1199	0	0	1	1199	1	1199	0.0e+00	2362.8	DNA-directed RNA polymerase subunit beta'; K03046 rpoC; DNA-directed RNA polymerase subunit beta' [EC:2.7.7.6]	YES
KSG66_00690	bacp:SB24_09075	100.0	1199	0	0	1	1199	1	1199	0.0e+00	2362.8	DNA-directed RNA polymerase subunit beta'; K03046 rpoC; DNA-directed RNA polymerase subunit beta' [EC:2.7.7.6]	YES
KSG66_00690	bacb:OY17_03420	100.0	1199	0	0	1	1199	1	1199	0.0e+00	2362.8	DNA-directed RNA polymerase subunit beta'; K03046 rpoC; DNA-directed RNA polymerase subunit beta' [EC:2.7.7.6]	YES
KSG66_00690	bay:RBAM_001330	99.9	1199	1	0	1	1199	1	1199	0.0e+00	2361.6	rpoC; DNA-directed RNA polymerase subunit beta'; K03046 rpoC; DNA-directed RNA polymerase subunit beta' [EC:2.7.7.6]	YES
KSG66_00690	bamb:BAPNAU_0107	99.9	1199	1	0	1	1199	1	1199	0.0e+00	2361.6	rpoC; DNA-directed RNA polymerase subunit beta'; K03046 rpoC; DNA-directed RNA polymerase subunit beta' [EC:2.7.7.6]	YES
KSG66_00690	bmp:NG74_00132	99.9	1199	1	0	1	1199	1	1199	0.0e+00	2361.6	rpoC; DNA-directed RNA polymerase subunit beta'; K03046 rpoC; DNA-directed RNA polymerase subunit beta' [EC:2.7.7.6]	YES
KSG66_00690	bamc:U471_01160	99.9	1199	1	0	1	1199	1	1199	0.0e+00	2361.6	DNA-directed RNA polymerase subunit beta'; K03046 rpoC; DNA-directed RNA polymerase subunit beta' [EC:2.7.7.6]	YES
KSG66_00690	bacs:AUL54_10075	99.9	1199	1	0	1	1199	1	1199	0.0e+00	2361.6	DNA-directed RNA polymerase subunit beta'; K03046 rpoC; DNA-directed RNA polymerase subunit beta' [EC:2.7.7.6]	YES
KSG66_00690	baq:BACAU_0108	99.9	1199	1	0	1	1199	1	1199	0.0e+00	2361.3	rpoC; DNA-directed RNA polymerase subunit beta'; K03046 rpoC; DNA-directed RNA polymerase subunit beta' [EC:2.7.7.6]	YES
KSG66_00690	bami:KSO_018860	99.9	1199	1	0	1	1199	1	1199	0.0e+00	2361.3	DNA-directed RNA polymerase subunit beta'; K03046 rpoC; DNA-directed RNA polymerase subunit beta' [EC:2.7.7.6]	YES
KSG66_00690	bamf:U722_00675	99.9	1199	1	0	1	1199	1	1199	0.0e+00	2361.3	DNA-directed RNA polymerase subunit beta'; K03046 rpoC; DNA-directed RNA polymerase subunit beta' [EC:2.7.7.6]	YES
KSG66_00690	bamy:V529_01110	99.9	1199	1	0	1	1199	1	1199	0.0e+00	2360.1	rpoC; DNA-directed RNA polymerase subunit beta'; K03046 rpoC; DNA-directed RNA polymerase subunit beta' [EC:2.7.7.6]	YES
KSG66_00690	bamp:B938_00555	99.9	1199	1	0	1	1199	1	1199	0.0e+00	2359.7	DNA-directed RNA polymerase subunit beta'; K03046 rpoC; DNA-directed RNA polymerase subunit beta' [EC:2.7.7.6]	YES
KSG66_00690	bql:LL3_00111	99.6	1199	5	0	1	1199	1	1199	0.0e+00	2357.8	rpoC; RNA polymerase (beta'' subunit); K03046 rpoC; DNA-directed RNA polymerase subunit beta' [EC:2.7.7.6]	YES
KSG66_00690	baz:BAMTA208_00545	99.6	1199	5	0	1	1199	1	1199	0.0e+00	2356.3	rpoC; DNA-directed RNA polymerase subunit beta'; K03046 rpoC; DNA-directed RNA polymerase subunit beta' [EC:2.7.7.6]	YES
KSG66_00695	bay:RBAM_001340	100.0	82	0	0	1	82	1	82	9.7e-34	148.7	50S ribosomal protein L7ae-like protein; K07590 RP-L7A; large subunit ribosomal protein L7A	YES
KSG66_00695	baq:BACAU_0109	100.0	82	0	0	1	82	1	82	9.7e-34	148.7	ybxF; 50S ribosomal protein L7Ae; K07590 RP-L7A; large subunit ribosomal protein L7A	YES
KSG66_00695	bya:BANAU_0108	100.0	82	0	0	1	82	1	82	9.7e-34	148.7	ybxF; 50S ribosomal protein L7Ae; K07590 RP-L7A; large subunit ribosomal protein L7A	YES
KSG66_00695	bamp:B938_00560	100.0	82	0	0	1	82	1	82	9.7e-34	148.7	ribosomal protein L7Ae; K07590 RP-L7A; large subunit ribosomal protein L7A	YES
KSG66_00695	baml:BAM5036_0112	100.0	82	0	0	1	82	1	82	9.7e-34	148.7	rplGB; alternative ribosomal protein L7A; K07590 RP-L7A; large subunit ribosomal protein L7A	YES
KSG66_00695	bama:RBAU_0116	100.0	82	0	0	1	82	1	82	9.7e-34	148.7	rplGB; alternative ribosomal protein L7A; K07590 RP-L7A; large subunit ribosomal protein L7A	YES
KSG66_00695	bamn:BASU_0114	100.0	82	0	0	1	82	1	82	9.7e-34	148.7	rplGB; alternative ribosomal protein L7A; K07590 RP-L7A; large subunit ribosomal protein L7A	YES
KSG66_00695	bamb:BAPNAU_0108	100.0	82	0	0	1	82	1	82	9.7e-34	148.7	ybxF; 50S ribosomal protein L7Ae; K07590 RP-L7A; large subunit ribosomal protein L7A	YES
KSG66_00695	bamt:AJ82_00660	100.0	82	0	0	1	82	1	82	9.7e-34	148.7	50S ribosomal protein L7; K07590 RP-L7A; large subunit ribosomal protein L7A	YES
KSG66_00695	bamy:V529_01120	100.0	82	0	0	1	82	1	82	9.7e-34	148.7	ybxF; ribosomal protein L7Ae-like protein; K07590 RP-L7A; large subunit ribosomal protein L7A	YES
KSG66_00695	bmp:NG74_00133	100.0	82	0	0	1	82	1	82	9.7e-34	148.7	rplGB; Ribosome-associated protein L7Ae-like protein; K07590 RP-L7A; large subunit ribosomal protein L7A	YES
[truncated: 62,791 more rows]
