# Supplementary material for: Isolation, identification, and whole-genome sequencing of high-yield protease bacteria from Daqu of ZhangGong Laojiu
Source: PLoS One. 2022 Apr 26;17(4):e0264677. doi: 10.1371/journal.pone.0264677 (PMC9041807; doi:10.1371/journal.pone.0264677)
Supplement: S1 Raw data — (ZIP) [file pone.0264677.s002.zip › Raw data/GDD20120317-1_Bacillus_velezensis_Genome_result/4_Basic_Annot/KEGG/Bac.ko]

# Method: BLAST	Condition: expect <= 1e-05; rank <= 5
# Summary:	2283 succeed, 1379 fail

# query	ko_id:rank:evalue:score:identity:ko_definition
KSG66_00005	K02313|1|4.0e-251|873.2|bay:RBAM_000010|dnaA; chromosomal replication initiator protein!K02313|2|4.0e-251|873.2|bamp:B938_00005|dnaA; chromosomal replication initiator protein!K02313|3|4.0e-251|873.2|baml:BAM5036_0002|dnaA; chromosomal replication initiator protein!K02313|4|4.0e-251|873.2|bama:RBAU_0002|dnaA; chromosomal replication initiator protein!K02313|5|4.0e-251|873.2|bamn:BASU_0002|dnaA; chromosomal replication initiator protein
KSG66_00010	K02338|1|9.8e-206|722.2|bay:RBAM_000020|dnaN; DNA polymerase III subunit beta [EC:2.7.7.7]!K02338|2|9.8e-206|722.2|bama:RBAU_0003|dnaN; DNA polymerase III subunit beta [EC:2.7.7.7]!K02338|3|9.8e-206|722.2|bamn:BASU_0003|dnaN; DNA polymerase III subunit beta [EC:2.7.7.7]!K02338|4|9.8e-206|722.2|bamt:AJ82_00010|dnaN; DNA polymerase III subunit beta [EC:2.7.7.7]!K02338|5|9.8e-206|722.2|bamc:U471_00020|dnaN; DNA polymerase III subunit beta [EC:2.7.7.7]
KSG66_00015	K14761|1|3.2e-33|146.7|bay:RBAM_000030|ybcJ; ribosome-associated protein!K14761|2|3.2e-33|146.7|baz:BAMTA208_00015|ybcJ; ribosome-associated protein
KSG66_00020	K03629|1|1.1e-206|725.3|bay:RBAM_000040|recF; DNA replication and repair protein RecF!K03629|2|1.1e-206|725.3|bya:BANAU_0004|recF; DNA replication and repair protein RecF!K03629|3|1.1e-206|725.3|bamp:B938_00020|recF; DNA replication and repair protein RecF!K03629|4|1.1e-206|725.3|bama:RBAU_0005|recF; DNA replication and repair protein RecF!K03629|5|1.1e-206|725.3|bamy:V529_00040|recF; DNA replication and repair protein RecF
KSG66_00025
KSG66_00030	K02470|1|0|1261.9|bama:RBAU_0007|gyrB; DNA gyrase subunit B [EC:5.6.2.2]!K02470|2|0|1261.9|bamy:V529_00060|gyrB; DNA gyrase subunit B [EC:5.6.2.2]!K02470|3|0|1261.9|bvm:B9C48_00030|gyrB; DNA gyrase subunit B [EC:5.6.2.2]!K02470|4|0|1259.2|bya:BANAU_0006|gyrB; DNA gyrase subunit B [EC:5.6.2.2]!K02470|5|0|1259.2|bamp:B938_00030|gyrB; DNA gyrase subunit B [EC:5.6.2.2]
KSG66_00035	K02469|1|0|1427.5|bamy:V529_00070|gyrA; DNA gyrase subunit A [EC:5.6.2.2]!K02469|2|0|1427.5|bvm:B9C48_00035|gyrA; DNA gyrase subunit A [EC:5.6.2.2]!K02469|3|0|1426.0|bama:RBAU_0008|gyrA; DNA gyrase subunit A [EC:5.6.2.2]!K02469|4|0|1424.5|bya:BANAU_0007|gyrA; DNA gyrase subunit A [EC:5.6.2.2]!K02469|5|0|1424.5|bamb:BAPNAU_0007|gyrA; DNA gyrase subunit A [EC:5.6.2.2]
KSG66_00065
KSG66_00070	K00088|1|1.1e-273|948.3|bay:RBAM_000120|IMPDH; IMP dehydrogenase [EC:1.1.1.205]!K00088|2|1.1e-273|948.3|bamp:B938_00045|IMPDH; IMP dehydrogenase [EC:1.1.1.205]!K00088|3|1.1e-273|948.3|bama:RBAU_0011|IMPDH; IMP dehydrogenase [EC:1.1.1.205]!K00088|4|1.1e-273|948.3|bamn:BASU_0011|IMPDH; IMP dehydrogenase [EC:1.1.1.205]!K00088|5|1.1e-273|948.3|bamt:AJ82_00070|IMPDH; IMP dehydrogenase [EC:1.1.1.205]
KSG66_00075	K07258|1|9.9e-250|868.6|bvm:B9C48_00075|dacC; serine-type D-Ala-D-Ala carboxypeptidase (penicillin-binding protein 5/6) [EC:3.4.16.4]!K07258|2|1.1e-248|865.1|bay:RBAM_000130|dacC; serine-type D-Ala-D-Ala carboxypeptidase (penicillin-binding protein 5/6) [EC:3.4.16.4]!K07258|3|1.1e-248|865.1|bya:BANAU_0010|dacC; serine-type D-Ala-D-Ala carboxypeptidase (penicillin-binding protein 5/6) [EC:3.4.16.4]!K07258|4|1.1e-248|865.1|bamb:BAPNAU_0010|dacC; serine-type D-Ala-D-Ala carboxypeptidase (penicillin-binding protein 5/6) [EC:3.4.16.4]!K07258|5|1.1e-248|865.1|bamt:AJ82_00075|dacC; serine-type D-Ala-D-Ala carboxypeptidase (penicillin-binding protein 5/6) [EC:3.4.16.4]
KSG66_00080	K06215|1|7.7e-158|562.8|bay:RBAM_000140|pdxS; pyridoxal 5'-phosphate synthase pdxS subunit [EC:4.3.3.6]!K06215|2|7.7e-158|562.8|baq:BACAU_0011|pdxS; pyridoxal 5'-phosphate synthase pdxS subunit [EC:4.3.3.6]!K06215|3|7.7e-158|562.8|bamp:B938_00055|pdxS; pyridoxal 5'-phosphate synthase pdxS subunit [EC:4.3.3.6]!K06215|4|7.7e-158|562.8|baml:BAM5036_0012|pdxS; pyridoxal 5'-phosphate synthase pdxS subunit [EC:4.3.3.6]!K06215|5|7.7e-158|562.8|bama:RBAU_0013|pdxS; pyridoxal 5'-phosphate synthase pdxS subunit [EC:4.3.3.6]
KSG66_00085	K08681|1|4.4e-109|400.2|bya:BANAU_0012|pdxT; 5'-phosphate synthase pdxT subunit [EC:4.3.3.6]!K08681|2|4.4e-109|400.2|bamp:B938_00060|pdxT; 5'-phosphate synthase pdxT subunit [EC:4.3.3.6]!K08681|3|4.4e-109|400.2|bama:RBAU_0014|pdxT; 5'-phosphate synthase pdxT subunit [EC:4.3.3.6]!K08681|4|4.4e-109|400.2|bamn:BASU_0014|pdxT; 5'-phosphate synthase pdxT subunit [EC:4.3.3.6]!K08681|5|4.4e-109|400.2|bamb:BAPNAU_0012|pdxT; 5'-phosphate synthase pdxT subunit [EC:4.3.3.6]
KSG66_00090	K01875|1|2.2e-206|724.5|bvm:B9C48_00090|SARS; seryl-tRNA synthetase [EC:6.1.1.11]!K01875|2|8.4e-206|722.6|bay:RBAM_000160|SARS; seryl-tRNA synthetase [EC:6.1.1.11]!K01875|3|8.4e-206|722.6|bya:BANAU_0013|SARS; seryl-tRNA synthetase [EC:6.1.1.11]!K01875|4|8.4e-206|722.6|bamp:B938_00065|SARS; seryl-tRNA synthetase [EC:6.1.1.11]!K01875|5|8.4e-206|722.6|baml:BAM5036_0014|SARS; seryl-tRNA synthetase [EC:6.1.1.11]
KSG66_00095	K00865|1|1.8e-207|728.0|bvm:B9C48_00095|glxK; glycerate 2-kinase [EC:2.7.1.165]!K00865|2|6.0e-203|713.0|bama:RBAU_0016|glxK; glycerate 2-kinase [EC:2.7.1.165]!K00865|3|6.0e-203|713.0|bamn:BASU_0016|glxK; glycerate 2-kinase [EC:2.7.1.165]!K00865|4|7.8e-203|712.6|bamb:BAPNAU_0014|glxK; glycerate 2-kinase [EC:2.7.1.165]!K00865|5|7.8e-203|712.6|bmp:NG74_00020|glxK; glycerate 2-kinase [EC:2.7.1.165]
KSG66_00105	K15519|1|6.6e-122|443.0|bay:RBAM_000190|dck; deoxyadenosine/deoxycytidine kinase [EC:2.7.1.76 2.7.1.74]!K15519|2|6.6e-122|443.0|bya:BANAU_0015|dck; deoxyadenosine/deoxycytidine kinase [EC:2.7.1.76 2.7.1.74]!K15519|3|6.6e-122|443.0|baml:BAM5036_0016|dck; deoxyadenosine/deoxycytidine kinase [EC:2.7.1.76 2.7.1.74]!K15519|4|6.6e-122|443.0|bamb:BAPNAU_0015|dck; deoxyadenosine/deoxycytidine kinase [EC:2.7.1.76 2.7.1.74]!K15519|5|6.6e-122|443.0|bamt:AJ82_00110|dck; deoxyadenosine/deoxycytidine kinase [EC:2.7.1.76 2.7.1.74]
KSG66_00110	K15518|1|2.0e-115|421.4|bya:BANAU_0016|dgk; deoxyguanosine kinase [EC:2.7.1.113]!K15518|2|2.0e-115|421.4|bqy:MUS_0019|dgk; deoxyguanosine kinase [EC:2.7.1.113]!K15518|3|2.0e-115|421.4|bvm:B9C48_00110|dgk; deoxyguanosine kinase [EC:2.7.1.113]!K15518|4|2.0e-115|421.4|bacb:OY17_02845|dgk; deoxyguanosine kinase [EC:2.7.1.113]!K15518|5|2.5e-115|421.0|bamp:B938_00080|dgk; deoxyguanosine kinase [EC:2.7.1.113]
KSG66_00115	K06306|1|7.1e-213|746.1|bvm:B9C48_00115|yaaH; spore germination protein!K06306|2|3.5e-212|743.8|bacb:OY17_02850|yaaH; spore germination protein!K06306|3|3.0e-211|740.7|bya:BANAU_0017|yaaH; spore germination protein!K06306|4|3.0e-211|740.7|bqy:MUS_0020|yaaH; spore germination protein!K06306|5|5.1e-211|740.0|bamy:V529_00170|yaaH; spore germination protein
KSG66_00120
KSG66_00125	K11991|1|6.2e-85|319.7|bay:RBAM_000230|tadA; tRNA(adenine34) deaminase [EC:3.5.4.33]!K11991|2|6.2e-85|319.7|bamp:B938_00095|tadA; tRNA(adenine34) deaminase [EC:3.5.4.33]!K11991|3|6.2e-85|319.7|bamb:BAPNAU_0019|tadA; tRNA(adenine34) deaminase [EC:3.5.4.33]!K11991|4|6.2e-85|319.7|bamt:AJ82_00135|tadA; tRNA(adenine34) deaminase [EC:3.5.4.33]!K11991|5|6.2e-85|319.7|bmp:NG74_00026|tadA; tRNA(adenine34) deaminase [EC:3.5.4.33]
KSG66_00135	K02343|1|0|1098.2|bvm:B9C48_00135|dnaX; DNA polymerase III subunit gamma/tau [EC:2.7.7.7]!K02343|2|0|1096.3|baq:BACAU_0020|dnaX; DNA polymerase III subunit gamma/tau [EC:2.7.7.7]!K02343|3|0|1096.3|bamy:V529_00200|dnaX; DNA polymerase III subunit gamma/tau [EC:2.7.7.7]!K02343|4|0|1096.3|bami:KSO_019310|dnaX; DNA polymerase III subunit gamma/tau [EC:2.7.7.7]!K02343|5|0|1096.3|bamf:U722_00140|dnaX; DNA polymerase III subunit gamma/tau [EC:2.7.7.7]
KSG66_00140	K09747|1|1.4e-37|161.8|bvm:B9C48_00140|K09747; uncharacterized protein!K09747|2|1.9e-37|161.4|baq:BACAU_0021|K09747; uncharacterized protein!K09747|3|1.9e-37|161.4|bya:BANAU_0021|K09747; uncharacterized protein!K09747|4|1.9e-37|161.4|bamb:BAPNAU_0021|K09747; uncharacterized protein!K09747|5|1.9e-37|161.4|bmp:NG74_00031|K09747; uncharacterized protein
KSG66_00145	K06187|1|5.3e-110|403.3|baml:BAM5036_0023|recR; recombination protein RecR!K06187|2|5.3e-110|403.3|bamy:V529_00220|recR; recombination protein RecR!K06187|3|5.3e-110|403.3|bvm:B9C48_00145|recR; recombination protein RecR!K06187|4|5.3e-110|403.3|bacp:SB24_09605|recR; recombination protein RecR!K06187|5|6.9e-110|402.9|bsu:BSU00210|recR; recombination protein RecR
KSG66_00150
KSG66_00155	K06317|1|2.6e-37|160.6|bay:RBAM_000290|bofA; inhibitor of the pro-sigma K processing machinery!K06317|2|2.6e-37|160.6|baq:BACAU_0024|bofA; inhibitor of the pro-sigma K processing machinery!K06317|3|2.6e-37|160.6|bya:BANAU_0024|bofA; inhibitor of the pro-sigma K processing machinery!K06317|4|2.6e-37|160.6|baml:BAM5036_0025|bofA; inhibitor of the pro-sigma K processing machinery!K06317|5|2.6e-37|160.6|bama:RBAU_0026|bofA; inhibitor of the pro-sigma K processing machinery
KSG66_00185
KSG66_00190
KSG66_00195
KSG66_00200
KSG66_00205	K00943|1|2.1e-112|411.4|bay:RBAM_000370|tmk; dTMP kinase [EC:2.7.4.9]!K00943|2|2.1e-112|411.4|bamb:BAPNAU_0028|tmk; dTMP kinase [EC:2.7.4.9]!K00943|3|2.1e-112|411.4|bmp:NG74_00044|tmk; dTMP kinase [EC:2.7.4.9]!K00943|4|2.1e-112|411.4|bamc:U471_00310|tmk; dTMP kinase [EC:2.7.4.9]!K00943|5|2.1e-112|411.4|bvm:B9C48_00205|tmk; dTMP kinase [EC:2.7.4.9]
KSG66_00210
KSG66_00215	K09770|1|3.2e-72|277.3|bama:RBAU_0035|K09770; uncharacterized protein!K09770|2|3.2e-72|277.3|bamn:BASU_0034|K09770; uncharacterized protein!K09770|3|7.1e-72|276.2|bay:RBAM_000390|K09770; uncharacterized protein
KSG66_00220	K02341|1|2.3e-182|644.4|bvm:B9C48_00220|holB; DNA polymerase III subunit delta' [EC:2.7.7.7]!K02341|2|1.9e-181|641.3|bamy:V529_00320|holB; DNA polymerase III subunit delta' [EC:2.7.7.7]!K02341|3|4.2e-181|640.2|bay:RBAM_000400|holB; DNA polymerase III subunit delta' [EC:2.7.7.7]!K02341|4|4.2e-181|640.2|baq:BACAU_0032|holB; DNA polymerase III subunit delta' [EC:2.7.7.7]!K02341|5|4.2e-181|640.2|bya:BANAU_0031|holB; DNA polymerase III subunit delta' [EC:2.7.7.7]
KSG66_00225
KSG66_00230
KSG66_00235
KSG66_00240
KSG66_00245	K07056|1|8.5e-165|585.9|bvm:B9C48_00245|rsmI; 16S rRNA (cytidine1402-2'-O)-methyltransferase [EC:2.1.1.198]!K07056|2|2.7e-163|580.9|bay:RBAM_000450|rsmI; 16S rRNA (cytidine1402-2'-O)-methyltransferase [EC:2.1.1.198]!K07056|3|7.9e-163|579.3|bamt:AJ82_00255|rsmI; 16S rRNA (cytidine1402-2'-O)-methyltransferase [EC:2.1.1.198]!K07056|4|1.4e-162|578.6|bama:RBAU_0041|rsmI; 16S rRNA (cytidine1402-2'-O)-methyltransferase [EC:2.1.1.198]!K07056|5|1.4e-162|578.6|bamn:BASU_0040|rsmI; 16S rRNA (cytidine1402-2'-O)-methyltransferase [EC:2.1.1.198]
KSG66_00250	K06284|1|1.6e-43|181.4|bay:RBAM_000460|abrB; AbrB family transcriptional regulator, transcriptional pleiotropic regulator of transition state genes!K06284|2|1.6e-43|181.4|baq:BACAU_0038|abrB; AbrB family transcriptional regulator, transcriptional pleiotropic regulator of transition state genes!K06284|3|1.6e-43|181.4|bya:BANAU_0037|abrB; AbrB family transcriptional regulator, transcriptional pleiotropic regulator of transition state genes!K06284|4|1.6e-43|181.4|bamp:B938_00195|abrB; AbrB family transcriptional regulator, transcriptional pleiotropic regulator of transition state genes!K06284|5|1.6e-43|181.4|bama:RBAU_0042|abrB; AbrB family transcriptional regulator, transcriptional pleiotropic regulator of transition state genes
KSG66_00255	K01874|1|0|1332.0|bamb:BAPNAU_0038|MARS; methionyl-tRNA synthetase [EC:6.1.1.10]!K01874|2|0|1332.0|bmp:NG74_00054|MARS; methionyl-tRNA synthetase [EC:6.1.1.10]!K01874|3|0|1332.0|bvm:B9C48_00255|MARS; methionyl-tRNA synthetase [EC:6.1.1.10]!K01874|4|0|1330.1|bay:RBAM_000470|MARS; methionyl-tRNA synthetase [EC:6.1.1.10]!K01874|5|0|1330.1|bamt:AJ82_00265|MARS; methionyl-tRNA synthetase [EC:6.1.1.10]
KSG66_00260	K03424|1|2.5e-144|517.7|bvm:B9C48_00260|tatD; TatD DNase family protein [EC:3.1.21.-]!K03424|2|1.2e-143|515.4|bamn:BASU_0043|tatD; TatD DNase family protein [EC:3.1.21.-]!K03424|3|3.6e-143|513.8|bamt:AJ82_00270|tatD; TatD DNase family protein [EC:3.1.21.-]!K03424|4|4.6e-143|513.5|baml:BAM5036_0042|tatD; TatD DNase family protein [EC:3.1.21.-]!K03424|5|4.6e-143|513.5|bami:KSO_019205|tatD; TatD DNase family protein [EC:3.1.21.-]
KSG66_00265
KSG66_00270	K05985|1|3.7e-97|360.5|bay:RBAM_000500|rnmV; ribonuclease M5 [EC:3.1.26.8]!K05985|2|3.7e-97|360.5|baq:BACAU_0042|rnmV; ribonuclease M5 [EC:3.1.26.8]!K05985|3|3.7e-97|360.5|bamp:B938_00215|rnmV; ribonuclease M5 [EC:3.1.26.8]!K05985|4|3.7e-97|360.5|baml:BAM5036_0044|rnmV; ribonuclease M5 [EC:3.1.26.8]!K05985|5|3.7e-97|360.5|bama:RBAU_0046|rnmV; ribonuclease M5 [EC:3.1.26.8]
KSG66_00275	K02528|1|5.3e-159|566.6|bay:RBAM_000510|ksgA; 16S rRNA (adenine1518-N6/adenine1519-N6)-dimethyltransferase [EC:2.1.1.182]!K02528|2|5.3e-159|566.6|baq:BACAU_0043|ksgA; 16S rRNA (adenine1518-N6/adenine1519-N6)-dimethyltransferase [EC:2.1.1.182]!K02528|3|5.3e-159|566.6|bya:BANAU_0042|ksgA; 16S rRNA (adenine1518-N6/adenine1519-N6)-dimethyltransferase [EC:2.1.1.182]!K02528|4|5.3e-159|566.6|bama:RBAU_0047|ksgA; 16S rRNA (adenine1518-N6/adenine1519-N6)-dimethyltransferase [EC:2.1.1.182]!K02528|5|5.3e-159|566.6|bamb:BAPNAU_0042|ksgA; 16S rRNA (adenine1518-N6/adenine1519-N6)-dimethyltransferase [EC:2.1.1.182]
KSG66_00280	K06436|1|5.1e-146|523.5|bvm:B9C48_00280|yabG; spore coat assemly protein!K06436|2|3.3e-145|520.8|bamt:AJ82_00290|yabG; spore coat assemly protein!K06436|3|7.4e-145|519.6|bay:RBAM_000520|yabG; spore coat assemly protein!K06436|4|7.4e-145|519.6|baq:BACAU_0044|yabG; spore coat assemly protein!K06436|5|7.4e-145|519.6|bya:BANAU_0043|yabG; spore coat assemly protein
KSG66_00285
KSG66_00290	K06423|1|3.0e-27|126.7|bay:RBAM_000540|sspF; small acid-soluble spore protein F (minor alpha/beta-type SASP)!K06423|2|3.0e-27|126.7|baq:BACAU_0046|sspF; small acid-soluble spore protein F (minor alpha/beta-type SASP)!K06423|3|3.0e-27|126.7|bya:BANAU_0045|sspF; small acid-soluble spore protein F (minor alpha/beta-type SASP)!K06423|4|3.0e-27|126.7|bamp:B938_00235|sspF; small acid-soluble spore protein F (minor alpha/beta-type SASP)!K06423|5|3.0e-27|126.7|baml:BAM5036_0048|sspF; small acid-soluble spore protein F (minor alpha/beta-type SASP)
KSG66_00295	K00919|1|2.1e-160|571.2|bay:RBAM_000550|ispE; 4-diphosphocytidyl-2-C-methyl-D-erythritol kinase [EC:2.7.1.148]!K00919|2|2.1e-160|571.2|bya:BANAU_0046|ispE; 4-diphosphocytidyl-2-C-methyl-D-erythritol kinase [EC:2.7.1.148]!K00919|3|2.1e-160|571.2|baml:BAM5036_0049|ispE; 4-diphosphocytidyl-2-C-methyl-D-erythritol kinase [EC:2.7.1.148]!K00919|4|2.1e-160|571.2|bama:RBAU_0051|ispE; 4-diphosphocytidyl-2-C-methyl-D-erythritol kinase [EC:2.7.1.148]!K00919|5|2.1e-160|571.2|bamn:BASU_0050|ispE; 4-diphosphocytidyl-2-C-methyl-D-erythritol kinase [EC:2.7.1.148]
KSG66_00300	K09685|1|2.1e-152|544.7|bay:RBAM_000560|purR; purine operon repressor!K09685|2|2.1e-152|544.7|baq:BACAU_0048|purR; purine operon repressor!K09685|3|2.1e-152|544.7|bya:BANAU_0047|purR; purine operon repressor!K09685|4|2.1e-152|544.7|bamp:B938_00245|purR; purine operon repressor!K09685|5|2.1e-152|544.7|baml:BAM5036_0050|purR; purine operon repressor
KSG66_00305	K09022|1|6.8e-63|246.1|bay:RBAM_000570|ridA; 2-iminobutanoate/2-iminopropanoate deaminase [EC:3.5.99.10]!K09022|2|6.8e-63|246.1|baq:BACAU_0049|ridA; 2-iminobutanoate/2-iminopropanoate deaminase [EC:3.5.99.10]!K09022|3|6.8e-63|246.1|bama:RBAU_0053|ridA; 2-iminobutanoate/2-iminopropanoate deaminase [EC:3.5.99.10]!K09022|4|6.8e-63|246.1|bamn:BASU_0052|ridA; 2-iminobutanoate/2-iminopropanoate deaminase [EC:3.5.99.10]!K09022|5|6.8e-63|246.1|bamb:BAPNAU_0048|ridA; 2-iminobutanoate/2-iminopropanoate deaminase [EC:3.5.99.10]
KSG66_00310	K06412|1|8.2e-48|195.7|bay:RBAM_000580|spoVG; stage V sporulation protein G!K06412|2|8.2e-48|195.7|bamp:B938_00255|spoVG; stage V sporulation protein G!K06412|3|8.2e-48|195.7|baml:BAM5036_0052|spoVG; stage V sporulation protein G!K06412|4|8.2e-48|195.7|bama:RBAU_0054|spoVG; stage V sporulation protein G!K06412|5|8.2e-48|195.7|bamn:BASU_0053|spoVG; stage V sporulation protein G
KSG66_00315	K04042|1|1.2e-247|861.7|bvm:B9C48_00315|glmU; bifunctional UDP-N-acetylglucosamine pyrophosphorylase / Glucosamine-1-phosphate N-acetyltransferase [EC:2.7.7.23 2.3.1.157]!K04042|2|2.1e-247|860.9|bay:RBAM_000590|glmU; bifunctional UDP-N-acetylglucosamine pyrophosphorylase / Glucosamine-1-phosphate N-acetyltransferase [EC:2.7.7.23 2.3.1.157]!K04042|3|2.1e-247|860.9|bamp:B938_00260|glmU; bifunctional UDP-N-acetylglucosamine pyrophosphorylase / Glucosamine-1-phosphate N-acetyltransferase [EC:2.7.7.23 2.3.1.157]!K04042|4|2.1e-247|860.9|bama:RBAU_0055|glmU; bifunctional UDP-N-acetylglucosamine pyrophosphorylase / Glucosamine-1-phosphate N-acetyltransferase [EC:2.7.7.23 2.3.1.157]!K04042|5|2.1e-247|860.9|bamn:BASU_0054|glmU; bifunctional UDP-N-acetylglucosamine pyrophosphorylase / Glucosamine-1-phosphate N-acetyltransferase [EC:2.7.7.23 2.3.1.157]
KSG66_00320	K00948|1|5.7e-175|619.8|baq:BACAU_0052|PRPS; ribose-phosphate pyrophosphokinase [EC:2.7.6.1]!K00948|2|5.7e-175|619.8|bya:BANAU_0051|PRPS; ribose-phosphate pyrophosphokinase [EC:2.7.6.1]!K00948|3|5.7e-175|619.8|bamb:BAPNAU_0051|PRPS; ribose-phosphate pyrophosphokinase [EC:2.7.6.1]!K00948|4|5.7e-175|619.8|bamy:V529_00520|PRPS; ribose-phosphate pyrophosphokinase [EC:2.7.6.1]!K00948|5|5.7e-175|619.8|bmp:NG74_00067|PRPS; ribose-phosphate pyrophosphokinase [EC:2.7.6.1]
KSG66_00325	K02897|1|2.8e-106|391.0|bvm:B9C48_00325|RP-L25; large subunit ribosomal protein L25!K02897|2|8.0e-106|389.4|bya:BANAU_0052|RP-L25; large subunit ribosomal protein L25!K02897|3|8.0e-106|389.4|baml:BAM5036_0055|RP-L25; large subunit ribosomal protein L25!K02897|4|8.0e-106|389.4|bamb:BAPNAU_0052|RP-L25; large subunit ribosomal protein L25!K02897|5|8.0e-106|389.4|bamy:V529_00530|RP-L25; large subunit ribosomal protein L25
KSG66_00330	K01056|1|3.3e-106|390.6|baq:BACAU_0054|PTH1; peptidyl-tRNA hydrolase, PTH1 family [EC:3.1.1.29]!K01056|2|3.3e-106|390.6|baml:BAM5036_0056|PTH1; peptidyl-tRNA hydrolase, PTH1 family [EC:3.1.1.29]!K01056|3|3.3e-106|390.6|bamt:AJ82_00340|PTH1; peptidyl-tRNA hydrolase, PTH1 family [EC:3.1.1.29]!K01056|4|3.3e-106|390.6|bami:KSO_019135|PTH1; peptidyl-tRNA hydrolase, PTH1 family [EC:3.1.1.29]!K01056|5|3.3e-106|390.6|bvm:B9C48_00330|PTH1; peptidyl-tRNA hydrolase, PTH1 family [EC:3.1.1.29]
KSG66_00335
KSG66_00340	K03723|1|0|2265.0|bvm:B9C48_00340|mfd; transcription-repair coupling factor (superfamily II helicase) [EC:3.6.4.-]!K03723|2|0|2265.0|bacp:SB24_09420|mfd; transcription-repair coupling factor (superfamily II helicase) [EC:3.6.4.-]!K03723|3|0|2262.6|bay:RBAM_000640|mfd; transcription-repair coupling factor (superfamily II helicase) [EC:3.6.4.-]!K03723|4|0|2262.6|bamp:B938_00285|mfd; transcription-repair coupling factor (superfamily II helicase) [EC:3.6.4.-]!K03723|5|0|2262.6|bama:RBAU_0060|mfd; transcription-repair coupling factor (superfamily II helicase) [EC:3.6.4.-]
KSG66_00345	K04769|1|8.4e-91|339.3|bay:RBAM_000650|spoVT; AbrB family transcriptional regulator, stage V sporulation protein T!K04769|2|8.4e-91|339.3|baq:BACAU_0057|spoVT; AbrB family transcriptional regulator, stage V sporulation protein T!K04769|3|8.4e-91|339.3|bya:BANAU_0056|spoVT; AbrB family transcriptional regulator, stage V sporulation protein T!K04769|4|8.4e-91|339.3|bamp:B938_00290|spoVT; AbrB family transcriptional regulator, stage V sporulation protein T!K04769|5|8.4e-91|339.3|bama:RBAU_0061|spoVT; AbrB family transcriptional regulator, stage V sporulation protein T
KSG66_00350	K03328|1|1.6e-283|981.1|bamy:V529_00580|TC.PST; polysaccharide transporter, PST family!K03328|2|2.8e-283|980.3|bamp:B938_00295|TC.PST; polysaccharide transporter, PST family!K03328|3|2.8e-283|980.3|bamt:AJ82_00360|TC.PST; polysaccharide transporter, PST family!K03328|4|6.2e-283|979.2|bya:BANAU_0057|TC.PST; polysaccharide transporter, PST family!K03328|5|6.2e-283|979.2|bqy:MUS_0063|TC.PST; polysaccharide transporter, PST family
KSG66_00355	K02499|1|1.1e-278|964.9|bvm:B9C48_00355|yabN; tetrapyrrole methylase family protein / MazG family protein!K02499|2|3.6e-277|959.9|bmp:NG74_00074|yabN; tetrapyrrole methylase family protein / MazG family protein!K02499|3|2.3e-276|957.2|bay:RBAM_000670|yabN; tetrapyrrole methylase family protein / MazG family protein!K02499|4|6.8e-276|955.7|bqy:MUS_0064|yabN; tetrapyrrole methylase family protein / MazG family protein!K02499|5|6.4e-274|949.1|bacs:AUL54_10410|yabN; tetrapyrrole methylase family protein / MazG family protein
KSG66_00360
KSG66_00365
KSG66_00370
KSG66_00375	K13052|1|1.5e-57|228.4|bvm:B9C48_00375|divIC; cell division protein DivIC!K13052|2|2.1e-56|224.6|bay:RBAM_000710|divIC; cell division protein DivIC!K13052|3|2.1e-56|224.6|baq:BACAU_0063|divIC; cell division protein DivIC!K13052|4|2.1e-56|224.6|bamp:B938_00320|divIC; cell division protein DivIC!K13052|5|2.1e-56|224.6|bamt:AJ82_00385|divIC; cell division protein DivIC
KSG66_00380	K07571|1|1.8e-58|231.5|bay:RBAM_000720|K07571; S1 RNA binding domain protein!K07571|2|1.8e-58|231.5|baq:BACAU_0064|K07571; S1 RNA binding domain protein!K07571|3|1.8e-58|231.5|bya:BANAU_0063|K07571; S1 RNA binding domain protein!K07571|4|1.8e-58|231.5|bamb:BAPNAU_0063|K07571; S1 RNA binding domain protein!K07571|5|1.8e-58|231.5|bamt:AJ82_00390|K07571; S1 RNA binding domain protein
KSG66_00395	K06382|1|0|1556.2|bya:BANAU_0064|spoIIE; stage II sporulation protein E [EC:3.1.3.16]!K06382|2|0|1556.2|bamp:B938_00335|spoIIE; stage II sporulation protein E [EC:3.1.3.16]!K06382|3|0|1556.2|bama:RBAU_0069|spoIIE; stage II sporulation protein E [EC:3.1.3.16]!K06382|4|0|1556.2|bamb:BAPNAU_0064|spoIIE; stage II sporulation protein E [EC:3.1.3.16]!K06382|5|0|1556.2|bamt:AJ82_00410|spoIIE; stage II sporulation protein E [EC:3.1.3.16]
KSG66_00400	K07114|1|8.8e-123|446.0|bay:RBAM_000760|yfbK; Ca-activated chloride channel homolog!K07114|2|8.8e-123|446.0|baml:BAM5036_0068|yfbK; Ca-activated chloride channel homolog!K07114|3|8.8e-123|446.0|bamn:BASU_0069|yfbK; Ca-activated chloride channel homolog!K07114|4|8.8e-123|446.0|bmp:NG74_00083|yfbK; Ca-activated chloride channel homolog!K07114|5|2.5e-122|444.5|bama:RBAU_0070|yfbK; Ca-activated chloride channel homolog
KSG66_00405	K08884|1|9.9e-186|655.6|bvm:B9C48_00405|K08884; serine/threonine protein kinase, bacterial [EC:2.7.11.1]!K08884|2|2.9e-185|654.1|baq:BACAU_0067|K08884; serine/threonine protein kinase, bacterial [EC:2.7.11.1]!K08884|3|2.9e-185|654.1|bami:KSO_019070|K08884; serine/threonine protein kinase, bacterial [EC:2.7.11.1]!K08884|4|2.9e-185|654.1|bamf:U722_00410|K08884; serine/threonine protein kinase, bacterial [EC:2.7.11.1]!K08884|5|3.8e-185|653.7|bya:BANAU_0066|K08884; serine/threonine protein kinase, bacterial [EC:2.7.11.1]
KSG66_00410	K04075|1|5.2e-273|946.0|bvm:B9C48_00410|tilS; tRNA(Ile)-lysidine synthase [EC:6.3.4.19]!K04075|2|4.4e-272|943.0|bamy:V529_00690|tilS; tRNA(Ile)-lysidine synthase [EC:6.3.4.19]!K04075|3|1.1e-270|938.3|baml:BAM5036_0070|tilS; tRNA(Ile)-lysidine synthase [EC:6.3.4.19]!K04075|4|1.8e-270|937.6|bacb:OY17_03140|tilS; tRNA(Ile)-lysidine synthase [EC:6.3.4.19]!K04075|5|2.4e-270|937.2|bacp:SB24_09350|tilS; tRNA(Ile)-lysidine synthase [EC:6.3.4.19]
KSG66_00415	K00760|1|6.9e-93|346.3|bay:RBAM_000790|hprT; hypoxanthine phosphoribosyltransferase [EC:2.4.2.8]!K00760|2|6.9e-93|346.3|baq:BACAU_0069|hprT; hypoxanthine phosphoribosyltransferase [EC:2.4.2.8]!K00760|3|6.9e-93|346.3|bya:BANAU_0068|hprT; hypoxanthine phosphoribosyltransferase [EC:2.4.2.8]!K00760|4|6.9e-93|346.3|bamp:B938_00355|hprT; hypoxanthine phosphoribosyltransferase [EC:2.4.2.8]!K00760|5|6.9e-93|346.3|baml:BAM5036_0071|hprT; hypoxanthine phosphoribosyltransferase [EC:2.4.2.8]
KSG66_00420	K03798|1|0|1218.4|baq:BACAU_0070|ftsH; cell division protease FtsH [EC:3.4.24.-]!K03798|2|0|1218.4|bya:BANAU_0069|ftsH; cell division protease FtsH [EC:3.4.24.-]!K03798|3|0|1218.4|baml:BAM5036_0072|ftsH; cell division protease FtsH [EC:3.4.24.-]!K03798|4|0|1218.4|bama:RBAU_0074|ftsH; cell division protease FtsH [EC:3.4.24.-]!K03798|5|0|1218.4|bamn:BASU_0073|ftsH; cell division protease FtsH [EC:3.4.24.-]
KSG66_00425	K03525|1|4.5e-146|523.5|bya:BANAU_0070|coaX; type III pantothenate kinase [EC:2.7.1.33]!K03525|2|4.5e-146|523.5|baml:BAM5036_0073|coaX; type III pantothenate kinase [EC:2.7.1.33]!K03525|3|4.5e-146|523.5|bama:RBAU_0075|coaX; type III pantothenate kinase [EC:2.7.1.33]!K03525|4|4.5e-146|523.5|bamn:BASU_0074|coaX; type III pantothenate kinase [EC:2.7.1.33]!K03525|5|4.5e-146|523.5|bamb:BAPNAU_0070|coaX; type III pantothenate kinase [EC:2.7.1.33]
KSG66_00430	K04083|1|1.9e-161|574.7|baq:BACAU_0072|hslO; molecular chaperone Hsp33!K04083|2|1.9e-161|574.7|bami:KSO_019045|hslO; molecular chaperone Hsp33!K04083|3|1.9e-161|574.7|bamf:U722_00435|hslO; molecular chaperone Hsp33!K04083|4|1.9e-161|574.7|bvm:B9C48_00430|hslO; molecular chaperone Hsp33!K04083|5|4.3e-161|573.5|bay:RBAM_000820|hslO; molecular chaperone Hsp33
KSG66_00435
KSG66_00440	K01738|1|3.5e-169|600.5|bvm:B9C48_00440|cysK; cysteine synthase [EC:2.5.1.47]!K01738|2|1.3e-168|598.6|baq:BACAU_0074|cysK; cysteine synthase [EC:2.5.1.47]!K01738|3|1.3e-168|598.6|bami:KSO_019035|cysK; cysteine synthase [EC:2.5.1.47]!K01738|4|1.3e-168|598.6|bamf:U722_00445|cysK; cysteine synthase [EC:2.5.1.47]!K01738|5|1.3e-168|598.6|bacs:AUL54_10325|cysK; cysteine synthase [EC:2.5.1.47]
KSG66_00445	K01665|1|3.0e-273|946.8|bvm:B9C48_00445|pabB; para-aminobenzoate synthetase component I [EC:2.6.1.85]!K01665|2|8.9e-273|945.3|bamf:U722_00450|pabB; para-aminobenzoate synthetase component I [EC:2.6.1.85]!K01665|3|2.6e-272|943.7|baq:BACAU_0075|pabB; para-aminobenzoate synthetase component I [EC:2.6.1.85]!K01665|4|2.6e-272|943.7|baml:BAM5036_0077|pabB; para-aminobenzoate synthetase component I [EC:2.6.1.85]!K01665|5|2.6e-272|943.7|bami:KSO_019030|pabB; para-aminobenzoate synthetase component I [EC:2.6.1.85]
KSG66_00450	K01664|1|1.1e-107|395.6|bvm:B9C48_00450|pabA; para-aminobenzoate synthetase component II [EC:2.6.1.85]!K01664|2|7.7e-106|389.4|bya:BANAU_0075|pabA; para-aminobenzoate synthetase component II [EC:2.6.1.85]!K01664|3|7.7e-106|389.4|baml:BAM5036_0078|pabA; para-aminobenzoate synthetase component II [EC:2.6.1.85]!K01664|4|7.7e-106|389.4|bama:RBAU_0080|pabA; para-aminobenzoate synthetase component II [EC:2.6.1.85]!K01664|5|7.7e-106|389.4|bamn:BASU_0079|pabA; para-aminobenzoate synthetase component II [EC:2.6.1.85]
KSG66_00455	K02619|1|2.6e-166|590.9|bvm:B9C48_00455|pabC; 4-amino-4-deoxychorismate lyase [EC:4.1.3.38]!K02619|2|1.4e-162|578.6|baml:BAM5036_0079|pabC; 4-amino-4-deoxychorismate lyase [EC:4.1.3.38]!K02619|3|3.0e-162|577.4|baq:BACAU_0077|pabC; 4-amino-4-deoxychorismate lyase [EC:4.1.3.38]!K02619|4|3.0e-162|577.4|bami:KSO_019020|pabC; 4-amino-4-deoxychorismate lyase [EC:4.1.3.38]!K02619|5|3.3e-161|573.9|bamy:V529_00780|pabC; 4-amino-4-deoxychorismate lyase [EC:4.1.3.38]
KSG66_00460	K00796|1|4.4e-158|563.5|bay:RBAM_000880|folP; dihydropteroate synthase [EC:2.5.1.15]!K00796|2|4.4e-158|563.5|bamp:B938_00400|folP; dihydropteroate synthase [EC:2.5.1.15]!K00796|3|4.4e-158|563.5|baml:BAM5036_0080|folP; dihydropteroate synthase [EC:2.5.1.15]!K00796|4|4.4e-158|563.5|bama:RBAU_0082|folP; dihydropteroate synthase [EC:2.5.1.15]!K00796|5|4.4e-158|563.5|bamn:BASU_0081|folP; dihydropteroate synthase [EC:2.5.1.15]
KSG66_00465	K01633|1|3.2e-62|243.8|bay:RBAM_000890|folB; 7,8-dihydroneopterin aldolase/epimerase/oxygenase [EC:4.1.2.25 5.1.99.8 1.13.11.81]!K01633|2|3.2e-62|243.8|baq:BACAU_0079|folB; 7,8-dihydroneopterin aldolase/epimerase/oxygenase [EC:4.1.2.25 5.1.99.8 1.13.11.81]!K01633|3|3.2e-62|243.8|bamp:B938_00405|folB; 7,8-dihydroneopterin aldolase/epimerase/oxygenase [EC:4.1.2.25 5.1.99.8 1.13.11.81]!K01633|4|3.2e-62|243.8|baml:BAM5036_0081|folB; 7,8-dihydroneopterin aldolase/epimerase/oxygenase [EC:4.1.2.25 5.1.99.8 1.13.11.81]!K01633|5|3.2e-62|243.8|bama:RBAU_0083|folB; 7,8-dihydroneopterin aldolase/epimerase/oxygenase [EC:4.1.2.25 5.1.99.8 1.13.11.81]
KSG66_00470	K00950|1|1.8e-90|338.2|bvm:B9C48_00470|folK; 2-amino-4-hydroxy-6-hydroxymethyldihydropteridine diphosphokinase [EC:2.7.6.3]!K00950|2|5.1e-90|336.7|bay:RBAM_000900|folK; 2-amino-4-hydroxy-6-hydroxymethyldihydropteridine diphosphokinase [EC:2.7.6.3]!K00950|3|5.1e-90|336.7|bamp:B938_00410|folK; 2-amino-4-hydroxy-6-hydroxymethyldihydropteridine diphosphokinase [EC:2.7.6.3]!K00950|4|5.1e-90|336.7|baml:BAM5036_0082|folK; 2-amino-4-hydroxy-6-hydroxymethyldihydropteridine diphosphokinase [EC:2.7.6.3]!K00950|5|5.1e-90|336.7|bama:RBAU_0084|folK; 2-amino-4-hydroxy-6-hydroxymethyldihydropteridine diphosphokinase [EC:2.7.6.3]
KSG66_00475
KSG66_00480
KSG66_00485	K04567|1|3.9e-287|993.0|bvm:B9C48_00485|KARS; lysyl-tRNA synthetase, class II [EC:6.1.1.6]!K04567|2|1.1e-286|991.5|bya:BANAU_0081|KARS; lysyl-tRNA synthetase, class II [EC:6.1.1.6]!K04567|3|1.1e-286|991.5|baml:BAM5036_0085|KARS; lysyl-tRNA synthetase, class II [EC:6.1.1.6]!K04567|4|1.1e-286|991.5|bamb:BAPNAU_0081|KARS; lysyl-tRNA synthetase, class II [EC:6.1.1.6]!K04567|5|1.1e-286|991.5|bamy:V529_00840|KARS; lysyl-tRNA synthetase, class II [EC:6.1.1.6]
KSG66_00565	K03708|1|4.6e-77|293.5|bay:RBAM_001080|ctsR; transcriptional regulator of stress and heat shock response!K03708|2|4.6e-77|293.5|baq:BACAU_0083|ctsR; transcriptional regulator of stress and heat shock response!K03708|3|4.6e-77|293.5|bya:BANAU_0082|ctsR; transcriptional regulator of stress and heat shock response!K03708|4|4.6e-77|293.5|bamp:B938_00430|ctsR; transcriptional regulator of stress and heat shock response!K03708|5|4.6e-77|293.5|baml:BAM5036_0087|ctsR; transcriptional regulator of stress and heat shock response
KSG66_00570	K19411|1|8.4e-102|375.9|bya:BANAU_0083|mcsA; protein arginine kinase activator!K19411|2|1.9e-101|374.8|bama:RBAU_0092|mcsA; protein arginine kinase activator!K19411|3|4.8e-97|360.1|bao:BAMF_0083|mcsA; protein arginine kinase activator!K19411|4|4.8e-97|360.1|baz:BAMTA208_00425|mcsA; protein arginine kinase activator!K19411|5|4.8e-97|360.1|bxh:BAXH7_00090|mcsA; protein arginine kinase activator
KSG66_00575	K19405|1|3.3e-203|713.8|bay:RBAM_001100|mcsB; protein arginine kinase [EC:2.7.14.1]!K19405|2|3.3e-203|713.8|baq:BACAU_0085|mcsB; protein arginine kinase [EC:2.7.14.1]!K19405|3|3.3e-203|713.8|bamp:B938_00440|mcsB; protein arginine kinase [EC:2.7.14.1]!K19405|4|3.3e-203|713.8|bama:RBAU_0093|mcsB; protein arginine kinase [EC:2.7.14.1]!K19405|5|3.3e-203|713.8|bamn:BASU_0091|mcsB; protein arginine kinase [EC:2.7.14.1]
KSG66_00580	K03696|1|0|1539.2|bamp:B938_00445|clpC; ATP-dependent Clp protease ATP-binding subunit ClpC!K03696|2|0|1539.2|bamt:AJ82_00540|clpC; ATP-dependent Clp protease ATP-binding subunit ClpC!K03696|3|0|1539.2|bamy:V529_00880|clpC; ATP-dependent Clp protease ATP-binding subunit ClpC!K03696|4|0|1539.2|bvm:B9C48_00580|clpC; ATP-dependent Clp protease ATP-binding subunit ClpC!K03696|5|0|1537.3|bay:RBAM_001110|clpC; ATP-dependent Clp protease ATP-binding subunit ClpC
KSG66_00585	K04485|1|2.8e-255|887.1|baq:BACAU_0087|radA; DNA repair protein RadA/Sms!K04485|2|2.8e-255|887.1|bama:RBAU_0095|radA; DNA repair protein RadA/Sms!K04485|3|2.8e-255|887.1|bamn:BASU_0093|radA; DNA repair protein RadA/Sms!K04485|4|2.8e-255|887.1|bamf:U722_00570|radA; DNA repair protein RadA/Sms!K04485|5|2.8e-255|887.1|bvm:B9C48_00585|radA; DNA repair protein RadA/Sms
KSG66_00590	K07067|1|3.9e-196|690.3|bay:RBAM_001130|disA; diadenylate cyclase [EC:2.7.7.85]!K07067|2|3.9e-196|690.3|bamt:AJ82_00550|disA; diadenylate cyclase [EC:2.7.7.85]!K07067|3|3.9e-196|690.3|bamy:V529_00900|disA; diadenylate cyclase [EC:2.7.7.85]!K07067|4|3.9e-196|690.3|bamc:U471_00950|disA; diadenylate cyclase [EC:2.7.7.85]!K07067|5|3.9e-196|690.3|bvm:B9C48_00590|disA; diadenylate cyclase [EC:2.7.7.85]
KSG66_00595
KSG66_00600	K00991|1|1.2e-124|452.2|bvm:B9C48_00600|ispD; 2-C-methyl-D-erythritol 4-phosphate cytidylyltransferase [EC:2.7.7.60]!K00991|2|4.4e-124|450.3|bamb:BAPNAU_0089|ispD; 2-C-methyl-D-erythritol 4-phosphate cytidylyltransferase [EC:2.7.7.60]!K00991|3|4.4e-124|450.3|bmp:NG74_00113|ispD; 2-C-methyl-D-erythritol 4-phosphate cytidylyltransferase [EC:2.7.7.60]!K00991|4|2.2e-123|448.0|bamp:B938_00465|ispD; 2-C-methyl-D-erythritol 4-phosphate cytidylyltransferase [EC:2.7.7.60]!K00991|5|2.2e-123|448.0|bamt:AJ82_00560|ispD; 2-C-methyl-D-erythritol 4-phosphate cytidylyltransferase [EC:2.7.7.60]
KSG66_00605	K01770|1|1.2e-85|322.0|bay:RBAM_001160|ispF; 2-C-methyl-D-erythritol 2,4-cyclodiphosphate synthase [EC:4.6.1.12]!K01770|2|1.2e-85|322.0|baq:BACAU_0091|ispF; 2-C-methyl-D-erythritol 2,4-cyclodiphosphate synthase [EC:4.6.1.12]!K01770|3|1.2e-85|322.0|bya:BANAU_0090|ispF; 2-C-methyl-D-erythritol 2,4-cyclodiphosphate synthase [EC:4.6.1.12]!K01770|4|1.2e-85|322.0|bamp:B938_00470|ispF; 2-C-methyl-D-erythritol 2,4-cyclodiphosphate synthase [EC:4.6.1.12]!K01770|5|1.2e-85|322.0|baml:BAM5036_0095|ispF; 2-C-methyl-D-erythritol 2,4-cyclodiphosphate synthase [EC:4.6.1.12]
KSG66_00610	K09698|1|3.8e-279|966.5|bamp:B938_00475|gltX; nondiscriminating glutamyl-tRNA synthetase [EC:6.1.1.24]!K09698|2|3.8e-279|966.5|baml:BAM5036_0096|gltX; nondiscriminating glutamyl-tRNA synthetase [EC:6.1.1.24]!K09698|3|3.8e-279|966.5|bamn:BASU_0098|gltX; nondiscriminating glutamyl-tRNA synthetase [EC:6.1.1.24]!K09698|4|3.8e-279|966.5|bamt:AJ82_00570|gltX; nondiscriminating glutamyl-tRNA synthetase [EC:6.1.1.24]!K09698|5|3.8e-279|966.5|bvm:B9C48_00610|gltX; nondiscriminating glutamyl-tRNA synthetase [EC:6.1.1.24]
KSG66_00615	K00640|1|9.8e-118|429.1|bay:RBAM_001180|cysE; serine O-acetyltransferase [EC:2.3.1.30]!K00640|2|9.8e-118|429.1|baq:BACAU_0093|cysE; serine O-acetyltransferase [EC:2.3.1.30]!K00640|3|9.8e-118|429.1|bamp:B938_00480|cysE; serine O-acetyltransferase [EC:2.3.1.30]!K00640|4|9.8e-118|429.1|bamt:AJ82_00580|cysE; serine O-acetyltransferase [EC:2.3.1.30]!K00640|5|9.8e-118|429.1|bamy:V529_00960|cysE; serine O-acetyltransferase [EC:2.3.1.30]
KSG66_00620	K01883|1|2.3e-273|947.2|bvm:B9C48_00620|CARS; cysteinyl-tRNA synthetase [EC:6.1.1.16]!K01883|2|7.4e-272|942.2|bami:KSO_018930|CARS; cysteinyl-tRNA synthetase [EC:6.1.1.16]!K01883|3|9.4e-267|925.2|bamy:V529_00970|CARS; cysteinyl-tRNA synthetase [EC:6.1.1.16]!K01883|4|2.7e-266|923.7|bya:BANAU_0093|CARS; cysteinyl-tRNA synthetase [EC:6.1.1.16]!K01883|5|2.7e-266|923.7|bamp:B938_00485|CARS; cysteinyl-tRNA synthetase [EC:6.1.1.16]
KSG66_00625	K11145|1|1.4e-72|278.5|bay:RBAM_001200|K11145; ribonuclease III family protein [EC:3.1.26.-]!K11145|2|1.4e-72|278.5|baq:BACAU_0095|K11145; ribonuclease III family protein [EC:3.1.26.-]!K11145|3|1.4e-72|278.5|bya:BANAU_0094|K11145; ribonuclease III family protein [EC:3.1.26.-]!K11145|4|1.4e-72|278.5|baml:BAM5036_0099|K11145; ribonuclease III family protein [EC:3.1.26.-]!K11145|5|1.4e-72|278.5|bama:RBAU_0103|K11145; ribonuclease III family protein [EC:3.1.26.-]
KSG66_00630	K03218|1|3.5e-135|487.3|baq:BACAU_0096|rlmB; 23S rRNA (guanosine2251-2'-O)-methyltransferase [EC:2.1.1.185]!K03218|2|3.5e-135|487.3|bya:BANAU_0095|rlmB; 23S rRNA (guanosine2251-2'-O)-methyltransferase [EC:2.1.1.185]!K03218|3|3.5e-135|487.3|bamp:B938_00495|rlmB; 23S rRNA (guanosine2251-2'-O)-methyltransferase [EC:2.1.1.185]!K03218|4|3.5e-135|487.3|bamn:BASU_0102|rlmB; 23S rRNA (guanosine2251-2'-O)-methyltransferase [EC:2.1.1.185]!K03218|5|3.5e-135|487.3|bamb:BAPNAU_0095|rlmB; 23S rRNA (guanosine2251-2'-O)-methyltransferase [EC:2.1.1.185]
KSG66_00635	K06962|1|4.4e-89|333.6|bay:RBAM_001220|K06962; uncharacterized protein!K06962|2|4.4e-89|333.6|bmp:NG74_00121|K06962; uncharacterized protein!K06962|3|4.4e-89|333.6|bamc:U471_01050|K06962; uncharacterized protein!K06962|4|1.4e-87|328.6|baz:BAMTA208_00490|K06962; uncharacterized protein
KSG66_00640	K03091|1|5.4e-116|423.3|bay:RBAM_001230|sigH; RNA polymerase sporulation-specific sigma factor!K03091|2|5.4e-116|423.3|bamp:B938_00505|sigH; RNA polymerase sporulation-specific sigma factor!K03091|3|5.4e-116|423.3|baml:BAM5036_0102|sigH; RNA polymerase sporulation-specific sigma factor!K03091|4|5.4e-116|423.3|bama:RBAU_0106|sigH; RNA polymerase sporulation-specific sigma factor!K03091|5|5.4e-116|423.3|bamn:BASU_0104|sigH; RNA polymerase sporulation-specific sigma factor
KSG66_00645	K02913|1|2.4e-19|100.1|bsu:BSU00990|RP-L33; large subunit ribosomal protein L33!K02913|2|2.4e-19|100.1|bsl:A7A1_0107|RP-L33; large subunit ribosomal protein L33!K02913|3|2.4e-19|100.1|bsh:BSU6051_00990|RP-L33; large subunit ribosomal protein L33!K02913|4|2.4e-19|100.1|bsy:I653_00500|RP-L33; large subunit ribosomal protein L33!K02913|5|2.4e-19|100.1|bsut:BSUB_00127|RP-L33; large subunit ribosomal protein L33
KSG66_00650	K03073|1|1.0e-21|108.2|bay:RBAM_001250|secE; preprotein translocase subunit SecE!K03073|2|1.0e-21|108.2|bamp:B938_00515|secE; preprotein translocase subunit SecE!K03073|3|1.0e-21|108.2|baml:BAM5036_0103|secE; preprotein translocase subunit SecE!K03073|4|1.0e-21|108.2|bama:RBAU_0107|secE; preprotein translocase subunit SecE!K03073|5|1.0e-21|108.2|bamn:BASU_0105|secE; preprotein translocase subunit SecE
KSG66_00655	K02601|1|5.0e-96|356.7|bay:RBAM_001260|nusG; transcription termination/antitermination protein NusG!K02601|2|5.0e-96|356.7|baq:BACAU_0101|nusG; transcription termination/antitermination protein NusG!K02601|3|5.0e-96|356.7|bya:BANAU_0100|nusG; transcription termination/antitermination protein NusG!K02601|4|5.0e-96|356.7|bamp:B938_00520|nusG; transcription termination/antitermination protein NusG!K02601|5|5.0e-96|356.7|baml:BAM5036_0104|nusG; transcription termination/antitermination protein NusG
KSG66_00660	K02867|1|2.9e-70|270.8|bsu:BSU01020|RP-L11; large subunit ribosomal protein L11!K02867|2|2.9e-70|270.8|bsr:I33_0132|RP-L11; large subunit ribosomal protein L11!K02867|3|2.9e-70|270.8|bsl:A7A1_0104|RP-L11; large subunit ribosomal protein L11!K02867|4|2.9e-70|270.8|bsh:BSU6051_01020|RP-L11; large subunit ribosomal protein L11!K02867|5|2.9e-70|270.8|bsy:I653_00515|RP-L11; large subunit ribosomal protein L11
KSG66_00665	K02863|1|5.7e-124|449.9|bay:RBAM_001280|RP-L1; large subunit ribosomal protein L1!K02863|2|5.7e-124|449.9|baq:BACAU_0103|RP-L1; large subunit ribosomal protein L1!K02863|3|5.7e-124|449.9|bya:BANAU_0102|RP-L1; large subunit ribosomal protein L1!K02863|4|5.7e-124|449.9|bamp:B938_00530|RP-L1; large subunit ribosomal protein L1!K02863|5|5.7e-124|449.9|baml:BAM5036_0106|RP-L1; large subunit ribosomal protein L1
KSG66_00670	K02864|1|5.3e-79|300.1|bay:RBAM_001290|RP-L10; large subunit ribosomal protein L10!K02864|2|5.3e-79|300.1|bamp:B938_00535|RP-L10; large subunit ribosomal protein L10!K02864|3|5.3e-79|300.1|bama:RBAU_0111|RP-L10; large subunit ribosomal protein L10!K02864|4|5.3e-79|300.1|bamn:BASU_0109|RP-L10; large subunit ribosomal protein L10!K02864|5|5.3e-79|300.1|bamt:AJ82_00635|RP-L10; large subunit ribosomal protein L10
KSG66_00675	K02935|1|1.7e-42|178.3|bsu:BSU01050|RP-L7; large subunit ribosomal protein L7/L12!K02935|2|1.7e-42|178.3|bsr:I33_0135|RP-L7; large subunit ribosomal protein L7/L12!K02935|3|1.7e-42|178.3|bsl:A7A1_0101|RP-L7; large subunit ribosomal protein L7/L12!K02935|4|1.7e-42|178.3|bsh:BSU6051_01050|RP-L7; large subunit ribosomal protein L7/L12!K02935|5|1.7e-42|178.3|bsy:I653_00530|RP-L7; large subunit ribosomal protein L7/L12
KSG66_00680	K00564|1|1.7e-108|398.3|bamy:V529_01090|rsmC; 16S rRNA (guanine1207-N2)-methyltransferase [EC:2.1.1.172]!K00564|2|1.7e-108|398.3|bvm:B9C48_00680|rsmC; 16S rRNA (guanine1207-N2)-methyltransferase [EC:2.1.1.172]!K00564|3|8.5e-108|396.0|baq:BACAU_0106|rsmC; 16S rRNA (guanine1207-N2)-methyltransferase [EC:2.1.1.172]!K00564|4|8.5e-108|396.0|bya:BANAU_0105|rsmC; 16S rRNA (guanine1207-N2)-methyltransferase [EC:2.1.1.172]!K00564|5|8.5e-108|396.0|bqy:MUS_0117|rsmC; 16S rRNA (guanine1207-N2)-methyltransferase [EC:2.1.1.172]
KSG66_00685	K03043|1|0|2370.9|bay:RBAM_001320|rpoB; DNA-directed RNA polymerase subunit beta [EC:2.7.7.6]!K03043|2|0|2370.9|bamp:B938_00550|rpoB; DNA-directed RNA polymerase subunit beta [EC:2.7.7.6]!K03043|3|0|2370.9|baml:BAM5036_0110|rpoB; DNA-directed RNA polymerase subunit beta [EC:2.7.7.6]!K03043|4|0|2370.9|bama:RBAU_0114|rpoB; DNA-directed RNA polymerase subunit beta [EC:2.7.7.6]!K03043|5|0|2370.9|bamn:BASU_0112|rpoB; DNA-directed RNA polymerase subunit beta [EC:2.7.7.6]
KSG66_00690	K03046|1|0|2362.8|bya:BANAU_0107|rpoC; DNA-directed RNA polymerase subunit beta' [EC:2.7.7.6]!K03046|2|0|2362.8|baml:BAM5036_0111|rpoC; DNA-directed RNA polymerase subunit beta' [EC:2.7.7.6]!K03046|3|0|2362.8|bama:RBAU_0115|rpoC; DNA-directed RNA polymerase subunit beta' [EC:2.7.7.6]!K03046|4|0|2362.8|bamn:BASU_0113|rpoC; DNA-directed RNA polymerase subunit beta' [EC:2.7.7.6]!K03046|5|0|2362.8|bamt:AJ82_00655|rpoC; DNA-directed RNA polymerase subunit beta' [EC:2.7.7.6]
KSG66_00695	K07590|1|9.7e-34|148.7|bay:RBAM_001340|RP-L7A; large subunit ribosomal protein L7A!K07590|2|9.7e-34|148.7|baq:BACAU_0109|RP-L7A; large subunit ribosomal protein L7A!K07590|3|9.7e-34|148.7|bya:BANAU_0108|RP-L7A; large subunit ribosomal protein L7A!K07590|4|9.7e-34|148.7|bamp:B938_00560|RP-L7A; large subunit ribosomal protein L7A!K07590|5|9.7e-34|148.7|baml:BAM5036_0112|RP-L7A; large subunit ribosomal protein L7A
KSG66_00700	K02950|1|1.2e-71|275.4|bay:RBAM_001350|RP-S12; small subunit ribosomal protein S12!K02950|2|1.2e-71|275.4|baq:BACAU_0110|RP-S12; small subunit ribosomal protein S12!K02950|3|1.2e-71|275.4|bya:BANAU_0109|RP-S12; small subunit ribosomal protein S12!K02950|4|1.2e-71|275.4|bamp:B938_00565|RP-S12; small subunit ribosomal protein S12!K02950|5|1.2e-71|275.4|baml:BAM5036_0113|RP-S12; small subunit ribosomal protein S12
KSG66_00705	K02992|1|1.1e-81|308.9|bay:RBAM_001360|RP-S7; small subunit ribosomal protein S7!K02992|2|1.1e-81|308.9|baq:BACAU_0111|RP-S7; small subunit ribosomal protein S7!K02992|3|1.1e-81|308.9|bya:BANAU_0110|RP-S7; small subunit ribosomal protein S7!K02992|4|1.1e-81|308.9|bamp:B938_00570|RP-S7; small subunit ribosomal protein S7!K02992|5|1.1e-81|308.9|baml:BAM5036_0114|RP-S7; small subunit ribosomal protein S7
KSG66_00710	K02355|1|0|1343.9|bay:RBAM_001370|fusA; elongation factor G!K02355|2|0|1343.9|baq:BACAU_0112|fusA; elongation factor G!K02355|3|0|1343.9|bya:BANAU_0111|fusA; elongation factor G!K02355|4|0|1343.9|bamp:B938_00575|fusA; elongation factor G!K02355|5|0|1343.9|baml:BAM5036_0115|fusA; elongation factor G
KSG66_00715	K02358|1|8.3e-224|782.3|bay:RBAM_001380|tuf; elongation factor Tu!K02358|2|8.3e-224|782.3|bya:BANAU_0112|tuf; elongation factor Tu!K02358|3|8.3e-224|782.3|bamp:B938_00580|tuf; elongation factor Tu!K02358|4|8.3e-224|782.3|baml:BAM5036_0116|tuf; elongation factor Tu!K02358|5|8.3e-224|782.3|bama:RBAU_0120|tuf; elongation factor Tu
KSG66_00720
KSG66_00725	K02946|1|1.0e-48|198.7|bsu:BSU01150|RP-S10; small subunit ribosomal protein S10!K02946|2|1.0e-48|198.7|bsr:I33_0145|RP-S10; small subunit ribosomal protein S10!K02946|3|1.0e-48|198.7|bsl:A7A1_0091|RP-S10; small subunit ribosomal protein S10!K02946|4|1.0e-48|198.7|bsh:BSU6051_01150|RP-S10; small subunit ribosomal protein S10!K02946|5|1.0e-48|198.7|bsy:I653_00580|RP-S10; small subunit ribosomal protein S10
KSG66_00730	K02906|1|1.3e-111|408.7|bay:RBAM_001410|RP-L3; large subunit ribosomal protein L3!K02906|2|1.3e-111|408.7|bya:BANAU_0115|RP-L3; large subunit ribosomal protein L3!K02906|3|1.3e-111|408.7|bamp:B938_00595|RP-L3; large subunit ribosomal protein L3!K02906|4|1.3e-111|408.7|baml:BAM5036_0119|RP-L3; large subunit ribosomal protein L3!K02906|5|1.3e-111|408.7|bama:RBAU_0123|RP-L3; large subunit ribosomal protein L3
KSG66_00735	K02926|1|3.1e-105|387.5|bay:RBAM_001420|RP-L4; large subunit ribosomal protein L4!K02926|2|3.1e-105|387.5|bya:BANAU_0116|RP-L4; large subunit ribosomal protein L4!K02926|3|3.1e-105|387.5|bamp:B938_00600|RP-L4; large subunit ribosomal protein L4!K02926|4|3.1e-105|387.5|baml:BAM5036_0120|RP-L4; large subunit ribosomal protein L4!K02926|5|3.1e-105|387.5|bamn:BASU_0122|RP-L4; large subunit ribosomal protein L4
KSG66_00740	K02892|1|1.6e-43|181.4|bsu:BSU01180|RP-L23; large subunit ribosomal protein L23!K02892|2|1.6e-43|181.4|bsr:I33_0148|RP-L23; large subunit ribosomal protein L23!K02892|3|1.6e-43|181.4|bsl:A7A1_0088|RP-L23; large subunit ribosomal protein L23!K02892|4|1.6e-43|181.4|bsh:BSU6051_01180|RP-L23; large subunit ribosomal protein L23!K02892|5|1.6e-43|181.4|bsy:I653_00595|RP-L23; large subunit ribosomal protein L23
KSG66_00745	K02886|1|2.6e-155|554.3|bay:RBAM_001440|RP-L2; large subunit ribosomal protein L2!K02886|2|2.6e-155|554.3|baq:BACAU_0119|RP-L2; large subunit ribosomal protein L2!K02886|3|2.6e-155|554.3|bya:BANAU_0118|RP-L2; large subunit ribosomal protein L2!K02886|4|2.6e-155|554.3|bamp:B938_00610|RP-L2; large subunit ribosomal protein L2!K02886|5|2.6e-155|554.3|baml:BAM5036_0122|RP-L2; large subunit ribosomal protein L2
KSG66_00750	K02965|1|5.0e-47|193.0|bsu:BSU01200|RP-S19; small subunit ribosomal protein S19!K02965|2|5.0e-47|193.0|bsl:A7A1_0086|RP-S19; small subunit ribosomal protein S19!K02965|3|5.0e-47|193.0|bsh:BSU6051_01200|RP-S19; small subunit ribosomal protein S19!K02965|4|5.0e-47|193.0|bsy:I653_00605|RP-S19; small subunit ribosomal protein S19!K02965|5|5.0e-47|193.0|bsut:BSUB_00148|RP-S19; small subunit ribosomal protein S19
KSG66_00755	K02890|1|5.8e-53|213.0|bsu:BSU01210|RP-L22; large subunit ribosomal protein L22!K02890|2|5.8e-53|213.0|bsr:I33_0150|RP-L22; large subunit ribosomal protein L22!K02890|3|5.8e-53|213.0|bsl:A7A1_0085|RP-L22; large subunit ribosomal protein L22!K02890|4|5.8e-53|213.0|bsh:BSU6051_01210|RP-L22; large subunit ribosomal protein L22!K02890|5|5.8e-53|213.0|bsy:I653_00610|RP-L22; large subunit ribosomal protein L22
KSG66_00760	K02982|1|3.7e-117|427.2|bay:RBAM_001470|RP-S3; small subunit ribosomal protein S3!K02982|2|3.7e-117|427.2|baq:BACAU_0122|RP-S3; small subunit ribosomal protein S3!K02982|3|3.7e-117|427.2|bya:BANAU_0121|RP-S3; small subunit ribosomal protein S3!K02982|4|3.7e-117|427.2|bamp:B938_00625|RP-S3; small subunit ribosomal protein S3!K02982|5|3.7e-117|427.2|baml:BAM5036_0125|RP-S3; small subunit ribosomal protein S3
KSG66_00765	K02878|1|1.8e-75|288.1|bay:RBAM_001480|RP-L16; large subunit ribosomal protein L16!K02878|2|1.8e-75|288.1|baq:BACAU_0123|RP-L16; large subunit ribosomal protein L16!K02878|3|1.8e-75|288.1|bya:BANAU_0122|RP-L16; large subunit ribosomal protein L16!K02878|4|1.8e-75|288.1|bamp:B938_00630|RP-L16; large subunit ribosomal protein L16!K02878|5|1.8e-75|288.1|baml:BAM5036_0126|RP-L16; large subunit ribosomal protein L16
KSG66_00770	K02904|1|3.0e-25|120.2|bsu:BSU01240|RP-L29; large subunit ribosomal protein L29!K02904|2|3.0e-25|120.2|bsr:I33_0153|RP-L29; large subunit ribosomal protein L29!K02904|3|3.0e-25|120.2|bsl:A7A1_0082|RP-L29; large subunit ribosomal protein L29!K02904|4|3.0e-25|120.2|bsh:BSU6051_01240|RP-L29; large subunit ribosomal protein L29!K02904|5|3.0e-25|120.2|bsy:I653_00625|RP-L29; large subunit ribosomal protein L29
KSG66_00775	K02961|1|3.6e-39|166.8|bay:RBAM_001500|RP-S17; small subunit ribosomal protein S17!K02961|2|3.6e-39|166.8|baq:BACAU_0125|RP-S17; small subunit ribosomal protein S17!K02961|3|3.6e-39|166.8|bya:BANAU_0124|RP-S17; small subunit ribosomal protein S17!K02961|4|3.6e-39|166.8|bamp:B938_00640|RP-S17; small subunit ribosomal protein S17!K02961|5|3.6e-39|166.8|baml:BAM5036_0128|RP-S17; small subunit ribosomal protein S17
KSG66_00780	K02874|1|3.1e-60|237.3|bay:RBAM_001510|RP-L14; large subunit ribosomal protein L14!K02874|2|3.1e-60|237.3|bya:BANAU_0125|RP-L14; large subunit ribosomal protein L14!K02874|3|3.1e-60|237.3|bamp:B938_00645|RP-L14; large subunit ribosomal protein L14!K02874|4|3.1e-60|237.3|baml:BAM5036_0129|RP-L14; large subunit ribosomal protein L14!K02874|5|3.1e-60|237.3|bama:RBAU_0133|RP-L14; large subunit ribosomal protein L14
KSG66_00785	K02895|1|8.4e-51|205.7|bsu:BSU01270|RP-L24; large subunit ribosomal protein L24!K02895|2|8.4e-51|205.7|bsr:I33_0155|RP-L24; large subunit ribosomal protein L24!K02895|3|8.4e-51|205.7|bsl:A7A1_0079|RP-L24; large subunit ribosomal protein L24!K02895|4|8.4e-51|205.7|bsh:BSU6051_01270|RP-L24; large subunit ribosomal protein L24!K02895|5|8.4e-51|205.7|bsy:I653_00640|RP-L24; large subunit ribosomal protein L24
KSG66_00790	K02931|1|8.1e-94|349.4|bay:RBAM_001530|RP-L5; large subunit ribosomal protein L5!K02931|2|8.1e-94|349.4|baq:BACAU_0128|RP-L5; large subunit ribosomal protein L5!K02931|3|8.1e-94|349.4|bya:BANAU_0127|RP-L5; large subunit ribosomal protein L5!K02931|4|8.1e-94|349.4|bamp:B938_00655|RP-L5; large subunit ribosomal protein L5!K02931|5|8.1e-94|349.4|baml:BAM5036_0131|RP-L5; large subunit ribosomal protein L5
KSG66_00795	K02954|1|1.6e-28|131.0|bsu:BSU01290|RP-S14; small subunit ribosomal protein S14!K02954|2|1.6e-28|131.0|bsr:I33_0157|RP-S14; small subunit ribosomal protein S14!K02954|3|1.6e-28|131.0|bsl:A7A1_0077|RP-S14; small subunit ribosomal protein S14!K02954|4|1.6e-28|131.0|bsh:BSU6051_01290|RP-S14; small subunit ribosomal protein S14!K02954|5|1.6e-28|131.0|bsy:I653_00650|RP-S14; small subunit ribosomal protein S14
KSG66_00800	K02994|1|3.1e-66|257.3|bay:RBAM_001550|RP-S8; small subunit ribosomal protein S8!K02994|2|3.1e-66|257.3|baq:BACAU_0130|RP-S8; small subunit ribosomal protein S8!K02994|3|3.1e-66|257.3|bya:BANAU_0129|RP-S8; small subunit ribosomal protein S8!K02994|4|3.1e-66|257.3|bamp:B938_00665|RP-S8; small subunit ribosomal protein S8!K02994|5|3.1e-66|257.3|baml:BAM5036_0132|RP-S8; small subunit ribosomal protein S8
KSG66_00805	K02933|1|1.1e-93|349.0|bay:RBAM_001560|RP-L6; large subunit ribosomal protein L6!K02933|2|1.1e-93|349.0|baq:BACAU_0131|RP-L6; large subunit ribosomal protein L6!K02933|3|1.1e-93|349.0|bya:BANAU_0130|RP-L6; large subunit ribosomal protein L6!K02933|4|1.1e-93|349.0|bamp:B938_00670|RP-L6; large subunit ribosomal protein L6!K02933|5|1.1e-93|349.0|baml:BAM5036_0133|RP-L6; large subunit ribosomal protein L6
KSG66_00810	K02881|1|1.6e-56|224.9|bay:RBAM_001570|RP-L18; large subunit ribosomal protein L18!K02881|2|1.6e-56|224.9|baq:BACAU_0132|RP-L18; large subunit ribosomal protein L18!K02881|3|1.6e-56|224.9|bya:BANAU_0131|RP-L18; large subunit ribosomal protein L18!K02881|4|1.6e-56|224.9|bamp:B938_00675|RP-L18; large subunit ribosomal protein L18!K02881|5|1.6e-56|224.9|baml:BAM5036_0134|RP-L18; large subunit ribosomal protein L18
KSG66_00815	K02988|1|1.2e-83|315.5|bsu:BSU01330|RP-S5; small subunit ribosomal protein S5!K02988|2|1.2e-83|315.5|bsr:I33_0161|RP-S5; small subunit ribosomal protein S5!K02988|3|1.2e-83|315.5|bsl:A7A1_0073|RP-S5; small subunit ribosomal protein S5!K02988|4|1.2e-83|315.5|bsh:BSU6051_01330|RP-S5; small subunit ribosomal protein S5!K02988|5|1.2e-83|315.5|bsy:I653_00670|RP-S5; small subunit ribosomal protein S5
KSG66_00820	K02907|1|2.5e-23|113.6|bsu:BSU01340|RP-L30; large subunit ribosomal protein L30!K02907|2|2.5e-23|113.6|bsr:I33_0162|RP-L30; large subunit ribosomal protein L30!K02907|3|2.5e-23|113.6|bsl:A7A1_0072|RP-L30; large subunit ribosomal protein L30!K02907|4|2.5e-23|113.6|bsh:BSU6051_01340|RP-L30; large subunit ribosomal protein L30!K02907|5|2.5e-23|113.6|bsy:I653_00675|RP-L30; large subunit ribosomal protein L30
KSG66_00825	K02876|1|1.9e-72|278.1|bay:RBAM_001600|RP-L15; large subunit ribosomal protein L15!K02876|2|1.9e-72|278.1|bamp:B938_00690|RP-L15; large subunit ribosomal protein L15!K02876|3|1.9e-72|278.1|baml:BAM5036_0138|RP-L15; large subunit ribosomal protein L15!K02876|4|1.9e-72|278.1|bama:RBAU_0142|RP-L15; large subunit ribosomal protein L15!K02876|5|1.9e-72|278.1|bamn:BASU_0140|RP-L15; large subunit ribosomal protein L15
KSG66_00830	K03076|1|2.8e-233|813.9|bay:RBAM_001610|secY; preprotein translocase subunit SecY!K03076|2|2.8e-233|813.9|bamp:B938_00695|secY; preprotein translocase subunit SecY!K03076|3|2.8e-233|813.9|bamt:AJ82_00800|secY; preprotein translocase subunit SecY!K03076|4|2.8e-233|813.9|bamy:V529_01390|secY; preprotein translocase subunit SecY!K03076|5|2.8e-233|813.9|bvm:B9C48_00830|secY; preprotein translocase subunit SecY
KSG66_00835	K00939|1|3.5e-123|447.2|bay:RBAM_001620|adk; adenylate kinase [EC:2.7.4.3]!K00939|2|3.5e-123|447.2|bamp:B938_00700|adk; adenylate kinase [EC:2.7.4.3]!K00939|3|3.5e-123|447.2|baml:BAM5036_0140|adk; adenylate kinase [EC:2.7.4.3]!K00939|4|3.5e-123|447.2|bama:RBAU_0144|adk; adenylate kinase [EC:2.7.4.3]!K00939|5|3.5e-123|447.2|bamn:BASU_0142|adk; adenylate kinase [EC:2.7.4.3]
KSG66_00840	K01265|1|1.7e-142|511.5|bya:BANAU_0137|map; methionyl aminopeptidase [EC:3.4.11.18]!K01265|2|1.7e-142|511.5|baml:BAM5036_0141|map; methionyl aminopeptidase [EC:3.4.11.18]!K01265|3|1.7e-142|511.5|bama:RBAU_0145|map; methionyl aminopeptidase [EC:3.4.11.18]!K01265|4|1.7e-142|511.5|bamn:BASU_0143|map; methionyl aminopeptidase [EC:3.4.11.18]!K01265|5|1.7e-142|511.5|bamb:BAPNAU_0137|map; methionyl aminopeptidase [EC:3.4.11.18]
KSG66_00845	K02518|1|1.4e-33|147.9|bsu:BSU01390|infA; translation initiation factor IF-1!K02518|2|1.4e-33|147.9|bsl:A7A1_0067|infA; translation initiation factor IF-1!K02518|3|1.4e-33|147.9|bsh:BSU6051_01390|infA; translation initiation factor IF-1!K02518|4|1.4e-33|147.9|bsy:I653_00705|infA; translation initiation factor IF-1!K02518|5|1.4e-33|147.9|bsut:BSUB_00168|infA; translation initiation factor IF-1
KSG66_00850	K02919|1|7.2e-13|78.2|bsu:BSU01400|RP-L36; large subunit ribosomal protein L36!K02919|2|7.2e-13|78.2|bsr:I33_0168|RP-L36; large subunit ribosomal protein L36!K02919|3|7.2e-13|78.2|bsh:BSU6051_01400|RP-L36; large subunit ribosomal protein L36!K02919|4|7.2e-13|78.2|bsy:I653_00710|RP-L36; large subunit ribosomal protein L36!K02919|5|7.2e-13|78.2|bsut:BSUB_00169|RP-L36; large subunit ribosomal protein L36
KSG66_00855	K02952|1|5.4e-57|226.5|bss:BSUW23_00715|RP-S13; small subunit ribosomal protein S13!K02952|2|5.4e-57|226.5|bay:RBAM_001660|RP-S13; small subunit ribosomal protein S13!K02952|3|5.4e-57|226.5|baq:BACAU_0141|RP-S13; small subunit ribosomal protein S13!K02952|4|5.4e-57|226.5|bya:BANAU_0140|RP-S13; small subunit ribosomal protein S13!K02952|5|5.4e-57|226.5|bamp:B938_00720|RP-S13; small subunit ribosomal protein S13
KSG66_00860	K02948|1|2.2e-64|251.1|baq:BACAU_0142|RP-S11; small subunit ribosomal protein S11!K02948|2|2.2e-64|251.1|bamy:V529_01450|RP-S11; small subunit ribosomal protein S11!K02948|3|2.2e-64|251.1|bao:BAMF_0142|RP-S11; small subunit ribosomal protein S11!K02948|4|2.2e-64|251.1|baz:BAMTA208_00715|RP-S11; small subunit ribosomal protein S11!K02948|5|2.2e-64|251.1|bami:KSO_018690|RP-S11; small subunit ribosomal protein S11
KSG66_00865	K03040|1|3.2e-170|604.0|bay:RBAM_001680|rpoA; DNA-directed RNA polymerase subunit alpha [EC:2.7.7.6]!K03040|2|3.2e-170|604.0|baq:BACAU_0143|rpoA; DNA-directed RNA polymerase subunit alpha [EC:2.7.7.6]!K03040|3|3.2e-170|604.0|bya:BANAU_0142|rpoA; DNA-directed RNA polymerase subunit alpha [EC:2.7.7.6]!K03040|4|3.2e-170|604.0|bamp:B938_00730|rpoA; DNA-directed RNA polymerase subunit alpha [EC:2.7.7.6]!K03040|5|3.2e-170|604.0|baml:BAM5036_0145|rpoA; DNA-directed RNA polymerase subunit alpha [EC:2.7.7.6]
KSG66_00870	K02879|1|6.3e-58|229.6|bay:RBAM_001690|RP-L17; large subunit ribosomal protein L17!K02879|2|6.3e-58|229.6|baq:BACAU_0144|RP-L17; large subunit ribosomal protein L17!K02879|3|6.3e-58|229.6|bya:BANAU_0143|RP-L17; large subunit ribosomal protein L17!K02879|4|6.3e-58|229.6|bamp:B938_00735|RP-L17; large subunit ribosomal protein L17!K02879|5|6.3e-58|229.6|baml:BAM5036_0146|RP-L17; large subunit ribosomal protein L17
KSG66_00875	K16786|1|3.1e-156|557.4|bvm:B9C48_00880|ecfA1; energy-coupling factor transport system ATP-binding protein [EC:3.6.3.-]!K16786|2|2.0e-155|554.7|bay:RBAM_001700|ecfA1; energy-coupling factor transport system ATP-binding protein [EC:3.6.3.-]!K16786|3|2.0e-155|554.7|baq:BACAU_0145|ecfA1; energy-coupling factor transport system ATP-binding protein [EC:3.6.3.-]!K16786|4|2.0e-155|554.7|bamp:B938_00740|ecfA1; energy-coupling factor transport system ATP-binding protein [EC:3.6.3.-]!K16786|5|2.0e-155|554.7|baml:BAM5036_0147|ecfA1; energy-coupling factor transport system ATP-binding protein [EC:3.6.3.-]
KSG66_00880	K16787|1|8.1e-160|569.3|bamy:V529_01490|ecfA2; energy-coupling factor transport system ATP-binding protein [EC:3.6.3.-]!K16787|2|8.1e-160|569.3|bvm:B9C48_00885|ecfA2; energy-coupling factor transport system ATP-binding protein [EC:3.6.3.-]!K16787|3|1.8e-159|568.2|bya:BANAU_0145|ecfA2; energy-coupling factor transport system ATP-binding protein [EC:3.6.3.-]!K16787|4|1.8e-159|568.2|bamp:B938_00745|ecfA2; energy-coupling factor transport system ATP-binding protein [EC:3.6.3.-]!K16787|5|1.8e-159|568.2|bamb:BAPNAU_0145|ecfA2; energy-coupling factor transport system ATP-binding protein [EC:3.6.3.-]
KSG66_00885	K16785|1|4.2e-139|500.4|bama:RBAU_0154|ecfT; energy-coupling factor transport system permease protein!K16785|2|4.2e-139|500.4|bamn:BASU_0152|ecfT; energy-coupling factor transport system permease protein!K16785|3|4.2e-139|500.4|bvm:B9C48_00890|ecfT; energy-coupling factor transport system permease protein!K16785|4|1.2e-138|498.8|bamt:AJ82_00860|ecfT; energy-coupling factor transport system permease protein!K16785|5|1.2e-138|498.8|bamy:V529_01500|ecfT; energy-coupling factor transport system permease protein
KSG66_00890	K06173|1|6.9e-144|516.2|bvm:B9C48_00895|truA; tRNA pseudouridine38-40 synthase [EC:5.4.99.12]!K06173|2|2.0e-143|514.6|bya:BANAU_0147|truA; tRNA pseudouridine38-40 synthase [EC:5.4.99.12]!K06173|3|2.0e-143|514.6|bamt:AJ82_00865|truA; tRNA pseudouridine38-40 synthase [EC:5.4.99.12]!K06173|4|2.0e-143|514.6|bqy:MUS_0152|truA; tRNA pseudouridine38-40 synthase [EC:5.4.99.12]!K06173|5|2.0e-143|514.6|bacb:OY17_03615|truA; tRNA pseudouridine38-40 synthase [EC:5.4.99.12]
KSG66_00895	K02871|1|6.6e-78|296.2|bss:BSUW23_00755|RP-L13; large subunit ribosomal protein L13!K02871|2|6.6e-78|296.2|bay:RBAM_001740|RP-L13; large subunit ribosomal protein L13!K02871|3|6.6e-78|296.2|bya:BANAU_0148|RP-L13; large subunit ribosomal protein L13!K02871|4|6.6e-78|296.2|bamp:B938_00760|RP-L13; large subunit ribosomal protein L13!K02871|5|6.6e-78|296.2|baml:BAM5036_0151|RP-L13; large subunit ribosomal protein L13
KSG66_00900	K02996|1|2.2e-64|251.1|bss:BSUW23_00760|RP-S9; small subunit ribosomal protein S9!K02996|2|2.2e-64|251.1|bay:RBAM_001750|RP-S9; small subunit ribosomal protein S9!K02996|3|2.2e-64|251.1|baq:BACAU_0150|RP-S9; small subunit ribosomal protein S9!K02996|4|2.2e-64|251.1|bya:BANAU_0149|RP-S9; small subunit ribosomal protein S9!K02996|5|2.2e-64|251.1|bamp:B938_00765|RP-S9; small subunit ribosomal protein S9
KSG66_00905
KSG66_00910
KSG66_00915
KSG66_00920	K01448|1|4.8e-134|483.4|bamy:V529_01570|amiABC; N-acetylmuramoyl-L-alanine amidase [EC:3.5.1.28]!K01448|2|4.8e-134|483.4|bvm:B9C48_00925|amiABC; N-acetylmuramoyl-L-alanine amidase [EC:3.5.1.28]!K01448|3|1.8e-133|481.5|bay:RBAM_001790|amiABC; N-acetylmuramoyl-L-alanine amidase [EC:3.5.1.28]!K01448|4|1.8e-133|481.5|bamp:B938_00785|amiABC; N-acetylmuramoyl-L-alanine amidase [EC:3.5.1.28]!K01448|5|1.8e-133|481.5|baml:BAM5036_0156|amiABC; N-acetylmuramoyl-L-alanine amidase [EC:3.5.1.28]
KSG66_00925	K03593|1|5.3e-198|696.4|bvm:B9C48_00930|mrp; ATP-binding protein involved in chromosome partitioning!K03593|2|1.5e-197|694.9|bamp:B938_00790|mrp; ATP-binding protein involved in chromosome partitioning!K03593|3|1.5e-197|694.9|baml:BAM5036_0157|mrp; ATP-binding protein involved in chromosome partitioning!K03593|4|1.5e-197|694.9|bama:RBAU_0162|mrp; ATP-binding protein involved in chromosome partitioning!K03593|5|1.5e-197|694.9|bamn:BASU_0160|mrp; ATP-binding protein involved in chromosome partitioning
KSG66_00930	K06294|1|7.9e-76|289.7|bya:BANAU_0155|gerD; spore germination protein D!K06294|2|7.9e-76|289.7|bamb:BAPNAU_0155|gerD; spore germination protein D!K06294|3|7.9e-76|289.7|bamy:V529_01590|gerD; spore germination protein D!K06294|4|7.9e-76|289.7|bmp:NG74_00181|gerD; spore germination protein D!K06294|5|7.9e-76|289.7|bao:BAMF_0155|gerD; spore germination protein D
KSG66_00935	K06349|1|8.1e-103|379.4|bay:RBAM_001820|kbaA; KinB signaling pathway activation protein!K06349|2|8.1e-103|379.4|bamp:B938_00800|kbaA; KinB signaling pathway activation protein!K06349|3|8.1e-103|379.4|baml:BAM5036_0159|kbaA; KinB signaling pathway activation protein!K06349|4|8.1e-103|379.4|bama:RBAU_0164|kbaA; KinB signaling pathway activation protein!K06349|5|8.1e-103|379.4|bamn:BASU_0162|kbaA; KinB signaling pathway activation protein
KSG66_00940
KSG66_01000	K08174|1|1.0e-221|775.4|bvm:B9C48_01005|glcP; MFS transporter, FHS family, glucose/mannose:H+ symporter!K08174|2|2.6e-220|770.8|bay:RBAM_002030|glcP; MFS transporter, FHS family, glucose/mannose:H+ symporter!K08174|3|2.6e-220|770.8|bamc:U471_01580|glcP; MFS transporter, FHS family, glucose/mannose:H+ symporter!K08174|4|1.7e-219|768.1|bamp:B938_00810|glcP; MFS transporter, FHS family, glucose/mannose:H+ symporter!K08174|5|2.8e-219|767.3|baml:BAM5036_0163|glcP; MFS transporter, FHS family, glucose/mannose:H+ symporter
KSG66_01005
KSG66_01010	K01092|1|4.1e-181|640.2|bamy:V529_01650|E3.1.3.25; myo-inositol-1(or 4)-monophosphatase [EC:3.1.3.25]!K01092|2|9.1e-181|639.0|bya:BANAU_0160|E3.1.3.25; myo-inositol-1(or 4)-monophosphatase [EC:3.1.3.25]!K01092|3|9.1e-181|639.0|bacb:OY17_03735|E3.1.3.25; myo-inositol-1(or 4)-monophosphatase [EC:3.1.3.25]!K01092|4|2.6e-180|637.5|bamb:BAPNAU_0161|E3.1.3.25; myo-inositol-1(or 4)-monophosphatase [EC:3.1.3.25]!K01092|5|2.6e-180|637.5|bmp:NG74_00191|E3.1.3.25; myo-inositol-1(or 4)-monophosphatase [EC:3.1.3.25]
KSG66_01015	K00004|1|4.6e-202|709.9|bvm:B9C48_01020|BDH; (R,R)-butanediol dehydrogenase / meso-butanediol dehydrogenase / diacetyl reductase [EC:1.1.1.4 1.1.1.- 1.1.1.303]!K00004|2|1.5e-200|704.9|bamy:V529_01660|BDH; (R,R)-butanediol dehydrogenase / meso-butanediol dehydrogenase / diacetyl reductase [EC:1.1.1.4 1.1.1.- 1.1.1.303]!K00004|3|4.3e-200|703.4|bya:BANAU_0161|BDH; (R,R)-butanediol dehydrogenase / meso-butanediol dehydrogenase / diacetyl reductase [EC:1.1.1.4 1.1.1.- 1.1.1.303]!K00004|4|4.3e-200|703.4|bamp:B938_00825|BDH; (R,R)-butanediol dehydrogenase / meso-butanediol dehydrogenase / diacetyl reductase [EC:1.1.1.4 1.1.1.- 1.1.1.303]!K00004|5|4.3e-200|703.4|bamb:BAPNAU_0162|BDH; (R,R)-butanediol dehydrogenase / meso-butanediol dehydrogenase / diacetyl reductase [EC:1.1.1.4 1.1.1.- 1.1.1.303]
KSG66_01020	K03321|1|3.9e-252|876.7|bvm:B9C48_01025|TC.SULP; sulfate permease, SulP family!K03321|2|8.1e-250|869.0|bamp:B938_00830|TC.SULP; sulfate permease, SulP family!K03321|3|1.1e-249|868.6|bqy:MUS_0170|TC.SULP; sulfate permease, SulP family!K03321|4|1.1e-249|868.6|bacb:OY17_03745|TC.SULP; sulfate permease, SulP family!K03321|5|1.4e-249|868.2|bamf:U722_01065|TC.SULP; sulfate permease, SulP family
KSG66_01025	K03453|1|4.8e-166|590.1|bay:RBAM_002080|TC.BASS; bile acid:Na+ symporter, BASS family!K03453|2|1.1e-165|589.0|bmp:NG74_00194|TC.BASS; bile acid:Na+ symporter, BASS family!K03453|3|1.1e-165|589.0|bqy:MUS_0171|TC.BASS; bile acid:Na+ symporter, BASS family
KSG66_01030
KSG66_01035	K02015|1|1.2e-178|632.1|bamy:V529_01700|ABC.FEV.P; iron complex transport system permease protein!K02015|2|1.2e-178|632.1|bvm:B9C48_01040|ABC.FEV.P; iron complex transport system permease protein!K02015|3|2.0e-178|631.3|baq:BACAU_0166|ABC.FEV.P; iron complex transport system permease protein!K02015|4|2.0e-178|631.3|bami:KSO_018570|ABC.FEV.P; iron complex transport system permease protein!K02015|5|2.6e-178|630.9|bay:RBAM_002100|ABC.FEV.P; iron complex transport system permease protein
KSG66_01040	K02015|1|2.2e-177|627.9|bya:BANAU_0166|ABC.FEV.P; iron complex transport system permease protein!K02015|2|2.2e-177|627.9|bamb:BAPNAU_0167|ABC.FEV.P; iron complex transport system permease protein!K02015|3|2.2e-177|627.9|bmp:NG74_00197|ABC.FEV.P; iron complex transport system permease protein!K02015|4|2.2e-177|627.9|bqy:MUS_0174|ABC.FEV.P; iron complex transport system permease protein!K02015|5|2.2e-177|627.9|bvm:B9C48_01045|ABC.FEV.P; iron complex transport system permease protein
KSG66_01045	K02016|1|1.6e-172|611.7|bvm:B9C48_01050|ABC.FEV.S; iron complex transport system substrate-binding protein!K02016|2|7.8e-172|609.4|bay:RBAM_002120|ABC.FEV.S; iron complex transport system substrate-binding protein!K02016|3|7.8e-172|609.4|baq:BACAU_0168|ABC.FEV.S; iron complex transport system substrate-binding protein!K02016|4|7.8e-172|609.4|bya:BANAU_0167|ABC.FEV.S; iron complex transport system substrate-binding protein!K02016|5|7.8e-172|609.4|baml:BAM5036_0171|ABC.FEV.S; iron complex transport system substrate-binding protein
KSG66_01050	K21701|1|0|1080.1|bvm:B9C48_01055|btr; AraC family transcriptional regulator, transcriptional activator for feuABC-ybbA operon!K21701|2|0|1076.2|bamy:V529_01730|btr; AraC family transcriptional regulator, transcriptional activator for feuABC-ybbA operon!K21701|3|8.8e-311|1071.6|bamn:BASU_0178|btr; AraC family transcriptional regulator, transcriptional activator for feuABC-ybbA operon!K21701|4|1.6e-310|1070.8|bqy:MUS_0176|btr; AraC family transcriptional regulator, transcriptional activator for feuABC-ybbA operon!K21701|5|1.6e-310|1070.8|bacb:OY17_03775|btr; AraC family transcriptional regulator, transcriptional activator for feuABC-ybbA operon
KSG66_01055
KSG66_01060	K01207|1|0|1201.4|bya:BANAU_0170|nagZ; beta-N-acetylhexosaminidase [EC:3.2.1.52]!K01207|2|0|1201.4|bqy:MUS_0178|nagZ; beta-N-acetylhexosaminidase [EC:3.2.1.52]!K01207|3|0|1201.0|bamb:BAPNAU_0171|nagZ; beta-N-acetylhexosaminidase [EC:3.2.1.52]!K01207|4|0|1198.0|bamy:V529_01750|nagZ; beta-N-acetylhexosaminidase [EC:3.2.1.52]!K01207|5|0|1196.8|bamn:BASU_0180|nagZ; beta-N-acetylhexosaminidase [EC:3.2.1.52]
KSG66_01065	K21469|1|3.1e-248|863.6|bvm:B9C48_01070|pbp4b; serine-type D-Ala-D-Ala carboxypeptidase [EC:3.4.16.4]!K21469|2|3.5e-244|850.1|bqy:MUS_0179|pbp4b; serine-type D-Ala-D-Ala carboxypeptidase [EC:3.4.16.4]!K21469|3|3.5e-244|850.1|bacb:OY17_03790|pbp4b; serine-type D-Ala-D-Ala carboxypeptidase [EC:3.4.16.4]!K21469|4|7.8e-244|849.0|bamf:U722_01110|pbp4b; serine-type D-Ala-D-Ala carboxypeptidase [EC:3.4.16.4]!K21469|5|1.0e-243|848.6|baml:BAM5036_0175|pbp4b; serine-type D-Ala-D-Ala carboxypeptidase [EC:3.4.16.4]
KSG66_01070	K02810|1|3.1e-246|857.1|bvm:B9C48_01075|scrA; sucrose PTS system EIIBCA or EIIBC component [EC:2.7.1.211]!K02810|2|1.1e-240|838.6|bacp:SB24_08700|scrA; sucrose PTS system EIIBCA or EIIBC component [EC:2.7.1.211]!K02810|3|1.8e-238|831.2|bay:RBAM_002170|scrA; sucrose PTS system EIIBCA or EIIBC component [EC:2.7.1.211]!K02810|4|4.0e-238|830.1|bama:RBAU_0187|scrA; sucrose PTS system EIIBCA or EIIBC component [EC:2.7.1.211]!K02810|5|4.0e-238|830.1|bamn:BASU_0182|scrA; sucrose PTS system EIIBCA or EIIBC component [EC:2.7.1.211]
KSG66_01075	K07106|1|2.2e-163|581.3|bvm:B9C48_01080|murQ; N-acetylmuramic acid 6-phosphate etherase [EC:4.2.1.126]!K07106|2|9.2e-162|575.9|bamy:V529_01780|murQ; N-acetylmuramic acid 6-phosphate etherase [EC:4.2.1.126]!K07106|3|2.1e-161|574.7|bamp:B938_00895|murQ; N-acetylmuramic acid 6-phosphate etherase [EC:4.2.1.126]!K07106|4|3.5e-161|573.9|baml:BAM5036_0177|murQ; N-acetylmuramic acid 6-phosphate etherase [EC:4.2.1.126]!K07106|5|3.5e-161|573.9|bacp:SB24_08695|murQ; N-acetylmuramic acid 6-phosphate etherase [EC:4.2.1.126]
KSG66_01080
KSG66_01085
KSG66_01115	K03088|1|2.0e-98|364.8|bay:RBAM_002260|rpoE; RNA polymerase sigma-70 factor, ECF subfamily!K03088|2|2.0e-98|364.8|baq:BACAU_0177|rpoE; RNA polymerase sigma-70 factor, ECF subfamily!K03088|3|2.0e-98|364.8|bya:BANAU_0176|rpoE; RNA polymerase sigma-70 factor, ECF subfamily!K03088|4|2.0e-98|364.8|bamp:B938_00915|rpoE; RNA polymerase sigma-70 factor, ECF subfamily!K03088|5|2.0e-98|364.8|baml:BAM5036_0180|rpoE; RNA polymerase sigma-70 factor, ECF subfamily
KSG66_01120
KSG66_01125	K18672|1|1.4e-145|521.9|bay:RBAM_002280|dacA; diadenylate cyclase [EC:2.7.7.85]!K18672|2|1.4e-145|521.9|bamt:AJ82_01275|dacA; diadenylate cyclase [EC:2.7.7.85]!K18672|3|1.4e-145|521.9|bmp:NG74_00214|dacA; diadenylate cyclase [EC:2.7.7.85]!K18672|4|1.4e-145|521.9|baz:BAMTA208_00910|dacA; diadenylate cyclase [EC:2.7.7.85]!K18672|5|1.4e-145|521.9|bamc:U471_01780|dacA; diadenylate cyclase [EC:2.7.7.85]
KSG66_01130
KSG66_01135	K03431|1|4.8e-252|876.3|bay:RBAM_002300|glmM; phosphoglucosamine mutase [EC:5.4.2.10]!K03431|2|4.8e-252|876.3|bamp:B938_00935|glmM; phosphoglucosamine mutase [EC:5.4.2.10]!K03431|3|4.8e-252|876.3|baml:BAM5036_0184|glmM; phosphoglucosamine mutase [EC:5.4.2.10]!K03431|4|4.8e-252|876.3|bama:RBAU_0195|glmM; phosphoglucosamine mutase [EC:5.4.2.10]!K03431|5|4.8e-252|876.3|bamn:BASU_0190|glmM; phosphoglucosamine mutase [EC:5.4.2.10]
KSG66_01140	K00820|1|0|1166.0|bvm:B9C48_01145|glmS; glutamine---fructose-6-phosphate transaminase (isomerizing) [EC:2.6.1.16]!K00820|2|0|1160.2|baq:BACAU_0182|glmS; glutamine---fructose-6-phosphate transaminase (isomerizing) [EC:2.6.1.16]!K00820|3|0|1160.2|bya:BANAU_0181|glmS; glutamine---fructose-6-phosphate transaminase (isomerizing) [EC:2.6.1.16]!K00820|4|0|1160.2|bamp:B938_00940|glmS; glutamine---fructose-6-phosphate transaminase (isomerizing) [EC:2.6.1.16]!K00820|5|0|1160.2|bama:RBAU_0196|glmS; glutamine---fructose-6-phosphate transaminase (isomerizing) [EC:2.6.1.16]
KSG66_01145	K01990|1|1.5e-158|565.1|bvm:B9C48_01150|ABC-2.A; ABC-2 type transport system ATP-binding protein!K01990|2|4.5e-158|563.5|bamy:V529_01880|ABC-2.A; ABC-2 type transport system ATP-binding protein!K01990|3|6.4e-157|559.7|baml:BAM5036_0191|ABC-2.A; ABC-2 type transport system ATP-binding protein!K01990|4|6.4e-157|559.7|bacp:SB24_08625|ABC-2.A; ABC-2 type transport system ATP-binding protein!K01990|5|3.2e-156|557.4|bmp:NG74_00219|ABC-2.A; ABC-2 type transport system ATP-binding protein
KSG66_01155
KSG66_01160
KSG66_01165
KSG66_01170
KSG66_01175
KSG66_01185
KSG66_01190
KSG66_01195	K06518|1|3.1e-61|240.7|bay:RBAM_38210|cidA; holin-like protein!K06518|2|3.1e-61|240.7|bqy:MUS_0200|cidA; holin-like protein!K06518|3|3.1e-61|240.7|bamf:U722_01220|cidA; holin-like protein!K06518|4|3.1e-61|240.7|bacp:SB24_08595|cidA; holin-like protein!K06518|5|3.1e-61|240.7|bacb:OY17_03905|cidA; holin-like protein
KSG66_01200
KSG66_01205	K03293|1|1.9e-259|901.0|bay:RBAM_002460|TC.AAT; amino acid transporter, AAT family!K03293|2|1.9e-259|901.0|bami:KSO_018435|TC.AAT; amino acid transporter, AAT family!K03293|3|1.9e-259|901.0|bvm:B9C48_01210|TC.AAT; amino acid transporter, AAT family!K03293|4|5.4e-259|899.4|bamt:AJ82_01345|TC.AAT; amino acid transporter, AAT family!K03293|5|5.4e-259|899.4|bacp:SB24_08585|TC.AAT; amino acid transporter, AAT family
KSG66_01210	K01560|1|1.1e-133|482.3|bvm:B9C48_01215|E3.8.1.2; 2-haloacid dehalogenase [EC:3.8.1.2]!K01560|2|1.5e-132|478.4|baq:BACAU_0190|E3.8.1.2; 2-haloacid dehalogenase [EC:3.8.1.2]!K01560|3|1.5e-132|478.4|bami:KSO_018430|E3.8.1.2; 2-haloacid dehalogenase [EC:3.8.1.2]!K01560|4|1.1e-130|472.2|bay:RBAM_002470|E3.8.1.2; 2-haloacid dehalogenase [EC:3.8.1.2]!K01560|5|1.1e-130|472.2|bamc:U471_01990|E3.8.1.2; 2-haloacid dehalogenase [EC:3.8.1.2]
KSG66_01215
KSG66_01220
KSG66_01225	K01990|1|3.2e-170|604.0|bvm:B9C48_01230|ABC-2.A; ABC-2 type transport system ATP-binding protein!K01990|2|7.9e-169|599.4|bya:BANAU_0195|ABC-2.A; ABC-2 type transport system ATP-binding protein!K01990|3|7.9e-169|599.4|bqy:MUS_0206|ABC-2.A; ABC-2 type transport system ATP-binding protein!K01990|4|7.9e-169|599.4|bacb:OY17_03935|ABC-2.A; ABC-2 type transport system ATP-binding protein!K01990|5|1.0e-168|599.0|bacp:SB24_08565|ABC-2.A; ABC-2 type transport system ATP-binding protein
KSG66_01230	K01992|1|1.5e-209|734.9|bvm:B9C48_01235|ABC-2.P; ABC-2 type transport system permease protein!K01992|2|6.0e-206|723.0|bay:RBAM_002510|ABC-2.P; ABC-2 type transport system permease protein!K01992|3|2.3e-205|721.1|bamn:BASU_0206|ABC-2.P; ABC-2 type transport system permease protein!K01992|4|2.3e-205|721.1|bamt:AJ82_01370|ABC-2.P; ABC-2 type transport system permease protein!K01992|5|3.0e-205|720.7|bqy:MUS_0207|ABC-2.P; ABC-2 type transport system permease protein
KSG66_01235	K01992|1|5.4e-204|716.5|bvm:B9C48_01240|ABC-2.P; ABC-2 type transport system permease protein!K01992|2|2.8e-200|704.1|bacp:SB24_08555|ABC-2.P; ABC-2 type transport system permease protein!K01992|3|1.4e-199|701.8|bqy:MUS_0208|ABC-2.P; ABC-2 type transport system permease protein!K01992|4|1.4e-199|701.8|bacb:OY17_03945|ABC-2.P; ABC-2 type transport system permease protein!K01992|5|5.2e-199|699.9|bmp:NG74_00234|ABC-2.P; ABC-2 type transport system permease protein
KSG66_01240
KSG66_01245
KSG66_01250
KSG66_01255
KSG66_01260
KSG66_01265
KSG66_01270
KSG66_01275
KSG66_01280
KSG66_01285	K01126|1|2.6e-166|590.9|bvm:B9C48_01290|E3.1.4.46; glycerophosphoryl diester phosphodiesterase [EC:3.1.4.46]!K01126|2|5.5e-164|583.2|bay:RBAM_002600|E3.1.4.46; glycerophosphoryl diester phosphodiesterase [EC:3.1.4.46]!K01126|3|5.5e-164|583.2|bamp:B938_01045|E3.1.4.46; glycerophosphoryl diester phosphodiesterase [EC:3.1.4.46]!K01126|4|5.5e-164|583.2|bama:RBAU_0230|E3.1.4.46; glycerophosphoryl diester phosphodiesterase [EC:3.1.4.46]!K01126|5|5.5e-164|583.2|bamn:BASU_0217|E3.1.4.46; glycerophosphoryl diester phosphodiesterase [EC:3.1.4.46]
KSG66_01290	K02445|1|2.4e-259|900.6|bay:RBAM_002610|glpT; MFS transporter, OPA family, glycerol-3-phosphate transporter!K02445|2|2.4e-259|900.6|baq:BACAU_0203|glpT; MFS transporter, OPA family, glycerol-3-phosphate transporter!K02445|3|2.4e-259|900.6|bamp:B938_01050|glpT; MFS transporter, OPA family, glycerol-3-phosphate transporter!K02445|4|2.4e-259|900.6|baml:BAM5036_0215|glpT; MFS transporter, OPA family, glycerol-3-phosphate transporter!K02445|5|2.4e-259|900.6|bama:RBAU_0231|glpT; MFS transporter, OPA family, glycerol-3-phosphate transporter
KSG66_01295
KSG66_01300	K00483|1|3.8e-279|966.5|bvm:B9C48_01310|hpaB; 4-hydroxyphenylacetate 3-monooxygenase [EC:1.14.14.9]!K00483|2|5.5e-278|962.6|bay:RBAM_002630|hpaB; 4-hydroxyphenylacetate 3-monooxygenase [EC:1.14.14.9]!K00483|3|5.5e-278|962.6|bamb:BAPNAU_0209|hpaB; 4-hydroxyphenylacetate 3-monooxygenase [EC:1.14.14.9]!K00483|4|5.5e-278|962.6|bamt:AJ82_01435|hpaB; 4-hydroxyphenylacetate 3-monooxygenase [EC:1.14.14.9]!K00483|5|5.5e-278|962.6|bmp:NG74_00247|hpaB; 4-hydroxyphenylacetate 3-monooxygenase [EC:1.14.14.9]
KSG66_01305
KSG66_01310
KSG66_01315	K19169|1|2.0e-128|465.3|btm:MC28_F272|dndB; DNA sulfur modification protein DndB!K19169|5|2.1e-21|109.8|pnp:IJ22_29190|dndB; DNA sulfur modification protein DndB
KSG66_01320	K19169|1|1.1e-113|416.4|btm:MC28_F273|dndB; DNA sulfur modification protein DndB
KSG66_01325	K05521|1|9.2e-200|702.2|bvm:B9C48_01335|draG; ADP-ribosyl-[dinitrogen reductase] hydrolase [EC:3.2.2.24]!K05521|3|1.8e-110|405.6|prd:F7984_12655|draG; ADP-ribosyl-[dinitrogen reductase] hydrolase [EC:3.2.2.24]
KSG66_01330
KSG66_01335
KSG66_01340	K08317|1|7.3e-203|712.6|bvm:B9C48_01350|ybdH; uncharacterized oxidoreductase [EC:1.1.-.-]!K08317|2|3.7e-199|700.3|bay:RBAM_002680|ybdH; uncharacterized oxidoreductase [EC:1.1.-.-]!K08317|3|3.7e-199|700.3|bamc:U471_02220|ybdH; uncharacterized oxidoreductase [EC:1.1.-.-]!K08317|4|2.7e-197|694.1|bama:RBAU_0239|ybdH; uncharacterized oxidoreductase [EC:1.1.-.-]!K08317|5|6.0e-197|693.0|bmp:NG74_00252|ybdH; uncharacterized oxidoreductase [EC:1.1.-.-]
KSG66_01345	K08289|1|6.4e-213|746.1|bvm:B9C48_01355|purT; phosphoribosylglycinamide formyltransferase 2 [EC:2.1.2.2]!K08289|2|4.6e-211|740.0|bay:RBAM_002690|purT; phosphoribosylglycinamide formyltransferase 2 [EC:2.1.2.2]!K08289|3|4.6e-211|740.0|bamp:B938_01095|purT; phosphoribosylglycinamide formyltransferase 2 [EC:2.1.2.2]!K08289|4|4.6e-211|740.0|bamy:V529_02290|purT; phosphoribosylglycinamide formyltransferase 2 [EC:2.1.2.2]!K08289|5|4.6e-211|740.0|bamc:U471_02230|purT; phosphoribosylglycinamide formyltransferase 2 [EC:2.1.2.2]
KSG66_01350	K17103|1|2.3e-93|347.8|bay:RBAM_002700|CHO1; CDP-diacylglycerol---serine O-phosphatidyltransferase [EC:2.7.8.8]!K17103|2|2.3e-93|347.8|bya:BANAU_0216|CHO1; CDP-diacylglycerol---serine O-phosphatidyltransferase [EC:2.7.8.8]!K17103|3|2.3e-93|347.8|bamp:B938_01100|CHO1; CDP-diacylglycerol---serine O-phosphatidyltransferase [EC:2.7.8.8]!K17103|4|2.3e-93|347.8|baml:BAM5036_0225|CHO1; CDP-diacylglycerol---serine O-phosphatidyltransferase [EC:2.7.8.8]!K17103|5|2.3e-93|347.8|bama:RBAU_0242|CHO1; CDP-diacylglycerol---serine O-phosphatidyltransferase [EC:2.7.8.8]
KSG66_01355
KSG66_01360	K01613|1|9.0e-153|545.8|bay:RBAM_002720|psd; phosphatidylserine decarboxylase [EC:4.1.1.65]!K01613|2|9.0e-153|545.8|bama:RBAU_0244|psd; phosphatidylserine decarboxylase [EC:4.1.1.65]!K01613|3|9.0e-153|545.8|bamn:BASU_0231|psd; phosphatidylserine decarboxylase [EC:4.1.1.65]!K01613|4|9.0e-153|545.8|bamy:V529_02340|psd; phosphatidylserine decarboxylase [EC:4.1.1.65]!K01613|5|9.0e-153|545.8|bamc:U471_02280|psd; phosphatidylserine decarboxylase [EC:4.1.1.65]
KSG66_01365
KSG66_01370	K07146|1|1.1e-192|678.7|bacp:SB24_08435|K07146; UPF0176 protein!K07146|2|3.1e-192|677.2|bya:BANAU_0220|K07146; UPF0176 protein!K07146|3|3.1e-192|677.2|bamp:B938_01120|K07146; UPF0176 protein!K07146|4|3.1e-192|677.2|bamb:BAPNAU_0220|K07146; UPF0176 protein!K07146|5|3.1e-192|677.2|bmp:NG74_00258|K07146; UPF0176 protein
KSG66_01375	K11102|1|3.0e-216|757.3|bvm:B9C48_01385|gltP; proton glutamate symport protein!K11102|2|1.5e-215|755.0|bay:RBAM_002750|gltP; proton glutamate symport protein!K11102|3|1.5e-215|755.0|bya:BANAU_0221|gltP; proton glutamate symport protein!K11102|4|1.5e-215|755.0|bamp:B938_01125|gltP; proton glutamate symport protein!K11102|5|1.5e-215|755.0|baml:BAM5036_0230|gltP; proton glutamate symport protein
KSG66_01380	K00826|1|1.2e-200|705.3|bvm:B9C48_01390|E2.6.1.42; branched-chain amino acid aminotransferase [EC:2.6.1.42]!K00826|2|9.8e-200|702.2|bay:RBAM_002760|E2.6.1.42; branched-chain amino acid aminotransferase [EC:2.6.1.42]!K00826|3|9.8e-200|702.2|baml:BAM5036_0231|E2.6.1.42; branched-chain amino acid aminotransferase [EC:2.6.1.42]!K00826|4|9.8e-200|702.2|bamt:AJ82_01515|E2.6.1.42; branched-chain amino acid aminotransferase [EC:2.6.1.42]!K00826|5|2.2e-199|701.0|bamn:BASU_0235|E2.6.1.42; branched-chain amino acid aminotransferase [EC:2.6.1.42]
KSG66_01385	K16235|1|1.8e-257|894.4|bvm:B9C48_01395|mmuP; S-methylmethionine transporter!K16235|2|1.5e-256|891.3|bamt:AJ82_01520|mmuP; S-methylmethionine transporter!K16235|3|2.0e-256|891.0|bay:RBAM_002770|mmuP; S-methylmethionine transporter!K16235|4|2.6e-256|890.6|bamy:V529_02390|mmuP; S-methylmethionine transporter!K16235|5|3.3e-256|890.2|bmp:NG74_00261|mmuP; S-methylmethionine transporter
KSG66_01390	K00547|1|5.1e-184|649.8|bvm:B9C48_01400|mmuM; homocysteine S-methyltransferase [EC:2.1.1.10]!K00547|2|1.7e-182|644.8|bamb:BAPNAU_0224|mmuM; homocysteine S-methyltransferase [EC:2.1.1.10]!K00547|3|1.7e-182|644.8|bmp:NG74_00262|mmuM; homocysteine S-methyltransferase [EC:2.1.1.10]!K00547|4|2.2e-182|644.4|bamy:V529_02400|mmuM; homocysteine S-methyltransferase [EC:2.1.1.10]!K00547|5|1.2e-180|638.6|bama:RBAU_0250|mmuM; homocysteine S-methyltransferase [EC:2.1.1.10]
KSG66_01395
KSG66_01400	K01425|1|1.9e-189|667.9|bay:RBAM_002800|glsA; glutaminase [EC:3.5.1.2]!K01425|2|1.9e-189|667.9|bamp:B938_01150|glsA; glutaminase [EC:3.5.1.2]!K01425|3|1.9e-189|667.9|bama:RBAU_0252|glsA; glutaminase [EC:3.5.1.2]!K01425|4|1.9e-189|667.9|bamn:BASU_0239|glsA; glutaminase [EC:3.5.1.2]!K01425|5|1.9e-189|667.9|bamt:AJ82_01535|glsA; glutaminase [EC:3.5.1.2]
KSG66_01405	K07717|1|3.1e-213|747.3|bvm:B9C48_01415|ycbA; two-component system, sensor histidine kinase YcbA [EC:2.7.13.3]!K07717|2|1.2e-212|745.3|bamy:V529_02430|ycbA; two-component system, sensor histidine kinase YcbA [EC:2.7.13.3]!K07717|3|4.5e-212|743.4|bama:RBAU_0253|ycbA; two-component system, sensor histidine kinase YcbA [EC:2.7.13.3]!K07717|4|5.8e-212|743.0|baml:BAM5036_0236|ycbA; two-component system, sensor histidine kinase YcbA [EC:2.7.13.3]!K07717|5|2.2e-211|741.1|bay:RBAM_002810|ycbA; two-component system, sensor histidine kinase YcbA [EC:2.7.13.3]
KSG66_01410	K07719|1|3.1e-173|614.0|bya:BANAU_0228|ycbB; two-component system, response regulator YcbB!K07719|2|3.1e-173|614.0|bama:RBAU_0254|ycbB; two-component system, response regulator YcbB!K07719|3|3.1e-173|614.0|bamn:BASU_0241|ycbB; two-component system, response regulator YcbB!K07719|4|3.1e-173|614.0|bamy:V529_02440|ycbB; two-component system, response regulator YcbB!K07719|5|3.1e-173|614.0|bqy:MUS_0242|ycbB; two-component system, response regulator YcbB
KSG66_01420
KSG66_01430
KSG66_01435
KSG66_01440	K15975|1|1.3e-187|661.8|bvm:B9C48_01450|K15975; glyoxalase family protein!K15975|2|7.8e-185|652.5|bami:KSO_018225|K15975; glyoxalase family protein!K15975|3|1.3e-184|651.7|bamf:U722_01480|K15975; glyoxalase family protein!K15975|4|3.9e-184|650.2|baz:BAMTA208_01180|K15975; glyoxalase family protein!K15975|5|6.6e-184|649.4|bacs:AUL54_09375|K15975; glyoxalase family protein
KSG66_01445
KSG66_01450
KSG66_01460
KSG66_01465	K01449|1|9.1e-80|302.4|bvm:B9C48_01480|cwlJ; N-acetylmuramoyl-L-alanine amidase [EC:3.5.1.28]!K01449|2|3.4e-79|300.4|baq:BACAU_0233|cwlJ; N-acetylmuramoyl-L-alanine amidase [EC:3.5.1.28]!K01449|3|3.4e-79|300.4|bya:BANAU_0233|cwlJ; N-acetylmuramoyl-L-alanine amidase [EC:3.5.1.28]!K01449|4|3.4e-79|300.4|bamt:AJ82_01605|cwlJ; N-acetylmuramoyl-L-alanine amidase [EC:3.5.1.28]!K01449|5|3.4e-79|300.4|bqy:MUS_0246|cwlJ; N-acetylmuramoyl-L-alanine amidase [EC:3.5.1.28]
KSG66_01470	K01113|1|0|1201.0|bvm:B9C48_01490|phoD; alkaline phosphatase D [EC:3.1.3.1]!K01113|2|0|1198.3|baq:BACAU_0234|phoD; alkaline phosphatase D [EC:3.1.3.1]!K01113|3|0|1198.3|bami:KSO_018200|phoD; alkaline phosphatase D [EC:3.1.3.1]!K01113|4|0|1198.3|bamf:U722_01510|phoD; alkaline phosphatase D [EC:3.1.3.1]!K01113|5|0|1197.6|bacp:SB24_08340|phoD; alkaline phosphatase D [EC:3.1.3.1]
KSG66_01475	K03116|1|7.7e-26|122.1|bay:RBAM_002940|tatA; sec-independent protein translocase protein TatA!K03116|2|7.7e-26|122.1|baq:BACAU_0235|tatA; sec-independent protein translocase protein TatA!K03116|3|7.7e-26|122.1|bya:BANAU_0236|tatA; sec-independent protein translocase protein TatA!K03116|4|7.7e-26|122.1|bamp:B938_01220|tatA; sec-independent protein translocase protein TatA!K03116|5|7.7e-26|122.1|baml:BAM5036_0249|tatA; sec-independent protein translocase protein TatA
KSG66_01480	K03118|1|2.0e-127|461.5|bama:RBAU_0267|tatC; sec-independent protein translocase protein TatC!K03118|2|2.0e-127|461.5|bamn:BASU_0252|tatC; sec-independent protein translocase protein TatC!K03118|3|2.0e-127|461.5|bvm:B9C48_01500|tatC; sec-independent protein translocase protein TatC!K03118|4|2.6e-127|461.1|bamy:V529_02580|tatC; sec-independent protein translocase protein TatC!K03118|5|4.4e-127|460.3|bamt:AJ82_01625|tatC; sec-independent protein translocase protein TatC
KSG66_01485	K01304|1|4.2e-121|440.3|bvm:B9C48_01505|pcp; pyroglutamyl-peptidase [EC:3.4.19.3]!K01304|2|2.3e-119|434.5|bamb:BAPNAU_0236|pcp; pyroglutamyl-peptidase [EC:3.4.19.3]!K01304|3|2.3e-119|434.5|bmp:NG74_00275|pcp; pyroglutamyl-peptidase [EC:3.4.19.3]!K01304|4|5.2e-119|433.3|bya:BANAU_0238|pcp; pyroglutamyl-peptidase [EC:3.4.19.3]!K01304|5|5.2e-119|433.3|bqy:MUS_0251|pcp; pyroglutamyl-peptidase [EC:3.4.19.3]
KSG66_01490
KSG66_01495	K18926|1|4.3e-243|846.7|bvm:B9C48_01515|lmrB; MFS transporter, DHA2 family, lincomycin resistance protein!K18926|2|4.8e-242|843.2|bqy:MUS_0253|lmrB; MFS transporter, DHA2 family, lincomycin resistance protein!K18926|3|4.8e-242|843.2|bacb:OY17_04155|lmrB; MFS transporter, DHA2 family, lincomycin resistance protein!K18926|4|4.1e-241|840.1|bay:RBAM_002980|lmrB; MFS transporter, DHA2 family, lincomycin resistance protein!K18926|5|5.3e-241|839.7|bami:KSO_018175|lmrB; MFS transporter, DHA2 family, lincomycin resistance protein
KSG66_01500	K18939|1|8.5e-102|375.9|bvm:B9C48_01520|lmrA; TetR/AcrR family transcriptional regulator, lmrAB and yxaGH operons repressor!K18939|2|1.9e-101|374.8|bya:BANAU_0241|lmrA; TetR/AcrR family transcriptional regulator, lmrAB and yxaGH operons repressor!K18939|3|1.9e-101|374.8|bamb:BAPNAU_0239|lmrA; TetR/AcrR family transcriptional regulator, lmrAB and yxaGH operons repressor!K18939|4|1.9e-101|374.8|bacb:OY17_04160|lmrA; TetR/AcrR family transcriptional regulator, lmrAB and yxaGH operons repressor!K18939|5|2.7e-100|370.9|baml:BAM5036_0254|lmrA; TetR/AcrR family transcriptional regulator, lmrAB and yxaGH operons repressor
KSG66_01505	K01424|1|1.6e-200|704.9|bvm:B9C48_01525|E3.5.1.1; L-asparaginase [EC:3.5.1.1]!K01424|2|4.0e-196|690.3|bamt:AJ82_01650|E3.5.1.1; L-asparaginase [EC:3.5.1.1]!K01424|3|5.3e-196|689.9|bay:RBAM_003000|E3.5.1.1; L-asparaginase [EC:3.5.1.1]!K01424|4|2.0e-195|688.0|bacp:SB24_08305|E3.5.1.1; L-asparaginase [EC:3.5.1.1]!K01424|5|1.4e-193|681.8|bya:BANAU_0242|E3.5.1.1; L-asparaginase [EC:3.5.1.1]
KSG66_01510	K01046|1|3.4e-115|420.6|bvm:B9C48_01530|lip; triacylglycerol lipase [EC:3.1.1.3]!K01046|2|1.3e-114|418.7|bamb:BAPNAU_0241|lip; triacylglycerol lipase [EC:3.1.1.3]!K01046|3|1.3e-114|418.7|bmp:NG74_00280|lip; triacylglycerol lipase [EC:3.1.1.3]!K01046|4|1.7e-114|418.3|bay:RBAM_003010|lip; triacylglycerol lipase [EC:3.1.1.3]!K01046|5|1.7e-114|418.3|bamy:V529_02640|lip; triacylglycerol lipase [EC:3.1.1.3]
KSG66_01515	K07039|1|1.1e-195|688.7|baml:BAM5036_0257|K07039; uncharacterized protein!K07039|2|1.5e-195|688.3|bama:RBAU_0274|K07039; uncharacterized protein!K07039|3|1.5e-195|688.3|bamn:BASU_0259|K07039; uncharacterized protein
KSG66_01525
KSG66_01530
KSG66_01535
KSG66_01540	K17733|1|8.4e-93|345.9|bamy:V529_02700|cwlK; peptidoglycan LD-endopeptidase CwlK [EC:3.4.-.-]!K17733|2|8.4e-93|345.9|bvm:B9C48_01560|cwlK; peptidoglycan LD-endopeptidase CwlK [EC:3.4.-.-]!K17733|3|1.9e-92|344.7|bay:RBAM_003070|cwlK; peptidoglycan LD-endopeptidase CwlK [EC:3.4.-.-]!K17733|4|1.9e-92|344.7|bamt:AJ82_01685|cwlK; peptidoglycan LD-endopeptidase CwlK [EC:3.4.-.-]!K17733|5|2.4e-92|344.4|baml:BAM5036_0262|cwlK; peptidoglycan LD-endopeptidase CwlK [EC:3.4.-.-]
KSG66_01545	K06368|1|1.7e-189|668.3|bvm:B9C48_01565|rapJ; response regulator aspartate phosphatase J [EC:3.1.-.-]!K06368|2|2.2e-189|667.9|bamy:V529_02710|rapJ; response regulator aspartate phosphatase J [EC:3.1.-.-]!K06368|3|2.2e-189|667.9|bami:KSO_018120|rapJ; response regulator aspartate phosphatase J [EC:3.1.-.-]!K06368|4|2.2e-189|667.9|bamf:U722_01590|rapJ; response regulator aspartate phosphatase J [EC:3.1.-.-]!K06368|5|6.3e-189|666.4|baq:BACAU_0249|rapJ; response regulator aspartate phosphatase J [EC:3.1.-.-]
KSG66_01550	K00034|1|5.2e-142|510.0|bvm:B9C48_01570|gdh; glucose 1-dehydrogenase [EC:1.1.1.47]!K00034|2|1.1e-139|502.3|bamy:V529_02720|gdh; glucose 1-dehydrogenase [EC:1.1.1.47]!K00034|3|1.4e-139|501.9|bya:BANAU_0251|gdh; glucose 1-dehydrogenase [EC:1.1.1.47]!K00034|4|1.4e-139|501.9|bqy:MUS_0266|gdh; glucose 1-dehydrogenase [EC:1.1.1.47]!K00034|5|1.4e-139|501.9|bacb:OY17_04210|gdh; glucose 1-dehydrogenase [EC:1.1.1.47]
KSG66_01555	K01182|1|0|1190.3|bvm:B9C48_01575|IMA; oligo-1,6-glucosidase [EC:3.2.1.10]!K01182|2|0|1177.9|bamp:B938_01300|IMA; oligo-1,6-glucosidase [EC:3.2.1.10]!K01182|3|0|1172.5|bqy:MUS_0267|IMA; oligo-1,6-glucosidase [EC:3.2.1.10]!K01182|4|0|1172.5|bacb:OY17_04215|IMA; oligo-1,6-glucosidase [EC:3.2.1.10]!K01182|5|0|1171.4|bamb:BAPNAU_0251|IMA; oligo-1,6-glucosidase [EC:3.2.1.10]
KSG66_01560	K09815|1|3.7e-166|590.5|bvm:B9C48_01580|znuA; zinc transport system substrate-binding protein!K09815|2|3.5e-164|583.9|bay:RBAM_003110|znuA; zinc transport system substrate-binding protein!K09815|3|7.8e-164|582.8|bami:KSO_018105|znuA; zinc transport system substrate-binding protein!K09815|4|7.8e-164|582.8|bamc:U471_02700|znuA; zinc transport system substrate-binding protein!K09815|5|1.3e-163|582.0|bamn:BASU_0268|znuA; zinc transport system substrate-binding protein
KSG66_01565	K09817|1|1.1e-132|478.8|bamb:BAPNAU_0253|znuC; zinc transport system ATP-binding protein [EC:7.2.2.-]!K09817|2|1.1e-132|478.8|bamy:V529_02750|znuC; zinc transport system ATP-binding protein [EC:7.2.2.-]!K09817|3|1.1e-132|478.8|bmp:NG74_00292|znuC; zinc transport system ATP-binding protein [EC:7.2.2.-]!K09817|4|1.1e-132|478.8|bvm:B9C48_01585|znuC; zinc transport system ATP-binding protein [EC:7.2.2.-]!K09817|5|3.3e-132|477.2|bya:BANAU_0254|znuC; zinc transport system ATP-binding protein [EC:7.2.2.-]
KSG66_01570	K09816|1|1.9e-137|495.0|bay:RBAM_003130|znuB; zinc transport system permease protein!K09816|2|1.9e-137|495.0|bya:BANAU_0255|znuB; zinc transport system permease protein!K09816|3|1.9e-137|495.0|bamt:AJ82_01720|znuB; zinc transport system permease protein!K09816|4|1.9e-137|495.0|bamc:U471_02720|znuB; zinc transport system permease protein!K09816|5|1.9e-137|495.0|bvm:B9C48_01590|znuB; zinc transport system permease protein
KSG66_01575
KSG66_01580
KSG66_01585	K05795|1|5.0e-105|386.7|baq:BACAU_0259|terD; tellurium resistance protein TerD!K05795|2|5.0e-105|386.7|bya:BANAU_0258|terD; tellurium resistance protein TerD!K05795|3|5.0e-105|386.7|bamb:BAPNAU_0257|terD; tellurium resistance protein TerD!K05795|4|5.0e-105|386.7|bamy:V529_02790|terD; tellurium resistance protein TerD!K05795|5|5.0e-105|386.7|bmp:NG74_00296|terD; tellurium resistance protein TerD
KSG66_01590	K05795|1|1.4e-107|395.2|bvm:B9C48_01610|terD; tellurium resistance protein TerD!K05795|2|3.1e-107|394.0|bay:RBAM_003170|terD; tellurium resistance protein TerD!K05795|3|3.1e-107|394.0|bamp:B938_01340|terD; tellurium resistance protein TerD!K05795|4|3.1e-107|394.0|bamt:AJ82_01745|terD; tellurium resistance protein TerD!K05795|5|3.1e-107|394.0|bmp:NG74_00297|terD; tellurium resistance protein TerD
KSG66_01595
KSG66_01600
KSG66_01605
KSG66_01610
KSG66_01615	K02000|1|1.5e-228|798.1|baml:BAM5036_0281|proV; glycine betaine/proline transport system ATP-binding protein [EC:7.6.2.9]!K02000|2|1.5e-228|798.1|bvm:B9C48_01635|proV; glycine betaine/proline transport system ATP-binding protein [EC:7.6.2.9]!K02000|3|1.5e-228|798.1|bacp:SB24_08195|proV; glycine betaine/proline transport system ATP-binding protein [EC:7.6.2.9]!K02000|4|5.9e-228|796.2|bay:RBAM_003220|proV; glycine betaine/proline transport system ATP-binding protein [EC:7.6.2.9]!K02000|5|5.9e-228|796.2|baq:BACAU_0265|proV; glycine betaine/proline transport system ATP-binding protein [EC:7.6.2.9]
KSG66_01620	K02001|1|2.2e-138|498.0|bay:RBAM_003230|proW; glycine betaine/proline transport system permease protein!K02001|2|2.2e-138|498.0|baq:BACAU_0266|proW; glycine betaine/proline transport system permease protein!K02001|3|2.2e-138|498.0|bya:BANAU_0265|proW; glycine betaine/proline transport system permease protein!K02001|4|2.2e-138|498.0|bamp:B938_01375|proW; glycine betaine/proline transport system permease protein!K02001|5|2.2e-138|498.0|baml:BAM5036_0282|proW; glycine betaine/proline transport system permease protein
KSG66_01625	K02002|1|1.9e-164|584.7|bvm:B9C48_01645|proX; glycine betaine/proline transport system substrate-binding protein!K02002|2|9.4e-164|582.4|bay:RBAM_003240|proX; glycine betaine/proline transport system substrate-binding protein!K02002|3|9.4e-164|582.4|bamp:B938_01380|proX; glycine betaine/proline transport system substrate-binding protein!K02002|4|9.4e-164|582.4|bama:RBAU_0296|proX; glycine betaine/proline transport system substrate-binding protein!K02002|5|9.4e-164|582.4|bamt:AJ82_01780|proX; glycine betaine/proline transport system substrate-binding protein
KSG66_01630	K14665|1|4.8e-213|746.5|bvm:B9C48_01650|amhX; amidohydrolase [EC:3.5.1.-]!K14665|2|1.2e-211|741.9|bamt:AJ82_01785|amhX; amidohydrolase [EC:3.5.1.-]!K14665|3|1.2e-211|741.9|bamy:V529_02880|amhX; amidohydrolase [EC:3.5.1.-]!K14665|4|2.0e-211|741.1|baml:BAM5036_0284|amhX; amidohydrolase [EC:3.5.1.-]!K14665|5|4.5e-211|740.0|bay:RBAM_003250|amhX; amidohydrolase [EC:3.5.1.-]
KSG66_01635
KSG66_01640
KSG66_01650	K00016|1|1.0e-179|635.6|bvm:B9C48_01670|LDH; L-lactate dehydrogenase [EC:1.1.1.27]!K00016|2|5.0e-179|633.3|bya:BANAU_0271|LDH; L-lactate dehydrogenase [EC:1.1.1.27]!K00016|3|5.0e-179|633.3|bama:RBAU_0301|LDH; L-lactate dehydrogenase [EC:1.1.1.27]!K00016|4|5.0e-179|633.3|bamb:BAPNAU_0270|LDH; L-lactate dehydrogenase [EC:1.1.1.27]!K00016|5|5.0e-179|633.3|bamy:V529_02920|LDH; L-lactate dehydrogenase [EC:1.1.1.27]
KSG66_01655
KSG66_01660
KSG66_01665
KSG66_01670	K09190|1|1.4e-152|545.0|bmp:NG74_00313|K09190; uncharacterized protein!K09190|2|4.2e-152|543.5|bamn:BASU_0290|K09190; uncharacterized protein!K09190|3|4.6e-151|540.0|bama:RBAU_0305|K09190; uncharacterized protein
KSG66_01675
KSG66_01680	K09967|1|1.0e-113|415.6|bay:RBAM_003350|K09967; uncharacterized protein
KSG66_01685	K01916|1|8.4e-151|539.3|bamp:B938_01440|nadE; NAD+ synthase [EC:6.3.1.5]!K01916|2|8.4e-151|539.3|baml:BAM5036_0295|nadE; NAD+ synthase [EC:6.3.1.5]!K01916|3|8.4e-151|539.3|bama:RBAU_0308|nadE; NAD+ synthase [EC:6.3.1.5]!K01916|4|8.4e-151|539.3|bamt:AJ82_01845|nadE; NAD+ synthase [EC:6.3.1.5]!K01916|5|8.4e-151|539.3|bamy:V529_02990|nadE; NAD+ synthase [EC:6.3.1.5]
KSG66_01690
KSG66_01695
KSG66_01700	K15652|1|4.8e-151|540.0|bvm:B9C48_01720|asbF; 3-dehydroshikimate dehydratase [EC:4.2.1.118]!K15652|2|2.4e-147|527.7|bay:RBAM_003390|asbF; 3-dehydroshikimate dehydratase [EC:4.2.1.118]!K15652|3|3.2e-147|527.3|bamy:V529_03020|asbF; 3-dehydroshikimate dehydratase [EC:4.2.1.118]!K15652|4|1.2e-146|525.4|bamt:AJ82_01860|asbF; 3-dehydroshikimate dehydratase [EC:4.2.1.118]!K15652|5|1.0e-145|522.3|baml:BAM5036_0298|asbF; 3-dehydroshikimate dehydratase [EC:4.2.1.118]
KSG66_01705	K08194|1|6.8e-235|819.3|bvm:B9C48_01725|dgoT; MFS transporter, ACS family, D-galactonate transporter!K08194|2|3.7e-233|813.5|bamb:BAPNAU_0281|dgoT; MFS transporter, ACS family, D-galactonate transporter!K08194|3|3.7e-233|813.5|bmp:NG74_00320|dgoT; MFS transporter, ACS family, D-galactonate transporter!K08194|4|8.3e-233|812.4|bya:BANAU_0282|dgoT; MFS transporter, ACS family, D-galactonate transporter!K08194|5|8.3e-233|812.4|bqy:MUS_0298|dgoT; MFS transporter, ACS family, D-galactonate transporter
KSG66_01710	K00891|1|2.6e-103|380.9|bvm:B9C48_01730|aroK; shikimate kinase [EC:2.7.1.71]!K00891|2|1.0e-102|379.0|bay:RBAM_003410|aroK; shikimate kinase [EC:2.7.1.71]!K00891|3|1.0e-102|379.0|baq:BACAU_0284|aroK; shikimate kinase [EC:2.7.1.71]!K00891|4|1.0e-102|379.0|bya:BANAU_0283|aroK; shikimate kinase [EC:2.7.1.71]!K00891|5|1.0e-102|379.0|bamp:B938_01460|aroK; shikimate kinase [EC:2.7.1.71]
KSG66_01715	K01060|1|8.0e-185|652.5|bvm:B9C48_01735|cah; cephalosporin-C deacetylase [EC:3.1.1.41]!K01060|2|5.2e-184|649.8|bamt:AJ82_01875|cah; cephalosporin-C deacetylase [EC:3.1.1.41]!K01060|3|6.8e-184|649.4|bamy:V529_03050|cah; cephalosporin-C deacetylase [EC:3.1.1.41]!K01060|4|2.6e-183|647.5|bay:RBAM_003420|cah; cephalosporin-C deacetylase [EC:3.1.1.41]!K01060|5|2.6e-183|647.5|bamp:B938_01465|cah; cephalosporin-C deacetylase [EC:3.1.1.41]
KSG66_01720	K07074|1|5.7e-141|506.5|bay:RBAM_003430|K07074; uncharacterized protein!K07074|2|4.8e-140|503.4|bama:RBAU_0316|K07074; uncharacterized protein!K07074|3|8.2e-140|502.7|bamn:BASU_0301|K07074; uncharacterized protein
KSG66_01725	K00318|1|4.1e-170|603.6|bay:RBAM_003440|PRODH; proline dehydrogenase [EC:1.5.5.2]!K00318|2|4.1e-170|603.6|bmp:NG74_00326|PRODH; proline dehydrogenase [EC:1.5.5.2]!K00318|3|1.2e-169|602.1|bya:BANAU_0286|PRODH; proline dehydrogenase [EC:1.5.5.2]!K00318|4|1.2e-169|602.1|bamp:B938_01475|PRODH; proline dehydrogenase [EC:1.5.5.2]!K00318|5|1.2e-169|602.1|baml:BAM5036_0303|PRODH; proline dehydrogenase [EC:1.5.5.2]
KSG66_01730	K00294|1|1.4e-292|1011.1|bay:RBAM_003450|E1.2.1.88; 1-pyrroline-5-carboxylate dehydrogenase [EC:1.2.1.88]!K00294|2|1.4e-292|1011.1|bamt:AJ82_01890|E1.2.1.88; 1-pyrroline-5-carboxylate dehydrogenase [EC:1.2.1.88]!K00294|3|1.4e-292|1011.1|bamc:U471_03050|E1.2.1.88; 1-pyrroline-5-carboxylate dehydrogenase [EC:1.2.1.88]!K00294|4|1.4e-292|1011.1|bvm:B9C48_01750|E1.2.1.88; 1-pyrroline-5-carboxylate dehydrogenase [EC:1.2.1.88]!K00294|5|1.4e-292|1011.1|bacp:SB24_08080|E1.2.1.88; 1-pyrroline-5-carboxylate dehydrogenase [EC:1.2.1.88]
KSG66_01735	K11928|1|8.8e-268|928.7|bvm:B9C48_01755|putP; sodium/proline symporter!K11928|2|2.6e-267|927.2|bya:BANAU_0288|putP; sodium/proline symporter!K11928|3|2.6e-267|927.2|bqy:MUS_0305|putP; sodium/proline symporter!K11928|4|4.4e-267|926.4|bamn:BASU_0304|putP; sodium/proline symporter!K11928|5|7.4e-267|925.6|bay:RBAM_003460|putP; sodium/proline symporter
KSG66_01740	K23253|1|1.7e-227|794.7|bay:RBAM_003470|putR; PucR family transcriptional regulator, proline-responsive transcriptional activator!K23253|2|1.7e-227|794.7|bamp:B938_01490|putR; PucR family transcriptional regulator, proline-responsive transcriptional activator!K23253|3|1.7e-227|794.7|bama:RBAU_0321|putR; PucR family transcriptional regulator, proline-responsive transcriptional activator!K23253|4|1.7e-227|794.7|bqy:MUS_0307|putR; PucR family transcriptional regulator, proline-responsive transcriptional activator!K23253|5|1.7e-227|794.7|bami:KSO_017925|putR; PucR family transcriptional regulator, proline-responsive transcriptional activator
KSG66_01745	K21567|1|4.2e-192|676.8|bvm:B9C48_01765|fnr; ferredoxin/flavodoxin---NADP+ reductase [EC:1.18.1.2 1.19.1.1]!K21567|2|8.7e-190|669.1|bay:RBAM_003480|fnr; ferredoxin/flavodoxin---NADP+ reductase [EC:1.18.1.2 1.19.1.1]!K21567|3|1.9e-189|667.9|baq:BACAU_0291|fnr; ferredoxin/flavodoxin---NADP+ reductase [EC:1.18.1.2 1.19.1.1]!K21567|4|1.9e-189|667.9|bamt:AJ82_01905|fnr; ferredoxin/flavodoxin---NADP+ reductase [EC:1.18.1.2 1.19.1.1]!K21567|5|1.9e-189|667.9|bamf:U722_01790|fnr; ferredoxin/flavodoxin---NADP+ reductase [EC:1.18.1.2 1.19.1.1]
KSG66_01750	K13542|1|3.6e-282|976.5|bvm:B9C48_01770|cobA-hemD; uroporphyrinogen III methyltransferase / synthase [EC:2.1.1.107 4.2.1.75]!K13542|2|2.6e-280|970.3|bamb:BAPNAU_0292|cobA-hemD; uroporphyrinogen III methyltransferase / synthase [EC:2.1.1.107 4.2.1.75]!K13542|3|2.6e-280|970.3|bmp:NG74_00331|cobA-hemD; uroporphyrinogen III methyltransferase / synthase [EC:2.1.1.107 4.2.1.75]!K13542|4|9.9e-280|968.4|bya:BANAU_0291|cobA-hemD; uroporphyrinogen III methyltransferase / synthase [EC:2.1.1.107 4.2.1.75]!K13542|5|9.9e-280|968.4|bqy:MUS_0309|cobA-hemD; uroporphyrinogen III methyltransferase / synthase [EC:2.1.1.107 4.2.1.75]
KSG66_01755	K00363|1|1.1e-56|225.3|bvm:B9C48_01775|nirD; nitrite reductase (NADH) small subunit [EC:1.7.1.15]!K00363|2|2.3e-56|224.2|bay:RBAM_003500|nirD; nitrite reductase (NADH) small subunit [EC:1.7.1.15]!K00363|3|2.3e-56|224.2|bamp:B938_01505|nirD; nitrite reductase (NADH) small subunit [EC:1.7.1.15]!K00363|4|2.3e-56|224.2|baml:BAM5036_0309|nirD; nitrite reductase (NADH) small subunit [EC:1.7.1.15]!K00363|5|2.3e-56|224.2|bama:RBAU_0324|nirD; nitrite reductase (NADH) small subunit [EC:1.7.1.15]
KSG66_01760	K00362|1|0|1612.4|bvm:B9C48_01780|nirB; nitrite reductase (NADH) large subunit [EC:1.7.1.15]!K00362|2|0|1609.0|bamn:BASU_0309|nirB; nitrite reductase (NADH) large subunit [EC:1.7.1.15]!K00362|3|0|1607.8|bamt:AJ82_01920|nirB; nitrite reductase (NADH) large subunit [EC:1.7.1.15]!K00362|4|0|1607.8|bamy:V529_03140|nirB; nitrite reductase (NADH) large subunit [EC:1.7.1.15]!K00362|5|0|1607.0|bama:RBAU_0325|nirB; nitrite reductase (NADH) large subunit [EC:1.7.1.15]
KSG66_01765	K00372|1|0|1442.6|bvm:B9C48_01785|nasA; assimilatory nitrate reductase catalytic subunit [EC:1.7.99.-]!K00372|2|0|1416.0|bya:BANAU_0294|nasA; assimilatory nitrate reductase catalytic subunit [EC:1.7.99.-]!K00372|3|0|1416.0|bacb:OY17_04425|nasA; assimilatory nitrate reductase catalytic subunit [EC:1.7.99.-]!K00372|4|0|1413.3|bamb:BAPNAU_0295|nasA; assimilatory nitrate reductase catalytic subunit [EC:1.7.99.-]!K00372|5|0|1413.3|bmp:NG74_00334|nasA; assimilatory nitrate reductase catalytic subunit [EC:1.7.99.-]
KSG66_01770	K00362|1|0|1566.6|bvm:B9C48_01790|nirB; nitrite reductase (NADH) large subunit [EC:1.7.1.15]!K00362|2|0|1534.2|bamy:V529_03160|nirB; nitrite reductase (NADH) large subunit [EC:1.7.1.15]!K00362|3|0|1524.6|bacp:SB24_08040|nirB; nitrite reductase (NADH) large subunit [EC:1.7.1.15]!K00362|4|0|1523.5|bama:RBAU_0327|nirB; nitrite reductase (NADH) large subunit [EC:1.7.1.15]!K00362|5|0|1522.3|baml:BAM5036_0312|nirB; nitrite reductase (NADH) large subunit [EC:1.7.1.15]
KSG66_01775	K02575|1|3.8e-224|783.5|bvm:B9C48_01795|NRT; MFS transporter, NNP family, nitrate/nitrite transporter!K02575|2|4.9e-224|783.1|bya:BANAU_0296|NRT; MFS transporter, NNP family, nitrate/nitrite transporter!K02575|3|4.9e-224|783.1|bamb:BAPNAU_0297|NRT; MFS transporter, NNP family, nitrate/nitrite transporter!K02575|4|4.9e-224|783.1|bamt:AJ82_01935|NRT; MFS transporter, NNP family, nitrate/nitrite transporter!K02575|5|4.9e-224|783.1|bmp:NG74_00336|NRT; MFS transporter, NNP family, nitrate/nitrite transporter
KSG66_01780
KSG66_01785	K00121|1|5.2e-223|779.6|bvm:B9C48_01805|frmA; S-(hydroxymethyl)glutathione dehydrogenase / alcohol dehydrogenase [EC:1.1.1.284 1.1.1.1]!K00121|2|1.3e-221|775.0|bya:BANAU_0298|frmA; S-(hydroxymethyl)glutathione dehydrogenase / alcohol dehydrogenase [EC:1.1.1.284 1.1.1.1]!K00121|3|1.3e-221|775.0|bamb:BAPNAU_0299|frmA; S-(hydroxymethyl)glutathione dehydrogenase / alcohol dehydrogenase [EC:1.1.1.284 1.1.1.1]!K00121|4|1.3e-221|775.0|bamy:V529_03190|frmA; S-(hydroxymethyl)glutathione dehydrogenase / alcohol dehydrogenase [EC:1.1.1.284 1.1.1.1]!K00121|5|1.3e-221|775.0|bmp:NG74_00338|frmA; S-(hydroxymethyl)glutathione dehydrogenase / alcohol dehydrogenase [EC:1.1.1.284 1.1.1.1]
KSG66_01790
KSG66_01795
KSG66_01800	K01223|2|2.9e-14|83.6|bay:RBAM_003590|E3.2.1.86B; 6-phospho-beta-glucosidase [EC:3.2.1.86]!K01223|3|2.9e-14|83.6|bya:BANAU_0301|E3.2.1.86B; 6-phospho-beta-glucosidase [EC:3.2.1.86]!K01223|4|2.9e-14|83.6|baml:BAM5036_0318|E3.2.1.86B; 6-phospho-beta-glucosidase [EC:3.2.1.86]!K01223|5|2.9e-14|83.6|bama:RBAU_0333|E3.2.1.86B; 6-phospho-beta-glucosidase [EC:3.2.1.86]
KSG66_01810
KSG66_01815
KSG66_01820	K08094|1|1.7e-94|351.7|bvm:B9C48_01840|hxlB; 6-phospho-3-hexuloisomerase [EC:5.3.1.27]!K08094|2|1.2e-92|345.5|bamy:V529_03240|hxlB; 6-phospho-3-hexuloisomerase [EC:5.3.1.27]!K08094|3|1.6e-92|345.1|bay:RBAM_003620|hxlB; 6-phospho-3-hexuloisomerase [EC:5.3.1.27]!K08094|4|1.6e-92|345.1|bama:RBAU_0336|hxlB; 6-phospho-3-hexuloisomerase [EC:5.3.1.27]!K08094|5|1.6e-92|345.1|bamn:BASU_0320|hxlB; 6-phospho-3-hexuloisomerase [EC:5.3.1.27]
KSG66_01825	K08093|1|3.1e-108|397.5|bya:BANAU_0305|hxlA; 3-hexulose-6-phosphate synthase [EC:4.1.2.43]!K08093|2|3.1e-108|397.5|bamy:V529_03250|hxlA; 3-hexulose-6-phosphate synthase [EC:4.1.2.43]!K08093|3|3.1e-108|397.5|bvm:B9C48_01845|hxlA; 3-hexulose-6-phosphate synthase [EC:4.1.2.43]!K08093|4|3.1e-108|397.5|bacb:OY17_04480|hxlA; 3-hexulose-6-phosphate synthase [EC:4.1.2.43]!K08093|5|8.9e-108|396.0|bqy:MUS_0325|hxlA; 3-hexulose-6-phosphate synthase [EC:4.1.2.43]
KSG66_01830
KSG66_01840	K15655|1|0|7123.1|bvm:B9C48_01865|srfAB; surfactin family lipopeptide synthetase B!K15655|2|0|7062.2|bamy:V529_03280|srfAB; surfactin family lipopeptide synthetase B!K15655|3|0|7049.5|bacb:OY17_04500|srfAB; surfactin family lipopeptide synthetase B!K15655|4|0|7046.4|bmp:NG74_00348|srfAB; surfactin family lipopeptide synthetase B!K15655|5|0|7045.7|bay:RBAM_003660|srfAB; surfactin family lipopeptide synthetase B
KSG66_01845	K15656|1|0|2556.6|bvm:B9C48_01870|srfAC; surfactin family lipopeptide synthetase C!K15656|2|0|2534.6|bamy:V529_03290|srfAC; surfactin family lipopeptide synthetase C!K15656|3|0|2528.4|bama:RBAU_0341|srfAC; surfactin family lipopeptide synthetase C!K15656|4|0|2528.4|bamn:BASU_0325|srfAC; surfactin family lipopeptide synthetase C!K15656|5|0|2528.1|bacp:SB24_07970|srfAC; surfactin family lipopeptide synthetase C
KSG66_01850	K15657|1|7.1e-141|506.1|bvm:B9C48_01875|srfATE; external thioesterase TEII!K15657|2|1.6e-140|505.0|bamn:BASU_0326|srfATE; external thioesterase TEII!K15657|3|1.6e-140|505.0|bamy:V529_03300|srfATE; external thioesterase TEII!K15657|4|2.1e-140|504.6|bama:RBAU_0342|srfATE; external thioesterase TEII!K15657|5|6.0e-140|503.1|baq:BACAU_0308|srfATE; external thioesterase TEII
KSG66_01855
KSG66_01860	K06133|1|4.7e-131|473.4|bama:RBAU_0347|LYS5; 4'-phosphopantetheinyl transferase [EC:2.7.8.-]!K06133|2|4.7e-131|473.4|bvm:B9C48_01885|LYS5; 4'-phosphopantetheinyl transferase [EC:2.7.8.-]!K06133|3|6.1e-131|473.0|bacp:SB24_07940|LYS5; 4'-phosphopantetheinyl transferase [EC:2.7.8.-]!K06133|4|1.0e-130|472.2|bamt:AJ82_02050|LYS5; 4'-phosphopantetheinyl transferase [EC:2.7.8.-]!K06133|5|1.0e-130|472.2|bamf:U722_01900|LYS5; 4'-phosphopantetheinyl transferase [EC:2.7.8.-]
KSG66_01865	K07149|1|1.3e-111|408.7|bamt:AJ82_02055|K07149; uncharacterized protein!K07149|2|2.9e-111|407.5|bay:RBAM_003750|K07149; uncharacterized protein!K07149|3|2.5e-110|404.4|bama:RBAU_0348|K07149; uncharacterized protein!K07149|4|2.5e-110|404.4|bamn:BASU_0332|K07149; uncharacterized protein!K07149|5|5.5e-110|403.3|baml:BAM5036_0333|K07149; uncharacterized protein
KSG66_01870	K10010|1|5.0e-134|483.4|bamy:V529_03350|tcyC; L-cystine transport system ATP-binding protein [EC:7.4.2.1]!K10010|2|5.0e-134|483.4|bvm:B9C48_01895|tcyC; L-cystine transport system ATP-binding protein [EC:7.4.2.1]!K10010|3|1.1e-133|482.3|bamn:BASU_0333|tcyC; L-cystine transport system ATP-binding protein [EC:7.4.2.1]!K10010|4|3.2e-133|480.7|bamb:BAPNAU_0317|tcyC; L-cystine transport system ATP-binding protein [EC:7.4.2.1]!K10010|5|3.2e-133|480.7|bmp:NG74_00354|tcyC; L-cystine transport system ATP-binding protein [EC:7.4.2.1]
KSG66_01875	K10009|1|8.4e-123|446.0|bamy:V529_03360|tcyB; L-cystine transport system permease protein!K10009|2|8.4e-123|446.0|bvm:B9C48_01900|tcyB; L-cystine transport system permease protein!K10009|3|4.1e-122|443.7|bay:RBAM_003770|tcyB; L-cystine transport system permease protein!K10009|4|4.1e-122|443.7|baq:BACAU_0313|tcyB; L-cystine transport system permease protein!K10009|5|4.1e-122|443.7|bya:BANAU_0314|tcyB; L-cystine transport system permease protein
KSG66_01885	K21755|1|4.0e-159|567.0|bvm:B9C48_01910|bsdA; LysR family transcriptional regulator, salicylic acid-responsive activator of bsdBCD!K21755|2|9.0e-159|565.8|bay:RBAM_003790|bsdA; LysR family transcriptional regulator, salicylic acid-responsive activator of bsdBCD!K21755|3|9.0e-159|565.8|bmp:NG74_00357|bsdA; LysR family transcriptional regulator, salicylic acid-responsive activator of bsdBCD!K21755|4|9.0e-159|565.8|bamf:U722_01925|bsdA; LysR family transcriptional regulator, salicylic acid-responsive activator of bsdBCD!K21755|5|3.4e-158|563.9|baml:BAM5036_0338|bsdA; LysR family transcriptional regulator, salicylic acid-responsive activator of bsdBCD
KSG66_01890	K03186|1|3.5e-109|400.6|baq:BACAU_0316|ubiX; flavin prenyltransferase [EC:2.5.1.129]!K03186|2|3.5e-109|400.6|bya:BANAU_0317|ubiX; flavin prenyltransferase [EC:2.5.1.129]!K03186|3|1.0e-108|399.1|bamb:BAPNAU_0321|ubiX; flavin prenyltransferase [EC:2.5.1.129]!K03186|4|1.7e-108|398.3|bay:RBAM_003800|ubiX; flavin prenyltransferase [EC:2.5.1.129]!K03186|5|6.6e-108|396.4|bao:BAMF_0323|ubiX; flavin prenyltransferase [EC:2.5.1.129]
KSG66_01895	K01612|1|6.5e-284|982.2|bvm:B9C48_01920|bsdC; vanillate/4-hydroxybenzoate decarboxylase subunit C [EC:4.1.1.- 4.1.1.61]!K01612|2|1.9e-283|980.7|bay:RBAM_003810|bsdC; vanillate/4-hydroxybenzoate decarboxylase subunit C [EC:4.1.1.- 4.1.1.61]!K01612|3|4.2e-283|979.5|baml:BAM5036_0340|bsdC; vanillate/4-hydroxybenzoate decarboxylase subunit C [EC:4.1.1.- 4.1.1.61]!K01612|4|5.5e-283|979.2|bama:RBAU_0354|bsdC; vanillate/4-hydroxybenzoate decarboxylase subunit C [EC:4.1.1.- 4.1.1.61]!K01612|5|9.5e-283|978.4|bmp:NG74_00359|bsdC; vanillate/4-hydroxybenzoate decarboxylase subunit C [EC:4.1.1.- 4.1.1.61]
KSG66_01900	K21759|1|3.5e-38|163.3|bamp:B938_01675|bsdD; vanillate/4-hydroxybenzoate decarboxylase subunit D [EC:4.1.1.- 4.1.1.61]!K21759|2|3.5e-38|163.3|baml:BAM5036_0341|bsdD; vanillate/4-hydroxybenzoate decarboxylase subunit D [EC:4.1.1.- 4.1.1.61]!K21759|3|3.5e-38|163.3|bama:RBAU_0355|bsdD; vanillate/4-hydroxybenzoate decarboxylase subunit D [EC:4.1.1.- 4.1.1.61]!K21759|4|3.5e-38|163.3|bamn:BASU_0340|bsdD; vanillate/4-hydroxybenzoate decarboxylase subunit D [EC:4.1.1.- 4.1.1.61]!K21759|5|3.5e-38|163.3|bamt:AJ82_02090|bsdD; vanillate/4-hydroxybenzoate decarboxylase subunit D [EC:4.1.1.- 4.1.1.61]
KSG66_01905
KSG66_01910	K03305|1|1.5e-270|937.9|bamy:V529_03430|TC.POT; proton-dependent oligopeptide transporter, POT family!K03305|2|1.5e-270|937.9|bvm:B9C48_01935|TC.POT; proton-dependent oligopeptide transporter, POT family!K03305|3|2.5e-270|937.2|bamp:B938_01685|TC.POT; proton-dependent oligopeptide transporter, POT family!K03305|4|2.5e-270|937.2|bama:RBAU_0357|TC.POT; proton-dependent oligopeptide transporter, POT family!K03305|5|2.5e-270|937.2|bamn:BASU_0342|TC.POT; proton-dependent oligopeptide transporter, POT family
KSG66_01915
KSG66_01920
KSG66_01925	K06295|1|1.2e-286|991.5|bvm:B9C48_01950|gerKA; spore germination protein KA!K06295|2|6.2e-286|989.2|bamb:BAPNAU_0328|gerKA; spore germination protein KA!K06295|3|6.2e-286|989.2|bmp:NG74_00365|gerKA; spore germination protein KA!K06295|4|8.1e-286|988.8|bya:BANAU_0324|gerKA; spore germination protein KA!K06295|5|8.1e-286|988.8|bqy:MUS_0347|gerKA; spore germination protein KA
KSG66_01930	K06297|1|3.0e-237|827.0|bvm:B9C48_01955|gerKC; spore germination protein KC!K06297|2|3.7e-235|820.1|bamn:BASU_0346|gerKC; spore germination protein KC!K06297|3|3.7e-235|820.1|bamb:BAPNAU_0329|gerKC; spore germination protein KC!K06297|4|3.7e-235|820.1|bmp:NG74_00366|gerKC; spore germination protein KC!K06297|5|3.7e-235|820.1|bacp:SB24_07870|gerKC; spore germination protein KC
KSG66_01935	K06296|1|2.4e-196|691.0|bamy:V529_03480|gerKB; spore germination protein KB!K06296|2|2.4e-196|691.0|bvm:B9C48_01960|gerKB; spore germination protein KB!K06296|3|5.3e-196|689.9|baml:BAM5036_0348|gerKB; spore germination protein KB!K06296|4|5.3e-196|689.9|bacp:SB24_07865|gerKB; spore germination protein KB!K06296|5|9.0e-196|689.1|bamt:AJ82_02130|gerKB; spore germination protein KB
KSG66_01940
KSG66_01945	K00680|1|2.4e-92|344.4|bay:RBAM_003910|ytmI; uncharacterized N-acetyltransferase [EC:2.3.1.-]!K00680|2|2.4e-92|344.4|baq:BACAU_0327|ytmI; uncharacterized N-acetyltransferase [EC:2.3.1.-]!K00680|3|2.4e-92|344.4|bamp:B938_01720|ytmI; uncharacterized N-acetyltransferase [EC:2.3.1.-]!K00680|4|2.4e-92|344.4|bamy:V529_03500|ytmI; uncharacterized N-acetyltransferase [EC:2.3.1.-]!K00680|5|2.4e-92|344.4|bamc:U471_03530|ytmI; uncharacterized N-acetyltransferase [EC:2.3.1.-]
KSG66_01950
KSG66_01955
KSG66_01960
KSG66_01965	K21613|1|1.1e-220|771.9|bvm:B9C48_01990|scmP; N-acetylcysteine deacetylase [EC:3.5.1.-]!K21613|2|1.1e-217|761.9|bya:BANAU_0332|scmP; N-acetylcysteine deacetylase [EC:3.5.1.-]!K21613|3|1.1e-217|761.9|bqy:MUS_0356|scmP; N-acetylcysteine deacetylase [EC:3.5.1.-]!K21613|4|1.1e-217|761.9|bacb:OY17_04625|scmP; N-acetylcysteine deacetylase [EC:3.5.1.-]!K21613|5|1.9e-217|761.1|bacp:SB24_07835|scmP; N-acetylcysteine deacetylase [EC:3.5.1.-]
KSG66_01970
KSG66_01975
KSG66_01980
KSG66_01985	K02483|1|3.2e-127|460.7|bvm:B9C48_02010|K02483; two-component system, OmpR family, response regulator!K02483|2|7.1e-127|459.5|bay:RBAM_003990|K02483; two-component system, OmpR family, response regulator!K02483|3|7.1e-127|459.5|baml:BAM5036_0358|K02483; two-component system, OmpR family, response regulator!K02483|4|7.1e-127|459.5|bama:RBAU_0372|K02483; two-component system, OmpR family, response regulator!K02483|5|7.1e-127|459.5|bamn:BASU_0357|K02483; two-component system, OmpR family, response regulator
KSG66_01990
KSG66_01995	K06361|1|3.0e-194|684.1|bamp:B938_01775|rapC; response regulator aspartate phosphatase C [EC:3.1.-.-]!K06361|2|3.0e-194|684.1|baml:BAM5036_0360|rapC; response regulator aspartate phosphatase C [EC:3.1.-.-]!K06361|3|3.0e-194|684.1|bama:RBAU_0374|rapC; response regulator aspartate phosphatase C [EC:3.1.-.-]!K06361|4|3.0e-194|684.1|bamn:BASU_0359|rapC; response regulator aspartate phosphatase C [EC:3.1.-.-]!K06361|5|3.0e-194|684.1|bamt:AJ82_02200|rapC; response regulator aspartate phosphatase C [EC:3.1.-.-]
KSG66_02000	K06353|1|1.2e-13|80.9|bay:RBAM_004020|phrC; phosphatase RapC regulator!K06353|2|1.2e-13|80.9|baq:BACAU_0338|phrC; phosphatase RapC regulator!K06353|3|1.2e-13|80.9|bya:BANAU_0339|phrC; phosphatase RapC regulator!K06353|4|1.2e-13|80.9|bama:RBAU_0375|phrC; phosphatase RapC regulator!K06353|5|1.2e-13|80.9|bamn:BASU_0360|phrC; phosphatase RapC regulator
KSG66_02005
KSG66_02010	K00928|1|2.8e-255|887.1|bvm:B9C48_02035|lysC; aspartate kinase [EC:2.7.2.4]!K00928|2|1.8e-254|884.4|bamp:B938_01785|lysC; aspartate kinase [EC:2.7.2.4]!K00928|3|1.8e-254|884.4|bamy:V529_03650|lysC; aspartate kinase [EC:2.7.2.4]!K00928|4|4.0e-254|883.2|bamn:BASU_0361|lysC; aspartate kinase [EC:2.7.2.4]!K00928|5|5.2e-254|882.9|bya:BANAU_0340|lysC; aspartate kinase [EC:2.7.2.4]
KSG66_02015	K02015|1|3.1e-165|587.4|bvm:B9C48_02040|ABC.FEV.P; iron complex transport system permease protein!K02015|2|4.1e-165|587.0|bamp:B938_01790|ABC.FEV.P; iron complex transport system permease protein!K02015|3|4.1e-165|587.0|bacp:SB24_07790|ABC.FEV.P; iron complex transport system permease protein!K02015|4|5.4e-165|586.6|baq:BACAU_0341|ABC.FEV.P; iron complex transport system permease protein!K02015|5|5.4e-165|586.6|bami:KSO_017665|ABC.FEV.P; iron complex transport system permease protein
KSG66_02020	K02015|1|2.2e-166|591.3|bamp:B938_01795|ABC.FEV.P; iron complex transport system permease protein!K02015|2|2.2e-166|591.3|bmp:NG74_00383|ABC.FEV.P; iron complex transport system permease protein!K02015|3|2.2e-166|591.3|bqy:MUS_0369|ABC.FEV.P; iron complex transport system permease protein!K02015|4|2.2e-166|591.3|bvm:B9C48_02045|ABC.FEV.P; iron complex transport system permease protein!K02015|5|2.2e-166|591.3|bacp:SB24_07785|ABC.FEV.P; iron complex transport system permease protein
KSG66_02025	K02013|1|6.4e-137|493.0|bvm:B9C48_02050|ABC.FEV.A; iron complex transport system ATP-binding protein [EC:7.2.2.-]!K02013|2|1.4e-136|491.9|baq:BACAU_0343|ABC.FEV.A; iron complex transport system ATP-binding protein [EC:7.2.2.-]!K02013|3|1.4e-136|491.9|bamp:B938_01800|ABC.FEV.A; iron complex transport system ATP-binding protein [EC:7.2.2.-]!K02013|4|1.4e-136|491.9|bamt:AJ82_02245|ABC.FEV.A; iron complex transport system ATP-binding protein [EC:7.2.2.-]!K02013|5|1.4e-136|491.9|bamy:V529_03680|ABC.FEV.A; iron complex transport system ATP-binding protein [EC:7.2.2.-]
KSG66_02030	K02016|1|4.3e-175|620.2|bamf:U722_02070|ABC.FEV.S; iron complex transport system substrate-binding protein!K02016|2|4.3e-175|620.2|bvm:B9C48_02055|ABC.FEV.S; iron complex transport system substrate-binding protein!K02016|3|8.2e-174|615.9|bay:RBAM_004080|ABC.FEV.S; iron complex transport system substrate-binding protein!K02016|4|8.2e-174|615.9|bqy:MUS_0371|ABC.FEV.S; iron complex transport system substrate-binding protein!K02016|5|8.2e-174|615.9|bamc:U471_03730|ABC.FEV.S; iron complex transport system substrate-binding protein
KSG66_02035
KSG66_02040
KSG66_02045	K19286|1|3.5e-135|487.3|bay:RBAM_004110|nfrA2; FMN reductase [NAD(P)H] [EC:1.5.1.39]!K19286|2|5.9e-135|486.5|bamt:AJ82_02265|nfrA2; FMN reductase [NAD(P)H] [EC:1.5.1.39]!K19286|3|1.3e-134|485.3|bya:BANAU_0347|nfrA2; FMN reductase [NAD(P)H] [EC:1.5.1.39]!K19286|4|1.3e-134|485.3|bama:RBAU_0384|nfrA2; FMN reductase [NAD(P)H] [EC:1.5.1.39]!K19286|5|1.3e-134|485.3|bqy:MUS_0374|nfrA2; FMN reductase [NAD(P)H] [EC:1.5.1.39]
KSG66_02050
KSG66_02055
KSG66_02060	K00375|1|3.8e-268|929.9|bvm:B9C48_02085|K00375; GntR family transcriptional regulator / MocR family aminotransferase!K00375|2|7.5e-264|915.6|bamp:B938_01835|K00375; GntR family transcriptional regulator / MocR family aminotransferase!K00375|3|1.7e-263|914.4|bamf:U722_02100|K00375; GntR family transcriptional regulator / MocR family aminotransferase!K00375|4|2.8e-263|913.7|bay:RBAM_004140|K00375; GntR family transcriptional regulator / MocR family aminotransferase!K00375|5|2.8e-263|913.7|bamc:U471_03790|K00375; GntR family transcriptional regulator / MocR family aminotransferase
KSG66_02065	K07250|1|4.5e-239|833.2|bvm:B9C48_02090|gabT; 4-aminobutyrate aminotransferase / (S)-3-amino-2-methylpropionate transaminase / 5-aminovalerate transaminase [EC:2.6.1.19 2.6.1.22 2.6.1.48]!K07250|2|3.8e-238|830.1|bacp:SB24_07740|gabT; 4-aminobutyrate aminotransferase / (S)-3-amino-2-methylpropionate transaminase / 5-aminovalerate transaminase [EC:2.6.1.19 2.6.1.22 2.6.1.48]!K07250|3|1.1e-237|828.6|bamy:V529_03760|gabT; 4-aminobutyrate aminotransferase / (S)-3-amino-2-methylpropionate transaminase / 5-aminovalerate transaminase [EC:2.6.1.19 2.6.1.22 2.6.1.48]!K07250|4|1.5e-237|828.2|bamb:BAPNAU_0356|gabT; 4-aminobutyrate aminotransferase / (S)-3-amino-2-methylpropionate transaminase / 5-aminovalerate transaminase [EC:2.6.1.19 2.6.1.22 2.6.1.48]!K07250|5|1.5e-237|828.2|bmp:NG74_00392|gabT; 4-aminobutyrate aminotransferase / (S)-3-amino-2-methylpropionate transaminase / 5-aminovalerate transaminase [EC:2.6.1.19 2.6.1.22 2.6.1.48]
KSG66_02070	K00135|1|1.5e-264|917.9|bvm:B9C48_02095|gabD; succinate-semialdehyde dehydrogenase / glutarate-semialdehyde dehydrogenase [EC:1.2.1.16 1.2.1.79 1.2.1.20]!K00135|2|3.3e-264|916.8|bay:RBAM_004160|gabD; succinate-semialdehyde dehydrogenase / glutarate-semialdehyde dehydrogenase [EC:1.2.1.16 1.2.1.79 1.2.1.20]!K00135|3|3.3e-264|916.8|bamp:B938_01845|gabD; succinate-semialdehyde dehydrogenase / glutarate-semialdehyde dehydrogenase [EC:1.2.1.16 1.2.1.79 1.2.1.20]!K00135|4|3.3e-264|916.8|baml:BAM5036_0375|gabD; succinate-semialdehyde dehydrogenase / glutarate-semialdehyde dehydrogenase [EC:1.2.1.16 1.2.1.79 1.2.1.20]!K00135|5|3.3e-264|916.8|bama:RBAU_0389|gabD; succinate-semialdehyde dehydrogenase / glutarate-semialdehyde dehydrogenase [EC:1.2.1.16 1.2.1.79 1.2.1.20]
KSG66_02075	K05340|1|4.9e-149|533.5|bay:RBAM_004170|glcU; glucose uptake protein!K05340|2|4.9e-149|533.5|bamp:B938_01855|glcU; glucose uptake protein!K05340|3|4.9e-149|533.5|baml:BAM5036_0376|glcU; glucose uptake protein!K05340|4|4.9e-149|533.5|bama:RBAU_0390|glcU; glucose uptake protein!K05340|5|4.9e-149|533.5|bamn:BASU_0375|glcU; glucose uptake protein
KSG66_02080	K00034|1|8.7e-145|519.2|bya:BANAU_0354|gdh; glucose 1-dehydrogenase [EC:1.1.1.47]!K00034|2|8.7e-145|519.2|bamy:V529_03790|gdh; glucose 1-dehydrogenase [EC:1.1.1.47]!K00034|3|8.7e-145|519.2|bqy:MUS_0382|gdh; glucose 1-dehydrogenase [EC:1.1.1.47]!K00034|4|8.7e-145|519.2|bvm:B9C48_02105|gdh; glucose 1-dehydrogenase [EC:1.1.1.47]!K00034|5|8.7e-145|519.2|bacb:OY17_04740|gdh; glucose 1-dehydrogenase [EC:1.1.1.47]
KSG66_02085
KSG66_02090	K14166|1|6.1e-302|1042.3|bvm:B9C48_02115|ycnJ; copper transport protein!K14166|2|7.5e-300|1035.4|bya:BANAU_0356|ycnJ; copper transport protein!K14166|3|7.5e-300|1035.4|bmp:NG74_00397|ycnJ; copper transport protein!K14166|4|7.5e-300|1035.4|bacb:OY17_04750|ycnJ; copper transport protein!K14166|5|1.3e-299|1034.6|bamy:V529_03810|ycnJ; copper transport protein
KSG66_02095	K21601|1|1.4e-107|395.2|bya:BANAU_0357|ycnK; DeoR family transcriptional regulator, copper-sensing transcriptional repressor!K21601|2|1.4e-107|395.2|bamp:B938_01875|ycnK; DeoR family transcriptional regulator, copper-sensing transcriptional repressor!K21601|3|1.4e-107|395.2|baml:BAM5036_0380|ycnK; DeoR family transcriptional regulator, copper-sensing transcriptional repressor!K21601|4|1.4e-107|395.2|bamb:BAPNAU_0362|ycnK; DeoR family transcriptional regulator, copper-sensing transcriptional repressor!K21601|5|1.4e-107|395.2|bmp:NG74_00398|ycnK; DeoR family transcriptional regulator, copper-sensing transcriptional repressor
KSG66_02100
KSG66_02105	K02800|1|2.6e-227|794.3|bay:RBAM_004230|mtlA; mannitol PTS system EIICBA or EIICB component [EC:2.7.1.197]!K02800|2|2.6e-227|794.3|bqy:MUS_0387|mtlA; mannitol PTS system EIICBA or EIICB component [EC:2.7.1.197]!K02800|3|5.7e-227|793.1|bamf:U722_02150|mtlA; mannitol PTS system EIICBA or EIICB component [EC:2.7.1.197]!K02800|4|4.8e-226|790.0|baq:BACAU_0359|mtlA; mannitol PTS system EIICBA or EIICB component [EC:2.7.1.197]!K02800|5|4.8e-226|790.0|bya:BANAU_0359|mtlA; mannitol PTS system EIICBA or EIICB component [EC:2.7.1.197]
KSG66_02110	K02798|1|1.8e-72|278.1|bay:RBAM_004240|cmtB; mannitol PTS system EIIA component [EC:2.7.1.197]!K02798|2|1.8e-72|278.1|bya:BANAU_0360|cmtB; mannitol PTS system EIIA component [EC:2.7.1.197]!K02798|3|1.8e-72|278.1|bamp:B938_01890|cmtB; mannitol PTS system EIIA component [EC:2.7.1.197]!K02798|4|1.8e-72|278.1|bamn:BASU_0382|cmtB; mannitol PTS system EIIA component [EC:2.7.1.197]!K02798|5|1.8e-72|278.1|bamb:BAPNAU_0365|cmtB; mannitol PTS system EIIA component [EC:2.7.1.197]
KSG66_02115	K00009|1|8.1e-213|745.7|bvm:B9C48_02140|mtlD; mannitol-1-phosphate 5-dehydrogenase [EC:1.1.1.17]!K00009|2|8.4e-210|735.7|bya:BANAU_0361|mtlD; mannitol-1-phosphate 5-dehydrogenase [EC:1.1.1.17]!K00009|3|8.4e-210|735.7|bqy:MUS_0389|mtlD; mannitol-1-phosphate 5-dehydrogenase [EC:1.1.1.17]!K00009|4|8.4e-210|735.7|bacb:OY17_04775|mtlD; mannitol-1-phosphate 5-dehydrogenase [EC:1.1.1.17]!K00009|5|1.9e-209|734.6|bamb:BAPNAU_0366|mtlD; mannitol-1-phosphate 5-dehydrogenase [EC:1.1.1.17]
KSG66_02120	K02372|1|2.8e-67|260.8|bvm:B9C48_02145|fabZ; 3-hydroxyacyl-[acyl-carrier-protein] dehydratase [EC:4.2.1.59]
KSG66_02125
KSG66_02130	K21064|1|2.8e-137|494.2|bvm:B9C48_02150|ycsE; 5-amino-6-(5-phospho-D-ribitylamino)uracil phosphatase [EC:3.1.3.104]!K21064|2|3.1e-136|490.7|bay:RBAM_004270|ycsE; 5-amino-6-(5-phospho-D-ribitylamino)uracil phosphatase [EC:3.1.3.104]!K21064|3|3.1e-136|490.7|bamc:U471_03950|ycsE; 5-amino-6-(5-phospho-D-ribitylamino)uracil phosphatase [EC:3.1.3.104]!K21064|4|2.0e-135|488.0|baz:BAMTA208_01880|ycsE; 5-amino-6-(5-phospho-D-ribitylamino)uracil phosphatase [EC:3.1.3.104]
KSG66_02135	K07160|1|6.3e-140|503.1|bvm:B9C48_02155|pxpA; 5-oxoprolinase (ATP-hydrolysing) subunit A [EC:3.5.2.9]!K07160|2|9.0e-139|499.2|bya:BANAU_0365|pxpA; 5-oxoprolinase (ATP-hydrolysing) subunit A [EC:3.5.2.9]!K07160|3|9.0e-139|499.2|bamb:BAPNAU_0370|pxpA; 5-oxoprolinase (ATP-hydrolysing) subunit A [EC:3.5.2.9]!K07160|4|9.0e-139|499.2|bamy:V529_03900|pxpA; 5-oxoprolinase (ATP-hydrolysing) subunit A [EC:3.5.2.9]!K07160|5|9.0e-139|499.2|bmp:NG74_00406|pxpA; 5-oxoprolinase (ATP-hydrolysing) subunit A [EC:3.5.2.9]
KSG66_02140
KSG66_02145
KSG66_02150	K06351|1|4.3e-138|496.9|bvm:B9C48_02170|kipI; inhibitor of KinA!K06351|2|3.6e-137|493.8|bamy:V529_03930|kipI; inhibitor of KinA!K06351|3|1.1e-136|492.3|bya:BANAU_0368|kipI; inhibitor of KinA!K06351|4|1.1e-136|492.3|bqy:MUS_0400|kipI; inhibitor of KinA!K06351|5|1.1e-136|492.3|bacb:OY17_04805|kipI; inhibitor of KinA
KSG66_02155	K06350|1|3.9e-190|670.2|bya:BANAU_0369|kipA; antagonist of KipI!K06350|2|3.9e-190|670.2|bamb:BAPNAU_0374|kipA; antagonist of KipI!K06350|3|3.9e-190|670.2|bmp:NG74_00410|kipA; antagonist of KipI!K06350|4|3.9e-190|670.2|bqy:MUS_0401|kipA; antagonist of KipI!K06350|5|3.9e-190|670.2|bvm:B9C48_02175|kipA; antagonist of KipI
KSG66_02160
KSG66_02165
KSG66_02170
KSG66_02175
KSG66_02180	K21467|1|0|1325.5|bvm:B9C48_02200|pbpC; penicillin-binding protein 3!K21467|2|0|1320.1|bamy:V529_03990|pbpC; penicillin-binding protein 3!K21467|3|0|1314.7|bya:BANAU_0374|pbpC; penicillin-binding protein 3!K21467|4|0|1314.7|bqy:MUS_0406|pbpC; penicillin-binding protein 3!K21467|5|0|1314.7|bacb:OY17_04835|pbpC; penicillin-binding protein 3
KSG66_02185
KSG66_02190	K03483|1|0|1327.4|bvm:B9C48_02210|mtlR; mannitol operon transcriptional antiterminator!K03483|2|0|1309.3|bqy:MUS_0408|mtlR; mannitol operon transcriptional antiterminator!K03483|3|0|1309.3|bacb:OY17_04845|mtlR; mannitol operon transcriptional antiterminator!K03483|4|0|1308.5|bay:RBAM_004390|mtlR; mannitol operon transcriptional antiterminator!K03483|5|0|1308.5|bama:RBAU_0413|mtlR; mannitol operon transcriptional antiterminator
KSG66_02195	K01897|1|1.6e-291|1007.7|bvm:B9C48_02215|ACSL; long-chain acyl-CoA synthetase [EC:6.2.1.3]!K01897|2|4.7e-288|996.1|bamy:V529_04030|ACSL; long-chain acyl-CoA synthetase [EC:6.2.1.3]!K01897|3|1.0e-287|995.0|bacp:SB24_07615|ACSL; long-chain acyl-CoA synthetase [EC:6.2.1.3]!K01897|4|8.8e-287|991.9|bamt:AJ82_02425|ACSL; long-chain acyl-CoA synthetase [EC:6.2.1.3]!K01897|5|1.2e-286|991.5|bay:RBAM_004400|ACSL; long-chain acyl-CoA synthetase [EC:6.2.1.3]
KSG66_02200
KSG66_02205	K09988|1|9.6e-97|359.0|bvm:B9C48_02225|lyxA; D-lyxose ketol-isomerase [EC:5.3.1.15]!K09988|2|2.4e-95|354.4|baq:BACAU_0378|lyxA; D-lyxose ketol-isomerase [EC:5.3.1.15]!K09988|3|3.1e-95|354.0|bay:RBAM_004420|lyxA; D-lyxose ketol-isomerase [EC:5.3.1.15]!K09988|4|5.3e-95|353.2|bya:BANAU_0379|lyxA; D-lyxose ketol-isomerase [EC:5.3.1.15]!K09988|5|5.3e-95|353.2|bacb:OY17_04860|lyxA; D-lyxose ketol-isomerase [EC:5.3.1.15]
KSG66_02210	K03817|1|1.7e-119|434.9|bvm:B9C48_02230|rimL; ribosomal-protein-serine acetyltransferase [EC:2.3.1.-]!K03817|2|3.6e-117|427.2|bamy:V529_04060|rimL; ribosomal-protein-serine acetyltransferase [EC:2.3.1.-]!K03817|3|1.0e-116|425.6|bacp:SB24_07600|rimL; ribosomal-protein-serine acetyltransferase [EC:2.3.1.-]!K03817|4|1.8e-116|424.9|bamb:BAPNAU_0385|rimL; ribosomal-protein-serine acetyltransferase [EC:2.3.1.-]!K03817|5|8.8e-116|422.5|baq:BACAU_0379|rimL; ribosomal-protein-serine acetyltransferase [EC:2.3.1.-]
KSG66_02215
KSG66_02220
KSG66_02225
KSG66_02230	K03719|1|2.6e-74|284.3|bao:BAMF_0391|lrp; Lrp/AsnC family transcriptional regulator, leucine-responsive regulatory protein!K03719|2|2.6e-74|284.3|baz:BAMTA208_01980|lrp; Lrp/AsnC family transcriptional regulator, leucine-responsive regulatory protein!K03719|3|2.6e-74|284.3|bql:LL3_00409|lrp; Lrp/AsnC family transcriptional regulator, leucine-responsive regulatory protein!K03719|4|2.6e-74|284.3|bxh:BAXH7_00411|lrp; Lrp/AsnC family transcriptional regulator, leucine-responsive regulatory protein!K03719|5|2.6e-74|284.3|bami:KSO_017445|lrp; Lrp/AsnC family transcriptional regulator, leucine-responsive regulatory protein
KSG66_02235	K03169|1|0|1435.2|bvm:B9C48_02255|topB; DNA topoisomerase III [EC:5.6.2.1]!K03169|2|0|1433.3|bya:BANAU_0385|topB; DNA topoisomerase III [EC:5.6.2.1]!K03169|3|0|1433.3|bamn:BASU_0407|topB; DNA topoisomerase III [EC:5.6.2.1]!K03169|4|0|1433.3|bqy:MUS_0418|topB; DNA topoisomerase III [EC:5.6.2.1]!K03169|5|0|1433.3|bami:KSO_017440|topB; DNA topoisomerase III [EC:5.6.2.1]
KSG66_02240
KSG66_02245
KSG66_02250
KSG66_02255
KSG66_02260	K20541|1|0|1315.8|bamn:BASU_0412|bcsB; cellulose synthase operon protein B!K20541|2|0|1314.7|bya:BANAU_0390|bcsB; cellulose synthase operon protein B!K20541|3|0|1311.6|bay:RBAM_004530|bcsB; cellulose synthase operon protein B!K20541|4|0|1311.2|bamb:BAPNAU_0395|bcsB; cellulose synthase operon protein B!K20541|5|0|1310.0|bmp:NG74_00432|bcsB; cellulose synthase operon protein B
KSG66_02265
KSG66_02275	K00158|1|0|1143.3|baq:BACAU_0392|E1.2.3.3; pyruvate oxidase [EC:1.2.3.3]!K00158|2|0|1143.3|bamt:AJ82_02515|E1.2.3.3; pyruvate oxidase [EC:1.2.3.3]!K00158|3|0|1143.3|bami:KSO_017400|E1.2.3.3; pyruvate oxidase [EC:1.2.3.3]!K00158|4|0|1143.3|bvm:B9C48_02295|E1.2.3.3; pyruvate oxidase [EC:1.2.3.3]!K00158|5|0|1142.9|bya:BANAU_0393|E1.2.3.3; pyruvate oxidase [EC:1.2.3.3]
KSG66_02290
KSG66_02295
KSG66_02300	K06366|1|1.3e-210|738.4|bvm:B9C48_02325|rapH; response regulator aspartate phosphatase H [EC:3.1.-.-]!K06366|2|4.2e-209|733.4|baq:BACAU_0402|rapH; response regulator aspartate phosphatase H [EC:3.1.-.-]!K06366|3|1.0e-207|728.8|bacp:SB24_07470|rapH; response regulator aspartate phosphatase H [EC:3.1.-.-]!K06366|4|9.1e-196|689.1|bay:RBAM_004600|rapH; response regulator aspartate phosphatase H [EC:3.1.-.-]!K06366|5|9.1e-196|689.1|bamc:U471_04310|rapH; response regulator aspartate phosphatase H [EC:3.1.-.-]
KSG66_02305
KSG66_02310
KSG66_02315
KSG66_02320	K03322|1|5.6e-226|789.6|bvm:B9C48_02355|mntH; manganese transport protein!K03322|2|9.5e-226|788.9|bay:RBAM_004660|mntH; manganese transport protein!K03322|3|1.2e-225|788.5|baml:BAM5036_0422|mntH; manganese transport protein!K03322|4|1.2e-225|788.5|bamy:V529_04270|mntH; manganese transport protein!K03322|5|1.2e-225|788.5|bacp:SB24_07440|mntH; manganese transport protein
KSG66_02325
KSG66_02330
KSG66_02335
KSG66_02340	K03297|1|4.3e-54|216.9|bvm:B9C48_02380|emrE; small multidrug resistance pump!K03297|2|1.2e-53|215.3|bay:RBAM_004710|emrE; small multidrug resistance pump!K03297|3|1.2e-53|215.3|bamt:AJ82_02595|emrE; small multidrug resistance pump!K03297|4|1.2e-53|215.3|bamc:U471_04430|emrE; small multidrug resistance pump!K03297|5|1.6e-53|214.9|bmp:NG74_00453|emrE; small multidrug resistance pump
KSG66_02345
KSG66_02350
KSG66_02355
KSG66_02360
KSG66_02365	K07217|1|1.9e-155|554.7|bya:BANAU_0407|K07217; Mn-containing catalase!K07217|2|1.9e-155|554.7|bamy:V529_04380|K07217; Mn-containing catalase!K07217|3|1.9e-155|554.7|bqy:MUS_0445|K07217; Mn-containing catalase!K07217|4|1.9e-155|554.7|bvm:B9C48_02405|K07217; Mn-containing catalase!K07217|5|1.9e-155|554.7|bacb:OY17_05015|K07217; Mn-containing catalase
KSG66_02370
KSG66_02375	K11691|1|6.1e-302|1042.3|bvm:B9C48_02415|K11691; two-component system, CitB family, sensor histidine kinase DctS [EC:2.7.13.3]!K11691|2|2.0e-300|1037.3|bya:BANAU_0409|K11691; two-component system, CitB family, sensor histidine kinase DctS [EC:2.7.13.3]!K11691|3|2.0e-300|1037.3|bamb:BAPNAU_0421|K11691; two-component system, CitB family, sensor histidine kinase DctS [EC:2.7.13.3]!K11691|4|2.0e-300|1037.3|bamt:AJ82_02630|K11691; two-component system, CitB family, sensor histidine kinase DctS [EC:2.7.13.3]!K11691|5|2.0e-300|1037.3|bmp:NG74_00460|K11691; two-component system, CitB family, sensor histidine kinase DctS [EC:2.7.13.3]
KSG66_02380	K11692|1|4.1e-119|433.7|bay:RBAM_004790|K11692; two-component system, CitB family, response regulator DctR!K11692|2|4.1e-119|433.7|bamp:B938_02155|K11692; two-component system, CitB family, response regulator DctR!K11692|3|4.1e-119|433.7|bama:RBAU_0454|K11692; two-component system, CitB family, response regulator DctR!K11692|4|4.1e-119|433.7|bamn:BASU_0440|K11692; two-component system, CitB family, response regulator DctR!K11692|5|4.1e-119|433.7|bamt:AJ82_02635|K11692; two-component system, CitB family, response regulator DctR
KSG66_02385	K11103|1|1.8e-224|784.6|bamy:V529_04420|dctA; aerobic C4-dicarboxylate transport protein!K11103|2|1.8e-224|784.6|bvm:B9C48_02425|dctA; aerobic C4-dicarboxylate transport protein!K11103|3|6.7e-224|782.7|bay:RBAM_004800|dctA; aerobic C4-dicarboxylate transport protein!K11103|4|6.7e-224|782.7|baq:BACAU_0419|dctA; aerobic C4-dicarboxylate transport protein!K11103|5|6.7e-224|782.7|bya:BANAU_0411|dctA; aerobic C4-dicarboxylate transport protein
KSG66_02390
KSG66_02395	K01990|1|6.8e-173|612.8|bvm:B9C48_02435|ABC-2.A; ABC-2 type transport system ATP-binding protein!K01990|2|1.5e-172|611.7|bay:RBAM_004820|ABC-2.A; ABC-2 type transport system ATP-binding protein!K01990|3|1.5e-172|611.7|bamc:U471_04550|ABC-2.A; ABC-2 type transport system ATP-binding protein!K01990|4|1.5e-172|611.7|bacp:SB24_07365|ABC-2.A; ABC-2 type transport system ATP-binding protein!K01990|5|2.6e-172|610.9|bya:BANAU_0413|ABC-2.A; ABC-2 type transport system ATP-binding protein
KSG66_02400	K01992|1|1.0e-129|469.2|bvm:B9C48_02440|ABC-2.P; ABC-2 type transport system permease protein!K01992|2|1.3e-129|468.8|bay:RBAM_004830|ABC-2.P; ABC-2 type transport system permease protein!K01992|3|1.3e-129|468.8|bamp:B938_02175|ABC-2.P; ABC-2 type transport system permease protein!K01992|4|1.3e-129|468.8|bamt:AJ82_02655|ABC-2.P; ABC-2 type transport system permease protein!K01992|5|1.3e-129|468.8|bmp:NG74_00465|ABC-2.P; ABC-2 type transport system permease protein
KSG66_02405	K12962|1|6.2e-52|209.5|bama:RBAU_0459|arnE; undecaprenyl phosphate-alpha-L-ara4N flippase subunit ArnE!K12962|2|6.2e-52|209.5|bamn:BASU_0445|arnE; undecaprenyl phosphate-alpha-L-ara4N flippase subunit ArnE!K12962|3|6.2e-52|209.5|bamc:U471_04570|arnE; undecaprenyl phosphate-alpha-L-ara4N flippase subunit ArnE
KSG66_02410
KSG66_02415
KSG66_02420
KSG66_02425
KSG66_02430
KSG66_02435	K01921|1|4.9e-207|726.5|bvm:B9C48_02475|ddl; D-alanine-D-alanine ligase [EC:6.3.2.4]!K01921|2|2.5e-206|724.2|bya:BANAU_0420|ddl; D-alanine-D-alanine ligase [EC:6.3.2.4]!K01921|3|2.5e-206|724.2|bamp:B938_02210|ddl; D-alanine-D-alanine ligase [EC:6.3.2.4]!K01921|4|2.5e-206|724.2|baml:BAM5036_0444|ddl; D-alanine-D-alanine ligase [EC:6.3.2.4]!K01921|5|2.5e-206|724.2|bamn:BASU_0450|ddl; D-alanine-D-alanine ligase [EC:6.3.2.4]
KSG66_02440	K01929|1|6.4e-260|902.5|bvm:B9C48_02480|murF; UDP-N-acetylmuramoyl-tripeptide--D-alanyl-D-alanine ligase [EC:6.3.2.10]!K01929|2|2.7e-258|897.1|bamt:AJ82_02700|murF; UDP-N-acetylmuramoyl-tripeptide--D-alanyl-D-alanine ligase [EC:6.3.2.10]!K01929|3|2.7e-258|897.1|bamy:V529_04530|murF; UDP-N-acetylmuramoyl-tripeptide--D-alanyl-D-alanine ligase [EC:6.3.2.10]!K01929|4|7.8e-258|895.6|baml:BAM5036_0445|murF; UDP-N-acetylmuramoyl-tripeptide--D-alanyl-D-alanine ligase [EC:6.3.2.10]!K01929|5|1.0e-257|895.2|bamf:U722_02475|murF; UDP-N-acetylmuramoyl-tripeptide--D-alanyl-D-alanine ligase [EC:6.3.2.10]
KSG66_02445	K05592|1|1.3e-250|871.7|bvm:B9C48_02485|deaD; ATP-dependent RNA helicase DeaD [EC:3.6.4.13]!K05592|2|3.2e-249|867.1|bamn:BASU_0452|deaD; ATP-dependent RNA helicase DeaD [EC:3.6.4.13]!K05592|3|7.9e-248|862.4|bay:RBAM_004920|deaD; ATP-dependent RNA helicase DeaD [EC:3.6.4.13]!K05592|4|7.9e-248|862.4|bamt:AJ82_02710|deaD; ATP-dependent RNA helicase DeaD [EC:3.6.4.13]!K05592|5|1.0e-247|862.1|baz:BAMTA208_02215|deaD; ATP-dependent RNA helicase DeaD [EC:3.6.4.13]
KSG66_02450	K09167|1|1.4e-81|308.5|bamt:AJ82_02715|K09167; uncharacterized protein!K09167|2|1.4e-81|308.5|bacp:SB24_07315|K09167; uncharacterized protein!K09167|3|3.2e-81|307.4|baml:BAM5036_0447|K09167; uncharacterized protein!K09167|4|3.2e-81|307.4|bama:RBAU_0467|K09167; uncharacterized protein!K09167|5|3.2e-81|307.4|bamn:BASU_0453|K09167; uncharacterized protein
KSG66_02455
KSG66_02460	K19225|1|8.4e-108|396.0|bvm:B9C48_02500|gluP; rhomboid protease GluP [EC:3.4.21.105]!K19225|2|4.2e-107|393.7|bay:RBAM_004950|gluP; rhomboid protease GluP [EC:3.4.21.105]!K19225|3|4.2e-107|393.7|baq:BACAU_0434|gluP; rhomboid protease GluP [EC:3.4.21.105]!K19225|4|4.2e-107|393.7|bamb:BAPNAU_0438|gluP; rhomboid protease GluP [EC:3.4.21.105]!K19225|5|4.2e-107|393.7|bmp:NG74_00477|gluP; rhomboid protease GluP [EC:3.4.21.105]
KSG66_02465	K00997|1|2.6e-59|234.2|bamy:V529_04580|acpS; holo-[acyl-carrier protein] synthase [EC:2.7.8.7]!K00997|2|2.6e-59|234.2|bvm:B9C48_02505|acpS; holo-[acyl-carrier protein] synthase [EC:2.7.8.7]!K00997|3|7.5e-59|232.6|baq:BACAU_0435|acpS; holo-[acyl-carrier protein] synthase [EC:2.7.8.7]!K00997|4|7.5e-59|232.6|bya:BANAU_0426|acpS; holo-[acyl-carrier protein] synthase [EC:2.7.8.7]!K00997|5|7.5e-59|232.6|bqy:MUS_0466|acpS; holo-[acyl-carrier protein] synthase [EC:2.7.8.7]
KSG66_02470
KSG66_02475	K01775|1|1.0e-221|775.4|bvm:B9C48_02515|alr; alanine racemase [EC:5.1.1.1]!K01775|2|9.4e-220|768.8|bamy:V529_04600|alr; alanine racemase [EC:5.1.1.1]!K01775|3|3.9e-218|763.5|bama:RBAU_0472|alr; alanine racemase [EC:5.1.1.1]!K01775|4|5.1e-218|763.1|baq:BACAU_0437|alr; alanine racemase [EC:5.1.1.1]!K01775|5|5.1e-218|763.1|bamt:AJ82_02750|alr; alanine racemase [EC:5.1.1.1]
KSG66_02480	K07723|1|4.9e-42|176.4|bay:RBAM_004990|ndoAI; CopG family transcriptional regulator / antitoxin EndoAI!K07723|2|4.9e-42|176.4|baq:BACAU_0438|ndoAI; CopG family transcriptional regulator / antitoxin EndoAI!K07723|3|4.9e-42|176.4|bya:BANAU_0429|ndoAI; CopG family transcriptional regulator / antitoxin EndoAI!K07723|4|4.9e-42|176.4|bamp:B938_02260|ndoAI; CopG family transcriptional regulator / antitoxin EndoAI!K07723|5|4.9e-42|176.4|baml:BAM5036_0453|ndoAI; CopG family transcriptional regulator / antitoxin EndoAI
KSG66_02485	K07171|1|2.6e-56|224.2|bsu:BSU04660|mazF; mRNA interferase MazF [EC:3.1.-.-]!K07171|2|2.6e-56|224.2|bsr:I33_0532|mazF; mRNA interferase MazF [EC:3.1.-.-]!K07171|3|2.6e-56|224.2|bsl:A7A1_1399|mazF; mRNA interferase MazF [EC:3.1.-.-]!K07171|4|2.6e-56|224.2|bsh:BSU6051_04660|mazF; mRNA interferase MazF [EC:3.1.-.-]!K07171|5|2.6e-56|224.2|bsy:I653_02385|mazF; mRNA interferase MazF [EC:3.1.-.-]
KSG66_02490	K17763|1|8.2e-146|522.7|bay:RBAM_005010|rsbR; rsbT co-antagonist protein RsbR!K17763|2|8.2e-146|522.7|bya:BANAU_0431|rsbR; rsbT co-antagonist protein RsbR!K17763|3|8.2e-146|522.7|bamn:BASU_0461|rsbR; rsbT co-antagonist protein RsbR!K17763|4|8.2e-146|522.7|bamb:BAPNAU_0444|rsbR; rsbT co-antagonist protein RsbR!K17763|5|8.2e-146|522.7|bamt:AJ82_02765|rsbR; rsbT co-antagonist protein RsbR
KSG66_02495	K17762|1|1.1e-57|228.8|bay:RBAM_005020|rsbS; rsbT antagonist protein RsbS!K17762|2|1.1e-57|228.8|baq:BACAU_0441|rsbS; rsbT antagonist protein RsbS!K17762|3|1.1e-57|228.8|bamp:B938_02275|rsbS; rsbT antagonist protein RsbS!K17762|4|1.1e-57|228.8|baml:BAM5036_0456|rsbS; rsbT antagonist protein RsbS!K17762|5|1.1e-57|228.8|bama:RBAU_0476|rsbS; rsbT antagonist protein RsbS
KSG66_02500	K17752|1|5.2e-69|266.5|bay:RBAM_005030|rsbT; serine/threonine-protein kinase RsbT [EC:2.7.11.1]!K17752|2|5.2e-69|266.5|baq:BACAU_0442|rsbT; serine/threonine-protein kinase RsbT [EC:2.7.11.1]!K17752|3|5.2e-69|266.5|bya:BANAU_0433|rsbT; serine/threonine-protein kinase RsbT [EC:2.7.11.1]!K17752|4|5.2e-69|266.5|bamp:B938_02280|rsbT; serine/threonine-protein kinase RsbT [EC:2.7.11.1]!K17752|5|5.2e-69|266.5|baml:BAM5036_0457|rsbT; serine/threonine-protein kinase RsbT [EC:2.7.11.1]
KSG66_02505	K07315|1|2.1e-188|664.5|bya:BANAU_0434|rsbU_P; phosphoserine phosphatase RsbU/P [EC:3.1.3.3]!K07315|2|2.1e-188|664.5|bamb:BAPNAU_0447|rsbU_P; phosphoserine phosphatase RsbU/P [EC:3.1.3.3]!K07315|3|2.1e-188|664.5|bmp:NG74_00486|rsbU_P; phosphoserine phosphatase RsbU/P [EC:3.1.3.3]!K07315|4|2.1e-188|664.5|bqy:MUS_0473|rsbU_P; phosphoserine phosphatase RsbU/P [EC:3.1.3.3]!K07315|5|2.1e-188|664.5|bvm:B9C48_02545|rsbU_P; phosphoserine phosphatase RsbU/P [EC:3.1.3.3]
KSG66_02510	K04749|1|1.9e-53|214.5|bay:RBAM_005050|rsbV; anti-sigma B factor antagonist!K04749|2|1.9e-53|214.5|baq:BACAU_0444|rsbV; anti-sigma B factor antagonist!K04749|3|1.9e-53|214.5|bya:BANAU_0435|rsbV; anti-sigma B factor antagonist!K04749|4|1.9e-53|214.5|bamp:B938_02290|rsbV; anti-sigma B factor antagonist!K04749|5|1.9e-53|214.5|baml:BAM5036_0459|rsbV; anti-sigma B factor antagonist
KSG66_02515	K04757|1|2.1e-85|321.2|bay:RBAM_005060|rsbW; serine/threonine-protein kinase RsbW [EC:2.7.11.1]!K04757|2|2.1e-85|321.2|bya:BANAU_0436|rsbW; serine/threonine-protein kinase RsbW [EC:2.7.11.1]!K04757|3|2.1e-85|321.2|bamp:B938_02295|rsbW; serine/threonine-protein kinase RsbW [EC:2.7.11.1]!K04757|4|2.1e-85|321.2|bamb:BAPNAU_0449|rsbW; serine/threonine-protein kinase RsbW [EC:2.7.11.1]!K04757|5|2.1e-85|321.2|bamt:AJ82_02790|rsbW; serine/threonine-protein kinase RsbW [EC:2.7.11.1]
KSG66_02520	K03090|1|1.9e-139|501.5|bvm:B9C48_02560|sigB; RNA polymerase sigma-B factor!K03090|2|3.2e-139|500.7|bay:RBAM_005070|sigB; RNA polymerase sigma-B factor!K03090|3|3.2e-139|500.7|baq:BACAU_0446|sigB; RNA polymerase sigma-B factor!K03090|4|3.2e-139|500.7|bya:BANAU_0437|sigB; RNA polymerase sigma-B factor!K03090|5|3.2e-139|500.7|bamp:B938_02300|sigB; RNA polymerase sigma-B factor
KSG66_02525	K05518|1|6.9e-110|402.9|bya:BANAU_0438|rsbX; phosphoserine phosphatase RsbX [EC:3.1.3.3]!K05518|2|6.9e-110|402.9|bamp:B938_02305|rsbX; phosphoserine phosphatase RsbX [EC:3.1.3.3]!K05518|3|6.9e-110|402.9|bama:RBAU_0482|rsbX; phosphoserine phosphatase RsbX [EC:3.1.3.3]!K05518|4|6.9e-110|402.9|bamn:BASU_0468|rsbX; phosphoserine phosphatase RsbX [EC:3.1.3.3]!K05518|5|6.9e-110|402.9|bamb:BAPNAU_0451|rsbX; phosphoserine phosphatase RsbX [EC:3.1.3.3]
KSG66_02530	K06959|1|0|1327.4|bvm:B9C48_02570|tex; protein Tex!K06959|2|0|1316.6|baq:BACAU_0448|tex; protein Tex!K06959|3|0|1314.7|bamb:BAPNAU_0452|tex; protein Tex!K06959|4|0|1314.7|bmp:NG74_00491|tex; protein Tex!K06959|5|0|1312.0|bami:KSO_017155|tex; protein Tex
KSG66_02535
KSG66_02540	K03095|1|2.4e-83|314.3|bamy:V529_04730|sprL; SprT-like protein!K03095|2|2.4e-83|314.3|bvm:B9C48_02580|sprL; SprT-like protein!K03095|3|5.4e-83|313.2|bya:BANAU_0441|sprL; SprT-like protein!K03095|4|5.4e-83|313.2|bqy:MUS_0480|sprL; SprT-like protein!K03095|5|1.5e-80|305.1|baq:BACAU_0450|sprL; SprT-like protein
KSG66_02580
KSG66_02585
KSG66_02590
KSG66_02595	K21493|1|4.6e-308|1062.8|bacp:SB24_07175|yxiD; toxin YxiD [EC:3.1.-.-]!K21493|2|2.7e-284|983.8|bacy:QF06_01425|yxiD; toxin YxiD [EC:3.1.-.-]
KSG66_02600
KSG66_02615	K03762|1|5.7e-232|809.7|bamy:V529_04800|proP; MFS transporter, MHS family, proline/betaine transporter!K03762|2|5.7e-232|809.7|bvm:B9C48_02650|proP; MFS transporter, MHS family, proline/betaine transporter!K03762|3|1.1e-230|805.4|bay:RBAM_005260|proP; MFS transporter, MHS family, proline/betaine transporter!K03762|4|1.1e-230|805.4|bamc:U471_04920|proP; MFS transporter, MHS family, proline/betaine transporter!K03762|5|4.1e-230|803.5|bamp:B938_02415|proP; MFS transporter, MHS family, proline/betaine transporter
KSG66_02620	K23775|1|1.2e-49|201.8|bvm:B9C48_02655|ohrR; MarR family transcriptional regulator, organic hydroperoxide resistance regulator!K23775|2|2.7e-49|200.7|bay:RBAM_005270|ohrR; MarR family transcriptional regulator, organic hydroperoxide resistance regulator!K23775|3|3.6e-49|200.3|bamp:B938_02420|ohrR; MarR family transcriptional regulator, organic hydroperoxide resistance regulator!K23775|4|6.1e-49|199.5|bamy:V529_04810|ohrR; MarR family transcriptional regulator, organic hydroperoxide resistance regulator!K23775|5|6.1e-49|199.5|bacs:AUL54_08100|ohrR; MarR family transcriptional regulator, organic hydroperoxide resistance regulator
KSG66_02630
KSG66_02635
KSG66_02645
KSG66_02650	K07118|1|2.4e-113|414.5|bya:BANAU_0448|K07118; uncharacterized protein!K07118|2|2.4e-113|414.5|bamb:BAPNAU_0460|K07118; uncharacterized protein!K07118|3|2.4e-113|414.5|bamy:V529_04860|K07118; uncharacterized protein!K07118|4|2.4e-113|414.5|bmp:NG74_00506|K07118; uncharacterized protein!K07118|5|4.6e-112|410.2|baq:BACAU_0460|K07118; uncharacterized protein
KSG66_02655	K10255|1|2.7e-191|674.1|bya:BANAU_0451|FAD6; acyl-lipid omega-6 desaturase (Delta-12 desaturase) [EC:1.14.19.23 1.14.19.45]!K10255|2|2.7e-191|674.1|bacb:OY17_05290|FAD6; acyl-lipid omega-6 desaturase (Delta-12 desaturase) [EC:1.14.19.23 1.14.19.45]!K10255|3|1.1e-189|668.7|bamb:BAPNAU_0463|FAD6; acyl-lipid omega-6 desaturase (Delta-12 desaturase) [EC:1.14.19.23 1.14.19.45]!K10255|4|1.1e-189|668.7|bmp:NG74_00509|FAD6; acyl-lipid omega-6 desaturase (Delta-12 desaturase) [EC:1.14.19.23 1.14.19.45]!K10255|5|1.5e-189|668.3|bay:RBAM_005380|FAD6; acyl-lipid omega-6 desaturase (Delta-12 desaturase) [EC:1.14.19.23 1.14.19.45]
KSG66_02660
KSG66_02665	K03704|1|1.8e-30|137.5|bay:RBAM_005400|cspA; cold shock protein!K03704|2|1.8e-30|137.5|baq:BACAU_0461|cspA; cold shock protein!K03704|3|1.8e-30|137.5|bya:BANAU_0453|cspA; cold shock protein!K03704|4|1.8e-30|137.5|bamp:B938_02470|cspA; cold shock protein!K03704|5|1.8e-30|137.5|baml:BAM5036_0482|cspA; cold shock protein
KSG66_02670	K07736|1|2.8e-79|300.8|bvm:B9C48_02705|carD; CarD family transcriptional regulator!K07736|2|1.8e-78|298.1|bay:RBAM_005410|carD; CarD family transcriptional regulator!K07736|3|3.1e-78|297.4|bacp:SB24_07095|carD; CarD family transcriptional regulator!K07736|4|5.9e-77|293.1|bya:BANAU_0454|carD; CarD family transcriptional regulator!K07736|5|5.9e-77|293.1|bamb:BAPNAU_0466|carD; CarD family transcriptional regulator
KSG66_02675
KSG66_02680
KSG66_02685
KSG66_02690
KSG66_02695
KSG66_02700	K04085|1|4.2e-36|156.4|baq:BACAU_0467|tusA; tRNA 2-thiouridine synthesizing protein A [EC:2.8.1.-]!K04085|2|4.2e-36|156.4|bya:BANAU_0460|tusA; tRNA 2-thiouridine synthesizing protein A [EC:2.8.1.-]!K04085|3|4.2e-36|156.4|bamb:BAPNAU_0472|tusA; tRNA 2-thiouridine synthesizing protein A [EC:2.8.1.-]!K04085|4|4.2e-36|156.4|bmp:NG74_00519|tusA; tRNA 2-thiouridine synthesizing protein A [EC:2.8.1.-]!K04085|5|4.2e-36|156.4|bqy:MUS_0501|tusA; tRNA 2-thiouridine synthesizing protein A [EC:2.8.1.-]
KSG66_02705	K07090|1|2.1e-119|434.9|bvm:B9C48_02740|K07090; uncharacterized protein!K07090|2|2.3e-118|431.4|bamt:AJ82_03040|K07090; uncharacterized protein!K07090|3|3.1e-118|431.0|bya:BANAU_0461|K07090; uncharacterized protein!K07090|4|3.1e-118|431.0|bacb:OY17_05335|K07090; uncharacterized protein!K07090|5|4.0e-118|430.6|bay:RBAM_005480|K07090; uncharacterized protein
KSG66_02710	K01779|1|2.3e-125|454.5|bvm:B9C48_02745|racD; aspartate racemase [EC:5.1.1.13]!K01779|2|2.9e-120|437.6|bya:BANAU_0462|racD; aspartate racemase [EC:5.1.1.13]!K01779|3|2.9e-120|437.6|bamb:BAPNAU_0474|racD; aspartate racemase [EC:5.1.1.13]!K01779|4|2.9e-120|437.6|bacb:OY17_05340|racD; aspartate racemase [EC:5.1.1.13]!K01779|5|3.7e-120|437.2|bay:RBAM_005490|racD; aspartate racemase [EC:5.1.1.13]
KSG66_02715
KSG66_02720
KSG66_02725	K06900|4|3.1e-184|650.6|bqy:MUS_0506|K06900; uncharacterized protein!K06900|5|1.5e-183|648.3|baml:BAM5036_0487|K06900; uncharacterized protein
KSG66_02730
KSG66_02735
KSG66_02740
KSG66_02745
KSG66_02750
KSG66_02755	K16264|1|7.1e-170|602.8|bvm:B9C48_02795|czcD; cobalt-zinc-cadmium efflux system protein!K16264|2|3.3e-167|594.0|bamp:B938_02565|czcD; cobalt-zinc-cadmium efflux system protein!K16264|3|3.3e-167|594.0|bamb:BAPNAU_0491|czcD; cobalt-zinc-cadmium efflux system protein!K16264|4|3.3e-167|594.0|bmp:NG74_00539|czcD; cobalt-zinc-cadmium efflux system protein!K16264|5|2.2e-166|591.3|bya:BANAU_0480|czcD; cobalt-zinc-cadmium efflux system protein
KSG66_02760
KSG66_02765
KSG66_02770
KSG66_02775
KSG66_02785	K01714|1|2.0e-69|268.1|bay:RBAM_005640|dapA; 4-hydroxy-tetrahydrodipicolinate synthase [EC:4.3.3.7]!K01714|2|2.6e-69|267.7|baq:BACAU_0491|dapA; 4-hydroxy-tetrahydrodipicolinate synthase [EC:4.3.3.7]!K01714|3|2.6e-69|267.7|bamp:B938_02590|dapA; 4-hydroxy-tetrahydrodipicolinate synthase [EC:4.3.3.7]!K01714|4|2.6e-69|267.7|bamb:BAPNAU_0496|dapA; 4-hydroxy-tetrahydrodipicolinate synthase [EC:4.3.3.7]!K01714|5|2.6e-69|267.7|bmp:NG74_00544|dapA; 4-hydroxy-tetrahydrodipicolinate synthase [EC:4.3.3.7]
KSG66_02790
KSG66_02795	K15632|1|7.4e-200|702.6|bvm:B9C48_02835|cfr; 23S rRNA (adenine-C8)-methyltransferase [EC:2.1.1.224]!K15632|2|6.3e-199|699.5|bay:RBAM_005660|cfr; 23S rRNA (adenine-C8)-methyltransferase [EC:2.1.1.224]!K15632|3|6.3e-199|699.5|bamc:U471_05350|cfr; 23S rRNA (adenine-C8)-methyltransferase [EC:2.1.1.224]!K15632|4|1.8e-198|698.0|bama:RBAU_0529|cfr; 23S rRNA (adenine-C8)-methyltransferase [EC:2.1.1.224]!K15632|5|1.8e-198|698.0|bamn:BASU_0521|cfr; 23S rRNA (adenine-C8)-methyltransferase [EC:2.1.1.224]
KSG66_02800
KSG66_02805	K03325|1|1.2e-169|602.1|bvm:B9C48_02845|ACR3; arsenite transporter!K03325|2|4.4e-167|593.6|bamy:V529_05050|ACR3; arsenite transporter!K03325|3|1.4e-165|588.6|bay:RBAM_005730|ACR3; arsenite transporter!K03325|4|2.4e-165|587.8|bamt:AJ82_03165|ACR3; arsenite transporter!K03325|5|2.1e-164|584.7|bami:KSO_016860|ACR3; arsenite transporter
KSG66_02810	K13979|1|4.2e-203|713.4|bvm:B9C48_02850|yahK; uncharacterized zinc-type alcohol dehydrogenase-like protein [EC:1.-.-.-]!K13979|2|2.3e-201|707.6|bay:RBAM_005740|yahK; uncharacterized zinc-type alcohol dehydrogenase-like protein [EC:1.-.-.-]!K13979|3|6.7e-201|706.1|bamy:V529_05060|yahK; uncharacterized zinc-type alcohol dehydrogenase-like protein [EC:1.-.-.-]!K13979|4|1.5e-200|704.9|bya:BANAU_0493|yahK; uncharacterized zinc-type alcohol dehydrogenase-like protein [EC:1.-.-.-]!K13979|5|1.5e-200|704.9|bqy:MUS_0537|yahK; uncharacterized zinc-type alcohol dehydrogenase-like protein [EC:1.-.-.-]
KSG66_02815	K21745|1|8.3e-67|259.2|bvm:B9C48_02855|adhR; MerR family transcriptional regulator, aldehyde-responsive regulator!K21745|2|1.6e-65|255.0|bay:RBAM_005750|adhR; MerR family transcriptional regulator, aldehyde-responsive regulator!K21745|3|1.6e-65|255.0|bamp:B938_02620|adhR; MerR family transcriptional regulator, aldehyde-responsive regulator!K21745|4|1.6e-65|255.0|bqy:MUS_0538|adhR; MerR family transcriptional regulator, aldehyde-responsive regulator!K21745|5|1.6e-65|255.0|bamc:U471_05460|adhR; MerR family transcriptional regulator, aldehyde-responsive regulator
KSG66_02820
KSG66_02825	K00375|1|6.0e-266|922.5|bvm:B9C48_02865|K00375; GntR family transcriptional regulator / MocR family aminotransferase!K00375|2|1.9e-264|917.5|bamp:B938_02630|K00375; GntR family transcriptional regulator / MocR family aminotransferase!K00375|3|3.3e-264|916.8|bay:RBAM_005770|K00375; GntR family transcriptional regulator / MocR family aminotransferase!K00375|4|3.3e-264|916.8|bamc:U471_05490|K00375; GntR family transcriptional regulator / MocR family aminotransferase!K00375|5|1.2e-261|908.3|bacp:SB24_06965|K00375; GntR family transcriptional regulator / MocR family aminotransferase
KSG66_02830	K07734|1|1.5e-115|421.8|bvm:B9C48_02870|paiB; transcriptional regulator!K07734|2|1.9e-115|421.4|bamb:BAPNAU_0504|paiB; transcriptional regulator!K07734|3|1.9e-115|421.4|bmp:NG74_00553|paiB; transcriptional regulator!K07734|4|5.6e-115|419.9|bya:BANAU_0497|paiB; transcriptional regulator!K07734|5|5.6e-115|419.9|bqy:MUS_0543|paiB; transcriptional regulator
KSG66_02835
KSG66_02840
KSG66_02845
KSG66_02850	K00375|1|1.1e-270|938.3|bvm:B9C48_02895|K00375; GntR family transcriptional regulator / MocR family aminotransferase!K00375|2|2.6e-269|933.7|bamt:AJ82_03265|K00375; GntR family transcriptional regulator / MocR family aminotransferase!K00375|3|1.4e-267|927.9|bacp:SB24_06935|K00375; GntR family transcriptional regulator / MocR family aminotransferase!K00375|4|1.9e-267|927.5|bya:BANAU_0502|K00375; GntR family transcriptional regulator / MocR family aminotransferase!K00375|5|1.9e-267|927.5|bqy:MUS_0551|K00375; GntR family transcriptional regulator / MocR family aminotransferase
KSG66_02855	K06439|1|3.4e-49|200.3|bya:BANAU_0503|yraD; similar to spore coat protein!K06439|2|3.4e-49|200.3|bamb:BAPNAU_0510|yraD; similar to spore coat protein!K06439|3|3.4e-49|200.3|bmp:NG74_00559|yraD; similar to spore coat protein!K06439|4|3.4e-49|200.3|bqy:MUS_0552|yraD; similar to spore coat protein!K06439|5|3.4e-49|200.3|bvm:B9C48_02900|yraD; similar to spore coat protein
KSG66_02860	K06440|1|2.9e-25|120.2|baml:BAM5036_0515|yraG; similar to spore coat protein!K06440|2|2.9e-25|120.2|bamy:V529_05160|yraG; similar to spore coat protein!K06440|3|3.8e-25|119.8|bya:BANAU_0504|yraG; similar to spore coat protein!K06440|4|3.8e-25|119.8|bamb:BAPNAU_0511|yraG; similar to spore coat protein!K06440|5|3.8e-25|119.8|bqy:MUS_0553|yraG; similar to spore coat protein
KSG66_02865	K00121|1|3.0e-223|780.4|bya:BANAU_0505|frmA; S-(hydroxymethyl)glutathione dehydrogenase / alcohol dehydrogenase [EC:1.1.1.284 1.1.1.1]!K00121|2|3.0e-223|780.4|bamb:BAPNAU_0512|frmA; S-(hydroxymethyl)glutathione dehydrogenase / alcohol dehydrogenase [EC:1.1.1.284 1.1.1.1]!K00121|3|3.0e-223|780.4|bmp:NG74_00561|frmA; S-(hydroxymethyl)glutathione dehydrogenase / alcohol dehydrogenase [EC:1.1.1.284 1.1.1.1]!K00121|4|3.0e-223|780.4|bqy:MUS_0554|frmA; S-(hydroxymethyl)glutathione dehydrogenase / alcohol dehydrogenase [EC:1.1.1.284 1.1.1.1]!K00121|5|3.0e-223|780.4|bvm:B9C48_02910|frmA; S-(hydroxymethyl)glutathione dehydrogenase / alcohol dehydrogenase [EC:1.1.1.284 1.1.1.1]
KSG66_02870
KSG66_02875	K06440|1|1.2e-36|158.3|bamy:V529_05190|yraG; similar to spore coat protein!K06440|2|1.2e-36|158.3|bvm:B9C48_02920|yraG; similar to spore coat protein!K06440|3|2.7e-36|157.1|bamb:BAPNAU_0514|yraG; similar to spore coat protein!K06440|4|2.7e-36|157.1|bacp:SB24_06910|yraG; similar to spore coat protein!K06440|5|4.6e-36|156.4|bay:RBAM_005910|yraG; similar to spore coat protein
KSG66_02880	K11623|1|6.2e-208|729.6|bvm:B9C48_02925|ydfH; two-component system, NarL family, sensor histidine kinase YdfH [EC:2.7.13.3]!K11623|2|4.5e-206|723.4|bamy:V529_05210|ydfH; two-component system, NarL family, sensor histidine kinase YdfH [EC:2.7.13.3]!K11623|3|1.6e-203|714.9|baml:BAM5036_0519|ydfH; two-component system, NarL family, sensor histidine kinase YdfH [EC:2.7.13.3]!K11623|4|4.6e-203|713.4|bama:RBAU_0551|ydfH; two-component system, NarL family, sensor histidine kinase YdfH [EC:2.7.13.3]!K11623|5|1.8e-202|711.4|bay:RBAM_005920|ydfH; two-component system, NarL family, sensor histidine kinase YdfH [EC:2.7.13.3]
KSG66_02885	K11624|1|1.5e-110|405.2|bvm:B9C48_02930|ydfI; two-component system, NarL family, response regulator YdfI!K11624|2|7.3e-110|402.9|bamy:V529_05220|ydfI; two-component system, NarL family, response regulator YdfI!K11624|3|7.3e-110|402.9|bacp:SB24_06895|ydfI; two-component system, NarL family, response regulator YdfI!K11624|4|1.6e-109|401.7|baq:BACAU_0510|ydfI; two-component system, NarL family, response regulator YdfI!K11624|5|1.6e-109|401.7|baml:BAM5036_0520|ydfI; two-component system, NarL family, response regulator YdfI
KSG66_02890	K11625|1|0|1276.2|bmp:NG74_00570|ydfJ; membrane protein YdfJ!K11625|2|0|1276.2|bacb:OY17_05595|ydfJ; membrane protein YdfJ!K11625|3|0|1270.4|bamf:U722_02940|ydfJ; membrane protein YdfJ!K11625|4|0|1268.4|bacp:SB24_06890|ydfJ; membrane protein YdfJ!K11625|5|0|1265.4|bay:RBAM_005940|ydfJ; membrane protein YdfJ
KSG66_02895
KSG66_02900	K18231|1|1.2e-302|1044.6|bvm:B9C48_02945|msrA; macrolide transport system ATP-binding/permease protein!K18231|2|3.0e-301|1040.0|bamy:V529_05250|msrA; macrolide transport system ATP-binding/permease protein!K18231|3|5.2e-301|1039.3|baq:BACAU_0513|msrA; macrolide transport system ATP-binding/permease protein!K18231|4|5.2e-301|1039.3|bami:KSO_016765|msrA; macrolide transport system ATP-binding/permease protein!K18231|5|3.4e-300|1036.6|bya:BANAU_0516|msrA; macrolide transport system ATP-binding/permease protein
KSG66_02905	K03790|1|3.6e-102|377.1|bvm:B9C48_02950|rimJ; [ribosomal protein S5]-alanine N-acetyltransferase [EC:2.3.1.267]!K03790|2|1.5e-100|371.7|bya:BANAU_0517|rimJ; [ribosomal protein S5]-alanine N-acetyltransferase [EC:2.3.1.267]!K03790|3|1.5e-100|371.7|bqy:MUS_0566|rimJ; [ribosomal protein S5]-alanine N-acetyltransferase [EC:2.3.1.267]!K03790|4|1.5e-100|371.7|bacb:OY17_05610|rimJ; [ribosomal protein S5]-alanine N-acetyltransferase [EC:2.3.1.267]!K03790|5|1.3e-99|368.6|bamt:AJ82_03335|rimJ; [ribosomal protein S5]-alanine N-acetyltransferase [EC:2.3.1.267]
KSG66_02910
KSG66_02915	K00005|1|1.2e-203|715.3|baq:BACAU_0516|gldA; glycerol dehydrogenase [EC:1.1.1.6]!K00005|2|1.2e-203|715.3|bamn:BASU_0547|gldA; glycerol dehydrogenase [EC:1.1.1.6]!K00005|3|1.2e-203|715.3|bamy:V529_05280|gldA; glycerol dehydrogenase [EC:1.1.1.6]!K00005|4|1.2e-203|715.3|bami:KSO_016750|gldA; glycerol dehydrogenase [EC:1.1.1.6]!K00005|5|1.2e-203|715.3|bvm:B9C48_02960|gldA; glycerol dehydrogenase [EC:1.1.1.6]
KSG66_02920	K07552|1|6.3e-211|739.6|bvm:B9C48_02965|bcr; MFS transporter, DHA1 family, multidrug resistance protein!K07552|2|4.5e-209|733.4|bamt:AJ82_03350|bcr; MFS transporter, DHA1 family, multidrug resistance protein!K07552|3|1.3e-208|731.9|bay:RBAM_006000|bcr; MFS transporter, DHA1 family, multidrug resistance protein!K07552|4|1.3e-208|731.9|bacp:SB24_06860|bcr; MFS transporter, DHA1 family, multidrug resistance protein!K07552|5|2.9e-208|730.7|bmp:NG74_00576|bcr; MFS transporter, DHA1 family, multidrug resistance protein
KSG66_02925	K09458|1|3.2e-226|790.4|bvm:B9C48_02970|fabF; 3-oxoacyl-[acyl-carrier-protein] synthase II [EC:2.3.1.179]!K09458|2|1.0e-224|785.4|bamb:BAPNAU_0527|fabF; 3-oxoacyl-[acyl-carrier-protein] synthase II [EC:2.3.1.179]!K09458|3|1.0e-224|785.4|bmp:NG74_00577|fabF; 3-oxoacyl-[acyl-carrier-protein] synthase II [EC:2.3.1.179]!K09458|4|3.9e-224|783.5|bamp:B938_02760|fabF; 3-oxoacyl-[acyl-carrier-protein] synthase II [EC:2.3.1.179]!K09458|5|3.9e-224|783.5|bamn:BASU_0549|fabF; 3-oxoacyl-[acyl-carrier-protein] synthase II [EC:2.3.1.179]
KSG66_02930
KSG66_02935	K07090|1|4.7e-124|450.3|bvm:B9C48_02980|K07090; uncharacterized protein!K07090|2|6.8e-123|446.4|bay:RBAM_006030|K07090; uncharacterized protein!K07090|3|6.8e-123|446.4|bamt:AJ82_03365|K07090; uncharacterized protein!K07090|4|6.8e-123|446.4|baz:BAMTA208_02605|K07090; uncharacterized protein!K07090|5|8.8e-123|446.0|bacp:SB24_06845|K07090; uncharacterized protein
KSG66_02940	K00657|1|2.5e-83|314.3|bvm:B9C48_02985|speG; diamine N-acetyltransferase [EC:2.3.1.57]!K00657|2|4.6e-82|310.1|bya:BANAU_0524|speG; diamine N-acetyltransferase [EC:2.3.1.57]!K00657|3|4.6e-82|310.1|bqy:MUS_0573|speG; diamine N-acetyltransferase [EC:2.3.1.57]!K00657|4|4.6e-82|310.1|bacb:OY17_05645|speG; diamine N-acetyltransferase [EC:2.3.1.57]!K00657|5|1.0e-81|308.9|baq:BACAU_0521|speG; diamine N-acetyltransferase [EC:2.3.1.57]
KSG66_02945
KSG66_02950
KSG66_02955
KSG66_02960
KSG66_02965	K07246|1|1.4e-201|708.4|bvm:B9C48_03010|ttuC; tartrate dehydrogenase/decarboxylase / D-malate dehydrogenase [EC:1.1.1.93 4.1.1.73 1.1.1.83]!K07246|2|4.4e-200|703.4|bamb:BAPNAU_0535|ttuC; tartrate dehydrogenase/decarboxylase / D-malate dehydrogenase [EC:1.1.1.93 4.1.1.73 1.1.1.83]!K07246|3|4.4e-200|703.4|bmp:NG74_00585|ttuC; tartrate dehydrogenase/decarboxylase / D-malate dehydrogenase [EC:1.1.1.93 4.1.1.73 1.1.1.83]!K07246|4|1.7e-199|701.4|bya:BANAU_0529|ttuC; tartrate dehydrogenase/decarboxylase / D-malate dehydrogenase [EC:1.1.1.93 4.1.1.73 1.1.1.83]!K07246|5|1.7e-199|701.4|bacb:OY17_05670|ttuC; tartrate dehydrogenase/decarboxylase / D-malate dehydrogenase [EC:1.1.1.93 4.1.1.73 1.1.1.83]
KSG66_02970
KSG66_02975
KSG66_02980
KSG66_02985
KSG66_02990
KSG66_02995
KSG66_03000
KSG66_03005	K18567|1|8.5e-197|692.6|bvm:B9C48_03045|pbuE; MFS transporter, DHA1 family, purine base/nucleoside efflux pump!K18567|2|1.9e-196|691.4|baml:BAM5036_0543|pbuE; MFS transporter, DHA1 family, purine base/nucleoside efflux pump!K18567|3|1.9e-196|691.4|bami:KSO_016655|pbuE; MFS transporter, DHA1 family, purine base/nucleoside efflux pump!K18567|4|1.9e-196|691.4|bamf:U722_03055|pbuE; MFS transporter, DHA1 family, purine base/nucleoside efflux pump!K18567|5|2.5e-196|691.0|bamp:B938_02840|pbuE; MFS transporter, DHA1 family, purine base/nucleoside efflux pump
KSG66_03010	K03492|1|2.4e-133|481.1|bay:RBAM_006170|ydhQ; GntR family transcriptional regulator!K03492|2|2.4e-133|481.1|baml:BAM5036_0544|ydhQ; GntR family transcriptional regulator!K03492|3|2.4e-133|481.1|bama:RBAU_0577|ydhQ; GntR family transcriptional regulator!K03492|4|2.4e-133|481.1|bamb:BAPNAU_0544|ydhQ; GntR family transcriptional regulator!K03492|5|2.4e-133|481.1|bamt:AJ82_03455|ydhQ; GntR family transcriptional regulator
KSG66_03015
KSG66_03020	K03449|1|1.0e-216|758.8|bay:RBAM_006190|MFS.CP; MFS transporter, CP family, cyanate transporter!K03449|2|1.0e-216|758.8|bya:BANAU_0539|MFS.CP; MFS transporter, CP family, cyanate transporter!K03449|3|1.0e-216|758.8|bamb:BAPNAU_0546|MFS.CP; MFS transporter, CP family, cyanate transporter!K03449|4|1.0e-216|758.8|bamt:AJ82_03465|MFS.CP; MFS transporter, CP family, cyanate transporter!K03449|5|1.0e-216|758.8|bqy:MUS_0592|MFS.CP; MFS transporter, CP family, cyanate transporter
KSG66_03025	K11741|1|7.9e-49|199.1|bvm:B9C48_03065|sugE; quaternary ammonium compound-resistance protein SugE!K11741|2|2.3e-48|197.6|bay:RBAM_006200|sugE; quaternary ammonium compound-resistance protein SugE!K11741|3|2.3e-48|197.6|baq:BACAU_0538|sugE; quaternary ammonium compound-resistance protein SugE!K11741|4|2.3e-48|197.6|bya:BANAU_0540|sugE; quaternary ammonium compound-resistance protein SugE!K11741|5|2.3e-48|197.6|bamb:BAPNAU_0547|sugE; quaternary ammonium compound-resistance protein SugE
KSG66_03030	K18924|1|3.0e-51|207.2|bay:RBAM_006210|ykkC; paired small multidrug resistance pump!K18924|2|3.0e-51|207.2|baq:BACAU_0539|ykkC; paired small multidrug resistance pump!K18924|3|3.0e-51|207.2|bya:BANAU_0541|ykkC; paired small multidrug resistance pump!K18924|4|3.0e-51|207.2|bamp:B938_02870|ykkC; paired small multidrug resistance pump!K18924|5|3.0e-51|207.2|bamb:BAPNAU_0548|ykkC; paired small multidrug resistance pump
KSG66_03035
KSG66_03040
KSG66_03045	K07217|1|1.3e-165|588.6|bvm:B9C48_03085|K07217; Mn-containing catalase!K07217|2|4.8e-165|586.6|bay:RBAM_006240|K07217; Mn-containing catalase!K07217|3|4.8e-165|586.6|baml:BAM5036_0551|K07217; Mn-containing catalase!K07217|4|4.8e-165|586.6|bama:RBAU_0584|K07217; Mn-containing catalase!K07217|5|4.8e-165|586.6|bamt:AJ82_03490|K07217; Mn-containing catalase
KSG66_03050
KSG66_03055	K19745|1|6.4e-185|652.9|bamy:V529_05560|acuI; acrylyl-CoA reductase (NADPH) [EC:1.3.1.-]!K19745|2|6.4e-185|652.9|bvm:B9C48_03095|acuI; acrylyl-CoA reductase (NADPH) [EC:1.3.1.-]!K19745|3|2.4e-184|651.0|bay:RBAM_006260|acuI; acrylyl-CoA reductase (NADPH) [EC:1.3.1.-]!K19745|4|2.4e-184|651.0|bamt:AJ82_03500|acuI; acrylyl-CoA reductase (NADPH) [EC:1.3.1.-]!K19745|5|2.4e-184|651.0|bamc:U471_06050|acuI; acrylyl-CoA reductase (NADPH) [EC:1.3.1.-]
KSG66_03060	K06609|1|4.6e-253|879.8|bvm:B9C48_03100|iolT; MFS transporter, SP family, major inositol transporter!K06609|2|9.5e-251|872.1|bamn:BASU_0579|iolT; MFS transporter, SP family, major inositol transporter!K06609|3|4.7e-250|869.8|bay:RBAM_006270|iolT; MFS transporter, SP family, major inositol transporter!K06609|4|4.7e-250|869.8|bama:RBAU_0587|iolT; MFS transporter, SP family, major inositol transporter!K06609|5|6.2e-250|869.4|bamt:AJ82_03505|iolT; MFS transporter, SP family, major inositol transporter
KSG66_03100	K00946|1|1.6e-185|654.8|bvm:B9C48_03140|thiL; thiamine-monophosphate kinase [EC:2.7.4.16]!K00946|2|1.5e-183|648.3|bya:BANAU_0548|thiL; thiamine-monophosphate kinase [EC:2.7.4.16]!K00946|3|1.5e-183|648.3|bamb:BAPNAU_0555|thiL; thiamine-monophosphate kinase [EC:2.7.4.16]!K00946|4|1.5e-183|648.3|bmp:NG74_00615|thiL; thiamine-monophosphate kinase [EC:2.7.4.16]!K00946|5|1.5e-183|648.3|bqy:MUS_0603|thiL; thiamine-monophosphate kinase [EC:2.7.4.16]
KSG66_03105	K06925|1|2.5e-86|324.3|bay:RBAM_006360|tsaE; tRNA threonylcarbamoyladenosine biosynthesis protein TsaE!K06925|2|2.5e-86|324.3|baml:BAM5036_0558|tsaE; tRNA threonylcarbamoyladenosine biosynthesis protein TsaE!K06925|3|2.5e-86|324.3|bama:RBAU_0591|tsaE; tRNA threonylcarbamoyladenosine biosynthesis protein TsaE!K06925|4|2.5e-86|324.3|bamc:U471_06080|tsaE; tRNA threonylcarbamoyladenosine biosynthesis protein TsaE!K06925|5|2.5e-86|324.3|bvm:B9C48_03145|tsaE; tRNA threonylcarbamoyladenosine biosynthesis protein TsaE
KSG66_03110	K14742|1|1.8e-125|454.9|bay:RBAM_006370|tsaB; tRNA threonylcarbamoyladenosine biosynthesis protein TsaB!K14742|2|1.8e-125|454.9|bama:RBAU_0592|tsaB; tRNA threonylcarbamoyladenosine biosynthesis protein TsaB!K14742|3|1.8e-125|454.9|bamn:BASU_0583|tsaB; tRNA threonylcarbamoyladenosine biosynthesis protein TsaB!K14742|4|1.8e-125|454.9|bmp:NG74_00617|tsaB; tRNA threonylcarbamoyladenosine biosynthesis protein TsaB!K14742|5|1.8e-125|454.9|bamc:U471_06090|tsaB; tRNA threonylcarbamoyladenosine biosynthesis protein TsaB
KSG66_03115	K03789|1|3.2e-83|313.9|bay:RBAM_006380|rimI; [ribosomal protein S18]-alanine N-acetyltransferase [EC:2.3.1.266]!K03789|2|3.2e-83|313.9|bya:BANAU_0551|rimI; [ribosomal protein S18]-alanine N-acetyltransferase [EC:2.3.1.266]!K03789|3|3.2e-83|313.9|bamp:B938_02920|rimI; [ribosomal protein S18]-alanine N-acetyltransferase [EC:2.3.1.266]!K03789|4|3.2e-83|313.9|baml:BAM5036_0560|rimI; [ribosomal protein S18]-alanine N-acetyltransferase [EC:2.3.1.266]!K03789|5|3.2e-83|313.9|bama:RBAU_0593|rimI; [ribosomal protein S18]-alanine N-acetyltransferase [EC:2.3.1.266]
KSG66_03120	K01409|1|2.1e-191|674.5|bamn:BASU_0585|KAE1; N6-L-threonylcarbamoyladenine synthase [EC:2.3.1.234]!K01409|2|2.1e-191|674.5|bamy:V529_05620|KAE1; N6-L-threonylcarbamoyladenine synthase [EC:2.3.1.234]!K01409|3|2.1e-191|674.5|bvm:B9C48_03160|KAE1; N6-L-threonylcarbamoyladenine synthase [EC:2.3.1.234]!K01409|4|2.8e-191|674.1|baml:BAM5036_0561|KAE1; N6-L-threonylcarbamoyladenine synthase [EC:2.3.1.234]!K01409|5|2.8e-191|674.1|bama:RBAU_0594|KAE1; N6-L-threonylcarbamoyladenine synthase [EC:2.3.1.234]
KSG66_03130	K03637|1|7.5e-89|332.8|bvm:B9C48_03170|moaC; cyclic pyranopterin monophosphate synthase [EC:4.6.1.17]!K03637|2|2.4e-87|327.8|bamy:V529_05640|moaC; cyclic pyranopterin monophosphate synthase [EC:4.6.1.17]!K03637|3|4.1e-87|327.0|bay:RBAM_006410|moaC; cyclic pyranopterin monophosphate synthase [EC:4.6.1.17]!K03637|4|4.1e-87|327.0|baq:BACAU_0552|moaC; cyclic pyranopterin monophosphate synthase [EC:4.6.1.17]!K03637|5|4.1e-87|327.0|bya:BANAU_0554|moaC; cyclic pyranopterin monophosphate synthase [EC:4.6.1.17]
KSG66_03135	K01926|1|4.1e-116|423.7|bay:RBAM_006420|rex; redox-sensing transcriptional repressor!K01926|2|4.1e-116|423.7|baq:BACAU_0553|rex; redox-sensing transcriptional repressor!K01926|3|4.1e-116|423.7|bya:BANAU_0555|rex; redox-sensing transcriptional repressor!K01926|4|4.1e-116|423.7|bama:RBAU_0597|rex; redox-sensing transcriptional repressor!K01926|5|4.1e-116|423.7|bamn:BASU_0588|rex; redox-sensing transcriptional repressor
KSG66_03140	K03116|1|9.3e-20|101.7|bay:RBAM_006430|tatA; sec-independent protein translocase protein TatA!K03116|2|9.3e-20|101.7|baq:BACAU_0554|tatA; sec-independent protein translocase protein TatA!K03116|3|9.3e-20|101.7|bya:BANAU_0556|tatA; sec-independent protein translocase protein TatA!K03116|4|9.3e-20|101.7|bamp:B938_02945|tatA; sec-independent protein translocase protein TatA!K03116|5|9.3e-20|101.7|baml:BAM5036_0565|tatA; sec-independent protein translocase protein TatA
KSG66_03145	K03118|1|1.8e-126|458.4|bay:RBAM_006440|tatC; sec-independent protein translocase protein TatC!K03118|2|2.3e-126|458.0|bamy:V529_05670|tatC; sec-independent protein translocase protein TatC!K03118|3|2.3e-126|458.0|bmp:NG74_00624|tatC; sec-independent protein translocase protein TatC!K03118|4|2.3e-126|458.0|bqy:MUS_0612|tatC; sec-independent protein translocase protein TatC!K03118|5|2.3e-126|458.0|bamf:U722_03200|tatC; sec-independent protein translocase protein TatC
KSG66_03150
KSG66_03155	K07052|1|1.4e-128|465.3|bvm:B9C48_03195|K07052; uncharacterized protein!K07052|2|3.8e-126|457.2|baq:BACAU_0557|K07052; uncharacterized protein!K07052|3|3.8e-126|457.2|bya:BANAU_0559|K07052; uncharacterized protein!K07052|4|3.8e-126|457.2|bacp:SB24_06635|K07052; uncharacterized protein!K07052|5|3.8e-126|457.2|bacb:OY17_05855|K07052; uncharacterized protein
KSG66_03160	K04078|1|1.3e-42|178.3|bsu:BSU06020|groES; chaperonin GroES!K04078|2|1.3e-42|178.3|bsl:A7A1_0001|groES; chaperonin GroES!K04078|3|1.3e-42|178.3|bsh:BSU6051_06020|groES; chaperonin GroES!K04078|4|1.3e-42|178.3|bsy:I653_03030|groES; chaperonin GroES!K04078|5|1.3e-42|178.3|bsut:BSUB_00668|groES; chaperonin GroES
KSG66_03165	K04077|1|6.0e-281|972.6|bay:RBAM_006480|groEL; chaperonin GroEL!K04077|2|6.0e-281|972.6|baq:BACAU_0559|groEL; chaperonin GroEL!K04077|3|6.0e-281|972.6|bya:BANAU_0561|groEL; chaperonin GroEL!K04077|4|6.0e-281|972.6|bamp:B938_02970|groEL; chaperonin GroEL!K04077|5|6.0e-281|972.6|baml:BAM5036_0570|groEL; chaperonin GroEL
KSG66_03175
KSG66_03180
KSG66_03185
KSG66_03195	K16247|1|0|1677.1|bvm:B9C48_03240|gutR; LuxR family transcriptional regulator, glucitol operon activator!K16247|2|0|1525.4|bya:BANAU_0564|gutR; LuxR family transcriptional regulator, glucitol operon activator!K16247|3|0|1525.4|bqy:MUS_0618|gutR; LuxR family transcriptional regulator, glucitol operon activator!K16247|4|0|1525.4|bacb:OY17_05875|gutR; LuxR family transcriptional regulator, glucitol operon activator!K16247|5|0|1516.1|bamb:BAPNAU_0572|gutR; LuxR family transcriptional regulator, glucitol operon activator
KSG66_03200	K00008|1|4.7e-202|709.9|bvm:B9C48_03245|SORD; L-iditol 2-dehydrogenase [EC:1.1.1.14]!K00008|2|3.4e-200|703.7|bamt:AJ82_03635|SORD; L-iditol 2-dehydrogenase [EC:1.1.1.14]!K00008|3|9.8e-200|702.2|bama:RBAU_0631|SORD; L-iditol 2-dehydrogenase [EC:1.1.1.14]!K00008|4|9.8e-200|702.2|bamy:V529_05790|SORD; L-iditol 2-dehydrogenase [EC:1.1.1.14]!K00008|5|1.3e-199|701.8|bay:RBAM_006540|SORD; L-iditol 2-dehydrogenase [EC:1.1.1.14]
KSG66_03205	K16248|1|3.2e-251|873.6|bvm:B9C48_03250|gutA; probable glucitol transport protein GutA!K16248|2|2.7e-250|870.5|bamt:AJ82_03640|gutA; probable glucitol transport protein GutA!K16248|3|2.7e-250|870.5|bmp:NG74_00635|gutA; probable glucitol transport protein GutA!K16248|4|3.5e-250|870.2|bay:RBAM_006550|gutA; probable glucitol transport protein GutA!K16248|5|3.5e-250|870.2|bama:RBAU_0632|gutA; probable glucitol transport protein GutA
KSG66_03210	K00847|1|1.3e-174|618.6|bvm:B9C48_03255|E2.7.1.4; fructokinase [EC:2.7.1.4]!K00847|2|7.8e-172|609.4|bya:BANAU_0567|E2.7.1.4; fructokinase [EC:2.7.1.4]!K00847|3|7.8e-172|609.4|bamt:AJ82_03645|E2.7.1.4; fructokinase [EC:2.7.1.4]!K00847|4|7.8e-172|609.4|bqy:MUS_0621|E2.7.1.4; fructokinase [EC:2.7.1.4]!K00847|5|7.8e-172|609.4|bacb:OY17_05890|E2.7.1.4; fructokinase [EC:2.7.1.4]
KSG66_03215
KSG66_03220	K03969|1|4.8e-115|420.2|bvm:B9C48_03265|pspA; phage shock protein A!K03969|2|5.3e-114|416.8|bamp:B938_03010|pspA; phage shock protein A!K03969|3|5.3e-114|416.8|bamn:BASU_0606|pspA; phage shock protein A!K03969|4|5.3e-114|416.8|bamt:AJ82_03655|pspA; phage shock protein A!K03969|5|5.3e-114|416.8|bamy:V529_05830|pspA; phage shock protein A
KSG66_03225
KSG66_03230	K06872|1|6.0e-119|433.3|bamn:BASU_0608|K06872; uncharacterized protein!K06872|2|3.0e-118|431.0|bya:BANAU_0571|K06872; uncharacterized protein!K06872|3|8.7e-118|429.5|bamb:BAPNAU_0579|K06872; uncharacterized protein!K06872|4|2.5e-117|427.9|bama:RBAU_0637|K06872; uncharacterized protein!K06872|5|1.1e-115|422.5|baq:BACAU_0631|K06872; uncharacterized protein
KSG66_03235
KSG66_03240
KSG66_03245
KSG66_03250	K03088|1|5.8e-86|323.2|bay:RBAM_006640|rpoE; RNA polymerase sigma-70 factor, ECF subfamily!K03088|2|5.8e-86|323.2|bya:BANAU_0575|rpoE; RNA polymerase sigma-70 factor, ECF subfamily!K03088|3|5.8e-86|323.2|bamp:B938_03040|rpoE; RNA polymerase sigma-70 factor, ECF subfamily!K03088|4|5.8e-86|323.2|baml:BAM5036_0584|rpoE; RNA polymerase sigma-70 factor, ECF subfamily!K03088|5|5.8e-86|323.2|bama:RBAU_0641|rpoE; RNA polymerase sigma-70 factor, ECF subfamily
KSG66_03255	K00004|1|1.9e-195|688.0|bya:BANAU_0576|BDH; (R,R)-butanediol dehydrogenase / meso-butanediol dehydrogenase / diacetyl reductase [EC:1.1.1.4 1.1.1.- 1.1.1.303]!K00004|2|1.9e-195|688.0|baml:BAM5036_0585|BDH; (R,R)-butanediol dehydrogenase / meso-butanediol dehydrogenase / diacetyl reductase [EC:1.1.1.4 1.1.1.- 1.1.1.303]!K00004|3|1.9e-195|688.0|bama:RBAU_0642|BDH; (R,R)-butanediol dehydrogenase / meso-butanediol dehydrogenase / diacetyl reductase [EC:1.1.1.4 1.1.1.- 1.1.1.303]!K00004|4|1.9e-195|688.0|bamn:BASU_0613|BDH; (R,R)-butanediol dehydrogenase / meso-butanediol dehydrogenase / diacetyl reductase [EC:1.1.1.4 1.1.1.- 1.1.1.303]!K00004|5|1.9e-195|688.0|bamb:BAPNAU_0584|BDH; (R,R)-butanediol dehydrogenase / meso-butanediol dehydrogenase / diacetyl reductase [EC:1.1.1.4 1.1.1.- 1.1.1.303]
KSG66_03260
KSG66_03265
KSG66_03270
KSG66_03275	K06324|1|0|1087.4|bvm:B9C48_03320|cotA; spore coat protein A, manganese oxidase [EC:1.16.3.3]!K06324|2|0|1082.4|baq:BACAU_0641|cotA; spore coat protein A, manganese oxidase [EC:1.16.3.3]!K06324|3|0|1082.4|bami:KSO_016420|cotA; spore coat protein A, manganese oxidase [EC:1.16.3.3]!K06324|4|0|1082.4|bamf:U722_03325|cotA; spore coat protein A, manganese oxidase [EC:1.16.3.3]!K06324|5|0|1081.2|bya:BANAU_0580|cotA; spore coat protein A, manganese oxidase [EC:1.16.3.3]
KSG66_03280	K11735|1|7.6e-245|852.4|bay:RBAM_006710|gabP; GABA permease!K11735|2|7.6e-245|852.4|baq:BACAU_0642|gabP; GABA permease!K11735|3|7.6e-245|852.4|bamb:BAPNAU_0590|gabP; GABA permease!K11735|4|7.6e-245|852.4|bamy:V529_05970|gabP; GABA permease!K11735|5|7.6e-245|852.4|bmp:NG74_00651|gabP; GABA permease
KSG66_03285	K03924|1|4.7e-177|626.7|bvm:B9C48_03330|moxR; MoxR-like ATPase [EC:3.6.3.-]!K03924|2|3.1e-176|624.0|bamy:V529_05980|moxR; MoxR-like ATPase [EC:3.6.3.-]!K03924|3|8.9e-176|622.5|bama:RBAU_0650|moxR; MoxR-like ATPase [EC:3.6.3.-]!K03924|4|8.9e-176|622.5|bamn:BASU_0621|moxR; MoxR-like ATPase [EC:3.6.3.-]!K03924|5|8.9e-176|622.5|bamt:AJ82_03740|moxR; MoxR-like ATPase [EC:3.6.3.-]
KSG66_03290
KSG66_03295
KSG66_03300	K01951|1|2.3e-306|1057.0|bay:RBAM_006760|guaA; GMP synthase (glutamine-hydrolysing) [EC:6.3.5.2]!K01951|2|2.3e-306|1057.0|bamp:B938_03110|guaA; GMP synthase (glutamine-hydrolysing) [EC:6.3.5.2]!K01951|3|2.3e-306|1057.0|bama:RBAU_0653|guaA; GMP synthase (glutamine-hydrolysing) [EC:6.3.5.2]!K01951|4|2.3e-306|1057.0|bamt:AJ82_03760|guaA; GMP synthase (glutamine-hydrolysing) [EC:6.3.5.2]!K01951|5|2.3e-306|1057.0|bamy:V529_06010|guaA; GMP synthase (glutamine-hydrolysing) [EC:6.3.5.2]
KSG66_03310
KSG66_03315
KSG66_03320
KSG66_03325
KSG66_03330
KSG66_03335
KSG66_03340
KSG66_03345	K01588|1|4.5e-83|313.5|baq:BACAU_0654|purE; 5-(carboxyamino)imidazole ribonucleotide mutase [EC:5.4.99.18]!K01588|2|4.5e-83|313.5|bami:KSO_016360|purE; 5-(carboxyamino)imidazole ribonucleotide mutase [EC:5.4.99.18]!K01588|3|4.5e-83|313.5|bamf:U722_03390|purE; 5-(carboxyamino)imidazole ribonucleotide mutase [EC:5.4.99.18]!K01588|4|4.5e-83|313.5|bvm:B9C48_03390|purE; 5-(carboxyamino)imidazole ribonucleotide mutase [EC:5.4.99.18]!K01588|5|2.2e-82|311.2|bacs:AUL54_07375|purE; 5-(carboxyamino)imidazole ribonucleotide mutase [EC:5.4.99.18]
KSG66_03350	K01589|1|4.4e-225|786.6|bvm:B9C48_03395|purK; 5-(carboxyamino)imidazole ribonucleotide synthase [EC:6.3.4.18]!K01589|2|1.3e-224|785.0|baq:BACAU_0655|purK; 5-(carboxyamino)imidazole ribonucleotide synthase [EC:6.3.4.18]!K01589|3|2.2e-224|784.3|bamn:BASU_0635|purK; 5-(carboxyamino)imidazole ribonucleotide synthase [EC:6.3.4.18]!K01589|4|4.8e-224|783.1|bay:RBAM_006850|purK; 5-(carboxyamino)imidazole ribonucleotide synthase [EC:6.3.4.18]!K01589|5|4.8e-224|783.1|bamb:BAPNAU_0609|purK; 5-(carboxyamino)imidazole ribonucleotide synthase [EC:6.3.4.18]
KSG66_03355	K01756|1|1.7e-246|857.8|bvm:B9C48_03400|purB; adenylosuccinate lyase [EC:4.3.2.2]!K01756|2|4.9e-246|856.3|bay:RBAM_006860|purB; adenylosuccinate lyase [EC:4.3.2.2]!K01756|3|4.9e-246|856.3|bamp:B938_03170|purB; adenylosuccinate lyase [EC:4.3.2.2]!K01756|4|4.9e-246|856.3|baml:BAM5036_0607|purB; adenylosuccinate lyase [EC:4.3.2.2]!K01756|5|4.9e-246|856.3|bama:RBAU_0664|purB; adenylosuccinate lyase [EC:4.3.2.2]
KSG66_03360	K01923|1|3.8e-131|473.8|bvm:B9C48_03405|purC; phosphoribosylaminoimidazole-succinocarboxamide synthase [EC:6.3.2.6]!K01923|2|3.2e-130|470.7|bya:BANAU_0602|purC; phosphoribosylaminoimidazole-succinocarboxamide synthase [EC:6.3.2.6]!K01923|3|3.2e-130|470.7|bamb:BAPNAU_0611|purC; phosphoribosylaminoimidazole-succinocarboxamide synthase [EC:6.3.2.6]!K01923|4|3.2e-130|470.7|bmp:NG74_00674|purC; phosphoribosylaminoimidazole-succinocarboxamide synthase [EC:6.3.2.6]!K01923|5|3.2e-130|470.7|bqy:MUS_0661|purC; phosphoribosylaminoimidazole-succinocarboxamide synthase [EC:6.3.2.6]
KSG66_03365	K23264|1|3.0e-38|163.7|bay:RBAM_006880|purS; phosphoribosylformylglycinamidine synthase subunit PurS [EC:6.3.5.3]!K23264|2|3.0e-38|163.7|baq:BACAU_0658|purS; phosphoribosylformylglycinamidine synthase subunit PurS [EC:6.3.5.3]!K23264|3|3.0e-38|163.7|baml:BAM5036_0609|purS; phosphoribosylformylglycinamidine synthase subunit PurS [EC:6.3.5.3]!K23264|4|3.0e-38|163.7|bama:RBAU_0666|purS; phosphoribosylformylglycinamidine synthase subunit PurS [EC:6.3.5.3]!K23264|5|3.0e-38|163.7|bamn:BASU_0638|purS; phosphoribosylformylglycinamidine synthase subunit PurS [EC:6.3.5.3]
KSG66_03370	K23265|1|1.1e-130|472.2|bami:KSO_016335|purQ; phosphoribosylformylglycinamidine synthase subunit PurQ / glutaminase [EC:6.3.5.3 3.5.1.2]!K23265|2|1.1e-130|472.2|bamf:U722_03415|purQ; phosphoribosylformylglycinamidine synthase subunit PurQ / glutaminase [EC:6.3.5.3 3.5.1.2]!K23265|3|1.1e-130|472.2|bvm:B9C48_03415|purQ; phosphoribosylformylglycinamidine synthase subunit PurQ / glutaminase [EC:6.3.5.3 3.5.1.2]!K23265|4|4.0e-130|470.3|baq:BACAU_0659|purQ; phosphoribosylformylglycinamidine synthase subunit PurQ / glutaminase [EC:6.3.5.3 3.5.1.2]!K23265|5|6.8e-130|469.5|bay:RBAM_006890|purQ; phosphoribosylformylglycinamidine synthase subunit PurQ / glutaminase [EC:6.3.5.3 3.5.1.2]
KSG66_03375	K23269|1|0|1456.4|bvm:B9C48_03420|purL; phosphoribosylformylglycinamidine synthase subunit PurL [EC:6.3.5.3]!K23269|2|0|1449.1|bamt:AJ82_03850|purL; phosphoribosylformylglycinamidine synthase subunit PurL [EC:6.3.5.3]!K23269|3|0|1448.3|bamp:B938_03190|purL; phosphoribosylformylglycinamidine synthase subunit PurL [EC:6.3.5.3]!K23269|4|0|1448.3|bama:RBAU_0668|purL; phosphoribosylformylglycinamidine synthase subunit PurL [EC:6.3.5.3]!K23269|5|0|1448.0|baq:BACAU_0660|purL; phosphoribosylformylglycinamidine synthase subunit PurL [EC:6.3.5.3]
KSG66_03380	K00764|1|2.2e-271|940.6|bvm:B9C48_03425|purF; amidophosphoribosyltransferase [EC:2.4.2.14]!K00764|2|4.9e-271|939.5|baq:BACAU_0661|purF; amidophosphoribosyltransferase [EC:2.4.2.14]!K00764|3|4.9e-271|939.5|bamf:U722_03425|purF; amidophosphoribosyltransferase [EC:2.4.2.14]!K00764|4|1.4e-270|937.9|baml:BAM5036_0612|purF; amidophosphoribosyltransferase [EC:2.4.2.14]!K00764|5|1.4e-270|937.9|bamn:BASU_0641|purF; amidophosphoribosyltransferase [EC:2.4.2.14]
KSG66_03385	K01933|1|2.3e-185|654.4|baq:BACAU_0662|purM; phosphoribosylformylglycinamidine cyclo-ligase [EC:6.3.3.1]!K01933|2|2.3e-185|654.4|bamf:U722_03430|purM; phosphoribosylformylglycinamidine cyclo-ligase [EC:6.3.3.1]!K01933|3|2.3e-185|654.4|bvm:B9C48_03430|purM; phosphoribosylformylglycinamidine cyclo-ligase [EC:6.3.3.1]!K01933|4|1.1e-184|652.1|bami:KSO_016320|purM; phosphoribosylformylglycinamidine cyclo-ligase [EC:6.3.3.1]!K01933|5|3.3e-184|650.6|bamy:V529_06170|purM; phosphoribosylformylglycinamidine cyclo-ligase [EC:6.3.3.1]
KSG66_03390	K11175|1|2.9e-105|387.5|bami:KSO_016315|purN; phosphoribosylglycinamide formyltransferase 1 [EC:2.1.2.2]!K11175|2|2.9e-105|387.5|bamf:U722_03435|purN; phosphoribosylglycinamide formyltransferase 1 [EC:2.1.2.2]!K11175|3|2.9e-105|387.5|bvm:B9C48_03435|purN; phosphoribosylglycinamide formyltransferase 1 [EC:2.1.2.2]!K11175|4|8.6e-105|386.0|baq:BACAU_0663|purN; phosphoribosylglycinamide formyltransferase 1 [EC:2.1.2.2]!K11175|5|3.3e-104|384.0|bya:BANAU_0608|purN; phosphoribosylglycinamide formyltransferase 1 [EC:2.1.2.2]
KSG66_03395	K00602|1|5.6e-289|999.2|bvm:B9C48_03440|purH; phosphoribosylaminoimidazolecarboxamide formyltransferase / IMP cyclohydrolase [EC:2.1.2.3 3.5.4.10]!K00602|2|5.2e-287|992.6|bay:RBAM_006940|purH; phosphoribosylaminoimidazolecarboxamide formyltransferase / IMP cyclohydrolase [EC:2.1.2.3 3.5.4.10]!K00602|3|5.2e-287|992.6|bamc:U471_06660|purH; phosphoribosylaminoimidazolecarboxamide formyltransferase / IMP cyclohydrolase [EC:2.1.2.3 3.5.4.10]!K00602|4|5.2e-287|992.6|bacp:SB24_06400|purH; phosphoribosylaminoimidazolecarboxamide formyltransferase / IMP cyclohydrolase [EC:2.1.2.3 3.5.4.10]!K00602|5|6.8e-287|992.3|bamp:B938_03210|purH; phosphoribosylaminoimidazolecarboxamide formyltransferase / IMP cyclohydrolase [EC:2.1.2.3 3.5.4.10]
KSG66_03400	K01945|1|6.3e-238|829.3|bvm:B9C48_03445|purD; phosphoribosylamine---glycine ligase [EC:6.3.4.13]!K01945|2|1.8e-237|827.8|baml:BAM5036_0616|purD; phosphoribosylamine---glycine ligase [EC:6.3.4.13]!K01945|3|1.2e-236|825.1|bya:BANAU_0610|purD; phosphoribosylamine---glycine ligase [EC:6.3.4.13]!K01945|4|1.2e-236|825.1|bamb:BAPNAU_0619|purD; phosphoribosylamine---glycine ligase [EC:6.3.4.13]!K01945|5|1.2e-236|825.1|bmp:NG74_00682|purD; phosphoribosylamine---glycine ligase [EC:6.3.4.13]
KSG66_03405
KSG66_03410	K01486|1|0|1198.0|bvm:B9C48_03455|ade; adenine deaminase [EC:3.5.4.2]!K01486|2|0|1197.6|bamy:V529_06220|ade; adenine deaminase [EC:3.5.4.2]!K01486|3|0|1191.0|bamp:B938_03225|ade; adenine deaminase [EC:3.5.4.2]!K01486|4|0|1190.6|bacp:SB24_06385|ade; adenine deaminase [EC:3.5.4.2]!K01486|5|0|1189.5|bamt:AJ82_03885|ade; adenine deaminase [EC:3.5.4.2]
KSG66_03415
KSG66_03420
KSG66_03425
KSG66_03430
KSG66_03435	K03657|1|0|1434.9|bvm:B9C48_03485|uvrD; DNA helicase II / ATP-dependent DNA helicase PcrA [EC:3.6.4.12]!K03657|2|0|1434.5|bay:RBAM_007010|uvrD; DNA helicase II / ATP-dependent DNA helicase PcrA [EC:3.6.4.12]!K03657|3|0|1434.5|bama:RBAU_0680|uvrD; DNA helicase II / ATP-dependent DNA helicase PcrA [EC:3.6.4.12]!K03657|4|0|1434.5|bamc:U471_06750|uvrD; DNA helicase II / ATP-dependent DNA helicase PcrA [EC:3.6.4.12]!K03657|5|0|1433.3|bamy:V529_06270|uvrD; DNA helicase II / ATP-dependent DNA helicase PcrA [EC:3.6.4.12]
KSG66_03440	K01972|1|0|1285.8|bvm:B9C48_03490|E6.5.1.2; DNA ligase (NAD+) [EC:6.5.1.2]!K01972|2|0|1281.9|bamp:B938_03260|E6.5.1.2; DNA ligase (NAD+) [EC:6.5.1.2]!K01972|3|0|1281.9|bamy:V529_06280|E6.5.1.2; DNA ligase (NAD+) [EC:6.5.1.2]!K01972|4|0|1281.5|bya:BANAU_0618|E6.5.1.2; DNA ligase (NAD+) [EC:6.5.1.2]!K01972|5|0|1281.5|bamt:AJ82_03920|E6.5.1.2; DNA ligase (NAD+) [EC:6.5.1.2]
KSG66_03445
KSG66_03450	K23983|1|1.9e-197|694.5|bamy:V529_06300|amiN; amicoumacin kinase [EC:2.7.1.230]!K23983|2|1.8e-195|688.0|bay:RBAM_007040|amiN; amicoumacin kinase [EC:2.7.1.230]!K23983|3|1.2e-194|685.3|bya:BANAU_0620|amiN; amicoumacin kinase [EC:2.7.1.230]!K23983|4|2.6e-194|684.1|bamb:BAPNAU_0631|amiN; amicoumacin kinase [EC:2.7.1.230]!K23983|5|2.6e-194|684.1|bmp:NG74_00692|amiN; amicoumacin kinase [EC:2.7.1.230]
KSG66_03455
KSG66_03460	K03307|1|1.3e-263|914.8|bvm:B9C48_03510|TC.SSS; solute:Na+ symporter, SSS family!K03307|2|6.6e-263|912.5|bama:RBAU_0685|TC.SSS; solute:Na+ symporter, SSS family!K03307|3|6.6e-263|912.5|bamn:BASU_0657|TC.SSS; solute:Na+ symporter, SSS family!K03307|4|6.6e-263|912.5|bamb:BAPNAU_0633|TC.SSS; solute:Na+ symporter, SSS family!K03307|5|6.6e-263|912.5|bamt:AJ82_03940|TC.SSS; solute:Na+ symporter, SSS family
KSG66_03465	K02435|1|2.2e-45|187.6|bay:RBAM_007070|gatC; aspartyl-tRNA(Asn)/glutamyl-tRNA(Gln) amidotransferase subunit C [EC:6.3.5.6 6.3.5.7]!K02435|2|2.2e-45|187.6|baq:BACAU_0678|gatC; aspartyl-tRNA(Asn)/glutamyl-tRNA(Gln) amidotransferase subunit C [EC:6.3.5.6 6.3.5.7]!K02435|3|2.2e-45|187.6|bya:BANAU_0623|gatC; aspartyl-tRNA(Asn)/glutamyl-tRNA(Gln) amidotransferase subunit C [EC:6.3.5.6 6.3.5.7]!K02435|4|2.2e-45|187.6|bamp:B938_03285|gatC; aspartyl-tRNA(Asn)/glutamyl-tRNA(Gln) amidotransferase subunit C [EC:6.3.5.6 6.3.5.7]!K02435|5|2.2e-45|187.6|baml:BAM5036_0628|gatC; aspartyl-tRNA(Asn)/glutamyl-tRNA(Gln) amidotransferase subunit C [EC:6.3.5.6 6.3.5.7]
KSG66_03470	K02433|1|1.7e-274|951.0|bamp:B938_03290|gatA; aspartyl-tRNA(Asn)/glutamyl-tRNA(Gln) amidotransferase subunit A [EC:6.3.5.6 6.3.5.7]!K02433|2|1.7e-274|951.0|bamt:AJ82_03950|gatA; aspartyl-tRNA(Asn)/glutamyl-tRNA(Gln) amidotransferase subunit A [EC:6.3.5.6 6.3.5.7]!K02433|3|1.7e-274|951.0|bamy:V529_06340|gatA; aspartyl-tRNA(Asn)/glutamyl-tRNA(Gln) amidotransferase subunit A [EC:6.3.5.6 6.3.5.7]!K02433|4|1.7e-274|951.0|bami:KSO_016230|gatA; aspartyl-tRNA(Asn)/glutamyl-tRNA(Gln) amidotransferase subunit A [EC:6.3.5.6 6.3.5.7]!K02433|5|1.7e-274|951.0|bamf:U722_03520|gatA; aspartyl-tRNA(Asn)/glutamyl-tRNA(Gln) amidotransferase subunit A [EC:6.3.5.6 6.3.5.7]
KSG66_03475	K02434|1|1.9e-270|937.6|bay:RBAM_007090|gatB; aspartyl-tRNA(Asn)/glutamyl-tRNA(Gln) amidotransferase subunit B [EC:6.3.5.6 6.3.5.7]!K02434|2|1.9e-270|937.6|baq:BACAU_0680|gatB; aspartyl-tRNA(Asn)/glutamyl-tRNA(Gln) amidotransferase subunit B [EC:6.3.5.6 6.3.5.7]!K02434|3|1.9e-270|937.6|bya:BANAU_0625|gatB; aspartyl-tRNA(Asn)/glutamyl-tRNA(Gln) amidotransferase subunit B [EC:6.3.5.6 6.3.5.7]!K02434|4|1.9e-270|937.6|bamp:B938_03295|gatB; aspartyl-tRNA(Asn)/glutamyl-tRNA(Gln) amidotransferase subunit B [EC:6.3.5.6 6.3.5.7]!K02434|5|1.9e-270|937.6|baml:BAM5036_0630|gatB; aspartyl-tRNA(Asn)/glutamyl-tRNA(Gln) amidotransferase subunit B [EC:6.3.5.6 6.3.5.7]
KSG66_03480
KSG66_03485	K03296|1|0|1765.0|bvm:B9C48_03535|TC.HAE1; hydrophobic/amphiphilic exporter-1 (mainly G- bacteria), HAE1 family!K03296|2|0|1762.7|bya:BANAU_0627|TC.HAE1; hydrophobic/amphiphilic exporter-1 (mainly G- bacteria), HAE1 family!K03296|3|0|1762.7|bamb:BAPNAU_0638|TC.HAE1; hydrophobic/amphiphilic exporter-1 (mainly G- bacteria), HAE1 family!K03296|4|0|1762.7|bmp:NG74_00699|TC.HAE1; hydrophobic/amphiphilic exporter-1 (mainly G- bacteria), HAE1 family!K03296|5|0|1762.7|bqy:MUS_0688|TC.HAE1; hydrophobic/amphiphilic exporter-1 (mainly G- bacteria), HAE1 family
KSG66_03490	K07029|1|9.0e-170|602.4|bvm:B9C48_03540|dagK; diacylglycerol kinase (ATP) [EC:2.7.1.107]!K07029|2|1.2e-169|602.1|bay:RBAM_007120|dagK; diacylglycerol kinase (ATP) [EC:2.7.1.107]!K07029|3|1.2e-169|602.1|bamy:V529_06380|dagK; diacylglycerol kinase (ATP) [EC:2.7.1.107]!K07029|4|1.2e-169|602.1|bami:KSO_016210|dagK; diacylglycerol kinase (ATP) [EC:2.7.1.107]!K07029|5|1.2e-169|602.1|bamc:U471_06860|dagK; diacylglycerol kinase (ATP) [EC:2.7.1.107]
KSG66_03495	K03215|1|4.0e-254|883.2|bvm:B9C48_03545|rumA; 23S rRNA (uracil1939-C5)-methyltransferase [EC:2.1.1.190]!K03215|2|4.1e-251|873.2|bamy:V529_06390|rumA; 23S rRNA (uracil1939-C5)-methyltransferase [EC:2.1.1.190]!K03215|3|9.2e-251|872.1|bamn:BASU_0665|rumA; 23S rRNA (uracil1939-C5)-methyltransferase [EC:2.1.1.190]!K03215|4|2.7e-250|870.5|bya:BANAU_0629|rumA; 23S rRNA (uracil1939-C5)-methyltransferase [EC:2.1.1.190]!K03215|5|2.7e-250|870.5|bacb:OY17_06205|rumA; 23S rRNA (uracil1939-C5)-methyltransferase [EC:2.1.1.190]
KSG66_03500	K09384|1|0|1310.0|bvm:B9C48_03550|K09384; uncharacterized protein!K09384|2|0|1293.5|bao:BAMF_0669|K09384; uncharacterized protein!K09384|3|0|1291.9|bql:LL3_00718|K09384; uncharacterized protein!K09384|4|2.6e-310|1070.5|bco:Bcell_1133|K09384; uncharacterized protein!K09384|5|2.1e-288|997.7|anm:GFC28_1642|K09384; uncharacterized protein
KSG66_03505	K11050|1|7.2e-178|629.4|baq:BACAU_0685|ABC-2.CYL.A; multidrug/hemolysin transport system ATP-binding protein!K11050|2|7.2e-178|629.4|bamp:B938_03355|ABC-2.CYL.A; multidrug/hemolysin transport system ATP-binding protein!K11050|3|7.2e-178|629.4|baml:BAM5036_0636|ABC-2.CYL.A; multidrug/hemolysin transport system ATP-binding protein!K11050|4|7.2e-178|629.4|bamn:BASU_0673|ABC-2.CYL.A; multidrug/hemolysin transport system ATP-binding protein!K11050|5|7.2e-178|629.4|bami:KSO_016195|ABC-2.CYL.A; multidrug/hemolysin transport system ATP-binding protein
KSG66_03510	K11051|1|2.1e-147|528.1|bamp:B938_03360|ABC-2.CYL.P; multidrug/hemolysin transport system permease protein!K11051|2|2.1e-147|528.1|bvm:B9C48_03560|ABC-2.CYL.P; multidrug/hemolysin transport system permease protein!K11051|3|2.7e-147|527.7|bya:BANAU_0633|ABC-2.CYL.P; multidrug/hemolysin transport system permease protein!K11051|4|2.7e-147|527.7|bqy:MUS_0694|ABC-2.CYL.P; multidrug/hemolysin transport system permease protein!K11051|5|2.7e-147|527.7|bami:KSO_016190|ABC-2.CYL.P; multidrug/hemolysin transport system permease protein
KSG66_03520
KSG66_03525
KSG66_03530
KSG66_03535
KSG66_03540
KSG66_03545
KSG66_03550
KSG66_03555
KSG66_03560	K05593|1|1.4e-164|585.1|bvm:B9C48_03610|aadK; aminoglycoside 6-adenylyltransferase [EC:2.7.7.-]!K05593|2|3.1e-164|583.9|bamy:V529_06690|aadK; aminoglycoside 6-adenylyltransferase [EC:2.7.7.-]!K05593|3|5.9e-163|579.7|bamb:BAPNAU_0654|aadK; aminoglycoside 6-adenylyltransferase [EC:2.7.7.-]!K05593|4|5.9e-163|579.7|bmp:NG74_00718|aadK; aminoglycoside 6-adenylyltransferase [EC:2.7.7.-]!K05593|5|2.5e-161|574.3|bya:BANAU_0644|aadK; aminoglycoside 6-adenylyltransferase [EC:2.7.7.-]
KSG66_03565	K06332|1|5.5e-45|186.0|bya:BANAU_0645|cotJA; spore coat protein JA!K06332|2|5.5e-45|186.0|bamb:BAPNAU_0655|cotJA; spore coat protein JA!K06332|3|5.5e-45|186.0|bamy:V529_06700|cotJA; spore coat protein JA!K06332|4|5.5e-45|186.0|bmp:NG74_00719|cotJA; spore coat protein JA!K06332|5|5.5e-45|186.0|bqy:MUS_0710|cotJA; spore coat protein JA
KSG66_03570	K06333|1|4.4e-45|186.4|bay:RBAM_007250|cotJB; spore coat protein JB!K06333|2|4.4e-45|186.4|bya:BANAU_0646|cotJB; spore coat protein JB!K06333|3|4.4e-45|186.4|bamp:B938_03425|cotJB; spore coat protein JB!K06333|4|4.4e-45|186.4|baml:BAM5036_0644|cotJB; spore coat protein JB!K06333|5|4.4e-45|186.4|bama:RBAU_0708|cotJB; spore coat protein JB
KSG66_03575	K06334|1|1.2e-103|382.1|bay:RBAM_007260|cotJC; spore coat protein JC!K06334|2|1.2e-103|382.1|baq:BACAU_0695|cotJC; spore coat protein JC!K06334|3|1.2e-103|382.1|bya:BANAU_0647|cotJC; spore coat protein JC!K06334|4|1.2e-103|382.1|bamp:B938_03430|cotJC; spore coat protein JC!K06334|5|1.2e-103|382.1|baml:BAM5036_0645|cotJC; spore coat protein JC
KSG66_03580
KSG66_03585
KSG66_03590
KSG66_03595	K07145|1|2.6e-55|220.7|baq:BACAU_0699|isdG; heme oxygenase (staphylobilin-producing) [EC:1.14.99.48]!K07145|2|2.6e-55|220.7|bya:BANAU_0651|isdG; heme oxygenase (staphylobilin-producing) [EC:1.14.99.48]!K07145|3|2.6e-55|220.7|bamp:B938_03450|isdG; heme oxygenase (staphylobilin-producing) [EC:1.14.99.48]!K07145|4|2.6e-55|220.7|baml:BAM5036_0649|isdG; heme oxygenase (staphylobilin-producing) [EC:1.14.99.48]!K07145|5|2.6e-55|220.7|bama:RBAU_0713|isdG; heme oxygenase (staphylobilin-producing) [EC:1.14.99.48]
KSG66_03600	K01759|1|5.9e-64|249.6|bmp:NG74_00726|GLO1; lactoylglutathione lyase [EC:4.4.1.5]!K01759|2|1.7e-63|248.1|bay:RBAM_007310|GLO1; lactoylglutathione lyase [EC:4.4.1.5]!K01759|3|1.6e-61|241.5|baz:BAMTA208_03240|GLO1; lactoylglutathione lyase [EC:4.4.1.5]
KSG66_03605	K17763|1|5.4e-156|556.6|bvm:B9C48_03660|rsbR; rsbT co-antagonist protein RsbR!K17763|2|2.7e-155|554.3|bama:RBAU_0715|rsbR; rsbT co-antagonist protein RsbR!K17763|3|2.7e-155|554.3|bamn:BASU_0692|rsbR; rsbT co-antagonist protein RsbR!K17763|4|2.7e-155|554.3|bamy:V529_06780|rsbR; rsbT co-antagonist protein RsbR!K17763|5|2.7e-155|554.3|bacp:SB24_06190|rsbR; rsbT co-antagonist protein RsbR
KSG66_03610
KSG66_03615
KSG66_03620	K06890|1|3.8e-106|390.6|bamy:V529_06810|K06890; uncharacterized protein!K06890|2|5.5e-105|386.7|bacp:SB24_06180|K06890; uncharacterized protein!K06890|3|7.2e-105|386.3|bay:RBAM_007350|K06890; uncharacterized protein!K06890|4|7.2e-105|386.3|bya:BANAU_0657|K06890; uncharacterized protein!K06890|5|7.2e-105|386.3|bamb:BAPNAU_0666|K06890; uncharacterized protein
KSG66_03625
KSG66_03630
KSG66_03635
KSG66_03640	K14338|1|0|2111.3|bvm:B9C48_03695|cypD_E; cytochrome P450 / NADPH-cytochrome P450 reductase [EC:1.14.14.1 1.6.2.4]!K14338|2|0|2097.4|bya:BANAU_0661|cypD_E; cytochrome P450 / NADPH-cytochrome P450 reductase [EC:1.14.14.1 1.6.2.4]!K14338|3|0|2097.4|bqy:MUS_0726|cypD_E; cytochrome P450 / NADPH-cytochrome P450 reductase [EC:1.14.14.1 1.6.2.4]!K14338|4|0|2097.4|bacb:OY17_06355|cypD_E; cytochrome P450 / NADPH-cytochrome P450 reductase [EC:1.14.14.1 1.6.2.4]!K14338|5|0|2096.6|bamy:V529_06850|cypD_E; cytochrome P450 / NADPH-cytochrome P450 reductase [EC:1.14.14.1 1.6.2.4]
KSG66_03645	K19005|1|0|1280.0|bvm:B9C48_03700|ltaS; lipoteichoic acid synthase [EC:2.7.8.20]!K19005|2|0|1278.5|bay:RBAM_007510|ltaS; lipoteichoic acid synthase [EC:2.7.8.20]!K19005|3|0|1278.5|baml:BAM5036_0664|ltaS; lipoteichoic acid synthase [EC:2.7.8.20]!K19005|4|0|1278.5|bama:RBAU_0723|ltaS; lipoteichoic acid synthase [EC:2.7.8.20]!K19005|5|0|1278.5|bamc:U471_07300|ltaS; lipoteichoic acid synthase [EC:2.7.8.20]
KSG66_03650	K00978|1|1.3e-148|531.9|bvm:B9C48_03705|rfbF; glucose-1-phosphate cytidylyltransferase [EC:2.7.7.33]!K00978|2|1.4e-147|528.5|bay:RBAM_007520|rfbF; glucose-1-phosphate cytidylyltransferase [EC:2.7.7.33]!K00978|3|1.8e-147|528.1|bamp:B938_03565|rfbF; glucose-1-phosphate cytidylyltransferase [EC:2.7.7.33]!K00978|4|1.8e-147|528.1|bamn:BASU_0701|rfbF; glucose-1-phosphate cytidylyltransferase [EC:2.7.7.33]!K00978|5|1.8e-147|528.1|bamt:AJ82_04170|rfbF; glucose-1-phosphate cytidylyltransferase [EC:2.7.7.33]
KSG66_03655	K01709|1|1.5e-186|658.3|bvm:B9C48_03710|rfbG; CDP-glucose 4,6-dehydratase [EC:4.2.1.45]!K01709|2|4.3e-186|656.8|bay:RBAM_007530|rfbG; CDP-glucose 4,6-dehydratase [EC:4.2.1.45]!K01709|3|4.3e-186|656.8|bamb:BAPNAU_0677|rfbG; CDP-glucose 4,6-dehydratase [EC:4.2.1.45]!K01709|4|4.3e-186|656.8|bamt:AJ82_04175|rfbG; CDP-glucose 4,6-dehydratase [EC:4.2.1.45]!K01709|5|4.3e-186|656.8|bqy:MUS_0737|rfbG; CDP-glucose 4,6-dehydratase [EC:4.2.1.45]
KSG66_03660
KSG66_03665
KSG66_03670
KSG66_03675	K08223|1|1.7e-219|768.1|bvm:B9C48_03730|fsr; MFS transporter, FSR family, fosmidomycin resistance protein!K08223|2|4.9e-219|766.5|bya:BANAU_0672|fsr; MFS transporter, FSR family, fosmidomycin resistance protein!K08223|3|4.9e-219|766.5|bamb:BAPNAU_0681|fsr; MFS transporter, FSR family, fosmidomycin resistance protein!K08223|4|4.9e-219|766.5|bmp:NG74_00746|fsr; MFS transporter, FSR family, fosmidomycin resistance protein!K08223|5|4.9e-219|766.5|bqy:MUS_0741|fsr; MFS transporter, FSR family, fosmidomycin resistance protein
KSG66_03680	K03294|1|1.6e-247|861.3|bvm:B9C48_03735|TC.APA; basic amino acid/polyamine antiporter, APA family!K03294|2|2.1e-247|860.9|bacp:SB24_06095|TC.APA; basic amino acid/polyamine antiporter, APA family!K03294|3|2.8e-247|860.5|bamf:U722_03725|TC.APA; basic amino acid/polyamine antiporter, APA family!K03294|4|6.2e-247|859.4|baml:BAM5036_0671|TC.APA; basic amino acid/polyamine antiporter, APA family!K03294|5|6.2e-247|859.4|bama:RBAU_0730|TC.APA; basic amino acid/polyamine antiporter, APA family
KSG66_03690
KSG66_03695
KSG66_03700
KSG66_03705	K15738|1|0|1179.5|bvm:B9C48_03760|uup; ABC transport system ATP-binding/permease protein!K15738|2|0|1173.7|bya:BANAU_0678|uup; ABC transport system ATP-binding/permease protein!K15738|3|0|1173.7|bqy:MUS_0747|uup; ABC transport system ATP-binding/permease protein!K15738|4|0|1173.7|bacb:OY17_06440|uup; ABC transport system ATP-binding/permease protein!K15738|5|0|1172.1|bay:RBAM_007630|uup; ABC transport system ATP-binding/permease protein
KSG66_03710	K21902|1|3.8e-70|270.4|bamy:V529_07000|yfmP; MerR family transcriptional regulator, repressor of the yfmOP operon!K21902|2|3.8e-70|270.4|bvm:B9C48_03765|yfmP; MerR family transcriptional regulator, repressor of the yfmOP operon!K21902|3|8.4e-70|269.2|baq:BACAU_0732|yfmP; MerR family transcriptional regulator, repressor of the yfmOP operon!K21902|4|8.4e-70|269.2|bya:BANAU_0679|yfmP; MerR family transcriptional regulator, repressor of the yfmOP operon!K21902|5|8.4e-70|269.2|baml:BAM5036_0677|yfmP; MerR family transcriptional regulator, repressor of the yfmOP operon
KSG66_03715	K08221|1|2.9e-208|730.7|bamy:V529_07010|yitG; MFS transporter, ACDE family, multidrug resistance protein!K08221|2|2.9e-208|730.7|bvm:B9C48_03770|yitG; MFS transporter, ACDE family, multidrug resistance protein!K08221|3|4.1e-207|726.9|bay:RBAM_007650|yitG; MFS transporter, ACDE family, multidrug resistance protein!K08221|4|4.1e-207|726.9|bya:BANAU_0680|yitG; MFS transporter, ACDE family, multidrug resistance protein!K08221|5|4.1e-207|726.9|baml:BAM5036_0678|yitG; MFS transporter, ACDE family, multidrug resistance protein
KSG66_03720
KSG66_03725
KSG66_03730
KSG66_03735	K00359|1|2.7e-191|674.1|bvm:B9C48_03790|qorA; NADPH:quinone reductase [EC:1.6.5.5]!K00359|2|4.8e-188|663.3|bacb:OY17_06470|qorA; NADPH:quinone reductase [EC:1.6.5.5]!K00359|3|3.1e-187|660.6|bamt:AJ82_04260|qorA; NADPH:quinone reductase [EC:1.6.5.5]!K00359|4|9.1e-187|659.1|bacp:SB24_06040|qorA; NADPH:quinone reductase [EC:1.6.5.5]!K00359|5|1.6e-186|658.3|bamf:U722_03780|qorA; NADPH:quinone reductase [EC:1.6.5.5]
KSG66_03740
KSG66_03745
KSG66_03750	K01728|1|1.9e-242|844.3|bvm:B9C48_03805|pel; pectate lyase [EC:4.2.2.2]!K01728|2|9.4e-242|842.0|bacp:SB24_06025|pel; pectate lyase [EC:4.2.2.2]!K01728|3|1.6e-241|841.3|bay:RBAM_007720|pel; pectate lyase [EC:4.2.2.2]!K01728|4|1.6e-241|841.3|bamc:U471_07520|pel; pectate lyase [EC:4.2.2.2]!K01728|5|2.1e-241|840.9|bamf:U722_03795|pel; pectate lyase [EC:4.2.2.2]
KSG66_03755	K03319|1|4.8e-234|816.6|bay:RBAM_007730|TC.DASS; divalent anion:Na+ symporter, DASS family!K03319|2|4.8e-234|816.6|bya:BANAU_0688|TC.DASS; divalent anion:Na+ symporter, DASS family!K03319|3|4.8e-234|816.6|bamp:B938_03670|TC.DASS; divalent anion:Na+ symporter, DASS family!K03319|4|4.8e-234|816.6|bama:RBAU_0745|TC.DASS; divalent anion:Na+ symporter, DASS family!K03319|5|4.8e-234|816.6|bamn:BASU_0722|TC.DASS; divalent anion:Na+ symporter, DASS family
KSG66_03760
KSG66_03765
KSG66_03770
KSG66_03775	K11637|1|8.2e-283|978.8|bvm:B9C48_03830|citS; two-component system, CitB family, sensor histidine kinase CitS [EC:2.7.13.3]!K11637|2|8.8e-277|958.7|bama:RBAU_0754|citS; two-component system, CitB family, sensor histidine kinase CitS [EC:2.7.13.3]!K11637|3|1.1e-276|958.4|bamy:V529_07170|citS; two-component system, CitB family, sensor histidine kinase CitS [EC:2.7.13.3]!K11637|4|3.3e-276|956.8|bamn:BASU_0729|citS; two-component system, CitB family, sensor histidine kinase CitS [EC:2.7.13.3]!K11637|5|9.7e-276|955.3|bamt:AJ82_04345|citS; two-component system, CitB family, sensor histidine kinase CitS [EC:2.7.13.3]
KSG66_03780	K11638|1|5.8e-121|439.9|bvm:B9C48_03835|K11638; two-component system, CitB family, response regulator CitT!K11638|2|1.7e-120|438.3|bama:RBAU_0755|K11638; two-component system, CitB family, response regulator CitT!K11638|3|1.7e-120|438.3|bamb:BAPNAU_0707|K11638; two-component system, CitB family, response regulator CitT!K11638|4|1.7e-120|438.3|bmp:NG74_00772|K11638; two-component system, CitB family, response regulator CitT!K11638|5|2.2e-120|438.0|bamy:V529_07180|K11638; two-component system, CitB family, response regulator CitT
KSG66_03785
KSG66_03790	K11639|1|5.1e-227|793.1|bvm:B9C48_03845|citM; Mg2+/citrate complex secondary transporter!K11639|2|4.4e-226|790.0|bay:RBAM_007810|citM; Mg2+/citrate complex secondary transporter!K11639|3|4.4e-226|790.0|bamp:B938_03745|citM; Mg2+/citrate complex secondary transporter!K11639|4|4.4e-226|790.0|bama:RBAU_0757|citM; Mg2+/citrate complex secondary transporter!K11639|5|4.4e-226|790.0|bamn:BASU_0732|citM; Mg2+/citrate complex secondary transporter
KSG66_03795
KSG66_03800	K00491|1|1.1e-219|768.5|bvm:B9C48_03855|nos; nitric-oxide synthase, bacterial [EC:1.14.14.47]!K00491|2|2.5e-219|767.3|bamy:V529_07220|nos; nitric-oxide synthase, bacterial [EC:1.14.14.47]!K00491|3|7.4e-219|765.8|bay:RBAM_007830|nos; nitric-oxide synthase, bacterial [EC:1.14.14.47]!K00491|4|7.4e-219|765.8|bamt:AJ82_04375|nos; nitric-oxide synthase, bacterial [EC:1.14.14.47]!K00491|5|2.2e-218|764.2|bama:RBAU_0759|nos; nitric-oxide synthase, bacterial [EC:1.14.14.47]
KSG66_03805	K01512|1|7.8e-45|185.7|bamy:V529_07230|acyP; acylphosphatase [EC:3.6.1.7]!K01512|2|7.8e-45|185.7|bvm:B9C48_03860|acyP; acylphosphatase [EC:3.6.1.7]!K01512|3|1.0e-44|185.3|bay:RBAM_007840|acyP; acylphosphatase [EC:3.6.1.7]!K01512|4|1.0e-44|185.3|bamc:U471_07680|acyP; acylphosphatase [EC:3.6.1.7]!K01512|5|1.7e-44|184.5|bya:BANAU_0701|acyP; acylphosphatase [EC:3.6.1.7]
KSG66_03810
KSG66_03815
KSG66_03820
KSG66_03825
KSG66_03830	K01265|1|5.7e-138|496.5|bya:BANAU_0706|map; methionyl aminopeptidase [EC:3.4.11.18]!K01265|2|5.7e-138|496.5|bamb:BAPNAU_0717|map; methionyl aminopeptidase [EC:3.4.11.18]!K01265|3|5.7e-138|496.5|bmp:NG74_00782|map; methionyl aminopeptidase [EC:3.4.11.18]!K01265|4|5.7e-138|496.5|bqy:MUS_0785|map; methionyl aminopeptidase [EC:3.4.11.18]!K01265|5|5.7e-138|496.5|bvm:B9C48_03880|map; methionyl aminopeptidase [EC:3.4.11.18]
KSG66_03835	K02804|1|1.4e-246|858.2|bvm:B9C48_03885|nagE; N-acetylglucosamine PTS system EIICBA or EIICB component [EC:2.7.1.193]!K02804|2|4.0e-246|856.7|bamp:B938_03790|nagE; N-acetylglucosamine PTS system EIICBA or EIICB component [EC:2.7.1.193]!K02804|3|4.0e-246|856.7|bama:RBAU_0766|nagE; N-acetylglucosamine PTS system EIICBA or EIICB component [EC:2.7.1.193]!K02804|4|4.0e-246|856.7|bamn:BASU_0741|nagE; N-acetylglucosamine PTS system EIICBA or EIICB component [EC:2.7.1.193]!K02804|5|5.3e-246|856.3|bamy:V529_07290|nagE; N-acetylglucosamine PTS system EIICBA or EIICB component [EC:2.7.1.193]
KSG66_03840
KSG66_03845	K19005|1|0|1277.3|bvm:B9C48_03895|ltaS; lipoteichoic acid synthase [EC:2.7.8.20]!K19005|2|0|1272.3|bay:RBAM_007920|ltaS; lipoteichoic acid synthase [EC:2.7.8.20]!K19005|3|0|1272.3|bamt:AJ82_04420|ltaS; lipoteichoic acid synthase [EC:2.7.8.20]!K19005|4|0|1272.3|bamc:U471_07750|ltaS; lipoteichoic acid synthase [EC:2.7.8.20]!K19005|5|0|1272.3|bacp:SB24_05945|ltaS; lipoteichoic acid synthase [EC:2.7.8.20]
KSG66_03850
KSG66_03855	K13993|1|7.0e-80|302.8|bvm:B9C48_03905|HSP20; HSP20 family protein!K13993|2|5.9e-79|299.7|bamb:BAPNAU_0722|HSP20; HSP20 family protein!K13993|3|5.9e-79|299.7|bmp:NG74_00787|HSP20; HSP20 family protein!K13993|4|2.2e-78|297.7|bay:RBAM_007940|HSP20; HSP20 family protein!K13993|5|2.2e-78|297.7|bya:BANAU_0711|HSP20; HSP20 family protein
KSG66_03860
KSG66_03865
KSG66_03870	K02819|1|4.0e-241|840.1|bvm:B9C48_03920|treB; trehalose PTS system EIIBC or EIIBCA component [EC:2.7.1.201]!K02819|2|1.2e-240|838.6|bama:RBAU_0773|treB; trehalose PTS system EIIBC or EIIBCA component [EC:2.7.1.201]!K02819|3|2.0e-240|837.8|bamt:AJ82_04445|treB; trehalose PTS system EIIBC or EIIBCA component [EC:2.7.1.201]!K02819|4|5.8e-240|836.3|bamp:B938_03825|treB; trehalose PTS system EIIBC or EIIBCA component [EC:2.7.1.201]!K02819|5|5.8e-240|836.3|bamn:BASU_0748|treB; trehalose PTS system EIIBC or EIIBCA component [EC:2.7.1.201]
KSG66_03875	K01226|1|0|1198.0|bvm:B9C48_03925|treC; trehalose-6-phosphate hydrolase [EC:3.2.1.93]!K01226|2|0|1187.6|bya:BANAU_0715|treC; trehalose-6-phosphate hydrolase [EC:3.2.1.93]!K01226|3|0|1187.6|bqy:MUS_0794|treC; trehalose-6-phosphate hydrolase [EC:3.2.1.93]!K01226|4|0|1187.6|bacb:OY17_06620|treC; trehalose-6-phosphate hydrolase [EC:3.2.1.93]!K01226|5|0|1184.9|bamt:AJ82_04450|treC; trehalose-6-phosphate hydrolase [EC:3.2.1.93]
KSG66_03880	K03486|1|1.4e-130|471.9|bvm:B9C48_03930|treR2; GntR family transcriptional regulator, trehalose operon transcriptional repressor!K03486|2|5.5e-130|469.9|bay:RBAM_007990|treR2; GntR family transcriptional regulator, trehalose operon transcriptional repressor!K03486|3|5.5e-130|469.9|baml:BAM5036_0710|treR2; GntR family transcriptional regulator, trehalose operon transcriptional repressor!K03486|4|5.5e-130|469.9|bamc:U471_07820|treR2; GntR family transcriptional regulator, trehalose operon transcriptional repressor!K03486|5|1.6e-129|468.4|bama:RBAU_0775|treR2; GntR family transcriptional regulator, trehalose operon transcriptional repressor
KSG66_03885
KSG66_03890
KSG66_03895
KSG66_03900	K08693|1|0|2739.9|bvm:B9C48_03950|yfkN; 2',3'-cyclic-nucleotide 2'-phosphodiesterase / 3'-nucleotidase / 5'-nucleotidase [EC:3.1.4.16 3.1.3.6 3.1.3.5]!K08693|2|0|2739.5|bamy:V529_07420|yfkN; 2',3'-cyclic-nucleotide 2'-phosphodiesterase / 3'-nucleotidase / 5'-nucleotidase [EC:3.1.4.16 3.1.3.6 3.1.3.5]!K08693|3|0|2736.1|bama:RBAU_0779|yfkN; 2',3'-cyclic-nucleotide 2'-phosphodiesterase / 3'-nucleotidase / 5'-nucleotidase [EC:3.1.4.16 3.1.3.6 3.1.3.5]!K08693|4|0|2736.1|bmp:NG74_00796|yfkN; 2',3'-cyclic-nucleotide 2'-phosphodiesterase / 3'-nucleotidase / 5'-nucleotidase [EC:3.1.4.16 3.1.3.6 3.1.3.5]!K08693|5|0|2731.4|baml:BAM5036_0714|yfkN; 2',3'-cyclic-nucleotide 2'-phosphodiesterase / 3'-nucleotidase / 5'-nucleotidase [EC:3.1.4.16 3.1.3.6 3.1.3.5]
KSG66_03905	K05520|1|2.1e-91|341.3|bay:RBAM_008040|pfpI; protease I [EC:3.5.1.124]!K05520|2|2.1e-91|341.3|baq:BACAU_0776|pfpI; protease I [EC:3.5.1.124]!K05520|3|2.1e-91|341.3|bya:BANAU_0721|pfpI; protease I [EC:3.5.1.124]!K05520|4|2.1e-91|341.3|bamp:B938_03860|pfpI; protease I [EC:3.5.1.124]!K05520|5|2.1e-91|341.3|bama:RBAU_0780|pfpI; protease I [EC:3.5.1.124]
KSG66_03910	K02529|1|3.2e-187|660.6|bvm:B9C48_03960|lacI; LacI family transcriptional regulator!K02529|2|1.2e-186|658.7|bay:RBAM_008050|lacI; LacI family transcriptional regulator!K02529|3|1.2e-186|658.7|bamp:B938_03865|lacI; LacI family transcriptional regulator!K02529|4|1.2e-186|658.7|bamy:V529_07440|lacI; LacI family transcriptional regulator!K02529|5|1.2e-186|658.7|bamc:U471_07880|lacI; LacI family transcriptional regulator
KSG66_03915	K05887|1|3.2e-164|583.9|bvm:B9C48_03965|ydiB; quinate/shikimate dehydrogenase [EC:1.1.1.282]!K05887|2|3.6e-163|580.5|bamy:V529_07450|ydiB; quinate/shikimate dehydrogenase [EC:1.1.1.282]!K05887|3|6.1e-163|579.7|bay:RBAM_008070|ydiB; quinate/shikimate dehydrogenase [EC:1.1.1.282]!K05887|4|6.1e-163|579.7|bamp:B938_03870|ydiB; quinate/shikimate dehydrogenase [EC:1.1.1.282]!K05887|5|6.1e-163|579.7|baml:BAM5036_0718|ydiB; quinate/shikimate dehydrogenase [EC:1.1.1.282]
KSG66_03920	K03785|1|2.2e-137|494.6|bvm:B9C48_03970|aroD; 3-dehydroquinate dehydratase I [EC:4.2.1.10]!K03785|2|7.1e-136|489.6|bamf:U722_04030|aroD; 3-dehydroquinate dehydratase I [EC:4.2.1.10]!K03785|3|2.1e-135|488.0|baq:BACAU_0779|aroD; 3-dehydroquinate dehydratase I [EC:4.2.1.10]!K03785|4|2.1e-135|488.0|bya:BANAU_0724|aroD; 3-dehydroquinate dehydratase I [EC:4.2.1.10]!K03785|5|2.1e-135|488.0|bqy:MUS_0803|aroD; 3-dehydroquinate dehydratase I [EC:4.2.1.10]
KSG66_03925
KSG66_03930
KSG66_03935	K01104|1|1.9e-86|324.7|bay:RBAM_008110|E3.1.3.48; protein-tyrosine phosphatase [EC:3.1.3.48]!K01104|2|1.9e-86|324.7|bya:BANAU_0727|E3.1.3.48; protein-tyrosine phosphatase [EC:3.1.3.48]!K01104|3|1.9e-86|324.7|baml:BAM5036_0722|E3.1.3.48; protein-tyrosine phosphatase [EC:3.1.3.48]!K01104|4|1.9e-86|324.7|bamn:BASU_0762|E3.1.3.48; protein-tyrosine phosphatase [EC:3.1.3.48]!K01104|5|1.9e-86|324.7|bamb:BAPNAU_0738|E3.1.3.48; protein-tyrosine phosphatase [EC:3.1.3.48]
KSG66_03940
KSG66_03945	K07058|1|3.2e-145|520.8|bamy:V529_07510|K07058; membrane protein!K07058|2|3.2e-145|520.8|bvm:B9C48_03995|K07058; membrane protein!K07058|3|1.6e-144|518.5|bay:RBAM_008130|K07058; membrane protein!K07058|4|1.6e-144|518.5|bya:BANAU_0729|K07058; membrane protein!K07058|5|1.6e-144|518.5|bamp:B938_03900|K07058; membrane protein
KSG66_03950
KSG66_03955	K07300|1|1.8e-185|654.8|bvm:B9C48_04005|chaA; Ca2+:H+ antiporter!K07300|2|8.8e-185|652.5|bay:RBAM_008150|chaA; Ca2+:H+ antiporter!K07300|3|8.8e-185|652.5|bya:BANAU_0731|chaA; Ca2+:H+ antiporter!K07300|4|8.8e-185|652.5|bamp:B938_03915|chaA; Ca2+:H+ antiporter!K07300|5|8.8e-185|652.5|bama:RBAU_0791|chaA; Ca2+:H+ antiporter
KSG66_03960
KSG66_03965
KSG66_03970
KSG66_03975
KSG66_03980	K01567|1|5.5e-155|553.1|bya:BANAU_0736|pdaA; peptidoglycan-N-acetylmuramic acid deacetylase [EC:3.5.1.-]!K01567|2|5.5e-155|553.1|bamy:V529_07590|pdaA; peptidoglycan-N-acetylmuramic acid deacetylase [EC:3.5.1.-]!K01567|3|5.5e-155|553.1|bvm:B9C48_04030|pdaA; peptidoglycan-N-acetylmuramic acid deacetylase [EC:3.5.1.-]!K01567|4|5.5e-155|553.1|bacb:OY17_06725|pdaA; peptidoglycan-N-acetylmuramic acid deacetylase [EC:3.5.1.-]!K01567|5|2.1e-154|551.2|baq:BACAU_0790|pdaA; peptidoglycan-N-acetylmuramic acid deacetylase [EC:3.5.1.-]
KSG66_03985	K19309|1|1.6e-169|601.7|bya:BANAU_0737|bcrA; bacitracin transport system ATP-binding protein!K19309|2|1.6e-169|601.7|bamb:BAPNAU_0748|bcrA; bacitracin transport system ATP-binding protein!K19309|3|1.6e-169|601.7|bamy:V529_07600|bcrA; bacitracin transport system ATP-binding protein!K19309|4|1.6e-169|601.7|bqy:MUS_0818|bcrA; bacitracin transport system ATP-binding protein!K19309|5|1.6e-169|601.7|bvm:B9C48_04035|bcrA; bacitracin transport system ATP-binding protein
KSG66_03990	K19310|1|6.7e-123|446.4|bvm:B9C48_04040|bcrB; bacitracin transport system permease protein!K19310|2|1.3e-121|442.2|bamb:BAPNAU_0749|bcrB; bacitracin transport system permease protein!K19310|3|2.4e-120|438.0|bamy:V529_07610|bcrB; bacitracin transport system permease protein!K19310|4|1.3e-118|432.2|bya:BANAU_0738|bcrB; bacitracin transport system permease protein!K19310|5|1.3e-118|432.2|bacb:OY17_06735|bcrB; bacitracin transport system permease protein
KSG66_03995	K19302|1|2.1e-106|391.3|bamb:BAPNAU_0750|bcrC; undecaprenyl-diphosphatase [EC:3.6.1.27]!K19302|2|2.1e-106|391.3|bmp:NG74_00816|bcrC; undecaprenyl-diphosphatase [EC:3.6.1.27]!K19302|3|2.1e-106|391.3|bvm:B9C48_04045|bcrC; undecaprenyl-diphosphatase [EC:3.6.1.27]!K19302|4|1.1e-102|379.0|bya:BANAU_0739|bcrC; undecaprenyl-diphosphatase [EC:3.6.1.27]!K19302|5|1.1e-102|379.0|bacb:OY17_06740|bcrC; undecaprenyl-diphosphatase [EC:3.6.1.27]
KSG66_04000
KSG66_04005
KSG66_04010
KSG66_04015
KSG66_04020	K03284|1|2.3e-184|651.0|bvm:B9C48_04070|corA; magnesium transporter!K03284|2|5.2e-184|649.8|bamp:B938_03955|corA; magnesium transporter!K03284|3|5.2e-184|649.8|bama:RBAU_0799|corA; magnesium transporter!K03284|4|5.2e-184|649.8|bamn:BASU_0775|corA; magnesium transporter!K03284|5|5.2e-184|649.8|bamb:BAPNAU_0755|corA; magnesium transporter
KSG66_04025	K01247|1|6.3e-165|586.3|bvm:B9C48_04075|alkA; DNA-3-methyladenine glycosylase II [EC:3.2.2.21]!K01247|2|1.1e-161|575.5|bamy:V529_07680|alkA; DNA-3-methyladenine glycosylase II [EC:3.2.2.21]!K01247|3|6.1e-160|569.7|bamb:BAPNAU_0756|alkA; DNA-3-methyladenine glycosylase II [EC:3.2.2.21]!K01247|4|6.1e-160|569.7|bmp:NG74_00822|alkA; DNA-3-methyladenine glycosylase II [EC:3.2.2.21]!K01247|5|6.1e-160|569.7|bacs:AUL54_06760|alkA; DNA-3-methyladenine glycosylase II [EC:3.2.2.21]
KSG66_04030	K03215|1|2.6e-269|933.7|bay:RBAM_008250|rumA; 23S rRNA (uracil1939-C5)-methyltransferase [EC:2.1.1.190]!K03215|2|2.6e-269|933.7|bamt:AJ82_04590|rumA; 23S rRNA (uracil1939-C5)-methyltransferase [EC:2.1.1.190]!K03215|3|2.6e-269|933.7|bamc:U471_08090|rumA; 23S rRNA (uracil1939-C5)-methyltransferase [EC:2.1.1.190]!K03215|4|2.6e-269|933.7|bvm:B9C48_04080|rumA; 23S rRNA (uracil1939-C5)-methyltransferase [EC:2.1.1.190]!K03215|5|2.6e-269|933.7|bacp:SB24_05785|rumA; 23S rRNA (uracil1939-C5)-methyltransferase [EC:2.1.1.190]
KSG66_04035
KSG66_04040
KSG66_04045
KSG66_04050	K21416|1|1.3e-190|671.8|bvm:B9C48_04105|acoA; acetoin:2,6-dichlorophenolindophenol oxidoreductase subunit alpha [EC:1.1.1.-]!K21416|2|8.6e-190|669.1|bay:RBAM_008300|acoA; acetoin:2,6-dichlorophenolindophenol oxidoreductase subunit alpha [EC:1.1.1.-]!K21416|3|8.6e-190|669.1|baq:BACAU_0806|acoA; acetoin:2,6-dichlorophenolindophenol oxidoreductase subunit alpha [EC:1.1.1.-]!K21416|4|8.6e-190|669.1|bamp:B938_03985|acoA; acetoin:2,6-dichlorophenolindophenol oxidoreductase subunit alpha [EC:1.1.1.-]!K21416|5|8.6e-190|669.1|baml:BAM5036_0741|acoA; acetoin:2,6-dichlorophenolindophenol oxidoreductase subunit alpha [EC:1.1.1.-]
KSG66_04055	K21417|1|5.2e-190|669.8|bvm:B9C48_04110|acoB; acetoin:2,6-dichlorophenolindophenol oxidoreductase subunit beta [EC:1.1.1.-]!K21417|2|8.9e-190|669.1|bacp:SB24_05760|acoB; acetoin:2,6-dichlorophenolindophenol oxidoreductase subunit beta [EC:1.1.1.-]!K21417|3|1.2e-189|668.7|bya:BANAU_0750|acoB; acetoin:2,6-dichlorophenolindophenol oxidoreductase subunit beta [EC:1.1.1.-]!K21417|4|1.2e-189|668.7|bama:RBAU_0806|acoB; acetoin:2,6-dichlorophenolindophenol oxidoreductase subunit beta [EC:1.1.1.-]!K21417|5|1.2e-189|668.7|bamn:BASU_0782|acoB; acetoin:2,6-dichlorophenolindophenol oxidoreductase subunit beta [EC:1.1.1.-]
KSG66_04060	K00627|1|4.0e-218|763.5|bvm:B9C48_04115|DLAT; pyruvate dehydrogenase E2 component (dihydrolipoamide acetyltransferase) [EC:2.3.1.12]!K00627|2|4.9e-216|756.5|bama:RBAU_0807|DLAT; pyruvate dehydrogenase E2 component (dihydrolipoamide acetyltransferase) [EC:2.3.1.12]!K00627|3|3.2e-215|753.8|bamp:B938_03995|DLAT; pyruvate dehydrogenase E2 component (dihydrolipoamide acetyltransferase) [EC:2.3.1.12]!K00627|4|3.2e-215|753.8|bamn:BASU_0783|DLAT; pyruvate dehydrogenase E2 component (dihydrolipoamide acetyltransferase) [EC:2.3.1.12]!K00627|5|5.4e-215|753.1|bamy:V529_07750|DLAT; pyruvate dehydrogenase E2 component (dihydrolipoamide acetyltransferase) [EC:2.3.1.12]
KSG66_04065	K00382|1|1.6e-258|897.9|bvm:B9C48_04120|DLD; dihydrolipoamide dehydrogenase [EC:1.8.1.4]!K00382|2|3.9e-257|893.3|bay:RBAM_008330|DLD; dihydrolipoamide dehydrogenase [EC:1.8.1.4]!K00382|3|3.9e-257|893.3|bamc:U471_08170|DLD; dihydrolipoamide dehydrogenase [EC:1.8.1.4]!K00382|4|2.5e-256|890.6|bamp:B938_04000|DLD; dihydrolipoamide dehydrogenase [EC:1.8.1.4]!K00382|5|2.5e-256|890.6|bacp:SB24_05750|DLD; dihydrolipoamide dehydrogenase [EC:1.8.1.4]
KSG66_04070	K21405|1|0|1158.3|bvm:B9C48_04125|acoR; sigma-54 dependent transcriptional regulator, acetoin dehydrogenase operon transcriptional activator AcoR!K21405|2|0|1145.2|bya:BANAU_0753|acoR; sigma-54 dependent transcriptional regulator, acetoin dehydrogenase operon transcriptional activator AcoR!K21405|3|0|1145.2|bamb:BAPNAU_0765|acoR; sigma-54 dependent transcriptional regulator, acetoin dehydrogenase operon transcriptional activator AcoR!K21405|4|0|1145.2|bmp:NG74_00831|acoR; sigma-54 dependent transcriptional regulator, acetoin dehydrogenase operon transcriptional activator AcoR!K21405|5|0|1145.2|bqy:MUS_0839|acoR; sigma-54 dependent transcriptional regulator, acetoin dehydrogenase operon transcriptional activator AcoR
KSG66_04075	K06425|1|1.1e-26|124.8|bay:RBAM_008350|sspH; small acid-soluble spore protein H (minor)!K06425|2|1.1e-26|124.8|baq:BACAU_0811|sspH; small acid-soluble spore protein H (minor)!K06425|3|1.1e-26|124.8|bya:BANAU_0754|sspH; small acid-soluble spore protein H (minor)!K06425|4|1.1e-26|124.8|bamp:B938_04010|sspH; small acid-soluble spore protein H (minor)!K06425|5|1.1e-26|124.8|baml:BAM5036_0746|sspH; small acid-soluble spore protein H (minor)
KSG66_04080	K01232|1|2.1e-263|914.1|bvm:B9C48_04135|glvA; maltose-6'-phosphate glucosidase [EC:3.2.1.122]!K01232|2|7.9e-263|912.1|bamp:B938_04015|glvA; maltose-6'-phosphate glucosidase [EC:3.2.1.122]!K01232|3|7.9e-263|912.1|bamt:AJ82_04665|glvA; maltose-6'-phosphate glucosidase [EC:3.2.1.122]!K01232|4|1.8e-262|911.0|bama:RBAU_0811|glvA; maltose-6'-phosphate glucosidase [EC:3.2.1.122]!K01232|5|1.8e-262|911.0|bamy:V529_07790|glvA; maltose-6'-phosphate glucosidase [EC:3.2.1.122]
KSG66_04085	K03481|1|6.2e-140|503.1|bvm:B9C48_04140|glvR; RpiR family transcriptional regulator, glv operon transcriptional regulator!K03481|2|4.0e-139|500.4|baq:BACAU_0813|glvR; RpiR family transcriptional regulator, glv operon transcriptional regulator!K03481|3|4.0e-139|500.4|baml:BAM5036_0748|glvR; RpiR family transcriptional regulator, glv operon transcriptional regulator!K03481|4|4.0e-139|500.4|bama:RBAU_0812|glvR; RpiR family transcriptional regulator, glv operon transcriptional regulator!K03481|5|4.0e-139|500.4|bamn:BASU_0788|glvR; RpiR family transcriptional regulator, glv operon transcriptional regulator
KSG66_04090	K02750|1|1.4e-295|1021.1|bvm:B9C48_04145|glvC; alpha-glucoside PTS system EIICB component [EC:2.7.1.208 2.7.1.-]!K02750|2|4.1e-295|1019.6|bay:RBAM_008380|glvC; alpha-glucoside PTS system EIICB component [EC:2.7.1.208 2.7.1.-]!K02750|3|4.1e-295|1019.6|bamc:U471_08220|glvC; alpha-glucoside PTS system EIICB component [EC:2.7.1.208 2.7.1.-]!K02750|4|2.1e-294|1017.3|bamp:B938_04025|glvC; alpha-glucoside PTS system EIICB component [EC:2.7.1.208 2.7.1.-]!K02750|5|2.1e-294|1017.3|bamt:AJ82_04675|glvC; alpha-glucoside PTS system EIICB component [EC:2.7.1.208 2.7.1.-]
KSG66_04100	K06147|1|0|1080.9|bvm:B9C48_04155|ABCB-BAC; ATP-binding cassette, subfamily B, bacterial!K06147|2|0|1079.3|baml:BAM5036_0750|ABCB-BAC; ATP-binding cassette, subfamily B, bacterial!K06147|3|0|1079.3|bacp:SB24_05720|ABCB-BAC; ATP-binding cassette, subfamily B, bacterial!K06147|4|0|1078.5|bay:RBAM_008400|ABCB-BAC; ATP-binding cassette, subfamily B, bacterial!K06147|5|0|1077.8|bama:RBAU_0814|ABCB-BAC; ATP-binding cassette, subfamily B, bacterial
KSG66_04105	K06147|1|0|1147.5|bvm:B9C48_04160|ABCB-BAC; ATP-binding cassette, subfamily B, bacterial!K06147|2|0|1139.4|bay:RBAM_008410|ABCB-BAC; ATP-binding cassette, subfamily B, bacterial!K06147|3|0|1137.1|bqy:MUS_0845|ABCB-BAC; ATP-binding cassette, subfamily B, bacterial!K06147|4|0|1137.1|bacb:OY17_06850|ABCB-BAC; ATP-binding cassette, subfamily B, bacterial!K06147|5|0|1136.7|bacp:SB24_05715|ABCB-BAC; ATP-binding cassette, subfamily B, bacterial
KSG66_04110
KSG66_04115	K07104|1|4.2e-161|573.5|bvm:B9C48_04170|catE; catechol 2,3-dioxygenase [EC:1.13.11.2]!K07104|2|1.0e-159|568.9|bay:RBAM_008430|catE; catechol 2,3-dioxygenase [EC:1.13.11.2]!K07104|3|1.5e-158|565.1|bamn:BASU_0793|catE; catechol 2,3-dioxygenase [EC:1.13.11.2]!K07104|4|2.6e-158|564.3|bmp:NG74_00839|catE; catechol 2,3-dioxygenase [EC:1.13.11.2]!K07104|5|5.7e-158|563.1|bama:RBAU_0817|catE; catechol 2,3-dioxygenase [EC:1.13.11.2]
KSG66_04120	K02257|1|1.5e-172|611.7|bvm:B9C48_04180|COX10; heme o synthase [EC:2.5.1.141]!K02257|2|2.0e-172|611.3|bamy:V529_07880|COX10; heme o synthase [EC:2.5.1.141]!K02257|3|3.8e-171|607.1|bya:BANAU_0762|COX10; heme o synthase [EC:2.5.1.141]!K02257|4|3.8e-171|607.1|bqy:MUS_0849|COX10; heme o synthase [EC:2.5.1.141]!K02257|5|3.8e-171|607.1|bacb:OY17_06865|COX10; heme o synthase [EC:2.5.1.141]
KSG66_04125
KSG66_04130	K00355|1|6.7e-113|412.9|bamy:V529_07910|NQO1; NAD(P)H dehydrogenase (quinone) [EC:1.6.5.2]!K00355|2|6.7e-113|412.9|bvm:B9C48_04190|NQO1; NAD(P)H dehydrogenase (quinone) [EC:1.6.5.2]!K00355|3|1.5e-112|411.8|bay:RBAM_008460|NQO1; NAD(P)H dehydrogenase (quinone) [EC:1.6.5.2]!K00355|4|1.9e-112|411.4|bya:BANAU_0764|NQO1; NAD(P)H dehydrogenase (quinone) [EC:1.6.5.2]!K00355|5|1.9e-112|411.4|bama:RBAU_0820|NQO1; NAD(P)H dehydrogenase (quinone) [EC:1.6.5.2]
KSG66_04135
KSG66_04140	K22579|1|0|1592.0|bvm:B9C48_04200|rph; rifampicin phosphotransferase [EC:2.7.9.6]!K22579|2|0|1585.9|bamy:V529_07930|rph; rifampicin phosphotransferase [EC:2.7.9.6]!K22579|3|0|1574.3|baq:BACAU_0823|rph; rifampicin phosphotransferase [EC:2.7.9.6]!K22579|4|0|1574.3|bami:KSO_015575|rph; rifampicin phosphotransferase [EC:2.7.9.6]!K22579|5|0|1574.3|bamf:U722_04230|rph; rifampicin phosphotransferase [EC:2.7.9.6]
KSG66_04145	K03623|1|3.5e-45|186.8|bvm:B9C48_04205|yhcO; ribonuclease inhibitor!K03623|2|1.3e-44|184.9|bay:RBAM_008490|yhcO; ribonuclease inhibitor!K03623|3|1.3e-44|184.9|bya:BANAU_0767|yhcO; ribonuclease inhibitor!K03623|4|1.3e-44|184.9|baml:BAM5036_0759|yhcO; ribonuclease inhibitor!K03623|5|1.3e-44|184.9|bama:RBAU_0823|yhcO; ribonuclease inhibitor
KSG66_04150
KSG66_04155
KSG66_04160
KSG66_04165	K14205|1|0|1635.5|bvm:B9C48_04225|mprF; phosphatidylglycerol lysyltransferase [EC:2.3.2.3]!K14205|2|0|1632.1|bay:RBAM_008530|mprF; phosphatidylglycerol lysyltransferase [EC:2.3.2.3]!K14205|3|0|1630.5|bama:RBAU_0827|mprF; phosphatidylglycerol lysyltransferase [EC:2.3.2.3]!K14205|4|0|1630.5|bamn:BASU_0803|mprF; phosphatidylglycerol lysyltransferase [EC:2.3.2.3]!K14205|5|0|1629.0|bamt:AJ82_04760|mprF; phosphatidylglycerol lysyltransferase [EC:2.3.2.3]
KSG66_04170
KSG66_04175
KSG66_04180
KSG66_04185
KSG66_04190	K07071|1|1.7e-168|598.2|bvm:B9C48_04250|K07071; uncharacterized protein!K07071|2|2.3e-165|587.8|bamb:BAPNAU_0789|K07071; uncharacterized protein!K07071|3|2.3e-165|587.8|bmp:NG74_00854|K07071; uncharacterized protein!K07071|4|8.6e-165|585.9|bamt:AJ82_04785|K07071; uncharacterized protein!K07071|5|1.5e-164|585.1|bay:RBAM_008580|K07071; uncharacterized protein
KSG66_04195	K03565|1|6.9e-142|509.6|bvm:B9C48_04255|recX; regulatory protein!K03565|2|2.0e-141|508.1|bamy:V529_08040|recX; regulatory protein!K03565|3|5.9e-141|506.5|bay:RBAM_008590|recX; regulatory protein!K03565|4|5.9e-141|506.5|baml:BAM5036_0769|recX; regulatory protein!K03565|5|5.9e-141|506.5|bamt:AJ82_04790|recX; regulatory protein
KSG66_04200
KSG66_04205
KSG66_04210
KSG66_04215	K01318|1|2.2e-168|597.8|bvm:B9C48_04275|sspA; glutamyl endopeptidase [EC:3.4.21.19]!K01318|2|3.2e-167|594.0|bya:BANAU_0781|sspA; glutamyl endopeptidase [EC:3.4.21.19]!K01318|3|3.2e-167|594.0|bqy:MUS_0875|sspA; glutamyl endopeptidase [EC:3.4.21.19]!K01318|4|3.2e-167|594.0|bacb:OY17_06960|sspA; glutamyl endopeptidase [EC:3.4.21.19]!K01318|5|4.2e-167|593.6|baq:BACAU_0838|sspA; glutamyl endopeptidase [EC:3.4.21.19]
KSG66_04220	K06428|1|1.8e-19|100.5|bay:RBAM_008640|sspK; small acid-soluble spore protein K (minor)!K06428|2|1.8e-19|100.5|baq:BACAU_0839|sspK; small acid-soluble spore protein K (minor)!K06428|3|1.8e-19|100.5|bya:BANAU_0782|sspK; small acid-soluble spore protein K (minor)!K06428|4|1.8e-19|100.5|bamp:B938_04165|sspK; small acid-soluble spore protein K (minor)!K06428|5|1.8e-19|100.5|bamb:BAPNAU_0795|sspK; small acid-soluble spore protein K (minor)
KSG66_04225
KSG66_04230
KSG66_04235
KSG66_04240	K22369|1|2.7e-171|607.4|bvm:B9C48_04300|EPHX4; epoxide hydrolase 4 [EC:3.3.-.-]!K22369|2|1.3e-170|605.1|bay:RBAM_008680|EPHX4; epoxide hydrolase 4 [EC:3.3.-.-]!K22369|3|1.3e-170|605.1|bamt:AJ82_04835|EPHX4; epoxide hydrolase 4 [EC:3.3.-.-]!K22369|4|1.7e-170|604.7|bacp:SB24_05575|EPHX4; epoxide hydrolase 4 [EC:3.3.-.-]!K22369|5|2.2e-170|604.4|bamf:U722_04330|EPHX4; epoxide hydrolase 4 [EC:3.3.-.-]
KSG66_04245	K20534|1|1.4e-184|651.7|bamy:V529_08140|gtrB; polyisoprenyl-phosphate glycosyltransferase [EC:2.4.-.-]!K20534|2|1.4e-184|651.7|bvm:B9C48_04305|gtrB; polyisoprenyl-phosphate glycosyltransferase [EC:2.4.-.-]!K20534|3|5.3e-184|649.8|bay:RBAM_008690|gtrB; polyisoprenyl-phosphate glycosyltransferase [EC:2.4.-.-]!K20534|4|5.3e-184|649.8|baq:BACAU_0844|gtrB; polyisoprenyl-phosphate glycosyltransferase [EC:2.4.-.-]!K20534|5|5.3e-184|649.8|bya:BANAU_0787|gtrB; polyisoprenyl-phosphate glycosyltransferase [EC:2.4.-.-]
KSG66_04250
KSG66_04255	K07038|1|4.8e-185|653.3|bamt:AJ82_04855|K07038; inner membrane protein!K07038|2|4.8e-185|653.3|bami:KSO_015460|K07038; inner membrane protein!K07038|3|4.8e-185|653.3|bamf:U722_04345|K07038; inner membrane protein!K07038|4|4.8e-185|653.3|bacb:OY17_07000|K07038; inner membrane protein!K07038|5|1.1e-184|652.1|bamp:B938_04200|K07038; inner membrane protein
KSG66_04260	K03575|1|2.2e-210|737.6|bama:RBAU_0845|mutY; A/G-specific adenine glycosylase [EC:3.2.2.31]!K03575|2|2.2e-210|737.6|bvm:B9C48_04320|mutY; A/G-specific adenine glycosylase [EC:3.2.2.31]!K03575|3|6.3e-210|736.1|bay:RBAM_008720|mutY; A/G-specific adenine glycosylase [EC:3.2.2.31]!K03575|4|6.3e-210|736.1|bya:BANAU_0790|mutY; A/G-specific adenine glycosylase [EC:3.2.2.31]!K03575|5|6.3e-210|736.1|bamp:B938_04205|mutY; A/G-specific adenine glycosylase [EC:3.2.2.31]
KSG66_04265
KSG66_04270	K10780|1|7.8e-135|486.1|bvm:B9C48_04330|fabL; enoyl-[acyl-carrier protein] reductase III [EC:1.3.1.104]!K10780|2|3.9e-134|483.8|bay:RBAM_008740|fabL; enoyl-[acyl-carrier protein] reductase III [EC:1.3.1.104]!K10780|3|3.9e-134|483.8|baq:BACAU_0849|fabL; enoyl-[acyl-carrier protein] reductase III [EC:1.3.1.104]!K10780|4|3.9e-134|483.8|bya:BANAU_0792|fabL; enoyl-[acyl-carrier protein] reductase III [EC:1.3.1.104]!K10780|5|3.9e-134|483.8|bamp:B938_04215|fabL; enoyl-[acyl-carrier protein] reductase III [EC:1.3.1.104]
KSG66_04275	K06422|1|8.7e-10|68.6|bya:BANAU_0793|sspE; small acid-soluble spore protein E (minor gamma-type SASP)!K06422|2|8.7e-10|68.6|bama:RBAU_0848|sspE; small acid-soluble spore protein E (minor gamma-type SASP)!K06422|3|8.7e-10|68.6|bamb:BAPNAU_0806|sspE; small acid-soluble spore protein E (minor gamma-type SASP)!K06422|4|8.7e-10|68.6|bmp:NG74_00870|sspE; small acid-soluble spore protein E (minor gamma-type SASP)!K06422|5|8.7e-10|68.6|bqy:MUS_0888|sspE; small acid-soluble spore protein E (minor gamma-type SASP)
KSG66_04280
KSG66_04285	K07586|1|2.9e-104|384.0|bay:RBAM_008770|ygaC; uncharacterized protein!K07586|2|2.9e-104|384.0|baq:BACAU_0852|ygaC; uncharacterized protein!K07586|3|2.9e-104|384.0|bya:BANAU_0795|ygaC; uncharacterized protein!K07586|4|2.9e-104|384.0|bamb:BAPNAU_0808|ygaC; uncharacterized protein
KSG66_04290	K11085|1|8.5e-302|1042.0|bamy:V529_08230|msbA; ATP-binding cassette, subfamily B, bacterial MsbA [EC:3.6.3.-]!K11085|2|8.5e-302|1042.0|bvm:B9C48_04350|msbA; ATP-binding cassette, subfamily B, bacterial MsbA [EC:3.6.3.-]!K11085|3|2.7e-300|1036.9|bya:BANAU_0796|msbA; ATP-binding cassette, subfamily B, bacterial MsbA [EC:3.6.3.-]!K11085|4|2.7e-300|1036.9|bamb:BAPNAU_0809|msbA; ATP-binding cassette, subfamily B, bacterial MsbA [EC:3.6.3.-]!K11085|5|2.7e-300|1036.9|bqy:MUS_0891|msbA; ATP-binding cassette, subfamily B, bacterial MsbA [EC:3.6.3.-]
KSG66_04295
KSG66_04300	K01845|1|3.8e-246|856.7|bvm:B9C48_04360|hemL; glutamate-1-semialdehyde 2,1-aminomutase [EC:5.4.3.8]!K01845|2|1.4e-245|854.7|bay:RBAM_008800|hemL; glutamate-1-semialdehyde 2,1-aminomutase [EC:5.4.3.8]!K01845|3|1.4e-245|854.7|baq:BACAU_0855|hemL; glutamate-1-semialdehyde 2,1-aminomutase [EC:5.4.3.8]!K01845|4|1.4e-245|854.7|bya:BANAU_0798|hemL; glutamate-1-semialdehyde 2,1-aminomutase [EC:5.4.3.8]!K01845|5|1.4e-245|854.7|bamp:B938_04245|hemL; glutamate-1-semialdehyde 2,1-aminomutase [EC:5.4.3.8]
KSG66_04305	K03564|1|5.5e-86|323.2|bvm:B9C48_04365|BCP; peroxiredoxin Q/BCP [EC:1.11.1.15]!K03564|2|2.1e-85|321.2|baq:BACAU_0856|BCP; peroxiredoxin Q/BCP [EC:1.11.1.15]!K03564|3|2.1e-85|321.2|bya:BANAU_0799|BCP; peroxiredoxin Q/BCP [EC:1.11.1.15]!K03564|4|2.1e-85|321.2|bamp:B938_04250|BCP; peroxiredoxin Q/BCP [EC:1.11.1.15]!K03564|5|2.1e-85|321.2|bama:RBAU_0854|BCP; peroxiredoxin Q/BCP [EC:1.11.1.15]
KSG66_04310	K09825|1|2.4e-80|304.3|bay:RBAM_008820|perR; Fur family transcriptional regulator, peroxide stress response regulator!K09825|2|2.4e-80|304.3|baq:BACAU_0857|perR; Fur family transcriptional regulator, peroxide stress response regulator!K09825|3|2.4e-80|304.3|bya:BANAU_0800|perR; Fur family transcriptional regulator, peroxide stress response regulator!K09825|4|2.4e-80|304.3|bamp:B938_04255|perR; Fur family transcriptional regulator, peroxide stress response regulator!K09825|5|2.4e-80|304.3|baml:BAM5036_0791|perR; Fur family transcriptional regulator, peroxide stress response regulator
KSG66_04315
KSG66_04320
KSG66_04425	K05995|1|9.4e-135|485.7|bvm:B9C48_04485|pepE; dipeptidase E [EC:3.4.13.21]!K05995|2|2.1e-134|484.6|bamy:V529_08320|pepE; dipeptidase E [EC:3.4.13.21]!K05995|3|1.0e-133|482.3|bay:RBAM_009050|pepE; dipeptidase E [EC:3.4.13.21]!K05995|4|1.2e-132|478.8|bya:BANAU_0804|pepE; dipeptidase E [EC:3.4.13.21]!K05995|5|1.2e-132|478.8|bqy:MUS_0902|pepE; dipeptidase E [EC:3.4.13.21]
KSG66_04430	K03147|1|0|1208.7|bvm:B9C48_04490|thiC; phosphomethylpyrimidine synthase [EC:4.1.99.17]!K03147|2|0|1205.7|bamp:B938_04280|thiC; phosphomethylpyrimidine synthase [EC:4.1.99.17]!K03147|3|0|1205.7|bama:RBAU_0862|thiC; phosphomethylpyrimidine synthase [EC:4.1.99.17]!K03147|4|0|1204.5|baml:BAM5036_0802|thiC; phosphomethylpyrimidine synthase [EC:4.1.99.17]!K03147|5|0|1204.5|bacp:SB24_05385|thiC; phosphomethylpyrimidine synthase [EC:4.1.99.17]
KSG66_04435
KSG66_04440
KSG66_04445	K02035|1|0|1140.2|bvm:B9C48_04505|ABC.PE.S; peptide/nickel transport system substrate-binding protein!K02035|2|0|1126.3|bamy:V529_08360|ABC.PE.S; peptide/nickel transport system substrate-binding protein!K02035|3|0|1120.9|bya:BANAU_0808|ABC.PE.S; peptide/nickel transport system substrate-binding protein!K02035|4|0|1120.9|baml:BAM5036_0805|ABC.PE.S; peptide/nickel transport system substrate-binding protein!K02035|5|0|1120.9|bqy:MUS_0906|ABC.PE.S; peptide/nickel transport system substrate-binding protein
KSG66_04450	K02033|1|4.6e-164|583.6|bvm:B9C48_04510|ABC.PE.P; peptide/nickel transport system permease protein!K02033|2|1.7e-163|581.6|bama:RBAU_0867|ABC.PE.P; peptide/nickel transport system permease protein!K02033|3|3.0e-163|580.9|baml:BAM5036_0806|ABC.PE.P; peptide/nickel transport system permease protein!K02033|4|3.0e-163|580.9|bacp:SB24_05365|ABC.PE.P; peptide/nickel transport system permease protein!K02033|5|3.9e-163|580.5|bya:BANAU_0809|ABC.PE.P; peptide/nickel transport system permease protein
KSG66_04455	K02034|1|5.1e-165|586.6|bvm:B9C48_04515|ABC.PE.P1; peptide/nickel transport system permease protein!K02034|2|6.7e-165|586.3|bya:BANAU_0810|ABC.PE.P1; peptide/nickel transport system permease protein!K02034|3|6.7e-165|586.3|bamn:BASU_0844|ABC.PE.P1; peptide/nickel transport system permease protein!K02034|4|6.7e-165|586.3|bamb:BAPNAU_0824|ABC.PE.P1; peptide/nickel transport system permease protein!K02034|5|6.7e-165|586.3|bmp:NG74_00910|ABC.PE.P1; peptide/nickel transport system permease protein
KSG66_04460	K02031|1|5.2e-187|659.8|bvm:B9C48_04520|ddpD; peptide/nickel transport system ATP-binding protein!K02031|2|1.2e-186|658.7|bamy:V529_08390|ddpD; peptide/nickel transport system ATP-binding protein!K02031|3|1.8e-184|651.4|bamp:B938_04310|ddpD; peptide/nickel transport system ATP-binding protein!K02031|4|2.2e-182|644.4|bamb:BAPNAU_0825|ddpD; peptide/nickel transport system ATP-binding protein!K02031|5|2.2e-182|644.4|bmp:NG74_00911|ddpD; peptide/nickel transport system ATP-binding protein
KSG66_04465
KSG66_04470	K03781|1|3.6e-290|1003.0|bvm:B9C48_04530|katE; catalase [EC:1.11.1.6]!K03781|2|4.0e-289|999.6|bay:RBAM_009090|katE; catalase [EC:1.11.1.6]!K03781|3|4.0e-289|999.6|baq:BACAU_0869|katE; catalase [EC:1.11.1.6]!K03781|4|4.0e-289|999.6|bya:BANAU_0813|katE; catalase [EC:1.11.1.6]!K03781|5|4.0e-289|999.6|bamp:B938_04320|katE; catalase [EC:1.11.1.6]
KSG66_04475	K07045|1|3.7e-187|660.2|bamy:V529_08420|K07045; uncharacterized protein!K07045|2|3.7e-187|660.2|bvm:B9C48_04535|K07045; uncharacterized protein!K07045|3|2.4e-186|657.5|bacp:SB24_05340|K07045; uncharacterized protein!K07045|4|7.1e-186|656.0|bya:BANAU_0814|K07045; uncharacterized protein!K07045|5|7.1e-186|656.0|bacb:OY17_07220|K07045; uncharacterized protein
KSG66_04480	K15555|1|5.7e-141|506.5|bvm:B9C48_04540|ssuB; sulfonate transport system ATP-binding protein [EC:3.6.3.-]!K15555|2|3.7e-140|503.8|bya:BANAU_0815|ssuB; sulfonate transport system ATP-binding protein [EC:3.6.3.-]!K15555|3|3.7e-140|503.8|bqy:MUS_0914|ssuB; sulfonate transport system ATP-binding protein [EC:3.6.3.-]!K15555|4|3.7e-140|503.8|bacp:SB24_05330|ssuB; sulfonate transport system ATP-binding protein [EC:3.6.3.-]!K15555|5|3.7e-140|503.8|bacb:OY17_07225|ssuB; sulfonate transport system ATP-binding protein [EC:3.6.3.-]
KSG66_04485	K15553|1|3.4e-178|630.6|bvm:B9C48_04545|ssuA; sulfonate transport system substrate-binding protein!K15553|2|2.8e-177|627.5|bamp:B938_04335|ssuA; sulfonate transport system substrate-binding protein!K15553|3|8.3e-177|625.9|bamy:V529_08450|ssuA; sulfonate transport system substrate-binding protein!K15553|4|2.4e-176|624.4|bqy:MUS_0915|ssuA; sulfonate transport system substrate-binding protein!K15553|5|2.4e-176|624.4|bacb:OY17_07230|ssuA; sulfonate transport system substrate-binding protein
KSG66_04490	K15554|1|2.2e-146|524.6|bvm:B9C48_04550|ssuC; sulfonate transport system permease protein!K15554|2|2.9e-146|524.2|bama:RBAU_0875|ssuC; sulfonate transport system permease protein!K15554|3|2.9e-146|524.2|bamn:BASU_0851|ssuC; sulfonate transport system permease protein!K15554|4|3.7e-146|523.9|bamy:V529_08460|ssuC; sulfonate transport system permease protein!K15554|5|1.4e-145|521.9|bacp:SB24_05320|ssuC; sulfonate transport system permease protein
KSG66_04495	K04091|1|1.1e-217|761.9|bvm:B9C48_04555|ssuD; alkanesulfonate monooxygenase [EC:1.14.14.5]!K04091|2|6.7e-215|752.7|bya:BANAU_0818|ssuD; alkanesulfonate monooxygenase [EC:1.14.14.5]!K04091|3|6.7e-215|752.7|bqy:MUS_0917|ssuD; alkanesulfonate monooxygenase [EC:1.14.14.5]!K04091|4|6.7e-215|752.7|bacb:OY17_07240|ssuD; alkanesulfonate monooxygenase [EC:1.14.14.5]!K04091|5|5.7e-214|749.6|bamf:U722_04595|ssuD; alkanesulfonate monooxygenase [EC:1.14.14.5]
KSG66_04500	K02954|1|1.6e-42|177.9|bya:BANAU_0819|RP-S14; small subunit ribosomal protein S14!K02954|2|1.6e-42|177.9|bqy:MUS_0920|RP-S14; small subunit ribosomal protein S14!K02954|3|1.6e-42|177.9|bvm:B9C48_04560|RP-S14; small subunit ribosomal protein S14!K02954|4|1.6e-42|177.9|bacb:OY17_07245|RP-S14; small subunit ribosomal protein S14!K02954|5|1.6e-42|177.9|bacs:AUL54_06035|RP-S14; small subunit ribosomal protein S14
KSG66_04505
KSG66_04510
KSG66_04520
KSG66_04525	K18979|1|1.1e-225|788.5|bay:RBAM_009190|queG; epoxyqueuosine reductase [EC:1.17.99.6]!K18979|2|1.1e-225|788.5|bamt:AJ82_05145|queG; epoxyqueuosine reductase [EC:1.17.99.6]!K18979|3|1.1e-225|788.5|bvm:B9C48_04585|queG; epoxyqueuosine reductase [EC:1.17.99.6]!K18979|4|4.3e-225|786.6|bama:RBAU_0881|queG; epoxyqueuosine reductase [EC:1.17.99.6]!K18979|5|9.6e-225|785.4|baml:BAM5036_0820|queG; epoxyqueuosine reductase [EC:1.17.99.6]
KSG66_04530
KSG66_04535	K03216|1|7.8e-88|329.3|bqy:MUS_0926|trmL; tRNA (cytidine/uridine-2'-O-)-methyltransferase [EC:2.1.1.207]!K03216|2|3.9e-87|327.0|bay:RBAM_009210|trmL; tRNA (cytidine/uridine-2'-O-)-methyltransferase [EC:2.1.1.207]!K03216|3|7.3e-86|322.8|baq:BACAU_0881|trmL; tRNA (cytidine/uridine-2'-O-)-methyltransferase [EC:2.1.1.207]!K03216|4|7.3e-86|322.8|bya:BANAU_0826|trmL; tRNA (cytidine/uridine-2'-O-)-methyltransferase [EC:2.1.1.207]!K03216|5|7.3e-86|322.8|bamp:B938_04385|trmL; tRNA (cytidine/uridine-2'-O-)-methyltransferase [EC:2.1.1.207]
KSG66_04540
KSG66_04545
KSG66_04550
KSG66_04555	K07180|1|0|1236.9|bay:RBAM_009250|prkA; serine protein kinase!K07180|2|0|1236.9|baq:BACAU_0885|prkA; serine protein kinase!K07180|3|0|1236.9|bya:BANAU_0830|prkA; serine protein kinase!K07180|4|0|1236.9|bamp:B938_04410|prkA; serine protein kinase!K07180|5|0|1236.9|baml:BAM5036_0827|prkA; serine protein kinase
KSG66_04560	K09786|1|1.8e-215|754.6|bama:RBAU_0889|K09786; uncharacterized protein!K09786|2|1.8e-215|754.6|bamn:BASU_0865|K09786; uncharacterized protein!K09786|3|1.8e-215|754.6|bamb:BAPNAU_0845|K09786; uncharacterized protein!K09786|4|1.8e-215|754.6|bamt:AJ82_05190|K09786; uncharacterized protein!K09786|5|1.8e-215|754.6|bamy:V529_08610|K09786; uncharacterized protein
KSG66_04565	K23775|1|2.8e-74|284.3|bay:RBAM_009270|ohrR; MarR family transcriptional regulator, organic hydroperoxide resistance regulator!K23775|2|2.8e-74|284.3|baq:BACAU_0887|ohrR; MarR family transcriptional regulator, organic hydroperoxide resistance regulator!K23775|3|2.8e-74|284.3|bya:BANAU_0832|ohrR; MarR family transcriptional regulator, organic hydroperoxide resistance regulator!K23775|4|2.8e-74|284.3|bamp:B938_04420|ohrR; MarR family transcriptional regulator, organic hydroperoxide resistance regulator!K23775|5|2.8e-74|284.3|bamb:BAPNAU_0846|ohrR; MarR family transcriptional regulator, organic hydroperoxide resistance regulator
KSG66_04570
KSG66_04575
KSG66_04580	K03809|1|6.4e-99|366.3|bay:RBAM_009300|wrbA; NAD(P)H dehydrogenase (quinone) [EC:1.6.5.2]!K03809|2|6.4e-99|366.3|baq:BACAU_0890|wrbA; NAD(P)H dehydrogenase (quinone) [EC:1.6.5.2]!K03809|3|6.4e-99|366.3|bya:BANAU_0835|wrbA; NAD(P)H dehydrogenase (quinone) [EC:1.6.5.2]!K03809|4|6.4e-99|366.3|bamp:B938_04435|wrbA; NAD(P)H dehydrogenase (quinone) [EC:1.6.5.2]!K03809|5|6.4e-99|366.3|baml:BAM5036_0832|wrbA; NAD(P)H dehydrogenase (quinone) [EC:1.6.5.2]
KSG66_04585
KSG66_04595	K01992|1|3.1e-165|587.4|bvm:B9C48_04660|ABC-2.P; ABC-2 type transport system permease protein!K01992|2|1.2e-164|585.5|bqy:MUS_0944|ABC-2.P; ABC-2 type transport system permease protein!K01992|3|2.6e-164|584.3|bami:KSO_015195|ABC-2.P; ABC-2 type transport system permease protein!K01992|4|1.0e-163|582.4|bmp:NG74_00942|ABC-2.P; ABC-2 type transport system permease protein!K01992|5|5.0e-163|580.1|bay:RBAM_009360|ABC-2.P; ABC-2 type transport system permease protein
KSG66_04600	K03704|1|4.0e-30|136.3|bli:BL03162|cspA; cold shock protein!K03704|2|4.0e-30|136.3|bld:BLi00971|cspA; cold shock protein!K03704|3|4.0e-30|136.3|blh:BaLi_c10720|cspA; cold shock protein!K03704|4|4.0e-30|136.3|bay:RBAM_009370|cspA; cold shock protein!K03704|5|4.0e-30|136.3|baq:BACAU_0897|cspA; cold shock protein
KSG66_04605	K02073|1|3.6e-149|533.9|bamy:V529_08730|metQ; D-methionine transport system substrate-binding protein!K02073|2|5.2e-148|530.0|bay:RBAM_009380|metQ; D-methionine transport system substrate-binding protein!K02073|3|3.4e-147|527.3|bamt:AJ82_05255|metQ; D-methionine transport system substrate-binding protein!K02073|4|1.3e-146|525.4|bacp:SB24_05190|metQ; D-methionine transport system substrate-binding protein!K02073|5|4.9e-146|523.5|bya:BANAU_0843|metQ; D-methionine transport system substrate-binding protein
KSG66_04610	K18967|1|1.2e-192|678.7|bqy:MUS_0947|dge1; diguanylate cyclase [EC:2.7.7.65]!K18967|2|9.0e-185|652.5|bay:RBAM_009390|dge1; diguanylate cyclase [EC:2.7.7.65]
KSG66_04615	K06956|1|2.0e-232|811.2|bvm:B9C48_04685|K06956; uncharacterized protein!K06956|2|2.2e-231|807.7|bya:BANAU_0845|K06956; uncharacterized protein!K06956|3|2.2e-231|807.7|bacb:OY17_07380|K06956; uncharacterized protein!K06956|4|2.8e-231|807.4|bamf:U722_04740|K06956; uncharacterized protein!K06956|5|1.4e-230|805.1|baq:BACAU_0900|K06956; uncharacterized protein
KSG66_04620
KSG66_04625
KSG66_04630
KSG66_04635
KSG66_04640	K01081|1|0|1202.6|bvm:B9C48_04710|E3.1.3.5; 5'-nucleotidase [EC:3.1.3.5]!K01081|2|0|1180.2|bamy:V529_08800|E3.1.3.5; 5'-nucleotidase [EC:3.1.3.5]!K01081|3|0|1175.6|baq:BACAU_0905|E3.1.3.5; 5'-nucleotidase [EC:3.1.3.5]!K01081|4|0|1167.5|bamn:BASU_0884|E3.1.3.5; 5'-nucleotidase [EC:3.1.3.5]!K01081|5|0|1164.8|bamb:BAPNAU_2857|E3.1.3.5; 5'-nucleotidase [EC:3.1.3.5]
KSG66_04645	K07284|1|1.4e-107|395.2|bvm:B9C48_04715|srtA; sortase A [EC:3.4.22.70]!K07284|2|6.0e-106|389.8|bay:RBAM_009460|srtA; sortase A [EC:3.4.22.70]!K07284|3|6.0e-106|389.8|baml:BAM5036_0848|srtA; sortase A [EC:3.4.22.70]!K07284|4|2.3e-105|387.9|bamn:BASU_0885|srtA; sortase A [EC:3.4.22.70]!K07284|5|2.3e-105|387.9|bqy:MUS_0957|srtA; sortase A [EC:3.4.22.70]
KSG66_04650	K06180|1|2.5e-172|610.9|bvm:B9C48_04720|rluD; 23S rRNA pseudouridine1911/1915/1917 synthase [EC:5.4.99.23]!K06180|2|9.6e-172|609.0|bamt:AJ82_05300|rluD; 23S rRNA pseudouridine1911/1915/1917 synthase [EC:5.4.99.23]!K06180|3|9.6e-172|609.0|bacp:SB24_05145|rluD; 23S rRNA pseudouridine1911/1915/1917 synthase [EC:5.4.99.23]!K06180|4|1.3e-171|608.6|bya:BANAU_0852|rluD; 23S rRNA pseudouridine1911/1915/1917 synthase [EC:5.4.99.23]!K06180|5|1.3e-171|608.6|bqy:MUS_0958|rluD; 23S rRNA pseudouridine1911/1915/1917 synthase [EC:5.4.99.23]
KSG66_04655
KSG66_04660
KSG66_04665
KSG66_04670
KSG66_04675	K03851|1|2.1e-263|914.1|bqy:MUS_0963|tpa; taurine-pyruvate aminotransferase [EC:2.6.1.77]!K03851|2|7.9e-263|912.1|bay:RBAM_009520|tpa; taurine-pyruvate aminotransferase [EC:2.6.1.77]!K03851|3|1.0e-262|911.8|bvm:B9C48_04745|tpa; taurine-pyruvate aminotransferase [EC:2.6.1.77]!K03851|4|2.5e-261|907.1|bamt:AJ82_05330|tpa; taurine-pyruvate aminotransferase [EC:2.6.1.77]!K03851|5|3.3e-261|906.7|bya:BANAU_0857|tpa; taurine-pyruvate aminotransferase [EC:2.6.1.77]
KSG66_04680	K02443|1|1.2e-103|382.1|bay:RBAM_009530|glpP; glycerol uptake operon antiterminator!K02443|2|1.2e-103|382.1|bya:BANAU_0858|glpP; glycerol uptake operon antiterminator!K02443|3|1.2e-103|382.1|baml:BAM5036_0855|glpP; glycerol uptake operon antiterminator!K02443|4|1.2e-103|382.1|bamb:BAPNAU_2849|glpP; glycerol uptake operon antiterminator!K02443|5|1.2e-103|382.1|bamy:V529_08880|glpP; glycerol uptake operon antiterminator
KSG66_04685	K02440|1|2.1e-149|534.6|bay:RBAM_009540|GLPF; glycerol uptake facilitator protein!K02440|2|2.1e-149|534.6|bvm:B9C48_04755|GLPF; glycerol uptake facilitator protein!K02440|3|4.7e-149|533.5|bamn:BASU_0893|GLPF; glycerol uptake facilitator protein!K02440|4|6.1e-149|533.1|bamt:AJ82_05340|GLPF; glycerol uptake facilitator protein!K02440|5|6.1e-149|533.1|bamy:V529_08890|GLPF; glycerol uptake facilitator protein
KSG66_04690	K00864|1|5.6e-294|1015.8|bamy:V529_08900|glpK; glycerol kinase [EC:2.7.1.30]!K00864|2|5.6e-294|1015.8|bvm:B9C48_04760|glpK; glycerol kinase [EC:2.7.1.30]!K00864|3|1.6e-293|1014.2|bay:RBAM_009550|glpK; glycerol kinase [EC:2.7.1.30]!K00864|4|1.6e-293|1014.2|baml:BAM5036_0857|glpK; glycerol kinase [EC:2.7.1.30]!K00864|5|1.6e-293|1014.2|bamb:BAPNAU_2847|glpK; glycerol kinase [EC:2.7.1.30]
KSG66_04695	K00111|1|0|1117.1|bvm:B9C48_04765|glpA; glycerol-3-phosphate dehydrogenase [EC:1.1.5.3]!K00111|2|0|1114.4|bay:RBAM_009560|glpA; glycerol-3-phosphate dehydrogenase [EC:1.1.5.3]!K00111|3|0|1114.4|baq:BACAU_0916|glpA; glycerol-3-phosphate dehydrogenase [EC:1.1.5.3]!K00111|4|0|1114.4|bamp:B938_04565|glpA; glycerol-3-phosphate dehydrogenase [EC:1.1.5.3]!K00111|5|0|1114.4|baml:BAM5036_0858|glpA; glycerol-3-phosphate dehydrogenase [EC:1.1.5.3]
KSG66_04700	K01835|1|0|1140.6|bvm:B9C48_04770|pgm; phosphoglucomutase [EC:5.4.2.2]!K01835|2|0|1135.6|bama:RBAU_0920|pgm; phosphoglucomutase [EC:5.4.2.2]!K01835|3|0|1133.6|bamy:V529_08920|pgm; phosphoglucomutase [EC:5.4.2.2]!K01835|4|0|1133.2|bamf:U722_04825|pgm; phosphoglucomutase [EC:5.4.2.2]!K01835|5|0|1132.5|bay:RBAM_009570|pgm; phosphoglucomutase [EC:5.4.2.2]
KSG66_04705	K02480|1|1.1e-209|735.3|bvm:B9C48_04775|K02480; two-component system, NarL family, sensor kinase [EC:2.7.13.3]!K02480|2|2.3e-207|727.6|bya:BANAU_0863|K02480; two-component system, NarL family, sensor kinase [EC:2.7.13.3]!K02480|3|2.3e-207|727.6|bamb:BAPNAU_2844|K02480; two-component system, NarL family, sensor kinase [EC:2.7.13.3]!K02480|4|2.3e-207|727.6|bmp:NG74_00965|K02480; two-component system, NarL family, sensor kinase [EC:2.7.13.3]!K02480|5|2.3e-207|727.6|bqy:MUS_0970|K02480; two-component system, NarL family, sensor kinase [EC:2.7.13.3]
KSG66_04710
KSG66_04715	K03206|1|4.8e-91|340.1|bvm:B9C48_04785|azr; azobenzene reductase [EC:1.7.1.6]!K03206|2|9.1e-90|335.9|bamy:V529_08950|azr; azobenzene reductase [EC:1.7.1.6]!K03206|3|9.1e-90|335.9|bacp:SB24_05080|azr; azobenzene reductase [EC:1.7.1.6]!K03206|4|1.5e-89|335.1|bama:RBAU_0923|azr; azobenzene reductase [EC:1.7.1.6]!K03206|5|1.5e-89|335.1|bamn:BASU_0899|azr; azobenzene reductase [EC:1.7.1.6]
KSG66_04720
KSG66_04725
KSG66_04730	K19223|1|9.9e-219|765.8|bvm:B9C48_04800|lytF; peptidoglycan DL-endopeptidase LytF [EC:3.4.-.-]!K19223|2|2.2e-218|764.6|bamy:V529_08980|lytF; peptidoglycan DL-endopeptidase LytF [EC:3.4.-.-]!K19223|3|1.1e-217|762.3|bya:BANAU_0868|lytF; peptidoglycan DL-endopeptidase LytF [EC:3.4.-.-]!K19223|4|1.1e-217|762.3|bamb:BAPNAU_2839|lytF; peptidoglycan DL-endopeptidase LytF [EC:3.4.-.-]!K19223|5|1.1e-217|762.3|bmp:NG74_00970|lytF; peptidoglycan DL-endopeptidase LytF [EC:3.4.-.-]
KSG66_04735	K13771|1|3.4e-74|283.9|bamy:V529_08990|nsrR; Rrf2 family transcriptional regulator, nitric oxide-sensitive transcriptional repressor!K13771|2|3.4e-74|283.9|bvm:B9C48_04805|nsrR; Rrf2 family transcriptional regulator, nitric oxide-sensitive transcriptional repressor!K13771|3|7.5e-74|282.7|bya:BANAU_0869|nsrR; Rrf2 family transcriptional regulator, nitric oxide-sensitive transcriptional repressor!K13771|4|7.5e-74|282.7|baml:BAM5036_0866|nsrR; Rrf2 family transcriptional regulator, nitric oxide-sensitive transcriptional repressor!K13771|5|7.5e-74|282.7|bamb:BAPNAU_2838|nsrR; Rrf2 family transcriptional regulator, nitric oxide-sensitive transcriptional repressor
KSG66_04740
KSG66_04745	K06415|1|1.9e-275|954.1|baml:BAM5036_0868|spoVR; stage V sporulation protein R!K06415|2|1.9e-275|954.1|bama:RBAU_0929|spoVR; stage V sporulation protein R!K06415|3|1.9e-275|954.1|bamn:BASU_0905|spoVR; stage V sporulation protein R!K06415|4|1.9e-275|954.1|bvm:B9C48_04820|spoVR; stage V sporulation protein R!K06415|5|2.5e-275|953.7|bamp:B938_04615|spoVR; stage V sporulation protein R
KSG66_04750	K01077|1|1.1e-259|901.7|bvm:B9C48_04825|E3.1.3.1; alkaline phosphatase [EC:3.1.3.1]!K01077|2|1.2e-258|898.3|bya:BANAU_0872|E3.1.3.1; alkaline phosphatase [EC:3.1.3.1]!K01077|3|1.2e-258|898.3|bqy:MUS_0980|E3.1.3.1; alkaline phosphatase [EC:3.1.3.1]!K01077|4|1.2e-258|898.3|bacb:OY17_07515|E3.1.3.1; alkaline phosphatase [EC:3.1.3.1]!K01077|5|2.1e-258|897.5|bay:RBAM_009670|E3.1.3.1; alkaline phosphatase [EC:3.1.3.1]
KSG66_04755	K19224|1|2.5e-134|484.6|bamf:U722_04885|lytE; peptidoglycan DL-endopeptidase LytE [EC:3.4.-.-]!K19224|2|2.5e-134|484.6|bvm:B9C48_04830|lytE; peptidoglycan DL-endopeptidase LytE [EC:3.4.-.-]!K19224|3|3.2e-134|484.2|baq:BACAU_0928|lytE; peptidoglycan DL-endopeptidase LytE [EC:3.4.-.-]!K19224|4|3.2e-134|484.2|bami:KSO_015035|lytE; peptidoglycan DL-endopeptidase LytE [EC:3.4.-.-]!K19224|5|5.7e-131|473.4|bacs:AUL54_05770|lytE; peptidoglycan DL-endopeptidase LytE [EC:3.4.-.-]
KSG66_04760	K19242|1|9.3e-164|582.4|bvm:B9C48_04835|citR; LysR family transcriptional regulator, repressor for citA!K19242|2|3.5e-163|580.5|bamp:B938_04630|citR; LysR family transcriptional regulator, repressor for citA!K19242|3|3.5e-163|580.5|bamy:V529_09040|citR; LysR family transcriptional regulator, repressor for citA!K19242|4|7.9e-163|579.3|bay:RBAM_009690|citR; LysR family transcriptional regulator, repressor for citA!K19242|5|7.9e-163|579.3|baml:BAM5036_0871|citR; LysR family transcriptional regulator, repressor for citA
KSG66_04765	K01647|1|8.6e-207|725.7|bvm:B9C48_04840|CS; citrate synthase [EC:2.3.3.1]!K01647|2|9.5e-206|722.2|bamf:U722_04895|CS; citrate synthase [EC:2.3.3.1]!K01647|3|2.1e-205|721.1|baq:BACAU_0930|CS; citrate synthase [EC:2.3.3.1]!K01647|4|2.1e-205|721.1|bami:KSO_015025|CS; citrate synthase [EC:2.3.3.1]!K01647|5|8.9e-204|715.7|bamt:AJ82_05430|CS; citrate synthase [EC:2.3.3.1]
KSG66_04770
KSG66_04775	K03294|1|2.5e-251|874.0|bvm:B9C48_04850|TC.APA; basic amino acid/polyamine antiporter, APA family!K03294|2|3.2e-251|873.6|bamf:U722_04905|TC.APA; basic amino acid/polyamine antiporter, APA family!K03294|3|4.2e-251|873.2|bama:RBAU_0935|TC.APA; basic amino acid/polyamine antiporter, APA family!K03294|4|4.2e-251|873.2|bamn:BASU_0911|TC.APA; basic amino acid/polyamine antiporter, APA family!K03294|5|5.5e-251|872.8|baml:BAM5036_0874|TC.APA; basic amino acid/polyamine antiporter, APA family
KSG66_04780	K03308|1|1.1e-211|742.3|bvm:B9C48_04855|TC.NSS; neurotransmitter:Na+ symporter, NSS family!K03308|2|9.5e-208|729.2|bao:BAMF_1043|TC.NSS; neurotransmitter:Na+ symporter, NSS family!K03308|3|9.5e-208|729.2|baz:BAMTA208_04430|TC.NSS; neurotransmitter:Na+ symporter, NSS family!K03308|4|2.1e-207|728.0|bay:RBAM_009730|TC.NSS; neurotransmitter:Na+ symporter, NSS family!K03308|5|4.7e-207|726.9|bqy:MUS_0986|TC.NSS; neurotransmitter:Na+ symporter, NSS family
KSG66_04785
KSG66_04790
KSG66_04795	K03088|1|4.4e-86|323.6|bay:RBAM_009760|rpoE; RNA polymerase sigma-70 factor, ECF subfamily!K03088|2|4.4e-86|323.6|baq:BACAU_0936|rpoE; RNA polymerase sigma-70 factor, ECF subfamily!K03088|3|4.4e-86|323.6|bya:BANAU_0881|rpoE; RNA polymerase sigma-70 factor, ECF subfamily!K03088|4|4.4e-86|323.6|bamp:B938_04670|rpoE; RNA polymerase sigma-70 factor, ECF subfamily!K03088|5|4.4e-86|323.6|baml:BAM5036_0878|rpoE; RNA polymerase sigma-70 factor, ECF subfamily
KSG66_04800	K00655|1|4.0e-110|403.7|bvm:B9C48_04875|plsC; 1-acyl-sn-glycerol-3-phosphate acyltransferase [EC:2.3.1.51]!K00655|2|3.4e-109|400.6|bay:RBAM_009770|plsC; 1-acyl-sn-glycerol-3-phosphate acyltransferase [EC:2.3.1.51]!K00655|3|3.4e-109|400.6|bya:BANAU_0882|plsC; 1-acyl-sn-glycerol-3-phosphate acyltransferase [EC:2.3.1.51]!K00655|4|3.4e-109|400.6|bamp:B938_04675|plsC; 1-acyl-sn-glycerol-3-phosphate acyltransferase [EC:2.3.1.51]!K00655|5|3.4e-109|400.6|bama:RBAU_0940|plsC; 1-acyl-sn-glycerol-3-phosphate acyltransferase [EC:2.3.1.51]
KSG66_04805
KSG66_04810	K11923|1|2.6e-71|274.2|bay:RBAM_009790|cueR; MerR family transcriptional regulator, copper efflux regulator!K11923|2|2.6e-71|274.2|bya:BANAU_0884|cueR; MerR family transcriptional regulator, copper efflux regulator!K11923|3|2.6e-71|274.2|baml:BAM5036_0881|cueR; MerR family transcriptional regulator, copper efflux regulator!K11923|4|2.6e-71|274.2|bama:RBAU_0942|cueR; MerR family transcriptional regulator, copper efflux regulator!K11923|5|2.6e-71|274.2|bamn:BASU_0918|cueR; MerR family transcriptional regulator, copper efflux regulator
KSG66_04815	K11358|1|1.4e-226|791.6|bvm:B9C48_04890|yhdR; aspartate aminotransferase [EC:2.6.1.1]!K11358|2|6.8e-226|789.3|bamy:V529_09150|yhdR; aspartate aminotransferase [EC:2.6.1.1]!K11358|3|6.8e-226|789.3|bacp:SB24_04980|yhdR; aspartate aminotransferase [EC:2.6.1.1]!K11358|4|1.5e-225|788.1|bamf:U722_04945|yhdR; aspartate aminotransferase [EC:2.6.1.1]!K11358|5|4.4e-225|786.6|bya:BANAU_0885|yhdR; aspartate aminotransferase [EC:2.6.1.1]
KSG66_04820	K00646|1|6.2e-238|829.3|bvm:B9C48_04895|pksF; malonyl-ACP decarboxylase!K00646|2|4.0e-237|826.6|bamy:V529_09160|pksF; malonyl-ACP decarboxylase!K00646|3|1.5e-236|824.7|baml:BAM5036_0883|pksF; malonyl-ACP decarboxylase!K00646|4|2.0e-236|824.3|baq:BACAU_0941|pksF; malonyl-ACP decarboxylase!K00646|5|3.4e-236|823.5|bama:RBAU_0944|pksF; malonyl-ACP decarboxylase
KSG66_04825
KSG66_04830	K06199|1|2.5e-51|207.6|bvm:B9C48_04905|crcB; fluoride exporter!K06199|2|9.7e-51|205.7|bya:BANAU_0888|crcB; fluoride exporter!K06199|3|9.7e-51|205.7|bqy:MUS_0998|crcB; fluoride exporter!K06199|4|9.7e-51|205.7|bacb:OY17_07595|crcB; fluoride exporter!K06199|5|4.8e-50|203.4|bamp:B938_04705|crcB; fluoride exporter
KSG66_04835	K06199|1|1.5e-65|255.0|bvm:B9C48_04910|crcB; fluoride exporter!K06199|2|3.4e-65|253.8|bamy:V529_09190|crcB; fluoride exporter!K06199|3|2.9e-64|250.8|bya:BANAU_0889|crcB; fluoride exporter!K06199|4|2.9e-64|250.8|bamn:BASU_0924|crcB; fluoride exporter!K06199|5|2.9e-64|250.8|bamb:BAPNAU_2818|crcB; fluoride exporter
KSG66_04840	K01126|1|5.0e-131|473.4|bvm:B9C48_04915|E3.1.4.46; glycerophosphoryl diester phosphodiesterase [EC:3.1.4.46]!K01126|2|1.6e-129|468.4|bamb:BAPNAU_2817|E3.1.4.46; glycerophosphoryl diester phosphodiesterase [EC:3.1.4.46]!K01126|3|1.6e-129|468.4|bamy:V529_09200|E3.1.4.46; glycerophosphoryl diester phosphodiesterase [EC:3.1.4.46]!K01126|4|1.6e-129|468.4|bmp:NG74_00992|E3.1.4.46; glycerophosphoryl diester phosphodiesterase [EC:3.1.4.46]!K01126|5|2.1e-129|468.0|bya:BANAU_0890|E3.1.4.46; glycerophosphoryl diester phosphodiesterase [EC:3.1.4.46]
KSG66_04845
KSG66_04850	K16052|1|1.3e-205|721.8|bvm:B9C48_04920|ynaI; MscS family membrane protein!K16052|2|3.6e-205|720.3|bamp:B938_04725|ynaI; MscS family membrane protein!K16052|3|3.6e-205|720.3|bacp:SB24_04950|ynaI; MscS family membrane protein!K16052|4|4.8e-205|719.9|bmp:NG74_00994|ynaI; MscS family membrane protein!K16052|5|4.8e-205|719.9|bqy:MUS_1003|ynaI; MscS family membrane protein
KSG66_04855	K12410|1|2.1e-140|504.6|bay:RBAM_009880|npdA; NAD-dependent deacetylase [EC:3.5.1.-]!K12410|2|2.1e-140|504.6|bamp:B938_04730|npdA; NAD-dependent deacetylase [EC:3.5.1.-]!K12410|3|2.1e-140|504.6|bamb:BAPNAU_2814|npdA; NAD-dependent deacetylase [EC:3.5.1.-]!K12410|4|2.1e-140|504.6|bamt:AJ82_05530|npdA; NAD-dependent deacetylase [EC:3.5.1.-]!K12410|5|2.1e-140|504.6|bamy:V529_09240|npdA; NAD-dependent deacetylase [EC:3.5.1.-]
KSG66_04860	K22278|1|6.7e-159|566.2|bvm:B9C48_04930|pgdA; peptidoglycan-N-acetylglucosamine deacetylase [EC:3.5.1.104]
KSG66_04865	K00824|1|1.2e-155|555.4|bvm:B9C48_04935|dat; D-alanine transaminase [EC:2.6.1.21]!K00824|2|7.7e-155|552.7|bamy:V529_09260|dat; D-alanine transaminase [EC:2.6.1.21]!K00824|3|1.7e-154|551.6|bama:RBAU_0952|dat; D-alanine transaminase [EC:2.6.1.21]!K00824|4|1.7e-154|551.6|bamt:AJ82_05540|dat; D-alanine transaminase [EC:2.6.1.21]!K00824|5|3.8e-154|550.4|bamn:BASU_0929|dat; D-alanine transaminase [EC:2.6.1.21]
KSG66_04870
KSG66_04875
KSG66_04880
KSG66_04885	K18889|1|0|1130.2|bvm:B9C48_04955|mdlA; ATP-binding cassette, subfamily B, multidrug efflux pump!K18889|2|0|1128.6|bay:RBAM_009940|mdlA; ATP-binding cassette, subfamily B, multidrug efflux pump!K18889|3|0|1128.6|baml:BAM5036_0895|mdlA; ATP-binding cassette, subfamily B, multidrug efflux pump!K18889|4|0|1128.6|bama:RBAU_0956|mdlA; ATP-binding cassette, subfamily B, multidrug efflux pump!K18889|5|0|1128.6|bamc:U471_09800|mdlA; ATP-binding cassette, subfamily B, multidrug efflux pump
KSG66_04890	K18890|1|0|1293.9|bvm:B9C48_04960|mdlB; ATP-binding cassette, subfamily B, multidrug efflux pump!K18890|2|0|1291.6|bamy:V529_09320|mdlB; ATP-binding cassette, subfamily B, multidrug efflux pump!K18890|3|0|1288.9|bya:BANAU_0899|mdlB; ATP-binding cassette, subfamily B, multidrug efflux pump!K18890|4|0|1288.9|bqy:MUS_1014|mdlB; ATP-binding cassette, subfamily B, multidrug efflux pump!K18890|5|0|1288.9|bacb:OY17_07650|mdlB; ATP-binding cassette, subfamily B, multidrug efflux pump
KSG66_04895	K07118|1|3.2e-110|404.1|bay:RBAM_009960|K07118; uncharacterized protein!K07118|2|4.2e-110|403.7|bqy:MUS_1015|K07118; uncharacterized protein!K07118|3|6.0e-109|399.8|bmp:NG74_01004|K07118; uncharacterized protein!K07118|4|4.3e-99|367.1|baz:BAMTA208_04550|K07118; uncharacterized protein
KSG66_04900	K06419|1|7.8e-29|132.1|baq:BACAU_0957|SASP-B; small acid-soluble spore protein B (major beta-type SASP)!K06419|2|7.8e-29|132.1|bami:KSO_014885|SASP-B; small acid-soluble spore protein B (major beta-type SASP)!K06419|3|7.8e-29|132.1|bamf:U722_05045|SASP-B; small acid-soluble spore protein B (major beta-type SASP)!K06419|4|7.8e-29|132.1|bvm:B9C48_04970|SASP-B; small acid-soluble spore protein B (major beta-type SASP)!K06419|5|1.7e-28|131.0|bay:RBAM_009980|SASP-B; small acid-soluble spore protein B (major beta-type SASP)
KSG66_04905
KSG66_04910
KSG66_04915
KSG66_04920
KSG66_04925
KSG66_04930
KSG66_04935
KSG66_04940	K02495|1|5.6e-294|1015.8|bay:RBAM_010070|hemN; oxygen-independent coproporphyrinogen III oxidase [EC:1.3.98.3]!K02495|2|5.6e-294|1015.8|bya:BANAU_0910|hemN; oxygen-independent coproporphyrinogen III oxidase [EC:1.3.98.3]!K02495|3|5.6e-294|1015.8|bama:RBAU_0967|hemN; oxygen-independent coproporphyrinogen III oxidase [EC:1.3.98.3]!K02495|4|5.6e-294|1015.8|bamn:BASU_0944|hemN; oxygen-independent coproporphyrinogen III oxidase [EC:1.3.98.3]!K02495|5|5.6e-294|1015.8|bamt:AJ82_05645|hemN; oxygen-independent coproporphyrinogen III oxidase [EC:1.3.98.3]
KSG66_04945	K03897|1|7.1e-253|879.0|bvm:B9C48_05020|iucD; lysine N6-hydroxylase [EC:1.14.13.59]!K03897|2|9.2e-253|878.6|bya:BANAU_0911|iucD; lysine N6-hydroxylase [EC:1.14.13.59]!K03897|3|9.2e-253|878.6|bqy:MUS_1025|iucD; lysine N6-hydroxylase [EC:1.14.13.59]!K03897|4|9.2e-253|878.6|bacb:OY17_07705|iucD; lysine N6-hydroxylase [EC:1.14.13.59]!K03897|5|4.6e-252|876.3|bamy:V529_09450|iucD; lysine N6-hydroxylase [EC:1.14.13.59]
KSG66_04950	K03455|1|3.8e-208|730.3|bya:BANAU_0912|TC.KEF; monovalent cation:H+ antiporter-2, CPA2 family!K03455|2|3.8e-208|730.3|bamp:B938_04830|TC.KEF; monovalent cation:H+ antiporter-2, CPA2 family!K03455|3|3.8e-208|730.3|baml:BAM5036_0910|TC.KEF; monovalent cation:H+ antiporter-2, CPA2 family!K03455|4|3.8e-208|730.3|bama:RBAU_0969|TC.KEF; monovalent cation:H+ antiporter-2, CPA2 family!K03455|5|3.8e-208|730.3|bamn:BASU_0946|TC.KEF; monovalent cation:H+ antiporter-2, CPA2 family
KSG66_04955	K07228|1|8.0e-88|329.3|bvm:B9C48_05030|K07228; TrkA domain protein!K07228|2|3.1e-87|327.4|bamf:U722_05100|K07228; TrkA domain protein!K07228|3|1.2e-86|325.5|baz:BAMTA208_04620|K07228; TrkA domain protein!K07228|4|1.2e-86|325.5|bql:LL3_01071|K07228; TrkA domain protein!K07228|5|1.2e-86|325.5|bacs:AUL54_05565|K07228; TrkA domain protein
KSG66_04960
KSG66_04965	K15866|1|1.3e-137|495.4|bvm:B9C48_05040|paaG; 2-(1,2-epoxy-1,2-dihydrophenyl)acetyl-CoA isomerase [EC:5.3.3.18]!K15866|2|8.5e-137|492.7|baq:BACAU_0970|paaG; 2-(1,2-epoxy-1,2-dihydrophenyl)acetyl-CoA isomerase [EC:5.3.3.18]!K15866|3|8.5e-137|492.7|bya:BANAU_0915|paaG; 2-(1,2-epoxy-1,2-dihydrophenyl)acetyl-CoA isomerase [EC:5.3.3.18]!K15866|4|8.5e-137|492.7|bamt:AJ82_05670|paaG; 2-(1,2-epoxy-1,2-dihydrophenyl)acetyl-CoA isomerase [EC:5.3.3.18]!K15866|5|8.5e-137|492.7|bqy:MUS_1029|paaG; 2-(1,2-epoxy-1,2-dihydrophenyl)acetyl-CoA isomerase [EC:5.3.3.18]
KSG66_04970
KSG66_04975	K01990|1|8.3e-168|595.9|bay:RBAM_010130|ABC-2.A; ABC-2 type transport system ATP-binding protein!K01990|2|8.3e-168|595.9|bya:BANAU_0917|ABC-2.A; ABC-2 type transport system ATP-binding protein!K01990|3|8.3e-168|595.9|bamp:B938_04855|ABC-2.A; ABC-2 type transport system ATP-binding protein!K01990|4|8.3e-168|595.9|bama:RBAU_0974|ABC-2.A; ABC-2 type transport system ATP-binding protein!K01990|5|8.3e-168|595.9|bamb:BAPNAU_2789|ABC-2.A; ABC-2 type transport system ATP-binding protein
KSG66_04980	K01992|1|9.8e-207|725.7|bamy:V529_09520|ABC-2.P; ABC-2 type transport system permease protein!K01992|2|4.9e-206|723.4|bama:RBAU_0975|ABC-2.P; ABC-2 type transport system permease protein!K01992|3|1.1e-205|722.2|bay:RBAM_010140|ABC-2.P; ABC-2 type transport system permease protein!K01992|4|2.4e-205|721.1|bamn:BASU_0952|ABC-2.P; ABC-2 type transport system permease protein!K01992|5|9.2e-205|719.2|bamb:BAPNAU_2788|ABC-2.P; ABC-2 type transport system permease protein
KSG66_04985	K03547|1|4.2e-239|833.2|bvm:B9C48_05060|sbcD; DNA repair protein SbcD/Mre11!K03547|2|2.3e-237|827.4|bamy:V529_09530|sbcD; DNA repair protein SbcD/Mre11!K03547|3|5.7e-236|822.8|bay:RBAM_010150|sbcD; DNA repair protein SbcD/Mre11!K03547|4|9.7e-236|822.0|bamt:AJ82_05690|sbcD; DNA repair protein SbcD/Mre11!K03547|5|4.8e-235|819.7|bamb:BAPNAU_2787|sbcD; DNA repair protein SbcD/Mre11
KSG66_04990
KSG66_04995	K03698|1|1.6e-177|628.2|baq:BACAU_0976|cbf; 3'-5' exoribonuclease [EC:3.1.-.-]!K03698|2|1.6e-177|628.2|baml:BAM5036_0918|cbf; 3'-5' exoribonuclease [EC:3.1.-.-]!K03698|3|1.6e-177|628.2|bama:RBAU_0978|cbf; 3'-5' exoribonuclease [EC:3.1.-.-]!K03698|4|1.6e-177|628.2|bamn:BASU_0955|cbf; 3'-5' exoribonuclease [EC:3.1.-.-]!K03698|5|1.6e-177|628.2|bamb:BAPNAU_2785|cbf; 3'-5' exoribonuclease [EC:3.1.-.-]
KSG66_05000
KSG66_05005	K07533|1|1.9e-129|468.4|bvm:B9C48_05080|prsA; foldase protein PrsA [EC:5.2.1.8]!K07533|2|1.4e-127|462.2|baz:BAMTA208_04670|prsA; foldase protein PrsA [EC:5.2.1.8]!K07533|3|1.4e-127|462.2|bql:LL3_01081|prsA; foldase protein PrsA [EC:5.2.1.8]!K07533|4|1.4e-127|462.2|bxh:BAXH7_00976|prsA; foldase protein PrsA [EC:5.2.1.8]!K07533|5|1.4e-127|462.2|bacs:AUL54_05515|prsA; foldase protein PrsA [EC:5.2.1.8]
KSG66_05010
KSG66_05015
KSG66_05020
KSG66_05025
KSG66_05030
KSG66_05035	K09682|1|8.9e-113|412.5|bamy:V529_09630|hpr; MarR family transcriptional regulator, protease production regulatory protein HPr!K09682|2|8.9e-113|412.5|bvm:B9C48_05115|hpr; MarR family transcriptional regulator, protease production regulatory protein HPr!K09682|3|2.6e-112|411.0|bay:RBAM_010230|hpr; MarR family transcriptional regulator, protease production regulatory protein HPr!K09682|4|2.6e-112|411.0|baq:BACAU_0983|hpr; MarR family transcriptional regulator, protease production regulatory protein HPr!K09682|5|2.6e-112|411.0|bamp:B938_04915|hpr; MarR family transcriptional regulator, protease production regulatory protein HPr
KSG66_05040
KSG66_05045
KSG66_05050
KSG66_05055	K00831|1|1.0e-204|718.8|bvm:B9C48_05135|serC; phosphoserine aminotransferase [EC:2.6.1.52]!K00831|2|5.1e-204|716.5|bamy:V529_09670|serC; phosphoserine aminotransferase [EC:2.6.1.52]!K00831|3|8.7e-204|715.7|bamt:AJ82_05770|serC; phosphoserine aminotransferase [EC:2.6.1.52]!K00831|4|3.3e-203|713.8|bya:BANAU_0931|serC; phosphoserine aminotransferase [EC:2.6.1.52]!K00831|5|3.3e-203|713.8|bacb:OY17_07815|serC; phosphoserine aminotransferase [EC:2.6.1.52]
KSG66_05060	K02503|1|3.2e-80|303.9|bay:RBAM_010270|HINT1; histidine triad (HIT) family protein!K02503|2|3.2e-80|303.9|bamp:B938_04940|HINT1; histidine triad (HIT) family protein!K02503|3|3.2e-80|303.9|baml:BAM5036_0930|HINT1; histidine triad (HIT) family protein!K02503|4|3.2e-80|303.9|bama:RBAU_0989|HINT1; histidine triad (HIT) family protein!K02503|5|3.2e-80|303.9|bamn:BASU_0966|HINT1; histidine triad (HIT) family protein
KSG66_05065	K01990|1|1.6e-135|488.4|bvm:B9C48_05145|ABC-2.A; ABC-2 type transport system ATP-binding protein!K01990|2|3.5e-135|487.3|bamy:V529_09690|ABC-2.A; ABC-2 type transport system ATP-binding protein!K01990|3|1.0e-134|485.7|bay:RBAM_010280|ABC-2.A; ABC-2 type transport system ATP-binding protein!K01990|4|1.0e-134|485.7|baq:BACAU_0989|ABC-2.A; ABC-2 type transport system ATP-binding protein!K01990|5|1.0e-134|485.7|bya:BANAU_0933|ABC-2.A; ABC-2 type transport system ATP-binding protein
KSG66_05070	K01992|1|2.3e-221|774.2|bvm:B9C48_05150|ABC-2.P; ABC-2 type transport system permease protein!K01992|2|6.8e-221|772.7|bya:BANAU_0934|ABC-2.P; ABC-2 type transport system permease protein!K01992|3|6.8e-221|772.7|bamp:B938_04950|ABC-2.P; ABC-2 type transport system permease protein!K01992|4|6.8e-221|772.7|bama:RBAU_0991|ABC-2.P; ABC-2 type transport system permease protein!K01992|5|6.8e-221|772.7|bamb:BAPNAU_2770|ABC-2.P; ABC-2 type transport system permease protein
KSG66_05075
KSG66_05080	K01436|1|1.4e-226|791.6|bvm:B9C48_05160|yhaA; amidohydrolase [EC:3.5.1.-]!K01436|2|2.6e-225|787.3|bamy:V529_09720|yhaA; amidohydrolase [EC:3.5.1.-]!K01436|3|4.4e-225|786.6|bay:RBAM_010310|yhaA; amidohydrolase [EC:3.5.1.-]!K01436|4|7.5e-225|785.8|bamt:AJ82_05800|yhaA; amidohydrolase [EC:3.5.1.-]!K01436|5|3.7e-224|783.5|bya:BANAU_0936|yhaA; amidohydrolase [EC:3.5.1.-]
KSG66_05085
KSG66_05090	K21481|1|1.3e-90|338.6|bvm:B9C48_05170|mhuD; heme oxygenase (mycobilin-producing) [EC:1.14.99.57]!K21481|2|3.9e-90|337.0|bamn:BASU_0972|mhuD; heme oxygenase (mycobilin-producing) [EC:1.14.99.57]!K21481|3|6.6e-90|336.3|bacp:SB24_04710|mhuD; heme oxygenase (mycobilin-producing) [EC:1.14.99.57]!K21481|4|8.6e-90|335.9|baml:BAM5036_0936|mhuD; heme oxygenase (mycobilin-producing) [EC:1.14.99.57]!K21481|5|1.1e-89|335.5|bmp:NG74_01041|mhuD; heme oxygenase (mycobilin-producing) [EC:1.14.99.57]
KSG66_05095	K12555|1|0|1418.3|bvm:B9C48_05175|pbp2A; penicillin-binding protein 2A [EC:2.4.1.129 3.4.16.4]!K12555|2|0|1410.2|baq:BACAU_0995|pbp2A; penicillin-binding protein 2A [EC:2.4.1.129 3.4.16.4]!K12555|3|0|1408.7|bami:KSO_014695|pbp2A; penicillin-binding protein 2A [EC:2.4.1.129 3.4.16.4]!K12555|4|0|1408.3|bamf:U722_05245|pbp2A; penicillin-binding protein 2A [EC:2.4.1.129 3.4.16.4]!K12555|5|0|1406.7|bamt:AJ82_05815|pbp2A; penicillin-binding protein 2A [EC:2.4.1.129 3.4.16.4]
KSG66_05100	K01599|1|3.8e-204|716.8|bvm:B9C48_05180|hemE; uroporphyrinogen decarboxylase [EC:4.1.1.37]!K01599|2|1.1e-203|715.3|baq:BACAU_0996|hemE; uroporphyrinogen decarboxylase [EC:4.1.1.37]!K01599|3|1.1e-203|715.3|bamf:U722_05250|hemE; uroporphyrinogen decarboxylase [EC:4.1.1.37]!K01599|4|3.2e-203|713.8|bamn:BASU_0974|hemE; uroporphyrinogen decarboxylase [EC:4.1.1.37]!K01599|5|4.2e-203|713.4|bami:KSO_014690|hemE; uroporphyrinogen decarboxylase [EC:4.1.1.37]
KSG66_05105	K01772|1|4.4e-180|636.7|baq:BACAU_0997|hemH; protoporphyrin/coproporphyrin ferrochelatase [EC:4.99.1.1 4.99.1.9]!K01772|2|4.4e-180|636.7|bamp:B938_04985|hemH; protoporphyrin/coproporphyrin ferrochelatase [EC:4.99.1.1 4.99.1.9]!K01772|3|4.4e-180|636.7|bamb:BAPNAU_2763|hemH; protoporphyrin/coproporphyrin ferrochelatase [EC:4.99.1.1 4.99.1.9]!K01772|4|4.4e-180|636.7|bmp:NG74_01044|hemH; protoporphyrin/coproporphyrin ferrochelatase [EC:4.99.1.1 4.99.1.9]!K01772|5|4.4e-180|636.7|bamf:U722_05255|hemH; protoporphyrin/coproporphyrin ferrochelatase [EC:4.99.1.1 4.99.1.9]
KSG66_05110	K00231|1|2.5e-275|953.7|bami:KSO_014680|PPOX; protoporphyrinogen/coproporphyrinogen III oxidase [EC:1.3.3.4 1.3.3.15]!K00231|2|2.5e-275|953.7|bamf:U722_05260|PPOX; protoporphyrinogen/coproporphyrinogen III oxidase [EC:1.3.3.4 1.3.3.15]!K00231|3|2.5e-275|953.7|bvm:B9C48_05190|PPOX; protoporphyrinogen/coproporphyrinogen III oxidase [EC:1.3.3.4 1.3.3.15]!K00231|4|5.6e-275|952.6|bya:BANAU_0942|PPOX; protoporphyrinogen/coproporphyrinogen III oxidase [EC:1.3.3.4 1.3.3.15]!K00231|5|5.6e-275|952.6|bama:RBAU_0999|PPOX; protoporphyrinogen/coproporphyrinogen III oxidase [EC:1.3.3.4 1.3.3.15]
KSG66_05115	K19736|1|4.3e-101|373.6|bvm:B9C48_05195|aefR; TetR/AcrR family transcriptional regulator, regulator of autoinduction and epiphytic fitness!K19736|2|5.6e-101|373.2|bay:RBAM_010380|aefR; TetR/AcrR family transcriptional regulator, regulator of autoinduction and epiphytic fitness!K19736|3|5.6e-101|373.2|bamp:B938_04995|aefR; TetR/AcrR family transcriptional regulator, regulator of autoinduction and epiphytic fitness!K19736|4|5.6e-101|373.2|bamt:AJ82_05835|aefR; TetR/AcrR family transcriptional regulator, regulator of autoinduction and epiphytic fitness!K19736|5|5.6e-101|373.2|bmp:NG74_01046|aefR; TetR/AcrR family transcriptional regulator, regulator of autoinduction and epiphytic fitness
KSG66_05120
KSG66_05125	K00648|1|4.5e-183|646.7|bay:RBAM_010400|fabH; 3-oxoacyl-[acyl-carrier-protein] synthase III [EC:2.3.1.180]!K00648|2|4.5e-183|646.7|baq:BACAU_1001|fabH; 3-oxoacyl-[acyl-carrier-protein] synthase III [EC:2.3.1.180]!K00648|3|4.5e-183|646.7|bamp:B938_05005|fabH; 3-oxoacyl-[acyl-carrier-protein] synthase III [EC:2.3.1.180]!K00648|4|4.5e-183|646.7|bamy:V529_09810|fabH; 3-oxoacyl-[acyl-carrier-protein] synthase III [EC:2.3.1.180]!K00648|5|4.5e-183|646.7|bamc:U471_10320|fabH; 3-oxoacyl-[acyl-carrier-protein] synthase III [EC:2.3.1.180]
KSG66_05130
KSG66_05135
KSG66_05140	K11102|1|9.3e-229|798.9|baq:BACAU_1003|gltP; proton glutamate symport protein!K11102|2|9.3e-229|798.9|bya:BANAU_0947|gltP; proton glutamate symport protein!K11102|3|9.3e-229|798.9|bamp:B938_05020|gltP; proton glutamate symport protein!K11102|4|9.3e-229|798.9|baml:BAM5036_0946|gltP; proton glutamate symport protein!K11102|5|9.3e-229|798.9|bama:RBAU_1005|gltP; proton glutamate symport protein
KSG66_05145
KSG66_05150
KSG66_05155	K03800|1|7.3e-189|666.0|baml:BAM5036_0948|lplA; lipoate---protein ligase [EC:6.3.1.20]!K03800|2|7.3e-189|666.0|bama:RBAU_1007|lplA; lipoate---protein ligase [EC:6.3.1.20]!K03800|3|7.3e-189|666.0|bamn:BASU_0984|lplA; lipoate---protein ligase [EC:6.3.1.20]!K03800|4|7.3e-189|666.0|bamt:AJ82_05875|lplA; lipoate---protein ligase [EC:6.3.1.20]!K03800|5|7.3e-189|666.0|bvm:B9C48_05235|lplA; lipoate---protein ligase [EC:6.3.1.20]
KSG66_05160
KSG66_05165	K01897|1|1.6e-299|1034.2|bvm:B9C48_05245|ACSL; long-chain acyl-CoA synthetase [EC:6.2.1.3]!K01897|2|1.7e-298|1030.8|baml:BAM5036_0950|ACSL; long-chain acyl-CoA synthetase [EC:6.2.1.3]!K01897|3|1.7e-298|1030.8|bama:RBAU_1009|ACSL; long-chain acyl-CoA synthetase [EC:6.2.1.3]!K01897|4|3.0e-298|1030.0|bamp:B938_05045|ACSL; long-chain acyl-CoA synthetase [EC:6.2.1.3]!K01897|5|3.9e-298|1029.6|bacp:SB24_04640|ACSL; long-chain acyl-CoA synthetase [EC:6.2.1.3]
KSG66_05170
KSG66_05175	K06013|1|1.2e-236|825.1|bvm:B9C48_05255|STE24; STE24 endopeptidase [EC:3.4.24.84]!K06013|2|1.0e-235|822.0|bya:BANAU_0953|STE24; STE24 endopeptidase [EC:3.4.24.84]!K06013|3|1.0e-235|822.0|bacb:OY17_07930|STE24; STE24 endopeptidase [EC:3.4.24.84]!K06013|4|2.9e-235|820.5|baq:BACAU_1009|STE24; STE24 endopeptidase [EC:3.4.24.84]!K06013|5|2.9e-235|820.5|bamf:U722_05325|STE24; STE24 endopeptidase [EC:3.4.24.84]
KSG66_05180	K01342|1|1.3e-205|721.8|bvm:B9C48_05260|aprE; subtilisin [EC:3.4.21.62]!K01342|2|1.1e-204|718.8|baq:BACAU_1010|aprE; subtilisin [EC:3.4.21.62]!K01342|3|1.1e-204|718.8|bami:KSO_014610|aprE; subtilisin [EC:3.4.21.62]!K01342|4|1.4e-204|718.4|bamf:U722_05330|aprE; subtilisin [EC:3.4.21.62]!K01342|5|2.7e-203|714.1|bay:RBAM_010500|aprE; subtilisin [EC:3.4.21.62]
KSG66_05185	K02016|1|1.6e-160|571.6|bvm:B9C48_05270|ABC.FEV.S; iron complex transport system substrate-binding protein!K02016|2|5.9e-158|563.1|bamf:U722_05340|ABC.FEV.S; iron complex transport system substrate-binding protein!K02016|3|1.6e-155|555.1|bamy:V529_09930|ABC.FEV.S; iron complex transport system substrate-binding protein!K02016|4|5.1e-154|550.1|bamb:BAPNAU_2746|ABC.FEV.S; iron complex transport system substrate-binding protein!K02016|5|1.5e-153|548.5|bya:BANAU_0955|ABC.FEV.S; iron complex transport system substrate-binding protein
KSG66_05190	K15640|1|2.4e-104|384.4|baml:BAM5036_0955|K15640; uncharacterized phosphatase!K15640|2|2.4e-104|384.4|bamy:V529_09940|K15640; uncharacterized phosphatase!K15640|3|2.4e-104|384.4|bvm:B9C48_05275|K15640; uncharacterized phosphatase!K15640|4|3.2e-104|384.0|bamb:BAPNAU_2745|K15640; uncharacterized phosphatase!K15640|5|3.2e-104|384.0|bamt:AJ82_05920|K15640; uncharacterized phosphatase
KSG66_05195	K00626|1|1.3e-202|711.8|bvm:B9C48_05280|E2.3.1.9; acetyl-CoA C-acetyltransferase [EC:2.3.1.9]!K00626|2|2.4e-201|707.6|baq:BACAU_1013|E2.3.1.9; acetyl-CoA C-acetyltransferase [EC:2.3.1.9]!K00626|3|2.4e-201|707.6|bami:KSO_014590|E2.3.1.9; acetyl-CoA C-acetyltransferase [EC:2.3.1.9]!K00626|4|2.4e-201|707.6|bamf:U722_05350|E2.3.1.9; acetyl-CoA C-acetyltransferase [EC:2.3.1.9]!K00626|5|2.6e-200|704.1|bamp:B938_05080|E2.3.1.9; acetyl-CoA C-acetyltransferase [EC:2.3.1.9]
KSG66_05200	K01897|1|1.6e-282|977.6|bvm:B9C48_05285|ACSL; long-chain acyl-CoA synthetase [EC:6.2.1.3]!K01897|2|9.9e-280|968.4|bay:RBAM_010540|ACSL; long-chain acyl-CoA synthetase [EC:6.2.1.3]!K01897|3|9.9e-280|968.4|bamc:U471_10480|ACSL; long-chain acyl-CoA synthetase [EC:6.2.1.3]!K01897|4|4.9e-279|966.1|bamy:V529_09960|ACSL; long-chain acyl-CoA synthetase [EC:6.2.1.3]!K01897|5|1.1e-278|964.9|bamt:AJ82_05930|ACSL; long-chain acyl-CoA synthetase [EC:6.2.1.3]
KSG66_05205	K03523|1|2.1e-89|334.7|bvm:B9C48_05290|bioY; biotin transport system substrate-specific component!K03523|2|2.1e-89|334.7|bacb:OY17_07965|bioY; biotin transport system substrate-specific component!K03523|3|2.8e-89|334.3|bamf:U722_05360|bioY; biotin transport system substrate-specific component!K03523|4|4.8e-89|333.6|bay:RBAM_010550|bioY; biotin transport system substrate-specific component!K03523|5|4.8e-89|333.6|baml:BAM5036_0958|bioY; biotin transport system substrate-specific component
KSG66_05210	K06595|1|6.7e-203|713.0|bvm:B9C48_05295|hemAT; heam-based aerotactic trancducer!K06595|2|1.5e-202|711.8|bamy:V529_09980|hemAT; heam-based aerotactic trancducer!K06595|3|2.4e-200|704.5|bya:BANAU_0960|hemAT; heam-based aerotactic trancducer!K06595|4|2.4e-200|704.5|bamb:BAPNAU_2741|hemAT; heam-based aerotactic trancducer!K06595|5|2.4e-200|704.5|bmp:NG74_01064|hemAT; heam-based aerotactic trancducer
KSG66_05215
KSG66_05220
KSG66_05225
KSG66_05230	K02250|1|1.9e-109|401.4|baq:BACAU_1020|comK; competence protein ComK!K02250|2|1.9e-109|401.4|bya:BANAU_0964|comK; competence protein ComK!K02250|3|1.9e-109|401.4|baml:BAM5036_0963|comK; competence protein ComK!K02250|4|1.9e-109|401.4|bama:RBAU_1022|comK; competence protein ComK!K02250|5|1.9e-109|401.4|bamb:BAPNAU_2737|comK; competence protein ComK
KSG66_05235	K05937|1|6.8e-68|262.7|bvm:B9C48_05320|K05937; uncharacterized protein!K05937|2|4.4e-67|260.0|bama:RBAU_1023|K05937; uncharacterized protein!K05937|3|5.8e-67|259.6|bay:RBAM_010610|K05937; uncharacterized protein!K05937|4|5.8e-67|259.6|baml:BAM5036_0964|K05937; uncharacterized protein!K05937|5|5.8e-67|259.6|bacp:SB24_04565|K05937; uncharacterized protein
KSG66_05240	K05937|1|1.5e-67|261.5|bvm:B9C48_05325|K05937; uncharacterized protein!K05937|2|3.0e-63|247.3|baml:BAM5036_0965|K05937; uncharacterized protein!K05937|3|8.7e-63|245.7|bay:RBAM_010620|K05937; uncharacterized protein!K05937|4|8.7e-63|245.7|bamn:BASU_1001|K05937; uncharacterized protein!K05937|5|2.5e-62|244.2|bama:RBAU_1024|K05937; uncharacterized protein
KSG66_05245
KSG66_05250
KSG66_05255
KSG66_05260	K03307|1|6.2e-269|932.6|bami:KSO_014525|TC.SSS; solute:Na+ symporter, SSS family!K03307|2|6.2e-269|932.6|bamf:U722_05415|TC.SSS; solute:Na+ symporter, SSS family!K03307|3|6.2e-269|932.6|bvm:B9C48_05345|TC.SSS; solute:Na+ symporter, SSS family!K03307|4|1.8e-268|931.0|baq:BACAU_1026|TC.SSS; solute:Na+ symporter, SSS family!K03307|5|2.3e-268|930.6|bamp:B938_05150|TC.SSS; solute:Na+ symporter, SSS family
KSG66_05265
KSG66_05270
KSG66_05275
KSG66_05280	K03100|1|4.3e-92|343.6|bay:RBAM_010710|lepB; signal peptidase I [EC:3.4.21.89]!K03100|2|4.3e-92|343.6|baq:BACAU_1030|lepB; signal peptidase I [EC:3.4.21.89]!K03100|3|4.3e-92|343.6|bya:BANAU_0974|lepB; signal peptidase I [EC:3.4.21.89]!K03100|4|4.3e-92|343.6|bamp:B938_05170|lepB; signal peptidase I [EC:3.4.21.89]!K03100|5|4.3e-92|343.6|bama:RBAU_1033|lepB; signal peptidase I [EC:3.4.21.89]
KSG66_05285
KSG66_05290
KSG66_05295	K07120|1|2.9e-189|667.5|bamf:U722_05455|K07120; uncharacterized protein!K07120|2|3.8e-189|667.2|bacb:OY17_08055|K07120; uncharacterized protein!K07120|3|1.1e-188|665.6|bay:RBAM_010740|K07120; uncharacterized protein!K07120|4|2.5e-188|664.5|bamc:U471_10680|K07120; uncharacterized protein!K07120|5|4.3e-185|653.7|baz:BAMTA208_04950|K07120; uncharacterized protein
KSG66_05300	K08153|1|2.1e-203|714.5|baq:BACAU_1034|blt; MFS transporter, DHA1 family, multidrug resistance protein!K08153|2|2.1e-203|714.5|bami:KSO_014485|blt; MFS transporter, DHA1 family, multidrug resistance protein!K08153|3|2.1e-203|714.5|bamf:U722_05460|blt; MFS transporter, DHA1 family, multidrug resistance protein!K08153|4|2.1e-203|714.5|bvm:B9C48_05385|blt; MFS transporter, DHA1 family, multidrug resistance protein!K08153|5|1.8e-202|711.4|bya:BANAU_0978|blt; MFS transporter, DHA1 family, multidrug resistance protein
KSG66_05305
KSG66_05310
KSG66_05315
KSG66_05320	K16899|1|0|2314.3|bvm:B9C48_05405|addB; ATP-dependent helicase/nuclease subunit B [EC:3.1.-.- 3.6.4.12]!K16899|2|0|2306.2|bacp:SB24_04475|addB; ATP-dependent helicase/nuclease subunit B [EC:3.1.-.- 3.6.4.12]!K16899|3|0|2305.8|baml:BAM5036_0982|addB; ATP-dependent helicase/nuclease subunit B [EC:3.1.-.- 3.6.4.12]!K16899|4|0|2305.8|bamy:V529_10210|addB; ATP-dependent helicase/nuclease subunit B [EC:3.1.-.- 3.6.4.12]!K16899|5|0|2304.2|bama:RBAU_1041|addB; ATP-dependent helicase/nuclease subunit B [EC:3.1.-.- 3.6.4.12]
KSG66_05330	K03547|1|3.1e-223|780.4|bvm:B9C48_05415|sbcD; DNA repair protein SbcD/Mre11!K03547|2|4.5e-222|776.5|bamp:B938_05230|sbcD; DNA repair protein SbcD/Mre11!K03547|3|1.0e-221|775.4|bya:BANAU_0984|sbcD; DNA repair protein SbcD/Mre11!K03547|4|1.0e-221|775.4|bamb:BAPNAU_2716|sbcD; DNA repair protein SbcD/Mre11!K03547|5|1.0e-221|775.4|bmp:NG74_01089|sbcD; DNA repair protein SbcD/Mre11
KSG66_05335	K03546|1|0|1907.9|bvm:B9C48_05420|sbcC; DNA repair protein SbcC/Rad50!K03546|2|0|1895.2|bami:KSO_014450|sbcC; DNA repair protein SbcC/Rad50!K03546|3|0|1892.9|bamy:V529_10240|sbcC; DNA repair protein SbcC/Rad50!K03546|4|0|1892.1|bamf:U722_05495|sbcC; DNA repair protein SbcC/Rad50!K03546|5|0|1889.8|baq:BACAU_1041|sbcC; DNA repair protein SbcC/Rad50
KSG66_05340	K07451|3|1.9e-49|201.1|bay:RBAM_010830|mcrA; 5-methylcytosine-specific restriction enzyme A [EC:3.1.21.-]
KSG66_05345	K06304|1|1.0e-31|141.7|bay:RBAM_010840|gerPF; spore germination protein PF!K06304|2|1.0e-31|141.7|bamp:B938_05250|gerPF; spore germination protein PF!K06304|3|1.0e-31|141.7|baml:BAM5036_0987|gerPF; spore germination protein PF!K06304|4|1.0e-31|141.7|bama:RBAU_1046|gerPF; spore germination protein PF!K06304|5|1.0e-31|141.7|bamn:BASU_1023|gerPF; spore germination protein PF
KSG66_05350	K06303|1|5.8e-65|253.1|bqy:MUS_1117|gerPE; spore germination protein PE!K06303|2|5.8e-65|253.1|bvm:B9C48_05435|gerPE; spore germination protein PE!K06303|3|5.8e-65|253.1|bacb:OY17_08110|gerPE; spore germination protein PE!K06303|4|2.9e-64|250.8|bamp:B938_05255|gerPE; spore germination protein PE!K06303|5|2.9e-64|250.8|bacp:SB24_04445|gerPE; spore germination protein PE
KSG66_05355	K06302|1|4.2e-23|112.8|bay:RBAM_010860|gerPD; spore germination protein PD!K06302|2|4.2e-23|112.8|bamp:B938_05260|gerPD; spore germination protein PD!K06302|3|4.2e-23|112.8|bama:RBAU_1047|gerPD; spore germination protein PD!K06302|4|4.2e-23|112.8|bamn:BASU_1024|gerPD; spore germination protein PD!K06302|5|4.2e-23|112.8|bamt:AJ82_06095|gerPD; spore germination protein PD
KSG66_05360	K06301|1|1.5e-62|245.7|bay:RBAM_010870|gerPC; spore germination protein PC!K06301|2|1.5e-62|245.7|bamp:B938_05265|gerPC; spore germination protein PC!K06301|3|1.5e-62|245.7|bamt:AJ82_06100|gerPC; spore germination protein PC!K06301|4|1.5e-62|245.7|bamy:V529_10290|gerPC; spore germination protein PC!K06301|5|1.5e-62|245.7|bami:KSO_014425|gerPC; spore germination protein PC
KSG66_05365	K06300|1|8.3e-35|152.1|bay:RBAM_010880|gerPB; spore germination protein PB!K06300|2|8.3e-35|152.1|bamp:B938_05270|gerPB; spore germination protein PB!K06300|3|8.3e-35|152.1|baml:BAM5036_0989|gerPB; spore germination protein PB!K06300|4|8.3e-35|152.1|bama:RBAU_1049|gerPB; spore germination protein PB!K06300|5|8.3e-35|152.1|bamn:BASU_1026|gerPB; spore germination protein PB
KSG66_05370	K06299|1|1.1e-33|148.3|bay:RBAM_010890|gerPA; spore germination protein PA!K06299|2|1.1e-33|148.3|baml:BAM5036_0990|gerPA; spore germination protein PA!K06299|3|1.1e-33|148.3|bama:RBAU_1050|gerPA; spore germination protein PA!K06299|4|1.1e-33|148.3|bamn:BASU_1027|gerPA; spore germination protein PA!K06299|5|1.1e-33|148.3|bamt:AJ82_06110|gerPA; spore germination protein PA
KSG66_05375
KSG66_05380
KSG66_05385
KSG66_05390
KSG66_05395	K01953|1|0|1285.4|bay:RBAM_010950|asnB; asparagine synthase (glutamine-hydrolysing) [EC:6.3.5.4]!K01953|2|0|1285.4|bamc:U471_10880|asnB; asparagine synthase (glutamine-hydrolysing) [EC:6.3.5.4]!K01953|3|0|1285.4|bvm:B9C48_05485|asnB; asparagine synthase (glutamine-hydrolysing) [EC:6.3.5.4]!K01953|4|0|1283.9|bamt:AJ82_06150|asnB; asparagine synthase (glutamine-hydrolysing) [EC:6.3.5.4]!K01953|5|0|1283.9|bamy:V529_10360|asnB; asparagine synthase (glutamine-hydrolysing) [EC:6.3.5.4]
KSG66_05400	K02291|1|3.1e-136|490.7|bvm:B9C48_05490|crtB; 15-cis-phytoene synthase [EC:2.5.1.32]!K02291|2|1.4e-133|481.9|bamy:V529_10370|crtB; 15-cis-phytoene synthase [EC:2.5.1.32]!K02291|3|4.2e-133|480.3|baq:BACAU_1054|crtB; 15-cis-phytoene synthase [EC:2.5.1.32]!K02291|4|7.2e-133|479.6|bami:KSO_014380|crtB; 15-cis-phytoene synthase [EC:2.5.1.32]!K02291|5|9.4e-133|479.2|bya:BANAU_0998|crtB; 15-cis-phytoene synthase [EC:2.5.1.32]
KSG66_05405
KSG66_05410
KSG66_05420
KSG66_05425	K06895|1|3.6e-106|390.6|bvm:B9C48_05515|lysE; L-lysine exporter family protein LysE/ArgO!K06895|2|1.2e-104|385.6|bamy:V529_10420|lysE; L-lysine exporter family protein LysE/ArgO!K06895|3|2.6e-104|384.4|bya:BANAU_1004|lysE; L-lysine exporter family protein LysE/ArgO!K06895|4|2.6e-104|384.4|bacb:OY17_08190|lysE; L-lysine exporter family protein LysE/ArgO!K06895|5|7.5e-104|382.9|bamt:AJ82_06175|lysE; L-lysine exporter family protein LysE/ArgO
KSG66_05430	K18907|1|6.4e-279|965.7|bvm:B9C48_05520|norG; GntR family transcriptional regulator, regulator for abcA and norABC!K18907|2|1.3e-271|941.4|bamy:V529_10430|norG; GntR family transcriptional regulator, regulator for abcA and norABC!K18907|3|4.6e-269|932.9|bamt:AJ82_06180|norG; GntR family transcriptional regulator, regulator for abcA and norABC!K18907|4|4.6e-269|932.9|bacp:SB24_04370|norG; GntR family transcriptional regulator, regulator for abcA and norABC!K18907|5|3.4e-264|916.8|bya:BANAU_1005|norG; GntR family transcriptional regulator, regulator for abcA and norABC
KSG66_05435
KSG66_05440
KSG66_05445	K24042|1|0|1205.7|bvm:B9C48_05535|yitJ; methionine synthase / methylenetetrahydrofolate reductase(NADPH) [EC:2.1.1.13 1.5.1.20]!K24042|2|0|1199.9|bamt:AJ82_06195|yitJ; methionine synthase / methylenetetrahydrofolate reductase(NADPH) [EC:2.1.1.13 1.5.1.20]!K24042|3|0|1199.5|bacp:SB24_04355|yitJ; methionine synthase / methylenetetrahydrofolate reductase(NADPH) [EC:2.1.1.13 1.5.1.20]!K24042|4|0|1198.0|bya:BANAU_1008|yitJ; methionine synthase / methylenetetrahydrofolate reductase(NADPH) [EC:2.1.1.13 1.5.1.20]!K24042|5|0|1198.0|bamp:B938_05335|yitJ; methionine synthase / methylenetetrahydrofolate reductase(NADPH) [EC:2.1.1.13 1.5.1.20]
KSG66_05450	K09767|1|6.8e-55|219.9|bay:RBAM_011030|yajQ; cyclic-di-GMP-binding protein!K09767|2|6.8e-55|219.9|baq:BACAU_1063|yajQ; cyclic-di-GMP-binding protein!K09767|3|6.8e-55|219.9|bamp:B938_05340|yajQ; cyclic-di-GMP-binding protein!K09767|4|6.8e-55|219.9|bamy:V529_10480|yajQ; cyclic-di-GMP-binding protein!K09767|5|6.8e-55|219.9|bami:KSO_014335|yajQ; cyclic-di-GMP-binding protein
KSG66_05455	K00243|1|2.6e-169|600.9|bqy:MUS_1142|K00243; uncharacterized protein!K00243|2|5.8e-161|573.2|bamp:B938_05345|K00243; uncharacterized protein!K00243|3|4.9e-160|570.1|bay:RBAM_011040|K00243; uncharacterized protein!K00243|4|4.9e-160|570.1|bya:BANAU_1010|K00243; uncharacterized protein!K00243|5|4.9e-160|570.1|baml:BAM5036_1004|K00243; uncharacterized protein
KSG66_05460	K07335|1|3.1e-176|624.0|bvm:B9C48_05550|bmpA; basic membrane protein A and related proteins!K07335|2|1.6e-172|611.7|bamy:V529_10500|bmpA; basic membrane protein A and related proteins!K07335|3|6.1e-172|609.8|baml:BAM5036_1005|bmpA; basic membrane protein A and related proteins!K07335|4|6.1e-172|609.8|bacp:SB24_04340|bmpA; basic membrane protein A and related proteins!K07335|5|7.9e-172|609.4|bamb:BAPNAU_2691|bmpA; basic membrane protein A and related proteins
KSG66_05465
KSG66_05470	K15629|1|2.0e-244|850.9|bvm:B9C48_05560|CYP152A; fatty-acid peroxygenase [EC:1.11.2.4]!K15629|2|1.2e-241|841.6|bamy:V529_10520|CYP152A; fatty-acid peroxygenase [EC:1.11.2.4]!K15629|3|2.7e-241|840.5|bya:BANAU_1013|CYP152A; fatty-acid peroxygenase [EC:1.11.2.4]!K15629|4|2.7e-241|840.5|bamb:BAPNAU_2689|CYP152A; fatty-acid peroxygenase [EC:1.11.2.4]!K15629|5|2.7e-241|840.5|bmp:NG74_01117|CYP152A; fatty-acid peroxygenase [EC:1.11.2.4]
KSG66_05475
KSG66_05480
KSG66_05485
KSG66_05490
KSG66_05495
KSG66_05500
KSG66_05505	K21064|1|3.6e-154|550.4|bqy:MUS_1153|ycsE; 5-amino-6-(5-phospho-D-ribitylamino)uracil phosphatase [EC:3.1.3.104]!K21064|2|3.6e-154|550.4|bamf:U722_05665|ycsE; 5-amino-6-(5-phospho-D-ribitylamino)uracil phosphatase [EC:3.1.3.104]!K21064|3|3.6e-154|550.4|bvm:B9C48_05590|ycsE; 5-amino-6-(5-phospho-D-ribitylamino)uracil phosphatase [EC:3.1.3.104]!K21064|4|3.6e-154|550.4|bacb:OY17_08260|ycsE; 5-amino-6-(5-phospho-D-ribitylamino)uracil phosphatase [EC:3.1.3.104]!K21064|5|1.1e-153|548.9|bacp:SB24_04310|ycsE; 5-amino-6-(5-phospho-D-ribitylamino)uracil phosphatase [EC:3.1.3.104]
KSG66_05510	K06889|1|1.0e-145|522.3|bvm:B9C48_05595|K06889; uncharacterized protein!K06889|2|3.8e-145|520.4|baq:BACAU_1075|K06889; uncharacterized protein!K06889|3|3.8e-145|520.4|bamb:BAPNAU_2681|K06889; uncharacterized protein!K06889|4|3.8e-145|520.4|bamt:AJ82_06265|K06889; uncharacterized protein!K06889|5|3.8e-145|520.4|bmp:NG74_01125|K06889; uncharacterized protein
KSG66_05515
KSG66_05520	K11210|1|6.5e-81|306.2|bvm:B9C48_05605|fosB; metallothiol transferase [EC:2.5.1.-]!K11210|2|4.7e-79|300.1|bama:RBAU_1076|fosB; metallothiol transferase [EC:2.5.1.-]!K11210|3|1.0e-78|298.9|bya:BANAU_1022|fosB; metallothiol transferase [EC:2.5.1.-]!K11210|4|1.0e-78|298.9|bamb:BAPNAU_2679|fosB; metallothiol transferase [EC:2.5.1.-]!K11210|5|1.0e-78|298.9|bmp:NG74_01127|fosB; metallothiol transferase [EC:2.5.1.-]
KSG66_05525	K16653|2|3.1e-273|946.8|bamy:V529_10630|dprE1; decaprenylphospho-beta-D-ribofuranose 2-oxidase [EC:1.1.98.3]
KSG66_05530
KSG66_05535	K00145|1|1.8e-198|698.0|bvm:B9C48_05620|argC; N-acetyl-gamma-glutamyl-phosphate reductase [EC:1.2.1.38]!K00145|2|2.6e-197|694.1|bya:BANAU_1025|argC; N-acetyl-gamma-glutamyl-phosphate reductase [EC:1.2.1.38]!K00145|3|2.6e-197|694.1|bacb:OY17_08290|argC; N-acetyl-gamma-glutamyl-phosphate reductase [EC:1.2.1.38]!K00145|4|3.4e-197|693.7|bamb:BAPNAU_2676|argC; N-acetyl-gamma-glutamyl-phosphate reductase [EC:1.2.1.38]!K00145|5|3.4e-197|693.7|bmp:NG74_01130|argC; N-acetyl-gamma-glutamyl-phosphate reductase [EC:1.2.1.38]
KSG66_05540	K00620|1|1.3e-227|795.0|bvm:B9C48_05625|argJ; glutamate N-acetyltransferase / amino-acid N-acetyltransferase [EC:2.3.1.35 2.3.1.1]!K00620|2|1.1e-226|792.0|bamy:V529_10670|argJ; glutamate N-acetyltransferase / amino-acid N-acetyltransferase [EC:2.3.1.35 2.3.1.1]!K00620|3|1.8e-226|791.2|bamb:BAPNAU_2675|argJ; glutamate N-acetyltransferase / amino-acid N-acetyltransferase [EC:2.3.1.35 2.3.1.1]!K00620|4|1.8e-226|791.2|bmp:NG74_01131|argJ; glutamate N-acetyltransferase / amino-acid N-acetyltransferase [EC:2.3.1.35 2.3.1.1]!K00620|5|7.0e-226|789.3|bay:RBAM_011200|argJ; glutamate N-acetyltransferase / amino-acid N-acetyltransferase [EC:2.3.1.35 2.3.1.1]
KSG66_05545	K00930|1|1.6e-138|498.4|bvm:B9C48_05630|argB; acetylglutamate kinase [EC:2.7.2.8]!K00930|2|1.3e-137|495.4|bamy:V529_10680|argB; acetylglutamate kinase [EC:2.7.2.8]!K00930|3|5.0e-137|493.4|bamp:B938_05435|argB; acetylglutamate kinase [EC:2.7.2.8]!K00930|4|1.1e-136|492.3|bay:RBAM_011210|argB; acetylglutamate kinase [EC:2.7.2.8]!K00930|5|1.1e-136|492.3|bama:RBAU_1081|argB; acetylglutamate kinase [EC:2.7.2.8]
KSG66_05550	K00821|1|4.2e-220|770.0|bvm:B9C48_05635|argD; acetylornithine/N-succinyldiaminopimelate aminotransferase [EC:2.6.1.11 2.6.1.17]!K00821|2|7.8e-219|765.8|bay:RBAM_011220|argD; acetylornithine/N-succinyldiaminopimelate aminotransferase [EC:2.6.1.11 2.6.1.17]!K00821|3|7.8e-219|765.8|bama:RBAU_1082|argD; acetylornithine/N-succinyldiaminopimelate aminotransferase [EC:2.6.1.11 2.6.1.17]!K00821|4|7.8e-219|765.8|bamc:U471_11170|argD; acetylornithine/N-succinyldiaminopimelate aminotransferase [EC:2.6.1.11 2.6.1.17]!K00821|5|2.3e-218|764.2|bamp:B938_05440|argD; acetylornithine/N-succinyldiaminopimelate aminotransferase [EC:2.6.1.11 2.6.1.17]
KSG66_05555	K01956|1|8.5e-204|715.7|bvm:B9C48_05640|carA; carbamoyl-phosphate synthase small subunit [EC:6.3.5.5]!K01956|2|2.1e-202|711.1|bay:RBAM_011230|carA; carbamoyl-phosphate synthase small subunit [EC:6.3.5.5]!K01956|3|2.1e-202|711.1|bamc:U471_11180|carA; carbamoyl-phosphate synthase small subunit [EC:6.3.5.5]!K01956|4|2.7e-202|710.7|baml:BAM5036_1023|carA; carbamoyl-phosphate synthase small subunit [EC:6.3.5.5]!K01956|5|2.7e-202|710.7|bama:RBAU_1083|carA; carbamoyl-phosphate synthase small subunit [EC:6.3.5.5]
KSG66_05560	K01955|1|0|2031.5|bvm:B9C48_05645|carB; carbamoyl-phosphate synthase large subunit [EC:6.3.5.5]!K01955|2|0|2020.7|bamb:BAPNAU_2671|carB; carbamoyl-phosphate synthase large subunit [EC:6.3.5.5]!K01955|3|0|2020.7|bmp:NG74_01135|carB; carbamoyl-phosphate synthase large subunit [EC:6.3.5.5]!K01955|4|0|2020.4|bya:BANAU_1030|carB; carbamoyl-phosphate synthase large subunit [EC:6.3.5.5]!K01955|5|0|2020.4|bqy:MUS_1164|carB; carbamoyl-phosphate synthase large subunit [EC:6.3.5.5]
KSG66_05565	K00611|1|9.6e-178|629.0|bvm:B9C48_05650|OTC; ornithine carbamoyltransferase [EC:2.1.3.3]!K00611|2|2.8e-177|627.5|bamy:V529_10720|OTC; ornithine carbamoyltransferase [EC:2.1.3.3]!K00611|3|2.8e-177|627.5|bami:KSO_014220|OTC; ornithine carbamoyltransferase [EC:2.1.3.3]!K00611|4|2.8e-177|627.5|bamf:U722_05730|OTC; ornithine carbamoyltransferase [EC:2.1.3.3]!K00611|5|6.2e-177|626.3|baq:BACAU_1086|OTC; ornithine carbamoyltransferase [EC:2.1.3.3]
KSG66_05570
KSG66_05575
KSG66_05580
KSG66_05585
KSG66_05590	K05519|1|3.3e-183|647.1|bvm:B9C48_05680|med; transcriptional activator of comK gene!K05519|2|7.5e-183|646.0|bay:RBAM_011300|med; transcriptional activator of comK gene!K05519|3|7.5e-183|646.0|bama:RBAU_1090|med; transcriptional activator of comK gene!K05519|4|7.5e-183|646.0|bamn:BASU_1069|med; transcriptional activator of comK gene!K05519|5|7.5e-183|646.0|bamt:AJ82_06355|med; transcriptional activator of comK gene
KSG66_05595	K02254|1|1.5e-26|124.4|bay:RBAM_011310|comZ; competence protein ComZ!K02254|2|1.5e-26|124.4|baq:BACAU_1092|comZ; competence protein ComZ!K02254|3|1.5e-26|124.4|bamb:BAPNAU_2664|comZ; competence protein ComZ!K02254|4|1.5e-26|124.4|bamt:AJ82_06360|comZ; competence protein ComZ!K02254|5|1.5e-26|124.4|bamy:V529_10780|comZ; competence protein ComZ
KSG66_05600
KSG66_05605	K00648|1|1.5e-172|611.7|bay:RBAM_011330|fabH; 3-oxoacyl-[acyl-carrier-protein] synthase III [EC:2.3.1.180]!K00648|2|1.5e-172|611.7|bya:BANAU_1039|fabH; 3-oxoacyl-[acyl-carrier-protein] synthase III [EC:2.3.1.180]!K00648|3|1.5e-172|611.7|baml:BAM5036_1033|fabH; 3-oxoacyl-[acyl-carrier-protein] synthase III [EC:2.3.1.180]!K00648|4|1.5e-172|611.7|bama:RBAU_1093|fabH; 3-oxoacyl-[acyl-carrier-protein] synthase III [EC:2.3.1.180]!K00648|5|1.5e-172|611.7|bamn:BASU_1072|fabH; 3-oxoacyl-[acyl-carrier-protein] synthase III [EC:2.3.1.180]
KSG66_05610	K09458|1|4.6e-233|813.1|bvm:B9C48_05700|fabF; 3-oxoacyl-[acyl-carrier-protein] synthase II [EC:2.3.1.179]!K09458|2|1.7e-232|811.2|bamy:V529_10810|fabF; 3-oxoacyl-[acyl-carrier-protein] synthase II [EC:2.3.1.179]!K09458|3|2.3e-232|810.8|bay:RBAM_011340|fabF; 3-oxoacyl-[acyl-carrier-protein] synthase II [EC:2.3.1.179]!K09458|4|2.3e-232|810.8|bamp:B938_05505|fabF; 3-oxoacyl-[acyl-carrier-protein] synthase II [EC:2.3.1.179]!K09458|5|2.3e-232|810.8|baml:BAM5036_1034|fabF; 3-oxoacyl-[acyl-carrier-protein] synthase II [EC:2.3.1.179]
KSG66_05615
KSG66_05620	K02031|1|2.7e-183|647.5|bvm:B9C48_05710|ddpD; peptide/nickel transport system ATP-binding protein!K02031|2|5.9e-183|646.4|bama:RBAU_1096|ddpD; peptide/nickel transport system ATP-binding protein!K02031|3|5.9e-183|646.4|bamn:BASU_1075|ddpD; peptide/nickel transport system ATP-binding protein!K02031|4|5.9e-183|646.4|bamt:AJ82_06385|ddpD; peptide/nickel transport system ATP-binding protein!K02031|5|7.7e-183|646.0|bamy:V529_10830|ddpD; peptide/nickel transport system ATP-binding protein
KSG66_05625	K02032|1|1.4e-187|661.8|bamb:BAPNAU_2658|ddpF; peptide/nickel transport system ATP-binding protein!K02032|2|1.4e-187|661.8|bamy:V529_10840|ddpF; peptide/nickel transport system ATP-binding protein!K02032|3|1.4e-187|661.8|bmp:NG74_01148|ddpF; peptide/nickel transport system ATP-binding protein!K02032|4|1.4e-187|661.8|bvm:B9C48_05715|ddpF; peptide/nickel transport system ATP-binding protein!K02032|5|3.0e-187|660.6|bay:RBAM_011370|ddpF; peptide/nickel transport system ATP-binding protein
KSG66_05630	K02035|1|0|1087.0|bvm:B9C48_05720|ABC.PE.S; peptide/nickel transport system substrate-binding protein!K02035|2|1.2e-292|1011.5|bsus:Q433_06425|ABC.PE.S; peptide/nickel transport system substrate-binding protein!K02035|3|1.2e-292|1011.5|bacy:QF06_04630|ABC.PE.S; peptide/nickel transport system substrate-binding protein!K02035|4|1.2e-292|1011.5|balm:BsLM_1189|ABC.PE.S; peptide/nickel transport system substrate-binding protein!K02035|5|1.2e-292|1011.5|bgi:BGM20_20985|ABC.PE.S; peptide/nickel transport system substrate-binding protein
KSG66_05635	K02033|1|1.0e-171|609.0|bvm:B9C48_05725|ABC.PE.P; peptide/nickel transport system permease protein!K02033|2|9.4e-170|602.4|bsu:BSU11390|ABC.PE.P; peptide/nickel transport system permease protein!K02033|3|9.4e-170|602.4|bsh:BSU6051_11390|ABC.PE.P; peptide/nickel transport system permease protein!K02033|4|9.4e-170|602.4|bsut:BSUB_01239|ABC.PE.P; peptide/nickel transport system permease protein!K02033|5|9.4e-170|602.4|bsul:BSUA_01239|ABC.PE.P; peptide/nickel transport system permease protein
KSG66_05640	K02034|1|1.3e-163|582.0|bvm:B9C48_05730|ABC.PE.P1; peptide/nickel transport system permease protein!K02034|2|4.8e-155|553.5|bss:BSUW23_05760|ABC.PE.P1; peptide/nickel transport system permease protein!K02034|3|4.8e-155|553.5|bit:BIS30_16395|ABC.PE.P1; peptide/nickel transport system permease protein!K02034|4|1.1e-154|552.4|bsu:BSU11400|ABC.PE.P1; peptide/nickel transport system permease protein!K02034|5|1.1e-154|552.4|bsr:I33_1272|ABC.PE.P1; peptide/nickel transport system permease protein
KSG66_05645
KSG66_05650	K01867|1|4.1e-184|650.2|bvm:B9C48_05740|WARS; tryptophanyl-tRNA synthetase [EC:6.1.1.2]!K01867|2|4.5e-183|646.7|bamy:V529_10890|WARS; tryptophanyl-tRNA synthetase [EC:6.1.1.2]!K01867|3|1.0e-182|645.6|bay:RBAM_011420|WARS; tryptophanyl-tRNA synthetase [EC:6.1.1.2]!K01867|4|1.0e-182|645.6|baq:BACAU_1103|WARS; tryptophanyl-tRNA synthetase [EC:6.1.1.2]!K01867|5|1.0e-182|645.6|bamp:B938_05545|WARS; tryptophanyl-tRNA synthetase [EC:6.1.1.2]
KSG66_05655	K15580|1|0|1108.6|bvm:B9C48_05745|oppA; oligopeptide transport system substrate-binding protein!K15580|2|0|1101.3|bamy:V529_10910|oppA; oligopeptide transport system substrate-binding protein!K15580|3|0|1100.1|bamb:BAPNAU_2652|oppA; oligopeptide transport system substrate-binding protein!K15580|4|0|1100.1|bmp:NG74_01155|oppA; oligopeptide transport system substrate-binding protein!K15580|5|0|1099.7|bamt:AJ82_06425|oppA; oligopeptide transport system substrate-binding protein
KSG66_05660	K15581|1|5.6e-167|593.2|bya:BANAU_1050|oppB; oligopeptide transport system permease protein!K15581|2|5.6e-167|593.2|bamb:BAPNAU_2651|oppB; oligopeptide transport system permease protein!K15581|3|5.6e-167|593.2|bamy:V529_10920|oppB; oligopeptide transport system permease protein!K15581|4|5.6e-167|593.2|bmp:NG74_01156|oppB; oligopeptide transport system permease protein!K15581|5|5.6e-167|593.2|bvm:B9C48_05750|oppB; oligopeptide transport system permease protein
KSG66_05665	K15582|1|1.3e-160|572.0|bamy:V529_10930|oppC; oligopeptide transport system permease protein!K15582|2|1.3e-160|572.0|bvm:B9C48_05755|oppC; oligopeptide transport system permease protein!K15582|3|2.5e-159|567.8|bamn:BASU_1084|oppC; oligopeptide transport system permease protein!K15582|4|5.5e-159|566.6|baq:BACAU_1106|oppC; oligopeptide transport system permease protein!K15582|5|5.5e-159|566.6|bami:KSO_014115|oppC; oligopeptide transport system permease protein
KSG66_05670	K15583|1|1.2e-202|711.8|bay:RBAM_011460|oppD; oligopeptide transport system ATP-binding protein!K15583|2|1.2e-202|711.8|bya:BANAU_1052|oppD; oligopeptide transport system ATP-binding protein!K15583|3|1.2e-202|711.8|bamp:B938_05565|oppD; oligopeptide transport system ATP-binding protein!K15583|4|1.2e-202|711.8|bama:RBAU_1107|oppD; oligopeptide transport system ATP-binding protein!K15583|5|1.2e-202|711.8|bamn:BASU_1085|oppD; oligopeptide transport system ATP-binding protein
KSG66_05675	K10823|1|9.7e-172|609.0|bvm:B9C48_05765|oppF; oligopeptide transport system ATP-binding protein!K10823|2|2.8e-171|607.4|bya:BANAU_1053|oppF; oligopeptide transport system ATP-binding protein!K10823|3|2.8e-171|607.4|bamb:BAPNAU_2648|oppF; oligopeptide transport system ATP-binding protein!K10823|4|2.8e-171|607.4|bmp:NG74_01159|oppF; oligopeptide transport system ATP-binding protein!K10823|5|2.8e-171|607.4|bqy:MUS_1190|oppF; oligopeptide transport system ATP-binding protein
KSG66_05680
KSG66_05685
KSG66_05690	K16509|1|2.1e-67|261.2|bay:RBAM_011500|spxA; regulatory protein spx!K16509|2|2.1e-67|261.2|baq:BACAU_1111|spxA; regulatory protein spx!K16509|3|2.1e-67|261.2|bya:BANAU_1056|spxA; regulatory protein spx!K16509|4|2.1e-67|261.2|bamp:B938_05585|spxA; regulatory protein spx!K16509|5|2.1e-67|261.2|baml:BAM5036_1050|spxA; regulatory protein spx
KSG66_05695
KSG66_05705	K16511|1|3.2e-116|424.1|bay:RBAM_011520|mecA1_2; adapter protein MecA 1/2!K16511|2|3.2e-116|424.1|baq:BACAU_1113|mecA1_2; adapter protein MecA 1/2!K16511|3|3.2e-116|424.1|bya:BANAU_1058|mecA1_2; adapter protein MecA 1/2!K16511|4|3.2e-116|424.1|bamp:B938_05595|mecA1_2; adapter protein MecA 1/2!K16511|5|3.2e-116|424.1|baml:BAM5036_1052|mecA1_2; adapter protein MecA 1/2
KSG66_05710	K06198|1|3.3e-225|786.9|bvm:B9C48_05795|coiA; competence protein CoiA!K06198|2|2.4e-223|780.8|bamy:V529_11010|coiA; competence protein CoiA!K06198|3|4.9e-221|773.1|bacp:SB24_04105|coiA; competence protein CoiA!K06198|4|4.2e-220|770.0|bay:RBAM_011530|coiA; competence protein CoiA!K06198|5|2.7e-219|767.3|bamt:AJ82_06480|coiA; competence protein CoiA
KSG66_05715	K08602|1|0|1208.0|bvm:B9C48_05800|pepF; oligoendopeptidase F [EC:3.4.24.-]!K08602|2|0|1205.3|bya:BANAU_1060|pepF; oligoendopeptidase F [EC:3.4.24.-]!K08602|3|0|1205.3|bamy:V529_11020|pepF; oligoendopeptidase F [EC:3.4.24.-]!K08602|4|0|1205.3|bqy:MUS_1197|pepF; oligoendopeptidase F [EC:3.4.24.-]!K08602|5|0|1205.3|bami:KSO_014070|pepF; oligoendopeptidase F [EC:3.4.24.-]
KSG66_05720
KSG66_05725
KSG66_05730	K06886|1|4.9e-72|276.6|bvm:B9C48_05810|glbN; hemoglobin!K06886|2|5.5e-71|273.1|bay:RBAM_011570|glbN; hemoglobin!K06886|3|5.5e-71|273.1|baq:BACAU_1118|glbN; hemoglobin!K06886|4|5.5e-71|273.1|bamb:BAPNAU_2638|glbN; hemoglobin!K06886|5|5.5e-71|273.1|bamt:AJ82_06505|glbN; hemoglobin
KSG66_05735
KSG66_05740
KSG66_05745
KSG66_05750
KSG66_05755	K00858|1|2.8e-151|540.8|bay:RBAM_011620|ppnK; NAD+ kinase [EC:2.7.1.23]!K00858|2|2.8e-151|540.8|baq:BACAU_1123|ppnK; NAD+ kinase [EC:2.7.1.23]!K00858|3|2.8e-151|540.8|bya:BANAU_1068|ppnK; NAD+ kinase [EC:2.7.1.23]!K00858|4|2.8e-151|540.8|bamp:B938_05650|ppnK; NAD+ kinase [EC:2.7.1.23]!K00858|5|2.8e-151|540.8|baml:BAM5036_1062|ppnK; NAD+ kinase [EC:2.7.1.23]
KSG66_05760	K06180|1|1.6e-166|591.7|bvm:B9C48_05840|rluD; 23S rRNA pseudouridine1911/1915/1917 synthase [EC:5.4.99.23]!K06180|2|7.8e-166|589.3|bamy:V529_11110|rluD; 23S rRNA pseudouridine1911/1915/1917 synthase [EC:5.4.99.23]!K06180|3|8.6e-165|585.9|bamf:U722_05930|rluD; 23S rRNA pseudouridine1911/1915/1917 synthase [EC:5.4.99.23]!K06180|4|7.3e-164|582.8|bay:RBAM_011630|rluD; 23S rRNA pseudouridine1911/1915/1917 synthase [EC:5.4.99.23]!K06180|5|3.6e-163|580.5|bya:BANAU_1069|rluD; 23S rRNA pseudouridine1911/1915/1917 synthase [EC:5.4.99.23]
KSG66_05765
KSG66_05770	K03455|1|0|1128.2|bamp:B938_05665|TC.KEF; monovalent cation:H+ antiporter-2, CPA2 family!K03455|2|0|1128.2|bamy:V529_11130|TC.KEF; monovalent cation:H+ antiporter-2, CPA2 family!K03455|3|0|1128.2|bvm:B9C48_05855|TC.KEF; monovalent cation:H+ antiporter-2, CPA2 family!K03455|4|0|1127.1|bamt:AJ82_06550|TC.KEF; monovalent cation:H+ antiporter-2, CPA2 family!K03455|5|0|1126.7|bamb:BAPNAU_2630|TC.KEF; monovalent cation:H+ antiporter-2, CPA2 family
KSG66_05775	K03707|1|4.6e-137|493.4|bvm:B9C48_05860|tenA; thiaminase (transcriptional activator TenA) [EC:3.5.99.2]!K03707|2|1.3e-136|491.9|bamp:B938_05670|tenA; thiaminase (transcriptional activator TenA) [EC:3.5.99.2]!K03707|3|1.3e-136|491.9|bama:RBAU_1128|tenA; thiaminase (transcriptional activator TenA) [EC:3.5.99.2]!K03707|4|2.3e-136|491.1|bacp:SB24_04040|tenA; thiaminase (transcriptional activator TenA) [EC:3.5.99.2]!K03707|5|3.9e-136|490.3|bamn:BASU_1105|tenA; thiaminase (transcriptional activator TenA) [EC:3.5.99.2]
KSG66_05780	K10810|1|1.1e-107|395.6|bay:RBAM_011670|tenI; thiazole tautomerase (transcriptional regulator TenI) [EC:5.3.99.10]!K10810|2|1.1e-107|395.6|bamy:V529_11150|tenI; thiazole tautomerase (transcriptional regulator TenI) [EC:5.3.99.10]!K10810|3|1.1e-107|395.6|bamc:U471_11640|tenI; thiazole tautomerase (transcriptional regulator TenI) [EC:5.3.99.10]!K10810|4|1.1e-107|395.6|bvm:B9C48_05865|tenI; thiazole tautomerase (transcriptional regulator TenI) [EC:5.3.99.10]!K10810|5|1.1e-107|395.6|bacp:SB24_04035|tenI; thiazole tautomerase (transcriptional regulator TenI) [EC:5.3.99.10]
KSG66_05785	K03153|1|1.7e-218|764.6|bvm:B9C48_05870|thiO; glycine oxidase [EC:1.4.3.19]!K03153|2|2.7e-216|757.3|bamb:BAPNAU_2627|thiO; glycine oxidase [EC:1.4.3.19]!K03153|3|2.7e-216|757.3|bmp:NG74_01182|thiO; glycine oxidase [EC:1.4.3.19]!K03153|4|2.3e-215|754.2|bacp:SB24_04030|thiO; glycine oxidase [EC:1.4.3.19]!K03153|5|1.1e-214|751.9|bamy:V529_11160|thiO; glycine oxidase [EC:1.4.3.19]
KSG66_05790	K03154|1|1.4e-30|137.9|bay:RBAM_011690|thiS; sulfur carrier protein!K03154|2|1.4e-30|137.9|bya:BANAU_1075|thiS; sulfur carrier protein!K03154|3|1.4e-30|137.9|bama:RBAU_1131|thiS; sulfur carrier protein!K03154|4|1.4e-30|137.9|bamn:BASU_1108|thiS; sulfur carrier protein!K03154|5|1.4e-30|137.9|bamb:BAPNAU_2626|thiS; sulfur carrier protein
KSG66_05795	K03149|1|3.2e-136|490.7|bay:RBAM_011700|thiG; thiazole synthase [EC:2.8.1.10]!K03149|2|3.6e-135|487.3|bya:BANAU_1076|thiG; thiazole synthase [EC:2.8.1.10]!K03149|3|3.6e-135|487.3|bamp:B938_05690|thiG; thiazole synthase [EC:2.8.1.10]!K03149|4|3.6e-135|487.3|baml:BAM5036_1070|thiG; thiazole synthase [EC:2.8.1.10]!K03149|5|3.6e-135|487.3|bama:RBAU_1132|thiG; thiazole synthase [EC:2.8.1.10]
KSG66_05800	K03148|1|5.1e-190|669.8|bvm:B9C48_05885|thiF; sulfur carrier protein ThiS adenylyltransferase [EC:2.7.7.73]!K03148|2|3.7e-188|663.7|bacp:SB24_04015|thiF; sulfur carrier protein ThiS adenylyltransferase [EC:2.7.7.73]!K03148|3|4.8e-188|663.3|bamb:BAPNAU_2624|thiF; sulfur carrier protein ThiS adenylyltransferase [EC:2.7.7.73]!K03148|4|4.8e-188|663.3|bmp:NG74_01185|thiF; sulfur carrier protein ThiS adenylyltransferase [EC:2.7.7.73]!K03148|5|2.4e-187|661.0|bay:RBAM_011710|thiF; sulfur carrier protein ThiS adenylyltransferase [EC:2.7.7.73]
KSG66_05805	K00941|1|6.0e-149|533.1|bamy:V529_11200|thiD; hydroxymethylpyrimidine/phosphomethylpyrimidine kinase [EC:2.7.1.49 2.7.4.7]!K00941|2|6.0e-149|533.1|bvm:B9C48_05890|thiD; hydroxymethylpyrimidine/phosphomethylpyrimidine kinase [EC:2.7.1.49 2.7.4.7]!K00941|3|7.8e-149|532.7|bamb:BAPNAU_2623|thiD; hydroxymethylpyrimidine/phosphomethylpyrimidine kinase [EC:2.7.1.49 2.7.4.7]!K00941|4|7.8e-149|532.7|bmp:NG74_01186|thiD; hydroxymethylpyrimidine/phosphomethylpyrimidine kinase [EC:2.7.1.49 2.7.4.7]!K00941|5|2.3e-148|531.2|baml:BAM5036_1072|thiD; hydroxymethylpyrimidine/phosphomethylpyrimidine kinase [EC:2.7.1.49 2.7.4.7]
KSG66_05810	K00208|1|1.1e-139|502.3|bya:BANAU_1079|fabI; enoyl-[acyl-carrier protein] reductase I [EC:1.3.1.9 1.3.1.10]!K00208|2|1.1e-139|502.3|baml:BAM5036_1073|fabI; enoyl-[acyl-carrier protein] reductase I [EC:1.3.1.9 1.3.1.10]!K00208|3|1.1e-139|502.3|bama:RBAU_1135|fabI; enoyl-[acyl-carrier protein] reductase I [EC:1.3.1.9 1.3.1.10]!K00208|4|1.1e-139|502.3|bamn:BASU_1112|fabI; enoyl-[acyl-carrier protein] reductase I [EC:1.3.1.9 1.3.1.10]!K00208|5|1.1e-139|502.3|bamb:BAPNAU_2622|fabI; enoyl-[acyl-carrier protein] reductase I [EC:1.3.1.9 1.3.1.10]
KSG66_05815
KSG66_05820	K06344|1|2.4e-83|314.3|baq:BACAU_1136|cotZ; spore coat protein Z!K06344|2|2.4e-83|314.3|bya:BANAU_1081|cotZ; spore coat protein Z!K06344|3|2.4e-83|314.3|bamy:V529_11230|cotZ; spore coat protein Z!K06344|4|2.4e-83|314.3|bami:KSO_013965|cotZ; spore coat protein Z!K06344|5|2.4e-83|314.3|bamf:U722_05990|cotZ; spore coat protein Z
KSG66_05825	K06343|1|2.8e-93|347.4|bamy:V529_11240|cotY; spore coat protein Y!K06343|2|2.8e-93|347.4|bvm:B9C48_05910|cotY; spore coat protein Y!K06343|3|8.0e-93|345.9|bacs:AUL54_04750|cotY; spore coat protein Y!K06343|4|1.1e-92|345.5|baq:BACAU_1137|cotY; spore coat protein Y!K06343|5|1.1e-92|345.5|bya:BANAU_1082|cotY; spore coat protein Y
KSG66_05830	K06342|1|5.3e-79|300.1|bya:BANAU_1083|cotX; spore coat protein X!K06342|2|5.3e-79|300.1|bamb:BAPNAU_2618|cotX; spore coat protein X!K06342|3|5.3e-79|300.1|bamy:V529_11250|cotX; spore coat protein X!K06342|4|5.3e-79|300.1|bmp:NG74_01191|cotX; spore coat protein X!K06342|5|5.3e-79|300.1|bqy:MUS_1221|cotX; spore coat protein X
KSG66_05835	K06341|1|4.8e-30|136.7|bvm:B9C48_05920|cotW; spore coat protein W!K06341|2|1.4e-29|135.2|bamy:V529_11260|cotW; spore coat protein W!K06341|3|2.2e-27|127.9|bya:BANAU_1084|cotW; spore coat protein W!K06341|4|2.2e-27|127.9|bamb:BAPNAU_2617|cotW; spore coat protein W!K06341|5|2.2e-27|127.9|bmp:NG74_01192|cotW; spore coat protein W
KSG66_05840	K06340|1|2.2e-40|171.4|bya:BANAU_1085|cotV; spore coat protein V!K06340|2|2.2e-40|171.4|bamb:BAPNAU_2616|cotV; spore coat protein V!K06340|3|2.2e-40|171.4|bamy:V529_11270|cotV; spore coat protein V!K06340|4|2.2e-40|171.4|bmp:NG74_01193|cotV; spore coat protein V!K06340|5|2.2e-40|171.4|bqy:MUS_1223|cotV; spore coat protein V
KSG66_05845
KSG66_05850
KSG66_05855
KSG66_05860
KSG66_05865	K03657|1|0|1491.1|bvm:B9C48_05950|uvrD; DNA helicase II / ATP-dependent DNA helicase PcrA [EC:3.6.4.12]!K03657|2|0|1489.6|bay:RBAM_011840|uvrD; DNA helicase II / ATP-dependent DNA helicase PcrA [EC:3.6.4.12]!K03657|3|0|1487.6|bamt:AJ82_06650|uvrD; DNA helicase II / ATP-dependent DNA helicase PcrA [EC:3.6.4.12]!K03657|4|0|1484.5|baq:BACAU_1145|uvrD; DNA helicase II / ATP-dependent DNA helicase PcrA [EC:3.6.4.12]!K03657|5|0|1484.5|bami:KSO_013920|uvrD; DNA helicase II / ATP-dependent DNA helicase PcrA [EC:3.6.4.12]
KSG66_05870
KSG66_05875	K17837|1|2.8e-145|520.8|bvm:B9C48_05960|bla2; metallo-beta-lactamase class B [EC:3.5.2.6]!K17837|2|1.7e-142|511.5|bay:RBAM_011860|bla2; metallo-beta-lactamase class B [EC:3.5.2.6]!K17837|3|1.7e-142|511.5|bamc:U471_11840|bla2; metallo-beta-lactamase class B [EC:3.5.2.6]!K17837|4|1.1e-141|508.8|bamt:AJ82_06660|bla2; metallo-beta-lactamase class B [EC:3.5.2.6]!K17837|5|2.5e-141|507.7|bya:BANAU_1092|bla2; metallo-beta-lactamase class B [EC:3.5.2.6]
KSG66_05880	K01992|1|1.8e-125|454.9|bvm:B9C48_05965|ABC-2.P; ABC-2 type transport system permease protein!K01992|2|4.1e-125|453.8|bamb:BAPNAU_2607|ABC-2.P; ABC-2 type transport system permease protein!K01992|3|4.1e-125|453.8|bamt:AJ82_06665|ABC-2.P; ABC-2 type transport system permease protein!K01992|4|4.1e-125|453.8|bmp:NG74_01202|ABC-2.P; ABC-2 type transport system permease protein!K01992|5|5.4e-125|453.4|bamp:B938_05775|ABC-2.P; ABC-2 type transport system permease protein
KSG66_05885	K01990|1|1.9e-133|481.5|bvm:B9C48_05970|ABC-2.A; ABC-2 type transport system ATP-binding protein!K01990|2|2.5e-133|481.1|bay:RBAM_011880|ABC-2.A; ABC-2 type transport system ATP-binding protein!K01990|3|2.5e-133|481.1|bamp:B938_05780|ABC-2.A; ABC-2 type transport system ATP-binding protein!K01990|4|2.5e-133|481.1|bama:RBAU_1150|ABC-2.A; ABC-2 type transport system ATP-binding protein!K01990|5|2.5e-133|481.1|bamt:AJ82_06670|ABC-2.A; ABC-2 type transport system ATP-binding protein
KSG66_05890
KSG66_05895
KSG66_05900
KSG66_05905
KSG66_05910	K01739|1|1.6e-213|748.0|bamy:V529_11390|metB; cystathionine gamma-synthase [EC:2.5.1.48]!K01739|2|1.6e-213|748.0|bvm:B9C48_05995|metB; cystathionine gamma-synthase [EC:2.5.1.48]!K01739|3|4.8e-213|746.5|bay:RBAM_011930|metB; cystathionine gamma-synthase [EC:2.5.1.48]!K01739|4|4.8e-213|746.5|bamp:B938_05805|metB; cystathionine gamma-synthase [EC:2.5.1.48]!K01739|5|4.8e-213|746.5|bamn:BASU_1132|metB; cystathionine gamma-synthase [EC:2.5.1.48]
KSG66_05915	K01760|1|1.4e-218|765.0|bvm:B9C48_06000|metC; cysteine-S-conjugate beta-lyase [EC:4.4.1.13]!K01760|2|1.3e-216|758.4|bamb:BAPNAU_2600|metC; cysteine-S-conjugate beta-lyase [EC:4.4.1.13]!K01760|3|1.3e-216|758.4|bmp:NG74_01211|metC; cysteine-S-conjugate beta-lyase [EC:4.4.1.13]!K01760|4|2.2e-216|757.7|bya:BANAU_1100|metC; cysteine-S-conjugate beta-lyase [EC:4.4.1.13]!K01760|5|2.2e-216|757.7|bqy:MUS_1238|metC; cysteine-S-conjugate beta-lyase [EC:4.4.1.13]
KSG66_05925
KSG66_05930
KSG66_05935
KSG66_05940
KSG66_05945
KSG66_05950
KSG66_05955	K01759|1|8.8e-66|255.8|bami:KSO_013540|GLO1; lactoylglutathione lyase [EC:4.4.1.5]!K01759|2|9.7e-65|252.3|baq:BACAU_1159|GLO1; lactoylglutathione lyase [EC:4.4.1.5]!K01759|4|2.1e-59|234.6|bsr:I33_2735|GLO1; lactoylglutathione lyase [EC:4.4.1.5]
KSG66_05960	K17836|1|1.2e-150|538.9|bvm:B9C48_06045|penP; beta-lactamase class A [EC:3.5.2.6]!K17836|2|8.0e-150|536.2|bamb:BAPNAU_2584|penP; beta-lactamase class A [EC:3.5.2.6]!K17836|3|8.0e-150|536.2|bmp:NG74_01229|penP; beta-lactamase class A [EC:3.5.2.6]!K17836|4|5.2e-149|533.5|bya:BANAU_1140|penP; beta-lactamase class A [EC:3.5.2.6]!K17836|5|5.2e-149|533.5|bqy:MUS_1287|penP; beta-lactamase class A [EC:3.5.2.6]
KSG66_05965
KSG66_05970
KSG66_05975
KSG66_05980	K01224|1|1.1e-222|778.5|bamp:B938_06180|E3.2.1.89; arabinogalactan endo-1,4-beta-galactosidase [EC:3.2.1.89]!K01224|2|1.1e-222|778.5|bvm:B9C48_06065|E3.2.1.89; arabinogalactan endo-1,4-beta-galactosidase [EC:3.2.1.89]!K01224|3|8.1e-221|772.3|bamt:AJ82_06800|E3.2.1.89; arabinogalactan endo-1,4-beta-galactosidase [EC:3.2.1.89]!K01224|4|1.1e-220|771.9|bay:RBAM_012120|E3.2.1.89; arabinogalactan endo-1,4-beta-galactosidase [EC:3.2.1.89]!K01224|5|1.1e-220|771.9|bamc:U471_12130|E3.2.1.89; arabinogalactan endo-1,4-beta-galactosidase [EC:3.2.1.89]
KSG66_05985	K00965|1|3.3e-294|1016.5|bvm:B9C48_06070|galT; UDPglucose--hexose-1-phosphate uridylyltransferase [EC:2.7.7.12]!K00965|2|3.4e-291|1006.5|bamp:B938_06185|galT; UDPglucose--hexose-1-phosphate uridylyltransferase [EC:2.7.7.12]!K00965|3|7.6e-291|1005.4|baml:BAM5036_1119|galT; UDPglucose--hexose-1-phosphate uridylyltransferase [EC:2.7.7.12]!K00965|4|1.7e-290|1004.2|bay:RBAM_012130|galT; UDPglucose--hexose-1-phosphate uridylyltransferase [EC:2.7.7.12]!K00965|5|1.7e-290|1004.2|bamc:U471_12140|galT; UDPglucose--hexose-1-phosphate uridylyltransferase [EC:2.7.7.12]
KSG66_05990	K01784|1|2.9e-190|670.6|bvm:B9C48_06075|galE; UDP-glucose 4-epimerase [EC:5.1.3.2]!K01784|2|8.6e-190|669.1|bay:RBAM_012140|galE; UDP-glucose 4-epimerase [EC:5.1.3.2]!K01784|3|8.6e-190|669.1|bamp:B938_06190|galE; UDP-glucose 4-epimerase [EC:5.1.3.2]!K01784|4|8.6e-190|669.1|bamt:AJ82_06810|galE; UDP-glucose 4-epimerase [EC:5.1.3.2]!K01784|5|8.6e-190|669.1|bamc:U471_12150|galE; UDP-glucose 4-epimerase [EC:5.1.3.2]
KSG66_05995	K00849|1|2.7e-219|767.3|bvm:B9C48_06080|galK; galactokinase [EC:2.7.1.6]!K00849|2|1.1e-215|755.4|bamy:V529_11570|galK; galactokinase [EC:2.7.1.6]!K00849|3|1.5e-214|751.5|bay:RBAM_012150|galK; galactokinase [EC:2.7.1.6]!K00849|4|1.5e-214|751.5|bamc:U471_12160|galK; galactokinase [EC:2.7.1.6]!K00849|5|2.0e-214|751.1|bama:RBAU_1169|galK; galactokinase [EC:2.7.1.6]
KSG66_06000	K02788|1|0|1080.1|bvm:B9C48_06085|lacE; lactose PTS system EIICB component [EC:2.7.1.207]!K02788|2|0|1076.6|bamy:V529_11580|lacE; lactose PTS system EIICB component [EC:2.7.1.207]!K02788|3|1.7e-310|1070.8|baml:BAM5036_1122|lacE; lactose PTS system EIICB component [EC:2.7.1.207]!K02788|4|1.7e-310|1070.8|bacp:SB24_03735|lacE; lactose PTS system EIICB component [EC:2.7.1.207]!K02788|5|2.2e-310|1070.5|bya:BANAU_1148|lacE; lactose PTS system EIICB component [EC:2.7.1.207]
KSG66_06005	K02786|1|1.2e-49|201.8|bay:RBAM_012170|lacF; lactose PTS system EIIA component [EC:2.7.1.207]!K02786|2|1.2e-49|201.8|baq:BACAU_1169|lacF; lactose PTS system EIIA component [EC:2.7.1.207]!K02786|3|1.2e-49|201.8|bya:BANAU_1149|lacF; lactose PTS system EIIA component [EC:2.7.1.207]!K02786|4|1.2e-49|201.8|bamp:B938_06205|lacF; lactose PTS system EIIA component [EC:2.7.1.207]!K02786|5|1.2e-49|201.8|bama:RBAU_1171|lacF; lactose PTS system EIIA component [EC:2.7.1.207]
KSG66_06010	K01220|1|7.6e-285|985.3|bvm:B9C48_06095|E3.2.1.85; 6-phospho-beta-galactosidase [EC:3.2.1.85]!K01220|2|8.4e-284|981.9|bamb:BAPNAU_2574|E3.2.1.85; 6-phospho-beta-galactosidase [EC:3.2.1.85]!K01220|3|8.4e-284|981.9|bmp:NG74_01239|E3.2.1.85; 6-phospho-beta-galactosidase [EC:3.2.1.85]!K01220|4|4.2e-283|979.5|bay:RBAM_012180|E3.2.1.85; 6-phospho-beta-galactosidase [EC:3.2.1.85]!K01220|5|4.2e-283|979.5|bamt:AJ82_06830|E3.2.1.85; 6-phospho-beta-galactosidase [EC:3.2.1.85]
KSG66_06015	K02530|1|2.0e-138|498.0|bvm:B9C48_06100|lacR; DeoR family transcriptional regulator, lactose phosphotransferase system repressor!K02530|2|1.3e-137|495.4|bamt:AJ82_06835|lacR; DeoR family transcriptional regulator, lactose phosphotransferase system repressor!K02530|3|1.3e-137|495.4|bamy:V529_11610|lacR; DeoR family transcriptional regulator, lactose phosphotransferase system repressor!K02530|4|1.3e-137|495.4|bacb:OY17_09200|lacR; DeoR family transcriptional regulator, lactose phosphotransferase system repressor!K02530|5|2.9e-137|494.2|bmp:NG74_01240|lacR; DeoR family transcriptional regulator, lactose phosphotransferase system repressor
KSG66_06020	K01838|1|1.2e-126|458.8|bvm:B9C48_06105|pgmB; beta-phosphoglucomutase [EC:5.4.2.6]!K01838|2|3.0e-125|454.1|bya:BANAU_1152|pgmB; beta-phosphoglucomutase [EC:5.4.2.6]!K01838|3|3.0e-125|454.1|bqy:MUS_1299|pgmB; beta-phosphoglucomutase [EC:5.4.2.6]!K01838|4|3.0e-125|454.1|bacb:OY17_09205|pgmB; beta-phosphoglucomutase [EC:5.4.2.6]!K01838|5|8.7e-125|452.6|bamp:B938_06220|pgmB; beta-phosphoglucomutase [EC:5.4.2.6]
KSG66_06025
KSG66_06030	K23775|1|4.5e-71|273.5|bvm:B9C48_06115|ohrR; MarR family transcriptional regulator, organic hydroperoxide resistance regulator!K23775|2|1.0e-70|272.3|bamp:B938_06230|ohrR; MarR family transcriptional regulator, organic hydroperoxide resistance regulator!K23775|3|1.0e-70|272.3|bama:RBAU_1176|ohrR; MarR family transcriptional regulator, organic hydroperoxide resistance regulator!K23775|4|1.0e-70|272.3|bamn:BASU_1156|ohrR; MarR family transcriptional regulator, organic hydroperoxide resistance regulator!K23775|5|3.8e-70|270.4|bya:BANAU_1154|ohrR; MarR family transcriptional regulator, organic hydroperoxide resistance regulator
KSG66_06035
KSG66_06040
KSG66_06045
KSG66_06050
KSG66_06055
KSG66_06060	K00123|1|0|2033.1|bvm:B9C48_06145|fdoG; formate dehydrogenase major subunit [EC:1.17.1.9]!K00123|2|0|2031.9|bama:RBAU_1182|fdoG; formate dehydrogenase major subunit [EC:1.17.1.9]!K00123|3|0|2028.4|bya:BANAU_1159|fdoG; formate dehydrogenase major subunit [EC:1.17.1.9]!K00123|4|0|2028.4|bqy:MUS_1307|fdoG; formate dehydrogenase major subunit [EC:1.17.1.9]!K00123|5|0|2028.1|bay:RBAM_012270|fdoG; formate dehydrogenase major subunit [EC:1.17.1.9]
KSG66_06065
KSG66_06070	K23138|1|1.5e-228|798.1|bvm:B9C48_06155|CYP109; cytochrome P450 family 109 [EC:1.14.-.-]!K23138|2|1.7e-227|794.7|bay:RBAM_012290|CYP109; cytochrome P450 family 109 [EC:1.14.-.-]!K23138|3|1.7e-227|794.7|bamt:AJ82_06890|CYP109; cytochrome P450 family 109 [EC:1.14.-.-]!K23138|4|2.2e-227|794.3|bacp:SB24_03665|CYP109; cytochrome P450 family 109 [EC:1.14.-.-]!K23138|5|1.1e-226|792.0|bamy:V529_11720|CYP109; cytochrome P450 family 109 [EC:1.14.-.-]
KSG66_06075
KSG66_06080
KSG66_06085	K01719|1|7.9e-149|532.7|bvm:B9C48_06170|hemD; uroporphyrinogen-III synthase [EC:4.2.1.75]!K01719|2|3.9e-148|530.4|bamb:BAPNAU_2559|hemD; uroporphyrinogen-III synthase [EC:4.2.1.75]!K01719|3|5.1e-148|530.0|bacp:SB24_03650|hemD; uroporphyrinogen-III synthase [EC:4.2.1.75]!K01719|4|1.1e-147|528.9|bya:BANAU_1164|hemD; uroporphyrinogen-III synthase [EC:4.2.1.75]!K01719|5|1.1e-147|528.9|bqy:MUS_1312|hemD; uroporphyrinogen-III synthase [EC:4.2.1.75]
KSG66_06090
KSG66_06095
KSG66_06100
KSG66_06105
KSG66_06110
KSG66_06115	K03885|1|3.6e-219|766.9|bamy:V529_11810|ndh; NADH dehydrogenase [EC:1.6.99.3]!K03885|2|3.6e-219|766.9|bvm:B9C48_06200|ndh; NADH dehydrogenase [EC:1.6.99.3]!K03885|3|8.0e-219|765.8|bya:BANAU_1171|ndh; NADH dehydrogenase [EC:1.6.99.3]!K03885|4|8.0e-219|765.8|bama:RBAU_1192|ndh; NADH dehydrogenase [EC:1.6.99.3]!K03885|5|8.0e-219|765.8|bamb:BAPNAU_2553|ndh; NADH dehydrogenase [EC:1.6.99.3]
KSG66_06120	K01812|1|6.2e-279|965.7|bamy:V529_11820|uxaC; glucuronate isomerase [EC:5.3.1.12]!K01812|2|8.1e-279|965.3|bamp:B938_06320|uxaC; glucuronate isomerase [EC:5.3.1.12]!K01812|3|8.1e-279|965.3|bmp:NG74_01261|uxaC; glucuronate isomerase [EC:5.3.1.12]!K01812|4|1.4e-278|964.5|baml:BAM5036_1145|uxaC; glucuronate isomerase [EC:5.3.1.12]!K01812|5|1.4e-278|964.5|bvm:B9C48_06205|uxaC; glucuronate isomerase [EC:5.3.1.12]
KSG66_06125	K03292|1|4.8e-255|886.3|bvm:B9C48_06210|TC.GPH; glycoside/pentoside/hexuronide:cation symporter, GPH family!K03292|2|1.1e-254|885.2|bqy:MUS_1321|TC.GPH; glycoside/pentoside/hexuronide:cation symporter, GPH family!K03292|3|3.1e-254|883.6|bami:KSO_013375|TC.GPH; glycoside/pentoside/hexuronide:cation symporter, GPH family!K03292|4|3.1e-254|883.6|bamf:U722_06435|TC.GPH; glycoside/pentoside/hexuronide:cation symporter, GPH family!K03292|5|9.0e-254|882.1|bay:RBAM_012390|TC.GPH; glycoside/pentoside/hexuronide:cation symporter, GPH family
KSG66_06130	K02529|1|4.6e-183|646.7|bay:RBAM_012400|lacI; LacI family transcriptional regulator!K02529|2|4.6e-183|646.7|bamp:B938_06330|lacI; LacI family transcriptional regulator!K02529|3|4.6e-183|646.7|baml:BAM5036_1147|lacI; LacI family transcriptional regulator!K02529|4|4.6e-183|646.7|bama:RBAU_1195|lacI; LacI family transcriptional regulator!K02529|5|4.6e-183|646.7|bamn:BASU_1174|lacI; LacI family transcriptional regulator
KSG66_06135	K00041|1|1.2e-285|988.0|bvm:B9C48_06220|uxaB; tagaturonate reductase [EC:1.1.1.58]!K00041|2|1.1e-283|981.5|bamb:BAPNAU_2549|uxaB; tagaturonate reductase [EC:1.1.1.58]!K00041|3|1.1e-283|981.5|bmp:NG74_01264|uxaB; tagaturonate reductase [EC:1.1.1.58]!K00041|4|2.6e-280|970.3|bamy:V529_11850|uxaB; tagaturonate reductase [EC:1.1.1.58]!K00041|5|5.8e-280|969.1|bay:RBAM_012410|uxaB; tagaturonate reductase [EC:1.1.1.58]
KSG66_06140	K01685|1|9.3e-281|971.8|bvm:B9C48_06225|uxaA; altronate hydrolase [EC:4.2.1.7]!K01685|2|1.0e-279|968.4|bya:BANAU_1176|uxaA; altronate hydrolase [EC:4.2.1.7]!K01685|3|1.0e-279|968.4|bqy:MUS_1324|uxaA; altronate hydrolase [EC:4.2.1.7]!K01685|4|1.0e-279|968.4|bacb:OY17_09315|uxaA; altronate hydrolase [EC:4.2.1.7]!K01685|5|1.3e-279|968.0|bamb:BAPNAU_2548|uxaA; altronate hydrolase [EC:4.2.1.7]
KSG66_06145
KSG66_06150
KSG66_06155	K01990|2|3.9e-168|597.0|bami:KSO_013345|ABC-2.A; ABC-2 type transport system ATP-binding protein
KSG66_06160	K01992|1|3.1e-120|437.6|bvm:B9C48_06245|ABC-2.P; ABC-2 type transport system permease protein!K01992|3|6.5e-62|243.8|pdh:B9T62_31380|ABC-2.P; ABC-2 type transport system permease protein!K01992|4|9.6e-13|80.5|pcx:LPB68_12560|ABC-2.P; ABC-2 type transport system permease protein
KSG66_06165
KSG66_06170	K07680|1|4.2e-234|816.6|bvm:B9C48_06255|comP; two-component system, NarL family, sensor histidine kinase ComP [EC:2.7.13.3]!K07680|4|3.2e-40|172.6|afl:Aflv_0549|comP; two-component system, NarL family, sensor histidine kinase ComP [EC:2.7.13.3]!K07680|5|3.5e-39|169.1|gtn:GTNG_2064|comP; two-component system, NarL family, sensor histidine kinase ComP [EC:2.7.13.3]
KSG66_06175	K07691|1|3.2e-116|424.1|bvm:B9C48_06260|comA; two-component system, NarL family, competent response regulator ComA!K07691|2|5.5e-116|423.3|bami:KSO_013320|comA; two-component system, NarL family, competent response regulator ComA!K07691|3|5.5e-116|423.3|bamf:U722_06485|comA; two-component system, NarL family, competent response regulator ComA!K07691|4|1.7e-53|215.7|hmn:HM131_08445|comA; two-component system, NarL family, competent response regulator ComA!K07691|5|1.9e-52|212.2|pof:GS400_14635|comA; two-component system, NarL family, competent response regulator ComA
KSG66_06180
KSG66_06185
KSG66_06190	K20344|3|0|1264.6|bamf:U722_06500|blpA; ATP-binding cassette, subfamily C, bacteriocin exporter!K13409|4|1.6e-116|426.8|vpn:A21D_01586|raxB; ATP-binding cassette, subfamily B, bacterial RaxB!K06147|5|8.0e-100|371.3|bya:BANAU_3852|ABCB-BAC; ATP-binding cassette, subfamily B, bacterial
KSG66_06195
KSG66_06200
KSG66_06205
KSG66_06210	K07090|1|6.9e-131|473.0|bay:RBAM_012430|K07090; uncharacterized protein!K07090|2|6.9e-131|473.0|bya:BANAU_1177|K07090; uncharacterized protein!K07090|3|6.9e-131|473.0|bamb:BAPNAU_2547|K07090; uncharacterized protein!K07090|4|6.9e-131|473.0|bmp:NG74_01266|K07090; uncharacterized protein!K07090|5|6.9e-131|473.0|bamc:U471_12470|K07090; uncharacterized protein
KSG66_06215
KSG66_06220	K06359|1|4.7e-216|756.5|bay:RBAM_012450|rapA; response regulator aspartate phosphatase A (stage 0 sporulation protein L) [EC:3.1.-.-]!K06359|2|1.0e-215|755.4|bqy:MUS_1327|rapA; response regulator aspartate phosphatase A (stage 0 sporulation protein L) [EC:3.1.-.-]!K06359|3|6.7e-215|752.7|baq:BACAU_1200|rapA; response regulator aspartate phosphatase A (stage 0 sporulation protein L) [EC:3.1.-.-]!K06359|4|6.7e-215|752.7|bya:BANAU_1179|rapA; response regulator aspartate phosphatase A (stage 0 sporulation protein L) [EC:3.1.-.-]!K06359|5|6.7e-215|752.7|bamp:B938_06355|rapA; response regulator aspartate phosphatase A (stage 0 sporulation protein L) [EC:3.1.-.-]
KSG66_06225	K06352|1|4.9e-16|89.0|baq:BACAU_1201|phrA; phosphatase RapA inhibitor!K06352|2|4.9e-16|89.0|bya:BANAU_1180|phrA; phosphatase RapA inhibitor!K06352|3|4.9e-16|89.0|bamp:B938_06360|phrA; phosphatase RapA inhibitor!K06352|4|4.9e-16|89.0|baml:BAM5036_1157|phrA; phosphatase RapA inhibitor!K06352|5|4.9e-16|89.0|bama:RBAU_1201|phrA; phosphatase RapA inhibitor
KSG66_06230	K01447|1|1.2e-169|602.1|bvm:B9C48_06300|xlyAB; N-acetylmuramoyl-L-alanine amidase [EC:3.5.1.28]!K01447|2|6.8e-168|596.3|bay:RBAM_012470|xlyAB; N-acetylmuramoyl-L-alanine amidase [EC:3.5.1.28]!K01447|3|6.8e-168|596.3|bamp:B938_06365|xlyAB; N-acetylmuramoyl-L-alanine amidase [EC:3.5.1.28]!K01447|4|6.8e-168|596.3|bami:KSO_013275|xlyAB; N-acetylmuramoyl-L-alanine amidase [EC:3.5.1.28]!K01447|5|6.8e-168|596.3|bamc:U471_12510|xlyAB; N-acetylmuramoyl-L-alanine amidase [EC:3.5.1.28]
KSG66_06235
KSG66_06240
KSG66_06245
KSG66_06250
KSG66_06255
KSG66_06260	K02315|1|2.1e-154|551.2|bvm:B9C48_06335|dnaC; DNA replication protein DnaC!K02315|2|4.4e-152|543.5|bya:BANAU_1188|dnaC; DNA replication protein DnaC!K02315|3|9.7e-152|542.3|bay:RBAM_012540|dnaC; DNA replication protein DnaC!K02315|4|3.7e-151|540.4|bamb:BAPNAU_2536|dnaC; DNA replication protein DnaC!K02315|5|1.4e-150|538.5|baq:BACAU_1209|dnaC; DNA replication protein DnaC
KSG66_06265
KSG66_06270
KSG66_06275
KSG66_06280	K24072|1|3.8e-85|320.5|bamy:V529_12030|xpf; positive control factor!K24072|2|3.8e-85|320.5|bvm:B9C48_06350|xpf; positive control factor!K24072|3|1.1e-84|318.9|bay:RBAM_012580|xpf; positive control factor!K24072|4|1.1e-84|318.9|baq:BACAU_1213|xpf; positive control factor!K24072|5|1.1e-84|318.9|bya:BANAU_1192|xpf; positive control factor
KSG66_06285	K07474|1|5.3e-142|510.0|bvm:B9C48_06355|xtmA; phage terminase small subunit!K07474|2|3.5e-141|507.3|bamb:BAPNAU_2531|xtmA; phage terminase small subunit!K07474|3|3.5e-141|507.3|bmp:NG74_01283|xtmA; phage terminase small subunit!K07474|4|2.2e-140|504.6|baq:BACAU_1214|xtmA; phage terminase small subunit!K07474|5|2.2e-140|504.6|bamp:B938_06430|xtmA; phage terminase small subunit
KSG66_06290	K06909|1|5.8e-255|885.9|bvm:B9C48_06360|xtmB; phage terminase large subunit!K06909|2|1.7e-254|884.4|bamb:BAPNAU_2530|xtmB; phage terminase large subunit!K06909|3|1.7e-254|884.4|bmp:NG74_01284|xtmB; phage terminase large subunit!K06909|4|4.9e-254|882.9|bamp:B938_06435|xtmB; phage terminase large subunit!K06909|5|4.9e-254|882.9|baml:BAM5036_1171|xtmB; phage terminase large subunit
KSG66_06295
KSG66_06300
KSG66_06305
KSG66_06310
KSG66_06315
KSG66_06320
KSG66_06325
KSG66_06330
KSG66_06335
KSG66_06340
KSG66_06345
KSG66_06350
KSG66_06355
KSG66_06360
KSG66_06365
KSG66_06370
KSG66_06375
KSG66_06380
KSG66_06385
KSG66_06390
KSG66_06395
KSG66_06400
KSG66_06405
KSG66_06410
KSG66_06415
KSG66_06420
KSG66_06425	K01447|1|1.9e-169|601.3|bvm:B9C48_06490|xlyAB; N-acetylmuramoyl-L-alanine amidase [EC:3.5.1.28]!K01447|2|3.7e-168|597.0|bamf:U722_06750|xlyAB; N-acetylmuramoyl-L-alanine amidase [EC:3.5.1.28]!K01447|3|8.1e-168|595.9|bay:RBAM_012660|xlyAB; N-acetylmuramoyl-L-alanine amidase [EC:3.5.1.28]!K01447|4|8.1e-168|595.9|bya:BANAU_1200|xlyAB; N-acetylmuramoyl-L-alanine amidase [EC:3.5.1.28]!K01447|5|8.1e-168|595.9|bamp:B938_06570|xlyAB; N-acetylmuramoyl-L-alanine amidase [EC:3.5.1.28]
KSG66_06430	K06389|1|1.2e-22|111.3|bay:RBAM_012670|spoIISB; stage II sporulation protein SB!K06389|2|1.2e-22|111.3|baq:BACAU_1244|spoIISB; stage II sporulation protein SB!K06389|3|1.2e-22|111.3|bamp:B938_06575|spoIISB; stage II sporulation protein SB!K06389|4|1.2e-22|111.3|baml:BAM5036_1199|spoIISB; stage II sporulation protein SB!K06389|5|1.2e-22|111.3|bama:RBAU_1243|spoIISB; stage II sporulation protein SB
KSG66_06435	K06388|1|2.2e-134|484.6|bya:BANAU_1203|spoIISA; stage II sporulation protein SA!K06388|2|2.2e-134|484.6|baml:BAM5036_1200|spoIISA; stage II sporulation protein SA!K06388|3|2.2e-134|484.6|bama:RBAU_1244|spoIISA; stage II sporulation protein SA!K06388|4|2.2e-134|484.6|bamn:BASU_1223|spoIISA; stage II sporulation protein SA!K06388|5|2.2e-134|484.6|bamb:BAPNAU_2500|spoIISA; stage II sporulation protein SA
KSG66_06440	K03306|1|2.7e-175|620.9|bamy:V529_12160|TC.PIT; inorganic phosphate transporter, PiT family!K03306|2|2.7e-175|620.9|bvm:B9C48_06505|TC.PIT; inorganic phosphate transporter, PiT family!K03306|3|3.5e-175|620.5|bay:RBAM_012690|TC.PIT; inorganic phosphate transporter, PiT family!K03306|4|3.5e-175|620.5|bamp:B938_06585|TC.PIT; inorganic phosphate transporter, PiT family!K03306|5|3.5e-175|620.5|bama:RBAU_1245|TC.PIT; inorganic phosphate transporter, PiT family
KSG66_06445	K07220|1|4.3e-107|393.7|bsut:BSUB_01400|K07220; uncharacterized protein!K07220|2|4.3e-107|393.7|bsul:BSUA_01400|K07220; uncharacterized protein!K07220|3|4.3e-107|393.7|bsp:U712_06700|K07220; uncharacterized protein!K07220|4|4.3e-107|393.7|bjs:MY9_1407|K07220; uncharacterized protein
KSG66_06450	K03294|1|6.8e-243|845.9|bvm:B9C48_06515|TC.APA; basic amino acid/polyamine antiporter, APA family!K03294|2|1.5e-242|844.7|bay:RBAM_012710|TC.APA; basic amino acid/polyamine antiporter, APA family!K03294|3|1.5e-242|844.7|bya:BANAU_1206|TC.APA; basic amino acid/polyamine antiporter, APA family!K03294|4|1.5e-242|844.7|bamb:BAPNAU_2497|TC.APA; basic amino acid/polyamine antiporter, APA family!K03294|5|1.5e-242|844.7|bmp:NG74_01316|TC.APA; basic amino acid/polyamine antiporter, APA family
KSG66_06455	K15975|1|2.2e-182|644.4|bvm:B9C48_06520|K15975; glyoxalase family protein!K15975|2|8.2e-182|642.5|bqy:MUS_1360|K15975; glyoxalase family protein!K15975|3|8.2e-182|642.5|bacb:OY17_09460|K15975; glyoxalase family protein!K15975|4|3.1e-181|640.6|bacp:SB24_03345|K15975; glyoxalase family protein!K15975|5|3.5e-180|637.1|bamf:U722_06790|K15975; glyoxalase family protein
KSG66_06460
KSG66_06465	K20534|1|1.3e-179|635.2|bamy:V529_12210|gtrB; polyisoprenyl-phosphate glycosyltransferase [EC:2.4.-.-]!K20534|2|1.3e-179|635.2|bvm:B9C48_06530|gtrB; polyisoprenyl-phosphate glycosyltransferase [EC:2.4.-.-]!K20534|3|5.1e-179|633.3|bay:RBAM_012740|gtrB; polyisoprenyl-phosphate glycosyltransferase [EC:2.4.-.-]!K20534|4|6.7e-179|632.9|bamt:AJ82_07295|gtrB; polyisoprenyl-phosphate glycosyltransferase [EC:2.4.-.-]!K20534|5|1.9e-178|631.3|baq:BACAU_1251|gtrB; polyisoprenyl-phosphate glycosyltransferase [EC:2.4.-.-]
KSG66_06470
KSG66_06475	K04771|1|5.2e-206|723.4|bamy:V529_12230|degP; serine protease Do [EC:3.4.21.107]!K04771|2|5.2e-206|723.4|bvm:B9C48_06535|degP; serine protease Do [EC:3.4.21.107]!K04771|4|2.9e-204|717.6|bami:KSO_013010|degP; serine protease Do [EC:3.4.21.107]!K04771|5|3.7e-204|717.2|baml:BAM5036_1209|degP; serine protease Do [EC:3.4.21.107]
KSG66_06480
KSG66_06485	K16203|1|6.7e-156|556.2|bay:RBAM_012770|dppA1; D-amino peptidase [EC:3.4.11.-]!K16203|2|6.7e-156|556.2|baq:BACAU_1254|dppA1; D-amino peptidase [EC:3.4.11.-]!K16203|3|6.7e-156|556.2|baml:BAM5036_1211|dppA1; D-amino peptidase [EC:3.4.11.-]!K16203|4|6.7e-156|556.2|bama:RBAU_1254|dppA1; D-amino peptidase [EC:3.4.11.-]!K16203|5|6.7e-156|556.2|bamn:BASU_1233|dppA1; D-amino peptidase [EC:3.4.11.-]
KSG66_06490	K16200|1|2.3e-160|571.2|bvm:B9C48_06550|dppB1; dipeptide transport system permease protein!K16200|2|6.6e-160|569.7|bya:BANAU_1214|dppB1; dipeptide transport system permease protein!K16200|3|6.6e-160|569.7|bamn:BASU_1234|dppB1; dipeptide transport system permease protein!K16200|4|6.6e-160|569.7|bamb:BAPNAU_2488|dppB1; dipeptide transport system permease protein!K16200|5|6.6e-160|569.7|bamy:V529_12260|dppB1; dipeptide transport system permease protein
KSG66_06495	K16201|1|1.8e-176|624.8|bvm:B9C48_06555|dppC; dipeptide transport system permease protein!K16201|2|8.8e-176|622.5|bay:RBAM_012790|dppC; dipeptide transport system permease protein!K16201|3|8.8e-176|622.5|baq:BACAU_1256|dppC; dipeptide transport system permease protein!K16201|4|8.8e-176|622.5|bya:BANAU_1215|dppC; dipeptide transport system permease protein!K16201|5|8.8e-176|622.5|bamp:B938_06640|dppC; dipeptide transport system permease protein
KSG66_06500	K16202|1|5.6e-192|676.4|bvm:B9C48_06560|dppD; dipeptide transport system ATP-binding protein!K16202|2|5.8e-189|666.4|bya:BANAU_1216|dppD; dipeptide transport system ATP-binding protein!K16202|3|5.8e-189|666.4|bamy:V529_12280|dppD; dipeptide transport system ATP-binding protein!K16202|4|5.8e-189|666.4|bqy:MUS_1370|dppD; dipeptide transport system ATP-binding protein!K16202|5|5.8e-189|666.4|bami:KSO_012985|dppD; dipeptide transport system ATP-binding protein
KSG66_06505	K16199|1|0|1101.3|bvm:B9C48_06565|dppE; dipeptide transport system substrate-binding protein!K16199|2|0|1093.6|bay:RBAM_012810|dppE; dipeptide transport system substrate-binding protein!K16199|3|0|1093.6|bamp:B938_06650|dppE; dipeptide transport system substrate-binding protein!K16199|4|0|1093.6|bamn:BASU_1237|dppE; dipeptide transport system substrate-binding protein!K16199|5|0|1093.6|bamc:U471_12950|dppE; dipeptide transport system substrate-binding protein
KSG66_06510	K01297|1|5.5e-178|629.8|bvm:B9C48_06570|ldcA; muramoyltetrapeptide carboxypeptidase [EC:3.4.17.13]!K01297|2|3.0e-176|624.0|bamy:V529_12300|ldcA; muramoyltetrapeptide carboxypeptidase [EC:3.4.17.13]!K01297|3|1.1e-175|622.1|bya:BANAU_1218|ldcA; muramoyltetrapeptide carboxypeptidase [EC:3.4.17.13]!K01297|4|1.1e-175|622.1|baml:BAM5036_1216|ldcA; muramoyltetrapeptide carboxypeptidase [EC:3.4.17.13]!K01297|5|1.1e-175|622.1|bqy:MUS_1372|ldcA; muramoyltetrapeptide carboxypeptidase [EC:3.4.17.13]
KSG66_06515	K19802|1|1.4e-204|718.4|bvm:B9C48_06575|ycjG; L-Ala-D/L-Glu epimerase [EC:5.1.1.20]!K19802|2|3.1e-201|707.2|bacp:SB24_03290|ycjG; L-Ala-D/L-Glu epimerase [EC:5.1.1.20]!K19802|3|1.2e-200|705.3|bama:RBAU_1260|ycjG; L-Ala-D/L-Glu epimerase [EC:5.1.1.20]!K19802|4|4.5e-200|703.4|bamn:BASU_1239|ycjG; L-Ala-D/L-Glu epimerase [EC:5.1.1.20]!K19802|5|4.5e-200|703.4|bamy:V529_12310|ycjG; L-Ala-D/L-Glu epimerase [EC:5.1.1.20]
KSG66_06520	K20742|1|7.0e-175|619.4|bvm:B9C48_06580|ykfC; gamma-D-glutamyl-L-lysine dipeptidyl-peptidase [EC:3.4.14.13]!K20742|2|3.1e-170|604.0|bamy:V529_12320|ykfC; gamma-D-glutamyl-L-lysine dipeptidyl-peptidase [EC:3.4.14.13]!K20742|3|5.2e-170|603.2|bacp:SB24_03285|ykfC; gamma-D-glutamyl-L-lysine dipeptidyl-peptidase [EC:3.4.14.13]!K20742|4|1.5e-169|601.7|bay:RBAM_012840|ykfC; gamma-D-glutamyl-L-lysine dipeptidyl-peptidase [EC:3.4.14.13]!K20742|5|2.0e-169|601.3|baml:BAM5036_1218|ykfC; gamma-D-glutamyl-L-lysine dipeptidyl-peptidase [EC:3.4.14.13]
KSG66_06525	K02032|1|3.4e-183|647.1|bvm:B9C48_06585|ddpF; peptide/nickel transport system ATP-binding protein!K02032|2|7.6e-183|646.0|bya:BANAU_1221|ddpF; peptide/nickel transport system ATP-binding protein!K02032|3|7.6e-183|646.0|bamb:BAPNAU_2481|ddpF; peptide/nickel transport system ATP-binding protein!K02032|4|7.6e-183|646.0|bamt:AJ82_07360|ddpF; peptide/nickel transport system ATP-binding protein!K02032|5|7.6e-183|646.0|bmp:NG74_01332|ddpF; peptide/nickel transport system ATP-binding protein
KSG66_06535
KSG66_06540
KSG66_06545	K03790|3|1.5e-100|371.7|bay:RBAM_012890|rimJ; [ribosomal protein S5]-alanine N-acetyltransferase [EC:2.3.1.267]
KSG66_06550	K18924|1|9.7e-53|212.2|bvm:B9C48_06610|ykkC; paired small multidrug resistance pump!K18924|2|2.2e-52|211.1|bya:BANAU_1226|ykkC; paired small multidrug resistance pump!K18924|3|2.2e-52|211.1|bama:RBAU_1268|ykkC; paired small multidrug resistance pump!K18924|4|2.2e-52|211.1|bamb:BAPNAU_2476|ykkC; paired small multidrug resistance pump!K18924|5|2.2e-52|211.1|bamt:AJ82_07390|ykkC; paired small multidrug resistance pump
KSG66_06555	K18925|1|3.6e-49|200.3|bvm:B9C48_06615|ykkD; paired small multidrug resistance pump!K18925|2|2.3e-48|197.6|baq:BACAU_1268|ykkD; paired small multidrug resistance pump!K18925|3|2.3e-48|197.6|bao:BAMF_1394|ykkD; paired small multidrug resistance pump!K18925|4|2.3e-48|197.6|bql:LL3_01409|ykkD; paired small multidrug resistance pump!K18925|5|2.3e-48|197.6|bami:KSO_012930|ykkD; paired small multidrug resistance pump
KSG66_06560	K01433|1|1.1e-170|605.5|bay:RBAM_012920|purU; formyltetrahydrofolate deformylase [EC:3.5.1.10]!K01433|2|1.1e-170|605.5|bamp:B938_06705|purU; formyltetrahydrofolate deformylase [EC:3.5.1.10]!K01433|3|1.1e-170|605.5|baml:BAM5036_1227|purU; formyltetrahydrofolate deformylase [EC:3.5.1.10]!K01433|4|1.1e-170|605.5|bama:RBAU_1270|purU; formyltetrahydrofolate deformylase [EC:3.5.1.10]!K01433|5|1.1e-170|605.5|bamn:BASU_1249|purU; formyltetrahydrofolate deformylase [EC:3.5.1.10]
KSG66_06565	K00931|1|3.3e-206|723.8|bvm:B9C48_06625|proB; glutamate 5-kinase [EC:2.7.2.11]!K00931|2|1.6e-205|721.5|bamb:BAPNAU_2473|proB; glutamate 5-kinase [EC:2.7.2.11]!K00931|3|1.6e-205|721.5|bmp:NG74_01342|proB; glutamate 5-kinase [EC:2.7.2.11]!K00931|4|2.1e-205|721.1|bama:RBAU_1271|proB; glutamate 5-kinase [EC:2.7.2.11]!K00931|5|2.1e-205|721.1|bamn:BASU_1250|proB; glutamate 5-kinase [EC:2.7.2.11]
KSG66_06570	K00147|1|2.9e-227|793.9|baml:BAM5036_1229|proA; glutamate-5-semialdehyde dehydrogenase [EC:1.2.1.41]!K00147|2|2.9e-227|793.9|bvm:B9C48_06630|proA; glutamate-5-semialdehyde dehydrogenase [EC:1.2.1.41]!K00147|3|1.4e-226|791.6|bamp:B938_06715|proA; glutamate-5-semialdehyde dehydrogenase [EC:1.2.1.41]!K00147|4|2.5e-226|790.8|bay:RBAM_012940|proA; glutamate-5-semialdehyde dehydrogenase [EC:1.2.1.41]!K00147|5|2.5e-226|790.8|bamn:BASU_1251|proA; glutamate-5-semialdehyde dehydrogenase [EC:1.2.1.41]
KSG66_06575	K04063|1|2.0e-71|274.6|bamp:B938_06720|osmC; lipoyl-dependent peroxidase!K04063|2|2.0e-71|274.6|bama:RBAU_1273|osmC; lipoyl-dependent peroxidase!K04063|3|2.0e-71|274.6|bvm:B9C48_06635|osmC; lipoyl-dependent peroxidase!K04063|4|4.5e-71|273.5|bya:BANAU_1231|osmC; lipoyl-dependent peroxidase!K04063|5|4.5e-71|273.5|baml:BAM5036_1230|osmC; lipoyl-dependent peroxidase
KSG66_06580	K23775|1|1.8e-75|288.1|bvm:B9C48_06640|ohrR; MarR family transcriptional regulator, organic hydroperoxide resistance regulator!K23775|2|4.1e-75|287.0|bay:RBAM_012960|ohrR; MarR family transcriptional regulator, organic hydroperoxide resistance regulator!K23775|3|4.1e-75|287.0|bya:BANAU_1232|ohrR; MarR family transcriptional regulator, organic hydroperoxide resistance regulator!K23775|4|4.1e-75|287.0|bamp:B938_06725|ohrR; MarR family transcriptional regulator, organic hydroperoxide resistance regulator!K23775|5|4.1e-75|287.0|baml:BAM5036_1231|ohrR; MarR family transcriptional regulator, organic hydroperoxide resistance regulator
KSG66_06585	K04063|1|1.6e-70|271.6|bvm:B9C48_06645|osmC; lipoyl-dependent peroxidase!K04063|2|6.2e-70|269.6|bay:RBAM_012970|osmC; lipoyl-dependent peroxidase!K04063|3|6.2e-70|269.6|baq:BACAU_1274|osmC; lipoyl-dependent peroxidase!K04063|4|6.2e-70|269.6|bamp:B938_06730|osmC; lipoyl-dependent peroxidase!K04063|5|6.2e-70|269.6|bama:RBAU_1275|osmC; lipoyl-dependent peroxidase
KSG66_06590
KSG66_06595
KSG66_06600
KSG66_06605
KSG66_06610
KSG66_06615	K00549|1|0|1523.5|bvm:B9C48_06675|metE; 5-methyltetrahydropteroyltriglutamate--homocysteine methyltransferase [EC:2.1.1.14]!K00549|2|0|1518.8|bamf:U722_06960|metE; 5-methyltetrahydropteroyltriglutamate--homocysteine methyltransferase [EC:2.1.1.14]!K00549|3|0|1518.4|bya:BANAU_1240|metE; 5-methyltetrahydropteroyltriglutamate--homocysteine methyltransferase [EC:2.1.1.14]!K00549|4|0|1518.4|bamy:V529_12530|metE; 5-methyltetrahydropteroyltriglutamate--homocysteine methyltransferase [EC:2.1.1.14]!K00549|5|0|1518.4|bqy:MUS_1400|metE; 5-methyltetrahydropteroyltriglutamate--homocysteine methyltransferase [EC:2.1.1.14]
KSG66_06620	K13275|1|1.6e-177|628.2|bamy:V529_12540|isp; major intracellular serine protease [EC:3.4.21.-]!K13275|2|1.6e-177|628.2|bvm:B9C48_06680|isp; major intracellular serine protease [EC:3.4.21.-]!K13275|3|1.0e-176|625.5|bama:RBAU_1283|isp; major intracellular serine protease [EC:3.4.21.-]!K13275|4|1.4e-176|625.2|bya:BANAU_1241|isp; major intracellular serine protease [EC:3.4.21.-]!K13275|5|1.4e-176|625.2|bqy:MUS_1401|isp; major intracellular serine protease [EC:3.4.21.-]
KSG66_06625	K17763|1|2.3e-151|541.2|bamy:V529_12550|rsbR; rsbT co-antagonist protein RsbR!K17763|2|2.3e-151|541.2|bvm:B9C48_06685|rsbR; rsbT co-antagonist protein RsbR!K17763|3|4.3e-150|537.0|bamb:BAPNAU_2459|rsbR; rsbT co-antagonist protein RsbR!K17763|4|4.3e-150|537.0|bmp:NG74_01356|rsbR; rsbT co-antagonist protein RsbR!K17763|5|6.2e-149|533.1|bama:RBAU_1284|rsbR; rsbT co-antagonist protein RsbR
KSG66_06630	K16785|1|3.7e-132|477.2|bvm:B9C48_06690|ecfT; energy-coupling factor transport system permease protein!K16785|2|1.8e-131|474.9|bay:RBAM_013070|ecfT; energy-coupling factor transport system permease protein!K16785|3|2.4e-131|474.6|bamt:AJ82_07480|ecfT; energy-coupling factor transport system permease protein!K16785|4|2.4e-131|474.6|bamf:U722_06980|ecfT; energy-coupling factor transport system permease protein!K16785|5|2.4e-131|474.6|bacp:SB24_03170|ecfT; energy-coupling factor transport system permease protein
KSG66_06635	K01552|1|0|1075.1|bvm:B9C48_06695|ecfA; energy-coupling factor transport system ATP-binding protein [EC:3.6.3.-]!K01552|2|1.1e-306|1058.1|bamt:AJ82_07485|ecfA; energy-coupling factor transport system ATP-binding protein [EC:3.6.3.-]!K01552|3|2.0e-305|1053.9|bay:RBAM_013080|ecfA; energy-coupling factor transport system ATP-binding protein [EC:3.6.3.-]!K01552|4|2.9e-304|1050.0|bqy:MUS_1405|ecfA; energy-coupling factor transport system ATP-binding protein [EC:3.6.3.-]!K01552|5|2.9e-304|1050.0|bacb:OY17_09640|ecfA; energy-coupling factor transport system ATP-binding protein [EC:3.6.3.-]
KSG66_06640	K16925|1|1.9e-99|368.2|bvm:B9C48_06700|ykoE; energy-coupling factor transport system substrate-specific component!K16925|2|2.5e-99|367.9|baml:BAM5036_1244|ykoE; energy-coupling factor transport system substrate-specific component!K16925|3|3.2e-99|367.5|bamf:U722_06990|ykoE; energy-coupling factor transport system substrate-specific component!K16925|4|9.3e-99|365.9|bama:RBAU_1287|ykoE; energy-coupling factor transport system substrate-specific component!K16925|5|9.3e-99|365.9|bamn:BASU_1266|ykoE; energy-coupling factor transport system substrate-specific component
KSG66_06645	K06306|1|5.1e-248|862.8|bvm:B9C48_06705|yaaH; spore germination protein!K06306|2|3.7e-246|856.7|bama:RBAU_1288|yaaH; spore germination protein!K06306|3|3.7e-246|856.7|bamn:BASU_1267|yaaH; spore germination protein!K06306|4|4.8e-246|856.3|baml:BAM5036_1245|yaaH; spore germination protein!K06306|5|4.8e-246|856.3|bacb:OY17_09655|yaaH; spore germination protein
KSG66_06650
KSG66_06655	K06213|1|1.4e-238|831.6|bvm:B9C48_06720|mgtE; magnesium transporter!K06213|2|6.8e-238|829.3|bay:RBAM_013120|mgtE; magnesium transporter!K06213|3|6.8e-238|829.3|bya:BANAU_1248|mgtE; magnesium transporter!K06213|4|6.8e-238|829.3|bamp:B938_06815|mgtE; magnesium transporter!K06213|5|6.8e-238|829.3|baml:BAM5036_1247|mgtE; magnesium transporter
KSG66_06660	K23776|1|7.3e-53|212.6|bay:RBAM_013130|tnrA; MerR family transcriptional regulator, global nitrogen regulator!K23776|2|7.3e-53|212.6|baq:BACAU_1290|tnrA; MerR family transcriptional regulator, global nitrogen regulator!K23776|3|7.3e-53|212.6|bamp:B938_06820|tnrA; MerR family transcriptional regulator, global nitrogen regulator!K23776|4|7.3e-53|212.6|baml:BAM5036_1248|tnrA; MerR family transcriptional regulator, global nitrogen regulator!K23776|5|7.3e-53|212.6|bama:RBAU_1291|tnrA; MerR family transcriptional regulator, global nitrogen regulator
KSG66_06665
KSG66_06670
KSG66_06675	K15973|1|6.8e-81|306.2|bay:RBAM_013160|mhqR; MarR family transcriptional regulator, 2-MHQ and catechol-resistance regulon repressor!K15973|2|6.8e-81|306.2|baq:BACAU_1293|mhqR; MarR family transcriptional regulator, 2-MHQ and catechol-resistance regulon repressor!K15973|3|6.8e-81|306.2|bya:BANAU_1252|mhqR; MarR family transcriptional regulator, 2-MHQ and catechol-resistance regulon repressor!K15973|4|6.8e-81|306.2|bamb:BAPNAU_2448|mhqR; MarR family transcriptional regulator, 2-MHQ and catechol-resistance regulon repressor!K15973|5|6.8e-81|306.2|bamy:V529_12660|mhqR; MarR family transcriptional regulator, 2-MHQ and catechol-resistance regulon repressor
KSG66_06680
KSG66_06685	K01971|1|0|1252.3|bvm:B9C48_06745|ligD; bifunctional non-homologous end joining protein LigD [EC:6.5.1.1]!K01971|2|0|1248.0|bay:RBAM_013180|ligD; bifunctional non-homologous end joining protein LigD [EC:6.5.1.1]!K01971|3|0|1248.0|bamc:U471_13370|ligD; bifunctional non-homologous end joining protein LigD [EC:6.5.1.1]!K01971|4|0|1243.8|bamp:B938_06845|ligD; bifunctional non-homologous end joining protein LigD [EC:6.5.1.1]!K01971|5|0|1243.4|bamn:BASU_1275|ligD; bifunctional non-homologous end joining protein LigD [EC:6.5.1.1]
KSG66_06690	K10979|1|1.5e-153|548.5|bay:RBAM_013190|ku; DNA end-binding protein Ku!K10979|2|1.5e-153|548.5|baml:BAM5036_1254|ku; DNA end-binding protein Ku!K10979|3|1.5e-153|548.5|bamb:BAPNAU_2445|ku; DNA end-binding protein Ku!K10979|4|1.5e-153|548.5|bamt:AJ82_07565|ku; DNA end-binding protein Ku!K10979|5|1.5e-153|548.5|bamy:V529_12690|ku; DNA end-binding protein Ku
KSG66_06695
KSG66_06700
KSG66_06705	K03093|1|2.9e-129|467.6|bay:RBAM_013220|sigI; RNA polymerase sigma factor!K03093|2|2.9e-129|467.6|bamp:B938_06870|sigI; RNA polymerase sigma factor!K03093|3|2.9e-129|467.6|baml:BAM5036_1258|sigI; RNA polymerase sigma factor!K03093|4|2.9e-129|467.6|bama:RBAU_1300|sigI; RNA polymerase sigma factor!K03093|5|2.9e-129|467.6|bamn:BASU_1279|sigI; RNA polymerase sigma factor
KSG66_06710
KSG66_06715	K06421|1|4.4e-26|122.9|bay:RBAM_013240|sspD; small acid-soluble spore protein D (minor alpha/beta-type SASP)!K06421|2|4.4e-26|122.9|baq:BACAU_1301|sspD; small acid-soluble spore protein D (minor alpha/beta-type SASP)!K06421|3|4.4e-26|122.9|bya:BANAU_1260|sspD; small acid-soluble spore protein D (minor alpha/beta-type SASP)!K06421|4|4.4e-26|122.9|bamp:B938_06880|sspD; small acid-soluble spore protein D (minor alpha/beta-type SASP)!K06421|5|4.4e-26|122.9|baml:BAM5036_1260|sspD; small acid-soluble spore protein D (minor alpha/beta-type SASP)
KSG66_06720
KSG66_06725	K03799|1|5.6e-156|556.6|bay:RBAM_013260|htpX; heat shock protein HtpX [EC:3.4.24.-]!K03799|2|5.6e-156|556.6|bya:BANAU_1262|htpX; heat shock protein HtpX [EC:3.4.24.-]!K03799|3|5.6e-156|556.6|bamp:B938_06895|htpX; heat shock protein HtpX [EC:3.4.24.-]!K03799|4|5.6e-156|556.6|baml:BAM5036_1262|htpX; heat shock protein HtpX [EC:3.4.24.-]!K03799|5|5.6e-156|556.6|bama:RBAU_1304|htpX; heat shock protein HtpX [EC:3.4.24.-]
KSG66_06730
KSG66_06735
KSG66_06740
KSG66_06745
KSG66_06750	K13533|1|0|1394.4|bvm:B9C48_06810|kinE; two-component system, sporulation sensor kinase E [EC:2.7.13.3]!K13533|2|0|1393.3|bamy:V529_12820|kinE; two-component system, sporulation sensor kinase E [EC:2.7.13.3]!K13533|3|0|1390.6|bay:RBAM_013310|kinE; two-component system, sporulation sensor kinase E [EC:2.7.13.3]!K13533|4|0|1390.6|baml:BAM5036_1267|kinE; two-component system, sporulation sensor kinase E [EC:2.7.13.3]!K13533|5|0|1390.6|bamc:U471_13530|kinE; two-component system, sporulation sensor kinase E [EC:2.7.13.3]
KSG66_06755	K00567|1|1.9e-89|334.7|bvm:B9C48_06815|ogt; methylated-DNA-[protein]-cysteine S-methyltransferase [EC:2.1.1.63]!K00567|2|5.2e-87|326.6|bay:RBAM_013320|ogt; methylated-DNA-[protein]-cysteine S-methyltransferase [EC:2.1.1.63]!K00567|3|5.2e-87|326.6|bamc:U471_13540|ogt; methylated-DNA-[protein]-cysteine S-methyltransferase [EC:2.1.1.63]!K00567|4|8.9e-87|325.9|bamy:V529_12830|ogt; methylated-DNA-[protein]-cysteine S-methyltransferase [EC:2.1.1.63]!K00567|5|1.5e-86|325.1|bamb:BAPNAU_2432|ogt; methylated-DNA-[protein]-cysteine S-methyltransferase [EC:2.1.1.63]
KSG66_06760	K08963|1|5.9e-197|693.0|bvm:B9C48_06820|mtnA; methylthioribose-1-phosphate isomerase [EC:5.3.1.23]!K08963|2|1.3e-196|691.8|bamy:V529_12850|mtnA; methylthioribose-1-phosphate isomerase [EC:5.3.1.23]!K08963|3|1.7e-196|691.4|baq:BACAU_1310|mtnA; methylthioribose-1-phosphate isomerase [EC:5.3.1.23]!K08963|4|1.7e-196|691.4|bami:KSO_012700|mtnA; methylthioribose-1-phosphate isomerase [EC:5.3.1.23]!K08963|5|1.7e-196|691.4|bamf:U722_07125|mtnA; methylthioribose-1-phosphate isomerase [EC:5.3.1.23]
KSG66_06765	K00899|1|2.1e-227|794.3|bya:BANAU_1270|mtnK; 5-methylthioribose kinase [EC:2.7.1.100]!K00899|2|2.1e-227|794.3|bamb:BAPNAU_2429|mtnK; 5-methylthioribose kinase [EC:2.7.1.100]!K00899|3|2.1e-227|794.3|bmp:NG74_01388|mtnK; 5-methylthioribose kinase [EC:2.7.1.100]!K00899|4|2.1e-227|794.3|bqy:MUS_1437|mtnK; 5-methylthioribose kinase [EC:2.7.1.100]!K00899|5|2.1e-227|794.3|bvm:B9C48_06825|mtnK; 5-methylthioribose kinase [EC:2.7.1.100]
KSG66_06770	K13566|1|5.6e-152|543.1|bvm:B9C48_06830|NIT2; omega-amidase [EC:3.5.1.3]!K13566|2|1.6e-151|541.6|bamp:B938_06945|NIT2; omega-amidase [EC:3.5.1.3]!K13566|3|1.6e-151|541.6|bamt:AJ82_07670|NIT2; omega-amidase [EC:3.5.1.3]!K13566|4|6.1e-151|539.7|bamy:V529_12870|NIT2; omega-amidase [EC:3.5.1.3]!K13566|5|3.1e-150|537.3|baq:BACAU_1312|NIT2; omega-amidase [EC:3.5.1.3]
KSG66_06775	K08969|1|4.1e-231|806.6|bya:BANAU_1272|mtnE; L-glutamine---4-(methylsulfanyl)-2-oxobutanoate aminotransferase [EC:2.6.1.117]!K08969|2|4.1e-231|806.6|bamb:BAPNAU_2427|mtnE; L-glutamine---4-(methylsulfanyl)-2-oxobutanoate aminotransferase [EC:2.6.1.117]!K08969|3|4.1e-231|806.6|bmp:NG74_01391|mtnE; L-glutamine---4-(methylsulfanyl)-2-oxobutanoate aminotransferase [EC:2.6.1.117]!K08969|4|4.1e-231|806.6|bqy:MUS_1439|mtnE; L-glutamine---4-(methylsulfanyl)-2-oxobutanoate aminotransferase [EC:2.6.1.117]!K08969|5|4.1e-231|806.6|bvm:B9C48_06835|mtnE; L-glutamine---4-(methylsulfanyl)-2-oxobutanoate aminotransferase [EC:2.6.1.117]
KSG66_06780	K08965|1|7.4e-228|795.8|bvm:B9C48_06840|mtnW; 2,3-diketo-5-methylthiopentyl-1-phosphate enolase [EC:5.3.2.5]!K08965|2|2.4e-226|790.8|bamp:B938_06955|mtnW; 2,3-diketo-5-methylthiopentyl-1-phosphate enolase [EC:5.3.2.5]!K08965|3|2.4e-226|790.8|baml:BAM5036_1273|mtnW; 2,3-diketo-5-methylthiopentyl-1-phosphate enolase [EC:5.3.2.5]!K08965|4|2.4e-226|790.8|bama:RBAU_1315|mtnW; 2,3-diketo-5-methylthiopentyl-1-phosphate enolase [EC:5.3.2.5]!K08965|5|2.4e-226|790.8|bamn:BASU_1294|mtnW; 2,3-diketo-5-methylthiopentyl-1-phosphate enolase [EC:5.3.2.5]
KSG66_06785	K08966|1|7.8e-137|492.7|bvm:B9C48_06845|mtnX; 2-hydroxy-3-keto-5-methylthiopentenyl-1-phosphate phosphatase [EC:3.1.3.87]!K08966|2|1.5e-135|488.4|bay:RBAM_013380|mtnX; 2-hydroxy-3-keto-5-methylthiopentenyl-1-phosphate phosphatase [EC:3.1.3.87]!K08966|3|1.5e-135|488.4|bamp:B938_06960|mtnX; 2-hydroxy-3-keto-5-methylthiopentenyl-1-phosphate phosphatase [EC:3.1.3.87]!K08966|4|1.5e-135|488.4|bama:RBAU_1316|mtnX; 2-hydroxy-3-keto-5-methylthiopentenyl-1-phosphate phosphatase [EC:3.1.3.87]!K08966|5|1.5e-135|488.4|bamn:BASU_1295|mtnX; 2-hydroxy-3-keto-5-methylthiopentenyl-1-phosphate phosphatase [EC:3.1.3.87]
KSG66_06790	K08964|1|3.0e-116|424.1|bvm:B9C48_06850|mtnB; methylthioribulose-1-phosphate dehydratase [EC:4.2.1.109]!K08964|2|2.0e-115|421.4|bamb:BAPNAU_2424|mtnB; methylthioribulose-1-phosphate dehydratase [EC:4.2.1.109]!K08964|3|2.0e-115|421.4|bamy:V529_12910|mtnB; methylthioribulose-1-phosphate dehydratase [EC:4.2.1.109]!K08964|4|2.0e-115|421.4|bmp:NG74_01395|mtnB; methylthioribulose-1-phosphate dehydratase [EC:4.2.1.109]!K08964|5|1.7e-114|418.3|bya:BANAU_1275|mtnB; methylthioribulose-1-phosphate dehydratase [EC:4.2.1.109]
KSG66_06795	K08967|1|1.0e-96|359.0|bamy:V529_12920|mtnD; 1,2-dihydroxy-3-keto-5-methylthiopentene dioxygenase [EC:1.13.11.53 1.13.11.54]!K08967|2|1.0e-96|359.0|bvm:B9C48_06855|mtnD; 1,2-dihydroxy-3-keto-5-methylthiopentene dioxygenase [EC:1.13.11.53 1.13.11.54]!K08967|3|9.6e-95|352.4|baml:BAM5036_1276|mtnD; 1,2-dihydroxy-3-keto-5-methylthiopentene dioxygenase [EC:1.13.11.53 1.13.11.54]!K08967|4|9.6e-95|352.4|bama:RBAU_1318|mtnD; 1,2-dihydroxy-3-keto-5-methylthiopentene dioxygenase [EC:1.13.11.53 1.13.11.54]!K08967|5|9.6e-95|352.4|bamn:BASU_1297|mtnD; 1,2-dihydroxy-3-keto-5-methylthiopentene dioxygenase [EC:1.13.11.53 1.13.11.54]
KSG66_06800	K06376|1|1.2e-42|178.3|bay:RBAM_013410|spo0E; stage 0 sporulation regulatory protein!K06376|2|1.2e-42|178.3|baq:BACAU_1318|spo0E; stage 0 sporulation regulatory protein!K06376|3|1.2e-42|178.3|bya:BANAU_1277|spo0E; stage 0 sporulation regulatory protein!K06376|4|1.2e-42|178.3|bamp:B938_06975|spo0E; stage 0 sporulation regulatory protein!K06376|5|1.2e-42|178.3|baml:BAM5036_1277|spo0E; stage 0 sporulation regulatory protein
KSG66_06805	K13532|1|4.0e-279|966.5|bay:RBAM_013420|kinD; two-component system, sporulation sensor kinase D [EC:2.7.13.3]!K13532|2|5.9e-275|952.6|baq:BACAU_1319|kinD; two-component system, sporulation sensor kinase D [EC:2.7.13.3]!K13532|3|5.9e-275|952.6|baml:BAM5036_1278|kinD; two-component system, sporulation sensor kinase D [EC:2.7.13.3]!K13532|4|5.9e-275|952.6|bama:RBAU_1321|kinD; two-component system, sporulation sensor kinase D [EC:2.7.13.3]!K13532|5|5.9e-275|952.6|bamn:BASU_1300|kinD; two-component system, sporulation sensor kinase D [EC:2.7.13.3]
KSG66_06810	K15973|1|3.4e-77|293.9|bamy:V529_12970|mhqR; MarR family transcriptional regulator, 2-MHQ and catechol-resistance regulon repressor!K15973|2|3.4e-77|293.9|bmp:NG74_01399|mhqR; MarR family transcriptional regulator, 2-MHQ and catechol-resistance regulon repressor!K15973|3|3.4e-77|293.9|bami:KSO_012650|mhqR; MarR family transcriptional regulator, 2-MHQ and catechol-resistance regulon repressor!K15973|4|3.4e-77|293.9|bamf:U722_07180|mhqR; MarR family transcriptional regulator, 2-MHQ and catechol-resistance regulon repressor!K15973|5|3.4e-77|293.9|bvm:B9C48_06870|mhqR; MarR family transcriptional regulator, 2-MHQ and catechol-resistance regulon repressor
KSG66_06815	K02557|1|3.7e-127|460.7|bay:RBAM_013440|motB; chemotaxis protein MotB!K02557|2|3.7e-127|460.7|baq:BACAU_1321|motB; chemotaxis protein MotB!K02557|3|3.7e-127|460.7|baml:BAM5036_1280|motB; chemotaxis protein MotB!K02557|4|3.7e-127|460.7|bamn:BASU_1302|motB; chemotaxis protein MotB!K02557|5|3.7e-127|460.7|bamt:AJ82_07725|motB; chemotaxis protein MotB
KSG66_06820	K02556|1|2.0e-136|491.5|bay:RBAM_013450|motA; chemotaxis protein MotA!K02556|2|2.0e-136|491.5|bamp:B938_07000|motA; chemotaxis protein MotA!K02556|3|2.0e-136|491.5|baml:BAM5036_1281|motA; chemotaxis protein MotA!K02556|4|2.0e-136|491.5|bama:RBAU_1324|motA; chemotaxis protein MotA!K02556|5|2.0e-136|491.5|bamn:BASU_1303|motA; chemotaxis protein MotA
KSG66_06825	K03697|1|0|1342.0|bamy:V529_13000|clpE; ATP-dependent Clp protease ATP-binding subunit ClpE!K03697|2|0|1342.0|bvm:B9C48_06885|clpE; ATP-dependent Clp protease ATP-binding subunit ClpE!K03697|3|0|1339.3|bya:BANAU_1282|clpE; ATP-dependent Clp protease ATP-binding subunit ClpE!K03697|4|0|1339.3|bacb:OY17_09825|clpE; ATP-dependent Clp protease ATP-binding subunit ClpE!K03697|5|0|1336.6|bamb:BAPNAU_2417|clpE; ATP-dependent Clp protease ATP-binding subunit ClpE
KSG66_06830
KSG66_06835
KSG66_06840	K06920|1|2.0e-126|458.0|bay:RBAM_013490|queC; 7-cyano-7-deazaguanine synthase [EC:6.3.4.20]!K06920|2|2.0e-126|458.0|baq:BACAU_1326|queC; 7-cyano-7-deazaguanine synthase [EC:6.3.4.20]!K06920|3|2.0e-126|458.0|bya:BANAU_1285|queC; 7-cyano-7-deazaguanine synthase [EC:6.3.4.20]!K06920|4|2.0e-126|458.0|baml:BAM5036_1285|queC; 7-cyano-7-deazaguanine synthase [EC:6.3.4.20]!K06920|5|2.0e-126|458.0|bama:RBAU_1328|queC; 7-cyano-7-deazaguanine synthase [EC:6.3.4.20]
KSG66_06845	K01737|1|1.4e-80|305.1|bamy:V529_13050|queD; 6-pyruvoyltetrahydropterin/6-carboxytetrahydropterin synthase [EC:4.2.3.12 4.1.2.50]!K01737|2|1.4e-80|305.1|bvm:B9C48_06910|queD; 6-pyruvoyltetrahydropterin/6-carboxytetrahydropterin synthase [EC:4.2.3.12 4.1.2.50]!K01737|3|9.3e-80|302.4|bya:BANAU_1286|queD; 6-pyruvoyltetrahydropterin/6-carboxytetrahydropterin synthase [EC:4.2.3.12 4.1.2.50]!K01737|4|9.3e-80|302.4|bamn:BASU_1308|queD; 6-pyruvoyltetrahydropterin/6-carboxytetrahydropterin synthase [EC:4.2.3.12 4.1.2.50]!K01737|5|9.3e-80|302.4|bamb:BAPNAU_2413|queD; 6-pyruvoyltetrahydropterin/6-carboxytetrahydropterin synthase [EC:4.2.3.12 4.1.2.50]
KSG66_06850	K10026|1|3.0e-139|500.7|bay:RBAM_013510|queE; 7-carboxy-7-deazaguanine synthase [EC:4.3.99.3]!K10026|2|3.0e-139|500.7|bya:BANAU_1287|queE; 7-carboxy-7-deazaguanine synthase [EC:4.3.99.3]!K10026|3|3.0e-139|500.7|bama:RBAU_1330|queE; 7-carboxy-7-deazaguanine synthase [EC:4.3.99.3]!K10026|4|3.0e-139|500.7|bamn:BASU_1309|queE; 7-carboxy-7-deazaguanine synthase [EC:4.3.99.3]!K10026|5|3.0e-139|500.7|bamb:BAPNAU_2412|queE; 7-carboxy-7-deazaguanine synthase [EC:4.3.99.3]
KSG66_06855	K09457|1|1.0e-95|355.5|bay:RBAM_013520|queF; 7-cyano-7-deazaguanine reductase [EC:1.7.1.13]!K09457|2|1.0e-95|355.5|baq:BACAU_1329|queF; 7-cyano-7-deazaguanine reductase [EC:1.7.1.13]!K09457|3|1.0e-95|355.5|bya:BANAU_1288|queF; 7-cyano-7-deazaguanine reductase [EC:1.7.1.13]!K09457|4|1.0e-95|355.5|bamp:B938_07040|queF; 7-cyano-7-deazaguanine reductase [EC:1.7.1.13]!K09457|5|1.0e-95|355.5|baml:BAM5036_1288|queF; 7-cyano-7-deazaguanine reductase [EC:1.7.1.13]
KSG66_06860
KSG66_06865
KSG66_06870
KSG66_06880
KSG66_06885
KSG66_06890
KSG66_06895	K01449|1|1.4e-110|405.2|bvm:B9C48_06960|cwlJ; N-acetylmuramoyl-L-alanine amidase [EC:3.5.1.28]!K01449|2|7.2e-110|402.9|bamy:V529_13140|cwlJ; N-acetylmuramoyl-L-alanine amidase [EC:3.5.1.28]!K01449|3|1.2e-109|402.1|bya:BANAU_1295|cwlJ; N-acetylmuramoyl-L-alanine amidase [EC:3.5.1.28]!K01449|4|1.2e-109|402.1|bamb:BAPNAU_2404|cwlJ; N-acetylmuramoyl-L-alanine amidase [EC:3.5.1.28]!K01449|5|1.2e-109|402.1|bmp:NG74_01415|cwlJ; N-acetylmuramoyl-L-alanine amidase [EC:3.5.1.28]
KSG66_06900	K06409|1|8.4e-241|839.0|bay:RBAM_013600|spoVB; stage V sporulation protein B!K06409|2|8.4e-241|839.0|bamp:B938_07085|spoVB; stage V sporulation protein B!K06409|3|8.4e-241|839.0|baml:BAM5036_1299|spoVB; stage V sporulation protein B!K06409|4|8.4e-241|839.0|bama:RBAU_1343|spoVB; stage V sporulation protein B!K06409|5|8.4e-241|839.0|bamn:BASU_1322|spoVB; stage V sporulation protein B
KSG66_06905
KSG66_06910	K01534|1|0|1188.7|bvm:B9C48_06975|zntA; Zn2+/Cd2+-exporting ATPase [EC:7.2.2.12 7.2.2.21]!K01534|2|0|1180.2|bay:RBAM_013620|zntA; Zn2+/Cd2+-exporting ATPase [EC:7.2.2.12 7.2.2.21]!K01534|3|0|1180.2|bya:BANAU_1298|zntA; Zn2+/Cd2+-exporting ATPase [EC:7.2.2.12 7.2.2.21]!K01534|4|0|1180.2|baml:BAM5036_1301|zntA; Zn2+/Cd2+-exporting ATPase [EC:7.2.2.12 7.2.2.21]!K01534|5|0|1180.2|bama:RBAU_1345|zntA; Zn2+/Cd2+-exporting ATPase [EC:7.2.2.12 7.2.2.21]
KSG66_06915	K01271|1|1.3e-207|728.4|bvm:B9C48_06980|pepQ; Xaa-Pro dipeptidase [EC:3.4.13.9]!K01271|2|5.0e-207|726.5|bamb:BAPNAU_2398|pepQ; Xaa-Pro dipeptidase [EC:3.4.13.9]!K01271|3|1.5e-206|724.9|bya:BANAU_1299|pepQ; Xaa-Pro dipeptidase [EC:3.4.13.9]!K01271|4|1.5e-206|724.9|bqy:MUS_1468|pepQ; Xaa-Pro dipeptidase [EC:3.4.13.9]!K01271|5|1.5e-206|724.9|bacb:OY17_09910|pepQ; Xaa-Pro dipeptidase [EC:3.4.13.9]
KSG66_06920
KSG66_06925	K03480|1|1.5e-158|565.1|bay:RBAM_013650|glcT; transcriptional antiterminator!K03480|2|1.5e-158|565.1|baml:BAM5036_1304|glcT; transcriptional antiterminator!K03480|3|1.5e-158|565.1|bqy:MUS_1471|glcT; transcriptional antiterminator!K03480|4|1.5e-158|565.1|bamc:U471_13930|glcT; transcriptional antiterminator!K03480|5|2.6e-158|564.3|bamn:BASU_1327|glcT; transcriptional antiterminator
KSG66_06930	K20118|1|0|1328.2|bamp:B938_07120|ptsG; glucose PTS system EIICBA or EIICB component [EC:2.7.1.199]!K20118|2|0|1328.2|bamt:AJ82_07860|ptsG; glucose PTS system EIICBA or EIICB component [EC:2.7.1.199]!K20118|3|0|1328.2|bami:KSO_012540|ptsG; glucose PTS system EIICBA or EIICB component [EC:2.7.1.199]!K20118|4|0|1328.2|bamf:U722_07285|ptsG; glucose PTS system EIICBA or EIICB component [EC:2.7.1.199]!K20118|5|0|1328.2|bvm:B9C48_06995|ptsG; glucose PTS system EIICBA or EIICB component [EC:2.7.1.199]
KSG66_06935	K02784|1|2.8e-39|167.2|bsu:BSU13900|ptsH; phosphocarrier protein HPr!K02784|2|2.8e-39|167.2|bsr:I33_1568|ptsH; phosphocarrier protein HPr!K02784|3|2.8e-39|167.2|bsh:BSU6051_13900|ptsH; phosphocarrier protein HPr!K02784|4|2.8e-39|167.2|bsy:I653_07145|ptsH; phosphocarrier protein HPr!K02784|5|2.8e-39|167.2|bsut:BSUB_01515|ptsH; phosphocarrier protein HPr
KSG66_06940	K08483|1|0|1087.4|bvm:B9C48_07005|ptsI; phosphoenolpyruvate-protein phosphotransferase (PTS system enzyme I) [EC:2.7.3.9]!K08483|2|0|1087.0|bamy:V529_13250|ptsI; phosphoenolpyruvate-protein phosphotransferase (PTS system enzyme I) [EC:2.7.3.9]!K08483|3|0|1085.9|baml:BAM5036_1307|ptsI; phosphoenolpyruvate-protein phosphotransferase (PTS system enzyme I) [EC:2.7.3.9]!K08483|4|0|1085.9|bamn:BASU_1330|ptsI; phosphoenolpyruvate-protein phosphotransferase (PTS system enzyme I) [EC:2.7.3.9]!K08483|5|0|1085.9|bamt:AJ82_07870|ptsI; phosphoenolpyruvate-protein phosphotransferase (PTS system enzyme I) [EC:2.7.3.9]
KSG66_06945	K06315|1|8.1e-38|162.2|bay:RBAM_013690|splA; transcriptional regulator of the spore photoproduct lyase operon!K06315|2|8.1e-38|162.2|baq:BACAU_1343|splA; transcriptional regulator of the spore photoproduct lyase operon!K06315|3|8.1e-38|162.2|bya:BANAU_1305|splA; transcriptional regulator of the spore photoproduct lyase operon!K06315|4|8.1e-38|162.2|bamp:B938_07135|splA; transcriptional regulator of the spore photoproduct lyase operon!K06315|5|8.1e-38|162.2|bama:RBAU_1352|splA; transcriptional regulator of the spore photoproduct lyase operon
KSG66_06950	K03716|1|4.0e-190|670.2|bay:RBAM_013700|splB; spore photoproduct lyase [EC:4.1.99.14]!K03716|2|4.0e-190|670.2|bamp:B938_07140|splB; spore photoproduct lyase [EC:4.1.99.14]!K03716|3|4.0e-190|670.2|bamc:U471_13990|splB; spore photoproduct lyase [EC:4.1.99.14]!K03716|4|4.0e-190|670.2|bvm:B9C48_07015|splB; spore photoproduct lyase [EC:4.1.99.14]!K03716|5|1.2e-189|668.7|baml:BAM5036_1309|splB; spore photoproduct lyase [EC:4.1.99.14]
KSG66_06955	K03406|1|1.5e-265|921.8|bvm:B9C48_07020|mcp; methyl-accepting chemotaxis protein!K03406|2|1.0e-263|915.6|bamp:B938_07145|mcp; methyl-accepting chemotaxis protein!K03406|3|1.0e-263|915.6|bamt:AJ82_07885|mcp; methyl-accepting chemotaxis protein!K03406|4|6.8e-263|912.9|bay:RBAM_013710|mcp; methyl-accepting chemotaxis protein!K03406|5|6.8e-263|912.9|bamc:U471_14000|mcp; methyl-accepting chemotaxis protein
KSG66_06960	K00020|1|2.3e-159|567.8|bvm:B9C48_07025|HIBADH; 3-hydroxyisobutyrate dehydrogenase [EC:1.1.1.31]!K00020|2|8.9e-159|565.8|bay:RBAM_013720|HIBADH; 3-hydroxyisobutyrate dehydrogenase [EC:1.1.1.31]!K00020|3|8.9e-159|565.8|baq:BACAU_1346|HIBADH; 3-hydroxyisobutyrate dehydrogenase [EC:1.1.1.31]!K00020|4|8.9e-159|565.8|bamb:BAPNAU_2387|HIBADH; 3-hydroxyisobutyrate dehydrogenase [EC:1.1.1.31]!K00020|5|8.9e-159|565.8|bmp:NG74_01429|HIBADH; 3-hydroxyisobutyrate dehydrogenase [EC:1.1.1.31]
KSG66_06965
KSG66_06970	K21466|1|0|1403.3|bvm:B9C48_07035|pbpH; penicillin-binding protein H!K21466|2|0|1385.5|bya:BANAU_1311|pbpH; penicillin-binding protein H!K21466|3|0|1385.5|bqy:MUS_1481|pbpH; penicillin-binding protein H!K21466|4|0|1385.5|bacb:OY17_09970|pbpH; penicillin-binding protein H!K21466|5|0|1381.7|bamt:AJ82_07900|pbpH; penicillin-binding protein H
KSG66_06975	K02491|1|0|1194.5|bvm:B9C48_07040|kinA; two-component system, sporulation sensor kinase A [EC:2.7.13.3]!K02491|2|0|1189.9|bamb:BAPNAU_2382|kinA; two-component system, sporulation sensor kinase A [EC:2.7.13.3]!K02491|3|0|1189.9|bamy:V529_13320|kinA; two-component system, sporulation sensor kinase A [EC:2.7.13.3]!K02491|4|0|1189.9|bmp:NG74_01433|kinA; two-component system, sporulation sensor kinase A [EC:2.7.13.3]!K02491|5|0|1189.9|bacb:OY17_09975|kinA; two-component system, sporulation sensor kinase A [EC:2.7.13.3]
KSG66_06980	K00841|1|5.1e-218|763.1|bvm:B9C48_07045|patA; aminotransferase [EC:2.6.1.-]!K00841|2|1.1e-217|761.9|bya:BANAU_1313|patA; aminotransferase [EC:2.6.1.-]!K00841|3|1.1e-217|761.9|bamp:B938_07170|patA; aminotransferase [EC:2.6.1.-]!K00841|4|1.1e-217|761.9|bamn:BASU_1338|patA; aminotransferase [EC:2.6.1.-]!K00841|5|1.1e-217|761.9|bamb:BAPNAU_2381|patA; aminotransferase [EC:2.6.1.-]
KSG66_06985
KSG66_06990	K03415|1|1.7e-168|598.2|bya:BANAU_1315|cheV; two-component system, chemotaxis family, chemotaxis protein CheV!K03415|2|1.7e-168|598.2|bamb:BAPNAU_2379|cheV; two-component system, chemotaxis family, chemotaxis protein CheV!K03415|3|1.7e-168|598.2|bmp:NG74_01436|cheV; two-component system, chemotaxis family, chemotaxis protein CheV!K03415|4|1.7e-168|598.2|bqy:MUS_1485|cheV; two-component system, chemotaxis family, chemotaxis protein CheV!K03415|5|1.7e-168|598.2|bvm:B9C48_07055|cheV; two-component system, chemotaxis family, chemotaxis protein CheV
KSG66_06995
KSG66_07000	K08217|1|2.8e-241|840.5|bvm:B9C48_07065|mef; MFS transporter, DHA3 family, macrolide efflux protein!K08217|2|8.1e-241|839.0|bmp:NG74_01438|mef; MFS transporter, DHA3 family, macrolide efflux protein!K08217|3|8.1e-241|839.0|bqy:MUS_1487|mef; MFS transporter, DHA3 family, macrolide efflux protein!K08217|4|8.1e-241|839.0|bacb:OY17_09995|mef; MFS transporter, DHA3 family, macrolide efflux protein!K08217|5|1.8e-240|837.8|bamt:AJ82_07935|mef; MFS transporter, DHA3 family, macrolide efflux protein
KSG66_07005	K16291|1|1.0e-87|328.9|bvm:B9C48_07070|erfK; L,D-transpeptidase ErfK/SrfK!K16291|3|3.0e-87|327.4|bamt:AJ82_07940|erfK; L,D-transpeptidase ErfK/SrfK!K16291|4|3.0e-87|327.4|bamy:V529_13380|erfK; L,D-transpeptidase ErfK/SrfK!K16291|5|4.0e-87|327.0|baq:BACAU_1355|erfK; L,D-transpeptidase ErfK/SrfK
KSG66_07010	K07098|1|1.0e-167|595.5|bvm:B9C48_07075|K07098; uncharacterized protein!K07098|2|2.4e-164|584.3|bacp:SB24_02780|K07098; uncharacterized protein!K07098|3|2.0e-163|581.3|bay:RBAM_013840|K07098; uncharacterized protein!K07098|4|2.0e-163|581.3|bamc:U471_14110|K07098; uncharacterized protein!K07098|5|2.7e-163|580.9|bamt:AJ82_07945|K07098; uncharacterized protein
KSG66_07015
KSG66_07020
KSG66_07025
KSG66_07030
KSG66_07035
KSG66_07040
KSG66_07045
KSG66_07050
KSG66_07055	K03839|1|1.4e-89|335.1|bvm:B9C48_07120|fldA; flavodoxin I!K03839|2|1.0e-87|328.9|bay:RBAM_013920|fldA; flavodoxin I!K03839|3|1.0e-87|328.9|bya:BANAU_1328|fldA; flavodoxin I!K03839|4|1.0e-87|328.9|bamp:B938_07245|fldA; flavodoxin I!K03839|5|1.0e-87|328.9|baml:BAM5036_1330|fldA; flavodoxin I
KSG66_07060
KSG66_07065	K03839|1|1.1e-80|305.4|bvm:B9C48_07130|fldA; flavodoxin I!K03839|2|2.5e-80|304.3|bama:RBAU_1377|fldA; flavodoxin I!K03839|3|2.5e-80|304.3|bamt:AJ82_08010|fldA; flavodoxin I!K03839|4|4.3e-80|303.5|bamp:B938_07255|fldA; flavodoxin I!K03839|5|5.6e-80|303.1|bmp:NG74_01452|fldA; flavodoxin I
KSG66_07070	K05822|1|1.2e-76|292.7|baq:BACAU_1369|dapH; tetrahydrodipicolinate N-acetyltransferase [EC:2.3.1.89]!K05822|2|1.2e-76|292.7|bya:BANAU_1331|dapH; tetrahydrodipicolinate N-acetyltransferase [EC:2.3.1.89]!K05822|3|1.2e-76|292.7|baml:BAM5036_1333|dapH; tetrahydrodipicolinate N-acetyltransferase [EC:2.3.1.89]!K05822|4|1.2e-76|292.7|bama:RBAU_1378|dapH; tetrahydrodipicolinate N-acetyltransferase [EC:2.3.1.89]!K05822|5|1.2e-76|292.7|bamn:BASU_1357|dapH; tetrahydrodipicolinate N-acetyltransferase [EC:2.3.1.89]
KSG66_07075	K05823|1|7.1e-217|759.2|bvm:B9C48_07140|dapL; N-acetyldiaminopimelate deacetylase [EC:3.5.1.47]!K05823|2|1.0e-215|755.4|bay:RBAM_013960|dapL; N-acetyldiaminopimelate deacetylase [EC:3.5.1.47]!K05823|3|1.0e-215|755.4|baml:BAM5036_1334|dapL; N-acetyldiaminopimelate deacetylase [EC:3.5.1.47]!K05823|4|1.0e-215|755.4|bamt:AJ82_08020|dapL; N-acetyldiaminopimelate deacetylase [EC:3.5.1.47]!K05823|5|1.0e-215|755.4|bacp:SB24_02715|dapL; N-acetyldiaminopimelate deacetylase [EC:3.5.1.47]
KSG66_07080
KSG66_07085	K22044|1|2.1e-141|508.1|bvm:B9C48_07150|ybiO; moderate conductance mechanosensitive channel!K22044|2|4.6e-141|506.9|bamt:AJ82_08030|ybiO; moderate conductance mechanosensitive channel!K22044|3|5.1e-140|503.4|bami:KSO_012370|ybiO; moderate conductance mechanosensitive channel!K22044|4|5.1e-140|503.4|bamf:U722_07445|ybiO; moderate conductance mechanosensitive channel!K22044|5|8.6e-140|502.7|bacp:SB24_02705|ybiO; moderate conductance mechanosensitive channel
KSG66_07090
KSG66_07095
KSG66_07100	K06437|1|1.8e-163|581.6|bvm:B9C48_07165|yknT; sigma-E controlled sporulation protein!K06437|2|1.7e-161|575.1|bmp:NG74_01459|yknT; sigma-E controlled sporulation protein!K06437|3|6.4e-161|573.2|bama:RBAU_1384|yknT; sigma-E controlled sporulation protein!K06437|4|6.4e-161|573.2|bamn:BASU_1363|yknT; sigma-E controlled sporulation protein!K06437|5|1.4e-160|572.0|bya:BANAU_1337|yknT; sigma-E controlled sporulation protein
KSG66_07105	K03752|1|3.1e-110|404.1|bvm:B9C48_07170|mobA; molybdenum cofactor guanylyltransferase [EC:2.7.7.77]!K03752|2|2.9e-108|397.5|bamn:BASU_1364|mobA; molybdenum cofactor guanylyltransferase [EC:2.7.7.77]!K03752|3|2.9e-108|397.5|bacp:SB24_02685|mobA; molybdenum cofactor guanylyltransferase [EC:2.7.7.77]!K03752|4|6.5e-108|396.4|bamt:AJ82_08055|mobA; molybdenum cofactor guanylyltransferase [EC:2.7.7.77]!K03752|5|8.5e-108|396.0|bamp:B938_07295|mobA; molybdenum cofactor guanylyltransferase [EC:2.7.7.77]
KSG66_07110	K21029|1|5.2e-190|669.8|bvm:B9C48_07175|moeB; molybdopterin-synthase adenylyltransferase [EC:2.7.7.80]!K21029|2|2.0e-189|667.9|bay:RBAM_014030|moeB; molybdopterin-synthase adenylyltransferase [EC:2.7.7.80]!K21029|3|2.0e-189|667.9|bya:BANAU_1339|moeB; molybdopterin-synthase adenylyltransferase [EC:2.7.7.80]!K21029|4|2.0e-189|667.9|bamp:B938_07300|moeB; molybdopterin-synthase adenylyltransferase [EC:2.7.7.80]!K21029|5|2.0e-189|667.9|baml:BAM5036_1341|moeB; molybdopterin-synthase adenylyltransferase [EC:2.7.7.80]
KSG66_07115	K03750|1|2.0e-247|860.9|bvm:B9C48_07180|moeA; molybdopterin molybdotransferase [EC:2.10.1.1]!K03750|2|2.6e-247|860.5|bamy:V529_13600|moeA; molybdopterin molybdotransferase [EC:2.10.1.1]!K03750|3|1.7e-246|857.8|bamn:BASU_1366|moeA; molybdopterin molybdotransferase [EC:2.10.1.1]!K03750|4|1.4e-245|854.7|bamt:AJ82_08065|moeA; molybdopterin molybdotransferase [EC:2.10.1.1]!K03750|5|2.4e-245|854.0|bama:RBAU_1387|moeA; molybdopterin molybdotransferase [EC:2.10.1.1]
KSG66_07120	K03753|1|1.4e-95|355.1|bay:RBAM_014050|mobB; molybdopterin-guanine dinucleotide biosynthesis adapter protein!K03753|2|1.4e-95|355.1|bama:RBAU_1388|mobB; molybdopterin-guanine dinucleotide biosynthesis adapter protein!K03753|3|1.4e-95|355.1|bamn:BASU_1367|mobB; molybdopterin-guanine dinucleotide biosynthesis adapter protein!K03753|4|1.4e-95|355.1|bamt:AJ82_08070|mobB; molybdopterin-guanine dinucleotide biosynthesis adapter protein!K03753|5|1.4e-95|355.1|bamy:V529_13610|mobB; molybdopterin-guanine dinucleotide biosynthesis adapter protein
KSG66_07125	K03635|1|9.6e-83|312.4|bay:RBAM_014060|MOCS2B; molybdopterin synthase catalytic subunit [EC:2.8.1.12]!K03635|2|9.6e-83|312.4|bya:BANAU_1342|MOCS2B; molybdopterin synthase catalytic subunit [EC:2.8.1.12]!K03635|3|9.6e-83|312.4|bqy:MUS_1514|MOCS2B; molybdopterin synthase catalytic subunit [EC:2.8.1.12]!K03635|4|9.6e-83|312.4|bamc:U471_14350|MOCS2B; molybdopterin synthase catalytic subunit [EC:2.8.1.12]!K03635|5|9.6e-83|312.4|bvm:B9C48_07190|MOCS2B; molybdopterin synthase catalytic subunit [EC:2.8.1.12]
KSG66_07130	K03636|1|2.0e-33|147.5|bay:RBAM_014070|moaD; sulfur-carrier protein!K03636|2|2.0e-33|147.5|bamp:B938_07320|moaD; sulfur-carrier protein!K03636|3|2.0e-33|147.5|bama:RBAU_1390|moaD; sulfur-carrier protein!K03636|4|2.0e-33|147.5|bamn:BASU_1369|moaD; sulfur-carrier protein!K03636|5|2.0e-33|147.5|bamb:BAPNAU_2350|moaD; sulfur-carrier protein
KSG66_07135
KSG66_07140	K02005|1|4.1e-172|610.5|bvm:B9C48_07205|ABC.CD.TX; HlyD family secretion protein!K02005|2|5.4e-172|610.1|bamb:BAPNAU_2348|ABC.CD.TX; HlyD family secretion protein!K02005|3|3.5e-171|607.4|bay:RBAM_014090|ABC.CD.TX; HlyD family secretion protein!K02005|4|3.5e-171|607.4|bya:BANAU_1345|ABC.CD.TX; HlyD family secretion protein!K02005|5|3.5e-171|607.4|bamp:B938_07335|ABC.CD.TX; HlyD family secretion protein
KSG66_07145
KSG66_07150
KSG66_07155	K03436|1|1.5e-133|481.9|bamy:V529_13690|fruR2; DeoR family transcriptional regulator, fructose operon transcriptional repressor!K03436|2|1.5e-133|481.9|bvm:B9C48_07220|fruR2; DeoR family transcriptional regulator, fructose operon transcriptional repressor!K03436|3|3.3e-133|480.7|bya:BANAU_1348|fruR2; DeoR family transcriptional regulator, fructose operon transcriptional repressor!K03436|4|3.3e-133|480.7|bamb:BAPNAU_2345|fruR2; DeoR family transcriptional regulator, fructose operon transcriptional repressor!K03436|5|3.3e-133|480.7|bmp:NG74_01470|fruR2; DeoR family transcriptional regulator, fructose operon transcriptional repressor
KSG66_07160	K00882|1|1.4e-167|595.1|bvm:B9C48_07225|fruK; 1-phosphofructokinase [EC:2.7.1.56]!K00882|2|1.6e-166|591.7|bay:RBAM_014130|fruK; 1-phosphofructokinase [EC:2.7.1.56]!K00882|3|1.6e-166|591.7|baq:BACAU_1387|fruK; 1-phosphofructokinase [EC:2.7.1.56]!K00882|4|1.6e-166|591.7|bamp:B938_07355|fruK; 1-phosphofructokinase [EC:2.7.1.56]!K00882|5|1.6e-166|591.7|baml:BAM5036_1351|fruK; 1-phosphofructokinase [EC:2.7.1.56]
KSG66_07165	K02770|1|0|1126.3|bvm:B9C48_07230|fruA; fructose PTS system EIIBC or EIIC component [EC:2.7.1.202]!K02770|2|0|1122.5|bama:RBAU_1397|fruA; fructose PTS system EIIBC or EIIC component [EC:2.7.1.202]!K02770|3|0|1121.7|bamy:V529_13710|fruA; fructose PTS system EIIBC or EIIC component [EC:2.7.1.202]!K02770|4|0|1120.9|bamp:B938_07360|fruA; fructose PTS system EIIBC or EIIC component [EC:2.7.1.202]!K02770|5|0|1117.8|bamt:AJ82_08120|fruA; fructose PTS system EIIBC or EIIC component [EC:2.7.1.202]
KSG66_07170	K03100|1|1.2e-106|392.1|bay:RBAM_014150|lepB; signal peptidase I [EC:3.4.21.89]!K03100|2|1.2e-106|392.1|baq:BACAU_1389|lepB; signal peptidase I [EC:3.4.21.89]!K03100|3|1.2e-106|392.1|bya:BANAU_1351|lepB; signal peptidase I [EC:3.4.21.89]!K03100|4|1.2e-106|392.1|bamp:B938_07365|lepB; signal peptidase I [EC:3.4.21.89]!K03100|5|1.2e-106|392.1|baml:BAM5036_1353|lepB; signal peptidase I [EC:3.4.21.89]
KSG66_07175
KSG66_07180
KSG66_07185	K00077|1|2.6e-169|600.9|bvm:B9C48_07250|panE; 2-dehydropantoate 2-reductase [EC:1.1.1.169]!K00077|2|2.9e-168|597.4|bay:RBAM_014180|panE; 2-dehydropantoate 2-reductase [EC:1.1.1.169]!K00077|3|2.9e-168|597.4|bamb:BAPNAU_2339|panE; 2-dehydropantoate 2-reductase [EC:1.1.1.169]!K00077|4|2.9e-168|597.4|bmp:NG74_01476|panE; 2-dehydropantoate 2-reductase [EC:1.1.1.169]!K00077|5|2.9e-168|597.4|bamc:U471_14480|panE; 2-dehydropantoate 2-reductase [EC:1.1.1.169]
KSG66_07190	K19689|1|6.1e-238|829.3|bya:BANAU_1355|ampS; aminopeptidase [EC:3.4.11.-]!K19689|2|6.1e-238|829.3|bamp:B938_07385|ampS; aminopeptidase [EC:3.4.11.-]!K19689|3|6.1e-238|829.3|baml:BAM5036_1357|ampS; aminopeptidase [EC:3.4.11.-]!K19689|4|6.1e-238|829.3|bama:RBAU_1402|ampS; aminopeptidase [EC:3.4.11.-]!K19689|5|6.1e-238|829.3|bamn:BASU_1381|ampS; aminopeptidase [EC:3.4.11.-]
KSG66_07195
KSG66_07200	K03569|1|3.5e-183|647.1|bvm:B9C48_07260|mreB; rod shape-determining protein MreB and related proteins!K03569|2|7.9e-183|646.0|bamy:V529_13780|mreB; rod shape-determining protein MreB and related proteins!K03569|3|1.3e-182|645.2|bay:RBAM_014210|mreB; rod shape-determining protein MreB and related proteins!K03569|4|1.3e-182|645.2|baq:BACAU_1395|mreB; rod shape-determining protein MreB and related proteins!K03569|5|1.3e-182|645.2|bamp:B938_07395|mreB; rod shape-determining protein MreB and related proteins
KSG66_07205	K06284|1|2.8e-45|187.2|bay:RBAM_014220|abrB; AbrB family transcriptional regulator, transcriptional pleiotropic regulator of transition state genes!K06284|2|2.8e-45|187.2|baml:BAM5036_1360|abrB; AbrB family transcriptional regulator, transcriptional pleiotropic regulator of transition state genes!K06284|3|2.8e-45|187.2|bama:RBAU_1405|abrB; AbrB family transcriptional regulator, transcriptional pleiotropic regulator of transition state genes!K06284|4|2.8e-45|187.2|bamn:BASU_1384|abrB; AbrB family transcriptional regulator, transcriptional pleiotropic regulator of transition state genes!K06284|5|2.8e-45|187.2|bamt:AJ82_08165|abrB; AbrB family transcriptional regulator, transcriptional pleiotropic regulator of transition state genes
KSG66_07210	K07698|1|3.8e-246|856.7|bamy:V529_13800|kinC; two-component system, sporulation sensor kinase C [EC:2.7.13.3]!K07698|2|3.8e-246|856.7|bvm:B9C48_07275|kinC; two-component system, sporulation sensor kinase C [EC:2.7.13.3]!K07698|3|1.1e-245|855.1|bay:RBAM_014230|kinC; two-component system, sporulation sensor kinase C [EC:2.7.13.3]!K07698|4|1.1e-245|855.1|bamp:B938_07410|kinC; two-component system, sporulation sensor kinase C [EC:2.7.13.3]!K07698|5|1.1e-245|855.1|baml:BAM5036_1361|kinC; two-component system, sporulation sensor kinase C [EC:2.7.13.3]
KSG66_07215	K07232|1|2.9e-151|540.8|bvm:B9C48_07280|CHAC; glutathione-specific gamma-glutamylcyclotransferase [EC:4.3.2.7]!K07232|2|1.9e-150|538.1|bay:RBAM_014240|CHAC; glutathione-specific gamma-glutamylcyclotransferase [EC:4.3.2.7]!K07232|3|1.9e-150|538.1|bya:BANAU_1360|CHAC; glutathione-specific gamma-glutamylcyclotransferase [EC:4.3.2.7]!K07232|4|1.9e-150|538.1|bamb:BAPNAU_2331|CHAC; glutathione-specific gamma-glutamylcyclotransferase [EC:4.3.2.7]!K07232|5|1.9e-150|538.1|bacb:OY17_10215|CHAC; glutathione-specific gamma-glutamylcyclotransferase [EC:4.3.2.7]
KSG66_07220	K03499|1|2.7e-115|421.0|bay:RBAM_014250|trkA; trk system potassium uptake protein!K03499|2|2.7e-115|421.0|baq:BACAU_1399|trkA; trk system potassium uptake protein!K03499|3|2.7e-115|421.0|bya:BANAU_1361|trkA; trk system potassium uptake protein!K03499|4|2.7e-115|421.0|bamp:B938_07420|trkA; trk system potassium uptake protein!K03499|5|2.7e-115|421.0|baml:BAM5036_1363|trkA; trk system potassium uptake protein
KSG66_07225	K01486|1|0|1132.5|bvm:B9C48_07290|ade; adenine deaminase [EC:3.5.4.2]!K01486|2|0|1128.2|bamy:V529_13830|ade; adenine deaminase [EC:3.5.4.2]!K01486|3|0|1126.7|bya:BANAU_1362|ade; adenine deaminase [EC:3.5.4.2]!K01486|4|0|1126.7|bqy:MUS_1537|ade; adenine deaminase [EC:3.5.4.2]!K01486|5|0|1126.7|bacb:OY17_10225|ade; adenine deaminase [EC:3.5.4.2]
KSG66_07230	K12574|1|0|1111.7|bamy:V529_13840|rnj; ribonuclease J [EC:3.1.-.-]!K12574|2|0|1111.7|bvm:B9C48_07295|rnj; ribonuclease J [EC:3.1.-.-]!K12574|3|0|1109.7|bama:RBAU_1410|rnj; ribonuclease J [EC:3.1.-.-]!K12574|4|0|1109.7|bamt:AJ82_08190|rnj; ribonuclease J [EC:3.1.-.-]!K12574|5|0|1109.0|baq:BACAU_1401|rnj; ribonuclease J [EC:3.1.-.-]
KSG66_07235
KSG66_07240
KSG66_07245	K01462|1|9.2e-101|372.5|bay:RBAM_014300|PDF; peptide deformylase [EC:3.5.1.88]!K01462|2|9.2e-101|372.5|baq:BACAU_1404|PDF; peptide deformylase [EC:3.5.1.88]!K01462|3|9.2e-101|372.5|bya:BANAU_1366|PDF; peptide deformylase [EC:3.5.1.88]!K01462|4|9.2e-101|372.5|bamp:B938_07445|PDF; peptide deformylase [EC:3.5.1.88]!K01462|5|9.2e-101|372.5|baml:BAM5036_1368|PDF; peptide deformylase [EC:3.5.1.88]
KSG66_07250
KSG66_07255
KSG66_07260	K15329|1|0|1525.8|bvm:B9C48_07335|pksE; trans-AT polyketide synthase, acyltransferase and oxidoreductase domains!K15329|2|0|1502.3|bacp:SB24_02525|pksE; trans-AT polyketide synthase, acyltransferase and oxidoreductase domains!K15329|3|0|1501.1|bamy:V529_13900|pksE; trans-AT polyketide synthase, acyltransferase and oxidoreductase domains!K15329|4|0|1500.3|bamp:B938_07465|pksE; trans-AT polyketide synthase, acyltransferase and oxidoreductase domains!K15329|5|0|1499.2|bamt:AJ82_08230|pksE; trans-AT polyketide synthase, acyltransferase and oxidoreductase domains
KSG66_07265	K13614|1|0|8155.0|bvm:B9C48_07340|pksN; polyketide synthase PksN!K13614|2|0|8032.6|bamy:V529_13910|pksN; polyketide synthase PksN!K13614|3|0|7954.4|bama:RBAU_1416|pksN; polyketide synthase PksN!K13614|4|0|7953.6|bamt:AJ82_08235|pksN; polyketide synthase PksN!K13614|5|0|7950.1|bya:BANAU_1371|pksN; polyketide synthase PksN
KSG66_07270
KSG66_07275	K13614|1|0|5776.1|bvm:B9C48_07350|pksN; polyketide synthase PksN!K13614|2|0|5729.1|bamy:V529_13930|pksN; polyketide synthase PksN!K13614|3|0|5653.2|bamn:BASU_1398|pksN; polyketide synthase PksN!K13614|4|0|5644.7|bay:RBAM_014360|pksN; polyketide synthase PksN!K13614|5|0|5644.7|bamc:U471_14690|pksN; polyketide synthase PksN
KSG66_07280
KSG66_07285
KSG66_07290
KSG66_07295
KSG66_07300
KSG66_07305	K00161|1|3.6e-205|720.3|bay:RBAM_014420|PDHA; pyruvate dehydrogenase E1 component alpha subunit [EC:1.2.4.1]!K00161|2|3.6e-205|720.3|bya:BANAU_1379|PDHA; pyruvate dehydrogenase E1 component alpha subunit [EC:1.2.4.1]!K00161|3|3.6e-205|720.3|bamb:BAPNAU_2311|PDHA; pyruvate dehydrogenase E1 component alpha subunit [EC:1.2.4.1]!K00161|4|3.6e-205|720.3|bamt:AJ82_08275|PDHA; pyruvate dehydrogenase E1 component alpha subunit [EC:1.2.4.1]!K00161|5|3.6e-205|720.3|bamy:V529_13990|PDHA; pyruvate dehydrogenase E1 component alpha subunit [EC:1.2.4.1]
KSG66_07310	K00162|1|1.5e-178|631.7|bay:RBAM_014430|PDHB; pyruvate dehydrogenase E1 component beta subunit [EC:1.2.4.1]!K00162|2|1.5e-178|631.7|baq:BACAU_1417|PDHB; pyruvate dehydrogenase E1 component beta subunit [EC:1.2.4.1]!K00162|3|1.5e-178|631.7|bya:BANAU_1380|PDHB; pyruvate dehydrogenase E1 component beta subunit [EC:1.2.4.1]!K00162|4|1.5e-178|631.7|bamp:B938_07515|PDHB; pyruvate dehydrogenase E1 component beta subunit [EC:1.2.4.1]!K00162|5|1.5e-178|631.7|baml:BAM5036_1381|PDHB; pyruvate dehydrogenase E1 component beta subunit [EC:1.2.4.1]
KSG66_07315	K00627|1|2.1e-231|807.7|bamy:V529_14010|DLAT; pyruvate dehydrogenase E2 component (dihydrolipoamide acetyltransferase) [EC:2.3.1.12]!K00627|2|2.1e-231|807.7|bvm:B9C48_07390|DLAT; pyruvate dehydrogenase E2 component (dihydrolipoamide acetyltransferase) [EC:2.3.1.12]!K00627|3|4.6e-231|806.6|bya:BANAU_1381|DLAT; pyruvate dehydrogenase E2 component (dihydrolipoamide acetyltransferase) [EC:2.3.1.12]!K00627|4|4.6e-231|806.6|bmp:NG74_01502|DLAT; pyruvate dehydrogenase E2 component (dihydrolipoamide acetyltransferase) [EC:2.3.1.12]!K00627|5|4.6e-231|806.6|bqy:MUS_1555|DLAT; pyruvate dehydrogenase E2 component (dihydrolipoamide acetyltransferase) [EC:2.3.1.12]
KSG66_07320	K00382|1|6.8e-241|839.3|bay:RBAM_014450|DLD; dihydrolipoamide dehydrogenase [EC:1.8.1.4]!K00382|2|6.8e-241|839.3|baq:BACAU_1419|DLD; dihydrolipoamide dehydrogenase [EC:1.8.1.4]!K00382|3|6.8e-241|839.3|bya:BANAU_1382|DLD; dihydrolipoamide dehydrogenase [EC:1.8.1.4]!K00382|4|6.8e-241|839.3|bamp:B938_07525|DLD; dihydrolipoamide dehydrogenase [EC:1.8.1.4]!K00382|5|6.8e-241|839.3|bama:RBAU_1427|DLD; dihydrolipoamide dehydrogenase [EC:1.8.1.4]
KSG66_07325
KSG66_07330	K22278|1|1.2e-141|508.8|bvm:B9C48_07405|pgdA; peptidoglycan-N-acetylglucosamine deacetylase [EC:3.5.1.104]!K22278|2|1.7e-140|505.0|bamp:B938_07535|pgdA; peptidoglycan-N-acetylglucosamine deacetylase [EC:3.5.1.104]!K22278|3|1.1e-139|502.3|bay:RBAM_014470|pgdA; peptidoglycan-N-acetylglucosamine deacetylase [EC:3.5.1.104]!K22278|4|1.1e-139|502.3|bamc:U471_14800|pgdA; peptidoglycan-N-acetylglucosamine deacetylase [EC:3.5.1.104]!K22278|5|1.5e-139|501.9|bamy:V529_14040|pgdA; peptidoglycan-N-acetylglucosamine deacetylase [EC:3.5.1.104]
KSG66_07335
KSG66_07340	K01585|1|2.5e-278|963.8|bvm:B9C48_07415|speA; arginine decarboxylase [EC:4.1.1.19]!K01585|2|9.5e-278|961.8|bamp:B938_07545|speA; arginine decarboxylase [EC:4.1.1.19]!K01585|3|9.5e-278|961.8|bamy:V529_14060|speA; arginine decarboxylase [EC:4.1.1.19]!K01585|4|3.6e-277|959.9|bay:RBAM_014490|speA; arginine decarboxylase [EC:4.1.1.19]!K01585|5|3.6e-277|959.9|bamc:U471_14830|speA; arginine decarboxylase [EC:4.1.1.19]
KSG66_07345
KSG66_07350
KSG66_07355
KSG66_07360	K01092|1|9.7e-152|542.3|bvm:B9C48_07440|E3.1.3.25; myo-inositol-1(or 4)-monophosphatase [EC:3.1.3.25]!K01092|2|2.8e-151|540.8|bamb:BAPNAU_2300|E3.1.3.25; myo-inositol-1(or 4)-monophosphatase [EC:3.1.3.25]!K01092|3|2.8e-151|540.8|bamy:V529_14110|E3.1.3.25; myo-inositol-1(or 4)-monophosphatase [EC:3.1.3.25]!K01092|4|2.8e-151|540.8|bmp:NG74_01510|E3.1.3.25; myo-inositol-1(or 4)-monophosphatase [EC:3.1.3.25]!K01092|5|2.8e-151|540.8|bacb:OY17_10360|E3.1.3.25; myo-inositol-1(or 4)-monophosphatase [EC:3.1.3.25]
KSG66_07370	K01400|1|1.3e-296|1024.6|bamy:V529_14130|nprE; bacillolysin [EC:3.4.24.28]!K01400|2|1.3e-296|1024.6|bvm:B9C48_07450|nprE; bacillolysin [EC:3.4.24.28]!K01400|3|3.7e-296|1023.1|bay:RBAM_014550|nprE; bacillolysin [EC:3.4.24.28]!K01400|4|3.7e-296|1023.1|bamp:B938_07575|nprE; bacillolysin [EC:3.4.24.28]!K01400|5|3.7e-296|1023.1|baml:BAM5036_1392|nprE; bacillolysin [EC:3.4.24.28]
KSG66_07380
KSG66_07385
KSG66_07390
KSG66_07395	K06207|1|0|1196.8|bvm:B9C48_07475|typA; GTP-binding protein!K06207|2|0|1195.6|bay:RBAM_014630|typA; GTP-binding protein!K06207|3|0|1195.6|baml:BAM5036_1399|typA; GTP-binding protein!K06207|4|0|1195.6|bama:RBAU_1439|typA; GTP-binding protein!K06207|5|0|1195.6|bamn:BASU_1419|typA; GTP-binding protein
KSG66_07400
KSG66_07405
KSG66_07410
KSG66_07415	K07175|1|3.5e-247|860.1|bamy:V529_14210|phoH2; PhoH-like ATPase!K07175|2|1.3e-246|858.2|bya:BANAU_1401|phoH2; PhoH-like ATPase!K07175|3|1.3e-246|858.2|bamb:BAPNAU_2287|phoH2; PhoH-like ATPase!K07175|4|1.3e-246|858.2|bmp:NG74_01523|phoH2; PhoH-like ATPase!K07175|5|3.9e-246|856.7|bay:RBAM_014670|phoH2; PhoH-like ATPase
KSG66_07420
KSG66_07425	K01425|1|7.3e-175|619.4|bvm:B9C48_07505|glsA; glutaminase [EC:3.5.1.2]!K01425|2|2.1e-174|617.8|bamy:V529_14230|glsA; glutaminase [EC:3.5.1.2]!K01425|3|8.1e-174|615.9|bamb:BAPNAU_2285|glsA; glutaminase [EC:3.5.1.2]!K01425|4|8.1e-174|615.9|bmp:NG74_01525|glsA; glutaminase [EC:3.5.1.2]!K01425|5|2.3e-173|614.4|bama:RBAU_1445|glsA; glutaminase [EC:3.5.1.2]
KSG66_07430
KSG66_07435	K03588|1|4.2e-215|753.4|bamp:B938_07640|ftsW; cell division protein FtsW!K03588|2|4.2e-215|753.4|bvm:B9C48_07515|ftsW; cell division protein FtsW!K03588|3|6.1e-214|749.6|bay:RBAM_014710|ftsW; cell division protein FtsW!K03588|4|6.1e-214|749.6|bama:RBAU_1447|ftsW; cell division protein FtsW!K03588|5|6.1e-214|749.6|bamt:AJ82_08410|ftsW; cell division protein FtsW
KSG66_07440	K01958|1|0|2282.3|bvm:B9C48_07520|PC; pyruvate carboxylase [EC:6.4.1.1]!K01958|2|0|2280.8|bamy:V529_14260|PC; pyruvate carboxylase [EC:6.4.1.1]!K01958|3|0|2280.4|bmp:NG74_01528|PC; pyruvate carboxylase [EC:6.4.1.1]!K01958|4|0|2275.4|bay:RBAM_014720|PC; pyruvate carboxylase [EC:6.4.1.1]!K01958|5|0|2275.4|bamc:U471_15060|PC; pyruvate carboxylase [EC:6.4.1.1]
KSG66_07445	K02259|1|2.8e-166|590.9|bay:RBAM_014730|COX15; cytochrome c oxidase assembly protein subunit 15!K02259|2|2.8e-166|590.9|bamy:V529_14270|COX15; cytochrome c oxidase assembly protein subunit 15!K02259|3|2.8e-166|590.9|bamc:U471_15070|COX15; cytochrome c oxidase assembly protein subunit 15!K02259|4|2.8e-166|590.9|bvm:B9C48_07525|COX15; cytochrome c oxidase assembly protein subunit 15!K02259|5|2.8e-166|590.9|bacp:SB24_02335|COX15; cytochrome c oxidase assembly protein subunit 15
KSG66_07450	K02257|1|5.7e-164|583.2|bay:RBAM_014740|COX10; heme o synthase [EC:2.5.1.141]!K02257|2|5.7e-164|583.2|baq:BACAU_1445|COX10; heme o synthase [EC:2.5.1.141]!K02257|3|5.7e-164|583.2|bya:BANAU_1442|COX10; heme o synthase [EC:2.5.1.141]!K02257|4|5.7e-164|583.2|bamp:B938_07655|COX10; heme o synthase [EC:2.5.1.141]!K02257|5|5.7e-164|583.2|baml:BAM5036_1410|COX10; heme o synthase [EC:2.5.1.141]
KSG66_07455	K02275|1|1.9e-190|671.4|bay:RBAM_014750|coxB; cytochrome c oxidase subunit II [EC:7.1.1.9]!K02275|2|1.9e-190|671.4|baq:BACAU_1446|coxB; cytochrome c oxidase subunit II [EC:7.1.1.9]!K02275|3|1.9e-190|671.4|bamp:B938_07660|coxB; cytochrome c oxidase subunit II [EC:7.1.1.9]!K02275|4|1.9e-190|671.4|baml:BAM5036_1412|coxB; cytochrome c oxidase subunit II [EC:7.1.1.9]!K02275|5|1.9e-190|671.4|bama:RBAU_1452|coxB; cytochrome c oxidase subunit II [EC:7.1.1.9]
KSG66_07460	K02274|1|0|1246.1|bvm:B9C48_07540|coxA; cytochrome c oxidase subunit I [EC:7.1.1.9]!K02274|2|0|1243.4|bay:RBAM_014760|coxA; cytochrome c oxidase subunit I [EC:7.1.1.9]!K02274|3|0|1243.4|baq:BACAU_1447|coxA; cytochrome c oxidase subunit I [EC:7.1.1.9]!K02274|4|0|1243.4|baml:BAM5036_1413|coxA; cytochrome c oxidase subunit I [EC:7.1.1.9]!K02274|5|0|1243.4|bama:RBAU_1453|coxA; cytochrome c oxidase subunit I [EC:7.1.1.9]
KSG66_07465	K02276|1|3.2e-110|404.1|bay:RBAM_014770|coxC; cytochrome c oxidase subunit III [EC:7.1.1.9]!K02276|2|3.2e-110|404.1|baq:BACAU_1448|coxC; cytochrome c oxidase subunit III [EC:7.1.1.9]!K02276|3|3.2e-110|404.1|bya:BANAU_1445|coxC; cytochrome c oxidase subunit III [EC:7.1.1.9]!K02276|4|3.2e-110|404.1|bamp:B938_07670|coxC; cytochrome c oxidase subunit III [EC:7.1.1.9]!K02276|5|3.2e-110|404.1|baml:BAM5036_1414|coxC; cytochrome c oxidase subunit III [EC:7.1.1.9]
KSG66_07470	K02277|1|3.6e-52|210.3|bay:RBAM_014780|coxD; cytochrome c oxidase subunit IV [EC:7.1.1.9]!K02277|2|3.6e-52|210.3|bya:BANAU_1446|coxD; cytochrome c oxidase subunit IV [EC:7.1.1.9]!K02277|3|3.6e-52|210.3|bamp:B938_07675|coxD; cytochrome c oxidase subunit IV [EC:7.1.1.9]!K02277|4|3.6e-52|210.3|baml:BAM5036_1415|coxD; cytochrome c oxidase subunit IV [EC:7.1.1.9]!K02277|5|3.6e-52|210.3|bama:RBAU_1455|coxD; cytochrome c oxidase subunit IV [EC:7.1.1.9]
KSG66_07475
KSG66_07480
KSG66_07485
KSG66_07490
KSG66_07495
KSG66_07500
KSG66_07505
KSG66_07510
KSG66_07515	K08316|1|1.6e-97|361.7|bay:RBAM_014870|rsmD; 16S rRNA (guanine966-N2)-methyltransferase [EC:2.1.1.171]!K08316|2|1.6e-97|361.7|baz:BAMTA208_09645|rsmD; 16S rRNA (guanine966-N2)-methyltransferase [EC:2.1.1.171]!K08316|3|1.6e-97|361.7|bvm:B9C48_07595|rsmD; 16S rRNA (guanine966-N2)-methyltransferase [EC:2.1.1.171]!K08316|4|1.6e-97|361.7|bacp:SB24_02265|rsmD; 16S rRNA (guanine966-N2)-methyltransferase [EC:2.1.1.171]!K08316|5|2.1e-97|361.3|bamy:V529_14420|rsmD; 16S rRNA (guanine966-N2)-methyltransferase [EC:2.1.1.171]
KSG66_07520	K00954|1|5.2e-84|316.6|bya:BANAU_1456|E2.7.7.3A; pantetheine-phosphate adenylyltransferase [EC:2.7.7.3]!K00954|2|5.2e-84|316.6|bamb:BAPNAU_2265|E2.7.7.3A; pantetheine-phosphate adenylyltransferase [EC:2.7.7.3]!K00954|3|5.2e-84|316.6|bamy:V529_14430|E2.7.7.3A; pantetheine-phosphate adenylyltransferase [EC:2.7.7.3]!K00954|4|5.2e-84|316.6|bmp:NG74_01545|E2.7.7.3A; pantetheine-phosphate adenylyltransferase [EC:2.7.7.3]!K00954|5|5.2e-84|316.6|bqy:MUS_1650|E2.7.7.3A; pantetheine-phosphate adenylyltransferase [EC:2.7.7.3]
KSG66_07525
KSG66_07530	K07001|1|5.4e-139|500.0|baq:BACAU_1461|K07001; NTE family protein!K07001|2|5.4e-139|500.0|bya:BANAU_1458|K07001; NTE family protein!K07001|3|5.4e-139|500.0|bamb:BAPNAU_2263|K07001; NTE family protein!K07001|4|5.4e-139|500.0|bamy:V529_14450|K07001; NTE family protein!K07001|5|5.4e-139|500.0|bmp:NG74_01547|K07001; NTE family protein
KSG66_07535	K07177|1|8.3e-188|662.5|bay:RBAM_014910|K07177; Lon-like protease!K07177|2|8.3e-188|662.5|bmp:NG74_01548|K07177; Lon-like protease!K07177|3|3.1e-187|660.6|bqy:MUS_1653|K07177; Lon-like protease
KSG66_07540
KSG66_07545	K07040|1|2.0e-89|334.7|baml:BAM5036_1430|K07040; uncharacterized protein!K07040|2|5.8e-89|333.2|bay:RBAM_014930|K07040; uncharacterized protein
KSG66_07550	K02911|1|1.7e-27|127.5|bsu:BSU15080|RP-L32; large subunit ribosomal protein L32!K02911|2|1.7e-27|127.5|bsl:A7A1_0518|RP-L32; large subunit ribosomal protein L32!K02911|3|1.7e-27|127.5|bsh:BSU6051_15080|RP-L32; large subunit ribosomal protein L32!K02911|4|1.7e-27|127.5|bsy:I653_07755|RP-L32; large subunit ribosomal protein L32!K02911|5|1.7e-27|127.5|bsut:BSUB_01638|RP-L32; large subunit ribosomal protein L32
KSG66_07555	K06314|1|1.4e-72|278.9|bvm:B9C48_07635|rsfA; prespore-specific regulator!K06314|2|5.5e-72|276.9|baml:BAM5036_1431|rsfA; prespore-specific regulator!K06314|3|5.5e-72|276.9|bama:RBAU_1471|rsfA; prespore-specific regulator!K06314|4|5.5e-72|276.9|bamy:V529_14500|rsfA; prespore-specific regulator!K06314|5|5.5e-72|276.9|bami:KSO_011890|rsfA; prespore-specific regulator
KSG66_07560
KSG66_07565	K00077|1|7.2e-175|619.4|bvm:B9C48_07645|panE; 2-dehydropantoate 2-reductase [EC:1.1.1.169]!K00077|2|2.6e-172|610.9|bay:RBAM_014970|panE; 2-dehydropantoate 2-reductase [EC:1.1.1.169]!K00077|3|4.8e-171|606.7|bama:RBAU_1473|panE; 2-dehydropantoate 2-reductase [EC:1.1.1.169]!K00077|4|4.8e-163|580.1|bamc:U471_15330|panE; 2-dehydropantoate 2-reductase [EC:1.1.1.169]!K00077|5|6.3e-163|579.7|bamy:V529_14520|panE; 2-dehydropantoate 2-reductase [EC:1.1.1.169]
KSG66_07570	K22136|1|0|1075.1|bvm:B9C48_07650|bshC; bacillithiol synthase!K22136|2|7.4e-308|1062.0|bay:RBAM_014980|bshC; bacillithiol synthase!K22136|3|1.7e-307|1060.8|baml:BAM5036_1434|bshC; bacillithiol synthase!K22136|4|3.7e-307|1059.7|bama:RBAU_1474|bshC; bacillithiol synthase!K22136|5|6.3e-307|1058.9|bamn:BASU_1454|bshC; bacillithiol synthase
KSG66_07580	K03438|1|6.9e-173|612.8|bvm:B9C48_07660|mraW; 16S rRNA (cytosine1402-N4)-methyltransferase [EC:2.1.1.199]!K03438|2|1.5e-172|611.7|bya:BANAU_1468|mraW; 16S rRNA (cytosine1402-N4)-methyltransferase [EC:2.1.1.199]!K03438|3|1.5e-172|611.7|baml:BAM5036_1436|mraW; 16S rRNA (cytosine1402-N4)-methyltransferase [EC:2.1.1.199]!K03438|4|1.5e-172|611.7|bama:RBAU_1476|mraW; 16S rRNA (cytosine1402-N4)-methyltransferase [EC:2.1.1.199]!K03438|5|1.5e-172|611.7|bamb:BAPNAU_2253|mraW; 16S rRNA (cytosine1402-N4)-methyltransferase [EC:2.1.1.199]
KSG66_07585
KSG66_07590	K08724|1|0|1401.0|bvm:B9C48_07670|pbpB; penicillin-binding protein 2B!K08724|2|0|1399.0|bamp:B938_07800|pbpB; penicillin-binding protein 2B!K08724|3|0|1399.0|bamt:AJ82_08590|pbpB; penicillin-binding protein 2B!K08724|4|0|1394.4|bay:RBAM_015020|pbpB; penicillin-binding protein 2B!K08724|5|0|1394.4|bamc:U471_15380|pbpB; penicillin-binding protein 2B
KSG66_07595	K08384|1|0|1255.4|bay:RBAM_015030|spoVD; stage V sporulation protein D (sporulation-specific penicillin-binding protein)!K08384|2|0|1255.4|baq:BACAU_1474|spoVD; stage V sporulation protein D (sporulation-specific penicillin-binding protein)!K08384|3|0|1255.4|bamp:B938_07805|spoVD; stage V sporulation protein D (sporulation-specific penicillin-binding protein)!K08384|4|0|1255.4|baml:BAM5036_1439|spoVD; stage V sporulation protein D (sporulation-specific penicillin-binding protein)!K08384|5|0|1255.4|bamb:BAPNAU_2250|spoVD; stage V sporulation protein D (sporulation-specific penicillin-binding protein)
KSG66_07600	K01928|1|7.0e-281|972.2|baq:BACAU_1475|murE; UDP-N-acetylmuramoyl-L-alanyl-D-glutamate--2,6-diaminopimelate ligase [EC:6.3.2.13]!K01928|2|7.0e-281|972.2|bamp:B938_07810|murE; UDP-N-acetylmuramoyl-L-alanyl-D-glutamate--2,6-diaminopimelate ligase [EC:6.3.2.13]!K01928|3|7.0e-281|972.2|bama:RBAU_1480|murE; UDP-N-acetylmuramoyl-L-alanyl-D-glutamate--2,6-diaminopimelate ligase [EC:6.3.2.13]!K01928|4|7.0e-281|972.2|bamn:BASU_1460|murE; UDP-N-acetylmuramoyl-L-alanyl-D-glutamate--2,6-diaminopimelate ligase [EC:6.3.2.13]!K01928|5|7.0e-281|972.2|bamt:AJ82_08600|murE; UDP-N-acetylmuramoyl-L-alanyl-D-glutamate--2,6-diaminopimelate ligase [EC:6.3.2.13]
KSG66_07605	K01000|1|2.3e-171|607.8|bay:RBAM_015050|mraY; phospho-N-acetylmuramoyl-pentapeptide-transferase [EC:2.7.8.13]!K01000|2|2.3e-171|607.8|baq:BACAU_1476|mraY; phospho-N-acetylmuramoyl-pentapeptide-transferase [EC:2.7.8.13]!K01000|3|2.3e-171|607.8|bya:BANAU_1473|mraY; phospho-N-acetylmuramoyl-pentapeptide-transferase [EC:2.7.8.13]!K01000|4|2.3e-171|607.8|bamp:B938_07815|mraY; phospho-N-acetylmuramoyl-pentapeptide-transferase [EC:2.7.8.13]!K01000|5|2.3e-171|607.8|baml:BAM5036_1441|mraY; phospho-N-acetylmuramoyl-pentapeptide-transferase [EC:2.7.8.13]
KSG66_07610	K01925|1|7.2e-256|889.0|bvm:B9C48_07690|murD; UDP-N-acetylmuramoylalanine--D-glutamate ligase [EC:6.3.2.9]!K01925|2|2.7e-255|887.1|bay:RBAM_015060|murD; UDP-N-acetylmuramoylalanine--D-glutamate ligase [EC:6.3.2.9]!K01925|3|2.7e-255|887.1|bamy:V529_14610|murD; UDP-N-acetylmuramoylalanine--D-glutamate ligase [EC:6.3.2.9]!K01925|4|2.7e-255|887.1|bamc:U471_15420|murD; UDP-N-acetylmuramoylalanine--D-glutamate ligase [EC:6.3.2.9]!K01925|5|6.1e-255|885.9|bamp:B938_07820|murD; UDP-N-acetylmuramoylalanine--D-glutamate ligase [EC:6.3.2.9]
KSG66_07615	K03588|1|8.0e-197|692.6|bay:RBAM_015070|ftsW; cell division protein FtsW!K03588|2|8.0e-197|692.6|baq:BACAU_1478|ftsW; cell division protein FtsW!K03588|3|8.0e-197|692.6|bya:BANAU_1475|ftsW; cell division protein FtsW!K03588|4|8.0e-197|692.6|bamb:BAPNAU_2246|ftsW; cell division protein FtsW!K03588|5|8.0e-197|692.6|bamy:V529_14620|ftsW; cell division protein FtsW
KSG66_07620	K02563|1|2.2e-202|711.1|bya:BANAU_1476|murG; UDP-N-acetylglucosamine--N-acetylmuramyl-(pentapeptide) pyrophosphoryl-undecaprenol N-acetylglucosamine transferase [EC:2.4.1.227]!K02563|2|2.2e-202|711.1|bamy:V529_14630|murG; UDP-N-acetylglucosamine--N-acetylmuramyl-(pentapeptide) pyrophosphoryl-undecaprenol N-acetylglucosamine transferase [EC:2.4.1.227]!K02563|3|2.2e-202|711.1|bqy:MUS_1671|murG; UDP-N-acetylglucosamine--N-acetylmuramyl-(pentapeptide) pyrophosphoryl-undecaprenol N-acetylglucosamine transferase [EC:2.4.1.227]!K02563|4|2.2e-202|711.1|bvm:B9C48_07700|murG; UDP-N-acetylglucosamine--N-acetylmuramyl-(pentapeptide) pyrophosphoryl-undecaprenol N-acetylglucosamine transferase [EC:2.4.1.227]!K02563|5|2.2e-202|711.1|bacb:OY17_10610|murG; UDP-N-acetylglucosamine--N-acetylmuramyl-(pentapeptide) pyrophosphoryl-undecaprenol N-acetylglucosamine transferase [EC:2.4.1.227]
KSG66_07625	K00075|1|1.3e-168|598.6|bvm:B9C48_07705|murB; UDP-N-acetylmuramate dehydrogenase [EC:1.3.1.98]!K00075|2|5.0e-168|596.7|bamb:BAPNAU_2244|murB; UDP-N-acetylmuramate dehydrogenase [EC:1.3.1.98]!K00075|3|5.0e-168|596.7|bamy:V529_14640|murB; UDP-N-acetylmuramate dehydrogenase [EC:1.3.1.98]!K00075|4|5.0e-168|596.7|bmp:NG74_01566|murB; UDP-N-acetylmuramate dehydrogenase [EC:1.3.1.98]!K00075|5|5.0e-168|596.7|bami:KSO_011820|murB; UDP-N-acetylmuramate dehydrogenase [EC:1.3.1.98]
KSG66_07630	K03589|1|2.8e-135|487.6|bya:BANAU_1478|ftsQ; cell division protein FtsQ!K03589|2|2.8e-135|487.6|bama:RBAU_1486|ftsQ; cell division protein FtsQ!K03589|3|2.8e-135|487.6|bamt:AJ82_08630|ftsQ; cell division protein FtsQ!K03589|4|2.8e-135|487.6|bqy:MUS_1673|ftsQ; cell division protein FtsQ!K03589|5|2.8e-135|487.6|bvm:B9C48_07710|ftsQ; cell division protein FtsQ
KSG66_07635	K03590|1|2.1e-228|797.7|bay:RBAM_015110|ftsA; cell division protein FtsA!K03590|2|2.1e-228|797.7|baq:BACAU_1482|ftsA; cell division protein FtsA!K03590|3|2.1e-228|797.7|bya:BANAU_1479|ftsA; cell division protein FtsA!K03590|4|2.1e-228|797.7|bamp:B938_07845|ftsA; cell division protein FtsA!K03590|5|2.1e-228|797.7|baml:BAM5036_1447|ftsA; cell division protein FtsA
KSG66_07640	K03531|1|1.6e-203|714.9|bay:RBAM_015120|ftsZ; cell division protein FtsZ!K03531|2|1.6e-203|714.9|baq:BACAU_1483|ftsZ; cell division protein FtsZ!K03531|3|1.6e-203|714.9|bamp:B938_07850|ftsZ; cell division protein FtsZ!K03531|4|1.6e-203|714.9|baml:BAM5036_1448|ftsZ; cell division protein FtsZ!K03531|5|1.6e-203|714.9|bama:RBAU_1488|ftsZ; cell division protein FtsZ
KSG66_07645	K13276|1|0|2799.2|bvm:B9C48_07725|bpr; bacillopeptidase F [EC:3.4.21.-]!K13276|2|0|2778.0|bamy:V529_14680|bpr; bacillopeptidase F [EC:3.4.21.-]!K13276|3|0|2768.0|bamp:B938_07855|bpr; bacillopeptidase F [EC:3.4.21.-]!K13276|4|0|2768.0|bacp:SB24_02140|bpr; bacillopeptidase F [EC:3.4.21.-]!K13276|5|0|2761.9|bamn:BASU_1469|bpr; bacillopeptidase F [EC:3.4.21.-]
KSG66_07650	K06383|1|1.9e-162|578.2|bvm:B9C48_07730|spoIIGA; stage II sporulation protein GA (sporulation sigma-E factor processing peptidase) [EC:3.4.23.-]!K06383|2|5.4e-162|576.6|bay:RBAM_015140|spoIIGA; stage II sporulation protein GA (sporulation sigma-E factor processing peptidase) [EC:3.4.23.-]!K06383|3|5.4e-162|576.6|bamc:U471_15510|spoIIGA; stage II sporulation protein GA (sporulation sigma-E factor processing peptidase) [EC:3.4.23.-]!K06383|4|1.6e-161|575.1|bya:BANAU_1482|spoIIGA; stage II sporulation protein GA (sporulation sigma-E factor processing peptidase) [EC:3.4.23.-]!K06383|5|1.6e-161|575.1|bamb:BAPNAU_2239|spoIIGA; stage II sporulation protein GA (sporulation sigma-E factor processing peptidase) [EC:3.4.23.-]
KSG66_07655	K03091|1|9.1e-117|426.0|bay:RBAM_015150|sigH; RNA polymerase sporulation-specific sigma factor!K03091|2|9.1e-117|426.0|baq:BACAU_1486|sigH; RNA polymerase sporulation-specific sigma factor!K03091|3|9.1e-117|426.0|bya:BANAU_1483|sigH; RNA polymerase sporulation-specific sigma factor!K03091|4|9.1e-117|426.0|bamp:B938_07865|sigH; RNA polymerase sporulation-specific sigma factor!K03091|5|9.1e-117|426.0|baml:BAM5036_1451|sigH; RNA polymerase sporulation-specific sigma factor
KSG66_07660	K03091|1|4.9e-140|503.4|bay:RBAM_015160|sigH; RNA polymerase sporulation-specific sigma factor!K03091|2|4.9e-140|503.4|baq:BACAU_1487|sigH; RNA polymerase sporulation-specific sigma factor!K03091|3|4.9e-140|503.4|bya:BANAU_1484|sigH; RNA polymerase sporulation-specific sigma factor!K03091|4|4.9e-140|503.4|bamp:B938_07870|sigH; RNA polymerase sporulation-specific sigma factor!K03091|5|4.9e-140|503.4|baml:BAM5036_1452|sigH; RNA polymerase sporulation-specific sigma factor
KSG66_07665	K02013|1|5.5e-147|526.6|bvm:B9C48_07745|ABC.FEV.A; iron complex transport system ATP-binding protein [EC:7.2.2.-]!K02013|2|1.6e-146|525.0|bya:BANAU_1485|ABC.FEV.A; iron complex transport system ATP-binding protein [EC:7.2.2.-]!K02013|3|1.6e-146|525.0|bamt:AJ82_08675|ABC.FEV.A; iron complex transport system ATP-binding protein [EC:7.2.2.-]!K02013|4|1.6e-146|525.0|bqy:MUS_1680|ABC.FEV.A; iron complex transport system ATP-binding protein [EC:7.2.2.-]!K02013|5|1.6e-146|525.0|bacb:OY17_10655|ABC.FEV.A; iron complex transport system ATP-binding protein [EC:7.2.2.-]
KSG66_07670	K20895|1|3.1e-256|890.2|bvm:B9C48_07750|ylmB; formylaminopyrimidine deformylase [EC:3.5.1.-]!K20895|2|8.3e-254|882.1|bya:BANAU_1486|ylmB; formylaminopyrimidine deformylase [EC:3.5.1.-]!K20895|3|8.3e-254|882.1|bqy:MUS_1682|ylmB; formylaminopyrimidine deformylase [EC:3.5.1.-]!K20895|4|8.3e-254|882.1|bacb:OY17_10660|ylmB; formylaminopyrimidine deformylase [EC:3.5.1.-]!K20895|5|2.4e-253|880.6|bamy:V529_14730|ylmB; formylaminopyrimidine deformylase [EC:3.5.1.-]
KSG66_07675
KSG66_07680	K05810|1|3.3e-152|543.9|baq:BACAU_1491|yfiH; polyphenol oxidase [EC:1.10.3.-]!K05810|2|3.3e-152|543.9|bya:BANAU_1488|yfiH; polyphenol oxidase [EC:1.10.3.-]!K05810|3|3.3e-152|543.9|baml:BAM5036_1456|yfiH; polyphenol oxidase [EC:1.10.3.-]!K05810|4|3.3e-152|543.9|bamb:BAPNAU_2233|yfiH; polyphenol oxidase [EC:1.10.3.-]!K05810|5|3.3e-152|543.9|bamt:AJ82_08695|yfiH; polyphenol oxidase [EC:1.10.3.-]
KSG66_07685	K06997|1|8.8e-125|452.6|bya:BANAU_1489|yggS; PLP dependent protein!K06997|2|8.8e-125|452.6|bvm:B9C48_07765|yggS; PLP dependent protein!K06997|3|2.6e-124|451.1|baq:BACAU_1492|yggS; PLP dependent protein!K06997|4|3.3e-124|450.7|bay:RBAM_015210|yggS; PLP dependent protein!K06997|5|1.3e-123|448.7|baml:BAM5036_1457|yggS; PLP dependent protein
KSG66_07690	K09772|1|6.5e-60|236.5|bay:RBAM_015220|sepF; cell division inhibitor SepF!K09772|2|6.5e-60|236.5|baq:BACAU_1493|sepF; cell division inhibitor SepF!K09772|3|6.5e-60|236.5|bya:BANAU_1490|sepF; cell division inhibitor SepF!K09772|4|6.5e-60|236.5|bamp:B938_07900|sepF; cell division inhibitor SepF!K09772|5|6.5e-60|236.5|baml:BAM5036_1458|sepF; cell division inhibitor SepF
KSG66_07695	K02221|1|7.0e-41|172.6|bay:RBAM_015230|yggT; YggT family protein!K02221|2|7.0e-41|172.6|bamp:B938_07905|yggT; YggT family protein!K02221|3|7.0e-41|172.6|baml:BAM5036_1459|yggT; YggT family protein!K02221|4|7.0e-41|172.6|bama:RBAU_1499|yggT; YggT family protein!K02221|5|7.0e-41|172.6|bamn:BASU_1479|yggT; YggT family protein
KSG66_07700
KSG66_07705	K04074|1|1.6e-67|261.9|bay:RBAM_015250|divIVA; cell division initiation protein!K04074|2|1.6e-67|261.9|baq:BACAU_1496|divIVA; cell division initiation protein!K04074|3|1.6e-67|261.9|bya:BANAU_1493|divIVA; cell division initiation protein!K04074|4|1.6e-67|261.9|bamp:B938_07915|divIVA; cell division initiation protein!K04074|5|1.6e-67|261.9|baml:BAM5036_1461|divIVA; cell division initiation protein
KSG66_07710	K01870|1|0|1894.4|bvm:B9C48_07795|IARS; isoleucyl-tRNA synthetase [EC:6.1.1.5]!K01870|2|0|1892.9|bama:RBAU_1502|IARS; isoleucyl-tRNA synthetase [EC:6.1.1.5]!K01870|3|0|1892.5|bamy:V529_14810|IARS; isoleucyl-tRNA synthetase [EC:6.1.1.5]!K01870|4|0|1892.1|bamf:U722_08105|IARS; isoleucyl-tRNA synthetase [EC:6.1.1.5]!K01870|5|0|1891.7|baq:BACAU_1497|IARS; isoleucyl-tRNA synthetase [EC:6.1.1.5]
KSG66_07715	K06204|1|1.8e-63|248.1|bmp:NG74_01586|dksA; DnaK suppressor protein
KSG66_07720	K03101|1|2.4e-78|297.7|bamy:V529_14830|lspA; signal peptidase II [EC:3.4.23.36]!K03101|2|2.4e-78|297.7|bvm:B9C48_07805|lspA; signal peptidase II [EC:3.4.23.36]!K03101|3|3.1e-78|297.4|bacs:AUL54_02905|lspA; signal peptidase II [EC:3.4.23.36]!K03101|4|9.1e-78|295.8|bay:RBAM_015280|lspA; signal peptidase II [EC:3.4.23.36]!K03101|5|9.1e-78|295.8|baq:BACAU_1499|lspA; signal peptidase II [EC:3.4.23.36]
KSG66_07725	K06180|1|6.3e-163|579.7|bamy:V529_14840|rluD; 23S rRNA pseudouridine1911/1915/1917 synthase [EC:5.4.99.23]!K06180|2|6.3e-163|579.7|bvm:B9C48_07810|rluD; 23S rRNA pseudouridine1911/1915/1917 synthase [EC:5.4.99.23]!K06180|3|1.4e-162|578.6|bay:RBAM_015290|rluD; 23S rRNA pseudouridine1911/1915/1917 synthase [EC:5.4.99.23]!K06180|4|1.4e-162|578.6|bama:RBAU_1505|rluD; 23S rRNA pseudouridine1911/1915/1917 synthase [EC:5.4.99.23]!K06180|5|1.4e-162|578.6|bamt:AJ82_08745|rluD; 23S rRNA pseudouridine1911/1915/1917 synthase [EC:5.4.99.23]
KSG66_07730	K02825|1|1.7e-94|351.7|bvm:B9C48_07815|pyrR; pyrimidine operon attenuation protein / uracil phosphoribosyltransferase [EC:2.4.2.9]!K02825|2|1.4e-93|348.6|bay:RBAM_015300|pyrR; pyrimidine operon attenuation protein / uracil phosphoribosyltransferase [EC:2.4.2.9]!K02825|3|1.4e-93|348.6|bya:BANAU_1498|pyrR; pyrimidine operon attenuation protein / uracil phosphoribosyltransferase [EC:2.4.2.9]!K02825|4|1.4e-93|348.6|bamp:B938_07940|pyrR; pyrimidine operon attenuation protein / uracil phosphoribosyltransferase [EC:2.4.2.9]!K02825|5|1.4e-93|348.6|baml:BAM5036_1466|pyrR; pyrimidine operon attenuation protein / uracil phosphoribosyltransferase [EC:2.4.2.9]
KSG66_07735	K02824|1|2.2e-233|814.3|bvm:B9C48_07820|uraA; uracil permease!K02824|2|4.8e-233|813.1|bamt:AJ82_08765|uraA; uracil permease!K02824|3|1.4e-232|811.6|bamp:B938_07945|uraA; uracil permease!K02824|4|1.4e-232|811.6|bama:RBAU_1507|uraA; uracil permease!K02824|5|1.4e-232|811.6|bamn:BASU_1487|uraA; uracil permease
KSG66_07740	K00609|1|1.5e-169|601.7|bamy:V529_14870|pyrB; aspartate carbamoyltransferase catalytic subunit [EC:2.1.3.2]!K00609|2|1.5e-169|601.7|bvm:B9C48_07825|pyrB; aspartate carbamoyltransferase catalytic subunit [EC:2.1.3.2]!K00609|3|7.7e-169|599.4|bamp:B938_07950|pyrB; aspartate carbamoyltransferase catalytic subunit [EC:2.1.3.2]!K00609|4|1.0e-168|599.0|bya:BANAU_1500|pyrB; aspartate carbamoyltransferase catalytic subunit [EC:2.1.3.2]!K00609|5|1.0e-168|599.0|bamn:BASU_1488|pyrB; aspartate carbamoyltransferase catalytic subunit [EC:2.1.3.2]
KSG66_07745	K01465|1|5.1e-251|872.8|bvm:B9C48_07830|URA4; dihydroorotase [EC:3.5.2.3]!K01465|2|1.9e-250|870.9|bamy:V529_14880|URA4; dihydroorotase [EC:3.5.2.3]!K01465|3|1.1e-248|865.1|bacp:SB24_02040|URA4; dihydroorotase [EC:3.5.2.3]!K01465|4|1.4e-248|864.8|bamp:B938_07955|URA4; dihydroorotase [EC:3.5.2.3]!K01465|5|1.4e-248|864.8|bamn:BASU_1489|URA4; dihydroorotase [EC:3.5.2.3]
KSG66_07750	K01956|1|5.7e-211|739.6|bamy:V529_14890|carA; carbamoyl-phosphate synthase small subunit [EC:6.3.5.5]!K01956|2|5.7e-211|739.6|bvm:B9C48_07835|carA; carbamoyl-phosphate synthase small subunit [EC:6.3.5.5]!K01956|3|1.7e-210|738.0|bay:RBAM_015340|carA; carbamoyl-phosphate synthase small subunit [EC:6.3.5.5]!K01956|4|1.7e-210|738.0|baq:BACAU_1505|carA; carbamoyl-phosphate synthase small subunit [EC:6.3.5.5]!K01956|5|1.7e-210|738.0|bya:BANAU_1502|carA; carbamoyl-phosphate synthase small subunit [EC:6.3.5.5]
[truncated: 672,762 more chars]
