# Supplementary material for: Isolation, identification, and whole-genome sequencing of high-yield protease bacteria from Daqu of ZhangGong Laojiu
Source: PLoS One. 2022 Apr 26;17(4):e0264677. doi: 10.1371/journal.pone.0264677 (PMC9041807; doi:10.1371/journal.pone.0264677)
Supplement: S1 Raw data — (ZIP) [file pone.0264677.s002.zip › Raw data/GDD20120317-1_Bacillus_velezensis_Genome_result/4_Basic_Annot/KEGG/Bac.kopath]

###version 4.0
KSG66_00005	K02313	02020,04112
KSG66_00010	K02338	03030,03430,03440
KSG66_00015
KSG66_00020	K03629	03440
KSG66_00025
KSG66_00030
KSG66_00035
KSG66_00065
KSG66_00070	K00088	00230,00983,01100,01110
KSG66_00075	K07258	00550,01100
KSG66_00080	K06215	00750
KSG66_00085	K08681	00750
KSG66_00090	K01875	00970
KSG66_00095	K00865	00260,00561,00630,01100,01110,01120
KSG66_00105	K15519	00230,00240,01100
KSG66_00110	K15518	00230
KSG66_00115
KSG66_00120
KSG66_00125
KSG66_00135	K02343	03030,03430,03440
KSG66_00140
KSG66_00145	K06187	03440
KSG66_00150
KSG66_00155
KSG66_00185
KSG66_00190
KSG66_00195
KSG66_00200
KSG66_00205	K00943	00240,01100
KSG66_00210
KSG66_00215
KSG66_00220	K02341	03030,03430,03440
KSG66_00225
KSG66_00230
KSG66_00235
KSG66_00240
KSG66_00245
KSG66_00250
KSG66_00255	K01874	00450,00970,01100
KSG66_00260
KSG66_00265
KSG66_00270
KSG66_00275
KSG66_00280
KSG66_00285
KSG66_00290
KSG66_00295	K00919	00900,01100,01110
KSG66_00300
KSG66_00305
KSG66_00310
KSG66_00315	K04042	00520,01100
KSG66_00320	K00948	00030,00230,01100,01110,01120,01200,01230
KSG66_00325	K02897	03010
KSG66_00330
KSG66_00335
KSG66_00340	K03723	03420
KSG66_00345
KSG66_00350
KSG66_00355
KSG66_00360
KSG66_00365
KSG66_00370
KSG66_00375
KSG66_00380
KSG66_00395
KSG66_00400
KSG66_00405
KSG66_00410
KSG66_00415	K00760	00230,00983,01100,01110
KSG66_00420
KSG66_00425	K03525	00770,01100
KSG66_00430
KSG66_00435
KSG66_00440	K01738	00270,00920,01100,01110,01120,01200,01230
KSG66_00445	K01665	00790
KSG66_00450	K01664	00790
KSG66_00455	K02619	00790
KSG66_00460	K00796	00790,01100
KSG66_00465	K01633	00790,01100
KSG66_00470	K00950	00790,01100
KSG66_00475
KSG66_00480
KSG66_00485	K04567	00970
KSG66_00565
KSG66_00570
KSG66_00575
KSG66_00580
KSG66_00585
KSG66_00590
KSG66_00595
KSG66_00600	K00991	00900,01100,01110
KSG66_00605	K01770	00900,01100,01110
KSG66_00610	K09698	00970,01100
KSG66_00615	K00640	00270,00920,01100,01110,01120,01200,01230,05111
KSG66_00620	K01883	00970
KSG66_00625
KSG66_00630
KSG66_00635
KSG66_00640
KSG66_00645	K02913	03010
KSG66_00650	K03073	02024,03060,03070
KSG66_00655
KSG66_00660	K02867	03010
KSG66_00665	K02863	03010
KSG66_00670	K02864	03010
KSG66_00675	K02935	03010
KSG66_00680
KSG66_00685	K03043	03020
KSG66_00690	K03046	03020
KSG66_00695	K07590	03010
KSG66_00700	K02950	03010
KSG66_00705	K02992	03010
KSG66_00710
KSG66_00715	K02358	04626
KSG66_00720
KSG66_00725	K02946	03010
KSG66_00730	K02906	03010
KSG66_00735	K02926	03010
KSG66_00740	K02892	03010
KSG66_00745	K02886	03010
KSG66_00750	K02965	03010
KSG66_00755	K02890	03010
KSG66_00760	K02982	03010
KSG66_00765	K02878	03010
KSG66_00770	K02904	03010
KSG66_00775	K02961	03010
KSG66_00780	K02874	03010
KSG66_00785	K02895	03010
KSG66_00790	K02931	03010
KSG66_00795	K02954	03010
KSG66_00800	K02994	03010
KSG66_00805	K02933	03010
KSG66_00810	K02881	03010
KSG66_00815	K02988	03010
KSG66_00820	K02907	03010
KSG66_00825	K02876	03010
KSG66_00830	K03076	02024,03060,03070
KSG66_00835	K00939	00230,00730,01100,01110
KSG66_00840
KSG66_00845
KSG66_00850	K02919	03010
KSG66_00855	K02952	03010
KSG66_00860	K02948	03010
KSG66_00865	K03040	03020
KSG66_00870	K02879	03010
KSG66_00875	K16786	02010
KSG66_00880	K16787	02010
KSG66_00885	K16785	02010
KSG66_00890
KSG66_00895	K02871	03010
KSG66_00900	K02996	03010
KSG66_00905
KSG66_00910
KSG66_00915
KSG66_00920
KSG66_00925
KSG66_00930
KSG66_00935
KSG66_00940
KSG66_01000
KSG66_01005
KSG66_01010	K01092	00521,00562,01100,01110
KSG66_01015	K00004	00650
KSG66_01020
KSG66_01025
KSG66_01030
KSG66_01035
KSG66_01040
KSG66_01045
KSG66_01050
KSG66_01055
KSG66_01060	K01207	00520,01100
KSG66_01065	K21469	00550
KSG66_01070	K02810	00500,02060
KSG66_01075	K07106	00520,01100
KSG66_01080
KSG66_01085
KSG66_01115
KSG66_01120
KSG66_01125
KSG66_01130
KSG66_01135	K03431	00520,01100
KSG66_01140	K00820	00250,00520,01100
KSG66_01145
KSG66_01155
KSG66_01160
KSG66_01165
KSG66_01170
KSG66_01175
KSG66_01185
KSG66_01190
KSG66_01195
KSG66_01200
KSG66_01205
KSG66_01210	K01560	00361,00625,01100,01120
KSG66_01215
KSG66_01220
KSG66_01225
KSG66_01230
KSG66_01235
KSG66_01240
KSG66_01245
KSG66_01250
KSG66_01255
KSG66_01260
KSG66_01265
KSG66_01270
KSG66_01275
KSG66_01280
KSG66_01285	K01126	00564
KSG66_01290
KSG66_01295
KSG66_01300	K00483	00350,01100,01120,01220
KSG66_01305
KSG66_01310
KSG66_01315
KSG66_01320
KSG66_01325
KSG66_01330
KSG66_01335
KSG66_01340
KSG66_01345	K08289	00230,00670,01100,01110
KSG66_01350	K17103	00260,00564,01100,01110
KSG66_01355
KSG66_01360	K01613	00564,01100,01110
KSG66_01365
KSG66_01370
KSG66_01375
KSG66_01380	K00826	00270,00280,00290,00770,01100,01110,01210,01230
KSG66_01385
KSG66_01390	K00547	00270,01100,01110
KSG66_01395
KSG66_01400	K01425	00220,00250,00471,01100,02020
KSG66_01405	K07717	02020
KSG66_01410	K07719	02020
KSG66_01420
KSG66_01430
KSG66_01435
KSG66_01440
KSG66_01445
KSG66_01450
KSG66_01460
KSG66_01465
KSG66_01470	K01113	00790,01100,02020
KSG66_01475	K03116	03060,03070
KSG66_01480	K03118	03060,03070
KSG66_01485
KSG66_01490
KSG66_01495
KSG66_01500
KSG66_01505	K01424	00250,00460,01100,01110
KSG66_01510	K01046	00561,01100
KSG66_01515
KSG66_01525
KSG66_01530
KSG66_01535
KSG66_01540
KSG66_01545
KSG66_01550	K00034	00030,01100,01120,01200
KSG66_01555	K01182	00052,00500,01100
KSG66_01560	K09815	02010
KSG66_01565	K09817	02010
KSG66_01570	K09816	02010
KSG66_01575
KSG66_01580
KSG66_01585
KSG66_01590
KSG66_01595
KSG66_01600
KSG66_01605
KSG66_01610
KSG66_01615	K02000	02010
KSG66_01620	K02001	02010
KSG66_01625	K02002	02010
KSG66_01630
KSG66_01635
KSG66_01640
KSG66_01650	K00016	00010,00270,00620,00640,01100,01110,01120
KSG66_01655
KSG66_01660
KSG66_01665
KSG66_01670
KSG66_01675
KSG66_01680
KSG66_01685	K01916	00760,01100
KSG66_01690
KSG66_01695
KSG66_01700	K15652	01053,01100,01110
KSG66_01705
KSG66_01710	K00891	00400,01100,01110,01230
KSG66_01715	K01060	00311,01110
KSG66_01720
KSG66_01725	K00318	00330,01100,01110
KSG66_01730	K00294	00250,00330,01100
KSG66_01735
KSG66_01740
KSG66_01745
KSG66_01750	K13542	00860,01100,01110,01120
KSG66_01755	K00363	00910,01100,01120
KSG66_01760	K00362	00910,01100,01120
KSG66_01765	K00372	00910,01100,01120
KSG66_01770	K00362	00910,01100,01120
KSG66_01775	K02575	00910
KSG66_01780
KSG66_01785	K00121	00010,00071,00350,00625,00626,00680,01100,01110,01120,01200,01220
KSG66_01790
KSG66_01795
KSG66_01800	K01223	00010,00500
KSG66_01810
KSG66_01815
KSG66_01820	K08094	00030,00680,01100,01120,01200,01230
KSG66_01825	K08093	00030,00680,01100,01120,01200,01230
KSG66_01830
KSG66_01840	K15655	01054,02024
KSG66_01845	K15656	01054,02024
KSG66_01850	K15657	02024
KSG66_01855
KSG66_01860	K06133	00770
KSG66_01865
KSG66_01870	K10010	02010
KSG66_01875	K10009	02010
KSG66_01885
KSG66_01890	K03186	00130,00627,01100,01110,01120,01220
KSG66_01895	K01612	00627,01120,01220
KSG66_01900	K21759	00627,01120,01220
KSG66_01905
KSG66_01910
KSG66_01915
KSG66_01920
KSG66_01925
KSG66_01930
KSG66_01935
KSG66_01940
KSG66_01945
KSG66_01950
KSG66_01955
KSG66_01960
KSG66_01965
KSG66_01970
KSG66_01975
KSG66_01980
KSG66_01985
KSG66_01990
KSG66_01995	K06361	02024
KSG66_02000	K06353	02024
KSG66_02005
KSG66_02010	K00928	00260,00261,00270,00300,01100,01110,01120,01210,01230
KSG66_02015
KSG66_02020
KSG66_02025
KSG66_02030
KSG66_02035
KSG66_02040
KSG66_02045	K19286	00740,01100
KSG66_02050
KSG66_02055
KSG66_02060
KSG66_02065	K07250	00250,00280,00310,00410,00640,00650,01100,01120
KSG66_02070	K00135	00250,00310,00350,00650,00760,01100,01120
KSG66_02075
KSG66_02080	K00034	00030,01100,01120,01200
KSG66_02085
KSG66_02090
KSG66_02095
KSG66_02100
KSG66_02105	K02800	00051,01100,02060
KSG66_02110	K02798	00051,01100,02060
KSG66_02115	K00009	00051,01100
KSG66_02120	K02372	00061,00780,01100,01212
KSG66_02125
KSG66_02130	K21064	00740,01100,01110
KSG66_02135	K07160	00480,01100
KSG66_02140
KSG66_02145
KSG66_02150
KSG66_02155
KSG66_02160
KSG66_02165
KSG66_02170
KSG66_02175
KSG66_02180
KSG66_02185
KSG66_02190
KSG66_02195	K01897	00061,00071,01100,01212,02024
KSG66_02200
KSG66_02205	K09988	00040
KSG66_02210
KSG66_02215
KSG66_02220
KSG66_02225
KSG66_02230
KSG66_02235
KSG66_02240
KSG66_02245
KSG66_02250
KSG66_02255
KSG66_02260
KSG66_02265
KSG66_02275	K00158	00620,01100
KSG66_02290
KSG66_02295
KSG66_02300	K06366	02024
KSG66_02305
KSG66_02310
KSG66_02315
KSG66_02320
KSG66_02325
KSG66_02330
KSG66_02335
KSG66_02340
KSG66_02345
KSG66_02350
KSG66_02355
KSG66_02360
KSG66_02365
KSG66_02370
KSG66_02375	K11691	02020
KSG66_02380	K11692	02020
KSG66_02385	K11103	02020
KSG66_02390
KSG66_02395
KSG66_02400
KSG66_02405
KSG66_02410
KSG66_02415
KSG66_02420
KSG66_02425
KSG66_02430
KSG66_02435	K01921	00473,00550,01100
KSG66_02440	K01929	00300,00550,01100
KSG66_02445	K05592	03018
KSG66_02450
KSG66_02455
KSG66_02460
KSG66_02465	K00997	00770
KSG66_02470
KSG66_02475	K01775	00473,01100
KSG66_02480
KSG66_02485
KSG66_02490
KSG66_02495
KSG66_02500
KSG66_02505
KSG66_02510
KSG66_02515
KSG66_02520
KSG66_02525
KSG66_02530
KSG66_02535
KSG66_02540
KSG66_02580
KSG66_02585
KSG66_02590
KSG66_02595
KSG66_02600
KSG66_02615
KSG66_02620
KSG66_02630
KSG66_02635
KSG66_02645
KSG66_02650
KSG66_02655	K10255	02020
KSG66_02660
KSG66_02665
KSG66_02670
KSG66_02675
KSG66_02680
KSG66_02685
KSG66_02690
KSG66_02695
KSG66_02700	K04085	04122
KSG66_02705
KSG66_02710	K01779	00250,01054,01100
KSG66_02715
KSG66_02720
KSG66_02725
KSG66_02730
KSG66_02735
KSG66_02740
KSG66_02745
KSG66_02750
KSG66_02755
KSG66_02760
KSG66_02765
KSG66_02770
KSG66_02775
KSG66_02785	K01714	00261,00300,01100,01110,01120,01230
KSG66_02790
KSG66_02795
KSG66_02800
KSG66_02805
KSG66_02810
KSG66_02815
KSG66_02820
KSG66_02825
KSG66_02830
KSG66_02835
KSG66_02840
KSG66_02845
KSG66_02850
KSG66_02855
KSG66_02860
KSG66_02865	K00121	00010,00071,00350,00625,00626,00680,01100,01110,01120,01200,01220
KSG66_02870
KSG66_02875
KSG66_02880	K11623	02020
KSG66_02885	K11624	02020
KSG66_02890	K11625	02020
KSG66_02895
KSG66_02900	K18231	02010
KSG66_02905
KSG66_02910
KSG66_02915	K00005	00561,00640,01100
KSG66_02920
KSG66_02925	K09458	00061,00780,01100,01212
KSG66_02930
KSG66_02935
KSG66_02940	K00657	00330,01100
KSG66_02945
KSG66_02950
KSG66_02955
KSG66_02960
KSG66_02965	K07246	00630,00650,01100
KSG66_02970
KSG66_02975
KSG66_02980
KSG66_02985
KSG66_02990
KSG66_02995
KSG66_03000
KSG66_03005
KSG66_03010
KSG66_03015
KSG66_03020
KSG66_03025
KSG66_03030
KSG66_03035
KSG66_03040
KSG66_03045
KSG66_03050
KSG66_03055	K19745	00640,01100
KSG66_03060
KSG66_03100	K00946	00730,01100
KSG66_03105
KSG66_03110
KSG66_03115
KSG66_03120
KSG66_03130	K03637	00790,01100,04122
KSG66_03135
KSG66_03140	K03116	03060,03070
KSG66_03145	K03118	03060,03070
KSG66_03150
KSG66_03155
KSG66_03160
KSG66_03165	K04077	03018
KSG66_03175
KSG66_03180
KSG66_03185
KSG66_03195
KSG66_03200	K00008	00040,00051,01100
KSG66_03205
KSG66_03210	K00847	00051,00500,00520,01100,01110
KSG66_03215
KSG66_03220
KSG66_03225
KSG66_03230
KSG66_03235
KSG66_03240
KSG66_03245
KSG66_03250
KSG66_03255	K00004	00650
KSG66_03260
KSG66_03265
KSG66_03270
KSG66_03275
KSG66_03280
KSG66_03285
KSG66_03290
KSG66_03295
KSG66_03300	K01951	00230,00983,01100
KSG66_03310
KSG66_03315
KSG66_03320
KSG66_03325
KSG66_03330
KSG66_03335
KSG66_03340
KSG66_03345	K01588	00230,01100,01110
KSG66_03350	K01589	00230,01100,01110
KSG66_03355	K01756	00230,00250,01100,01110
KSG66_03360	K01923	00230,01100,01110
KSG66_03365	K23264	00230,01100,01110
KSG66_03370	K23265	00220,00230,00250,00471,01100,01110
KSG66_03375	K23269	00230,01100,01110
KSG66_03380	K00764	00230,00250,01100,01110
KSG66_03385	K01933	00230,01100,01110
KSG66_03390	K11175	00230,00670,01100,01110
KSG66_03395	K00602	00230,00670,01100,01110
KSG66_03400	K01945	00230,01100,01110
KSG66_03405
KSG66_03410	K01486	00230,01100
KSG66_03415
KSG66_03420
KSG66_03425
KSG66_03430
KSG66_03435	K03657	03420,03430
KSG66_03440	K01972	03030,03410,03420,03430
KSG66_03445
KSG66_03450
KSG66_03455
KSG66_03460
KSG66_03465	K02435	00970,01100
KSG66_03470	K02433	00970,01100
KSG66_03475	K02434	00970,01100
KSG66_03480
KSG66_03485
KSG66_03490	K07029	00561,00564,01100,01110
KSG66_03495
KSG66_03500
KSG66_03505	K11050	02010
KSG66_03510	K11051	02010
KSG66_03520
KSG66_03525
KSG66_03530
KSG66_03535
KSG66_03540
KSG66_03545
KSG66_03550
KSG66_03555
KSG66_03560
KSG66_03565
KSG66_03570
KSG66_03575
KSG66_03580
KSG66_03585
KSG66_03590
KSG66_03595	K07145	00860,01110
KSG66_03600	K01759	00620,01100
KSG66_03605
KSG66_03610
KSG66_03615
KSG66_03620
KSG66_03625
KSG66_03630
KSG66_03635
KSG66_03640	K14338	00071,00380,00627,01120
KSG66_03645	K19005	00561,01100
KSG66_03650	K00978	00500,00520,01100
KSG66_03655	K01709	00520,01100
KSG66_03660
KSG66_03665
KSG66_03670
KSG66_03675
KSG66_03680
KSG66_03690
KSG66_03695
KSG66_03700
KSG66_03705
KSG66_03710
KSG66_03715
KSG66_03720
KSG66_03725
KSG66_03730
KSG66_03735
KSG66_03740
KSG66_03745
KSG66_03750	K01728	00040,01100,02024
KSG66_03755
KSG66_03760
KSG66_03765
KSG66_03770
KSG66_03775	K11637	02020
KSG66_03780	K11638	02020
KSG66_03785
KSG66_03790	K11639	02020
KSG66_03795
KSG66_03800	K00491	00220,00330,01100,01110
KSG66_03805	K01512	00620,00627,01100,01120
KSG66_03810
KSG66_03815
KSG66_03820
KSG66_03825
KSG66_03830
KSG66_03835	K02804	00520,02060
KSG66_03840
KSG66_03845	K19005	00561,01100
KSG66_03850
KSG66_03855
KSG66_03860
KSG66_03865
KSG66_03870	K02819	00500,02060
KSG66_03875	K01226	00500,01100
KSG66_03880
KSG66_03885
KSG66_03890
KSG66_03895
KSG66_03900	K08693	00230,00240,00760,01100,01110
KSG66_03905
KSG66_03910
KSG66_03915	K05887	00400,01100,01110
KSG66_03920	K03785	00400,01100,01110,01230
KSG66_03925
KSG66_03930
KSG66_03935	K01104	02020
KSG66_03940
KSG66_03945
KSG66_03950
KSG66_03955
KSG66_03960
KSG66_03965
KSG66_03970
KSG66_03975
KSG66_03980
KSG66_03985	K19309	02010
KSG66_03990	K19310	02010
KSG66_03995	K19302	00550
KSG66_04000
KSG66_04005
KSG66_04010
KSG66_04015
KSG66_04020
KSG66_04025	K01247	03410
KSG66_04030
KSG66_04035
KSG66_04040
KSG66_04045
KSG66_04050
KSG66_04055
KSG66_04060	K00627	00010,00020,00620,01100,01110,01120,01200
KSG66_04065	K00382	00010,00020,00260,00280,00310,00380,00620,00630,00640,01100,01110,01120,01200
KSG66_04070
KSG66_04075
KSG66_04080	K01232	00500,01100
KSG66_04085
KSG66_04090	K02750	00500,02060
KSG66_04100
KSG66_04105
KSG66_04110
KSG66_04115	K07104	00361,00362,00622,00643,01100,01120,01220
KSG66_04120	K02257	00190,00860,01100,01110
KSG66_04125
KSG66_04130	K00355	00130,01100,01110
KSG66_04135
KSG66_04140
KSG66_04145
KSG66_04150
KSG66_04155
KSG66_04160
KSG66_04165	K14205	02020
KSG66_04170
KSG66_04175
KSG66_04180
KSG66_04185
KSG66_04190
KSG66_04195
KSG66_04200
KSG66_04205
KSG66_04210
KSG66_04215	K01318	02024
KSG66_04220
KSG66_04225
KSG66_04230
KSG66_04235
KSG66_04240
KSG66_04245
KSG66_04250
KSG66_04255
KSG66_04260	K03575	03410
KSG66_04265
KSG66_04270	K10780	00061,01100,01212
KSG66_04275
KSG66_04280
KSG66_04285
KSG66_04290	K11085	02010
KSG66_04295
KSG66_04300	K01845	00860,01100,01110,01120
KSG66_04305
KSG66_04310
KSG66_04315
KSG66_04320
KSG66_04425
KSG66_04430	K03147	00730,01100
KSG66_04435
KSG66_04440
KSG66_04445	K02035	02024
KSG66_04450	K02033	02024
KSG66_04455	K02034	02024
KSG66_04460	K02031	02024
KSG66_04465
KSG66_04470	K03781	00380,00630,01100,01110,01200
KSG66_04475
KSG66_04480	K15555	00920,02010
KSG66_04485	K15553	00920,02010
KSG66_04490	K15554	00920,02010
KSG66_04495	K04091	00920,01100
KSG66_04500	K02954	03010
KSG66_04505
KSG66_04510
KSG66_04520
KSG66_04525
KSG66_04530
KSG66_04535
KSG66_04540
KSG66_04545
KSG66_04550
KSG66_04555
KSG66_04560
KSG66_04565
KSG66_04570
KSG66_04575
KSG66_04580	K03809	00130,01100,01110
KSG66_04585
KSG66_04595
KSG66_04600
KSG66_04605	K02073	02010
KSG66_04610
KSG66_04615
KSG66_04620
KSG66_04625
KSG66_04630
KSG66_04635
KSG66_04640	K01081	00230,00240,00760,01100,01110
KSG66_04645
KSG66_04650
KSG66_04655
KSG66_04660
KSG66_04665
KSG66_04670
KSG66_04675	K03851	00430,01100
KSG66_04680
KSG66_04685
KSG66_04690	K00864	00561,01100,04626
KSG66_04695	K00111	00564,01110
KSG66_04700	K01835	00010,00030,00052,00230,00500,00520,00521,01100,01110,01120
KSG66_04705
KSG66_04710
KSG66_04715
KSG66_04720
KSG66_04725
KSG66_04730
KSG66_04735
KSG66_04740
KSG66_04745
KSG66_04750	K01077	00730,00790,01100,02020
KSG66_04755
KSG66_04760
KSG66_04765	K01647	00020,00630,01100,01110,01120,01200,01210,01230
KSG66_04770
KSG66_04775
KSG66_04780
KSG66_04785
KSG66_04790
KSG66_04795
KSG66_04800	K00655	00561,00564,01100,01110
KSG66_04805
KSG66_04810
KSG66_04815	K11358	00220,00250,00270,00330,00350,00360,00400,00401,01100,01110,01210,01230
KSG66_04820
KSG66_04825
KSG66_04830
KSG66_04835
KSG66_04840	K01126	00564
KSG66_04845
KSG66_04850
KSG66_04855
KSG66_04860
KSG66_04865	K00824	00310,00330,00360,00472,00473,01100
KSG66_04870
KSG66_04875
KSG66_04880
KSG66_04885	K18889	02010
KSG66_04890	K18890	02010
KSG66_04895
KSG66_04900
KSG66_04905
KSG66_04910
KSG66_04915
KSG66_04920
KSG66_04925
KSG66_04930
KSG66_04935
KSG66_04940	K02495	00860,01100,01110
KSG66_04945	K03897	00310,01100,01120
KSG66_04950
KSG66_04955
KSG66_04960
KSG66_04965	K15866	00360,01100,01120
KSG66_04970
KSG66_04975
KSG66_04980
KSG66_04985
KSG66_04990
KSG66_04995
KSG66_05000
KSG66_05005
KSG66_05010
KSG66_05015
KSG66_05020
KSG66_05025
KSG66_05030
KSG66_05035
KSG66_05040
KSG66_05045
KSG66_05050
KSG66_05055	K00831	00260,00270,00680,00750,01100,01110,01120,01200,01230
KSG66_05060
KSG66_05065
KSG66_05070
KSG66_05075
KSG66_05080
KSG66_05085
KSG66_05090
KSG66_05095	K12555	00550,01100
KSG66_05100	K01599	00860,01100,01110
KSG66_05105	K01772	00860,01100,01110
KSG66_05110	K00231	00860,01100,01110
KSG66_05115
KSG66_05120
KSG66_05125	K00648	00061,01100,01212
KSG66_05130
KSG66_05135
KSG66_05140
KSG66_05145
KSG66_05150
KSG66_05155	K03800	00785,01100
KSG66_05160
KSG66_05165	K01897	00061,00071,01100,01212,02024
KSG66_05170
KSG66_05175	K06013	00900,01110
KSG66_05180
KSG66_05185
KSG66_05190
KSG66_05195	K00626	00071,00072,00280,00310,00362,00380,00620,00630,00640,00650,00720,00900,01100,01110,01120,01200,01212,02020
KSG66_05200	K01897	00061,00071,01100,01212,02024
KSG66_05205	K03523	02010
KSG66_05210
KSG66_05215
KSG66_05220
KSG66_05225
KSG66_05230	K02250	02024
KSG66_05235
KSG66_05240
KSG66_05245
KSG66_05250
KSG66_05255
KSG66_05260
KSG66_05265
KSG66_05270
KSG66_05275
KSG66_05280	K03100	03060
KSG66_05285
KSG66_05290
KSG66_05295
KSG66_05300
KSG66_05305
KSG66_05310
KSG66_05315
KSG66_05320
KSG66_05330
KSG66_05335
KSG66_05340
KSG66_05345
KSG66_05350
KSG66_05355
KSG66_05360
KSG66_05365
KSG66_05370
KSG66_05375
KSG66_05380
KSG66_05385
KSG66_05390
KSG66_05395	K01953	00250,01100,01110,01230
KSG66_05400	K02291	00906,01100,01110
KSG66_05405
KSG66_05410
KSG66_05420
KSG66_05425
KSG66_05430
KSG66_05435
KSG66_05440
KSG66_05445	K24042	00270,00450,00670,01100,01110,01120,01230
KSG66_05450
KSG66_05455
KSG66_05460	K07335	02010
KSG66_05465
KSG66_05470
KSG66_05475
KSG66_05480
KSG66_05485
KSG66_05490
KSG66_05495
KSG66_05500
KSG66_05505	K21064	00740,01100,01110
KSG66_05510
KSG66_05515
KSG66_05520
KSG66_05525
KSG66_05530
KSG66_05535	K00145	00220,01100,01110,01210,01230
KSG66_05540	K00620	00220,01100,01110,01210,01230
KSG66_05545	K00930	00220,01100,01110,01210,01230
KSG66_05550	K00821	00220,00300,01100,01110,01120,01210,01230
KSG66_05555	K01956	00240,00250,01100
KSG66_05560	K01955	00240,00250,01100
KSG66_05565	K00611	00220,01100,01110,01230
KSG66_05570
KSG66_05575
KSG66_05580
KSG66_05585
KSG66_05590
KSG66_05595
KSG66_05600
KSG66_05605	K00648	00061,01100,01212
KSG66_05610	K09458	00061,00780,01100,01212
KSG66_05615
KSG66_05620	K02031	02024
KSG66_05625	K02032	02024
KSG66_05630	K02035	02024
KSG66_05635	K02033	02024
KSG66_05640	K02034	02024
KSG66_05645
KSG66_05650	K01867	00970
KSG66_05655	K15580	02010,02024
KSG66_05660	K15581	02010,02024
KSG66_05665	K15582	02010,02024
KSG66_05670	K15583	02010,02024
KSG66_05675	K10823	02010,02024
KSG66_05680
KSG66_05685
KSG66_05690
KSG66_05695
KSG66_05705
KSG66_05710
KSG66_05715
KSG66_05720
KSG66_05725
KSG66_05730
KSG66_05735
KSG66_05740
KSG66_05745
KSG66_05750
KSG66_05755	K00858	00760,01100
KSG66_05760
KSG66_05765
KSG66_05770
KSG66_05775	K03707	00730,01100
KSG66_05780	K10810	00730,01100
KSG66_05785	K03153	00730,01100
KSG66_05790	K03154	04122
KSG66_05795	K03149	00730,01100
KSG66_05800	K03148	00730,01100,04122
KSG66_05805	K00941	00730,01100
KSG66_05810	K00208	00061,00333,00780,01100,01110,01212
KSG66_05815
KSG66_05820
KSG66_05825
KSG66_05830
KSG66_05835
KSG66_05840
KSG66_05845
KSG66_05850
KSG66_05855
KSG66_05860
KSG66_05865	K03657	03420,03430
KSG66_05870
KSG66_05875
KSG66_05880
KSG66_05885
KSG66_05890
KSG66_05895
KSG66_05900
KSG66_05905
KSG66_05910	K01739	00270,00450,00920,01100,01110,01230
KSG66_05915	K01760	00270,00450,01100,01110,01230
KSG66_05925
KSG66_05930
KSG66_05935
KSG66_05940
KSG66_05945
KSG66_05950
KSG66_05955	K01759	00620,01100
KSG66_05960	K17836	00311
KSG66_05965
KSG66_05970
KSG66_05975
KSG66_05980
KSG66_05985	K00965	00052,00520,01100
KSG66_05990	K01784	00052,00520,01100
KSG66_05995	K00849	00052,00520,01100
KSG66_06000	K02788	00052,01100,02060
KSG66_06005	K02786	00052,01100,02060
KSG66_06010	K01220	00052,01100
KSG66_06015
KSG66_06020	K01838	00500
KSG66_06025
KSG66_06030
KSG66_06035
KSG66_06040
KSG66_06045
KSG66_06050
KSG66_06055
KSG66_06060	K00123	00630,00680,01100,01120,01200
KSG66_06065
KSG66_06070
KSG66_06075
KSG66_06080
KSG66_06085	K01719	00860,01100,01110,01120
KSG66_06090
KSG66_06095
KSG66_06100
KSG66_06105
KSG66_06110
KSG66_06115	K03885	00190
KSG66_06120	K01812	00040,01100
KSG66_06125
KSG66_06130
KSG66_06135	K00041	00040,01100
KSG66_06140	K01685	00040,01100
KSG66_06145
KSG66_06150
KSG66_06155
KSG66_06160
KSG66_06165
KSG66_06170	K07680	02020,02024
KSG66_06175	K07691	02020,02024
KSG66_06180
KSG66_06185
KSG66_06190	K20344	02010,02024
KSG66_06195
KSG66_06200
KSG66_06205
KSG66_06210
KSG66_06215
KSG66_06220	K06359	02024
KSG66_06225	K06352	02024
KSG66_06230
KSG66_06235
KSG66_06240
KSG66_06245
KSG66_06250
KSG66_06255
KSG66_06260
KSG66_06265
KSG66_06270
KSG66_06275
KSG66_06280
KSG66_06285
KSG66_06290
KSG66_06295
KSG66_06300
KSG66_06305
KSG66_06310
KSG66_06315
KSG66_06320
KSG66_06325
KSG66_06330
KSG66_06335
KSG66_06340
KSG66_06345
KSG66_06350
KSG66_06355
KSG66_06360
KSG66_06365
KSG66_06370
KSG66_06375
KSG66_06380
KSG66_06385
KSG66_06390
KSG66_06395
KSG66_06400
KSG66_06405
KSG66_06410
KSG66_06415
KSG66_06420
KSG66_06425
KSG66_06430
KSG66_06435
KSG66_06440
KSG66_06445
KSG66_06450
KSG66_06455
KSG66_06460
KSG66_06465
KSG66_06470
KSG66_06475	K04771	02020
KSG66_06480
KSG66_06485
KSG66_06490	K16200	02010
KSG66_06495	K16201	02010
KSG66_06500	K16202	02010
KSG66_06505	K16199	02010
KSG66_06510
KSG66_06515
KSG66_06520
KSG66_06525	K02032	02024
KSG66_06535
KSG66_06540
KSG66_06545
KSG66_06550
KSG66_06555
KSG66_06560	K01433	00630,00670
KSG66_06565	K00931	00330,00332,01100,01110,01230
KSG66_06570	K00147	00330,00332,01100,01110,01230
KSG66_06575
KSG66_06580
KSG66_06585
KSG66_06590
KSG66_06595
KSG66_06600
KSG66_06605
KSG66_06610
KSG66_06615	K00549	00270,00450,01100,01110,01230
KSG66_06620
KSG66_06625
KSG66_06630	K16785	02010
KSG66_06635
KSG66_06640
KSG66_06645
KSG66_06650
KSG66_06655
KSG66_06660
KSG66_06665
KSG66_06670
KSG66_06675
KSG66_06680
KSG66_06685	K01971	03450
KSG66_06690	K10979	03450
KSG66_06695
KSG66_06700
KSG66_06705
KSG66_06710
KSG66_06715
KSG66_06720
KSG66_06725
KSG66_06730
KSG66_06735
KSG66_06740
KSG66_06745
KSG66_06750	K13533	02020
KSG66_06755
KSG66_06760	K08963	00270,01100
KSG66_06765	K00899	00270,01100
KSG66_06770	K13566	00250,01100
KSG66_06775	K08969	00270,01100
KSG66_06780	K08965	00270,01100
KSG66_06785	K08966	00270,01100
KSG66_06790	K08964	00270,01100
KSG66_06795	K08967	00270,01100
KSG66_06800
KSG66_06805	K13532	02020
KSG66_06810
KSG66_06815	K02557	02030,02040
KSG66_06820	K02556	02020,02030,02040
KSG66_06825
KSG66_06830
KSG66_06835
KSG66_06840	K06920	00790,01100
KSG66_06845	K01737	00790,01100
KSG66_06850	K10026	00790,01100
KSG66_06855	K09457	00790,01100
KSG66_06860
KSG66_06865
KSG66_06870
KSG66_06880
KSG66_06885
KSG66_06890
KSG66_06895
KSG66_06900
KSG66_06905
KSG66_06910
KSG66_06915
KSG66_06920
KSG66_06925
KSG66_06930	K20118	00010,00520,01100,02060
KSG66_06935	K02784	02060
KSG66_06940	K08483	02060
KSG66_06945
KSG66_06950
KSG66_06955	K03406	02020,02030
KSG66_06960	K00020	00280,01100
KSG66_06965
KSG66_06970	K21466	00550
KSG66_06975	K02491	02020
KSG66_06980	K00841	00300,01100,01110,01230
KSG66_06985
KSG66_06990	K03415	02020,02030
KSG66_06995
KSG66_07000
KSG66_07005
KSG66_07010
KSG66_07015
KSG66_07020
KSG66_07025
KSG66_07030
KSG66_07035
KSG66_07040
KSG66_07045
KSG66_07050
KSG66_07055
KSG66_07060
KSG66_07065
KSG66_07070	K05822	00300,01100,01110,01230
KSG66_07075	K05823	00300,01100,01110,01230
KSG66_07080
KSG66_07085
KSG66_07090
KSG66_07095
KSG66_07100
KSG66_07105	K03752	00790,01100
KSG66_07110	K21029	04122
KSG66_07115	K03750	00790,01100
KSG66_07120
KSG66_07125	K03635	00790,01100,04122
KSG66_07130	K03636	04122
KSG66_07135
KSG66_07140
KSG66_07145
KSG66_07150
KSG66_07155
KSG66_07160	K00882	00051,01100,02060
KSG66_07165	K02770	00051,01100,01120,02060
KSG66_07170	K03100	03060
KSG66_07175
KSG66_07180
KSG66_07185	K00077	00770,01100,01110
KSG66_07190
KSG66_07195
KSG66_07200
KSG66_07205
KSG66_07210	K07698	02020
KSG66_07215	K07232	00480,01100
KSG66_07220
KSG66_07225	K01486	00230,01100
KSG66_07230	K12574	03018
KSG66_07235
KSG66_07240
KSG66_07245
KSG66_07250
KSG66_07255
KSG66_07260
KSG66_07265
KSG66_07270
KSG66_07275
KSG66_07280
KSG66_07285
KSG66_07290
KSG66_07295
KSG66_07300
KSG66_07305	K00161	00010,00020,00620,01100,01110,01120,01200
KSG66_07310	K00162	00010,00020,00620,01100,01110,01120,01200
KSG66_07315	K00627	00010,00020,00620,01100,01110,01120,01200
KSG66_07320	K00382	00010,00020,00260,00280,00310,00380,00620,00630,00640,01100,01110,01120,01200
KSG66_07325
KSG66_07330
KSG66_07335
KSG66_07340	K01585	00330,01100
KSG66_07345
KSG66_07350
KSG66_07355
KSG66_07360	K01092	00521,00562,01100,01110
KSG66_07370
KSG66_07380
KSG66_07385
KSG66_07390
KSG66_07395
KSG66_07400
KSG66_07405
KSG66_07410
KSG66_07415
KSG66_07420
KSG66_07425	K01425	00220,00250,00471,01100,02020
KSG66_07430
KSG66_07435	K03588	04112
KSG66_07440	K01958	00020,00620,00720,01100,01120,01200,01230
KSG66_07445	K02259	00190,00860,01100,01110,02020
KSG66_07450	K02257	00190,00860,01100,01110
KSG66_07455	K02275	00190,01100
KSG66_07460	K02274	00190,01100
KSG66_07465	K02276	00190,01100
KSG66_07470	K02277	00190,01100
KSG66_07475
KSG66_07480
KSG66_07485
KSG66_07490
KSG66_07495
KSG66_07500
KSG66_07505
KSG66_07510
KSG66_07515
KSG66_07520	K00954	00770,01100
KSG66_07525
KSG66_07530
KSG66_07535
KSG66_07540
KSG66_07545
KSG66_07550	K02911	03010
KSG66_07555
KSG66_07560
KSG66_07565	K00077	00770,01100,01110
KSG66_07570
KSG66_07580
KSG66_07585
KSG66_07590	K08724	00550
KSG66_07595	K08384	00550
KSG66_07600	K01928	00300,00550,01100
KSG66_07605	K01000	00550,01100
KSG66_07610	K01925	00471,00550,01100
KSG66_07615	K03588	04112
KSG66_07620	K02563	00550,01100,04112
KSG66_07625	K00075	00520,00550,01100
KSG66_07630	K03589	04112
KSG66_07635	K03590	04112
KSG66_07640	K03531	04112
KSG66_07645
KSG66_07650
KSG66_07655
KSG66_07660
KSG66_07665
KSG66_07670	K20895	00730,01100
KSG66_07675
KSG66_07680
KSG66_07685
KSG66_07690
KSG66_07695
KSG66_07700
KSG66_07705
KSG66_07710	K01870	00970
KSG66_07715	K06204	02026
KSG66_07720	K03101	03060
KSG66_07725
KSG66_07730	K02825	00240,01100
KSG66_07735
KSG66_07740	K00609	00240,00250,01100
KSG66_07745	K01465	00240,01100
KSG66_07750	K01956	00240,00250,01100
KSG66_07755	K01955	00240,00250,01100
KSG66_07760	K02823	00240,01100
KSG66_07765	K17828	00240,01100
KSG66_07770	K01591	00240,01100
KSG66_07775	K00762	00240,01100
KSG66_07780	K00390	00920,01100,01120
KSG66_07785
KSG66_07790	K00958	00230,00261,00450,00920,01100,01110,01120
KSG66_07795	K00860	00230,00920,01100,01120
KSG66_07805	K03794	00860,01100,01110
KSG66_07810	K02304	00860,01100,01110,01120
KSG66_07815
KSG66_07820
KSG66_07825
KSG66_07830
KSG66_07835	K00942	00230,01100
KSG66_07840	K03060	03020
KSG66_07845	K13038	00770,01100
KSG66_07850	K04066	03440
KSG66_07855
KSG66_07860	K00604	00670,00970
KSG66_07865
KSG66_07870
KSG66_07875
KSG66_07880
KSG66_07885	K06949	00730,01100
KSG66_07890	K01783	00030,00040,00710,01100,01110,01120,01200,01230
KSG66_07895	K00949	00730,01100
KSG66_07900
KSG66_07905	K02902	03010
KSG66_07910
KSG66_07915
KSG66_07920	K01752	00260,00270,01100,01110,01200,01230
KSG66_07925	K01752	00260,00270,01100,01110,01200,01230
KSG66_07930	K03655	03440
KSG66_07935
KSG66_07940	K03621	00561,01100,01110
KSG66_07945	K00645	00061,00333,01100,01110,01212
KSG66_07950	K00059	00061,00333,00780,01100,01110,01212
KSG66_07955	K02078	00998,01100,01110
KSG66_07960
KSG66_07965
KSG66_07970	K03110	02024,03060,03070
KSG66_07975
KSG66_07980
KSG66_07985	K03106	02024,03060,03070
KSG66_07990	K02959	03010
KSG66_07995
KSG66_08000
KSG66_08005
KSG66_08010
KSG66_08015	K02884	03010
KSG66_08020
KSG66_08025	K03470	03030
KSG66_08030
KSG66_08035
KSG66_08040	K01903	00020,00640,00660,00720,01100,01110,01120,01200
KSG66_08045	K01902	00020,00640,00660,00720,01100,01110,01120,01200
KSG66_08050
KSG66_08055
KSG66_08060
KSG66_08065
KSG66_08070
KSG66_08075
KSG66_08080
KSG66_08085	K02387	02040
KSG66_08090	K02388	02040
KSG66_08095	K02408	02040
KSG66_08100	K02409	02040
KSG66_08105	K02410	02030,02040
KSG66_08110	K02411	02040
KSG66_08115	K02412	02040
KSG66_08120	K02413	02040
KSG66_08125
KSG66_08130	K02414	02040
KSG66_08135	K02389	02040
KSG66_08140	K02390	02040
KSG66_08145
KSG66_08150
KSG66_08155	K02416	02030,02040
KSG66_08160	K02417	02030,02040
KSG66_08165	K03413	02020,02030
KSG66_08170	K02418	02040
KSG66_08175	K02419	02040
KSG66_08180	K02420	02040
KSG66_08185	K02421	02040
KSG66_08190	K02401	02040
KSG66_08195	K02400	02040
KSG66_08200
KSG66_08205
KSG66_08210	K03412	02020,02030
KSG66_08215	K03407	02020,02030
KSG66_08220	K03408	02020,02030
KSG66_08225	K03410	02030
KSG66_08230	K03411	02030
KSG66_08235	K02405	02020,02025,02026,02040,05111
KSG66_08240
KSG66_08245	K02967	03010
KSG66_08250
KSG66_08255	K09903	00240,01100
KSG66_08260
KSG66_08265	K00806	00550,00900,01110
KSG66_08270	K00981	00564,01100,01110
KSG66_08275	K00099	00900,01100,01110
KSG66_08280	K11749	04112
KSG66_08285	K01881	00970
KSG66_08290	K03763	03030,03430,03440
KSG66_08295
KSG66_08300
KSG66_08305
KSG66_08310
KSG66_08315
KSG66_08320
KSG66_08325
KSG66_08330
KSG66_08335	K11753	00740,01100,01110
KSG66_08340	K02956	03010
KSG66_08345	K00962	03018
KSG66_08350
KSG66_08355
KSG66_08360
KSG66_08365
KSG66_08370
KSG66_08375	K00133	00260,00261,00270,00300,01100,01110,01120,01210,01230
KSG66_08380	K00928	00260,00261,00270,00300,01100,01110,01120,01210,01230
KSG66_08385	K01714	00261,00300,01100,01110,01120,01230
KSG66_08390	K12574	03018
KSG66_08395
KSG66_08400
KSG66_08405
KSG66_08410
KSG66_08415
KSG66_08420
KSG66_08425
KSG66_08430
KSG66_08435
KSG66_08440	K00059	00061,00333,00780,01100,01110,01212
KSG66_08445
KSG66_08450
KSG66_08455
KSG66_08460	K00995	00564,01100
KSG66_08465	K03742	00760
KSG66_08470	K03553	03440
KSG66_08475
KSG66_08480	K18682	03018
KSG66_08485
KSG66_08490
KSG66_08495	K00060	00260,01100
KSG66_08500	K00639	00260,01100
KSG66_08505
KSG66_08510
KSG66_08515
KSG66_08520	K03555	03430
KSG66_08525	K03572	03430
KSG66_08530
KSG66_08535	K01069	00620,01100
KSG66_08540
KSG66_08545
KSG66_08550
KSG66_08555
KSG66_08560
KSG66_08565
KSG66_08570
KSG66_08575
KSG66_08580
KSG66_08585
KSG66_08590
KSG66_08595
KSG66_08600
KSG66_08605
KSG66_08610
KSG66_08615
KSG66_08620
KSG66_08625
KSG66_08630
KSG66_08635
KSG66_08640
KSG66_08645
KSG66_08650
KSG66_08655
KSG66_08660	K00791	01100,01110
KSG66_08665	K03666	02024,03018,05111
KSG66_08670
KSG66_08675
KSG66_08680
KSG66_08685	K00525	00230,00240,01100
KSG66_08690	K00526	00230,00240,01100
KSG66_08695
KSG66_08700
KSG66_08705
KSG66_08710
KSG66_08715
KSG66_08720
KSG66_08725	K01915	00220,00250,00630,00910,01100,01120,01230,02020
KSG66_08735
KSG66_08740
KSG66_08745
KSG66_08750
KSG66_08755
KSG66_08760
KSG66_08765
KSG66_08770	K01198	00520,01100
KSG66_08775
KSG66_08780	K01805	00040,00051,01100
KSG66_08785	K00854	00040,01100
KSG66_08790
KSG66_08795
KSG66_08800
KSG66_08805
KSG66_08815	K13953	00010,00071,00350,00625,00626,01100,01110,01120,01220
KSG66_08820	K01743	00910,01100
KSG66_08825
KSG66_08830
KSG66_08835
KSG66_08845
KSG66_08855
KSG66_08860
KSG66_08865
KSG66_08875
KSG66_08880
KSG66_08885	K01520	00240,00983,01100
KSG66_08890
KSG66_08895
KSG66_08900
KSG66_08905
KSG66_08910
KSG66_08915
KSG66_08920
KSG66_08925
KSG66_08930
KSG66_08935	K00615	00030,00710,01051,01100,01110,01120,01200,01230
KSG66_08940
KSG66_08945
KSG66_08950
KSG66_08955
KSG66_08960	K03413	02020,02030
KSG66_08965
KSG66_08970
KSG66_08975
KSG66_08980
KSG66_08985
KSG66_08990	K01681	00020,00630,00720,01100,01110,01120,01200,01210,01230
KSG66_08995
KSG66_09000
KSG66_09005
KSG66_09010
KSG66_09015
KSG66_09020
KSG66_09025
KSG66_09030	K08591	00561,00564,01100,01110
KSG66_09035
KSG66_09040
KSG66_09045
KSG66_09050
KSG66_09055
KSG66_09060	K00874	00030,01100,01120,01200
KSG66_09065
KSG66_09070	K01625	00030,00630,01100,01120,01200
KSG66_09075	K01686	00040,01100
KSG66_09080
KSG66_09085
KSG66_09090
KSG66_09095
KSG66_09100
KSG66_09105
KSG66_09110
KSG66_09115
KSG66_09120
KSG66_09125
KSG66_09130	K01179	00500,01100,02020
KSG66_09135
KSG66_09140
KSG66_09145	K07668	02020
KSG66_09150
KSG66_09155	K15921	00520,01100
KSG66_09160	K15663	01054
KSG66_09165	K15662	01054
KSG66_09170	K15661	01054
KSG66_09175	K00645	00061,00333,01100,01110,01212
KSG66_09180	K00019	00072,00650,01100
KSG66_09185	K01029	00072,00280,00650,01100
KSG66_09190	K01028	00072,00280,00650,01100
KSG66_09195
KSG66_09200	K16593	00780,01100
KSG66_09205	K01012	00780,01100
KSG66_09210	K01935	00780,01100
KSG66_09215	K00652	00780,01100
KSG66_09220	K19563	00780,01100
KSG66_09225	K01906	00780,01100
KSG66_09230
KSG66_09240
KSG66_09245
KSG66_09250	K05607	00280,01100
KSG66_09255	K01640	00072,00280,00281,00650,01100,01110
KSG66_09260	K02160	00061,00620,00640,00720,01100,01110,01120,01200,01212
KSG66_09265	K01961	00061,00620,00640,00720,01100,01110,01120,01200,01212
KSG66_09270
KSG66_09275
KSG66_09280
KSG66_09285
KSG66_09290	K15668	01054
KSG66_09300	K15666	01054
KSG66_09305	K15665	01054
KSG66_09315	K07259	00550
KSG66_09320	K01785	00010,00052,01100,01110,01120
KSG66_09325
KSG66_09330
KSG66_09340
KSG66_09345
KSG66_09350	K00681	00430,00460,00480,01100
KSG66_09355
KSG66_09360
KSG66_09365	K01868	00970
KSG66_09370
KSG66_09375
KSG66_09380	K00266	00250,00910,01100,01110,01120,01230
KSG66_09385	K00265	00250,00910,01100,01110,01120,01230
KSG66_09390
KSG66_09395	K00931	00330,00332,01100,01110,01230
KSG66_09400	K00286	00330,01100,01110,01230
KSG66_09405
KSG66_09410	K00059	00061,00333,00780,01100,01110,01212
KSG66_09415
KSG66_09420
KSG66_09425
KSG66_09430	K11216	02024
KSG66_09435	K00058	00260,00270,00680,01100,01110,01120,01200,01230
KSG66_09440
KSG66_09445
KSG66_09450
KSG66_09455
KSG66_09460
KSG66_09465
KSG66_09470
KSG66_09475
KSG66_09480
KSG66_09485
KSG66_09490
KSG66_09495
KSG66_09500
KSG66_09505
KSG66_09510
KSG66_09515
KSG66_09520
KSG66_09525
KSG66_09530
KSG66_09535
KSG66_09540	K03654	03018
KSG66_09550
KSG66_09555	K06204	02026
KSG66_09560
KSG66_09565
KSG66_09570
KSG66_09575
KSG66_09580
KSG66_09585
KSG66_09590
KSG66_09595
KSG66_09600	K00128	00010,00053,00071,00280,00310,00330,00340,00380,00410,00561,00620,00625,00903,01100,01110,01120
KSG66_09605
KSG66_09610
KSG66_09615
KSG66_09620
KSG66_09625
KSG66_09630	K00658	00020,00310,00380,01100,01110,01120,01200
KSG66_09635	K00164	00020,01100,01110,01120,01200
KSG66_09640
KSG66_09645
KSG66_09650
KSG66_09655
KSG66_09660
KSG66_09665
KSG66_09670
KSG66_09675
KSG66_09680
KSG66_09685
KSG66_09690
KSG66_09695
KSG66_09700
KSG66_09705
KSG66_09710
KSG66_09715
KSG66_09720
KSG66_09725
KSG66_09730
KSG66_09735
KSG66_09740
KSG66_09745
KSG66_09750	K01201	00511,00600,01100
KSG66_09755	K01223	00010,00500
KSG66_09760
KSG66_09765
KSG66_09770
KSG66_09775
KSG66_09780	K07260	00550,01100,02020
KSG66_09785	K03784	00230,00240,00760,01100,01110
KSG66_09790
KSG66_09795
KSG66_09800
KSG66_09805
KSG66_09810
KSG66_09815
KSG66_09820
KSG66_09825
KSG66_09830	K01843	00310,01100
KSG66_09835
KSG66_09840	K01438	00220,01100,01110,01210,01230
KSG66_09845	K01035	00310,00627,00640,00650,01100,01120,02020
KSG66_09850	K01034	00310,00627,00640,00650,01100,01120,02020
KSG66_09855
KSG66_09860
KSG66_09865
KSG66_09870
KSG66_09875
KSG66_09880
KSG66_09885
KSG66_09890
KSG66_09895	K01083	00562,01100
KSG66_09900
KSG66_09905
KSG66_09915
KSG66_09920
KSG66_09925
KSG66_09935	K06359	02024
KSG66_09940
KSG66_09945
KSG66_09950
KSG66_09955
KSG66_09960
KSG66_09965
KSG66_09970
KSG66_09975
KSG66_09980
KSG66_09995
KSG66_10000
KSG66_10015	K06359	02024
KSG66_10020
KSG66_10025
KSG66_10030
KSG66_10035
KSG66_10040
KSG66_10045
KSG66_10050
KSG66_10055
KSG66_10065	K15894	00520,01100
KSG66_10070
KSG66_10075
KSG66_10080
KSG66_10085
KSG66_10090
KSG66_10095
KSG66_10100
KSG66_10105	K01754	00260,00290,01100,01110,01200,01230
KSG66_10110	K07714	02020
KSG66_10115
KSG66_10120	K00655	00561,00564,01100,01110
KSG66_10125	K00287	00670,00790,01100
KSG66_10130	K00560	00240,00670,01100
KSG66_10135
KSG66_10140
KSG66_10145
KSG66_10150	K01687	00290,00770,01100,01110,01210,01230
KSG66_10155
KSG66_10160
KSG66_10165	K00432	00480,00590,01100
KSG66_10170	K00651	00270,00920,01100,01110,01230
KSG66_10175	K03429	00561,01100
KSG66_10185
KSG66_10190
KSG66_10195
KSG66_10200
KSG66_10205	K03469	03030
KSG66_10210
KSG66_10215	K03469	03030
KSG66_10220
KSG66_10225
KSG66_10230
KSG66_10235
KSG66_10240
KSG66_10245
KSG66_10250
KSG66_10255
KSG66_10260
KSG66_10265
KSG66_10270
KSG66_10275
KSG66_10280
KSG66_10285
KSG66_10290	K03816	00230,01100,01110
KSG66_10295
KSG66_10300
KSG66_10305
KSG66_10310
KSG66_10315
KSG66_10325
KSG66_10330
KSG66_10335
KSG66_10340
KSG66_10345
KSG66_10350
KSG66_10355	K02777	00010,00500,00520,01100,02026,02060,05111
KSG66_10360
KSG66_10365
KSG66_10370
KSG66_10375
KSG66_10380
KSG66_10385
KSG66_10390
KSG66_10395
KSG66_10400	K05366	00550,01100
KSG66_10405
KSG66_10410	K10773	03410
KSG66_10415
KSG66_10420	K01893	00970
KSG66_10425	K00812	00220,00250,00270,00330,00350,00360,00400,00401,01100,01110,01210,01230
KSG66_10430
KSG66_10435
KSG66_10440
KSG66_10445	K01579	00410,00770,01100,01110
KSG66_10450	K01918	00410,00770,01100,01110
KSG66_10455	K00606	00770,01100,01110
KSG66_10460	K03524	00780,01100
KSG66_10465
KSG66_10470
KSG66_10475
KSG66_10480	K01734	00640,01100,01120
KSG66_10485	K00215	00261,00300,01100,01110,01120,01230
KSG66_10490
KSG66_10495
KSG66_10505
KSG66_10510
KSG66_10515	K03888	00190,01100
KSG66_10520	K03887	00190,01100
KSG66_10525	K03886	00190,01100
KSG66_10530
KSG66_10535
KSG66_10540
KSG66_10545	K00800	00400,01100,01110,01230
KSG66_10550	K04517	00400,00401,01100,01110,01230
KSG66_10555	K00817	00340,00350,00360,00400,00401,01100,01110,01230
KSG66_10560	K01695	00260,00400,01100,01110,01230
KSG66_10565	K01696	00260,00400,01100,01110,01230
KSG66_10570	K01817	00400,01100,01110,01230
KSG66_10575	K01609	00400,01100,01110,01230
KSG66_10580	K00766	00400,01100,01110,01230
KSG66_10585	K01657	00400,00405,01100,01110,01230,02024,02025
KSG66_10590	K06208	00400,01100,01110,01230
KSG66_10595	K01735	00400,01100,01110,01230
KSG66_10600	K01736	00400,01100,01110,01230
KSG66_10605	K00575	02020,02030
KSG66_10610	K00940	00230,00240,00983,01100,01110
KSG66_10615	K00805	00900,01110
KSG66_10620	K03183	00130,01100,01110
KSG66_10625	K00805	00900,01110
KSG66_10630
KSG66_10635	K01495	00790,01100
KSG66_10640
KSG66_10645
KSG66_10650
KSG66_10655
KSG66_10660	K00057	00564,01110
KSG66_10665
KSG66_10670
KSG66_10675
KSG66_10680	K01823	00900,01100,01110
KSG66_10685	K02945	03010
KSG66_10690	K00945	00240,01100
KSG66_10695
KSG66_10700
KSG66_10705
KSG66_10710
KSG66_10715
KSG66_10720	K00384	00450
KSG66_10725	K00260	00220,00250,00430,00910,01100,01120
KSG66_10730
KSG66_10735
KSG66_10740
KSG66_10745
KSG66_10750
KSG66_10755	K03654	03018
KSG66_10760
KSG66_10765
KSG66_10770
KSG66_10775	K00058	00260,00270,00680,01100,01110,01120,01200,01230
KSG66_10780
KSG66_10785
KSG66_10790	K07651	02020
KSG66_10795	K07775	02020
KSG66_10800
KSG66_10805
KSG66_10810
KSG66_10815
KSG66_10820
KSG66_10825
KSG66_10830	K07258	00550,01100
KSG66_10835
KSG66_10840
KSG66_10845
KSG66_10850
KSG66_10855
KSG66_10860
KSG66_10865	K00794	00740,01100,01110
KSG66_10870	K14652	00740,00790,01100,01110
KSG66_10875	K00793	00740,01100,01110
KSG66_10880	K11752	00740,01100,01110,02024
KSG66_10885
KSG66_10890	K03100	03060
KSG66_10895
KSG66_10900
KSG66_10905
KSG66_10910	K01586	00300,01100,01110,01120,01230
KSG66_10915
KSG66_10920
KSG66_10925
KSG66_10930
KSG66_10935
KSG66_10945
KSG66_10950
KSG66_10955
KSG66_10960
KSG66_10965	K07258	00550,01100
KSG66_10970	K03783	00230,00240,00760,01100,01110
KSG66_10975	K01839	00030,00230,01100
KSG66_10980
KSG66_10985
KSG66_10990
KSG66_10995
KSG66_11005
KSG66_11010	K00027	00620,01200,02020
KSG66_11015
KSG66_11020	K01744	00250,01100
KSG66_11025	K01424	00250,00460,01100,01110
KSG66_11030
KSG66_11035
KSG66_11040	K01515	00230,01100
KSG66_11045
KSG66_11050
KSG66_11055
KSG66_11060
KSG66_11065
KSG66_11070
KSG66_11075
KSG66_11080
KSG66_11085
KSG66_11090
KSG66_11095
KSG66_11100
KSG66_11105
KSG66_11110
KSG66_11115
KSG66_11120	K00867	00770,01100
KSG66_11125	K01753	00260,01100
KSG66_11130
KSG66_11135
KSG66_11140	K00286	00330,01100,01110,01230
KSG66_11145
KSG66_11150
KSG66_11155
KSG66_11160
KSG66_11165
KSG66_11170
KSG66_11175
KSG66_11180
KSG66_11185
KSG66_11190
KSG66_11195	K00059	00061,00333,00780,01100,01110,01212
KSG66_11200
KSG66_11205	K02078	00998,01100,01110
KSG66_11210
KSG66_11215
KSG66_11220
KSG66_11225
KSG66_11230
KSG66_11235
KSG66_11240
KSG66_11245	K02913	03010
KSG66_11250
KSG66_11255	K00036	00030,00480,01100,01110,01120,01200
KSG66_11260	K00033	00030,00480,01100,01110,01120,01200
KSG66_11265
KSG66_11270
KSG66_11275	K03217	02024,03060,03070
KSG66_11280
KSG66_11285	K01966	00280,00630,00640,01100,01110,01120,01200
KSG66_11290	K05606	00280,00630,00640,00720,01100,01120,01200
KSG66_11295
KSG66_11305
KSG66_11310	K23060	02010
KSG66_11315	K17077	02010
KSG66_11320	K23059	02010
KSG66_11325
KSG66_11330
KSG66_11335	K09699	00280,00640,01100,01110
KSG66_11340	K00167	00280,00640,01100,01110
KSG66_11345	K00166	00280,00640,01100,01110
KSG66_11350	K00382	00010,00020,00260,00280,00310,00380,00620,00630,00640,01100,01110,01120,01200
KSG66_11355	K00929	00650,01100
KSG66_11360	K00263	00280,00290,01100,01110
KSG66_11365	K00634	00650,01100
KSG66_11370
KSG66_11375
KSG66_11380	K03417	00640,01100
KSG66_11385	K01720	00640,01100
KSG66_11390	K01647	00020,00630,01100,01110,01120,01200,01210,01230
KSG66_11395
KSG66_11400	K00074	00360,00362,00650,01100,01120,01200
KSG66_11405	K00626	00071,00072,00280,00310,00362,00380,00620,00630,00640,00650,00720,00900,01100,01110,01120,01200,01212,02020
KSG66_11410	K01126	00564
KSG66_11415
KSG66_11420
KSG66_11425
KSG66_11430
KSG66_11435
KSG66_11440
KSG66_11445
KSG66_11450
KSG66_11455	K01775	00473,01100
KSG66_11460	K07699	02020,02024
KSG66_11465
KSG66_11470
KSG66_11475
KSG66_11480
KSG66_11485	K01662	00730,00900,01100,01110
KSG66_11490	K13789	00900,01100,01110
KSG66_11495	K03602	03430
KSG66_11500	K03601	03430
KSG66_11505	K01491	00670,00720,01100,01120,01200
KSG66_11510
KSG66_11515
KSG66_11520	K01961	00061,00620,00640,00720,01100,01110,01120,01200,01212
KSG66_11525	K02160	00061,00620,00640,00720,01100,01110,01120,01200,01212
KSG66_11530
KSG66_11535
KSG66_11540
KSG66_11545
KSG66_11550
KSG66_11555
KSG66_11560
KSG66_11565
KSG66_11570
KSG66_11575
KSG66_11580
KSG66_11585
KSG66_11590
KSG66_11595
KSG66_11600
KSG66_11605
KSG66_11610	K23734	00785,01100
KSG66_11615
KSG66_11620	K00283	00260,00630,01100,01110,01200
KSG66_11625	K00282	00260,00630,01100,01110,01200
KSG66_11630	K00605	00260,00630,00670,01100,01110,01200
KSG66_11635
KSG66_11640
KSG66_11645
KSG66_11650
KSG66_11655
KSG66_11660	K13280	03060
KSG66_11665
KSG66_11670
KSG66_11675
KSG66_11680
KSG66_11685
KSG66_11690
KSG66_11695
KSG66_11700
KSG66_11705
KSG66_11710
KSG66_11715
KSG66_11720
KSG66_11725
KSG66_11735
KSG66_11740
KSG66_11745	K01069	00620,01100
KSG66_11750
KSG66_11755
KSG66_11760
KSG66_11765
KSG66_11770	K00845	00010,00052,00500,00520,00521,00524,01100,01110,01120,01200
KSG66_11775
KSG66_11780
KSG66_11785
KSG66_11790	K01934	00670,01100
KSG66_11795	K02913	03010
KSG66_11800
KSG66_11805
KSG66_11810	K02036	02010
KSG66_11815	K02036	02010
KSG66_11820	K02038	02010
KSG66_11825	K02037	02010
KSG66_11830	K02040	02010,02020
KSG66_11835	K21465	00550
KSG66_11840
KSG66_11845
KSG66_11850
KSG66_11855
KSG66_11860
KSG66_11865	K03526	00900,01100,01110
KSG66_11870
KSG66_11875
KSG66_11880
KSG66_11885
KSG66_11890
KSG66_11895	K01151	03410
KSG66_11900
KSG66_11905
KSG66_11910	K03527	00900,01100,01110
KSG66_11915
KSG66_11920
KSG66_11925
KSG66_11930
KSG66_11935	K02316	03030
KSG66_11940
KSG66_11945
KSG66_11950
KSG66_11955	K01879	00970
KSG66_11960	K01878	00970
KSG66_11965	K03584	03440
KSG66_11970
KSG66_11975
KSG66_11980	K01489	00240,00983,01100
KSG66_11985	K00887	00550
KSG66_11990
KSG66_11995
KSG66_12000
KSG66_12005
KSG66_12010
KSG66_12015
KSG66_12020
KSG66_12025
KSG66_12030
KSG66_12035	K02970	03010
KSG66_12040
KSG66_12045
KSG66_12050
KSG66_12055
KSG66_12060
KSG66_12065	K04043	03018
KSG66_12070
KSG66_12075
KSG66_12080	K02495	00860,01100,01110
KSG66_12085
KSG66_12090
KSG66_12095
KSG66_12100
KSG66_12105	K02968	03010
KSG66_12110	K02340	03030,03430,03440
KSG66_12120
KSG66_12125
KSG66_12130	K01493	00240,01100
KSG66_12135
KSG66_12140
KSG66_12145
KSG66_12150
KSG66_12155
KSG66_12160	K00969	00760,01100
KSG66_12165
KSG66_12170	K00014	00400,01100,01110,01230
KSG66_12180
KSG66_12185
KSG66_12190
KSG66_12195
KSG66_12200
KSG66_12205
KSG66_12210
KSG66_12215
KSG66_12225	K01779	00250,01054,01100
KSG66_12230
KSG66_12240
KSG66_12245
KSG66_12250
KSG66_12260
KSG66_12265
KSG66_12270
KSG66_12275
KSG66_12280
KSG66_12300
KSG66_12305
KSG66_12310
KSG66_12315
KSG66_12320
KSG66_12325
KSG66_12335
KSG66_12340
KSG66_12345
KSG66_12350
KSG66_12355
KSG66_12360
KSG66_12365
KSG66_12370
KSG66_12375
KSG66_12380
KSG66_12385	K01809	00051,00520,01100,01110
KSG66_12390	K02770	00051,01100,01120,02060
KSG66_12395
KSG66_12400
KSG66_12405
KSG66_12410
KSG66_12415
KSG66_12420	K14338	00071,00380,00627,01120
KSG66_12425
KSG66_12430
KSG66_12435
KSG66_12440
KSG66_12445
KSG66_12450
KSG66_12455	K00123	00630,00680,01100,01120,01200
KSG66_12460
KSG66_12465
KSG66_12470	K17217	00260,00270,00920,01100,01110,01230
KSG66_12475	K17216	00270,01100,01230
KSG66_12480	K01243	00270,01100,01230
KSG66_12485
KSG66_12490
KSG66_12495
KSG66_12500
KSG66_12505
KSG66_12510	K00876	00240,00983,01100
KSG66_12515
KSG66_12520
KSG66_12525
KSG66_12530
KSG66_12535
KSG66_12540
KSG66_12545
KSG66_12550	K01872	00970
KSG66_12555
KSG66_12560	K10041	02010
KSG66_12565	K10039	02010
KSG66_12570	K10040	02010
KSG66_12575	K10040	02010
KSG66_12580
KSG66_12585
KSG66_12590
KSG66_12595	K03581	03440
KSG66_12600
KSG66_12605	K00566	04122
KSG66_12610	K04487	00730,01100,04122
KSG66_12615
KSG66_12620
KSG66_12625
KSG66_12635	K01876	00970
KSG66_12640	K01892	00970
KSG66_12645
KSG66_12650
KSG66_12655
KSG66_12660	K01139	00230,01100
KSG66_12665	K00759	00230,01100
KSG66_12670	K07462	03410,03430,03440
KSG66_12675
KSG66_12680
KSG66_12685	K12257	02024,03060,03070
KSG66_12690
KSG66_12695
KSG66_12700
KSG66_12705
KSG66_12710	K03210	02024,03060,03070
KSG66_12715
KSG66_12720
KSG66_12725
KSG66_12730	K03551	03440
KSG66_12735	K03550	03440
KSG66_12740
KSG66_12745
KSG66_12750
KSG66_12755	K03517	00760,01100
KSG66_12760	K00767	00760,01100
KSG66_12765	K00278	00250,00760,01100
KSG66_12770	K04487	00730,01100,04122
KSG66_12775
KSG66_12780	K04518	00400,01100,01110,01230
KSG66_12785	K06209	00400,01100,01110,01230
KSG66_12790
KSG66_12795	K06375	02020,02024
KSG66_12800	K02899	03010
KSG66_12805
KSG66_12810	K02888	03010
KSG66_12815
KSG66_12820
KSG66_12825
KSG66_12830
KSG66_12835
KSG66_12840
KSG66_12845
KSG66_12850
KSG66_12855
KSG66_12860
KSG66_12865
KSG66_12870	K11754	00790,01100
KSG66_12875	K01873	00970
KSG66_12880
KSG66_12885
KSG66_12890
KSG66_12895	K01845	00860,01100,01110,01120
KSG66_12900	K01698	00860,01100,01110,01120
KSG66_12905	K01719	00860,01100,01110,01120
KSG66_12910	K01749	00860,01100,01110,01120
KSG66_12915
KSG66_12920	K02492	00860,01100,01110,01120
KSG66_12925
KSG66_12930
KSG66_12935	K01338	04112
KSG66_12940
KSG66_12945	K03544	04112
KSG66_12950
KSG66_12955
KSG66_12960	K01704	00290,00660,01100,01110,01210,01230
KSG66_12965	K01703	00290,00660,01100,01110,01210,01230
KSG66_12970	K00052	00290,00660,01100,01110,01210,01230
KSG66_12975	K01649	00290,00620,01100,01110,01210,01230
KSG66_12980	K00053	00290,00770,01100,01110,01210,01230
KSG66_12985	K01653	00290,00650,00660,00770,01100,01110,01210,01230
KSG66_12990	K01652	00290,00650,00660,00770,01100,01110,01210,01230
KSG66_12995
KSG66_13000
KSG66_13015
KSG66_13020	K02428	00230,01100
KSG66_13025
KSG66_13030
KSG66_13035	K01776	00471,01100
KSG66_13040
KSG66_13045
KSG66_13050
KSG66_13055	K00240	00020,00190,00650,00720,01100,01110,01120,01200
KSG66_13060	K00239	00020,00190,00650,00720,01100,01110,01120,01200
KSG66_13065	K00241	00020,00190,00650,00720,01100,01110,01120,01200
KSG66_13070
KSG66_13075	K00928	00260,00261,00270,00300,01100,01110,01120,01210,01230
KSG66_13080	K03703	03420
KSG66_13085	K03671	04621
KSG66_13090	K01209	00520,01100
KSG66_13095
KSG66_13100
KSG66_13105	K13767	00071,00362,01100,01120,01212
KSG66_13110
KSG66_13115	K01897	00061,00071,01100,01212,02024
KSG66_13125
KSG66_13130	K07456	03430
KSG66_13135
KSG66_13140
KSG66_13145
KSG66_13150	K03471	03030
KSG66_13155	K01890	00970
KSG66_13160	K01889	00970
KSG66_13165
KSG66_13170
KSG66_13175
KSG66_13180	K00104	00630,01100,01110,01120
KSG66_13185	K11473	00630,01100,01110,01120
KSG66_13190
KSG66_13195	K01209	00520,01100
KSG66_13200	K17236	02010
KSG66_13205	K17235	02010
KSG66_13210	K17234	02010
KSG66_13215	K00096	00564
KSG66_13220
KSG66_13225	K03077	00040,00053,01100,01120
KSG66_13230	K00853	00040,01100
KSG66_13235	K01804	00040,01100
KSG66_13240
KSG66_13245
KSG66_13250
KSG66_13255
KSG66_13260	K02887	03010
KSG66_13265	K02916	03010
KSG66_13270
KSG66_13275	K05339	02020
KSG66_13280	K05338	02020
KSG66_13285	K07705	02020
KSG66_13290	K07704	02020
KSG66_13295
KSG66_13300	K01868	00970
KSG66_13305
KSG66_13310
KSG66_13315
KSG66_13320
KSG66_13325
KSG66_13330	K01611	00270,00330,01100
KSG66_13335	K00134	00010,00710,01100,01110,01120,01200,01230
KSG66_13340
KSG66_13345
KSG66_13350	K23257	00620,00640,01100
KSG66_13355	K00859	00770,01100
KSG66_13360
KSG66_13365	K10563	03410
KSG66_13370	K02335	03030,03410,03420,03440
KSG66_13375	K07636	02020
KSG66_13380	K07658	02020
KSG66_13385	K00024	00020,00270,00620,00630,00680,00710,00720,01100,01110,01120,01200
KSG66_13390	K00031	00020,00480,00720,01100,01110,01120,01200,01210,01230
KSG66_13400
KSG66_13410
KSG66_13415
KSG66_13420
KSG66_13425
KSG66_13430
KSG66_13435	K00873	00010,00230,00620,01100,01110,01120,01200,01230
KSG66_13440	K00850	00010,00030,00051,00052,00680,01100,01110,01120,01200,01230,03018
KSG66_13445	K01962	00061,00620,00640,00720,01100,01110,01120,01200,01212
KSG66_13450	K01963	00061,00620,00640,00720,01100,01110,01120,01200,01212
KSG66_13455	K00027	00620,01200,02020
KSG66_13460	K02337	03030,03430,03440
KSG66_13465
KSG66_13470
KSG66_13475
KSG66_13480	K06881	00920,01100,01120
KSG66_13485
KSG66_13490
KSG66_13495
KSG66_13500	K00059	00061,00333,00780,01100,01110,01212
KSG66_13505	K01755	00220,00250,01100,01110,01230
KSG66_13510	K01940	00220,00250,01100,01110,01230
KSG66_13515	K03638	00790,01100
KSG66_13520	K00925	00430,00620,00640,00680,00720,01100,01120,01200
KSG66_13525
KSG66_13530
KSG66_13535
KSG66_13540
KSG66_13545
KSG66_13550
KSG66_13555	K00858	00760,01100
KSG66_13560
KSG66_13565	K01895	00010,00620,00630,00640,00680,00720,01100,01110,01120,01200
KSG66_13570
KSG66_13575	K03151	00730,01100,04122
KSG66_13585
KSG66_13590
KSG66_13595	K04486	00340,01100,01110,01230
KSG66_13600
KSG66_13605	K08968	00270
KSG66_13610
KSG66_13615	K02986	03010
KSG66_13620	K00128	00010,00053,00071,00280,00310,00330,00340,00380,00410,00561,00620,00625,00903,01100,01110,01120
KSG66_13625
KSG66_13635
KSG66_13645
KSG66_13655
KSG66_13675
KSG66_13680
KSG66_13685
KSG66_13690
KSG66_13695
KSG66_13700
KSG66_13705
KSG66_13710
KSG66_13715
KSG66_13720	K01866	00970
KSG66_13725	K01895	00010,00620,00630,00640,00680,00720,01100,01110,01120,01200
KSG66_13730
KSG66_13735
KSG66_13740
KSG66_13750	K02556	02020,02030,02040
KSG66_13755
KSG66_13760	K13853	00400,01100,01110,01230
KSG66_13765
KSG66_13770
KSG66_13775
KSG66_13780	K01924	00471,00550,01100
KSG66_13785
KSG66_13790
KSG66_13795
KSG66_13800
KSG66_13805
KSG66_13810
KSG66_13815
KSG66_13820	K00027	00620,01200,02020
KSG66_13825
KSG66_13830
KSG66_13835
KSG66_13840
KSG66_13845
KSG66_13850
KSG66_13855
KSG66_13860	K01738	00270,00920,01100,01110,01120,01200,01230
KSG66_13865	K01439	00300,01100,01120,01230
KSG66_13870
KSG66_13875
KSG66_13880
KSG66_13885
KSG66_13890
KSG66_13895
KSG66_13900
KSG66_13905
KSG66_13910
KSG66_13915
KSG66_13920	K10117	02010
KSG66_13925	K10118	02010
KSG66_13930	K10119	02010
KSG66_13935	K07406	00052,00561,00600,01100
KSG66_13940
KSG66_13945
KSG66_13950	K01869	00970
KSG66_13955
KSG66_13960
KSG66_13965
KSG66_13970
KSG66_13975	K11632	02010,02020
KSG66_13980	K11631	02010,02020
KSG66_13985	K11629	02020
KSG66_13990	K11630	02020
KSG66_13995	K16918	02010
KSG66_14000	K16920	02010
KSG66_14005	K16919	02010
KSG66_14010	K16919	02010
KSG66_14015	K16919	02010
KSG66_14020	K16921	02010
KSG66_14025
KSG66_14030
KSG66_14035
KSG66_14040
KSG66_14045
KSG66_14050	K01126	00564
KSG66_14055
KSG66_14060	K01048	00564
KSG66_14065
KSG66_14070
KSG66_14075	K01953	00250,01100,01110,01230
KSG66_14080	K00789	00270,01100,01110,01230
KSG66_14085	K01610	00010,00020,00620,00710,01100,01110,01120,01200
KSG66_14090
KSG66_14095
KSG66_14100
KSG66_14105
KSG66_14110
KSG66_14115
KSG66_14120
KSG66_14125
KSG66_14130
KSG66_14135
KSG66_14140	K07173	00270,01100,01230,02024,02026,05111
KSG66_14145
KSG66_14150	K01673	00910,01100
KSG66_14155	K02909	03010
KSG66_14160	K00425	00190,02020
KSG66_14165	K00426	00190,02020
KSG66_14170
KSG66_14175
KSG66_14180	K02549	00130,01100,01110
KSG66_14185	K01911	00130,01100,01110
KSG66_14190	K01661	00130,01100,01110
KSG66_14195	K08680	00130,01100,01110
KSG66_14200	K02551	00130,01100,01110
KSG66_14210
KSG66_14215
KSG66_14340
KSG66_14345
KSG66_14350
KSG66_14355
KSG66_14360
KSG66_14365	K11440	00260,01100
KSG66_14370	K00130	00260,01100
KSG66_14375
KSG66_14380
KSG66_14385
KSG66_14390
KSG66_14395
KSG66_14400
KSG66_14405
KSG66_14415	K06153	00550
KSG66_14420
KSG66_14425	K22230	00562,01100,01120
KSG66_14430
KSG66_14435	K03406	02020,02030
KSG66_14440	K03406	02020,02030
KSG66_14445	K03406	02020,02030
KSG66_14450	K03406	02020,02030
KSG66_14455
KSG66_14460
KSG66_14465	K00459	00910,01100
KSG66_14470
KSG66_14475	K01187	00052,00500,01100,01110
KSG66_14480
KSG66_14485
KSG66_14490
KSG66_14495
KSG66_14500
KSG66_14505
KSG66_14510
KSG66_14515	K01810	00010,00030,00500,00520,01100,01110,01120,01200
KSG66_14520
KSG66_14525
KSG66_14530
KSG66_14535
KSG66_14540
KSG66_14545
KSG66_14550
KSG66_14555
KSG66_14560
KSG66_14565
KSG66_14570	K14155	00270,00450,01100,01110,01230
KSG66_14575	K07697	02020
KSG66_14580	K06347	02020
KSG66_14585
KSG66_14590
KSG66_14595	K18770	00550
KSG66_14600
KSG66_14605
KSG66_14610	K11614	02020
KSG66_14615	K11615	02020
KSG66_14620	K07335	02010
KSG66_14625	K23537	02010
KSG66_14630	K23535	02010
KSG66_14635	K23536	02010
KSG66_14640
KSG66_14645
KSG66_14650
KSG66_14655
KSG66_14660
KSG66_14665
KSG66_14670
KSG66_14675
KSG66_14680	K19222	00130,01100,01110
KSG66_14685	K07691	02020,02024
KSG66_14690	K07680	02020,02024
KSG66_14695	K02253	02020,02024
KSG66_14700	K02251	02024
KSG66_14705
KSG66_14710
KSG66_14715
KSG66_14720
KSG66_14725	K00763	00760,01100
KSG66_14730
KSG66_14735
KSG66_14740
KSG66_14745
KSG66_14750
KSG66_14755
KSG66_14760
KSG66_14765
KSG66_14770
KSG66_14775
KSG66_14780
KSG66_14785
KSG66_14790
KSG66_14795
KSG66_14800
KSG66_14805	K00259	00250,00430,01100
KSG66_14810
KSG66_14815	K05375	00261,01100,01110
KSG66_14820	K04780	01053
KSG66_14830	K02363	01053,01110
KSG66_14835	K02361	00130,01053,01100,01110
KSG66_14840	K00216	01053,01110
KSG66_14845
KSG66_14850
KSG66_14855	K03523	02010
KSG66_14860
KSG66_14865	K01255	00480,01100
KSG66_14870
KSG66_14875
KSG66_14880
KSG66_14885
KSG66_14890	K03885	00190
KSG66_14895
KSG66_14900
KSG66_14905	K00364	00230,01100
KSG66_14910
KSG66_14915
KSG66_14920
KSG66_14925
KSG66_14930
KSG66_14935
KSG66_14940
KSG66_14945
KSG66_14950
KSG66_14955	K01778	00300,01100,01110,01120,01230
KSG66_14960
KSG66_14965
KSG66_14970	K03885	00190
KSG66_14975
KSG66_14980
KSG66_14985
KSG66_14990	K00872	00260,01100,01110,01120,01230
KSG66_14995	K01733	00260,00750,01100,01110,01120,01230
KSG66_15005
KSG66_15010
KSG66_15015	K01101	00627,01120
KSG66_15020
KSG66_15025
KSG66_15030	K03644	00785,01100
KSG66_15035
KSG66_15040
KSG66_15045	K01081	00230,00240,00760,01100,01110
KSG66_15050
KSG66_15055
KSG66_15060
KSG66_15065	K01466	00230,01100,01120
KSG66_15070
KSG66_15085
KSG66_15090
KSG66_15095	K00839	00230,01100
KSG66_15100	K02083	00230,01100,01120
KSG66_15105
KSG66_15110	K10112	02010
KSG66_15115
KSG66_15120
KSG66_15125	K10119	02010
KSG66_15130	K10118	02010
KSG66_15135	K10117	02010
KSG66_15140
KSG66_15145
KSG66_15150
KSG66_15155
KSG66_15160
KSG66_15165
KSG66_15170
KSG66_15175	K00285	00360,01100
KSG66_15180
KSG66_15185
KSG66_15190
KSG66_15195	K01233	00520,01100
KSG66_15200
KSG66_15205
KSG66_15210	K11717	00450,01100
KSG66_15215
KSG66_15220
KSG66_15225
KSG66_15230
KSG66_15235	K02073	02010
KSG66_15240	K02072	02010
KSG66_15245	K02071	02010
KSG66_15250
KSG66_15255
KSG66_15260
KSG66_15265
KSG66_15270	K02437	00260,00630,01100,01110,01200
KSG66_15275
KSG66_15280
KSG66_15285	K00632	00071,00280,00281,00362,00592,00642,01100,01110,01120,01212
KSG66_15290	K07516	00071,00362,00650,01100,01120,01200,01212
KSG66_15295
KSG66_15300	K00318	00330,01100,01110
KSG66_15305
KSG66_15310
KSG66_15315
KSG66_15320
KSG66_15325
KSG66_15330	K00059	00061,00333,00780,01100,01110,01212
KSG66_15335
KSG66_15345
KSG66_15350	K01574	00072,00640,01100
KSG66_15355	K00077	00770,01100,01110
KSG66_15360
KSG66_15365
KSG66_15370
KSG66_15375
KSG66_15380
KSG66_15385
KSG66_15390	K04771	02020
KSG66_15395	K07770	02020
KSG66_15400	K07650	02020
KSG66_15405
KSG66_15410
KSG66_15415	K01679	00020,00620,00720,01100,01110,01120,01200
KSG66_15420
KSG66_15425
KSG66_15430
KSG66_15435
KSG66_15440	K11618	02020
KSG66_15445	K11617	02020
KSG66_15450	K11622	02020
KSG66_15455	K11621	02020
KSG66_15460	K11620	02020
KSG66_15465	K11619	02020
KSG66_15470
KSG66_15475	K00798	00860,01100
KSG66_15480
KSG66_15485
KSG66_15490
KSG66_15495
KSG66_15500	K14274	00040,01100
KSG66_15505
KSG66_15510
KSG66_15515
KSG66_15520
KSG66_15525
KSG66_15530	K01569	00630,01100
KSG66_15535
KSG66_15540
KSG66_15545
KSG66_15550
KSG66_15555
KSG66_15560
KSG66_15565
KSG66_15570
KSG66_15575	K19005	00561,01100
KSG66_15580
KSG66_15585	K02020	02010
KSG66_15590	K02018	02010
KSG66_15595
KSG66_15600
KSG66_15605
KSG66_15610
KSG66_15615
KSG66_15620	K23257	00620,00640,01100
KSG66_15625
KSG66_15630
KSG66_15635	K00381	00920,01100,01120
KSG66_15640	K00380	00920,01100,01120
KSG66_15645	K03657	03420,03430
KSG66_15650
KSG66_15655
KSG66_15660
KSG66_15665
KSG66_15670
KSG66_15675
KSG66_15680
KSG66_15685
KSG66_15690	K16044	00562,01100,01120
KSG66_15695
KSG66_15700
KSG66_15705
KSG66_15710
KSG66_15715	K16960	02010
KSG66_15720	K16959	02010
KSG66_15725	K16958	02010
KSG66_15730	K16957	02010
KSG66_15735	K16956	02010
KSG66_15740
KSG66_15745
KSG66_15750	K00059	00061,00333,00780,01100,01110,01212
KSG66_15760
KSG66_15765
KSG66_15770
KSG66_15785
KSG66_15790	K12573	03018
KSG66_15795
KSG66_15800	K03075	02024,03060,03070
KSG66_15805
KSG66_15810
KSG66_15815
KSG66_15820
KSG66_15825	K20487	02020,02024
KSG66_15830	K20488	02020,02024
KSG66_15835	K20492	02010,02020,02024
KSG66_15840	K20491	02010,02020,02024
KSG66_15845	K20490	02010,02020,02024
KSG66_15850	K05846	02010
KSG66_15855	K05845	02010
KSG66_15860	K05846	02010
KSG66_15865	K05847	02010
KSG66_15870
KSG66_15875	K05846	02010
KSG66_15880	K05845	02010
KSG66_15885	K05846	02010
KSG66_15890	K05847	02010
KSG66_15895
KSG66_15900
KSG66_15905
KSG66_15910
KSG66_15915
KSG66_15920
KSG66_15925
KSG66_15930
KSG66_15935
KSG66_15940
KSG66_15945	K13010	00520,01100
KSG66_15950
KSG66_15955
KSG66_15960	K13015	00520,01100
KSG66_15965
KSG66_15970	K01689	00010,00680,01100,01110,01120,01200,01230,03018
KSG66_15975	K15633	00010,00260,00680,01100,01110,01120,01200,01230
KSG66_15980	K01803	00010,00051,00562,00710,01100,01110,01120,01200,01230
KSG66_15985	K00927	00010,00710,01100,01110,01120,01200,01230
KSG66_15990	K00134	00010,00710,01100,01110,01120,01200,01230
KSG66_15995
KSG66_16000
KSG66_16005
KSG66_16010
KSG66_16015
KSG66_16020
KSG66_16025
KSG66_16030
KSG66_16035
KSG66_16040
KSG66_16045
KSG66_16050
KSG66_16055	K00851	00030,01100,01110,01120,01200
KSG66_16060
KSG66_16065
KSG66_16070
KSG66_16075
KSG66_16080
KSG66_16085
KSG66_16090
KSG66_16095	K05825	00300,01100,01110,01210
KSG66_16100
KSG66_16105
KSG66_16110	K03092	02020,05111
KSG66_16115
KSG66_16120
KSG66_16125
KSG66_16130
KSG66_16135
KSG66_16140
KSG66_16145
KSG66_16150
KSG66_16155
KSG66_16160
KSG66_16165
KSG66_16170
KSG66_16175
KSG66_16180
KSG66_16185
KSG66_16190
KSG66_16195
KSG66_16200
KSG66_16205
KSG66_16210
KSG66_16215
KSG66_16220
KSG66_16230
KSG66_16235
KSG66_16245
KSG66_16250
KSG66_16255
KSG66_16265	K01193	00052,00500,01100,01110
KSG66_16270
KSG66_16275
KSG66_16280	K01358	04112
KSG66_16285	K01838	00500
KSG66_16290	K01182	00052,00500,01100
KSG66_16300
KSG66_16305	K15772	02010
KSG66_16310	K15771	02010
KSG66_16315	K15770	02010
KSG66_16320	K01208	00500,01100,01110
KSG66_16325
KSG66_16330
KSG66_16335
KSG66_16340
KSG66_16345	K01673	00910,01100
KSG66_16350	K00090	00030,00260,00620,00630,01100,01110,01120
KSG66_16355
KSG66_16360
KSG66_16365
KSG66_16370
KSG66_16375
KSG66_16380
KSG66_16385
KSG66_16390	K00384	00450
KSG66_16395
KSG66_16400
KSG66_16405	K07636	02020
KSG66_16410
KSG66_16415	K18104	02010
KSG66_16420	K11755	00340,01100,01110,01230
KSG66_16425	K02500	00340,01100,01110,01230
KSG66_16430	K01814	00340,01100,01110,01230
KSG66_16435	K02501	00340,01100,01110,01230
KSG66_16440	K01693	00340,01100,01110,01230
KSG66_16445	K00013	00340,01100,01110,01230
KSG66_16450	K00765	00340,01100,01110,01230
KSG66_16455	K02502	00340,01100,01110,01230
KSG66_16460
KSG66_16465
KSG66_16470	K06019	00190
KSG66_16475
KSG66_16480
KSG66_16485	K01443	00520,01100
KSG66_16490	K02564	00520,01100
KSG66_16495
KSG66_16500
KSG66_16505
KSG66_16510
KSG66_16515
KSG66_16520
KSG66_16525
KSG66_16530
KSG66_16535	K03701	03420
KSG66_16540	K03702	03420
KSG66_16545
KSG66_16550
KSG66_16555
KSG66_16560
KSG66_16565	K01071	00061,01100
KSG66_16570
KSG66_16575
KSG66_16580
KSG66_16585
KSG66_16590
KSG66_16595	K09811	02010
KSG66_16600	K09812	02010
KSG66_16605
KSG66_16610
KSG66_16615
KSG66_16620	K03070	02024,03060,03070
KSG66_16625
KSG66_16630
KSG66_16635	K02423	02040
KSG66_16640	K02422	02040
KSG66_16645	K02407	02040
KSG66_16650	K02406	02020,02040,04621,04626
KSG66_16655	K03563	02020,02025,02026,05111
KSG66_16660
KSG66_16665
KSG66_16670	K02397	02040
KSG66_16675	K02396	02040
KSG66_16680
KSG66_16685	K02398	02020,02025,02026,02040
KSG66_16690
KSG66_16695
KSG66_16700
KSG66_16705
KSG66_16710
KSG66_16715	K07692	02020,02024
KSG66_16720	K07777	02020
KSG66_16725
KSG66_16730
KSG66_16735	K02851	00572,01100
KSG66_16740
KSG66_16745
KSG66_16750
KSG66_16755
KSG66_16760	K00012	00040,00053,00520,01100
KSG66_16765
KSG66_16770
KSG66_16775
KSG66_16780
KSG66_16785
KSG66_16790
KSG66_16795
KSG66_16800	K01791	00520,01100,02020,05111
KSG66_16805	K00963	00040,00052,00500,00520,01100,01110
KSG66_16810	K09693	02010
KSG66_16815	K09692	02010
KSG66_16820
KSG66_16825
KSG66_16830	K00980	00564
KSG66_16835	K05946	05111
KSG66_16840
KSG66_16845	K23989	00511,01110
KSG66_16850	K01809	00051,00520,01100,01110
KSG66_16855
KSG66_16860
KSG66_16865
KSG66_16870
KSG66_16875
KSG66_16880
KSG66_16885	K21064	00740,01100,01110
KSG66_16890
KSG66_16895
KSG66_16900
KSG66_16905
KSG66_16910
KSG66_16915
KSG66_16920
KSG66_16925
KSG66_16930
KSG66_16935
KSG66_16940	K00852	00030,01100
KSG66_16945	K06726	02010
KSG66_16950	K10441	02010
KSG66_16955	K10440	02010
KSG66_16960	K10439	02010,02030
KSG66_16965
KSG66_16970
KSG66_16975	K01575	00650,00660
KSG66_16980	K01652	00290,00650,00660,00770,01100,01110,01210,01230
KSG66_16985
KSG66_16990
KSG66_16995
KSG66_17000
KSG66_17005
KSG66_17010
KSG66_17015
KSG66_17025	K22602	00230,01100,01120
KSG66_17030
KSG66_17035
KSG66_17040
KSG66_17045
KSG66_17050
KSG66_17055
KSG66_17060
KSG66_17065
KSG66_17070
KSG66_17075
KSG66_17080
KSG66_17085
KSG66_17090
KSG66_17095
KSG66_17100	K00012	00040,00053,00520,01100
KSG66_17105	K01104	02020
KSG66_17110
KSG66_17115
KSG66_17120
KSG66_17125
KSG66_17130
KSG66_17135
KSG66_17140
KSG66_17145	K03111	03030,03430,03440
KSG66_17150
KSG66_17155
KSG66_17160
KSG66_17165	K02372	00061,00780,01100,01212
KSG66_17170
KSG66_17175	K02392	02040
KSG66_17180	K02392	02040
KSG66_17185
KSG66_17190
KSG66_17195
KSG66_17200
KSG66_17205
KSG66_17210
KSG66_17215
KSG66_17220
KSG66_17225	K04751	02020
KSG66_17230	K03588	04112
KSG66_17235	K19302	00550
KSG66_17240
KSG66_17245
KSG66_17250	K03823	00440,01110
KSG66_17255
KSG66_17260
KSG66_17265	K06131	00564,01100
KSG66_17270
KSG66_17275
KSG66_17280
KSG66_17285
KSG66_17290	K01428	00220,00230,00791,01100,01120
KSG66_17295	K01429	00220,00230,00791,01100,01120
KSG66_17300	K01430	00220,00230,00791,01100,01120
KSG66_17305
KSG66_17310
KSG66_17315	K06360	02024
KSG66_17320	K03639	00790,01100,04122
KSG66_17325
KSG66_17330
KSG66_17335
KSG66_17340
KSG66_17345
KSG66_17350	K00790	00520,00550,01100
KSG66_17355
KSG66_17360
KSG66_17365
KSG66_17370	K02114	00190,00195,01100
KSG66_17375	K02112	00190,00195,01100
KSG66_17380	K02115	00190,00195,01100
KSG66_17385	K02111	00190,00195,01100
KSG66_17390	K02113	00190,00195,01100
KSG66_17395	K02109	00190,00195,01100
KSG66_17400	K02110	00190,00195,01100
KSG66_17405	K02108	00190,00195,01100
KSG66_17410
KSG66_17415	K00761	00240,01100
KSG66_17420	K00600	00260,00460,00630,00670,00680,01100,01110,01120,01200,01230
KSG66_17425
KSG66_17430	K01808	00030,00051,00710,01100,01110,01120,01200,01230
KSG66_17435
KSG66_17440
KSG66_17445
KSG66_17450
KSG66_17455
KSG66_17460
KSG66_17470
KSG66_17475
KSG66_17480
KSG66_17485
KSG66_17490
KSG66_17495	K00027	00620,01200,02020
KSG66_17500	K00857	00240,00983,01100
KSG66_17505	K02909	03010
KSG66_17510	K03628	03018
KSG66_17515	K02446	00010,00030,00051,00680,00710,01100,01110,01120,01200
KSG66_17520	K00790	00520,00550,01100
KSG66_17525	K00616	00030,01100,01110,01120,01200,01230
KSG66_17530	K01624	00010,00030,00051,00680,00710,01100,01110,01120,01200,01230
KSG66_17535	K02490	02020,02024
KSG66_17540
KSG66_17545	K01937	00240,01100
KSG66_17550	K03048	03020
KSG66_17555
KSG66_17560	K06131	00564,01100
KSG66_17565
KSG66_17570
KSG66_17575
KSG66_17580	K06131	00564,01100
KSG66_17585
KSG66_17590	K00374	00910,01100,01120,02020
KSG66_17595	K00373	02020
KSG66_17600	K00371	00910,01100,01120,02020
KSG66_17605	K00370	00910,01100,01120,02020
KSG66_17610
KSG66_17620
KSG66_17625	K02575	00910
KSG66_17630	K01887	00970
KSG66_17635
KSG66_17640
KSG66_17645
KSG66_17650
KSG66_17655	K06364	02024
KSG66_17660
KSG66_17665	K01480	00330,01100
KSG66_17670	K00797	00270,00330,00480,01100
KSG66_17675	K21464	00550
KSG66_17685
KSG66_17690
KSG66_17695	K01821	00362,00621,00622,01100,01120,01220
KSG66_17700
KSG66_17705
KSG66_17710
KSG66_17715
KSG66_17720
KSG66_17725
KSG66_17730
KSG66_17735
KSG66_17740
KSG66_17745
KSG66_17750
KSG66_17755
KSG66_17760
KSG66_17765
KSG66_17770	K16869	00785,01100
KSG66_17775
KSG66_17780
KSG66_17785	K00625	00430,00620,00640,00680,00720,01100,01120,01200
KSG66_17790	K00435	00860,01100,01110
KSG66_17795	K19550	00998,01100,01110
KSG66_17800	K19549	00998,01100,01110
KSG66_17805
KSG66_17810	K13037	00998,01100,01110
KSG66_17815	K19548	00998,01100,01110
KSG66_17820	K19547	00998,01100,01110
KSG66_17825	K19546	00998,01100,01110
KSG66_17830
KSG66_17835
KSG66_17840
KSG66_17845
KSG66_17850	K00294	00250,00330,01100
KSG66_17855	K00260	00220,00250,00430,00910,01100,01120
KSG66_17860
KSG66_17865
KSG66_17870
KSG66_17875
KSG66_17880
KSG66_17885	K01790	00521,00523,01100,01110
KSG66_17890	K00067	00521,00523,01100,01110
KSG66_17895	K01710	00521,00523,00525,01055,01100,01110
KSG66_17900	K00973	00521,00523,00525,01100,01110
KSG66_17905
KSG66_17910
KSG66_17915
KSG66_17920
KSG66_17925
KSG66_17930
KSG66_17935
KSG66_17940
KSG66_17945
KSG66_17950
KSG66_17955
KSG66_17960	K03648	03410
KSG66_17965
KSG66_17970
KSG66_17980
KSG66_17985	K00868	00750,01100
KSG66_17990
KSG66_17995	K01193	00052,00500,01100,01110
KSG66_18000	K02810	00500,02060
KSG66_18005
KSG66_18010
KSG66_18015
KSG66_18020
KSG66_18025	K19285	00740,01100
KSG66_18030
KSG66_18035
KSG66_18040
KSG66_18045	K02829	00190,01100
KSG66_18050	K02828	00190,01100
KSG66_18055	K02827	00190,01100
KSG66_18060	K02826	00190,01100
KSG66_18065
KSG66_18070	K00965	00052,00520,01100
KSG66_18075	K00849	00052,00520,01100
KSG66_18080
KSG66_18085
KSG66_18090
KSG66_18095
KSG66_18100
KSG66_18105
KSG66_18110
KSG66_18120	K00788	00730,01100
KSG66_18125	K00878	00730,01100
KSG66_18130
KSG66_18135
KSG66_18140
KSG66_18145
KSG66_18150
KSG66_18155
KSG66_18160
KSG66_18165	K01759	00620,01100
KSG66_18170	K02761	00500,02060
KSG66_18175
KSG66_18180
KSG66_18185
KSG66_18190	K02548	00130,01100,01110
KSG66_18195
KSG66_18200	K03367	00473,01100,02020
KSG66_18205	K03739	02020
KSG66_18210	K14188	00473,01100,02020
KSG66_18215	K03740	02020
KSG66_18220	K00826	00270,00280,00290,00770,01100,01110,01210,01230
KSG66_18225	K01222	00010,00500
KSG66_18230	K02759	00500,02060
KSG66_18235	K02761	00500,02060
KSG66_18240	K02760	00500,02060
KSG66_18245
KSG66_18250	K03652	03410
KSG66_18255
KSG66_18260
KSG66_18265
KSG66_18270
KSG66_18275
KSG66_18280	K02760	00500,02060
KSG66_18285	K02759	00500,02060
KSG66_18290	K02761	00500,02060
KSG66_18295	K01223	00010,00500
KSG66_18305	K01809	00051,00520,01100,01110
KSG66_18310	K01218	00051,01100,02024
KSG66_18315	K03781	00380,00630,01100,01110,01200
KSG66_18320	K24041	00311
KSG66_18325
KSG66_18330
KSG66_18335
KSG66_18340
KSG66_18345
KSG66_18350
KSG66_18355
KSG66_18360
KSG66_18365
KSG66_18370	K16012	02010
KSG66_18375	K16013	02010
KSG66_18380	K00426	00190,02020
KSG66_18385	K00425	00190,02020
KSG66_18390	K11616	02020
KSG66_18395
KSG66_18400	K10112	02010
KSG66_18405
KSG66_18410
KSG66_18415
KSG66_18420	K01784	00052,00520,01100
KSG66_18425
KSG66_18430
KSG66_18435
KSG66_18440	K00549	00270,00450,01100,01110,01230
KSG66_18445
KSG66_18450
KSG66_18455
KSG66_18460
KSG66_18465	K03781	00380,00630,01100,01110,01200
KSG66_18470
KSG66_18475
KSG66_18485
KSG66_18490	K05592	03018
KSG66_18495
KSG66_18500
KSG66_18505
KSG66_18515
KSG66_18520
KSG66_18525
KSG66_18530
KSG66_18540
KSG66_18545
KSG66_18550	K00558	00270,01100
KSG66_18555
KSG66_18560
KSG66_18565
KSG66_18570
KSG66_18575	K01745	00340,01100
KSG66_18580	K01712	00340,01100
KSG66_18585	K01468	00340,01100
KSG66_18590	K01479	00340,01100
KSG66_18595
KSG66_18600	K00756	00240,01100
KSG66_18605
KSG66_18610	K01619	00030,01100
KSG66_18615
KSG66_18620
KSG66_18625
KSG66_18630
KSG66_18635
KSG66_18650
KSG66_18655
KSG66_18660
KSG66_18665
KSG66_18670	K11633	02020
KSG66_18675	K11634	02020
KSG66_18680
KSG66_18685
KSG66_18690	K20459	02010
KSG66_18695	K20460	02010
KSG66_18700	K20461	02010
KSG66_18705	K03339	00562,01100,01120
KSG66_18710	K06606	00562,01100,01120
KSG66_18715
KSG66_18720	K00010	00521,00562,01100,01110,01120
KSG66_18725
KSG66_18730	K03335	00562,01100,01120
KSG66_18735	K03336	00562,01100,01120
KSG66_18740	K03338	00562,01100,01120
KSG66_18745	K03337	00562,01100,01120
KSG66_18750	K00140	00280,00410,00562,00640,01100,01200
KSG66_18755
KSG66_18760
KSG66_18765
KSG66_18770	K04079	04621,04626
KSG66_18775
KSG66_18780	K07693	02020
KSG66_18785	K07778	02020
KSG66_18790	K10255	02020
KSG66_18795
KSG66_18800	K00128	00010,00053,00071,00280,00310,00330,00340,00380,00410,00561,00620,00625,00903,01100,01110,01120
KSG66_18805
KSG66_18810
KSG66_18815
KSG66_18820
KSG66_18825
KSG66_18830
KSG66_18835
KSG66_18840
KSG66_18845
KSG66_18850
KSG66_18855	K04041	00010,00030,00051,00680,01100,01110,01120
KSG66_18860
KSG66_18865
KSG66_18875	K07141	00790
KSG66_18880
KSG66_18885
KSG66_18890
KSG66_18895
KSG66_18900
KSG66_18905
KSG66_18910
KSG66_18915
KSG66_18920
KSG66_18925
KSG66_18930
KSG66_18935
KSG66_18940
KSG66_18945
KSG66_18950
KSG66_18955	K01476	00220,00330,01100,01110,01230
KSG66_18960
KSG66_18965	K00819	00330,01100,01110
KSG66_18970
KSG66_18975
KSG66_18980
KSG66_18985
KSG66_18990
KSG66_18995
KSG66_19000
KSG66_19005	K21147	04122
KSG66_19010
KSG66_19015
KSG66_19020	K04771	02020
KSG66_19025
KSG66_19030
KSG66_19035
KSG66_19040	K07652	02020
KSG66_19045	K07668	02020
KSG66_19070	K01939	00230,00250,01100
KSG66_19075
KSG66_19080	K02314	03030,04112
KSG66_19085
KSG66_19090
KSG66_19095
KSG66_19100
KSG66_19105	K16150	00500,01100,01110
KSG66_19110
KSG66_19115
KSG66_19120
KSG66_19125
KSG66_19135	K02939	03010
KSG66_19140
KSG66_19145
KSG66_19150
KSG66_19155
KSG66_19160
KSG66_19165	K15986	00190
KSG66_19170
KSG66_19175	K00692	00500,01100,02020
KSG66_19180	K01212	00500
KSG66_19185
KSG66_19190
KSG66_19195
KSG66_19200
KSG66_19210
KSG66_19215
KSG66_19220
KSG66_19225
KSG66_19230
KSG66_19235	K01607	00362,01100,01120,01220
KSG66_19240
KSG66_19245	K00019	00072,00650,01100
KSG66_19250
KSG66_19255
KSG66_19260
KSG66_19265
KSG66_19270
KSG66_19280
KSG66_19285
KSG66_19290
KSG66_19295
KSG66_19300	K01759	00620,01100
KSG66_19305
KSG66_19310	K01142	03410
KSG66_19315
KSG66_19320
KSG66_19325	K02963	03010
KSG66_19330	K03111	03030,03430,03440
KSG66_19335	K02990	03010
KSG66_19340
KSG66_19345
KSG66_19350
KSG66_19355
KSG66_19360
KSG66_19365
KSG66_19370
KSG66_19375
KSG66_19380
KSG66_19385
KSG66_19390
KSG66_19395
KSG66_19400
KSG66_19405	K03217	02024,03060,03070
KSG66_19410
KSG66_19415	K02914	03010
