# Supplementary material for: Isolation, identification, and whole-genome sequencing of high-yield protease bacteria from Daqu of ZhangGong Laojiu
Source: PLoS One. 2022 Apr 26;17(4):e0264677. doi: 10.1371/journal.pone.0264677 (PMC9041807; doi:10.1371/journal.pone.0264677)
Supplement: S1 Raw data — (ZIP) [file pone.0264677.s002.zip › Raw data/GDD20120317-1_Bacillus_velezensis_Genome_result/4_Basic_Annot/KEGG/Bac.path.xls]

KEGG_A_class	KEGG_B_class	Pathway	Count (1209)	Pathway ID	Genes	K_IDs
Metabolism	Global and overview maps	Metabolic pathways	667	ko01100	KSG66_00070;KSG66_00075;KSG66_00095;KSG66_00105;KSG66_00205;KSG66_00255;KSG66_00295;KSG66_00315;KSG66_00320;KSG66_00415;KSG66_00425;KSG66_00440;KSG66_00460;KSG66_00465;KSG66_00470;KSG66_00600;KSG66_00605;KSG66_00610;KSG66_00615;KSG66_00835;KSG66_01010;KSG66_01060;KSG66_01075;KSG66_01135;KSG66_01140;KSG66_01210;KSG66_01300;KSG66_01345;KSG66_01350;KSG66_01360;KSG66_01380;KSG66_01390;KSG66_01400;KSG…	K00088+K07258+K00865+K15519+K00943+K01874+K00919+K04042+K00948+K00760+K03525+K01738+K00796+K01633+K00950+K00991+K01770+K09698+K00640+K00939+K01092+K01207+K07106+K03431+K00820+K01560+K00483+K08289+K17103+K01613+K00826+K00547+K01425+K01113+K01424+K01046+K00034+K01182+K00016+K01916+K15652+K00891+K00318+K00294+K13542+K00363+K00362+K00372+K00362+K00121+K08094+K08093+K03186+K00928+K19286+K07250+K00135+…
Metabolism	Global and overview maps	Biosynthesis of secondary metabolites	316	ko01110	KSG66_00070;KSG66_00095;KSG66_00295;KSG66_00320;KSG66_00415;KSG66_00440;KSG66_00600;KSG66_00605;KSG66_00615;KSG66_00835;KSG66_01010;KSG66_01345;KSG66_01350;KSG66_01360;KSG66_01380;KSG66_01390;KSG66_01505;KSG66_01650;KSG66_01700;KSG66_01710;KSG66_01715;KSG66_01725;KSG66_01750;KSG66_01785;KSG66_01890;KSG66_02010;KSG66_02130;KSG66_02785;KSG66_02865;KSG66_03210;KSG66_03345;KSG66_03350;KSG66_03355;KSG…	K00088+K00865+K00919+K00948+K00760+K01738+K00991+K01770+K00640+K00939+K01092+K08289+K17103+K01613+K00826+K00547+K01424+K00016+K15652+K00891+K01060+K00318+K13542+K00121+K03186+K00928+K21064+K01714+K00121+K00847+K01588+K01589+K01756+K01923+K23264+K23265+K23269+K00764+K01933+K11175+K00602+K01945+K07029+K07145+K00491+K08693+K05887+K03785+K00627+K00382+K02257+K00355+K01845+K03781+K03809+K01081+K00111+…
Metabolism	Global and overview maps	Microbial metabolism in diverse environments	168	ko01120	KSG66_00095;KSG66_00320;KSG66_00440;KSG66_00615;KSG66_01210;KSG66_01300;KSG66_01550;KSG66_01650;KSG66_01750;KSG66_01755;KSG66_01760;KSG66_01765;KSG66_01770;KSG66_01785;KSG66_01820;KSG66_01825;KSG66_01890;KSG66_01895;KSG66_01900;KSG66_02010;KSG66_02065;KSG66_02070;KSG66_02080;KSG66_02785;KSG66_02865;KSG66_03640;KSG66_03805;KSG66_04060;KSG66_04065;KSG66_04115;KSG66_04300;KSG66_04700;KSG66_04765;KSG…	K00865+K00948+K01738+K00640+K01560+K00483+K00034+K00016+K13542+K00363+K00362+K00372+K00362+K00121+K08094+K08093+K03186+K01612+K21759+K00928+K07250+K00135+K00034+K01714+K00121+K14338+K01512+K00627+K00382+K07104+K01845+K01835+K01647+K03897+K15866+K00831+K00626+K24042+K00821+K00123+K01719+K02770+K00161+K00162+K00627+K00382+K01958+K00390+K00958+K00860+K02304+K01783+K01903+K01902+K00133+K00928+K01714+…
Environmental Information Processing	Signal transduction	Two-component system	124	ko02020	KSG66_00005;KSG66_01400;KSG66_01405;KSG66_01410;KSG66_01470;KSG66_02375;KSG66_02380;KSG66_02385;KSG66_02655;KSG66_02880;KSG66_02885;KSG66_02890;KSG66_03775;KSG66_03780;KSG66_03790;KSG66_03935;KSG66_04165;KSG66_04750;KSG66_05195;KSG66_06170;KSG66_06175;KSG66_06475;KSG66_06750;KSG66_06805;KSG66_06820;KSG66_06955;KSG66_06975;KSG66_06990;KSG66_07210;KSG66_07425;KSG66_07445;KSG66_08165;KSG66_08210;KSG…	K02313+K01425+K07717+K07719+K01113+K11691+K11692+K11103+K10255+K11623+K11624+K11625+K11637+K11638+K11639+K01104+K14205+K01077+K00626+K07680+K07691+K04771+K13533+K13532+K02556+K03406+K02491+K03415+K07698+K01425+K02259+K03413+K03412+K03407+K03408+K02405+K01915+K03413+K01179+K07668+K07260+K01035+K01034+K07714+K00575+K07651+K07775+K00027+K00626+K07699+K02040+K06375+K05339+K05338+K07705+K07704+K07636+…
Metabolism	Global and overview maps	Biosynthesis of amino acids	117	ko01230	KSG66_00320;KSG66_00440;KSG66_00615;KSG66_01380;KSG66_01710;KSG66_01820;KSG66_01825;KSG66_02010;KSG66_02785;KSG66_03920;KSG66_04765;KSG66_04815;KSG66_05055;KSG66_05395;KSG66_05445;KSG66_05535;KSG66_05540;KSG66_05545;KSG66_05550;KSG66_05565;KSG66_05910;KSG66_05915;KSG66_06565;KSG66_06570;KSG66_06615;KSG66_06980;KSG66_07070;KSG66_07075;KSG66_07440;KSG66_07890;KSG66_07920;KSG66_07925;KSG66_08375;KSG…	K00948+K01738+K00640+K00826+K00891+K08094+K08093+K00928+K01714+K03785+K01647+K11358+K00831+K01953+K24042+K00145+K00620+K00930+K00821+K00611+K01739+K01760+K00931+K00147+K00549+K00841+K05822+K05823+K01958+K01783+K01752+K01752+K00133+K00928+K01714+K01915+K00615+K01681+K00266+K00265+K00931+K00286+K00058+K01438+K01754+K01687+K00651+K00812+K00215+K00800+K04517+K00817+K01695+K01696+K01817+K01609+K00766+…
Environmental Information Processing	Membrane transport	ABC transporters	110	ko02010	KSG66_00875;KSG66_00880;KSG66_00885;KSG66_01560;KSG66_01565;KSG66_01570;KSG66_01615;KSG66_01620;KSG66_01625;KSG66_01870;KSG66_01875;KSG66_02900;KSG66_03505;KSG66_03510;KSG66_03985;KSG66_03990;KSG66_04290;KSG66_04480;KSG66_04485;KSG66_04490;KSG66_04605;KSG66_04885;KSG66_04890;KSG66_05205;KSG66_05460;KSG66_05655;KSG66_05660;KSG66_05665;KSG66_05670;KSG66_05675;KSG66_06190;KSG66_06490;KSG66_06495;KSG…	K16786+K16787+K16785+K09815+K09817+K09816+K02000+K02001+K02002+K10010+K10009+K18231+K11050+K11051+K19309+K19310+K11085+K15555+K15553+K15554+K02073+K18889+K18890+K03523+K07335+K15580+K15581+K15582+K15583+K10823+K20344+K16200+K16201+K16202+K16199+K16785+K23060+K17077+K23059+K02036+K02036+K02038+K02037+K02040+K10041+K10039+K10040+K10040+K17236+K17235+K17234+K10117+K10118+K10119+K11632+K11631+K16918+…
Metabolism	Global and overview maps	Carbon metabolism	91	ko01200	KSG66_00320;KSG66_00440;KSG66_00615;KSG66_01550;KSG66_01785;KSG66_01820;KSG66_01825;KSG66_02080;KSG66_02865;KSG66_04060;KSG66_04065;KSG66_04470;KSG66_04765;KSG66_05055;KSG66_05195;KSG66_06060;KSG66_07305;KSG66_07310;KSG66_07315;KSG66_07320;KSG66_07440;KSG66_07890;KSG66_07920;KSG66_07925;KSG66_08040;KSG66_08045;KSG66_08935;KSG66_08990;KSG66_09060;KSG66_09070;KSG66_09260;KSG66_09265;KSG66_09435;KSG…	K00948+K01738+K00640+K00034+K00121+K08094+K08093+K00034+K00121+K00627+K00382+K03781+K01647+K00831+K00626+K00123+K00161+K00162+K00627+K00382+K01958+K01783+K01752+K01752+K01903+K01902+K00615+K01681+K00874+K01625+K02160+K01961+K00058+K00658+K00164+K01754+K00058+K00027+K00036+K00033+K01966+K05606+K00382+K01647+K00074+K00626+K01491+K01961+K02160+K00283+K00282+K00605+K00845+K00123+K00240+K00239+K00241+…
Cellular Processes	Cellular community - prokaryotes	Quorum sensing	66	ko02024	KSG66_00650;KSG66_00830;KSG66_01840;KSG66_01845;KSG66_01850;KSG66_01995;KSG66_02000;KSG66_02195;KSG66_02300;KSG66_03750;KSG66_04215;KSG66_04445;KSG66_04450;KSG66_04455;KSG66_04460;KSG66_05165;KSG66_05200;KSG66_05230;KSG66_05620;KSG66_05625;KSG66_05630;KSG66_05635;KSG66_05640;KSG66_05655;KSG66_05660;KSG66_05665;KSG66_05670;KSG66_05675;KSG66_06170;KSG66_06175;KSG66_06190;KSG66_06220;KSG66_06225;KSG…	K03073+K03076+K15655+K15656+K15657+K06361+K06353+K01897+K06366+K01728+K01318+K02035+K02033+K02034+K02031+K01897+K01897+K02250+K02031+K02032+K02035+K02033+K02034+K15580+K15581+K15582+K15583+K10823+K07680+K07691+K20344+K06359+K06352+K02032+K03110+K03106+K03666+K11216+K06359+K06359+K01657+K11752+K03217+K07699+K12257+K03210+K06375+K01897+K07173+K07691+K07680+K02253+K02251+K03075+K20487+K20488+K20492+…
Genetic Information Processing	Translation	Ribosome	59	ko03010	KSG66_00325;KSG66_00645;KSG66_00660;KSG66_00665;KSG66_00670;KSG66_00675;KSG66_00695;KSG66_00700;KSG66_00705;KSG66_00725;KSG66_00730;KSG66_00735;KSG66_00740;KSG66_00745;KSG66_00750;KSG66_00755;KSG66_00760;KSG66_00765;KSG66_00770;KSG66_00775;KSG66_00780;KSG66_00785;KSG66_00790;KSG66_00795;KSG66_00800;KSG66_00805;KSG66_00810;KSG66_00815;KSG66_00820;KSG66_00825;KSG66_00850;KSG66_00855;KSG66_00860;KSG…	K02897+K02913+K02867+K02863+K02864+K02935+K07590+K02950+K02992+K02946+K02906+K02926+K02892+K02886+K02965+K02890+K02982+K02878+K02904+K02961+K02874+K02895+K02931+K02954+K02994+K02933+K02881+K02988+K02907+K02876+K02919+K02952+K02948+K02879+K02871+K02996+K02954+K02911+K02902+K02959+K02884+K02967+K02956+K02945+K02913+K02913+K02970+K02968+K02899+K02888+K02887+K02916+K02986+K02909+K02909+K02939+K02963+…
Metabolism	Nucleotide metabolism	Purine metabolism	50	ko00230	KSG66_00070;KSG66_00105;KSG66_00110;KSG66_00320;KSG66_00415;KSG66_00835;KSG66_01345;KSG66_03300;KSG66_03345;KSG66_03350;KSG66_03355;KSG66_03360;KSG66_03365;KSG66_03370;KSG66_03375;KSG66_03380;KSG66_03385;KSG66_03390;KSG66_03395;KSG66_03400;KSG66_03410;KSG66_03900;KSG66_04640;KSG66_04700;KSG66_07225;KSG66_07790;KSG66_07795;KSG66_07835;KSG66_08685;KSG66_08690;KSG66_09785;KSG66_10290;KSG66_10610;KSG…	K00088+K15519+K15518+K00948+K00760+K00939+K08289+K01951+K01588+K01589+K01756+K01923+K23264+K23265+K23269+K00764+K01933+K11175+K00602+K01945+K01486+K08693+K01081+K01835+K01486+K00958+K00860+K00942+K00525+K00526+K03784+K03816+K00940+K03783+K01839+K01515+K01139+K00759+K02428+K00873+K00364+K01081+K01466+K00839+K02083+K22602+K01428+K01429+K01430+K01939
Metabolism	Carbohydrate metabolism	Pyruvate metabolism	44	ko00620	KSG66_01650;KSG66_02275;KSG66_03600;KSG66_03805;KSG66_04060;KSG66_04065;KSG66_05195;KSG66_05955;KSG66_07305;KSG66_07310;KSG66_07315;KSG66_07320;KSG66_07440;KSG66_08535;KSG66_09260;KSG66_09265;KSG66_09600;KSG66_11010;KSG66_11350;KSG66_11405;KSG66_11520;KSG66_11525;KSG66_11745;KSG66_12975;KSG66_13350;KSG66_13385;KSG66_13435;KSG66_13445;KSG66_13450;KSG66_13455;KSG66_13520;KSG66_13565;KSG66_13620;KSG…	K00016+K00158+K01759+K01512+K00627+K00382+K00626+K01759+K00161+K00162+K00627+K00382+K01958+K01069+K02160+K01961+K00128+K00027+K00382+K00626+K01961+K02160+K01069+K01649+K23257+K00024+K00873+K01962+K01963+K00027+K00925+K01895+K00128+K01895+K00027+K01610+K01679+K23257+K00090+K00027+K00625+K01759+K00128+K01759
Metabolism	Amino acid metabolism	Cysteine and methionine metabolism	42	ko00270	KSG66_00440;KSG66_00615;KSG66_01380;KSG66_01390;KSG66_01650;KSG66_02010;KSG66_04815;KSG66_05055;KSG66_05445;KSG66_05910;KSG66_05915;KSG66_06615;KSG66_06760;KSG66_06765;KSG66_06775;KSG66_06780;KSG66_06785;KSG66_06790;KSG66_06795;KSG66_07920;KSG66_07925;KSG66_08375;KSG66_08380;KSG66_09435;KSG66_10170;KSG66_10425;KSG66_10775;KSG66_12470;KSG66_12475;KSG66_12480;KSG66_13075;KSG66_13330;KSG66_13385;KSG…	K01738+K00640+K00826+K00547+K00016+K00928+K11358+K00831+K24042+K01739+K01760+K00549+K08963+K00899+K08969+K08965+K08966+K08964+K08967+K01752+K01752+K00133+K00928+K00058+K00651+K00812+K00058+K17217+K17216+K01243+K00928+K01611+K00024+K08968+K01738+K00789+K07173+K14155+K00797+K00826+K00549+K00558
Metabolism	Carbohydrate metabolism	Amino sugar and nucleotide sugar metabolism	40	ko00520	KSG66_00315;KSG66_01060;KSG66_01075;KSG66_01135;KSG66_01140;KSG66_03210;KSG66_03650;KSG66_03655;KSG66_03835;KSG66_04700;KSG66_05985;KSG66_05990;KSG66_05995;KSG66_06930;KSG66_07625;KSG66_08770;KSG66_09155;KSG66_10065;KSG66_10355;KSG66_11770;KSG66_12385;KSG66_13090;KSG66_13195;KSG66_14515;KSG66_15195;KSG66_15945;KSG66_15960;KSG66_16485;KSG66_16490;KSG66_16760;KSG66_16800;KSG66_16805;KSG66_16850;KSG…	K04042+K01207+K07106+K03431+K00820+K00847+K00978+K01709+K02804+K01835+K00965+K01784+K00849+K20118+K00075+K01198+K15921+K15894+K02777+K00845+K01809+K01209+K01209+K01810+K01233+K13010+K13015+K01443+K02564+K00012+K01791+K00963+K01809+K00012+K00790+K00790+K00965+K00849+K01809+K01784
Metabolism	Carbohydrate metabolism	Glycolysis / Gluconeogenesis	38	ko00010	KSG66_01650;KSG66_01785;KSG66_01800;KSG66_02865;KSG66_04060;KSG66_04065;KSG66_04700;KSG66_06930;KSG66_07305;KSG66_07310;KSG66_07315;KSG66_07320;KSG66_08815;KSG66_09320;KSG66_09600;KSG66_09755;KSG66_10355;KSG66_11350;KSG66_11770;KSG66_13335;KSG66_13435;KSG66_13440;KSG66_13565;KSG66_13620;KSG66_13725;KSG66_14085;KSG66_14515;KSG66_15970;KSG66_15975;KSG66_15980;KSG66_15985;KSG66_15990;KSG66_17515;KSG…	K00016+K00121+K01223+K00121+K00627+K00382+K01835+K20118+K00161+K00162+K00627+K00382+K13953+K01785+K00128+K01223+K02777+K00382+K00845+K00134+K00873+K00850+K01895+K00128+K01895+K01610+K01810+K01689+K15633+K01803+K00927+K00134+K02446+K01624+K01222+K01223+K00128+K04041
Metabolism	Carbohydrate metabolism	Starch and sucrose metabolism	36	ko00500	KSG66_01070;KSG66_01555;KSG66_01800;KSG66_03210;KSG66_03650;KSG66_03870;KSG66_03875;KSG66_04080;KSG66_04090;KSG66_04700;KSG66_06020;KSG66_09130;KSG66_09755;KSG66_10355;KSG66_11770;KSG66_14475;KSG66_14515;KSG66_16265;KSG66_16285;KSG66_16290;KSG66_16320;KSG66_16805;KSG66_17995;KSG66_18000;KSG66_18170;KSG66_18225;KSG66_18230;KSG66_18235;KSG66_18240;KSG66_18280;KSG66_18285;KSG66_18290;KSG66_18295;KSG…	K02810+K01182+K01223+K00847+K00978+K02819+K01226+K01232+K02750+K01835+K01838+K01179+K01223+K02777+K00845+K01187+K01810+K01193+K01838+K01182+K01208+K00963+K01193+K02810+K02761+K01222+K02759+K02761+K02760+K02760+K02759+K02761+K01223+K16150+K00692+K01212
Metabolism	Amino acid metabolism	Alanine, aspartate and glutamate metabolism	35	ko00250	KSG66_01140;KSG66_01400;KSG66_01505;KSG66_01730;KSG66_02065;KSG66_02070;KSG66_02710;KSG66_03355;KSG66_03370;KSG66_03380;KSG66_04815;KSG66_05395;KSG66_05555;KSG66_05560;KSG66_06770;KSG66_07425;KSG66_07740;KSG66_07750;KSG66_07755;KSG66_08725;KSG66_09380;KSG66_09385;KSG66_10425;KSG66_10725;KSG66_11020;KSG66_11025;KSG66_12225;KSG66_12765;KSG66_13505;KSG66_13510;KSG66_14075;KSG66_14805;KSG66_17850;KSG…	K00820+K01425+K01424+K00294+K07250+K00135+K01779+K01756+K23265+K00764+K11358+K01953+K01956+K01955+K13566+K01425+K00609+K01956+K01955+K01915+K00266+K00265+K00812+K00260+K01744+K01424+K01779+K00278+K01755+K01940+K01953+K00259+K00294+K00260+K01939
Metabolism	Carbohydrate metabolism	Propanoate metabolism	35	ko00640	KSG66_01650;KSG66_02065;KSG66_02915;KSG66_03055;KSG66_04065;KSG66_05195;KSG66_07320;KSG66_08040;KSG66_08045;KSG66_09260;KSG66_09265;KSG66_09845;KSG66_09850;KSG66_10480;KSG66_11285;KSG66_11290;KSG66_11335;KSG66_11340;KSG66_11345;KSG66_11350;KSG66_11380;KSG66_11385;KSG66_11405;KSG66_11520;KSG66_11525;KSG66_13350;KSG66_13445;KSG66_13450;KSG66_13520;KSG66_13565;KSG66_13725;KSG66_15350;KSG66_15620;KSG…	K00016+K07250+K00005+K19745+K00382+K00626+K00382+K01903+K01902+K02160+K01961+K01035+K01034+K01734+K01966+K05606+K09699+K00167+K00166+K00382+K03417+K01720+K00626+K01961+K02160+K23257+K01962+K01963+K00925+K01895+K01895+K01574+K23257+K00625+K00140
Metabolism	Energy metabolism	Oxidative phosphorylation	34	ko00190	KSG66_04120;KSG66_06115;KSG66_07445;KSG66_07450;KSG66_07455;KSG66_07460;KSG66_07465;KSG66_07470;KSG66_10515;KSG66_10520;KSG66_10525;KSG66_13055;KSG66_13060;KSG66_13065;KSG66_14160;KSG66_14165;KSG66_14890;KSG66_14970;KSG66_16470;KSG66_17370;KSG66_17375;KSG66_17380;KSG66_17385;KSG66_17390;KSG66_17395;KSG66_17400;KSG66_17405;KSG66_18045;KSG66_18050;KSG66_18055;KSG66_18060;KSG66_18380;KSG66_18385;KSG…	K02257+K03885+K02259+K02257+K02275+K02274+K02276+K02277+K03888+K03887+K03886+K00240+K00239+K00241+K00425+K00426+K03885+K03885+K06019+K02114+K02112+K02115+K02111+K02113+K02109+K02110+K02108+K02829+K02828+K02827+K02826+K00426+K00425+K15986
Metabolism	Nucleotide metabolism	Pyrimidine metabolism	32	ko00240	KSG66_00105;KSG66_00205;KSG66_03900;KSG66_04640;KSG66_05555;KSG66_05560;KSG66_07730;KSG66_07740;KSG66_07745;KSG66_07750;KSG66_07755;KSG66_07760;KSG66_07765;KSG66_07770;KSG66_07775;KSG66_08255;KSG66_08685;KSG66_08690;KSG66_08885;KSG66_09785;KSG66_10130;KSG66_10610;KSG66_10690;KSG66_10970;KSG66_11980;KSG66_12130;KSG66_12510;KSG66_15045;KSG66_17415;KSG66_17500;KSG66_17545;KSG66_18600	K15519+K00943+K08693+K01081+K01956+K01955+K02825+K00609+K01465+K01956+K01955+K02823+K17828+K01591+K00762+K09903+K00525+K00526+K01520+K03784+K00560+K00940+K00945+K03783+K01489+K01493+K00876+K01081+K00761+K00857+K01937+K00756
Metabolism	Amino acid metabolism	Glycine, serine and threonine metabolism	32	ko00260	KSG66_00095;KSG66_01350;KSG66_02010;KSG66_04065;KSG66_05055;KSG66_07320;KSG66_07920;KSG66_07925;KSG66_08375;KSG66_08380;KSG66_08495;KSG66_08500;KSG66_09435;KSG66_10105;KSG66_10560;KSG66_10565;KSG66_10775;KSG66_11125;KSG66_11350;KSG66_11620;KSG66_11625;KSG66_11630;KSG66_12470;KSG66_13075;KSG66_14365;KSG66_14370;KSG66_14990;KSG66_14995;KSG66_15270;KSG66_15975;KSG66_16350;KSG66_17420	K00865+K17103+K00928+K00382+K00831+K00382+K01752+K01752+K00133+K00928+K00060+K00639+K00058+K01754+K01695+K01696+K00058+K01753+K00382+K00283+K00282+K00605+K17217+K00928+K11440+K00130+K00872+K01733+K02437+K15633+K00090+K00600
Metabolism	Carbohydrate metabolism	Glyoxylate and dicarboxylate metabolism	32	ko00630	KSG66_00095;KSG66_02965;KSG66_04065;KSG66_04470;KSG66_04765;KSG66_05195;KSG66_06060;KSG66_06560;KSG66_07320;KSG66_08725;KSG66_08990;KSG66_09070;KSG66_11285;KSG66_11290;KSG66_11350;KSG66_11390;KSG66_11405;KSG66_11620;KSG66_11625;KSG66_11630;KSG66_12455;KSG66_13180;KSG66_13185;KSG66_13385;KSG66_13565;KSG66_13725;KSG66_15270;KSG66_15530;KSG66_16350;KSG66_17420;KSG66_18315;KSG66_18465	K00865+K07246+K00382+K03781+K01647+K00626+K00123+K01433+K00382+K01915+K01681+K01625+K01966+K05606+K00382+K01647+K00626+K00283+K00282+K00605+K00123+K00104+K11473+K00024+K01895+K01895+K02437+K01569+K00090+K00600+K03781+K03781
Metabolism	Global and overview maps	Fatty acid metabolism	32	ko01212	KSG66_02120;KSG66_02195;KSG66_02925;KSG66_04270;KSG66_05125;KSG66_05165;KSG66_05195;KSG66_05200;KSG66_05605;KSG66_05610;KSG66_05810;KSG66_07945;KSG66_07950;KSG66_08440;KSG66_09175;KSG66_09260;KSG66_09265;KSG66_09410;KSG66_11195;KSG66_11405;KSG66_11520;KSG66_11525;KSG66_13105;KSG66_13115;KSG66_13445;KSG66_13450;KSG66_13500;KSG66_15285;KSG66_15290;KSG66_15330;KSG66_15750;KSG66_17165	K02372+K01897+K09458+K10780+K00648+K01897+K00626+K01897+K00648+K09458+K00208+K00645+K00059+K00059+K00645+K02160+K01961+K00059+K00059+K00626+K01961+K02160+K13767+K01897+K01962+K01963+K00059+K00632+K07516+K00059+K00059+K02372
Cellular Processes	Cell motility	Flagellar assembly	32	ko02040	KSG66_06815;KSG66_06820;KSG66_08085;KSG66_08090;KSG66_08095;KSG66_08100;KSG66_08105;KSG66_08110;KSG66_08115;KSG66_08120;KSG66_08130;KSG66_08135;KSG66_08140;KSG66_08155;KSG66_08160;KSG66_08170;KSG66_08175;KSG66_08180;KSG66_08185;KSG66_08190;KSG66_08195;KSG66_08235;KSG66_13750;KSG66_16635;KSG66_16640;KSG66_16645;KSG66_16650;KSG66_16670;KSG66_16675;KSG66_16685;KSG66_17175;KSG66_17180	K02557+K02556+K02387+K02388+K02408+K02409+K02410+K02411+K02412+K02413+K02414+K02389+K02390+K02416+K02417+K02418+K02419+K02420+K02421+K02401+K02400+K02405+K02556+K02423+K02422+K02407+K02406+K02397+K02396+K02398+K02392+K02392
Metabolism	Glycan biosynthesis and metabolism	Peptidoglycan biosynthesis	29	ko00550	KSG66_00075;KSG66_01065;KSG66_02435;KSG66_02440;KSG66_03995;KSG66_05095;KSG66_06970;KSG66_07590;KSG66_07595;KSG66_07600;KSG66_07605;KSG66_07610;KSG66_07620;KSG66_07625;KSG66_08265;KSG66_09315;KSG66_09780;KSG66_10400;KSG66_10830;KSG66_10965;KSG66_11835;KSG66_11985;KSG66_13780;KSG66_14415;KSG66_14595;KSG66_17235;KSG66_17350;KSG66_17520;KSG66_17675	K07258+K21469+K01921+K01929+K19302+K12555+K21466+K08724+K08384+K01928+K01000+K01925+K02563+K00075+K00806+K07259+K07260+K05366+K07258+K07258+K21465+K00887+K01924+K06153+K18770+K19302+K00790+K00790+K21464
Metabolism	Lipid metabolism	Fatty acid biosynthesis	28	ko00061	KSG66_02120;KSG66_02195;KSG66_02925;KSG66_04270;KSG66_05125;KSG66_05165;KSG66_05200;KSG66_05605;KSG66_05610;KSG66_05810;KSG66_07945;KSG66_07950;KSG66_08440;KSG66_09175;KSG66_09260;KSG66_09265;KSG66_09410;KSG66_11195;KSG66_11520;KSG66_11525;KSG66_13115;KSG66_13445;KSG66_13450;KSG66_13500;KSG66_15330;KSG66_15750;KSG66_16565;KSG66_17165	K02372+K01897+K09458+K10780+K00648+K01897+K01897+K00648+K09458+K00208+K00645+K00059+K00059+K00645+K02160+K01961+K00059+K00059+K01961+K02160+K01897+K01962+K01963+K00059+K00059+K00059+K01071+K02372
Metabolism	Global and overview maps	2-Oxocarboxylic acid metabolism	27	ko01210	KSG66_01380;KSG66_02010;KSG66_04765;KSG66_04815;KSG66_05535;KSG66_05540;KSG66_05545;KSG66_05550;KSG66_08375;KSG66_08380;KSG66_08990;KSG66_09840;KSG66_10150;KSG66_10425;KSG66_11390;KSG66_12960;KSG66_12965;KSG66_12970;KSG66_12975;KSG66_12980;KSG66_12985;KSG66_12990;KSG66_13075;KSG66_13390;KSG66_16095;KSG66_16980;KSG66_18220	K00826+K00928+K01647+K11358+K00145+K00620+K00930+K00821+K00133+K00928+K01681+K01438+K01687+K00812+K01647+K01704+K01703+K00052+K01649+K00053+K01653+K01652+K00928+K00031+K05825+K01652+K00826
Genetic Information Processing	Translation	Aminoacyl-tRNA biosynthesis	26	ko00970	KSG66_00090;KSG66_00255;KSG66_00485;KSG66_00610;KSG66_00620;KSG66_03465;KSG66_03470;KSG66_03475;KSG66_05650;KSG66_07710;KSG66_07860;KSG66_08285;KSG66_09365;KSG66_10420;KSG66_11955;KSG66_11960;KSG66_12550;KSG66_12635;KSG66_12640;KSG66_12875;KSG66_13155;KSG66_13160;KSG66_13300;KSG66_13720;KSG66_13950;KSG66_17630	K01875+K01874+K04567+K09698+K01883+K02435+K02433+K02434+K01867+K01870+K00604+K01881+K01868+K01893+K01879+K01878+K01872+K01876+K01892+K01873+K01890+K01889+K01868+K01866+K01869+K01887
Metabolism	Carbohydrate metabolism	Butanoate metabolism	25	ko00650	KSG66_01015;KSG66_02065;KSG66_02070;KSG66_02965;KSG66_03255;KSG66_05195;KSG66_09180;KSG66_09185;KSG66_09190;KSG66_09255;KSG66_09845;KSG66_09850;KSG66_11355;KSG66_11365;KSG66_11400;KSG66_11405;KSG66_12985;KSG66_12990;KSG66_13055;KSG66_13060;KSG66_13065;KSG66_15290;KSG66_16975;KSG66_16980;KSG66_19245	K00004+K07250+K00135+K07246+K00004+K00626+K00019+K01029+K01028+K01640+K01035+K01034+K00929+K00634+K00074+K00626+K01653+K01652+K00240+K00239+K00241+K07516+K01575+K01652+K00019
Metabolism	Carbohydrate metabolism	Pentose phosphate pathway	24	ko00030	KSG66_00320;KSG66_01550;KSG66_01820;KSG66_01825;KSG66_02080;KSG66_04700;KSG66_07890;KSG66_08935;KSG66_09060;KSG66_09070;KSG66_10975;KSG66_11255;KSG66_11260;KSG66_13440;KSG66_14515;KSG66_16055;KSG66_16350;KSG66_16940;KSG66_17430;KSG66_17515;KSG66_17525;KSG66_17530;KSG66_18610;KSG66_18855	K00948+K00034+K08094+K08093+K00034+K01835+K01783+K00615+K00874+K01625+K01839+K00036+K00033+K00850+K01810+K00851+K00090+K00852+K01808+K02446+K00616+K01624+K01619+K04041
Metabolism	Amino acid metabolism	Valine, leucine and isoleucine degradation	24	ko00280	KSG66_01380;KSG66_02065;KSG66_04065;KSG66_05195;KSG66_06960;KSG66_07320;KSG66_09185;KSG66_09190;KSG66_09250;KSG66_09255;KSG66_09600;KSG66_11285;KSG66_11290;KSG66_11335;KSG66_11340;KSG66_11345;KSG66_11350;KSG66_11360;KSG66_11405;KSG66_13620;KSG66_15285;KSG66_18220;KSG66_18750;KSG66_18800	K00826+K07250+K00382+K00626+K00020+K00382+K01029+K01028+K05607+K01640+K00128+K01966+K05606+K09699+K00167+K00166+K00382+K00263+K00626+K00128+K00632+K00826+K00140+K00128
Metabolism	Energy metabolism	Carbon fixation pathways in prokaryotes	24	ko00720	KSG66_05195;KSG66_07440;KSG66_08040;KSG66_08045;KSG66_08990;KSG66_09260;KSG66_09265;KSG66_11290;KSG66_11405;KSG66_11505;KSG66_11520;KSG66_11525;KSG66_13055;KSG66_13060;KSG66_13065;KSG66_13385;KSG66_13390;KSG66_13445;KSG66_13450;KSG66_13520;KSG66_13565;KSG66_13725;KSG66_15415;KSG66_17785	K00626+K01958+K01903+K01902+K01681+K02160+K01961+K05606+K00626+K01491+K01961+K02160+K00240+K00239+K00241+K00024+K00031+K01962+K01963+K00925+K01895+K01895+K01679+K00625
Metabolism	Amino acid metabolism	Arginine and proline metabolism	23	ko00330	KSG66_01725;KSG66_01730;KSG66_02940;KSG66_03800;KSG66_04815;KSG66_04865;KSG66_06565;KSG66_06570;KSG66_07340;KSG66_09395;KSG66_09400;KSG66_09600;KSG66_10425;KSG66_11140;KSG66_13330;KSG66_13620;KSG66_15300;KSG66_17665;KSG66_17670;KSG66_17850;KSG66_18800;KSG66_18955;KSG66_18965	K00318+K00294+K00657+K00491+K11358+K00824+K00931+K00147+K01585+K00931+K00286+K00128+K00812+K00286+K01611+K00128+K00318+K01480+K00797+K00294+K00128+K01476+K00819
Metabolism	Metabolism of cofactors and vitamins	Folate biosynthesis	23	ko00790	KSG66_00445;KSG66_00450;KSG66_00455;KSG66_00460;KSG66_00465;KSG66_00470;KSG66_01470;KSG66_03130;KSG66_04750;KSG66_06840;KSG66_06845;KSG66_06850;KSG66_06855;KSG66_07105;KSG66_07115;KSG66_07125;KSG66_10125;KSG66_10635;KSG66_10870;KSG66_12870;KSG66_13515;KSG66_17320;KSG66_18875	K01665+K01664+K02619+K00796+K01633+K00950+K01113+K03637+K01077+K06920+K01737+K10026+K09457+K03752+K03750+K03635+K00287+K01495+K14652+K11754+K03638+K03639+K07141
Environmental Information Processing	Membrane transport	Phosphotransferase system (PTS)	23	ko02060	KSG66_01070;KSG66_02105;KSG66_02110;KSG66_03835;KSG66_03870;KSG66_04090;KSG66_06000;KSG66_06005;KSG66_06930;KSG66_06935;KSG66_06940;KSG66_07160;KSG66_07165;KSG66_10355;KSG66_12390;KSG66_18000;KSG66_18170;KSG66_18230;KSG66_18235;KSG66_18240;KSG66_18280;KSG66_18285;KSG66_18290	K02810+K02800+K02798+K02804+K02819+K02750+K02788+K02786+K20118+K02784+K08483+K00882+K02770+K02777+K02770+K02810+K02761+K02759+K02761+K02760+K02760+K02759+K02761
Metabolism	Carbohydrate metabolism	Citrate cycle (TCA cycle)	22	ko00020	KSG66_04060;KSG66_04065;KSG66_04765;KSG66_07305;KSG66_07310;KSG66_07315;KSG66_07320;KSG66_07440;KSG66_08040;KSG66_08045;KSG66_08990;KSG66_09630;KSG66_09635;KSG66_11350;KSG66_11390;KSG66_13055;KSG66_13060;KSG66_13065;KSG66_13385;KSG66_13390;KSG66_14085;KSG66_15415	K00627+K00382+K01647+K00161+K00162+K00627+K00382+K01958+K01903+K01902+K01681+K00658+K00164+K00382+K01647+K00240+K00239+K00241+K00024+K00031+K01610+K01679
Metabolism	Amino acid metabolism	Arginine biosynthesis	21	ko00220	KSG66_01400;KSG66_03370;KSG66_03800;KSG66_04815;KSG66_05535;KSG66_05540;KSG66_05545;KSG66_05550;KSG66_05565;KSG66_07425;KSG66_08725;KSG66_09840;KSG66_10425;KSG66_10725;KSG66_13505;KSG66_13510;KSG66_17290;KSG66_17295;KSG66_17300;KSG66_17855;KSG66_18955	K01425+K23265+K00491+K11358+K00145+K00620+K00930+K00821+K00611+K01425+K01915+K01438+K00812+K00260+K01755+K01940+K01428+K01429+K01430+K00260+K01476
Metabolism	Amino acid metabolism	Phenylalanine, tyrosine and tryptophan biosynthesis	21	ko00400	KSG66_01710;KSG66_03915;KSG66_03920;KSG66_04815;KSG66_10425;KSG66_10545;KSG66_10550;KSG66_10555;KSG66_10560;KSG66_10565;KSG66_10570;KSG66_10575;KSG66_10580;KSG66_10585;KSG66_10590;KSG66_10595;KSG66_10600;KSG66_12170;KSG66_12780;KSG66_12785;KSG66_13760	K00891+K05887+K03785+K11358+K00812+K00800+K04517+K00817+K01695+K01696+K01817+K01609+K00766+K01657+K06208+K01735+K01736+K00014+K04518+K06209+K13853
Metabolism	Energy metabolism	Methane metabolism	21	ko00680	KSG66_01785;KSG66_01820;KSG66_01825;KSG66_02865;KSG66_05055;KSG66_06060;KSG66_09435;KSG66_10775;KSG66_12455;KSG66_13385;KSG66_13440;KSG66_13520;KSG66_13565;KSG66_13725;KSG66_15970;KSG66_15975;KSG66_17420;KSG66_17515;KSG66_17530;KSG66_17785;KSG66_18855	K00121+K08094+K08093+K00121+K00831+K00123+K00058+K00058+K00123+K00024+K00850+K00925+K01895+K01895+K01689+K15633+K00600+K02446+K01624+K00625+K04041
Metabolism	Metabolism of cofactors and vitamins	Porphyrin and chlorophyll metabolism	21	ko00860	KSG66_01750;KSG66_03595;KSG66_04120;KSG66_04300;KSG66_04940;KSG66_05100;KSG66_05105;KSG66_05110;KSG66_06085;KSG66_07445;KSG66_07450;KSG66_07805;KSG66_07810;KSG66_12080;KSG66_12895;KSG66_12900;KSG66_12905;KSG66_12910;KSG66_12920;KSG66_15475;KSG66_17790	K13542+K07145+K02257+K01845+K02495+K01599+K01772+K00231+K01719+K02259+K02257+K03794+K02304+K02495+K01845+K01698+K01719+K01749+K02492+K00798+K00435
Cellular Processes	Cell motility	Bacterial chemotaxis	21	ko02030	KSG66_06815;KSG66_06820;KSG66_06955;KSG66_06990;KSG66_08105;KSG66_08155;KSG66_08160;KSG66_08165;KSG66_08210;KSG66_08215;KSG66_08220;KSG66_08225;KSG66_08230;KSG66_08960;KSG66_10605;KSG66_13750;KSG66_14435;KSG66_14440;KSG66_14445;KSG66_14450;KSG66_16960	K02557+K02556+K03406+K03415+K02410+K02416+K02417+K03413+K03412+K03407+K03408+K03410+K03411+K03413+K00575+K02556+K03406+K03406+K03406+K03406+K10439
Metabolism	Carbohydrate metabolism	Galactose metabolism	20	ko00052	KSG66_01555;KSG66_04700;KSG66_05985;KSG66_05990;KSG66_05995;KSG66_06000;KSG66_06005;KSG66_06010;KSG66_09320;KSG66_11770;KSG66_13440;KSG66_13935;KSG66_14475;KSG66_16265;KSG66_16290;KSG66_16805;KSG66_17995;KSG66_18070;KSG66_18075;KSG66_18420	K01182+K01835+K00965+K01784+K00849+K02788+K02786+K01220+K01785+K00845+K00850+K07406+K01187+K01193+K01182+K00963+K01193+K00965+K00849+K01784
Metabolism	Lipid metabolism	Glycerophospholipid metabolism	20	ko00564	KSG66_01285;KSG66_01350;KSG66_01360;KSG66_03490;KSG66_04695;KSG66_04800;KSG66_04840;KSG66_08270;KSG66_08460;KSG66_09030;KSG66_10120;KSG66_10660;KSG66_11410;KSG66_13215;KSG66_14050;KSG66_14060;KSG66_16830;KSG66_17265;KSG66_17560;KSG66_17580	K01126+K17103+K01613+K07029+K00111+K00655+K01126+K00981+K00995+K08591+K00655+K00057+K01126+K00096+K01126+K01048+K00980+K06131+K06131+K06131
Metabolism	Metabolism of cofactors and vitamins	Pantothenate and CoA biosynthesis	20	ko00770	KSG66_00425;KSG66_01380;KSG66_01860;KSG66_02465;KSG66_07185;KSG66_07520;KSG66_07565;KSG66_07845;KSG66_10150;KSG66_10445;KSG66_10450;KSG66_10455;KSG66_11120;KSG66_12980;KSG66_12985;KSG66_12990;KSG66_13355;KSG66_15355;KSG66_16980;KSG66_18220	K03525+K00826+K06133+K00997+K00077+K00954+K00077+K13038+K01687+K01579+K01918+K00606+K00867+K00053+K01653+K01652+K00859+K00077+K01652+K00826
Metabolism	Carbohydrate metabolism	Fructose and mannose metabolism	19	ko00051	KSG66_02105;KSG66_02110;KSG66_02115;KSG66_03200;KSG66_03210;KSG66_07160;KSG66_07165;KSG66_08780;KSG66_12385;KSG66_12390;KSG66_13440;KSG66_15980;KSG66_16850;KSG66_17430;KSG66_17515;KSG66_17530;KSG66_18305;KSG66_18310;KSG66_18855	K02800+K02798+K00009+K00008+K00847+K00882+K02770+K01805+K01809+K02770+K00850+K01803+K01809+K01808+K02446+K01624+K01809+K01218+K04041
Metabolism	Metabolism of cofactors and vitamins	Thiamine metabolism	19	ko00730	KSG66_00835;KSG66_03100;KSG66_04430;KSG66_04750;KSG66_05775;KSG66_05780;KSG66_05785;KSG66_05795;KSG66_05800;KSG66_05805;KSG66_07670;KSG66_07885;KSG66_07895;KSG66_11485;KSG66_12610;KSG66_12770;KSG66_13575;KSG66_18120;KSG66_18125	K00939+K00946+K03147+K01077+K03707+K10810+K03153+K03149+K03148+K00941+K20895+K06949+K00949+K01662+K04487+K04487+K03151+K00788+K00878
Metabolism	Metabolism of cofactors and vitamins	Biotin metabolism	19	ko00780	KSG66_02120;KSG66_02925;KSG66_05610;KSG66_05810;KSG66_07950;KSG66_08440;KSG66_09200;KSG66_09205;KSG66_09210;KSG66_09215;KSG66_09220;KSG66_09225;KSG66_09410;KSG66_10460;KSG66_11195;KSG66_13500;KSG66_15330;KSG66_15750;KSG66_17165	K02372+K09458+K09458+K00208+K00059+K00059+K16593+K01012+K01935+K00652+K19563+K01906+K00059+K03524+K00059+K00059+K00059+K00059+K02372
Genetic Information Processing	Folding, sorting and degradation	Protein export	19	ko03060	KSG66_00650;KSG66_00830;KSG66_01475;KSG66_01480;KSG66_03140;KSG66_03145;KSG66_05280;KSG66_07170;KSG66_07720;KSG66_07970;KSG66_07985;KSG66_10890;KSG66_11275;KSG66_11660;KSG66_12685;KSG66_12710;KSG66_15800;KSG66_16620;KSG66_19405	K03073+K03076+K03116+K03118+K03116+K03118+K03100+K03100+K03101+K03110+K03106+K03100+K03217+K13280+K12257+K03210+K03075+K03070+K03217
Genetic Information Processing	Replication and repair	Homologous recombination	19	ko03440	KSG66_00010;KSG66_00020;KSG66_00135;KSG66_00145;KSG66_00220;KSG66_07850;KSG66_07930;KSG66_08290;KSG66_08470;KSG66_11965;KSG66_12110;KSG66_12595;KSG66_12670;KSG66_12730;KSG66_12735;KSG66_13370;KSG66_13460;KSG66_17145;KSG66_19330	K02338+K03629+K02343+K06187+K02341+K04066+K03655+K03763+K03553+K03584+K02340+K03581+K07462+K03551+K03550+K02335+K02337+K03111+K03111
Metabolism	Energy metabolism	Nitrogen metabolism	18	ko00910	KSG66_01755;KSG66_01760;KSG66_01765;KSG66_01770;KSG66_01775;KSG66_08725;KSG66_08820;KSG66_09380;KSG66_09385;KSG66_10725;KSG66_14150;KSG66_14465;KSG66_16345;KSG66_17590;KSG66_17600;KSG66_17605;KSG66_17625;KSG66_17855	K00363+K00362+K00372+K00362+K02575+K01915+K01743+K00266+K00265+K00260+K01673+K00459+K01673+K00374+K00371+K00370+K02575+K00260
Genetic Information Processing	Replication and repair	Mismatch repair	18	ko03430	KSG66_00010;KSG66_00135;KSG66_00220;KSG66_03435;KSG66_03440;KSG66_05865;KSG66_08290;KSG66_08520;KSG66_08525;KSG66_11495;KSG66_11500;KSG66_12110;KSG66_12670;KSG66_13130;KSG66_13460;KSG66_15645;KSG66_17145;KSG66_19330	K02338+K02343+K02341+K03657+K01972+K03657+K03763+K03555+K03572+K03602+K03601+K02340+K07462+K07456+K02337+K03657+K03111+K03111
Metabolism	Carbohydrate metabolism	Pentose and glucuronate interconversions	17	ko00040	KSG66_02205;KSG66_03200;KSG66_03750;KSG66_06120;KSG66_06135;KSG66_06140;KSG66_07890;KSG66_08780;KSG66_08785;KSG66_09075;KSG66_13225;KSG66_13230;KSG66_13235;KSG66_15500;KSG66_16760;KSG66_16805;KSG66_17100	K09988+K00008+K01728+K01812+K00041+K01685+K01783+K01805+K00854+K01686+K03077+K00853+K01804+K14274+K00012+K00963+K00012
Metabolism	Lipid metabolism	Fatty acid degradation	17	ko00071	KSG66_01785;KSG66_02195;KSG66_02865;KSG66_03640;KSG66_05165;KSG66_05195;KSG66_05200;KSG66_08815;KSG66_09600;KSG66_11405;KSG66_12420;KSG66_13105;KSG66_13115;KSG66_13620;KSG66_15285;KSG66_15290;KSG66_18800	K00121+K01897+K00121+K14338+K01897+K00626+K01897+K13953+K00128+K00626+K14338+K13767+K01897+K00128+K00632+K07516+K00128
Metabolism	Amino acid metabolism	Lysine biosynthesis	17	ko00300	KSG66_02010;KSG66_02440;KSG66_02785;KSG66_05550;KSG66_06980;KSG66_07070;KSG66_07075;KSG66_07600;KSG66_08375;KSG66_08380;KSG66_08385;KSG66_10485;KSG66_10910;KSG66_13075;KSG66_13865;KSG66_14955;KSG66_16095	K00928+K01929+K01714+K00821+K00841+K05822+K05823+K01928+K00133+K00928+K01714+K00215+K01586+K00928+K01439+K01778+K05825
Metabolism	Amino acid metabolism	Histidine metabolism	17	ko00340	KSG66_09600;KSG66_10555;KSG66_13595;KSG66_13620;KSG66_16420;KSG66_16425;KSG66_16430;KSG66_16435;KSG66_16440;KSG66_16445;KSG66_16450;KSG66_16455;KSG66_18575;KSG66_18580;KSG66_18585;KSG66_18590;KSG66_18800	K00128+K00817+K04486+K00128+K11755+K02500+K01814+K02501+K01693+K00013+K00765+K02502+K01745+K01712+K01468+K01479+K00128
Metabolism	Lipid metabolism	Glycerolipid metabolism	17	ko00561	KSG66_00095;KSG66_01510;KSG66_02915;KSG66_03490;KSG66_03645;KSG66_03845;KSG66_04690;KSG66_04800;KSG66_07940;KSG66_09030;KSG66_09600;KSG66_10120;KSG66_10175;KSG66_13620;KSG66_13935;KSG66_15575;KSG66_18800	K00865+K01046+K00005+K07029+K19005+K19005+K00864+K00655+K03621+K08591+K00128+K00655+K03429+K00128+K07406+K19005+K00128
Metabolism	Amino acid metabolism	Lysine degradation	16	ko00310	KSG66_02065;KSG66_02070;KSG66_04065;KSG66_04865;KSG66_04945;KSG66_05195;KSG66_07320;KSG66_09600;KSG66_09630;KSG66_09830;KSG66_09845;KSG66_09850;KSG66_11350;KSG66_11405;KSG66_13620;KSG66_18800	K07250+K00135+K00382+K00824+K03897+K00626+K00382+K00128+K00658+K01843+K01035+K01034+K00382+K00626+K00128+K00128
Metabolism	Energy metabolism	Sulfur metabolism	16	ko00920	KSG66_00440;KSG66_00615;KSG66_04480;KSG66_04485;KSG66_04490;KSG66_04495;KSG66_05910;KSG66_07780;KSG66_07790;KSG66_07795;KSG66_10170;KSG66_12470;KSG66_13480;KSG66_13860;KSG66_15635;KSG66_15640	K01738+K00640+K15555+K15553+K15554+K04091+K01739+K00390+K00958+K00860+K00651+K17217+K06881+K01738+K00381+K00380
Genetic Information Processing	Replication and repair	DNA replication	16	ko03030	KSG66_00010;KSG66_00135;KSG66_00220;KSG66_03440;KSG66_08025;KSG66_08290;KSG66_10205;KSG66_10215;KSG66_11935;KSG66_12110;KSG66_13150;KSG66_13370;KSG66_13460;KSG66_17145;KSG66_19080;KSG66_19330	K02338+K02343+K02341+K01972+K03470+K03763+K03469+K03469+K02316+K02340+K03471+K02335+K02337+K03111+K02314+K03111
Metabolism	Metabolism of cofactors and vitamins	Nicotinate and nicotinamide metabolism	15	ko00760	KSG66_01685;KSG66_02070;KSG66_03900;KSG66_04640;KSG66_05755;KSG66_08465;KSG66_09785;KSG66_10970;KSG66_12160;KSG66_12755;KSG66_12760;KSG66_12765;KSG66_13555;KSG66_14725;KSG66_15045	K01916+K00135+K08693+K01081+K00858+K03742+K03784+K03783+K00969+K03517+K00767+K00278+K00858+K00763+K01081
Metabolism	Metabolism of terpenoids and polyketides	Terpenoid backbone biosynthesis	15	ko00900	KSG66_00295;KSG66_00600;KSG66_00605;KSG66_05175;KSG66_05195;KSG66_08265;KSG66_08275;KSG66_10615;KSG66_10625;KSG66_10680;KSG66_11405;KSG66_11485;KSG66_11490;KSG66_11865;KSG66_11910	K00919+K00991+K01770+K06013+K00626+K00806+K00099+K00805+K00805+K01823+K00626+K01662+K13789+K03526+K03527
Genetic Information Processing	Folding, sorting and degradation	RNA degradation	15	ko03018	KSG66_02445;KSG66_03165;KSG66_07230;KSG66_08345;KSG66_08390;KSG66_08480;KSG66_08665;KSG66_09540;KSG66_10755;KSG66_12065;KSG66_13440;KSG66_15790;KSG66_15970;KSG66_17510;KSG66_18490	K05592+K04077+K12574+K00962+K12574+K18682+K03666+K03654+K03654+K04043+K00850+K12573+K01689+K03628+K05592
Metabolism	Amino acid metabolism	Tryptophan metabolism	14	ko00380	KSG66_03640;KSG66_04065;KSG66_04470;KSG66_05195;KSG66_07320;KSG66_09600;KSG66_09630;KSG66_11350;KSG66_11405;KSG66_12420;KSG66_13620;KSG66_18315;KSG66_18465;KSG66_18800	K14338+K00382+K03781+K00626+K00382+K00128+K00658+K00382+K00626+K14338+K00128+K03781+K03781+K00128
Metabolism	Carbohydrate metabolism	Inositol phosphate metabolism	14	ko00562	KSG66_01010;KSG66_07360;KSG66_09895;KSG66_14425;KSG66_15690;KSG66_15980;KSG66_18705;KSG66_18710;KSG66_18720;KSG66_18730;KSG66_18735;KSG66_18740;KSG66_18745;KSG66_18750	K01092+K01092+K01083+K22230+K16044+K01803+K03339+K06606+K00010+K03335+K03336+K03338+K03337+K00140
Environmental Information Processing	Membrane transport	Bacterial secretion system	14	ko03070	KSG66_00650;KSG66_00830;KSG66_01475;KSG66_01480;KSG66_03140;KSG66_03145;KSG66_07970;KSG66_07985;KSG66_11275;KSG66_12685;KSG66_12710;KSG66_15800;KSG66_16620;KSG66_19405	K03073+K03076+K03116+K03118+K03116+K03118+K03110+K03106+K03217+K12257+K03210+K03075+K03070+K03217
Metabolism	Amino acid metabolism	Valine, leucine and isoleucine biosynthesis	13	ko00290	KSG66_01380;KSG66_10105;KSG66_10150;KSG66_11360;KSG66_12960;KSG66_12965;KSG66_12970;KSG66_12975;KSG66_12980;KSG66_12985;KSG66_12990;KSG66_16980;KSG66_18220	K00826+K01754+K01687+K00263+K01704+K01703+K00052+K01649+K00053+K01653+K01652+K01652+K00826
Cellular Processes	Cell growth and death	Cell cycle - Caulobacter	13	ko04112	KSG66_00005;KSG66_07435;KSG66_07615;KSG66_07620;KSG66_07630;KSG66_07635;KSG66_07640;KSG66_08280;KSG66_12935;KSG66_12945;KSG66_16280;KSG66_17230;KSG66_19080	K02313+K03588+K03588+K02563+K03589+K03590+K03531+K11749+K01338+K03544+K01358+K03588+K02314
Genetic Information Processing	Folding, sorting and degradation	Sulfur relay system	13	ko04122	KSG66_02700;KSG66_03130;KSG66_05790;KSG66_05800;KSG66_07110;KSG66_07125;KSG66_07130;KSG66_12605;KSG66_12610;KSG66_12770;KSG66_13575;KSG66_17320;KSG66_19005	K04085+K03637+K03154+K03148+K21029+K03635+K03636+K00566+K04487+K04487+K03151+K03639+K21147
Metabolism	Metabolism of cofactors and vitamins	Ubiquinone and other terpenoid-quinone biosynthesis	12	ko00130	KSG66_01890;KSG66_04130;KSG66_04580;KSG66_10620;KSG66_14180;KSG66_14185;KSG66_14190;KSG66_14195;KSG66_14200;KSG66_14680;KSG66_14835;KSG66_18190	K03186+K00355+K03809+K03183+K02549+K01911+K01661+K08680+K02551+K19222+K02361+K02548
Metabolism	Metabolism of cofactors and vitamins	One carbon pool by folate	12	ko00670	KSG66_01345;KSG66_03390;KSG66_03395;KSG66_05445;KSG66_06560;KSG66_07860;KSG66_10125;KSG66_10130;KSG66_11505;KSG66_11630;KSG66_11790;KSG66_17420	K08289+K11175+K00602+K24042+K01433+K00604+K00287+K00560+K01491+K00605+K01934+K00600
Metabolism	Metabolism of other amino acids	Selenocompound metabolism	11	ko00450	KSG66_00255;KSG66_05445;KSG66_05910;KSG66_05915;KSG66_06615;KSG66_07790;KSG66_10720;KSG66_14570;KSG66_15210;KSG66_16390;KSG66_18440	K01874+K24042+K01739+K01760+K00549+K00958+K00384+K14155+K11717+K00384+K00549
Metabolism	Energy metabolism	Carbon fixation in photosynthetic organisms	11	ko00710	KSG66_07890;KSG66_08935;KSG66_13335;KSG66_13385;KSG66_14085;KSG66_15980;KSG66_15985;KSG66_15990;KSG66_17430;KSG66_17515;KSG66_17530	K01783+K00615+K00134+K00024+K01610+K01803+K00927+K00134+K01808+K02446+K01624
Genetic Information Processing	Replication and repair	Base excision repair	11	ko03410	KSG66_03440;KSG66_04025;KSG66_04260;KSG66_10410;KSG66_11895;KSG66_12670;KSG66_13365;KSG66_13370;KSG66_17960;KSG66_18250;KSG66_19310	K01972+K01247+K03575+K10773+K01151+K07462+K10563+K02335+K03648+K03652+K01142
Metabolism	Biosynthesis of other secondary metabolites	Prodigiosin biosyntheses	10	ko00333	KSG66_05810;KSG66_07945;KSG66_07950;KSG66_08440;KSG66_09175;KSG66_09410;KSG66_11195;KSG66_13500;KSG66_15330;KSG66_15750	K00208+K00645+K00059+K00059+K00645+K00059+K00059+K00059+K00059+K00059
Metabolism	Metabolism of cofactors and vitamins	Riboflavin metabolism	10	ko00740	KSG66_02045;KSG66_02130;KSG66_05505;KSG66_08335;KSG66_10865;KSG66_10870;KSG66_10875;KSG66_10880;KSG66_16885;KSG66_18025	K19286+K21064+K21064+K11753+K00794+K14652+K00793+K11752+K21064+K19285
Metabolism	Metabolism of terpenoids and polyketides	Nonribosomal peptide structures	10	ko01054	KSG66_01840;KSG66_01845;KSG66_02710;KSG66_09160;KSG66_09165;KSG66_09170;KSG66_09290;KSG66_09300;KSG66_09305;KSG66_12225	K15655+K15656+K01779+K15663+K15662+K15661+K15668+K15666+K15665+K01779
Metabolism	Global and overview maps	Degradation of aromatic compounds	10	ko01220	KSG66_01300;KSG66_01785;KSG66_01890;KSG66_01895;KSG66_01900;KSG66_02865;KSG66_04115;KSG66_08815;KSG66_17695;KSG66_19235	K00483+K00121+K03186+K01612+K21759+K00121+K07104+K13953+K01821+K01607
Metabolism	Biosynthesis of other secondary metabolites	Monobactam biosynthesis	9	ko00261	KSG66_02010;KSG66_02785;KSG66_07790;KSG66_08375;KSG66_08380;KSG66_08385;KSG66_10485;KSG66_13075;KSG66_14815	K00928+K01714+K00958+K00133+K00928+K01714+K00215+K00928+K05375
Metabolism	Xenobiotics biodegradation and metabolism	Benzoate degradation	9	ko00362	KSG66_04115;KSG66_05195;KSG66_11400;KSG66_11405;KSG66_13105;KSG66_15285;KSG66_15290;KSG66_17695;KSG66_19235	K07104+K00626+K00074+K00626+K13767+K00632+K07516+K01821+K01607
Metabolism	Metabolism of other amino acids	Glutathione metabolism	9	ko00480	KSG66_02135;KSG66_07215;KSG66_09350;KSG66_10165;KSG66_11255;KSG66_11260;KSG66_13390;KSG66_14865;KSG66_17670	K07160+K07232+K00681+K00432+K00036+K00033+K00031+K01255+K00797
Metabolism	Biosynthesis of other secondary metabolites	Streptomycin biosynthesis	9	ko00521	KSG66_01010;KSG66_04700;KSG66_07360;KSG66_11770;KSG66_17885;KSG66_17890;KSG66_17895;KSG66_17900;KSG66_18720	K01092+K01835+K01092+K00845+K01790+K00067+K01710+K00973+K00010
Metabolism	Xenobiotics biodegradation and metabolism	Aminobenzoate degradation	9	ko00627	KSG66_01890;KSG66_01895;KSG66_01900;KSG66_03640;KSG66_03805;KSG66_09845;KSG66_09850;KSG66_12420;KSG66_15015	K03186+K01612+K21759+K14338+K01512+K01035+K01034+K14338+K01101
Metabolism	Carbohydrate metabolism	C5-Branched dibasic acid metabolism	9	ko00660	KSG66_08040;KSG66_08045;KSG66_12960;KSG66_12965;KSG66_12970;KSG66_12985;KSG66_12990;KSG66_16975;KSG66_16980	K01903+K01902+K01704+K01703+K00052+K01653+K01652+K01575+K01652
Genetic Information Processing	Replication and repair	Nucleotide excision repair	9	ko03420	KSG66_00340;KSG66_03435;KSG66_03440;KSG66_05865;KSG66_13080;KSG66_13370;KSG66_15645;KSG66_16535;KSG66_16540	K03723+K03657+K01972+K03657+K03703+K02335+K03657+K03701+K03702
Cellular Processes	Cellular community - prokaryotes	Biofilm formation - Vibrio cholerae	9	ko05111	KSG66_00615;KSG66_08235;KSG66_08665;KSG66_10355;KSG66_14140;KSG66_16110;KSG66_16655;KSG66_16800;KSG66_16835	K00640+K02405+K03666+K02777+K07173+K03092+K03563+K01791+K05946
Metabolism	Lipid metabolism	Synthesis and degradation of ketone bodies	8	ko00072	KSG66_05195;KSG66_09180;KSG66_09185;KSG66_09190;KSG66_09255;KSG66_11405;KSG66_15350;KSG66_19245	K00626+K00019+K01029+K01028+K01640+K00626+K01574+K00019
Metabolism	Energy metabolism	Photosynthesis	8	ko00195	KSG66_17370;KSG66_17375;KSG66_17380;KSG66_17385;KSG66_17390;KSG66_17395;KSG66_17400;KSG66_17405	K02114+K02112+K02115+K02111+K02113+K02109+K02110+K02108
Metabolism	Amino acid metabolism	Tyrosine metabolism	8	ko00350	KSG66_01300;KSG66_01785;KSG66_02070;KSG66_02865;KSG66_04815;KSG66_08815;KSG66_10425;KSG66_10555	K00483+K00121+K00135+K00121+K11358+K13953+K00812+K00817
Metabolism	Xenobiotics biodegradation and metabolism	Drug metabolism - other enzymes	8	ko00983	KSG66_00070;KSG66_00415;KSG66_03300;KSG66_08885;KSG66_10610;KSG66_11980;KSG66_12510;KSG66_17500	K00088+K00760+K01951+K01520+K00940+K01489+K00876+K00857
Metabolism	Biosynthesis of other secondary metabolites	Biosynthesis of various secondary metabolites - part 2	8	ko00998	KSG66_07955;KSG66_11205;KSG66_17795;KSG66_17800;KSG66_17810;KSG66_17815;KSG66_17820;KSG66_17825	K02078+K02078+K19550+K19549+K13037+K19548+K19547+K19546
Metabolism	Amino acid metabolism	Phenylalanine metabolism	7	ko00360	KSG66_04815;KSG66_04865;KSG66_04965;KSG66_10425;KSG66_10555;KSG66_11400;KSG66_15175	K11358+K00824+K15866+K00812+K00817+K00074+K00285
Metabolism	Metabolism of other amino acids	beta-Alanine metabolism	7	ko00410	KSG66_02065;KSG66_09600;KSG66_10445;KSG66_10450;KSG66_13620;KSG66_18750;KSG66_18800	K07250+K00128+K01579+K01918+K00128+K00140+K00128
Metabolism	Metabolism of other amino acids	Taurine and hypotaurine metabolism	7	ko00430	KSG66_04675;KSG66_09350;KSG66_10725;KSG66_13520;KSG66_14805;KSG66_17785;KSG66_17855	K03851+K00681+K00260+K00925+K00259+K00625+K00260
Metabolism	Xenobiotics biodegradation and metabolism	Chloroalkane and chloroalkene degradation	7	ko00625	KSG66_01210;KSG66_01785;KSG66_02865;KSG66_08815;KSG66_09600;KSG66_13620;KSG66_18800	K01560+K00121+K00121+K13953+K00128+K00128+K00128
Cellular Processes	Cellular community - prokaryotes	Biofilm formation - Escherichia coli	7	ko02026	KSG66_07715;KSG66_08235;KSG66_09555;KSG66_10355;KSG66_14140;KSG66_16655;KSG66_16685	K06204+K02405+K06204+K02777+K07173+K03563+K02398
Metabolism	Carbohydrate metabolism	Ascorbate and aldarate metabolism	6	ko00053	KSG66_09600;KSG66_13225;KSG66_13620;KSG66_16760;KSG66_17100;KSG66_18800	K00128+K03077+K00128+K00012+K00012+K00128
Metabolism	Metabolism of other amino acids	D-Glutamine and D-glutamate metabolism	6	ko00471	KSG66_01400;KSG66_03370;KSG66_07425;KSG66_07610;KSG66_13035;KSG66_13780	K01425+K23265+K01425+K01925+K01776+K01924
Metabolism	Metabolism of other amino acids	D-Alanine metabolism	6	ko00473	KSG66_02435;KSG66_02475;KSG66_04865;KSG66_11455;KSG66_18200;KSG66_18210	K01921+K01775+K00824+K01775+K03367+K14188
Metabolism	Metabolism of cofactors and vitamins	Vitamin B6 metabolism	5	ko00750	KSG66_00080;KSG66_00085;KSG66_05055;KSG66_14995;KSG66_17985	K06215+K08681+K00831+K01733+K00868
Metabolism	Metabolism of terpenoids and polyketides	Biosynthesis of siderophore group nonribosomal peptides	5	ko01053	KSG66_01700;KSG66_14820;KSG66_14830;KSG66_14835;KSG66_14840	K15652+K04780+K02363+K02361+K00216
Genetic Information Processing	Transcription	RNA polymerase	5	ko03020	KSG66_00685;KSG66_00690;KSG66_00865;KSG66_07840;KSG66_17550	K03043+K03046+K03040+K03060+K03048
Metabolism	Biosynthesis of other secondary metabolites	Novobiocin biosynthesis	4	ko00401	KSG66_04815;KSG66_10425;KSG66_10550;KSG66_10555	K11358+K00812+K04517+K00817
Metabolism	Metabolism of other amino acids	Cyanoamino acid metabolism	4	ko00460	KSG66_01505;KSG66_09350;KSG66_11025;KSG66_17420	K01424+K00681+K01424+K00600
Metabolism	Metabolism of terpenoids and polyketides	Polyketide sugar unit biosynthesis	4	ko00523	KSG66_17885;KSG66_17890;KSG66_17895;KSG66_17900	K01790+K00067+K01710+K00973
Metabolism	Metabolism of cofactors and vitamins	Lipoic acid metabolism	4	ko00785	KSG66_05155;KSG66_11610;KSG66_15030;KSG66_17770	K03800+K23734+K03644+K16869
Cellular Processes	Cellular community - prokaryotes	Biofilm formation - Pseudomonas aeruginosa	4	ko02025	KSG66_08235;KSG66_10585;KSG66_16655;KSG66_16685	K02405+K01657+K03563+K02398
Organismal Systems	Environmental adaptation	Plant-pathogen interaction	4	ko04626	KSG66_00715;KSG66_04690;KSG66_16650;KSG66_18770	K02358+K00864+K02406+K04079
Metabolism	Biosynthesis of other secondary metabolites	Penicillin and cephalosporin biosynthesis	3	ko00311	KSG66_01715;KSG66_05960;KSG66_18320	K01060+K17836+K24041
Metabolism	Biosynthesis of other secondary metabolites	Carbapenem biosynthesis	3	ko00332	KSG66_06565;KSG66_06570;KSG66_09395	K00931+K00147+K00931
Metabolism	Xenobiotics biodegradation and metabolism	Naphthalene degradation	3	ko00626	KSG66_01785;KSG66_02865;KSG66_08815	K00121+K00121+K13953
Metabolism	Xenobiotics biodegradation and metabolism	Atrazine degradation	3	ko00791	KSG66_17290;KSG66_17295;KSG66_17300	K01428+K01429+K01430
Metabolism	Metabolism of terpenoids and polyketides	Limonene and pinene degradation	3	ko00903	KSG66_09600;KSG66_13620;KSG66_18800	K00128+K00128+K00128
Organismal Systems	Immune system	NOD-like receptor signaling pathway	3	ko04621	KSG66_13085;KSG66_16650;KSG66_18770	K03671+K02406+K04079
Metabolism	Metabolism of terpenoids and polyketides	Geraniol degradation	2	ko00281	KSG66_09255;KSG66_15285	K01640+K00632
Metabolism	Xenobiotics biodegradation and metabolism	Chlorocyclohexane and chlorobenzene degradation	2	ko00361	KSG66_01210;KSG66_04115	K01560+K07104
Metabolism	Glycan biosynthesis and metabolism	Other glycan degradation	2	ko00511	KSG66_09750;KSG66_16845	K01201+K23989
Metabolism	Biosynthesis of other secondary metabolites	Acarbose and validamycin biosynthesis	2	ko00525	KSG66_17895;KSG66_17900	K01710+K00973
Metabolism	Lipid metabolism	Sphingolipid metabolism	2	ko00600	KSG66_09750;KSG66_13935	K01201+K07406
Metabolism	Xenobiotics biodegradation and metabolism	Xylene degradation	2	ko00622	KSG66_04115;KSG66_17695	K07104+K01821
Genetic Information Processing	Replication and repair	Non-homologous end-joining	2	ko03450	KSG66_06685;KSG66_06690	K01971+K10979
Metabolism	Biosynthesis of other secondary metabolites	Phenazine biosynthesis	1	ko00405	KSG66_10585	K01657
Metabolism	Metabolism of other amino acids	Phosphonate and phosphinate metabolism	1	ko00440	KSG66_17250	K03823
Metabolism	Metabolism of other amino acids	D-Arginine and D-ornithine metabolism	1	ko00472	KSG66_04865	K00824
Metabolism	Biosynthesis of other secondary metabolites	Neomycin, kanamycin and gentamicin biosynthesis	1	ko00524	KSG66_11770	K00845
Metabolism	Glycan biosynthesis and metabolism	Arabinogalactan biosynthesis - Mycobacterium	1	ko00572	KSG66_16735	K02851
Metabolism	Lipid metabolism	Arachidonic acid metabolism	1	ko00590	KSG66_10165	K00432
Metabolism	Lipid metabolism	alpha-Linolenic acid metabolism	1	ko00592	KSG66_15285	K00632
Metabolism	Xenobiotics biodegradation and metabolism	Dioxin degradation	1	ko00621	KSG66_17695	K01821
Metabolism	Xenobiotics biodegradation and metabolism	Ethylbenzene degradation	1	ko00642	KSG66_15285	K00632
Metabolism	Xenobiotics biodegradation and metabolism	Styrene degradation	1	ko00643	KSG66_04115	K07104
Metabolism	Metabolism of terpenoids and polyketides	Carotenoid biosynthesis	1	ko00906	KSG66_05400	K02291
Metabolism	Metabolism of terpenoids and polyketides	Biosynthesis of ansamycins	1	ko01051	KSG66_08935	K00615
Metabolism	Metabolism of terpenoids and polyketides	Biosynthesis of vancomycin group antibiotics	1	ko01055	KSG66_17895	K01710
